# Supplementary material for: A target enrichment approach for enhanced recovery of Synchytrium endobioticum nuclear genome sequences
Source: PLoS One. 2024 Feb 12;19(2):e0296842. doi: 10.1371/journal.pone.0296842 (PMC10861067; doi:10.1371/journal.pone.0296842)
Supplement: S1 Table — (XLSX) [file pone.0296842.s001.xlsx]

## Sheet: Sheet1
S1A Table. Original sequencing outputs. Red text indicates low outputs. Yellow highlight indicates the lowest output of bases sequenced to be re-sampled from all samples (see S1B Table).
							Not Enriched			Target Enriched (Solo)			Target Enriched (Pooled)
Lab Sample Code	SendoTrack-ID(a)	Pathotype	Country	Location	Collection Year	Source Material	Number Of Reads Sequenced	Number Of Bases Sequenced	% bases mapped to LEV6574	Number Of Reads Sequenced	Number Of Bases Sequenced	% bases mapped to LEV6574	Number Of Reads Sequenced	Number Of Bases Sequenced	% bases mapped to LEV6574
MB6	SeTr-074-001	2(G1)	The Netherlands	Groningen, Mussel	1987	Spores from compost	42806054	6463714154	N.D.	15497016	2340049416	N.D.	14759468	2228679668	N.D.
pot_ID-127	SeTr-117-001	2(G1)	Germany	Thüringen, Giessübel	1995	Spores from compost	32809664	4954259264	N.D.	15102798	2280522498	N.D.	6710630	1013305130	N.D.
MB56	SeTr-071-002	38(Nevsehir)	Turkey	Nevsehir	2005	Spores from compost	37524730	5666234230	N.D.	12344346	1863996246	N.D.	10118492	1527892292	N.D.
MB42	SeTr-060-003	1(D1)	The Netherlands	Noord-Brabant, Langenboom	2002	Spores from compost	46884534	7079564634	N.D.	17540212	2648572012	N.D.	18122846	2736549746	N.D.
MB70	SeTr-080-001	6(O1)	Germany	?	2007	Spores from compost	37846014	5714748114	N.D.	13788680	2082090680	N.D.	9395324	1418693924	N.D.
MB15	SeTr-044-004	18(T1)	Germany	?	1999	Spores from compost	37120058	5605128758	N.D.	16409418	2477822118	N.D.	8466252	1278404052	N.D.
pot_ID-151	SeTr-017-001	1(D1)	The Netherlands	Noord-Brabant, Luyksgestel	2011	Spores from compost	36734410	5546895910	N.D.	14788952	2233131752	N.D.	13565394	2048374494	N.D.
MB21	SeTr-050-001	6(O1)	The Netherlands	Drenthe, Smilde	2004	Spores from compost	39911098	6026575798	N.D.	15080670	2277181170	N.D.	12542954	1893986054	N.D.
pot_ID-189	SeTr-023-003	18(T1)	The Netherlands	Groningen, Alteveer	2013	Spores from compost	37980472	5735051272	N.D.	16912846	2553839746	N.D.	8572416	1294434816	N.D.
pot_ID-175	SeTr-129-001	2(G1)	Germany	?	2007	Spores from compost	56623622	8550166922	N.D.	13989500	2112414500	N.D.	14377066	2170936966	N.D.
MB69	SeTr-078-002	1(D1)	Sweden	?	2000	Spores from compost	52195196	7881474596	N.D.	11250580	1698837580	N.D.	18067510	2728194010	N.D.
MB52	SeTr-067-001	2(Ch1)	Poland	?	2006	Spores from compost	52920796	7991040196	N.D.	10383172	1567858972	N.D.	3404026	514007926	N.D.
CHY1003f	NA	8(F1)	Canada	Prince Edward Island, Baltic	2018	Spores	34256134	4527811935	N.D.	N.D.	N.D.	N.D.	8194332	1194081256	N.D.
CHY1003g	NA	8(F1)	Canada	Prince Edward Island, Baltic	2018	Crude wart tissue	55893750	7245237332	N.D.	N.D.	N.D.	N.D.	16397912	2419409731	N.D.
LEV6748f	LEV6748	6(O1)	Canada	Prince Edward Island, New Glasgow	2002	Spores	29812788	3946601437	N.D.	N.D.	N.D.	N.D.	17520990	2560942633	N.D.
LEV6748g	LEV6748	6(O1)	Canada	Prince Edward Island, New Glasgow	2002	Crude wart tissue	52951150	6993532781	N.D.	N.D.	N.D.	N.D.	52721676	7799425634	N.D.
LEV6574s	LEV6574	6(O1)	Canada	Prince Edward Island, St. Eleanors	2012	Spores	29988532	3945325913	N.D.	N.D.	N.D.	N.D.	47902938	7007161890	N.D.
LEV6574t	LEV6574	6(O1)	Canada	Prince Edward Island, St. Eleanors	2012	Crude wart tissue	39770280	5211053770	N.D.	N.D.	N.D.	N.D.	9598660	1416410699	N.D.
MTL1003a	NA	NA	NA	NA	NA	Control: Avena sativa	77650042	9814956100	N.D.	N.D.	N.D.	N.D.	37686556	5392905837	N.D.
WGA NTC	NA	NA	NA	NA	NA	No template control from whole genome amplification	46236652	5887487866	N.D.	N.D.	N.D.	N.D.	78057594	11221539643	N.D.
N.D. = not done
NA = not applicable
S1B Table. Sequencing outputs subsampled to approximately 1.19 Gbp
							Not Enriched			Target Enriched (Solo)			Target Enriched (Pooled)
Lab Sample Code	SendoTrack-ID(a)	Pathotype	Country	Location	Collection Year	Source Material	Number Of Reads Sequenced	Number Of Bases Sequenced	% bases mapped to LEV6574	Number Of Reads Sequenced	Number Of Bases Sequenced	% bases mapped to LEV6574	Number Of Reads Sequenced	Number Of Bases Sequenced	% bases mapped to LEV6574
MB6	SeTr-074-001	2(G1)	The Netherlands	Groningen, Mussel	1987	Spores from compost	7880794	1189999894	40.9112	7880796	1190000196	80.8281	7880794	1189999894	81.3737
pot_ID-127	SeTr-117-001	2(G1)	Germany	Thüringen, Giessübel	1995	Spores from compost	7880796	1190000196	40.8001	7880796	1190000196	85.002	N.D.	N.D.	N.D.
MB56	SeTr-071-002	38(Nevsehir)	Turkey	Nevsehir	2005	Spores from compost	7880796	1190000196	34.0463	7880794	1189999894	88.5214	7880794	1189999894	86.9071
MB42	SeTr-060-003	1(D1)	The Netherlands	Noord-Brabant, Langenboom	2002	Spores from compost	7880794	1189999894	33.5469	7880794	1189999894	82.8649	7880794	1189999894	84.2964
MB70	SeTr-080-001	6(O1)	Germany	?	2007	Spores from compost	7880794	1189999894	27.6493	7880794	1189999894	87.1781	7880794	1189999894	86.0166
MB15	SeTr-044-004	18(T1)	Germany	?	1999	Spores from compost	7880796	1190000196	27.6294	7880794	1189999894	87.674	7880794	1189999894	86.0164
pot_ID-151	SeTr-017-001	1(D1)	The Netherlands	Noord-Brabant, Luyksgestel	2011	Spores from compost	7880796	1190000196	27.6852	7880794	1189999894	88.9611	7880796	1190000196	88.2675
MB21	SeTr-050-001	6(O1)	The Netherlands	Drenthe, Smilde	2004	Spores from compost	7880794	1189999894	27.0823	7880794	1189999894	86.2503	7880794	1189999894	86.9216
pot_ID-189	SeTr-023-003	18(T1)	The Netherlands	Groningen, Alteveer	2013	Spores from compost	7880796	1190000196	13.3171	7880796	1190000196	87.3968	7880794	1189999894	87.487
pot_ID-175	SeTr-129-001	2(G1)	Germany	?	2007	Spores from compost	7880796	1190000196	12.7517	7880796	1190000196	83.5415	7880796	1190000196	87.5925
MB69	SeTr-078-002	1(D1)	Sweden	?	2000	Spores from compost	7880794	1189999894	8.3347	7880794	1189999894	87.278	7880794	1189999894	87.7702
MB52	SeTr-067-001	2(Ch1)	Poland	?	2006	Spores from compost	7880796	1190000196	1.038	7880794	1189999894	82.043	N.D.	N.D.	N.D.
CHY1003f	NA	8(F1)	Canada	Prince Edward Island, Baltic	2018	Spores	9004606	1189999946	7.6045	N.D.	N.D.	N.D.	8166318	1189999841	77.1412
CHY1003g	NA	8(F1)	Canada	Prince Edward Island, Baltic	2018	Crude wart tissue	9181834	1190000007	0.0698	N.D.	N.D.	N.D.	8065022	1189999985	54.6719
LEV6748f	LEV6748	6(O1)	Canada	Prince Edward Island, New Glasgow	2002	Spores	8987800	1189999909	26.4413	N.D.	N.D.	N.D.	8141666	1189999956	80.5734
LEV6748g	LEV6748	6(O1)	Canada	Prince Edward Island, New Glasgow	2002	Crude wart tissue	9010188	1189999905	0.2907	N.D.	N.D.	N.D.	8044382	1189999850	84.4969
LEV6574s	LEV6574	6(O1)	Canada	Prince Edward Island, St. Eleanors	2012	Spores	9045476	1190000125	59.8944	N.D.	N.D.	N.D.	8135486	1189999997	82.2228
LEV6574t	LEV6574	6(O1)	Canada	Prince Edward Island, St. Eleanors	2012	Crude wart tissue	9081530	1189999973	0.0377	N.D.	N.D.	N.D.	8064362	1189999770	21.0125
MTL1003a	NA	NA	NA	NA	NA	Control: Avena sativa	9414142	1190000026	0.1261	N.D.	N.D.	N.D.	8316474	1190000060	1.0116
WGA NTC	NA	NA	NA	NA	NA	No template control from whole genome amplification	9344264	1190000071	0.0509	N.D.	N.D.	N.D.	8278108	1190000224	0.9276
N.D. = not done
NA = not applicable
S1C Table. Fold increase of bases mapped to LEV6574 in pooled target enriched samples over the same non-enriched sample, using the subsampled data from S1B table above.
Lab Sample Code	SendoTrack-ID(a)	Pathotype	Country	Location	Collection Year	Source Material	Fold increase
MB6	SeTr-074-001	2(G1)	The Netherlands	Groningen, Mussel	1987	Spores from compost	1.98903
pot_ID-127	SeTr-117-001	2(G1)	Germany	Thüringen, Giessübel	1995	Spores from compost	N.D.
MB56	SeTr-071-002	38(Nevsehir)	Turkey	Nevsehir	2005	Spores from compost	2.55262
MB42	SeTr-060-003	1(D1)	The Netherlands	Noord-Brabant, Langenboom	2002	Spores from compost	2.51279
MB70	SeTr-080-001	6(O1)	Germany	?	2007	Spores from compost	3.11099
MB15	SeTr-044-004	18(T1)	Germany	?	1999	Spores from compost	3.11322
pot_ID-151	SeTr-017-001	1(D1)	The Netherlands	Noord-Brabant, Luyksgestel	2011	Spores from compost	3.18826
MB21	SeTr-050-001	6(O1)	The Netherlands	Drenthe, Smilde	2004	Spores from compost	3.20954
pot_ID-189	SeTr-023-003	18(T1)	The Netherlands	Groningen, Alteveer	2013	Spores from compost	6.56952
pot_ID-175	SeTr-129-001	2(G1)	Germany	?	2007	Spores from compost	6.86908
MB69	SeTr-078-002	1(D1)	Sweden	?	2000	Spores from compost	10.5307
MB52	SeTr-067-001	2(Ch1)	Poland	?	2006	Spores from compost	N.D.
CHY1003f	NA	8(F1)	Canada	Prince Edward Island, Baltic	2018	Spores	10.1442
CHY1003g	NA	8(F1)	Canada	Prince Edward Island, Baltic	2018	Crude wart tissue	783.265
LEV6748f	LEV6748	6(O1)	Canada	Prince Edward Island, New Glasgow	2002	Spores	3.04726
LEV6748g	LEV6748	6(O1)	Canada	Prince Edward Island, New Glasgow	2002	Crude wart tissue	290.667
LEV6574s	LEV6574	6(O1)	Canada	Prince Edward Island, St. Eleanors	2012	Spores	1.3728
LEV6574t	LEV6574	6(O1)	Canada	Prince Edward Island, St. Eleanors	2012	Crude wart tissue	557.361
N.D. = not done
NA = not applicable
