# Supplementary material for: A target enrichment approach for enhanced recovery of Synchytrium endobioticum nuclear genome sequences
Source: PLoS One. 2024 Feb 12;19(2):e0296842. doi: 10.1371/journal.pone.0296842 (PMC10861067; doi:10.1371/journal.pone.0296842)
Supplement: S2 Table — (XLSX) [file pone.0296842.s002.xlsx]

## Sheet: Average_coverage
			Not enriched																				Target enriched
Contig	From	To	MB6	pot_ID-127	MB56	MB42	MB70	MB15	pot_ID-151	MB21	pot_ID-189	pot_ID-175	MB69	MB52	CHY1003f	CHY1003g	LEV6748f	LEV6748g	LEV6574s	LEV6574t	Average	Median	MB6	pot_ID-127	MB56	MB42	MB70	MB15	pot_ID-151	MB21	pot_ID-189	pot_ID-175	MB69	MB52	CHY1003f	CHY1003g	LEV6748f	LEV6748g	LEV6574s	LEV6574t	Average	Median
QEAM01000001.1	0	1000	15	28	11	14	6	6	17	16	2	3	2	1	1	0	8	0	24	0	8.55556	6	12	19	10	14	9	4	13	19	8	9	6	32	10	4	7	10	12	5	11.2778	10
QEAM01000001.1	1000	2000	13	27	13	15	4	4	20	10	2	1	1	0	0	0	2	0	10	0	6.77778	3	31	67	44	44	18	19	71	41	14	10	16	13	11	9	8	20	13	3	25.1111	17
QEAM01000001.1	2000	3000	19	32	13	7	5	3	25	13	2	1	0	0	1	0	8	0	10	0	7.72222	4	81	135	113	58	48	61	188	118	92	24	17	132	32	26	52	74	34	12	72.0556	59.5
QEAM01000001.1	3000	4000	40	78	27	22	20	28	45	31	9	10	5	2	5	0	24	0	46	0	21.7778	21	73	118	82	51	64	76	107	89	104	58	41	141	42	67	100	140	68	34	80.8333	74.5
QEAM01000001.1	4000	5000	22	55	21	15	6	7	27	22	5	3	4	1	1	0	13	0	25	0	12.6111	6.5	25	65	19	30	19	15	60	53	25	14	10	52	14	6	21	18	21	7	26.3333	20
QEAM01000001.1	5000	6000	17	41	16	15	7	8	20	15	8	2	4	1	1	0	7	0	20	0	10.1111	7.5	13	31	15	17	7	10	20	19	13	11	17	22	8	5	10	10	21	1	13.8889	13
QEAM01000001.1	6000	7000	17	39	14	9	9	8	14	13	5	3	8	2	1	0	8	1	27	0	9.88889	8	33	79	46	45	24	37	64	64	38	28	71	103	24	8	31	23	36	4	42.1111	36.5
QEAM01000001.1	7000	8000	19	40	13	12	14	11	19	17	8	5	11	3	3	0	32	0	71	0	15.4444	11.5	12	27	11	9	15	12	10	13	9	10	16	75	13	5	34	9	34	3	17.6111	12
QEAM01000001.1	8000	9000	38	57	17	19	30	21	21	16	7	10	9	8	5	0	75	1	112	0	24.7778	16.5	76	90	51	49	89	70	47	48	49	82	75	383	63	23	318	47	223	19	100.111	66.5
QEAM01000001.1	9000	10000	43	54	12	16	38	27	14	15	7	15	5	7	3	0	60	0	117	0	24.0556	14.5	273	333	175	187	372	285	213	214	258	277	275	1129	111	93	480	215	446	103	302.167	265.5
QEAM01000001.1	10000	11000	36	35	6	7	25	14	13	12	7	9	3	4	2	0	24	0	54	0	13.9444	8	33	31	7	17	37	18	17	22	26	31	13	117	19	3	32	11	46	8	27.1111	20.5
QEAM01000001.1	11000	12000	19	26	3	5	10	9	9	12	5	6	1	2	1	0	8	0	28	0	8	5.5	30	37	9	11	31	17	19	22	25	34	11	68	11	4	16	12	21	9	21.5	18
QEAM01000001.1	12000	13000	9	19	3	3	4	6	4	3	3	1	1	0	2	0	4	1	12	0	4.16667	3	47	87	30	20	50	61	51	72	87	73	15	9	30	17	33	45	34	32	44.0556	39.5
QEAM01000001.1	13000	14000	3	11	2	1	1	5	2	3	2	1	0	0	1	0	4	0	12	0	2.66667	1.5	6	12	2	3	4	7	3	5	5	2	2	0	4	1	6	3	7	1	4.05556	3.5
QEAM01000001.1	14000	15000	4	17	1	2	14	5	2	1	1	0	0	0	1	0	1	0	7	0	3.11111	1	8	33	3	8	15	24	14	10	10	4	8	0	10	4	9	23	16	2	11.1667	9.5
QEAM01000001.1	15000	16000	3	10	1	3	43	5	2	1	0	0	0	0	1	0	2	0	8	0	4.38889	1	5	14	2	4	59	13	5	4	4	3	4	0	6	3	4	7	6	1	8	4
QEAM01000001.1	16000	17000	3	10	2	7	79	9	3	3	1	1	1	0	0	0	1	0	9	0	7.16667	1.5	12	40	13	17	165	46	18	20	22	10	19	3	22	15	10	18	22	3	26.3889	18
QEAM01000001.1	17000	18000	4	19	8	4	159	18	10	8	4	2	1	0	1	0	4	0	10	0	14	4	5	15	6	4	89	19	6	11	9	4	7	1	8	2	3	3	6	0	11	6
QEAM01000001.1	18000	19000	11	21	10	4	140	18	7	8	3	2	2	0	2	0	12	0	26	0	14.7778	5.5	8	22	16	8	82	25	10	17	13	8	6	1	14	17	16	15	16	5	16.6111	14.5
QEAM01000001.1	19000	20000	15	29	14	7	197	30	12	15	5	3	2	0	4	0	25	0	44	0	22.3333	9.5	23	40	37	20	164	56	26	37	29	21	15	13	39	26	60	29	46	14	38.6111	29
QEAM01000001.1	20000	21000	17	24	16	12	220	29	9	18	3	3	1	2	3	0	29	0	42	0	23.7778	10.5	44	57	62	37	271	99	60	85	32	50	23	91	41	37	111	50	66	34	69.4444	53.5
QEAM01000001.1	21000	22000	16	16	9	10	79	11	5	14	2	3	1	1	3	0	12	0	28	0	11.6667	7	32	49	40	37	158	52	30	57	19	34	14	118	27	51	48	36	52	20	48.5556	38.5
QEAM01000001.1	22000	23000	13	16	9	10	56	11	4	14	2	3	1	1	1	0	11	1	25	0	9.88889	6.5	37	62	50	61	217	71	38	78	25	54	19	102	37	68	74	44	65	23	62.5	57.5
QEAM01000001.1	23000	24000	9	18	6	16	59	7	4	10	1	4	2	0	1	0	9	0	26	0	9.55556	5	47	93	72	129	305	100	63	100	30	56	40	35	36	44	77	70	76	10	76.8333	66.5
QEAM01000001.1	24000	25000	17	15	5	13	50	4	4	6	2	2	1	0	1	0	7	0	19	0	8.11111	4	24	25	34	34	86	10	16	24	27	14	17	3	11	7	19	22	27	19	23.2778	20.5
QEAM01000001.1	25000	26000	14	19	12	26	5	2	3	13	5	2	1	0	2	0	6	0	15	0	6.94444	4	22	32	41	49	17	11	16	41	40	28	21	1	15	20	22	49	36	22	26.8333	22
QEAM01000001.1	26000	27000	22	21	14	25	6	3	8	25	7	7	2	0	2	0	7	0	16	0	9.16667	7	37	31	28	64	9	13	25	37	38	39	19	4	33	18	36	65	38	21	30.8333	32
QEAM01000001.1	27000	28000	27	21	11	37	7	8	9	30	9	13	2	0	1	0	8	0	23	0	11.4444	8.5	152	162	130	300	57	88	112	287	187	222	128	1	54	51	86	179	91	57	130.222	120
QEAM01000001.1	28000	29000	31	29	14	35	8	24	14	33	7	10	3	0	4	0	20	0	48	0	15.5556	12	145	191	144	237	72	215	129	325	198	224	119	8	67	55	100	185	122	68	144.667	136.5
QEAM01000001.1	29000	30000	38	50	11	35	17	34	15	27	6	10	3	0	3	0	23	0	74	0	19.2222	13	35	55	31	44	30	51	25	57	23	46	24	16	22	11	53	41	54	12	35	33
QEAM01000001.1	30000	31000	19	38	9	18	13	27	8	18	6	7	0	0	1	0	15	1	36	0	12	8.5	52	77	44	61	48	86	28	60	44	55	26	23	25	5	55	44	70	7	45	46
QEAM01000001.1	31000	32000	12	34	7	12	10	31	6	14	4	7	1	0	1	0	8	0	18	0	9.16667	7	63	122	73	86	73	142	60	87	95	86	30	33	22	5	38	50	35	20	62.2222	61.5
QEAM01000001.1	32000	33000	16	57	10	18	10	37	4	15	7	9	1	0	2	0	9	0	24	0	12.1667	9	26	62	27	34	30	62	18	36	32	47	11	18	14	6	26	24	21	4	27.6667	26
QEAM01000001.1	33000	34000	28	48	9	15	14	35	5	11	8	13	2	0	1	0	10	0	32	0	12.8333	9.5	39	84	27	47	45	93	23	54	53	85	18	30	21	13	45	35	59	6	43.1667	42
QEAM01000001.1	34000	35000	19	46	19	16	8	32	5	14	4	8	0	0	3	0	19	0	50	0	13.5	8	16	21	9	14	11	15	5	13	8	14	3	5	10	2	18	5	19	1	10.5	10.5
QEAM01000001.1	35000	36000	27	35	16	20	9	27	7	18	3	4	3	0	2	0	24	0	43	0	13.2222	8	87	136	129	127	88	180	57	110	86	76	54	19	35	28	99	69	91	10	82.2778	86.5
QEAM01000001.1	36000	37000	29	18	13	27	8	39	9	24	4	4	1	0	2	0	14	0	33	0	12.5	8.5	20	18	11	30	8	31	9	23	10	10	4	2	9	7	21	26	14	2	14.1667	10.5
QEAM01000001.1	37000	38000	20	17	15	25	5	30	6	17	5	3	2	0	1	0	10	0	21	0	9.83333	5.5	23	22	14	39	10	49	17	25	21	14	14	5	17	15	36	49	31	5	22.5556	19
QEAM01000001.1	38000	39000	19	12	12	11	4	34	2	16	3	4	1	0	1	0	5	0	22	0	8.11111	4	17	11	15	21	8	37	8	24	9	11	9	4	5	1	12	8	12	1	11.8333	10
QEAM01000001.1	39000	40000	19	14	15	10	5	38	8	22	6	5	1	0	1	0	5	0	18	0	9.27778	5.5	67	42	84	47	34	150	53	106	71	71	20	12	30	5	26	42	46	5	50.6111	44
QEAM01000001.1	40000	41000	25	13	22	10	4	49	13	42	10	9	1	0	1	0	6	0	21	0	12.5556	9.5	39	24	54	34	17	97	36	78	54	39	10	24	15	3	15	26	23	3	32.8333	25
QEAM01000001.1	41000	42000	12	9	10	2	4	29	6	27	4	5	0	0	1	0	6	0	20	0	7.5	4.5	30	21	52	10	23	78	43	80	51	45	14	13	15	8	17	33	29	8	31.6667	26
QEAM01000001.1	42000	43000	8	9	10	2	5	13	10	25	2	6	1	0	1	0	5	0	19	0	6.44444	5	12	7	19	3	9	25	10	43	9	23	4	1	9	3	13	11	15	4	12.2222	9.5
QEAM01000001.1	43000	44000	9	12	13	2	6	6	9	32	3	4	1	0	1	0	3	0	17	0	6.55556	3.5	9	10	19	2	9	7	10	30	4	17	7	0	6	2	5	6	7	1	8.38889	7
QEAM01000001.1	44000	45000	6	12	8	5	9	7	8	22	0	6	1	0	1	0	4	0	13	0	5.66667	5.5	62	100	169	76	119	131	154	231	71	122	88	104	53	45	32	111	63	17	97.1111	94
QEAM01000001.1	45000	46000	6	6	7	3	7	7	8	15	1	3	1	1	1	0	3	0	11	0	4.44444	3	20	24	45	21	32	36	51	82	18	43	24	45	19	20	17	33	25	8	31.2778	24.5
QEAM01000001.1	46000	47000	8	8	7	9	6	5	9	16	2	3	1	0	2	0	3	0	15	0	5.22222	4	12	11	18	14	17	11	17	32	5	12	11	14	7	3	5	10	13	2	11.8889	11.5
QEAM01000001.1	47000	48000	3	6	5	6	4	6	8	7	1	2	1	0	2	0	7	0	11	0	3.83333	3.5	5	7	8	6	5	4	10	7	1	6	7	1	7	4	5	5	6	2	5.33333	5.5
QEAM01000001.1	48000	49000	3	2	2	3	1	1	3	1	0	1	0	0	1	0	3	0	4	0	1.38889	1	3	2	2	3	2	2	3	1	1	3	3	1	8	3	4	6	4	2	2.94444	3
QEAM01000001.1	49000	50000	5	6	5	1	4	4	5	1	0	2	1	0	1	0	5	0	9	0	2.72222	1.5	4	3	5	2	5	3	4	1	0	5	3	1	8	1	5	5	5	2	3.44444	3.5
QEAM01000001.1	50000	51000	4	5	6	4	2	4	2	1	1	2	0	2	6	0	7	0	26	0	4	2	9	24	27	13	8	20	22	8	9	15	20	109	111	8	60	23	48	7	30.0556	20
QEAM01000001.1	51000	52000	4	7	3	2	5	4	2	0	0	1	0	1	11	0	11	0	28	0	4.38889	2	16	30	34	19	39	32	29	8	18	25	23	205	202	14	78	31	68	6	48.7222	29.5
QEAM01000001.1	52000	53000	6	6	4	2	4	2	3	1	1	1	0	0	12	0	6	0	14	0	3.44444	2	2	7	4	1	5	4	4	2	2	5	1	14	52	2	9	3	9	2	7.11111	4
QEAM01000001.1	53000	54000	4	9	5	3	3	1	1	1	1	2	1	0	10	0	6	0	14	0	3.38889	1.5	4	10	7	2	5	4	2	1	5	6	1	2	50	2	6	6	7	1	6.72222	4.5
QEAM01000001.1	54000	55000	6	6	5	3	4	2	4	1	2	2	0	0	17	0	16	0	22	0	5	2.5	9	19	15	6	13	9	8	2	7	13	2	4	105	1	38	5	23	3	15.6667	8.5
QEAM01000001.1	55000	56000	10	14	6	4	7	3	3	3	1	3	0	0	18	0	21	0	34	0	7.05556	3	18	28	21	8	30	13	10	6	10	19	4	5	107	2	37	13	34	8	20.7222	13
QEAM01000001.1	56000	57000	21	34	21	8	26	10	7	9	2	4	1	0	18	0	22	0	54	0	13.1667	8.5	47	47	50	22	52	22	22	21	16	26	9	19	91	1	30	19	38	12	30.2222	22
QEAM01000001.1	57000	58000	16	26	13	6	19	7	6	6	3	3	0	0	8	0	11	0	30	0	8.55556	6	48	62	52	21	61	37	28	33	20	25	24	15	118	8	51	50	49	16	39.8889	35
QEAM01000001.1	58000	59000	17	26	10	4	15	7	7	10	1	2	3	1	4	0	14	0	19	0	7.77778	5.5	24	36	21	8	31	14	19	25	6	12	20	22	37	6	31	24	21	5	20.1111	21
QEAM01000001.1	59000	60000	17	17	9	4	15	5	8	15	2	5	3	0	1	0	8	0	16	0	6.94444	5	46	44	27	11	61	35	36	53	23	40	41	58	28	8	28	45	31	11	34.7778	35.5
QEAM01000001.1	60000	61000	11	11	3	3	12	5	6	11	1	5	1	0	1	0	5	0	15	0	5	4	25	52	32	9	82	39	37	71	21	65	48	54	46	17	42	67	52	23	43.4444	44
QEAM01000001.1	61000	62000	10	9	3	2	9	4	4	10	1	3	0	0	0	0	4	0	14	0	4.05556	3	14	19	6	4	26	14	12	26	7	16	10	4	9	2	9	17	17	1	11.8333	11
QEAM01000001.1	62000	63000	14	12	4	1	9	2	9	11	2	4	1	0	1	0	4	0	14	0	4.88889	3	19	18	9	5	20	8	12	20	13	13	12	1	8	2	10	20	22	4	12	12
QEAM01000001.1	63000	64000	15	16	4	3	11	8	7	10	2	3	0	0	1	0	6	0	24	0	6.11111	3.5	24	22	13	12	31	17	21	24	15	15	11	6	8	3	15	22	21	6	15.8889	15
QEAM01000001.1	64000	65000	10	35	4	4	16	5	9	9	3	1	1	1	1	0	5	1	23	0	7.11111	4	41	124	44	32	103	51	78	72	47	41	28	35	47	16	41	85	80	19	54.6667	45.5
QEAM01000001.1	65000	66000	8	48	1	5	10	4	7	8	1	2	1	0	0	0	5	0	17	0	6.5	3	30	153	31	41	55	34	66	61	38	34	65	18	29	20	39	71	53	14	47.3333	38.5
QEAM01000001.1	66000	67000	10	47	2	6	8	3	6	2	1	2	3	0	2	0	6	0	16	0	6.33333	2.5	6	41	3	11	12	5	11	6	5	12	17	3	6	4	16	16	10	2	10.3333	8
QEAM01000001.1	67000	68000	6	45	1	8	3	4	3	3	0	2	3	0	1	0	3	0	13	0	5.27778	3	10	67	4	22	17	8	15	17	5	18	29	3	6	7	9	17	14	2	15	12
QEAM01000001.1	68000	69000	9	53	2	10	2	2	5	4	0	5	3	0	2	0	4	0	10	0	6.16667	2.5	5	19	3	7	3	3	3	5	1	8	8	0	3	2	4	5	6	2	4.83333	3.5
QEAM01000001.1	69000	70000	11	77	4	21	7	6	5	8	0	7	2	0	1	0	5	0	20	0	9.66667	5	20	71	10	31	19	9	17	17	5	42	21	13	12	2	13	11	15	4	18.4444	14
QEAM01000001.1	70000	71000	13	61	4	17	7	4	5	11	1	7	1	0	1	0	7	0	21	0	8.88889	4.5	13	76	9	31	18	11	14	23	8	36	19	13	18	9	18	25	34	8	21.2778	18
QEAM01000001.1	71000	72000	10	59	4	12	7	3	5	13	1	3	1	0	1	0	8	0	29	0	8.66667	3.5	34	146	32	57	55	33	46	59	11	56	32	69	42	26	50	50	80	12	49.4444	48
QEAM01000001.1	72000	73000	10	55	14	5	5	5	6	9	8	3	1	0	2	0	13	0	22	0	8.77778	5	12	82	23	22	22	12	21	28	23	21	15	11	16	21	18	37	22	4	22.7778	21
QEAM01000001.1	73000	74000	12	55	22	2	5	4	3	6	5	2	1	0	2	0	5	0	13	0	7.61111	3.5	4	21	12	2	3	3	2	5	9	5	3	1	5	2	4	6	4	0	5.05556	4
QEAM01000001.1	74000	75000	4	41	19	2	2	8	3	4	4	1	1	0	2	0	4	0	11	0	5.88889	2.5	2	15	8	1	1	3	1	3	5	2	0	0	2	2	2	1	3	1	2.88889	2
QEAM01000001.1	75000	76000	3	26	7	2	1	3	2	3	2	1	0	0	1	0	3	0	6	0	3.33333	2	0	7	2	0	0	0	0	1	1	0	0	0	1	1	0	0	1	0	0.777778	0
QEAM01000001.1	76000	77000	3	16	27	2	1	1	1	1	0	1	0	0	1	0	3	0	6	0	3.5	1	3	12	20	3	1	3	4	3	1	2	1	5	2	3	2	3	3	0	3.94444	3
QEAM01000001.1	77000	78000	3	13	37	4	1	2	1	1	0	1	0	0	1	0	3	0	13	0	4.44444	1	2	8	15	2	0	1	1	1	0	0	1	4	5	7	1	7	4	1	3.33333	1.5
QEAM01000001.1	78000	79000	2	12	35	2	1	0	1	3	0	0	1	0	1	0	5	0	11	0	4.11111	1	6	25	70	4	2	7	7	3	4	3	7	14	18	25	13	27	28	1	14.6667	7
QEAM01000001.1	79000	80000	6	18	14	1	1	2	2	1	2	0	1	0	1	0	4	0	15	0	3.77778	1	22	54	61	12	10	16	9	7	20	10	18	17	23	13	18	25	45	2	21.2222	17.5
QEAM01000001.1	80000	81000	4	8	6	1	0	1	0	0	0	0	0	0	0	0	2	0	6	0	1.55556	0	4	10	6	2	0	1	2	1	3	3	0	0	6	9	6	15	10	0	4.33333	3
QEAM01000001.1	81000	82000	2	10	3	0	1	2	1	0	1	1	0	0	0	0	0	0	1	0	1.22222	0.5	2	3	1	0	0	1	1	1	1	1	0	0	1	0	1	1	1	0	0.833333	1
QEAM01000001.1	82000	83000	10	7	12	1	1	2	3	1	6	1	0	0	2	0	4	0	10	0	3.33333	1.5	10	7	10	2	4	2	4	2	13	2	0	4	6	8	7	13	11	1	5.88889	5
QEAM01000001.1	83000	84000	10	5	2	1	2	1	5	2	6	1	1	0	0	0	4	0	10	0	2.77778	1.5	30	27	26	6	25	12	18	11	84	12	13	20	20	30	25	35	23	9	23.6667	21.5
QEAM01000001.1	84000	85000	9	6	54	1	3	0	3	1	12	1	0	0	0	0	8	0	12	0	6.11111	1	10	9	52	3	8	2	7	4	46	2	6	0	9	11	11	12	12	4	11.5556	8.5
QEAM01000001.1	85000	86000	14	8	311	2	5	3	4	2	16	1	1	0	1	0	9	0	17	0	21.8889	2.5	15	17	118	7	11	5	9	8	46	7	8	2	6	10	14	12	9	2	17	9
QEAM01000001.1	86000	87000	15	14	314	2	10	2	5	4	27	2	1	0	1	0	9	0	16	0	23.4444	3	11	14	71	3	8	4	5	5	44	3	5	4	4	8	9	7	9	2	12	6
QEAM01000001.1	87000	88000	21	18	207	5	12	6	10	8	47	3	1	0	1	0	13	0	28	0	21.1111	7	36	40	97	17	59	34	51	39	178	14	38	110	17	56	35	44	40	9	50.7778	39.5
QEAM01000001.1	88000	89000	10	16	12	4	11	3	8	6	35	2	2	3	1	0	12	0	33	0	8.77778	5	43	57	58	20	69	39	50	38	255	21	54	268	36	101	86	82	95	27	77.7222	55.5
QEAM01000001.1	89000	90000	8	13	5	4	5	2	11	6	36	2	2	2	1	0	4	0	26	0	7.05556	4	26	58	49	23	50	32	69	45	260	24	59	270	24	53	33	63	64	22	68	49.5
QEAM01000001.1	90000	91000	8	11	6	5	6	2	8	7	42	5	2	1	1	0	4	0	16	0	6.88889	5	28	48	48	22	43	25	55	33	257	47	55	68	22	14	18	45	34	7	48.2778	38.5
QEAM01000001.1	91000	92000	14	17	7	8	7	3	16	4	98	4	3	0	0	0	3	0	10	0	10.7778	4	22	31	34	29	29	19	39	25	290	41	45	10	10	2	12	21	21	1	37.8333	23.5
QEAM01000001.1	92000	93000	8	13	7	9	4	4	8	4	91	4	2	1	1	0	2	0	15	0	9.61111	4	12	26	18	16	22	8	27	18	179	24	27	18	11	4	8	21	20	2	25.6111	18
QEAM01000001.1	93000	94000	7	10	6	4	9	2	15	4	65	3	1	0	0	0	3	0	9	0	7.66667	3.5	28	26	32	26	46	14	65	19	296	35	18	25	14	8	20	43	29	3	41.5	26
QEAM01000001.1	94000	95000	8	7	5	6	7	3	16	2	67	1	0	0	1	0	2	0	10	0	7.5	2.5	5	6	4	4	8	2	12	1	59	2	2	2	3	2	2	5	4	0	6.83333	3.5
QEAM01000001.1	95000	96000	11	5	5	3	10	3	25	2	62	0	0	0	1	0	4	0	10	0	7.83333	3	11	5	4	3	11	3	26	3	115	3	1	8	7	3	6	14	9	2	13	5.5
QEAM01000001.1	96000	97000	16	11	6	2	12	4	28	4	84	2	0	1	1	0	9	1	20	0	11.1667	4	29	14	16	4	31	19	59	10	287	14	6	31	17	15	27	55	40	13	38.1667	18
QEAM01000001.1	97000	98000	16	11	9	2	16	12	26	3	88	4	1	1	1	0	5	0	22	0	12.0556	4.5	26	15	17	5	23	14	45	5	159	19	7	25	8	7	14	20	17	6	24	16
QEAM01000001.1	98000	99000	19	12	13	4	21	13	41	4	81	9	3	0	1	0	5	0	15	0	13.3889	7	27	19	22	9	31	23	53	11	158	28	12	13	8	3	13	12	16	3	25.6111	14.5
QEAM01000001.1	99000	100000	14	9	12	4	14	8	28	3	51	6	2	0	2	0	4	0	19	0	9.77778	5	6	4	5	2	6	5	11	1	32	9	2	1	2	0	2	3	6	1	5.44444	3.5
QEAM01000001.1	100000	101000	13	12	16	3	9	13	23	2	29	6	3	1	2	0	3	0	17	0	8.44444	4.5	18	15	16	4	15	22	29	4	90	33	12	22	20	4	15	45	30	5	22.1667	17
QEAM01000001.1	101000	102000	9	10	14	2	5	10	10	4	5	3	2	0	2	0	2	0	6	0	4.66667	3.5	25	27	58	4	17	67	66	12	69	50	11	30	23	2	6	20	15	2	28	21.5
QEAM01000001.1	102000	103000	8	9	5	2	4	12	10	2	0	5	1	0	2	0	2	0	8	0	3.88889	2	4	3	6	3	2	8	3	1	0	5	1	2	2	1	2	2	2	1	2.66667	2
QEAM01000001.1	103000	104000	10	10	7	4	2	12	6	2	0	4	1	0	1	0	3	0	12	0	4.11111	2.5	23	24	21	5	10	52	35	12	4	44	11	34	23	5	14	22	20	2	20.0556	20.5
QEAM01000001.1	104000	105000	16	11	2	3	2	8	5	3	0	5	1	1	1	0	4	0	14	0	4.22222	2.5	95	90	51	44	28	154	108	62	17	153	70	165	72	33	51	119	74	5	77.2778	71
QEAM01000001.1	105000	106000	13	10	1	6	2	5	7	3	1	5	1	1	1	0	4	0	18	0	4.33333	2.5	68	80	20	40	17	91	67	42	19	107	43	87	40	20	38	80	63	13	51.9444	42.5
QEAM01000001.1	106000	107000	17	16	4	10	4	10	8	6	2	7	2	0	0	0	6	0	22	0	6.33333	5	52	53	32	46	30	57	56	57	23	71	28	59	28	17	26	53	45	10	41.2778	45.5
QEAM01000001.1	107000	108000	22	21	11	9	10	13	8	12	2	7	1	0	1	0	14	0	46	0	9.83333	8.5	40	32	28	23	23	33	26	29	16	25	13	13	18	15	38	22	43	3	24.4444	24
QEAM01000001.1	108000	109000	26	30	11	7	9	25	12	13	2	9	2	1	3	0	23	0	48	0	12.2778	9	129	172	139	98	138	215	167	165	81	187	98	94	92	140	179	193	184	27	138.778	139.5
QEAM01000001.1	109000	110000	26	41	16	15	15	33	20	19	2	11	2	0	2	0	18	0	31	0	13.9444	15	40	49	31	26	39	56	26	26	15	47	13	21	20	8	45	21	37	5	29.1667	26
QEAM01000001.1	110000	111000	20	33	9	31	15	26	17	11	3	8	2	1	3	0	24	0	37	0	13.3333	10	33	75	34	78	49	81	44	44	28	62	28	48	34	31	67	43	69	11	47.7222	44
QEAM01000001.1	111000	112000	25	65	14	44	12	48	29	16	8	13	4	1	2	0	13	0	31	0	18.0556	13	59	127	60	159	61	142	101	65	102	106	54	43	35	76	62	74	64	9	77.7222	64.5
QEAM01000001.1	112000	113000	36	79	39	61	12	56	33	16	13	13	3	0	2	0	10	0	41	0	23	13	71	132	121	154	47	131	87	53	111	74	33	0	29	80	32	47	60	11	70.7222	65.5
QEAM01000001.1	113000	114000	22	67	42	38	6	35	28	13	11	7	3	0	1	0	7	0	25	0	16.9444	9	49	132	116	115	36	91	81	33	83	61	27	0	17	86	24	31	54	5	57.8333	51.5
QEAM01000001.1	114000	115000	24	66	71	50	10	36	34	6	15	7	1	0	0	0	5	0	28	0	19.6111	8.5	13	28	26	30	8	18	15	4	17	11	3	0	7	13	7	3	12	1	12	11.5
QEAM01000001.1	115000	116000	33	85	93	68	11	42	46	7	19	6	2	0	1	0	10	0	29	0	25.1111	10.5	39	83	92	77	20	50	57	21	65	32	14	11	10	28	15	17	17	2	36.1111	24.5
QEAM01000001.1	116000	117000	34	79	85	43	10	33	47	9	22	8	1	1	4	0	20	0	59	0	25.2778	15	71	145	177	121	38	105	125	37	142	69	23	41	35	69	68	55	89	10	78.8889	69
QEAM01000001.1	117000	118000	28	59	66	25	6	29	63	15	25	9	1	1	5	0	28	0	89	0	24.9444	20	71	111	148	61	39	93	148	56	164	95	38	33	41	126	88	67	106	7	82.8889	79.5
QEAM01000001.1	118000	119000	30	44	50	11	6	29	65	11	29	18	2	1	2	0	21	1	50	0	20.5556	14.5	51	55	70	21	13	45	87	26	104	76	17	28	36	64	61	35	74	7	48.3333	48
QEAM01000001.1	119000	120000	34	31	38	34	5	28	60	18	17	24	1	1	2	0	24	0	42	0	19.9444	21	126	184	235	193	54	158	316	124	274	320	46	203	65	120	129	62	112	14	151.944	127.5
QEAM01000001.1	120000	121000	28	33	23	32	7	14	48	19	19	27	1	3	1	1	20	0	32	0	17.1111	19	72	103	134	99	52	104	182	97	207	228	23	276	43	68	107	49	75	10	107.167	98
QEAM01000001.1	121000	122000	17	28	17	32	10	18	44	22	17	26	2	3	2	0	26	0	45	0	17.1667	17	49	70	51	82	40	54	102	61	107	129	19	268	18	31	70	22	46	4	67.9444	52.5
QEAM01000001.1	122000	123000	18	29	11	39	15	8	54	22	15	23	1	5	3	0	17	0	40	0	16.6667	15	45	54	53	103	51	47	114	73	96	138	33	242	32	35	68	39	60	3	71.4444	53.5
QEAM01000001.1	123000	124000	17	24	7	39	11	5	38	15	9	17	2	4	3	0	15	0	37	0	13.5	10	44	47	23	117	44	35	102	53	77	123	30	291	50	24	64	53	56	3	68.6667	51.5
QEAM01000001.1	124000	125000	19	12	7	27	13	5	40	13	5	5	2	3	1	0	8	0	18	0	9.88889	6	34	25	11	72	27	17	82	32	47	50	27	220	29	21	25	33	22	1	43.0556	28
QEAM01000001.1	125000	126000	16	12	14	19	19	5	18	4	2	1	3	3	3	0	8	0	17	0	8	4.5	15	8	14	19	13	9	17	12	5	2	7	42	20	4	11	10	16	1	12.5	11.5
QEAM01000001.1	126000	127000	12	11	12	15	16	5	13	8	1	1	2	1	4	0	8	0	20	0	7.16667	6.5	8	4	5	12	6	3	6	4	1	1	5	14	21	1	11	2	13	1	6.55556	5
QEAM01000001.1	127000	128000	11	8	9	8	12	3	10	8	1	1	1	1	10	0	8	0	22	0	6.27778	8	35	25	46	38	72	28	74	36	11	14	32	149	146	23	38	29	59	2	47.6111	35.5
QEAM01000001.1	128000	129000	3	4	5	4	9	1	10	2	1	0	0	0	14	0	5	0	26	0	4.66667	2.5	13	20	41	15	66	10	71	10	7	2	5	10	228	20	45	12	47	2	34.6667	14
QEAM01000001.1	129000	130000	0	1	2	1	6	0	0	0	0	0	0	0	6	0	1	0	4	0	1.16667	0	3	3	7	3	11	2	8	0	0	0	1	1	66	5	11	4	8	1	7.44444	3
QEAM01000001.1	130000	131000	0	2	1	1	2	0	0	0	0	0	0	0	7	0	0	0	2	0	0.833333	0	0	0	0	0	1	0	0	0	0	0	0	0	1	0	0	0	0	0	0.111111	0
QEAM01000001.1	131000	132000	1	5	2	2	5	3	1	1	0	0	0	0	5	0	3	0	5	0	1.83333	1	2	1	0	1	1	1	0	0	1	1	0	0	6	1	0	0	0	0	0.833333	0.5
QEAM01000001.1	132000	133000	2	2	0	0	3	0	2	1	1	1	0	0	4	0	2	0	6	0	1.33333	1	2	2	2	1	6	2	4	1	2	0	2	4	30	3	4	3	8	3	4.38889	2.5
QEAM01000001.1	133000	134000	3	2	1	1	1	2	4	2	1	0	0	0	6	0	4	0	13	0	2.22222	1	27	35	22	14	32	50	66	40	53	20	43	65	205	31	54	66	76	23	51.2222	41.5
QEAM01000001.1	134000	135000	4	5	2	2	3	3	5	2	1	3	0	0	5	0	7	0	25	0	3.72222	2.5	28	30	18	15	23	38	45	28	22	29	39	50	92	17	36	32	48	16	33.6667	29.5
QEAM01000001.1	135000	136000	10	14	5	13	9	8	8	4	2	1	1	0	5	0	17	0	51	0	8.22222	5	9	10	9	11	11	6	11	4	4	5	11	10	26	5	15	7	23	6	10.1667	9.5
QEAM01000001.1	136000	137000	26	31	12	19	31	17	19	9	8	10	3	0	9	0	37	0	60	0	16.1667	11	43	38	26	38	56	45	41	31	51	43	35	5	59	7	82	19	65	11	38.6111	39.5
QEAM01000001.1	137000	138000	21	19	9	18	26	14	12	13	6	6	2	0	7	0	28	0	42	0	12.3889	10.5	107	134	90	122	204	167	154	120	168	122	128	39	152	21	210	73	147	33	121.722	125
QEAM01000001.1	138000	139000	12	18	6	18	14	11	9	10	6	3	2	0	6	0	17	0	26	0	8.77778	7.5	53	69	37	92	92	85	65	61	82	62	57	25	92	15	121	40	75	19	63.4444	63.5
QEAM01000001.1	139000	140000	15	22	10	16	13	9	9	14	11	3	30	0	3	0	16	1	27	0	11.0556	10.5	21	29	26	32	28	31	28	31	45	19	134	2	24	15	34	27	22	4	30.6667	27.5
QEAM01000001.1	140000	141000	8	12	4	13	10	10	5	7	8	3	1	0	2	0	12	1	28	0	6.88889	6	7	9	3	11	7	8	8	9	9	6	4	1	9	5	8	5	12	1	6.77778	7.5
QEAM01000001.1	141000	142000	5	13	4	13	5	7	6	6	5	3	1	0	1	0	13	0	30	0	6.22222	5	13	21	21	50	28	32	24	32	41	25	25	16	17	13	46	26	40	3	26.2778	25
QEAM01000001.1	142000	143000	10	15	5	18	11	9	7	6	9	3	2	0	1	0	10	0	30	0	7.55556	6.5	18	30	16	46	40	37	29	29	64	25	27	32	24	20	43	39	59	12	32.7778	29.5
QEAM01000001.1	143000	144000	15	14	6	10	15	11	7	7	9	4	2	0	3	0	17	0	36	0	8.66667	7	30	50	29	30	58	42	36	45	70	44	36	46	39	14	47	44	71	22	41.8333	43
QEAM01000001.1	144000	145000	12	16	8	7	25	7	13	6	13	5	1	0	3	0	16	0	31	0	9.05556	7	16	25	12	18	33	14	13	17	33	18	12	12	23	7	27	19	39	10	19.3333	17.5
QEAM01000001.1	145000	146000	18	22	10	9	29	11	12	7	10	3	2	0	5	0	10	0	22	0	9.44444	9.5	19	23	7	9	28	12	8	9	27	6	10	10	11	1	10	6	15	5	12	10
QEAM01000001.1	146000	147000	16	17	8	8	25	11	9	4	14	4	3	0	5	0	11	0	26	0	8.94444	8	8	14	8	7	14	6	5	4	14	7	7	5	5	1	7	5	8	2	7.05556	7
QEAM01000001.1	147000	148000	11	17	6	9	17	6	5	5	6	3	4	1	1	0	9	0	21	0	6.72222	5.5	15	20	13	13	24	17	13	8	25	17	14	14	8	2	12	13	14	5	13.7222	13.5
QEAM01000001.1	148000	149000	33	15	8	13	24	8	8	7	5	6	3	0	2	0	14	0	30	0	9.77778	7.5	78	48	33	46	61	39	62	42	30	52	55	36	13	14	31	49	28	13	40.5556	40.5
QEAM01000001.1	149000	150000	13	13	10	6	19	3	9	5	3	4	3	0	2	0	7	0	13	0	6.11111	4.5	39	40	63	29	88	35	53	26	35	59	67	11	12	4	20	41	16	10	36	35
QEAM01000001.1	150000	151000	13	8	17	2	17	4	10	3	2	3	4	0	2	0	6	0	13	0	5.77778	3.5	47	49	123	21	114	43	76	38	54	59	113	3	27	10	32	65	38	21	51.8333	45
QEAM01000001.1	151000	152000	6	7	16	2	7	2	6	3	1	3	4	0	1	0	3	0	23	0	4.66667	3	32	30	96	10	71	23	46	27	36	56	87	2	26	8	29	56	45	20	38.8889	31
QEAM01000001.1	152000	153000	6	5	24	4	3	5	4	3	3	4	3	0	1	0	10	0	22	0	5.38889	3.5	13	14	69	10	21	17	18	11	19	36	64	12	19	6	31	29	39	10	24.3333	18.5
QEAM01000001.1	153000	154000	7	4	26	2	5	7	7	6	3	6	7	0	1	0	8	0	26	0	6.38889	5.5	4	3	13	1	6	3	3	8	6	10	17	3	5	1	11	4	14	4	6.44444	4.5
QEAM01000001.1	154000	155000	9	9	31	4	6	8	7	17	6	6	8	0	2	0	6	0	14	0	7.38889	6	13	16	48	8	16	15	16	39	26	39	73	15	5	4	9	16	14	10	21.2222	15.5
QEAM01000001.1	155000	156000	12	11	31	4	1	7	10	17	10	11	13	0	1	0	7	0	23	0	8.77778	8.5	7	5	17	4	1	10	4	14	11	20	24	6	3	1	4	7	5	4	8.16667	5.5
QEAM01000001.1	156000	157000	10	9	13	2	3	5	8	15	6	4	5	1	0	0	8	0	19	0	6	5	5	4	6	2	1	2	3	12	5	7	13	3	1	1	4	3	4	1	4.27778	3.5
QEAM01000001.1	157000	158000	9	10	6	6	4	6	9	21	8	7	15	0	0	0	11	0	21	0	7.38889	6.5	3	2	1	1	1	2	2	6	2	4	8	2	0	0	2	1	2	1	2.22222	2
QEAM01000001.1	158000	159000	12	18	5	6	2	3	14	17	5	10	22	1	1	0	10	0	19	0	8.05556	5.5	13	10	4	6	2	5	7	21	17	20	75	19	5	19	19	24	14	11	16.1667	13.5
QEAM01000001.1	159000	160000	6	7	2	5	1	2	4	9	3	1	18	0	0	0	3	0	11	0	4	2.5	20	34	18	19	5	15	29	39	48	44	244	0	9	20	19	13	21	9	33.6667	19.5
QEAM01000001.1	160000	161000	2	5	2	4	1	1	3	5	3	2	21	0	1	0	5	0	11	0	3.66667	2	11	17	10	16	4	15	11	17	34	18	147	2	8	29	10	13	15	17	21.8889	15
QEAM01000001.1	161000	162000	8	7	5	6	2	3	2	4	6	2	30	0	1	0	5	0	13	0	5.22222	3.5	11	11	10	11	3	11	8	12	34	15	157	3	10	16	17	9	20	10	20.4444	11
QEAM01000001.1	162000	163000	7	6	7	4	2	2	4	9	7	2	50	0	1	0	9	0	17	0	7.05556	4	57	71	150	99	53	106	80	141	290	99	1058	7	48	126	109	71	97	38	150	98
QEAM01000001.1	163000	164000	4	2	3	2	1	4	2	6	5	1	28	0	0	0	5	0	6	0	3.83333	2	13	13	27	14	11	26	18	36	63	13	245	2	13	17	23	22	18	4	32.1111	17.5
QEAM01000001.1	164000	165000	7	7	7	3	2	6	4	10	7	1	34	0	2	0	9	0	18	0	6.5	5	8	8	14	5	6	7	10	17	26	7	151	4	7	16	11	23	13	6	18.8333	9
QEAM01000001.1	165000	166000	7	8	10	2	3	9	7	9	11	1	39	0	0	0	7	0	12	0	6.94444	7	32	44	111	26	39	59	64	92	193	23	534	13	26	52	52	32	44	3	79.9444	44
QEAM01000001.1	166000	167000	5	4	10	4	3	5	5	5	11	1	19	0	1	0	5	0	12	0	5	4.5	6	5	8	3	4	5	3	7	16	2	39	2	2	2	7	2	4	1	6.55556	4
QEAM01000001.1	167000	168000	4	3	5	4	3	3	8	3	8	2	3	0	1	0	3	0	14	0	3.55556	3	11	7	20	7	9	15	21	12	51	13	10	5	7	6	7	11	16	1	12.7222	10.5
QEAM01000001.1	168000	169000	7	4	6	7	4	4	14	1	12	3	1	0	1	0	3	0	15	0	4.55556	3.5	7	7	8	10	11	14	15	5	25	11	9	0	4	2	7	5	10	0	8.33333	7.5
QEAM01000001.1	169000	170000	11	8	5	11	9	15	23	4	16	3	4	0	1	0	3	0	7	0	6.66667	4.5	28	21	21	41	36	52	76	17	129	42	44	0	18	8	19	25	23	3	33.5	24
QEAM01000001.1	170000	171000	13	7	4	11	6	15	22	4	17	4	2	0	1	0	5	0	12	0	6.83333	4.5	19	9	5	22	14	22	30	7	51	16	16	1	6	8	6	12	16	1	14.5	13
QEAM01000001.1	171000	172000	22	12	6	15	18	18	20	5	14	6	3	0	2	0	12	0	20	0	9.61111	9	22	12	12	16	27	24	27	5	32	17	16	4	8	10	14	5	14	1	14.7778	14
QEAM01000001.1	172000	173000	18	17	10	14	29	19	22	5	9	3	5	0	1	0	12	0	18	0	10.1111	9.5	61	71	96	80	167	122	165	67	130	59	92	100	29	61	103	58	49	4	84.1111	75.5
QEAM01000001.1	173000	174000	13	12	16	11	25	10	22	6	3	5	3	0	1	0	9	0	23	0	8.83333	7.5	16	16	24	11	35	17	24	7	11	10	13	13	6	11	18	9	14	1	14.2222	13
QEAM01000001.1	174000	175000	10	12	13	8	32	9	19	6	1	2	2	0	0	0	5	0	23	0	7.88889	5.5	18	19	31	26	54	20	34	18	21	8	27	19	6	15	12	9	19	2	19.8889	19
QEAM01000001.1	175000	176000	12	10	11	7	20	7	20	3	3	4	2	0	1	0	6	0	20	0	7	5	19	19	29	15	44	25	41	10	17	18	13	6	8	31	9	17	19	1	18.9444	17.5
QEAM01000001.1	176000	177000	20	11	10	6	19	9	27	6	8	4	5	0	0	0	6	0	17	0	8.22222	6	17	11	12	7	15	14	18	5	14	8	11	2	3	3	4	5	7	1	8.72222	7.5
QEAM01000001.1	177000	178000	32	11	13	7	19	16	25	7	11	6	6	0	0	0	6	0	18	0	9.83333	7	72	42	81	29	92	95	130	51	112	51	140	19	29	55	40	52	71	13	65.2222	53.5
QEAM01000001.1	178000	179000	30	12	12	7	8	12	22	10	7	2	9	0	0	0	6	0	20	0	8.72222	7.5	146	85	129	53	102	152	228	96	150	43	278	6	31	67	70	75	94	7	100.667	89.5
QEAM01000001.1	179000	180000	42	13	10	8	6	10	27	8	7	0	7	0	2	0	8	0	26	0	9.66667	7.5	19	7	6	10	8	10	15	10	11	3	23	4	4	7	9	7	10	1	9.11111	8.5
QEAM01000001.1	180000	181000	33	13	10	12	9	6	24	14	9	1	8	2	1	0	11	0	25	0	9.88889	9	53	35	23	37	33	26	57	35	43	16	95	80	8	11	23	26	23	2	34.7778	29.5
QEAM01000001.1	181000	182000	29	15	7	15	8	5	19	12	3	1	4	2	0	0	8	0	26	0	8.55556	6	73	49	52	49	37	26	96	56	70	19	85	98	18	24	32	44	37	5	48.3333	46.5
QEAM01000001.1	182000	183000	48	34	12	19	11	10	30	17	7	5	3	1	1	0	17	0	40	0	14.1667	10.5	183	127	114	114	89	75	173	117	121	59	121	169	29	37	78	59	92	7	98	103
QEAM01000001.1	183000	184000	57	36	13	20	19	10	36	19	10	4	5	0	1	0	22	0	45	0	16.5	11.5	101	66	54	51	49	40	83	63	64	47	45	34	35	26	79	42	89	5	54.0556	50
QEAM01000001.1	184000	185000	72	34	20	20	21	9	24	16	7	5	1	0	3	0	14	0	58	0	16.8889	11.5	203	138	107	90	108	74	133	94	111	69	74	58	42	33	74	63	94	14	87.7222	82
QEAM01000001.1	185000	186000	51	29	19	20	17	6	17	11	7	2	2	0	2	0	23	0	51	0	14.2778	9	48	23	21	18	20	11	12	15	17	7	6	15	11	2	23	6	30	2	15.9444	15
QEAM01000001.1	186000	187000	65	25	17	21	23	11	17	16	1	4	4	0	2	0	17	0	43	0	14.7778	13.5	75	37	32	38	38	21	29	25	5	12	17	36	10	7	41	37	40	2	27.8889	30.5
QEAM01000001.1	187000	188000	80	33	14	25	20	15	21	15	1	4	4	0	1	0	23	0	45	0	16.7222	14.5	46	18	15	16	16	11	11	14	1	7	10	9	5	3	17	10	16	2	12.6111	11
QEAM01000001.1	188000	189000	51	16	10	13	12	10	20	13	1	4	1	0	1	0	12	0	26	0	10.5556	10	38	12	13	12	9	14	24	23	3	11	17	12	6	5	19	14	18	4	14.1111	12.5
QEAM01000001.1	189000	190000	56	19	8	14	8	18	24	17	2	4	5	0	1	0	12	0	26	0	11.8889	8	93	54	28	46	44	91	99	68	24	55	87	35	19	23	46	58	47	3	51.1111	46.5
QEAM01000001.1	190000	191000	45	22	6	15	8	19	23	18	1	8	6	1	3	0	14	0	37	0	12.5556	8	134	71	48	69	54	127	140	106	33	81	111	75	21	35	63	76	60	3	72.6111	70
QEAM01000001.1	191000	192000	38	19	7	8	5	26	17	17	2	5	5	0	2	0	8	0	32	0	10.6111	6	25	10	7	14	5	16	15	16	5	13	16	4	8	3	12	11	21	0	11.1667	11.5
QEAM01000001.1	192000	193000	35	22	10	8	5	31	21	24	3	12	9	1	1	0	6	0	35	0	12.3889	8.5	49	27	25	22	13	46	29	47	17	37	53	18	11	5	18	28	35	3	26.8333	26
QEAM01000001.1	193000	194000	26	22	10	8	4	25	11	22	2	8	6	0	2	0	7	0	33	0	10.3333	7.5	77	63	49	33	39	106	56	87	32	87	122	72	17	6	33	44	56	4	54.6111	52.5
QEAM01000001.1	194000	195000	9	11	6	6	5	21	8	17	2	5	5	0	0	0	6	0	17	0	6.55556	5.5	32	25	28	19	23	80	40	59	20	58	81	26	10	5	21	34	35	2	33.2222	27
QEAM01000001.1	195000	196000	6	6	5	3	1	11	5	13	1	6	6	0	1	0	6	0	20	0	5	5	8	6	7	5	3	15	8	14	5	16	19	2	6	4	10	16	15	2	8.94444	7.5
QEAM01000001.1	196000	197000	6	10	5	4	2	8	7	15	2	5	9	0	0	0	5	0	16	0	5.22222	5	5	2	2	2	0	4	3	6	1	4	12	1	1	1	4	8	6	2	3.55556	2.5
QEAM01000001.1	197000	198000	5	5	4	4	2	3	11	9	2	1	6	0	1	0	7	0	15	0	4.16667	3.5	7	5	6	5	1	4	12	12	4	5	23	2	4	4	9	6	9	1	6.61111	5
QEAM01000001.1	198000	199000	9	5	2	4	2	4	16	8	2	1	5	0	1	0	7	0	17	0	4.61111	3	11	8	13	11	9	18	34	28	7	6	21	7	10	20	14	22	20	11	15	12
QEAM01000001.1	199000	200000	12	6	6	7	4	8	19	13	1	0	2	0	1	0	5	0	12	0	5.33333	4.5	66	40	87	60	41	90	162	97	33	18	67	21	29	103	38	115	48	55	65	57.5
QEAM01000001.1	200000	201000	13	6	4	5	2	7	21	8	0	2	1	0	2	0	7	0	15	0	5.16667	3	33	21	36	34	16	49	109	53	8	12	36	1	24	37	22	64	31	40	34.7778	33.5
QEAM01000001.1	201000	202000	19	10	6	8	5	13	39	10	1	1	1	0	1	0	8	0	14	0	7.55556	5.5	12	7	5	6	3	10	17	8	1	2	5	0	14	8	14	10	16	8	8.11111	8
QEAM01000001.1	202000	203000	17	12	5	8	3	9	37	12	1	2	3	0	4	0	9	0	29	0	8.38889	4.5	73	69	51	61	42	98	245	88	11	41	50	17	77	31	64	107	63	45	68.5	62
QEAM01000001.1	203000	204000	15	13	8	13	4	6	35	6	0	1	1	0	5	0	12	0	33	0	8.44444	5.5	20	15	9	16	9	17	47	16	2	10	11	2	28	6	26	18	37	9	16.5556	15.5
QEAM01000001.1	204000	205000	12	11	14	7	2	5	23	9	0	2	0	0	2	0	17	1	38	0	7.94444	3.5	25	24	50	25	14	27	46	31	2	12	8	10	31	8	48	26	50	22	25.5	25
QEAM01000001.1	205000	206000	16	18	18	11	4	10	20	10	1	5	2	0	5	0	35	0	60	0	11.9444	7.5	178	198	377	178	123	241	425	229	67	143	124	242	180	81	414	198	296	151	213.611	189
QEAM01000001.1	206000	207000	47	30	38	20	12	23	40	15	3	9	6	1	8	0	84	0	101	0	24.2778	13.5	57	46	54	29	26	43	53	31	14	40	27	57	66	13	204	24	133	18	51.9444	41.5
QEAM01000001.1	207000	208000	45	24	30	15	12	27	24	14	3	8	5	1	5	0	52	0	70	0	18.6111	13	78	56	84	44	52	85	64	50	32	65	79	48	51	61	140	60	93	14	64.2222	60.5
QEAM01000001.1	208000	209000	36	25	26	19	12	22	12	15	3	6	9	1	4	0	45	1	59	0	16.3889	12	63	44	55	38	43	75	30	52	29	68	103	32	37	75	103	53	63	5	53.7778	52.5
QEAM01000001.1	209000	210000	47	32	27	53	19	29	12	23	3	7	19	1	3	0	31	0	54	0	20	19	27	19	16	32	14	17	7	17	6	17	43	9	10	18	30	7	26	2	17.6111	17
QEAM01000001.1	210000	211000	50	43	39	77	29	35	30	33	5	8	34	2	4	0	35	0	87	0	28.3889	31.5	63	60	55	116	56	65	33	60	28	40	118	69	21	72	59	33	63	5	56.4444	59.5
QEAM01000001.1	211000	212000	69	45	35	92	20	32	45	27	6	6	28	0	3	0	28	0	74	0	28.3333	27.5	44	29	28	59	23	24	32	30	14	17	62	9	18	24	31	11	41	12	28.2222	26
QEAM01000001.1	212000	213000	83	39	32	112	25	23	57	34	6	8	17	0	3	0	20	0	55	0	28.5556	21.5	269	200	249	419	196	218	341	228	143	129	441	114	58	266	128	152	157	114	212.333	198
QEAM01000001.1	213000	214000	71	28	21	114	17	23	59	23	3	5	19	1	3	0	18	0	53	0	25.4444	18.5	87	41	38	131	31	35	67	50	13	17	79	44	20	33	35	20	48	5	44.1111	36.5
QEAM01000001.1	214000	215000	69	34	17	80	13	18	60	25	4	3	18	1	3	0	15	0	53	0	22.9444	16	102	58	52	159	38	50	90	69	22	21	111	70	32	48	40	27	48	5	57.8889	49
QEAM01000001.1	215000	216000	75	30	20	47	7	12	53	26	3	2	14	1	3	0	9	0	36	0	18.7778	10.5	177	107	98	155	37	75	204	121	57	23	190	89	50	42	47	65	73	10	90	74
QEAM01000001.1	216000	217000	55	23	14	25	3	11	31	9	2	3	10	1	2	0	17	0	27	0	12.9444	9.5	176	95	115	113	26	85	168	84	59	38	237	62	63	37	54	98	63	21	88.5556	73.5
QEAM01000001.1	217000	218000	64	28	16	17	3	12	30	11	2	4	7	0	2	0	4	0	13	0	11.8333	5.5	77	32	31	30	4	11	37	22	14	14	57	13	10	6	9	17	14	3	22.2778	14
QEAM01000001.1	218000	219000	57	19	10	8	5	8	21	5	2	3	3	0	2	0	3	0	12	0	8.77778	4	219	107	106	63	38	77	147	44	46	67	66	68	42	26	31	55	49	8	69.9444	59
QEAM01000001.1	219000	220000	41	24	9	4	7	13	28	6	2	5	1	0	2	0	9	0	24	0	9.72222	5.5	219	151	136	56	131	144	299	88	81	147	77	117	66	58	104	112	100	6	116.222	108
QEAM01000001.1	220000	221000	82	28	13	12	11	11	49	17	4	5	2	1	1	0	23	0	52	0	17.2778	11	117	52	44	30	47	49	95	56	43	68	31	33	34	41	93	43	87	5	53.7778	45.5
QEAM01000001.1	221000	222000	94	37	11	17	60	18	58	19	5	8	2	0	2	0	41	0	83	0	25.2778	14	199	115	77	60	178	77	154	88	74	97	74	82	65	138	197	93	174	33	109.722	90.5
QEAM01000001.1	222000	223000	126	77	27	34	97	26	82	24	11	14	9	3	8	0	93	0	176	0	44.8333	25	192	107	88	87	167	94	145	85	76	80	110	172	82	106	313	82	246	21	125.167	100
QEAM01000001.1	223000	224000	141	72	46	44	108	34	75	35	9	10	22	6	5	0	120	0	171	0	49.8889	34.5	540	376	378	330	663	366	538	324	260	235	602	983	163	216	914	224	571	108	432.833	371
QEAM01000001.1	224000	225000	71	43	20	15	100	14	58	27	4	4	21	4	3	0	46	0	68	0	27.6667	17.5	41	25	13	17	46	14	23	18	13	8	42	57	16	10	68	15	49	6	26.7222	17.5
QEAM01000001.1	225000	226000	54	23	11	13	79	11	38	19	7	1	30	2	1	0	16	0	24	0	18.2778	12	34	17	13	12	49	8	14	16	11	5	45	22	7	9	15	7	16	1	16.7222	13.5
QEAM01000001.1	226000	227000	56	25	10	4	69	7	46	13	5	1	29	0	2	0	10	0	19	0	16.4444	8.5	144	80	54	17	268	39	222	97	65	18	508	21	25	70	36	61	45	6	98.6667	57.5
QEAM01000001.1	227000	228000	49	34	21	4	55	6	38	17	3	1	29	1	2	0	8	0	13	0	15.6111	7	102	85	63	16	144	21	94	56	50	9	259	52	10	31	22	32	27	3	59.7778	41
QEAM01000001.1	228000	229000	32	29	22	6	19	5	17	12	2	1	19	0	1	0	8	0	18	0	10.6111	7	72	76	69	14	64	25	54	52	27	11	187	41	17	10	36	26	27	5	45.1667	31.5
QEAM01000001.1	229000	230000	7	32	18	5	5	5	8	8	2	1	17	0	1	0	11	0	14	0	7.44444	5	23	65	53	22	24	20	32	45	24	14	145	20	13	5	52	23	32	4	34.2222	23.5
QEAM01000001.1	230000	231000	13	21	13	6	6	3	5	7	1	1	11	1	1	0	10	0	13	0	6.22222	5.5	27	47	49	22	16	17	14	35	14	13	90	72	11	4	32	21	19	1	28	20
QEAM01000001.1	231000	232000	10	19	11	6	3	4	4	13	1	1	6	0	2	0	17	1	23	0	6.72222	4	8	12	9	8	6	5	3	15	3	3	19	6	3	3	11	7	11	0	7.33333	6.5
QEAM01000001.1	232000	233000	15	29	12	12	5	11	6	18	1	1	5	0	2	0	25	0	45	0	10.3889	5.5	26	34	28	19	14	18	9	38	7	12	48	13	16	8	48	25	36	2	22.2778	18.5
QEAM01000001.1	233000	234000	14	27	15	13	7	10	5	23	2	1	12	0	2	0	21	0	34	0	10.3333	8.5	10	26	12	12	6	11	5	19	3	6	29	2	9	2	22	9	19	1	11.2778	9.5
QEAM01000001.1	234000	235000	18	43	22	17	7	24	15	41	2	2	16	0	2	0	17	0	31	0	14.2778	15.5	33	37	30	36	8	29	17	52	12	9	59	13	11	6	19	12	23	3	22.7222	18
QEAM01000001.1	235000	236000	17	24	18	17	4	17	10	31	10	1	14	0	2	0	14	0	44	0	12.3889	12	20	36	34	32	11	41	21	60	32	11	58	17	28	9	39	33	54	6	30.1111	32
QEAM01000001.1	236000	237000	16	17	12	17	4	11	13	26	8	3	10	0	3	0	13	0	64	0	12.0556	10.5	144	228	287	207	100	323	254	359	363	92	463	67	160	66	182	206	349	73	217.944	206.5
QEAM01000001.1	237000	238000	11	11	9	22	4	7	53	22	10	2	4	0	4	0	11	0	39	0	11.6111	8	15	22	31	47	14	29	97	66	65	14	36	6	37	15	48	35	84	12	37.3889	33
QEAM01000001.1	238000	239000	6	9	4	15	5	7	59	29	18	1	2	0	1	0	5	0	17	0	9.88889	5	14	13	5	47	11	14	98	70	106	15	11	4	17	27	14	49	29	15	31.0556	15
QEAM01000001.1	239000	240000	4	7	2	12	5	5	9	31	26	1	2	0	1	0	6	0	8	0	6.61111	4.5	10	17	5	32	14	14	24	67	103	9	12	3	12	12	6	20	11	14	21.3889	13
QEAM01000001.1	240000	241000	6	5	0	6	6	4	10	20	19	1	1	0	1	0	5	1	17	0	5.66667	4.5	7	11	2	22	13	11	16	40	67	5	11	11	8	20	8	20	11	18	16.7222	11
QEAM01000001.1	241000	242000	23	7	2	6	17	7	12	15	22	1	1	0	2	0	8	0	25	0	8.22222	6.5	15	6	4	11	15	8	10	17	35	3	6	11	4	10	10	7	13	8	10.7222	10
QEAM01000001.1	242000	243000	17	10	4	6	15	14	35	22	27	3	1	1	1	0	9	0	35	0	11.1111	7.5	12	10	5	8	12	13	17	22	53	10	6	14	4	8	13	9	19	13	13.7778	12
QEAM01000001.1	243000	244000	12	4	2	2	5	6	73	11	17	0	0	1	0	0	5	0	15	0	8.5	3	9	2	1	2	5	2	9	6	20	2	1	1	2	4	3	1	4	3	4.27778	2.5
QEAM01000002.1	0	1000	27	55	27	29	147	37	28	37	22	15	2	0	1	0	25	0	47	0	27.7222	26	45	87	77	81	251	98	79	127	173	123	28	76	39	21	121	126	96	32	93.3333	84
QEAM01000002.1	1000	2000	24	36	33	38	146	39	25	90	22	5	3	1	1	0	27	0	37	0	29.2778	24.5	26	38	38	36	82	36	34	76	57	27	15	64	11	6	39	30	27	3	35.8333	35
QEAM01000002.1	2000	3000	20	24	28	22	96	36	17	66	17	3	2	0	0	0	10	0	19	0	20	17	17	18	24	22	68	23	16	49	17	9	6	7	3	0	11	9	10	1	17.2222	13.5
QEAM01000002.1	3000	4000	20	21	26	13	78	24	17	61	11	3	3	0	0	0	13	0	27	0	17.6111	13	19	29	39	20	81	40	30	75	31	14	27	13	8	4	19	28	23	1	27.8333	25
QEAM01000002.1	4000	5000	18	22	34	12	76	18	16	71	8	2	3	1	2	0	14	0	39	0	18.6667	13	54	80	144	50	229	114	92	211	83	33	89	43	29	12	72	114	94	7	86.1111	81.5
QEAM01000002.1	5000	6000	15	23	21	6	50	11	10	48	4	2	7	0	1	0	15	0	32	0	13.6111	8.5	14	18	30	12	57	22	20	72	17	5	28	8	13	2	26	19	33	3	22.1667	18.5
QEAM01000002.1	6000	7000	11	18	23	7	27	12	11	38	6	2	10	0	1	0	7	0	23	0	10.8889	8.5	30	42	60	19	72	46	33	105	37	10	72	7	16	6	18	29	31	5	35.4444	30.5
QEAM01000002.1	7000	8000	13	20	23	10	22	7	11	29	8	2	9	0	1	0	7	0	23	0	10.2778	8.5	6	11	5	3	12	4	4	15	8	3	13	1	7	1	7	6	7	1	6.33333	6
QEAM01000002.1	8000	9000	12	31	14	5	8	12	9	17	5	5	5	0	3	0	16	0	37	0	9.94444	6.5	14	43	25	10	16	22	18	31	32	24	48	3	39	21	62	66	74	6	30.7778	24.5
QEAM01000002.1	9000	10000	11	31	9	6	42	9	7	14	5	3	2	0	4	0	19	0	54	0	12	6.5	18	47	25	17	94	26	18	39	24	22	23	13	60	21	77	47	98	4	37.3889	24.5
QEAM01000002.1	10000	11000	12	24	7	9	64	6	6	14	3	2	3	1	2	0	17	0	51	0	12.2778	6	73	139	90	64	281	84	78	130	72	71	100	82	85	73	94	73	126	9	95.7778	83
QEAM01000002.1	11000	12000	18	44	18	7	73	9	7	25	3	6	5	1	6	0	9	1	26	0	14.3333	7	28	58	30	13	109	22	21	57	19	35	41	23	40	20	27	22	40	2	33.7222	27.5
QEAM01000002.1	12000	13000	10	25	9	4	30	7	8	19	2	4	4	0	5	0	8	0	27	0	9	6	11	18	9	10	25	5	8	15	4	14	11	2	21	6	13	8	15	2	10.9444	10.5
QEAM01000002.1	13000	14000	27	40	16	13	32	8	13	27	5	5	4	0	6	0	11	0	32	0	13.2778	9.5	121	202	155	107	270	102	163	235	116	126	185	49	156	62	122	104	119	16	133.889	121.5
QEAM01000002.1	14000	15000	14	26	17	9	20	4	12	23	2	3	3	0	4	0	19	0	38	0	10.7778	6.5	26	37	27	18	42	17	27	49	15	17	28	10	46	10	44	21	41	6	26.7222	26.5
QEAM01000002.1	15000	16000	18	25	12	11	21	4	15	23	3	3	3	0	3	0	13	0	24	0	9.88889	7.5	93	134	122	90	215	69	176	207	76	110	166	38	102	67	114	173	94	68	117.444	106
QEAM01000002.1	16000	17000	17	19	8	15	35	5	19	25	1	13	4	0	4	0	11	0	27	0	11.2778	9.5	42	44	28	45	100	20	69	85	12	69	72	9	33	22	38	57	35	29	44.9444	40
QEAM01000002.1	17000	18000	25	23	12	17	29	5	18	19	1	11	5	2	3	0	14	0	32	0	12	11.5	24	16	9	21	28	6	17	23	6	33	25	58	22	8	20	17	22	8	20.1667	20.5
QEAM01000002.1	18000	19000	11	10	4	8	7	3	11	7	1	6	6	2	2	0	11	0	21	0	6.11111	6	46	36	35	35	49	25	56	47	17	69	96	183	36	30	44	68	44	12	51.5556	44
QEAM01000002.1	19000	20000	23	18	7	12	8	5	13	9	2	9	10	3	6	0	27	0	45	0	10.9444	8.5	51	29	31	40	29	16	38	27	27	57	88	216	64	26	93	42	69	6	52.7222	39
QEAM01000002.1	20000	21000	19	17	9	7	9	8	56	6	5	6	7	2	8	0	39	0	71	0	14.9444	7.5	54	58	66	32	63	48	190	33	53	78	115	164	92	62	136	103	97	8	80.6667	64.5
QEAM01000002.1	21000	22000	19	18	14	7	9	10	53	4	4	6	7	2	15	0	44	0	83	0	16.3889	8	13	11	11	8	9	7	30	7	9	13	17	26	59	4	49	14	42	3	18.4444	12
QEAM01000002.1	22000	23000	24	18	12	11	7	8	34	8	3	5	4	2	22	0	45	1	85	0	16.0556	8	71	48	54	36	39	41	87	40	35	60	55	163	222	34	133	78	109	11	73.1111	54.5
QEAM01000002.1	23000	24000	13	8	7	4	2	3	12	4	2	3	1	1	27	0	18	1	52	0	8.77778	3.5	60	42	60	31	36	37	113	18	46	85	12	249	605	25	96	106	158	18	99.8333	53
QEAM01000002.1	24000	25000	7	5	4	1	1	2	9	0	1	1	0	2	13	0	5	0	18	0	3.83333	1.5	51	29	64	24	25	28	106	10	38	76	10	329	419	12	53	53	91	10	79.3333	44.5
QEAM01000002.1	25000	26000	3	3	3	1	2	1	6	1	1	1	1	0	14	0	3	0	13	0	2.94444	1	2	2	1	2	1	1	2	0	1	1	0	1	20	0	3	1	4	1	2.38889	1
QEAM01000002.1	26000	27000	10	14	8	11	10	9	12	2	1	5	1	0	20	0	17	0	42	0	9	8.5	9	11	8	8	8	7	12	3	3	6	4	3	73	7	19	14	23	8	12.5556	8
QEAM01000002.1	27000	28000	11	12	16	10	13	12	17	6	2	2	1	1	9	0	19	0	38	0	9.38889	9.5	5	6	9	6	8	4	6	2	3	4	2	4	28	3	12	8	10	3	6.83333	5.5
QEAM01000002.1	28000	29000	13	13	14	11	11	9	20	5	1	2	2	0	4	0	8	0	22	0	7.5	6.5	25	29	53	23	52	34	41	19	17	20	18	9	53	25	40	38	33	16	30.2778	27
QEAM01000002.1	29000	30000	13	18	14	13	13	16	27	9	2	3	2	0	4	0	9	0	17	0	8.88889	9	50	73	84	45	80	74	106	58	31	43	45	0	35	38	32	44	31	16	49.1667	44.5
QEAM01000002.1	30000	31000	17	23	20	15	16	17	35	18	3	3	3	0	2	0	9	0	20	0	11.1667	12	27	39	52	38	52	47	74	55	21	30	36	7	18	25	22	23	21	7	33	28.5
QEAM01000002.1	31000	32000	17	22	18	15	15	20	28	32	3	4	3	0	2	0	13	0	25	0	12.0556	14	36	44	63	40	52	64	88	93	24	33	41	8	27	28	33	34	40	3	41.7222	38
QEAM01000002.1	32000	33000	19	23	24	18	16	19	33	33	1	5	2	0	2	0	8	0	25	0	12.6667	12	20	32	42	29	34	29	43	52	14	24	30	7	13	8	20	19	20	2	24.3333	22
QEAM01000002.1	33000	34000	16	29	26	23	22	15	44	40	2	8	6	1	1	0	7	0	31	0	15.0556	11.5	49	91	114	83	93	96	168	142	52	134	94	55	22	22	42	45	60	4	75.8889	71.5
QEAM01000002.1	34000	35000	26	47	46	34	31	29	65	60	8	26	10	0	3	0	14	0	46	0	24.7222	26	145	225	354	264	276	287	494	427	227	476	310	159	77	96	138	219	200	15	243.833	226
QEAM01000002.1	35000	36000	37	55	53	56	33	31	83	64	13	49	11	1	3	0	19	0	58	0	31.4444	32	86	104	132	133	89	101	169	153	90	284	134	94	40	41	93	86	106	7	107.889	97.5
QEAM01000002.1	36000	37000	36	45	40	53	24	24	55	53	13	68	9	1	3	0	27	0	67	0	28.7778	25.5	83	105	117	130	102	87	163	142	99	291	97	108	41	39	109	78	95	8	105.222	100.5
QEAM01000002.1	37000	38000	40	60	28	38	30	17	55	42	18	89	9	0	3	0	26	0	62	0	28.7222	27	140	235	210	190	176	155	309	261	227	617	223	16	72	234	149	176	144	18	197.333	183
QEAM01000002.1	38000	39000	29	62	18	26	14	16	29	34	12	91	4	0	2	0	21	0	45	0	22.3889	17	47	76	74	56	56	51	103	85	70	293	73	1	25	74	48	47	41	6	68.1111	56
QEAM01000002.1	39000	40000	18	51	9	12	9	10	25	28	9	86	5	0	2	0	31	1	60	0	19.7778	9.5	31	57	30	32	25	27	44	48	41	171	38	7	18	74	67	41	56	2	44.9444	39.5
QEAM01000002.1	40000	41000	21	43	8	9	6	7	14	17	7	73	2	1	3	0	29	0	62	0	16.7778	7.5	16	25	7	4	9	7	6	15	9	77	10	26	13	15	35	11	31	2	17.6667	12
QEAM01000002.1	41000	42000	18	53	10	12	13	8	9	14	7	60	1	2	2	0	30	0	61	0	16.6667	9.5	48	101	36	40	55	37	49	65	62	317	30	165	38	125	90	56	75	12	77.8333	55.5
QEAM01000002.1	42000	43000	22	39	9	6	8	10	7	13	6	59	1	0	3	0	21	0	32	0	13.1111	7.5	35	77	36	27	32	26	32	40	44	235	12	43	27	74	53	37	46	7	49.0556	36.5
QEAM01000002.1	43000	44000	16	38	10	7	9	6	9	15	5	55	1	1	2	0	11	1	28	0	11.8889	8	6	10	2	2	3	1	1	6	4	33	1	1	3	5	4	3	6	1	5.11111	3
QEAM01000002.1	44000	45000	19	27	5	4	8	5	6	7	4	30	0	0	2	0	9	0	19	0	8.05556	5	11	11	4	3	4	4	5	5	5	29	2	10	6	4	7	7	7	2	7	5
QEAM01000002.1	45000	46000	32	19	10	4	8	6	5	12	2	25	1	0	2	0	12	0	22	0	8.88889	5.5	83	77	51	17	47	49	42	46	50	160	20	49	20	19	35	48	41	5	47.7222	46.5
QEAM01000002.1	46000	47000	33	11	5	5	8	7	7	9	1	12	1	0	1	0	9	0	23	0	7.33333	6	88	45	27	13	39	30	39	43	22	180	12	32	20	11	31	85	45	6	42.6667	31.5
QEAM01000002.1	47000	48000	37	16	7	2	8	8	8	11	4	18	0	0	2	0	5	0	21	0	8.16667	6	103	48	40	10	47	47	41	52	34	207	17	7	19	15	40	134	59	8	51.5556	40.5
QEAM01000002.1	48000	49000	42	21	11	3	13	13	6	11	2	25	1	0	1	0	9	0	26	0	10.2222	7.5	41	18	12	3	23	12	13	19	10	56	8	4	9	1	16	18	19	2	15.7778	12.5
QEAM01000002.1	49000	50000	37	22	9	3	28	12	7	9	1	20	1	0	0	0	16	0	25	0	10.5556	8	40	19	19	10	36	16	17	17	8	44	9	6	6	3	26	15	18	3	17.3333	16.5
QEAM01000002.1	50000	51000	47	18	11	12	30	12	13	11	2	9	3	0	1	0	21	0	33	0	12.3889	11	107	66	58	55	128	62	68	66	38	97	51	62	22	10	71	57	55	12	60.2778	60
QEAM01000002.1	51000	52000	80	41	15	34	50	17	21	19	4	12	6	1	5	0	31	0	51	0	21.5	16	73	32	22	43	64	21	29	29	18	44	27	13	15	9	34	32	31	12	30.4444	29
QEAM01000002.1	52000	53000	21	11	5	10	11	4	6	6	2	3	1	0	2	0	16	0	39	0	7.61111	4.5	17	8	2	13	14	4	7	5	4	9	7	46	21	30	48	87	54	61	24.2778	13.5
QEAM01000002.1	53000	54000	45	26	7	22	30	9	18	13	2	6	4	4	1	0	13	0	38	0	13.2222	8	70	37	11	35	61	14	30	29	18	30	31	270	14	26	34	68	38	47	47.9444	32.5
QEAM01000002.1	54000	55000	34	17	8	10	14	6	16	8	3	6	3	3	1	0	12	0	29	0	9.44444	7	49	42	28	38	44	33	52	48	22	44	38	188	10	19	40	29	39	9	42.8889	38.5
QEAM01000002.1	55000	56000	31	17	9	8	11	7	17	12	4	8	5	2	1	0	11	0	21	0	9.11111	8	70	63	47	31	53	49	90	62	36	62	67	283	48	31	62	53	62	14	65.7222	57.5
QEAM01000002.1	56000	57000	17	14	3	5	4	11	17	8	1	3	3	2	0	0	8	0	15	0	6.16667	3.5	32	27	12	14	16	31	38	30	13	19	28	127	8	11	32	16	37	14	28.0556	23
QEAM01000002.1	57000	58000	20	32	18	21	79	18	21	9	13	14	3	0	2	0	19	0	40	0	17.1667	16	49	66	41	68	121	66	64	40	91	87	46	91	31	51	80	98	98	33	67.8333	66
QEAM01000002.1	58000	59000	40	38	20	35	151	21	26	5	24	27	1	0	3	0	23	1	62	0	26.5	22	123	112	123	146	338	132	145	63	219	245	51	15	43	27	84	125	113	12	117.556	118
QEAM01000002.1	59000	60000	44	34	23	31	113	16	24	6	16	21	2	0	2	0	18	1	67	0	23.2222	17	58	44	55	70	137	50	61	21	89	123	22	14	25	13	41	56	73	8	53.3333	52.5
QEAM01000002.1	60000	61000	38	23	23	25	91	11	27	9	14	33	1	0	4	0	19	1	53	0	20.6667	16.5	104	78	105	95	200	71	117	54	135	214	34	54	44	33	78	96	88	9	89.3889	83
QEAM01000002.1	61000	62000	59	22	49	25	95	16	23	9	18	42	3	0	3	0	21	0	44	0	23.8333	19.5	142	73	130	77	229	78	84	43	103	258	27	32	37	24	85	48	94	5	87.1667	77.5
QEAM01000002.1	62000	63000	38	17	28	16	56	14	15	7	5	18	6	0	0	0	15	0	38	0	15.1667	14.5	85	41	87	50	132	53	55	37	46	142	45	29	22	16	61	29	64	4	55.4444	48
QEAM01000002.1	63000	64000	32	14	26	16	53	12	7	9	1	18	3	0	2	0	12	0	34	0	13.2778	10.5	196	114	272	124	392	170	147	140	29	285	206	95	39	57	83	128	115	8	144.444	126
QEAM01000002.1	64000	65000	37	13	24	11	61	11	9	14	1	13	3	0	1	0	14	0	25	0	13.1667	11	82	49	92	41	167	53	47	76	14	99	77	19	23	20	46	49	60	5	56.6111	49
QEAM01000002.1	65000	66000	37	12	32	13	58	11	14	19	2	9	3	0	1	0	10	0	19	0	13.3333	10.5	61	31	59	30	116	25	31	47	9	55	40	14	19	18	33	35	35	5	36.8333	32
QEAM01000002.1	66000	67000	37	15	30	9	59	12	17	21	2	5	4	0	3	0	13	0	23	0	13.8889	10.5	47	17	48	20	73	15	18	32	8	34	21	0	16	13	27	30	22	3	24.6667	20.5
QEAM01000002.1	67000	68000	30	16	22	9	35	10	14	16	1	3	2	0	2	0	8	0	26	0	10.7778	8.5	52	32	56	17	75	24	40	40	13	32	21	1	13	14	29	26	35	4	29.1111	27.5
QEAM01000002.1	68000	69000	15	5	10	4	21	9	8	8	1	4	1	0	0	0	8	0	23	0	6.5	4.5	40	18	34	9	78	30	40	45	10	21	14	22	13	1	24	31	27	4	25.6111	23
QEAM01000002.1	69000	70000	12	5	7	2	11	5	8	8	1	1	0	0	0	0	3	0	12	0	4.16667	2.5	49	40	50	25	95	50	63	65	29	11	16	33	18	2	23	45	41	4	36.6111	36.5
QEAM01000002.1	70000	71000	11	5	3	2	8	3	7	5	0	1	0	0	0	0	2	0	12	0	3.27778	2	21	12	11	7	33	9	26	20	9	5	4	6	9	0	7	19	14	2	11.8889	9
QEAM01000002.1	71000	72000	11	7	3	3	5	4	13	8	3	1	0	0	1	0	3	0	10	0	4	3	13	7	4	3	11	7	10	9	9	2	2	3	2	0	6	8	5	1	5.66667	5.5
QEAM01000002.1	72000	73000	11	8	2	5	9	18	40	10	2	0	1	0	1	0	3	0	11	0	6.72222	2.5	7	4	1	2	2	7	12	5	4	1	4	1	1	0	2	3	3	0	3.27778	2.5
QEAM01000002.1	73000	74000	14	9	2	5	6	14	45	13	1	1	2	1	0	0	6	0	17	0	7.55556	3.5	14	10	6	4	9	15	31	16	7	3	7	7	3	0	9	6	8	1	8.66667	7
QEAM01000002.1	74000	75000	15	6	6	7	5	18	50	10	2	7	2	0	1	0	15	0	24	0	9.33333	6	30	13	11	17	19	54	70	24	15	27	21	65	10	1	31	14	24	5	25.0556	20
QEAM01000002.1	75000	76000	19	9	5	8	7	26	57	8	1	7	3	1	0	0	10	0	26	0	10.3889	7	20	13	12	12	15	32	51	18	5	21	12	46	5	6	24	12	21	3	18.2222	14
QEAM01000002.1	76000	77000	17	8	6	8	6	23	39	12	1	8	1	0	1	0	11	0	21	0	9	7	26	14	19	14	24	44	59	26	10	37	20	16	8	23	23	22	24	12	23.3889	22.5
QEAM01000002.1	77000	78000	26	9	7	6	10	33	38	11	6	17	3	1	3	0	13	0	27	0	11.6667	8	60	28	49	27	59	116	135	46	66	132	58	50	36	74	56	56	64	26	63.2222	57
QEAM01000002.1	78000	79000	20	15	6	8	14	23	45	10	8	11	3	1	1	0	8	0	31	0	11.3333	8	39	24	33	9	40	63	70	30	60	68	33	34	28	34	40	31	51	10	38.7222	34
QEAM01000002.1	79000	80000	25	17	12	3	13	17	43	10	10	12	5	1	3	0	15	0	52	0	13.2222	11	62	51	55	27	81	77	136	58	106	116	77	145	42	63	65	47	71	7	71.4444	64
QEAM01000002.1	80000	81000	14	12	5	6	7	9	26	12	11	7	2	1	4	0	22	0	62	0	11.1111	7	16	18	16	10	20	18	41	22	37	20	22	48	15	13	44	12	46	3	23.3889	19
QEAM01000002.1	81000	82000	9	7	5	4	8	9	6	16	20	9	2	0	2	0	13	0	33	0	7.94444	6.5	9	15	11	5	20	17	9	33	65	32	22	6	14	7	27	11	23	4	18.3333	14.5
QEAM01000002.1	82000	83000	7	4	1	3	9	5	4	11	18	4	3	0	1	0	7	0	10	0	4.83333	4	22	20	14	12	48	31	28	79	139	66	50	13	22	19	54	28	26	10	37.8333	27
QEAM01000002.1	83000	84000	4	7	1	3	22	4	4	15	15	4	0	0	3	0	4	0	12	0	5.44444	4	14	23	12	9	118	18	16	58	201	60	19	2	41	32	28	71	31	22	43.0556	25.5
QEAM01000002.1	84000	85000	3	7	3	3	21	2	2	11	16	4	0	0	1	0	2	0	5	0	4.44444	2.5	6	23	15	9	110	17	13	79	220	52	19	8	21	21	16	81	14	17	41.1667	18
QEAM01000002.1	85000	86000	3	6	3	3	24	1	3	8	6	2	1	0	1	0	1	0	7	0	3.83333	2.5	3	9	9	3	39	4	3	15	43	11	4	4	9	3	6	13	5	4	10.3889	5.5
QEAM01000002.1	86000	87000	6	7	8	10	39	4	6	6	7	5	0	0	1	0	1	0	8	0	6	5.5	18	44	54	41	155	34	34	57	112	88	8	20	19	7	21	37	26	6	43.3889	34
QEAM01000002.1	87000	88000	6	9	8	10	22	3	2	7	3	9	0	0	1	0	2	0	11	0	5.16667	3	13	26	30	45	95	20	17	36	43	94	7	8	13	12	8	64	19	2	30.6667	19.5
QEAM01000002.1	88000	89000	6	21	9	27	25	10	4	8	5	19	0	0	1	0	3	0	7	0	8.05556	5.5	4	5	3	20	8	3	2	8	10	20	1	4	5	2	5	15	7	0	6.77778	5
QEAM01000002.1	89000	90000	11	24	7	28	7	13	4	9	8	22	0	1	3	0	8	0	19	0	9.11111	7.5	40	73	56	101	31	72	31	37	106	195	20	58	34	33	37	52	47	3	57	43.5
QEAM01000002.1	90000	91000	7	22	7	19	3	11	3	6	7	16	1	0	1	0	10	0	24	0	7.61111	6.5	15	42	30	53	15	49	23	32	56	108	27	19	16	21	35	36	32	4	34.0556	31
QEAM01000002.1	91000	92000	7	16	5	10	3	14	6	6	7	14	2	0	2	0	10	0	25	0	7.05556	6	35	96	57	99	40	115	52	77	105	219	77	46	45	39	86	81	73	6	74.8889	75
QEAM01000002.1	92000	93000	7	20	3	5	1	9	4	6	2	7	2	0	0	0	6	0	18	0	5	3.5	9	22	10	16	5	26	14	14	19	39	14	13	7	5	11	18	17	1	14.4444	14
QEAM01000002.1	93000	94000	7	12	4	7	5	7	4	3	3	4	2	0	1	0	4	1	11	0	4.16667	4	9	24	10	14	8	14	9	12	14	23	11	8	4	5	14	12	17	0	11.5556	11.5
QEAM01000002.1	94000	95000	9	18	4	5	4	5	4	4	2	4	1	0	1	0	6	0	13	0	4.44444	4	22	54	36	23	35	43	27	26	21	58	37	38	6	9	26	29	31	7	29.3333	28
QEAM01000002.1	95000	96000	5	16	6	6	7	5	4	2	0	3	1	0	1	0	6	0	11	0	4.05556	3.5	51	101	86	51	101	91	68	55	38	124	83	118	33	28	97	98	94	8	73.6111	84.5
QEAM01000002.1	96000	97000	8	14	8	6	15	6	35	5	2	5	1	1	1	0	10	0	22	0	7.72222	5.5	83	169	183	97	265	149	354	96	83	190	128	158	51	50	164	148	147	8	140.167	147.5
QEAM01000002.1	97000	98000	10	14	9	3	30	8	67	4	3	3	1	0	1	0	8	0	17	0	9.88889	3.5	22	40	32	17	81	31	146	25	23	31	12	18	18	8	32	27	38	1	33.4444	26
QEAM01000002.1	98000	99000	3	8	5	2	25	5	53	3	1	1	0	0	1	0	4	0	14	0	6.94444	2.5	3	2	2	1	11	2	13	2	2	3	0	2	4	3	4	8	6	1	3.83333	2.5
QEAM01000002.1	99000	100000	8	9	3	1	18	5	45	4	1	0	0	0	2	0	4	0	13	0	6.27778	2.5	23	34	25	8	97	46	197	36	38	18	25	31	34	14	18	38	30	2	39.6667	30.5
QEAM01000002.1	100000	101000	12	13	5	3	22	8	14	4	3	1	1	0	2	0	6	0	23	0	6.5	3.5	33	31	21	9	95	47	48	31	19	9	20	19	40	51	38	39	56	2	33.7778	32
QEAM01000002.1	101000	102000	14	13	4	2	23	8	3	4	5	2	1	0	1	0	7	0	20	0	5.94444	3.5	21	23	18	8	73	29	15	23	23	9	14	12	35	32	28	21	33	2	23.2778	22
QEAM01000002.1	102000	103000	25	11	3	8	21	9	8	4	3	2	2	0	5	0	12	0	29	0	7.88889	4.5	73	39	24	23	95	51	48	32	39	34	27	13	53	67	76	38	63	2	44.2778	39
QEAM01000002.1	103000	104000	32	6	4	6	14	6	11	5	4	2	1	0	3	0	17	0	28	0	7.72222	4.5	178	62	47	81	157	102	117	67	76	90	91	27	121	125	163	93	132	8	96.5	92
QEAM01000002.1	104000	105000	22	3	1	5	6	4	7	2	1	3	1	0	3	0	9	0	17	0	4.66667	3	29	7	4	12	25	10	19	9	5	18	16	1	31	15	26	24	28	5	15.7778	15.5
QEAM01000002.1	105000	106000	49	5	2	9	16	5	18	1	1	5	2	0	2	0	12	0	18	0	8.05556	3.5	55	11	4	14	31	15	19	9	5	27	29	0	38	20	41	31	30	3	21.2222	19.5
QEAM01000002.1	106000	107000	68	13	3	8	20	10	20	4	3	9	3	0	4	0	16	1	27	0	11.6111	6	397	102	57	116	284	180	266	73	114	220	206	2	128	73	149	90	92	24	142.944	115
QEAM01000002.1	107000	108000	46	13	6	30	14	17	19	4	7	8	3	0	7	0	20	0	32	0	12.5556	7.5	319	158	136	130	244	241	315	112	302	237	231	5	150	180	205	132	160	39	183.111	170
QEAM01000002.1	108000	109000	67	30	19	16	25	23	27	17	12	7	6	0	4	0	54	0	82	0	21.6111	16.5	505	329	361	267	441	417	528	292	479	282	378	233	217	299	668	246	450	48	357.778	345
QEAM01000002.1	109000	110000	70	38	22	14	23	27	33	20	24	7	8	1	6	0	57	0	90	0	24.4444	21	376	280	291	195	354	329	368	274	515	215	300	305	215	263	717	198	548	31	320.778	295.5
QEAM01000002.1	110000	111000	51	26	13	14	19	14	23	25	25	3	3	0	6	0	32	0	66	0	17.7778	14	141	100	113	73	131	126	146	121	207	93	123	115	103	152	314	117	269	11	136.389	122
QEAM01000002.1	111000	112000	48	17	19	8	14	8	16	23	25	7	2	0	2	0	14	0	26	0	12.7222	11	99	72	70	36	69	63	73	94	208	63	50	24	46	132	74	109	93	7	76.7778	71
QEAM01000002.1	112000	113000	36	24	17	5	6	7	11	17	26	3	2	0	1	0	9	0	22	0	10.3333	6.5	195	152	198	43	114	130	166	173	481	110	76	36	81	200	146	216	143	17	148.722	144.5
QEAM01000002.1	113000	114000	27	25	23	5	9	9	9	11	19	5	3	0	1	0	16	0	25	0	10.3889	9	65	60	75	19	36	37	37	45	130	34	23	14	32	43	60	51	59	5	45.8333	40
QEAM01000002.1	114000	115000	18	11	18	3	6	7	5	6	7	2	1	0	1	0	9	0	13	0	5.94444	5.5	40	29	50	4	33	27	22	15	57	22	6	2	15	16	28	30	22	1	23.2778	22
QEAM01000002.1	115000	116000	8	7	10	1	3	6	8	6	2	1	1	0	1	0	5	0	13	0	4	2.5	23	20	34	5	16	24	21	14	31	15	10	5	13	18	21	40	27	1	18.7778	19
QEAM01000002.1	116000	117000	6	8	10	2	3	6	8	3	1	1	1	0	1	0	6	0	13	0	3.83333	2.5	72	116	168	18	76	111	149	74	89	42	44	1	59	79	111	154	109	6	82.1111	77.5
QEAM01000002.1	117000	118000	13	16	10	2	5	7	10	4	1	1	0	0	1	0	7	0	10	0	4.83333	3	29	34	45	10	20	31	44	21	17	12	10	0	20	17	36	31	37	2	23.1111	20.5
QEAM01000002.1	118000	119000	20	27	11	7	6	9	18	7	1	1	1	0	0	0	8	0	13	0	7.16667	6.5	53	74	64	28	33	50	77	37	17	10	14	3	17	17	35	32	31	3	33.0556	31.5
QEAM01000002.1	119000	120000	18	15	9	9	6	5	15	4	1	0	2	0	1	0	11	0	20	0	6.44444	4.5	17	21	20	15	15	14	26	10	4	2	7	5	10	8	22	11	17	1	12.5	12.5
QEAM01000002.1	120000	121000	13	16	11	10	6	12	12	3	1	2	1	0	2	0	10	0	25	0	6.88889	4.5	10	19	21	14	8	10	14	7	4	2	7	7	10	6	16	7	16	1	9.94444	9
QEAM01000002.1	121000	122000	15	20	22	11	11	7	27	5	1	4	2	1	1	0	13	0	32	0	9.55556	6	21	22	25	18	17	12	31	10	6	12	9	15	13	4	24	11	24	2	15.3333	14
QEAM01000002.1	122000	123000	13	17	13	8	12	10	75	7	4	5	3	1	3	0	12	0	33	0	12	7.5	11	10	10	11	6	8	24	5	5	7	5	7	7	1	10	4	17	2	8.33333	7
QEAM01000002.1	123000	124000	6	9	8	8	9	8	63	5	2	4	3	0	3	0	12	0	27	0	9.27778	5.5	7	12	8	8	14	12	37	6	5	12	11	4	12	2	18	7	18	2	10.8333	9.5
QEAM01000002.1	124000	125000	11	12	6	7	12	8	65	4	1	5	1	0	3	0	7	0	23	0	9.16667	5.5	21	22	18	21	31	16	94	15	16	20	19	3	12	5	15	20	18	1	20.3889	18
QEAM01000002.1	125000	126000	17	15	3	8	15	5	76	5	3	5	1	0	1	0	5	0	19	0	9.88889	5	41	32	14	30	54	16	201	22	22	32	26	2	19	21	30	84	33	4	37.9444	28
QEAM01000002.1	126000	127000	29	20	8	15	28	7	98	8	2	4	1	0	2	0	9	1	20	0	14	7.5	69	60	29	50	85	45	264	39	32	50	47	6	23	32	44	88	49	4	56.4444	46
QEAM01000002.1	127000	128000	33	14	11	14	41	11	69	9	2	4	2	1	0	0	8	0	29	0	13.7778	8.5	106	59	62	65	148	69	202	47	32	55	45	68	21	18	41	47	73	4	64.5556	57
QEAM01000002.1	128000	129000	47	13	62	18	45	18	68	8	3	7	3	2	1	0	8	0	42	0	19.1667	8	118	63	275	93	237	137	320	89	57	101	97	264	30	40	66	68	100	7	120.111	95
QEAM01000002.1	129000	130000	76	18	88	26	59	33	95	19	5	8	2	1	2	0	17	0	45	0	27.4444	17.5	51	17	88	25	57	32	55	29	15	27	24	69	9	9	26	13	33	2	32.2778	26.5
QEAM01000002.1	130000	131000	74	19	17	18	47	22	79	19	5	8	6	2	2	0	25	0	40	0	21.2778	17.5	41	11	14	17	35	17	38	18	7	21	17	28	12	16	30	18	27	8	20.8333	17.5
QEAM01000002.1	131000	132000	59	17	24	22	39	20	32	14	5	8	5	0	2	0	21	0	32	0	16.6667	15.5	78	23	26	32	68	40	77	31	17	46	40	15	15	51	62	52	46	25	41.3333	40
QEAM01000002.1	132000	133000	44	14	15	17	25	10	10	13	2	5	4	0	1	0	14	0	35	0	11.6111	10	125	57	88	81	151	68	75	88	61	72	85	17	35	41	99	48	101	19	72.8333	73.5
QEAM01000002.1	133000	134000	58	21	16	15	37	7	16	110	4	4	3	0	2	0	7	0	28	0	18.2222	7	402	241	362	235	589	236	475	492	268	236	324	70	88	177	232	229	273	54	276.833	238.5
QEAM01000002.1	134000	135000	42	25	18	12	36	8	20	132	4	4	3	0	1	0	9	0	29	0	19.0556	8.5	127	69	105	56	161	67	103	370	64	51	66	16	18	33	50	58	54	14	82.3333	61
QEAM01000002.1	135000	136000	30	14	15	11	31	6	15	8	2	2	1	0	2	0	10	0	25	0	9.55556	7	59	30	47	27	69	27	42	18	18	16	11	23	12	22	22	26	25	5	27.7222	24
QEAM01000002.1	136000	137000	27	13	14	7	28	8	13	5	3	2	1	0	1	0	11	0	19	0	8.44444	6	72	61	100	55	176	65	104	41	40	33	16	44	29	58	66	63	64	41	62.6667	59.5
QEAM01000002.1	137000	138000	9	9	11	5	15	6	11	7	1	1	0	0	0	0	7	0	17	0	5.5	5.5	27	31	42	29	70	31	54	26	17	11	5	16	17	36	29	29	44	27	30.0556	29
QEAM01000002.1	138000	139000	11	12	7	6	11	7	9	6	1	0	0	0	1	0	3	0	10	0	4.66667	4.5	19	26	26	23	33	16	35	22	10	6	5	2	9	23	13	17	18	25	18.2222	18.5
QEAM01000002.1	139000	140000	10	12	4	9	9	4	13	7	2	1	1	0	1	0	5	0	12	0	5	4	5	5	5	4	6	3	4	3	1	1	0	0	2	2	2	2	3	1	2.72222	2.5
QEAM01000002.1	140000	141000	11	14	16	16	13	34	12	16	1	3	9	0	1	0	12	0	25	0	10.1667	11.5	35	46	65	53	57	89	72	65	41	34	115	24	30	35	59	40	52	6	51	49
QEAM01000002.1	141000	142000	20	25	19	11	10	17	16	14	3	1	9	0	2	0	16	0	35	0	11	10.5	47	58	75	48	57	87	80	74	40	41	124	42	24	34	50	55	57	8	55.6111	52.5
QEAM01000002.1	142000	143000	13	16	8	5	6	6	16	20	7	1	2	1	1	0	5	1	14	0	6.77778	5.5	18	20	16	10	8	11	28	44	15	3	10	13	10	5	8	8	16	2	13.6111	10.5
QEAM01000002.1	143000	144000	10	12	6	2	7	5	12	16	3	1	0	0	1	0	5	0	13	0	5.16667	4	23	21	21	9	11	17	38	49	27	4	14	18	12	16	18	45	26	3	20.6667	18
QEAM01000002.1	144000	145000	11	9	6	3	2	3	9	13	3	0	0	0	1	0	9	0	13	0	4.55556	3	30	44	39	14	12	25	62	73	35	21	33	16	16	13	34	45	35	5	30.6667	31.5
QEAM01000002.1	145000	146000	15	14	9	4	4	10	8	12	4	5	2	0	0	0	8	0	15	0	6.11111	4.5	91	132	151	41	63	130	165	185	99	135	146	43	46	31	97	78	93	20	97	95
QEAM01000002.1	146000	147000	15	10	17	5	4	25	10	15	1	7	4	0	1	0	3	0	16	0	7.38889	4.5	7	7	12	2	5	16	5	10	4	13	9	0	2	1	3	3	5	2	5.88889	5
QEAM01000002.1	147000	148000	21	14	16	7	6	40	12	9	1	9	6	0	1	0	5	0	13	0	8.88889	6.5	21	16	31	9	10	48	17	18	6	28	28	3	6	1	9	8	15	2	15.3333	12.5
QEAM01000002.1	148000	149000	16	11	15	10	8	38	9	11	3	5	8	0	0	0	8	0	15	0	8.72222	8	69	74	111	75	99	254	90	82	32	117	250	90	26	44	62	72	77	18	91.2222	76
QEAM01000002.1	149000	150000	6	5	7	6	5	18	7	6	1	2	5	0	0	0	3	0	11	0	4.55556	5	34	52	77	43	66	187	64	55	20	78	173	52	21	27	48	41	61	14	61.8333	52
QEAM01000002.1	150000	151000	16	21	14	15	13	74	16	15	3	6	34	0	1	0	11	0	31	0	15	13.5	104	135	148	109	156	331	172	132	73	117	495	115	69	83	129	91	174	17	147.222	123
QEAM01000002.1	151000	152000	31	29	19	15	21	101	19	20	12	5	39	0	1	0	18	0	41	0	20.6111	18.5	140	171	162	128	182	421	163	174	231	116	620	25	53	67	149	36	134	7	165.5	144.5
QEAM01000002.1	152000	153000	23	36	31	14	11	115	18	21	26	5	41	0	2	0	14	0	38	0	21.9444	16	40	45	64	36	36	108	35	36	88	28	163	2	15	15	37	21	38	6	45.1667	36
QEAM01000002.1	153000	154000	16	13	25	6	4	77	12	12	28	3	30	0	0	0	9	0	19	0	14.1111	10.5	54	50	112	26	38	205	68	71	171	24	273	7	13	22	29	35	34	24	69.7778	36.5
QEAM01000002.1	154000	155000	22	26	51	4	9	93	16	11	34	2	51	0	1	0	5	0	12	0	18.7222	10	26	20	51	9	18	75	14	16	61	6	129	4	9	5	10	10	9	3	26.3889	12
QEAM01000002.1	155000	156000	24	29	30	3	8	48	12	7	21	3	32	0	2	0	5	0	14	0	13.2222	7.5	9	8	10	3	2	12	3	2	12	1	20	1	3	0	2	2	5	0	5.27778	3
QEAM01000002.1	156000	157000	24	27	35	6	7	26	14	6	18	2	32	0	2	0	10	0	25	0	13	8.5	49	66	91	19	39	73	35	17	99	11	206	8	23	21	28	42	32	3	47.8889	33.5
QEAM01000002.1	157000	158000	31	39	28	10	10	25	10	9	10	0	24	1	2	0	9	1	33	0	13.4444	10	112	140	147	61	82	175	91	45	120	25	328	55	28	20	41	76	55	3	89.1111	68.5
QEAM01000002.1	158000	159000	25	29	18	8	8	14	9	6	2	2	12	0	1	0	23	1	31	0	10.5	8	28	24	25	15	21	32	12	11	15	9	66	17	11	5	28	16	27	2	20.2222	16.5
QEAM01000002.1	159000	160000	43	54	26	20	16	32	23	11	3	6	22	1	3	0	47	0	72	0	21.0556	18	100	139	121	95	94	169	141	83	64	105	260	132	46	60	127	137	126	3	111.222	113
QEAM01000002.1	160000	161000	31	39	15	22	12	24	27	10	3	8	18	1	2	0	19	0	77	0	17.1111	13.5	33	46	31	42	26	44	46	38	24	48	94	61	28	30	35	47	76	3	41.7778	40
QEAM01000002.1	161000	162000	18	26	13	12	5	14	10	9	0	6	12	1	2	0	9	0	41	0	9.88889	9	21	34	25	13	10	26	21	11	7	20	57	46	12	11	21	24	35	4	22.1111	21
QEAM01000002.1	162000	163000	11	19	5	6	3	7	7	3	1	1	5	1	1	0	4	0	20	0	5.22222	3.5	4	10	3	4	1	3	4	3	2	2	12	11	2	2	4	6	5	0	4.33333	3.5
QEAM01000002.1	163000	164000	11	21	6	6	3	8	7	4	1	2	4	2	1	0	7	0	24	0	5.94444	4	26	46	29	16	16	30	29	22	6	21	41	59	13	15	23	36	28	3	25.5	24.5
QEAM01000002.1	164000	165000	12	24	8	6	5	5	10	6	1	5	2	0	1	0	7	0	29	0	6.72222	5	24	42	26	16	19	27	35	19	10	22	24	59	15	10	24	23	37	2	24.1111	23.5
QEAM01000002.1	165000	166000	11	26	10	7	6	7	18	3	0	2	7	2	2	0	5	0	27	0	7.38889	5.5	69	154	132	61	93	105	163	52	28	65	184	239	53	30	52	90	97	7	93	79.5
QEAM01000002.1	166000	167000	14	36	24	7	9	14	28	5	2	4	19	1	2	0	4	0	22	0	10.6111	6	44	103	91	21	39	68	86	25	17	36	182	93	31	8	23	27	32	2	51.5556	34
QEAM01000002.1	167000	168000	21	36	34	6	9	18	26	5	1	5	29	2	4	0	11	0	28	0	13.0556	7.5	16	22	23	6	9	16	19	3	3	8	54	15	11	3	8	5	8	1	12.7778	8.5
QEAM01000002.1	168000	169000	14	23	20	7	9	15	19	3	1	3	23	1	9	0	27	0	48	0	12.3333	9	36	49	62	28	47	48	76	19	19	21	179	31	77	64	84	53	69	8	53.8889	48.5
QEAM01000002.1	169000	170000	17	17	23	9	17	11	21	1	2	3	12	0	6	0	18	0	48	0	11.3889	10	51	51	94	30	69	55	103	20	25	20	196	19	138	110	107	78	120	13	72.1667	62
QEAM01000002.1	170000	171000	16	15	19	7	18	7	20	2	2	1	9	0	4	0	11	0	30	0	8.94444	7	22	19	26	15	27	14	33	3	12	5	62	3	45	8	22	16	27	1	20	17.5
QEAM01000002.1	171000	172000	15	11	16	6	13	5	16	3	3	6	8	0	5	0	11	0	20	0	7.66667	6	106	115	210	65	169	83	207	57	78	124	377	50	190	50	134	98	110	9	124	108
QEAM01000002.1	172000	173000	22	20	17	6	10	7	19	6	1	37	12	0	4	0	19	0	31	0	11.7222	8.5	205	183	297	98	218	143	336	102	110	759	509	88	269	98	263	115	172	19	221.333	177.5
QEAM01000002.1	173000	174000	27	23	21	9	5	7	21	5	3	70	14	0	4	0	19	0	32	0	14.4444	8	62	48	64	34	30	38	73	20	23	330	145	6	88	59	78	46	69	8	67.8333	53.5
QEAM01000002.1	174000	175000	25	14	7	14	3	5	14	3	2	71	4	0	2	0	8	0	18	0	10.5556	4.5	97	100	97	99	42	79	153	51	50	563	53	12	90	83	93	68	85	11	101.444	84
QEAM01000002.1	175000	176000	22	13	5	6	3	9	18	2	3	85	2	0	1	0	8	0	16	0	10.7222	4	25	19	11	20	8	18	24	6	18	177	6	1	12	14	15	8	15	1	22.1111	14.5
QEAM01000002.1	176000	177000	17	14	6	10	5	8	13	2	5	89	2	0	2	0	9	0	20	0	11.2222	5.5	24	30	19	24	19	25	28	12	40	217	12	3	16	34	17	16	22	3	31.1667	20.5
QEAM01000002.1	177000	178000	10	14	7	4	6	3	14	2	4	45	1	0	2	0	3	0	13	0	7.11111	3.5	8	6	4	6	3	4	7	2	9	68	2	1	2	4	4	3	6	1	7.77778	4
QEAM01000002.1	178000	179000	14	11	6	1	5	3	8	1	5	40	0	0	1	0	4	0	10	0	6.05556	3.5	5	4	2	2	1	2	4	1	4	37	1	1	3	3	3	1	3	1	4.33333	2.5
QEAM01000002.1	179000	180000	10	10	7	3	7	4	8	5	4	11	0	0	1	0	6	0	12	0	4.88889	4.5	44	71	98	30	78	50	90	37	149	104	32	4	34	98	34	53	35	17	58.7778	47
QEAM01000002.1	180000	181000	8	16	9	3	11	4	5	4	4	1	1	0	1	0	7	0	15	0	4.94444	4	27	42	38	16	51	22	36	16	47	23	14	29	43	43	31	25	28	8	29.9444	28.5
QEAM01000002.1	181000	182000	11	22	11	4	6	6	5	2	2	2	0	0	7	0	13	0	32	0	6.83333	4.5	11	26	36	7	20	16	15	8	23	14	6	9	85	13	48	16	42	15	22.7778	15.5
QEAM01000002.1	182000	183000	7	21	16	4	6	8	4	3	4	1	0	0	11	0	16	1	38	0	7.77778	4	38	126	139	36	87	80	50	46	109	34	27	16	276	36	103	75	120	46	80.2222	62.5
QEAM01000002.1	183000	184000	8	38	25	6	12	8	6	7	3	1	0	0	18	0	26	0	40	0	11	6.5	32	210	235	37	131	76	41	38	134	22	9	6	397	5	126	42	107	29	93.1667	41.5
QEAM01000002.1	184000	185000	6	38	25	6	17	8	4	5	9	2	1	0	17	0	16	0	32	0	10.3333	6	5	22	14	6	19	6	4	9	16	3	2	0	78	2	22	6	18	3	13.0556	6
QEAM01000002.1	185000	186000	6	32	18	6	15	23	4	5	11	2	1	0	5	0	15	0	37	0	10	5.5	7	38	20	7	16	29	4	8	24	5	4	0	42	2	16	5	17	3	13.7222	7.5
QEAM01000002.1	186000	187000	8	29	22	3	8	47	4	6	9	3	1	1	6	0	17	0	23	0	10.3889	6	6	13	14	5	11	32	5	7	15	10	5	16	14	1	14	5	8	1	10.1111	9
QEAM01000002.1	187000	188000	8	17	13	3	7	18	7	7	6	4	2	1	2	0	12	0	21	0	7.11111	6.5	5	4	6	3	3	6	2	2	3	5	2	2	3	1	5	3	4	0	3.27778	3
QEAM01000002.1	188000	189000	8	17	11	6	5	14	5	6	3	2	0	0	1	0	8	0	24	0	6.11111	5	10	15	13	8	9	16	6	13	3	8	3	2	6	2	6	6	6	0	7.33333	6
QEAM01000002.1	189000	190000	14	23	8	4	11	19	7	5	2	2	1	0	2	0	6	0	17	0	6.72222	4.5	17	17	12	7	13	28	9	11	8	13	5	2	7	2	6	10	9	1	9.83333	9
QEAM01000002.1	190000	191000	29	27	5	9	15	42	13	15	1	6	1	0	1	0	6	0	22	0	10.6667	6	40	42	13	14	27	79	25	30	18	32	11	7	16	5	15	26	25	2	23.7222	21.5
QEAM01000002.1	191000	192000	44	33	10	12	26	62	20	16	4	8	1	1	3	0	16	0	44	0	16.6667	11	55	39	15	18	47	86	36	29	15	21	10	49	16	8	22	12	30	10	28.7778	21.5
QEAM01000002.1	192000	193000	30	22	5	18	17	21	19	9	7	6	2	0	4	0	17	0	43	0	12.2222	8	42	46	24	38	44	57	61	52	50	42	35	21	31	44	38	57	43	13	41	42.5
QEAM01000002.1	193000	194000	48	37	13	37	20	25	32	22	8	7	3	0	3	0	19	1	47	0	17.8889	16	79	60	37	69	64	70	72	62	71	46	53	20	28	35	50	40	54	10	51.1111	53.5
QEAM01000002.1	194000	195000	63	43	18	42	17	40	31	28	14	24	7	0	5	0	33	0	56	0	23.3889	21	33	18	6	19	6	10	8	7	10	21	7	3	9	4	15	4	13	1	10.7778	8.5
QEAM01000002.1	195000	196000	56	53	20	44	30	44	34	25	16	47	7	1	5	0	46	0	79	0	28.1667	27.5	50	30	14	34	14	24	15	18	13	51	14	5	13	4	27	6	23	1	19.7778	14.5
QEAM01000002.1	196000	197000	52	36	16	24	20	29	26	9	9	53	6	0	3	0	35	0	59	0	20.9444	18	69	57	38	51	46	68	51	26	52	146	53	11	26	45	48	22	52	4	48.0556	49.5
QEAM01000002.1	197000	198000	35	21	11	11	12	18	16	4	6	42	1	0	1	0	17	0	37	0	12.8889	11	38	29	25	20	24	38	35	10	28	95	33	4	13	32	25	16	26	2	27.3889	25.5
QEAM01000002.1	198000	199000	30	14	8	8	11	13	9	2	11	36	1	0	1	0	6	0	23	0	9.61111	8	21	7	4	4	8	6	4	1	11	38	4	2	2	7	4	2	6	0	7.27778	4
QEAM01000002.1	199000	200000	26	12	4	6	15	16	6	3	23	27	1	1	1	0	9	0	17	0	9.27778	6	80	47	49	34	119	130	44	19	229	237	40	63	12	78	31	47	35	3	72.0556	47
QEAM01000002.1	200000	201000	30	13	5	5	20	23	5	1	23	16	0	1	1	0	9	0	20	0	9.55556	5	32	18	13	11	31	29	11	4	65	56	5	30	7	18	22	11	18	1	21.2222	18
QEAM01000002.1	201000	202000	29	15	9	6	13	22	4	1	18	6	1	1	0	0	11	0	24	0	8.88889	6	103	68	72	42	110	141	68	14	229	57	27	121	17	50	50	51	51	12	71.2778	54
QEAM01000002.1	202000	203000	43	26	13	9	22	31	10	3	66	2	2	0	1	0	15	0	34	0	15.3889	9.5	76	65	45	32	85	115	49	13	268	20	31	18	22	33	63	44	64	22	59.1667	44.5
QEAM01000002.1	203000	204000	77	52	24	15	37	74	19	11	142	3	4	0	2	0	20	0	47	0	29.2778	17	208	184	138	74	182	247	105	45	678	61	53	46	46	65	119	65	109	29	136.333	89.5
QEAM01000002.1	204000	205000	67	55	23	14	33	76	23	18	149	7	0	0	3	0	36	0	56	0	31.1111	20.5	54	42	27	13	43	64	24	23	196	13	9	9	15	24	51	31	40	17	38.6111	25.5
QEAM01000002.1	205000	206000	30	33	10	13	19	46	11	14	88	3	1	0	2	0	20	1	29	0	17.7778	12	20	22	13	11	16	37	14	18	97	10	1	1	9	6	19	8	17	6	18.0556	13.5
QEAM01000002.1	206000	207000	12	20	5	5	8	27	8	10	75	2	0	0	1	0	8	0	23	0	11.3333	6.5	14	37	24	17	27	67	23	43	192	16	4	4	25	24	34	26	34	22	35.1667	24.5
QEAM01000002.1	207000	208000	12	22	14	9	8	35	8	30	108	2	0	0	0	0	8	0	28	0	15.7778	8	51	87	105	51	65	194	57	145	571	51	8	14	44	63	57	70	71	56	97.7778	60
QEAM01000002.1	208000	209000	14	18	27	7	5	31	6	36	101	1	0	0	1	0	7	1	24	0	15.5	6.5	57	59	110	41	30	122	30	140	368	29	13	8	27	31	33	51	59	63	70.6111	46
QEAM01000002.1	209000	210000	17	17	45	10	4	25	5	47	90	2	1	0	1	0	6	0	20	0	16.1111	5.5	32	29	77	19	14	67	20	79	250	17	12	3	12	25	21	35	31	35	43.2222	27
QEAM01000002.1	210000	211000	19	13	50	12	6	19	7	37	60	1	3	1	2	0	13	0	32	0	15.2778	9.5	13	13	38	10	7	24	10	41	95	5	10	26	13	14	18	22	24	27	22.7778	16
QEAM01000002.1	211000	212000	41	39	81	31	27	22	17	58	48	8	6	1	3	0	26	0	57	0	25.8333	24	32	21	50	19	22	17	20	64	66	17	30	5	11	13	24	18	29	10	26	20.5
QEAM01000002.1	212000	213000	62	47	99	32	41	25	22	72	31	11	13	0	4	0	34	0	58	0	30.6111	28	26	20	44	21	25	18	19	63	40	14	24	1	14	12	31	15	30	4	23.3889	20.5
QEAM01000002.1	213000	214000	40	19	76	20	32	21	15	43	22	4	11	0	3	0	23	0	52	0	21.1667	19.5	109	60	213	82	141	106	99	177	235	63	134	32	56	68	136	91	127	18	108.167	102.5
QEAM01000002.1	214000	215000	60	29	91	25	42	23	24	34	24	4	7	0	2	0	19	1	39	0	23.5556	23.5	165	121	328	106	212	152	152	227	314	90	196	18	49	81	136	126	94	15	143.444	131
QEAM01000002.1	215000	216000	39	23	32	13	27	13	36	18	21	5	5	0	0	0	17	0	31	0	15.5556	15	39	21	30	18	35	24	31	31	53	11	25	7	9	10	23	14	20	2	22.3889	22
QEAM01000002.1	216000	217000	42	23	19	24	24	16	28	25	21	4	6	0	1	0	20	0	43	0	16.4444	19.5	122	86	97	103	141	108	148	124	228	60	120	69	31	27	79	79	75	11	94.8889	91.5
QEAM01000002.1	217000	218000	52	25	13	45	27	20	42	17	35	6	8	0	2	0	18	0	35	0	19.1667	17.5	54	36	34	59	50	40	59	51	106	23	58	39	13	7	36	29	36	4	40.7778	37.5
QEAM01000002.1	218000	219000	41	23	12	73	38	22	50	15	52	11	5	0	1	0	15	0	28	0	21.4444	15	119	88	80	239	141	98	177	104	336	92	107	42	17	16	62	66	68	5	103.167	90
QEAM01000002.1	219000	220000	36	27	14	95	45	20	57	20	61	9	6	0	1	0	9	0	28	0	23.7778	17	40	29	22	90	60	33	62	29	112	32	37	4	6	9	18	19	22	3	34.8333	29
QEAM01000002.1	220000	221000	20	16	9	66	41	15	36	11	55	8	4	0	1	0	8	0	20	0	17.2222	10	34	32	28	92	74	44	64	39	130	36	41	2	10	13	21	30	19	9	39.8889	33
QEAM01000002.1	221000	222000	49	29	21	82	56	34	40	19	71	7	5	1	2	0	19	0	36	0	26.1667	20	62	47	49	109	85	44	59	48	134	45	30	14	15	17	29	29	27	11	47.4444	44.5
QEAM01000002.1	222000	223000	54	30	26	81	64	24	37	26	59	12	6	1	2	0	18	0	44	0	26.8889	25	50	28	26	75	68	32	33	30	79	30	30	43	12	3	25	23	35	6	34.8889	30
QEAM01000002.1	223000	224000	36	21	17	38	25	15	26	16	35	5	4	1	1	0	10	0	48	0	16.5556	15.5	105	71	109	119	127	98	135	102	277	96	88	164	45	10	83	113	158	8	106	103.5
QEAM01000002.1	224000	225000	27	13	7	24	10	10	16	13	75	9	4	1	1	0	8	0	43	0	14.5	9.5	98	87	121	135	131	115	188	142	639	160	149	302	54	33	81	118	163	19	151.944	126
QEAM01000002.1	225000	226000	22	24	9	14	11	8	21	13	110	10	12	1	1	0	5	0	30	0	16.1667	10.5	25	23	20	22	15	10	23	22	174	40	47	29	7	4	14	14	21	6	28.6667	21.5
QEAM01000002.1	226000	227000	13	17	8	10	8	5	17	8	99	11	17	0	1	0	7	0	10	0	12.8333	8	15	16	10	11	12	7	19	12	134	32	56	4	4	8	9	14	10	6	21.0556	11.5
QEAM01000002.1	227000	228000	18	27	9	9	8	6	12	5	111	7	20	0	1	0	7	0	19	0	14.3889	7.5	17	18	10	9	15	13	15	11	121	29	59	3	7	8	12	11	17	1	20.8889	12.5
QEAM01000002.1	228000	229000	21	34	11	14	10	11	17	10	160	12	6	0	2	0	16	0	28	0	19.5556	11	40	69	35	40	39	49	71	37	412	77	69	4	25	19	45	32	45	4	61.7778	40
QEAM01000003.1	0	1000	7	6	3	3	1	15	2	2	1	0	2	0	1	0	3	0	5	0	2.83333	2	8	4	4	4	2	17	2	1	2	2	8	32	4	0	3	6	3	1	5.72222	3.5
QEAM01000003.1	1000	2000	11	3	3	4	7	12	3	4	1	1	3	1	1	0	4	0	10	0	3.77778	3	41	33	36	24	55	110	36	39	14	40	62	209	19	7	23	29	30	2	44.9444	34.5
QEAM01000003.1	2000	3000	17	12	8	9	14	17	7	5	2	4	2	1	2	0	9	0	16	0	6.94444	6	40	36	33	28	46	63	30	27	13	26	45	167	16	6	29	18	34	1	36.5556	29.5
QEAM01000003.1	3000	4000	16	15	8	8	11	14	4	4	0	4	2	3	1	0	5	0	18	0	6.27778	4	50	54	40	42	69	80	38	32	18	33	49	223	18	7	27	25	38	3	47	38
QEAM01000003.1	4000	5000	18	18	6	13	12	11	6	3	0	2	1	4	2	0	6	0	15	0	6.5	5	12	10	4	12	10	8	7	5	2	5	5	52	3	0	3	3	10	1	8.44444	5
QEAM01000003.1	5000	6000	26	22	8	20	22	12	13	8	4	3	1	5	0	0	11	0	22	0	9.83333	8	49	43	24	50	58	42	28	33	44	27	17	264	19	4	38	38	46	3	45.9444	38
QEAM01000003.1	6000	7000	32	28	5	24	24	15	12	16	11	2	4	7	2	0	13	0	42	0	13.1667	11.5	116	137	76	157	175	144	139	115	219	72	100	734	65	18	128	163	156	10	151.333	132.5
QEAM01000003.1	7000	8000	39	36	14	39	19	15	21	18	16	9	3	5	1	0	9	1	38	0	15.7222	14.5	45	43	30	59	36	40	39	45	72	34	45	121	15	6	24	43	44	3	41.3333	41.5
QEAM01000003.1	8000	9000	35	26	27	42	20	17	19	24	18	6	6	1	2	0	13	0	24	0	15.5556	17.5	93	102	120	137	85	111	134	139	186	107	114	116	29	23	78	118	56	4	97.3333	109
QEAM01000003.1	9000	10000	39	32	25	31	9	17	14	19	9	10	3	0	1	0	15	0	26	0	13.8889	12	83	71	97	83	47	79	76	94	96	61	76	38	20	13	54	41	37	3	59.3889	66
QEAM01000003.1	10000	11000	22	24	11	13	8	15	5	17	2	5	2	0	2	0	9	0	19	0	8.55556	6.5	93	109	123	96	101	120	76	130	70	102	73	29	28	19	58	49	56	6	74.3333	74.5
QEAM01000003.1	11000	12000	11	7	6	7	4	6	2	8	2	2	1	0	2	0	5	0	15	0	4.33333	3	11	14	13	8	15	15	7	17	7	11	7	1	6	5	9	8	16	2	9.55556	8.5
QEAM01000003.1	12000	13000	7	10	24	4	5	5	3	9	2	1	0	0	1	0	3	0	11	0	4.72222	3	5	4	12	3	3	5	3	8	4	4	2	0	3	3	4	4	5	1	4.05556	4
QEAM01000003.1	13000	14000	10	14	45	5	10	9	5	10	7	3	1	0	1	0	3	0	13	0	7.55556	5	41	58	206	33	63	65	29	73	89	24	37	0	32	20	26	30	39	4	48.2778	35
QEAM01000003.1	14000	15000	10	8	21	8	12	3	7	18	2	1	1	0	3	0	7	0	19	0	6.66667	5	23	7	25	31	38	9	21	57	11	4	42	20	33	32	35	58	39	7	27.3333	28
QEAM01000003.1	15000	16000	11	21	43	11	10	11	8	21	8	3	3	0	2	0	11	0	23	0	10.3333	9	43	72	203	62	71	106	54	111	108	45	99	77	77	62	100	98	105	12	83.6111	77
QEAM01000003.1	16000	17000	38	26	53	19	11	13	20	583	4	6	5	1	5	0	29	1	60	0	48.5556	12	132	123	372	140	145	232	141	650	194	110	214	334	110	157	152	211	167	18	200.111	154.5
QEAM01000003.1	17000	18000	28	25	49	17	9	15	13	426	3	7	2	0	4	0	16	0	44	0	36.5556	11	35	22	42	26	13	16	19	310	13	21	18	18	18	17	26	18	33	5	37.2222	18.5
QEAM01000003.1	18000	19000	18	18	30	9	10	11	11	11	1	3	2	1	3	0	10	0	56	0	10.7778	9.5	20	20	30	14	17	17	18	23	10	14	10	18	9	6	9	11	24	4	15.2222	15.5
QEAM01000003.1	19000	20000	16	16	22	11	13	10	12	8	1	3	1	0	2	0	9	0	37	0	8.94444	8.5	7	6	6	5	4	5	3	3	2	3	2	0	4	1	3	1	6	0	3.38889	3
QEAM01000003.1	20000	21000	10	15	16	6	7	11	8	5	0	2	2	1	1	0	7	0	22	0	6.27778	5.5	8	11	14	4	7	4	6	4	1	1	5	1	2	1	6	4	13	0	5.11111	4
QEAM01000003.1	21000	22000	7	15	8	5	7	6	7	4	1	1	3	0	0	0	7	0	13	0	4.66667	4.5	26	36	37	16	27	35	40	24	7	14	42	0	8	5	24	28	28	2	22.1667	25
QEAM01000003.1	22000	23000	14	20	4	3	7	8	7	2	1	0	3	0	2	0	7	0	15	0	5.16667	3	8	11	6	4	8	8	7	7	3	2	7	0	2	1	6	7	10	1	5.44444	6.5
QEAM01000003.1	23000	24000	15	15	4	1	7	6	7	2	0	2	3	0	1	0	5	0	17	0	4.72222	2.5	76	108	79	21	78	105	115	41	29	38	135	37	41	30	40	98	54	5	62.7778	47.5
QEAM01000003.1	24000	25000	21	15	5	2	5	3	6	2	1	1	2	0	1	0	6	0	12	0	4.55556	2	9	5	2	1	2	3	2	2	1	1	2	1	3	0	5	2	4	0	2.5	2
QEAM01000003.1	25000	26000	11	6	3	4	2	3	4	2	0	1	2	0	0	0	9	0	18	0	3.61111	2	37	32	16	26	31	31	14	16	9	14	33	3	20	3	40	24	34	4	21.5	22
QEAM01000003.1	26000	27000	13	11	3	14	7	4	4	2	1	1	1	0	1	0	9	0	19	0	5	2.5	39	41	28	53	41	36	22	18	8	17	34	18	23	2	36	32	44	7	27.7222	30
QEAM01000003.1	27000	28000	12	12	5	18	6	6	5	2	0	1	1	0	2	0	6	0	20	0	5.33333	3.5	10	8	5	10	5	6	3	5	1	4	1	1	4	0	6	2	6	1	4.33333	4.5
QEAM01000003.1	28000	29000	11	13	6	14	10	5	5	4	0	1	0	0	1	0	7	0	22	0	5.5	4.5	18	22	14	31	23	13	13	11	9	11	7	24	10	2	13	13	23	4	14.5	13
QEAM01000003.1	29000	30000	16	13	7	19	15	4	6	5	1	2	1	0	1	0	17	0	42	0	8.27778	4.5	19	24	21	37	28	14	18	10	13	12	7	19	10	11	30	19	33	1	18.1111	18.5
QEAM01000003.1	30000	31000	19	12	20	42	31	5	12	9	2	4	1	0	2	0	29	0	50	0	13.2222	7	44	44	56	109	82	25	43	33	34	31	17	35	24	26	77	27	62	4	42.9444	34.5
QEAM01000003.1	31000	32000	34	28	18	55	40	8	12	10	4	5	1	0	1	0	25	0	40	0	15.6111	9	44	46	52	99	81	17	33	30	23	29	11	44	30	29	94	29	75	5	42.8333	31.5
QEAM01000003.1	32000	33000	21	19	13	37	23	5	6	6	1	2	0	1	2	0	12	0	32	0	10	5.5	42	34	53	82	65	27	24	33	14	33	10	28	22	13	28	30	41	3	32.3333	29
QEAM01000003.1	33000	34000	9	10	18	22	9	7	5	4	0	2	0	0	1	0	7	0	22	0	6.44444	4.5	24	25	38	48	46	24	13	23	9	22	8	9	17	12	22	22	31	2	21.9444	22
QEAM01000003.1	34000	35000	5	4	5	13	6	4	5	3	1	1	1	0	1	0	1	0	9	0	3.27778	2	12	20	31	49	24	22	5	8	9	12	20	2	13	4	15	12	21	2	15.6111	12.5
QEAM01000003.1	35000	36000	4	4	3	7	2	5	2	1	2	1	0	0	0	0	1	0	4	0	2	1.5	1	2	2	6	3	6	2	1	4	2	4	0	2	0	2	1	2	0	2.22222	2
QEAM01000003.1	36000	37000	4	5	5	8	2	6	2	3	2	2	1	0	0	0	3	0	6	0	2.72222	2	9	7	12	16	5	16	4	8	14	7	11	2	3	0	5	11	7	6	7.94444	7
QEAM01000003.1	37000	38000	7	6	3	3	2	6	6	6	2	3	2	0	1	0	2	0	10	0	3.27778	2.5	19	24	41	14	14	42	32	24	49	28	30	13	13	5	15	29	28	38	25.4444	26
QEAM01000003.1	38000	39000	11	8	6	9	2	10	9	3	5	1	2	0	1	0	4	0	16	0	4.83333	3.5	19	29	18	22	13	30	20	16	28	12	13	10	5	2	9	16	16	18	16.4444	16
QEAM01000003.1	39000	40000	14	10	3	8	5	12	7	4	5	0	0	0	0	0	1	0	13	0	4.55556	3.5	10	10	6	11	5	15	9	7	15	5	5	3	2	1	5	9	8	9	7.5	7.5
QEAM01000003.1	40000	41000	11	9	3	9	2	11	8	4	6	2	0	0	1	0	4	0	12	0	4.55556	3.5	14	6	4	17	7	13	10	6	12	4	5	1	3	1	4	7	9	4	7.05556	6
QEAM01000003.1	41000	42000	9	13	8	14	4	8	7	5	6	2	0	0	0	0	6	0	17	0	5.5	5.5	8	4	5	12	4	6	7	5	9	4	3	1	1	1	4	4	4	1	4.61111	4
QEAM01000003.1	42000	43000	8	8	6	8	3	5	6	3	5	2	1	0	0	0	5	0	13	0	4.05556	4	10	9	9	19	7	5	7	3	16	8	5	2	4	3	7	5	7	3	7.16667	7
QEAM01000003.1	43000	44000	10	5	7	9	4	6	4	3	5	2	1	0	0	0	4	0	14	0	4.11111	4	14	5	12	15	7	11	7	8	13	8	5	4	9	12	9	9	12	5	9.16667	9
QEAM01000003.1	44000	45000	5	7	6	7	3	8	4	3	2	1	1	13	2	1	10	0	22	0	5.27778	3.5	13	14	27	27	17	25	17	15	23	17	14	295	20	22	34	23	35	11	36.0556	21
QEAM01000003.1	45000	46000	9	8	11	15	4	7	4	5	4	4	1	0	1	0	7	0	15	0	5.27778	4	4	7	7	11	3	8	5	5	7	7	4	4	8	8	11	8	15	5	7.05556	7
QEAM01000003.1	46000	47000	6	11	14	14	3	7	7	5	9	4	2	0	2	0	6	0	14	0	5.77778	5.5	23	33	48	38	20	31	34	26	77	24	23	2	23	26	37	20	38	24	30.3889	26
QEAM01000003.1	47000	48000	8	13	8	11	9	6	10	4	11	1	2	0	2	0	11	0	24	0	6.66667	7	92	159	172	161	154	213	276	150	482	105	145	22	126	185	214	130	175	64	168.056	156.5
QEAM01000003.1	48000	49000	9	11	3	4	8	9	13	7	15	1	3	0	2	0	17	0	15	0	6.5	5.5	14	17	16	12	26	24	23	19	65	9	28	5	20	12	43	14	26	6	21.0556	18
QEAM01000003.1	49000	50000	7	8	2	3	11	9	13	8	20	1	5	0	2	0	9	0	16	0	6.33333	6	10	14	5	7	24	17	26	18	60	7	24	4	14	7	23	9	16	5	16.1111	14
QEAM01000003.1	50000	51000	8	10	1	2	16	7	14	12	30	0	3	0	2	0	6	0	19	0	7.22222	4.5	5	8	2	2	12	4	9	12	29	2	10	0	9	2	5	4	6	0	6.72222	5
QEAM01000003.1	51000	52000	8	11	3	3	14	6	9	18	30	1	2	0	6	0	9	0	16	0	7.55556	6	10	12	3	3	21	12	13	23	49	3	4	8	13	4	6	8	9	1	11.2222	8.5
QEAM01000003.1	52000	53000	8	7	2	4	12	6	13	20	8	2	0	1	6	0	6	0	18	0	6.27778	6	17	22	10	7	24	19	27	46	35	10	6	16	52	3	15	17	20	2	19.3333	17
QEAM01000003.1	53000	54000	9	7	2	1	4	3	6	13	4	1	0	0	5	0	5	0	5	0	3.61111	3.5	19	27	18	11	22	30	27	54	31	17	10	8	80	6	21	16	24	1	23.4444	20
QEAM01000003.1	54000	55000	6	5	2	2	3	2	4	11	1	1	0	0	5	0	3	0	8	0	2.94444	2	10	11	5	9	10	14	11	29	19	9	4	4	50	5	15	17	14	2	13.2222	10.5
QEAM01000003.1	55000	56000	8	6	1	3	2	2	3	4	2	1	0	0	5	0	5	0	12	0	3	2	21	17	12	13	21	26	18	40	25	13	11	2	80	8	33	46	35	4	23.6111	19.5
QEAM01000003.1	56000	57000	7	7	4	3	3	3	6	4	3	1	0	0	3	0	8	0	14	0	3.66667	3	8	9	5	9	5	6	4	10	11	4	4	1	45	7	29	40	30	14	13.3889	8.5
QEAM01000003.1	57000	58000	10	9	4	3	4	5	6	4	3	2	0	0	2	0	7	0	15	0	4.11111	3.5	19	36	42	21	29	23	22	25	44	18	11	0	43	9	45	49	49	15	27.7778	24
QEAM01000003.1	58000	59000	14	12	6	11	6	7	9	6	6	2	2	0	2	0	5	0	22	0	6.11111	6	17	30	24	21	22	18	21	17	37	9	11	10	21	14	19	24	30	6	19.5	20
QEAM01000003.1	59000	60000	11	18	10	15	11	9	20	4	10	2	1	0	1	0	6	0	16	0	7.44444	7.5	32	54	52	66	59	47	70	35	86	14	30	7	22	29	22	50	33	3	39.5	34
QEAM01000003.1	60000	61000	11	22	11	17	12	8	16	7	9	2	1	0	0	0	6	0	20	0	7.88889	7.5	22	42	34	45	38	31	53	36	65	25	24	3	14	13	18	24	21	1	28.2778	24.5
QEAM01000003.1	61000	62000	11	25	13	31	9	13	19	13	13	4	2	0	1	0	6	0	17	0	9.83333	10	46	92	76	135	64	80	109	84	123	38	53	3	26	41	33	47	43	5	61	50
QEAM01000003.1	62000	63000	17	23	12	62	10	26	28	16	14	5	7	1	2	0	11	1	33	0	14.8889	11.5	50	71	83	175	67	139	121	79	128	51	96	98	30	48	50	67	60	7	78.8889	69
QEAM01000003.1	63000	64000	20	22	19	64	8	38	34	21	16	4	7	2	2	0	14	1	28	0	16.6667	15	90	124	124	267	80	216	196	154	220	95	183	198	48	80	91	84	74	12	129.778	109.5
QEAM01000003.1	64000	65000	23	20	15	63	5	45	29	17	15	4	5	0	3	0	9	0	24	0	15.3889	12	24	21	18	92	11	57	43	31	55	24	42	29	17	32	22	31	26	4	32.1667	27.5
QEAM01000003.1	65000	66000	23	23	12	86	5	33	32	16	22	3	10	0	1	0	8	0	21	0	16.3889	11	24	16	16	77	7	34	29	22	46	10	28	4	10	13	11	9	12	2	20.5556	14.5
QEAM01000003.1	66000	67000	49	19	11	70	5	24	29	15	10	2	5	0	2	0	9	0	19	0	14.9444	9.5	146	74	71	207	36	133	149	96	148	49	107	26	38	98	50	77	56	16	87.6111	75.5
QEAM01000003.1	67000	68000	68	25	16	83	13	24	46	25	15	2	5	0	2	0	24	0	51	0	22.1667	15.5	168	89	99	231	68	141	185	113	149	43	101	105	38	91	86	79	85	23	105.222	95
QEAM01000003.1	68000	69000	87	29	30	67	22	31	46	23	14	4	4	1	4	0	52	1	107	0	29	22.5	170	98	129	204	126	151	194	136	144	80	85	118	54	124	168	98	163	69	128.389	127.5
QEAM01000003.1	69000	70000	123	20	34	49	41	27	53	30	19	4	4	0	4	0	39	0	82	0	29.3889	23.5	130	30	60	74	74	54	87	58	64	20	23	21	32	49	83	33	76	19	54.8333	56
QEAM01000003.1	70000	71000	126	15	36	20	19	19	55	20	13	3	2	0	3	0	17	0	29	0	20.9444	16	203	51	104	80	74	75	147	79	109	17	38	4	24	58	51	45	66	6	68.3889	62
QEAM01000003.1	71000	72000	78	12	37	13	9	9	29	323	11	2	0	0	1	0	10	1	28	0	31.2778	9.5	60	12	30	12	10	11	21	248	21	5	5	1	5	7	12	8	15	1	26.8889	11.5
QEAM01000003.1	72000	73000	54	15	36	14	10	10	21	984	5	1	1	0	2	0	9	0	33	0	66.3889	9.5	88	36	79	35	31	31	49	529	29	29	17	2	27	6	32	24	37	9	60.5556	31
QEAM01000003.1	73000	74000	29	12	25	15	8	9	14	665	3	4	1	0	1	0	11	0	24	0	45.6111	8.5	60	30	67	45	21	33	42	413	24	28	19	3	23	7	33	33	37	9	51.5	31.5
QEAM01000003.1	74000	75000	20	12	16	10	5	9	8	390	3	3	1	1	2	0	9	0	18	0	28.1667	6.5	145	133	198	83	117	140	209	1221	103	215	108	412	59	44	135	133	112	19	199.222	133
QEAM01000003.1	75000	76000	31	18	25	6	12	13	19	38	4	12	2	1	5	0	31	0	56	0	15.1667	12	45	31	59	19	34	44	61	115	27	73	31	166	42	26	84	60	73	7	55.3889	44.5
QEAM01000003.1	76000	77000	30	18	59	9	9	16	19	37	2	18	2	1	4	0	21	1	35	0	15.6111	12.5	146	124	272	74	115	179	179	232	87	248	119	267	78	44	147	125	118	14	142.667	124.5
QEAM01000003.1	77000	78000	17	14	87	17	6	11	15	44	3	21	3	0	4	0	15	0	30	0	15.9444	12.5	43	49	170	51	32	68	74	127	36	141	50	36	32	11	50	31	49	4	58.5556	49
QEAM01000003.1	78000	79000	23	16	131	25	6	18	15	51	4	24	2	1	8	0	17	0	25	0	20.3333	15.5	111	87	401	114	59	135	122	236	75	257	75	74	143	26	93	89	99	22	123.222	96
QEAM01000003.1	79000	80000	26	12	130	17	6	15	11	37	4	22	1	0	6	0	10	0	21	0	17.6667	10.5	23	13	67	20	6	11	10	37	8	36	7	9	34	4	8	4	10	2	17.1667	10
QEAM01000003.1	80000	81000	21	12	106	12	4	11	11	39	1	16	10	0	10	0	6	0	15	0	15.2222	10.5	15	8	43	9	4	7	8	26	4	23	19	1	22	6	3	3	5	2	11.5556	7.5
QEAM01000003.1	81000	82000	23	12	109	13	2	15	6	24	1	16	19	0	10	0	6	0	15	0	15.0556	11	7	3	9	3	1	2	1	4	0	7	5	0	7	1	3	1	1	0	3.05556	2.5
QEAM01000003.1	82000	83000	22	15	79	13	2	22	9	21	1	7	21	0	16	0	14	0	34	0	15.3333	13.5	16	11	44	12	2	17	7	22	2	22	51	6	59	17	21	9	17	7	19	16.5
QEAM01000003.1	83000	84000	20	23	49	16	6	34	11	17	1	8	9	1	7	0	22	0	49	0	15.1667	10	34	37	84	33	16	55	35	39	5	62	73	14	105	28	48	21	49	11	41.6111	36
QEAM01000003.1	84000	85000	19	20	16	12	4	38	12	12	1	5	3	0	7	0	9	0	34	0	10.6667	8	16	15	16	17	6	36	10	17	2	19	12	6	40	4	19	8	19	4	14.7778	15.5
QEAM01000003.1	85000	86000	18	19	8	15	3	35	9	21	1	2	2	0	4	0	9	0	28	0	9.66667	6	12	14	10	14	6	32	11	19	6	4	10	2	22	4	10	5	14	2	10.9444	10
QEAM01000003.1	86000	87000	12	15	9	17	4	40	12	10	2	3	2	0	2	0	3	0	10	0	7.83333	3.5	29	26	32	45	19	87	31	41	18	16	24	3	25	15	20	19	20	5	26.3889	22
QEAM01000003.1	87000	88000	17	11	8	45	7	10	12	5	1	0	1	0	2	0	3	0	12	0	7.44444	4	8	1	2	12	3	2	3	1	2	2	1	1	4	2	2	1	1	0	2.66667	2
QEAM01000003.1	88000	89000	13	4	18	27	4	2	5	2	4	0	1	0	1	0	5	0	19	0	5.83333	3	46	19	72	90	31	12	33	20	33	7	22	6	30	45	23	38	33	9	31.6111	30.5
QEAM01000003.1	89000	90000	21	5	22	30	11	2	10	4	3	0	1	0	2	0	7	0	23	0	7.83333	3.5	38	17	53	70	29	11	31	17	20	5	24	4	22	29	22	23	27	6	24.8889	22.5
QEAM01000003.1	90000	91000	20	6	21	20	14	5	9	4	2	1	1	0	2	0	7	0	16	0	7.11111	4.5	37	18	42	47	47	14	29	18	20	5	15	2	12	16	13	17	17	2	20.6111	17
QEAM01000003.1	91000	92000	20	6	26	18	11	3	10	3	1	1	2	2	1	0	5	0	10	0	6.61111	3	24	8	34	36	24	10	18	8	7	2	15	20	6	10	12	7	10	3	14.1111	10
QEAM01000003.1	92000	93000	26	12	27	15	14	6	14	4	2	0	3	1	1	0	3	0	14	0	7.88889	3.5	31	19	47	23	35	14	23	9	6	3	21	43	7	17	7	7	10	1	17.9444	15.5
QEAM01000003.1	93000	94000	24	16	27	7	13	7	10	2	1	1	3	0	1	0	3	0	14	0	7.16667	3	26	12	29	11	18	13	15	4	4	2	22	25	4	7	4	4	8	0	11.5556	9.5
QEAM01000003.1	94000	95000	17	16	18	3	8	5	36	2	2	2	17	1	1	0	8	0	22	0	8.77778	4	64	64	84	24	41	53	164	30	28	28	212	97	13	122	19	39	35	4	62.2778	40
QEAM01000003.1	95000	96000	20	18	14	8	9	10	36	3	2	3	11	1	2	0	7	0	25	0	9.38889	7.5	32	22	23	15	17	25	51	9	15	17	76	24	10	38	19	19	26	2	24.4444	20.5
QEAM01000003.1	96000	97000	32	22	13	12	18	16	65	10	6	6	17	1	1	0	12	0	25	0	14.2222	12	46	40	27	31	40	33	81	22	22	29	104	25	10	25	21	12	22	0	32.7778	26
QEAM01000003.1	97000	98000	33	21	9	15	24	27	115	15	7	12	25	0	1	0	13	0	40	0	19.8333	14	70	66	67	45	104	88	204	64	92	95	222	37	19	63	58	51	63	6	78.5556	65
QEAM01000003.1	98000	99000	35	31	22	26	44	31	188	25	20	15	25	0	2	0	23	1	51	0	29.9444	24	183	206	245	165	329	283	650	215	343	312	596	142	55	207	184	140	166	37	247.667	206.5
QEAM01000003.1	99000	100000	28	28	23	18	51	31	200	21	22	18	23	0	2	0	21	1	43	0	29.4444	21.5	202	239	295	205	414	367	859	283	467	394	709	8	101	333	213	235	217	165	317	261
QEAM01000003.1	100000	101000	47	45	38	33	70	45	269	21	31	22	33	0	3	0	42	0	76	0	43.0556	33	79	83	92	81	138	124	241	83	161	117	212	41	34	72	123	68	92	63	105.778	87.5
QEAM01000003.1	101000	102000	39	33	32	27	49	31	184	17	22	14	24	0	3	0	47	0	74	0	33.1111	25.5	43	36	46	45	67	57	138	32	74	53	109	26	26	33	76	36	58	26	54.5	45.5
QEAM01000003.1	102000	103000	20	17	10	14	19	25	115	9	9	8	8	2	2	0	16	0	35	0	17.1667	9.5	37	41	37	46	57	70	173	34	82	48	100	82	26	36	47	35	49	17	56.5	46.5
QEAM01000003.1	103000	104000	19	12	8	14	11	15	94	8	8	2	3	3	1	0	11	1	21	0	12.8333	8	48	57	69	62	84	108	294	63	148	53	125	263	34	62	67	83	60	27	94.8333	65
QEAM01000003.1	104000	105000	13	11	13	7	3	12	72	6	12	1	6	3	1	0	9	1	19	0	10.5	6.5	20	26	33	26	25	45	157	28	68	17	69	152	16	32	43	44	30	12	46.8333	31
QEAM01000003.1	105000	106000	17	15	21	12	6	20	64	15	13	1	8	4	3	0	14	0	21	0	13	12.5	21	20	29	16	15	29	57	17	44	6	50	100	25	3	55	22	30	5	30.2222	23.5
QEAM01000003.1	106000	107000	29	25	23	10	18	27	67	13	22	16	8	3	4	0	20	0	32	0	17.6111	17	17	15	12	9	11	18	37	12	26	11	21	35	15	3	32	22	23	2	17.8333	16
QEAM01000003.1	107000	108000	23	21	22	7	33	21	52	12	11	1	11	1	2	0	24	0	47	0	16	11.5	198	232	335	141	559	428	575	208	367	83	346	186	120	33	375	194	282	17	259.944	220
QEAM01000003.1	108000	109000	36	28	27	11	48	39	67	19	10	2	6	0	2	0	49	0	58	0	22.3333	15	249	277	377	180	586	548	687	278	411	94	442	359	167	58	637	276	379	22	334.833	318.5
QEAM01000003.1	109000	110000	34	34	26	14	67	60	60	19	13	3	5	0	3	0	34	0	37	0	22.7222	16.5	105	98	137	57	186	193	193	105	126	30	113	17	37	30	160	90	96	7	98.8889	101.5
QEAM01000003.1	110000	111000	23	17	20	20	36	37	43	13	9	0	2	0	1	0	14	0	18	0	14.0556	13.5	39	37	43	46	75	84	72	48	53	8	38	3	14	16	51	32	31	4	38.5556	38.5
QEAM01000003.1	111000	112000	22	16	13	24	29	33	23	8	8	1	2	0	1	0	13	0	15	0	11.5556	10.5	22	24	13	27	35	41	28	20	17	3	9	2	6	7	18	12	15	1	16.6667	16
QEAM01000003.1	112000	113000	12	16	11	23	25	29	15	7	5	2	2	0	1	0	9	0	15	0	9.55556	8	26	48	43	63	77	76	47	26	39	11	34	11	19	18	40	32	35	3	36	34.5
QEAM01000003.1	113000	114000	18	18	12	31	27	26	15	5	2	1	4	0	2	0	12	0	23	0	10.8889	8.5	162	199	238	351	363	377	295	107	163	62	188	112	82	62	146	150	173	14	180.222	162.5
QEAM01000003.1	114000	115000	28	31	14	45	11	30	17	7	3	2	3	0	1	0	11	0	26	0	12.7222	9	224	243	225	407	194	429	298	135	161	98	193	223	92	55	180	182	213	18	198.333	193.5
QEAM01000003.1	115000	116000	29	35	10	68	5	21	15	6	6	4	4	1	1	0	11	1	22	0	13.2778	6	88	116	77	182	62	136	140	54	98	71	81	170	40	16	89	102	71	7	88.8889	84.5
QEAM01000003.1	116000	117000	43	33	8	63	7	19	19	5	5	5	5	0	2	0	9	0	21	0	13.5556	6	92	69	34	181	30	79	64	32	63	52	60	82	31	12	38	54	40	2	56.3889	53
QEAM01000003.1	117000	118000	46	23	9	76	6	16	17	11	6	7	5	0	1	0	15	0	27	0	14.7222	8	68	49	22	120	17	45	45	27	43	45	37	46	20	10	40	23	32	1	38.3333	38.5
QEAM01000003.1	118000	119000	66	28	8	84	5	17	15	17	11	10	9	1	2	0	14	0	28	0	17.5	10.5	102	52	28	132	18	48	50	47	66	64	71	34	20	11	52	31	37	6	48.2778	47.5
QEAM01000003.1	119000	120000	108	35	10	117	6	23	29	21	16	16	11	1	1	0	14	0	25	0	24.0556	15	282	113	83	325	59	130	136	110	134	170	170	113	25	25	55	50	49	13	113.444	111.5
QEAM01000003.1	120000	121000	124	29	20	90	16	30	31	21	13	19	15	2	3	0	21	0	33	0	25.9444	19.5	73	16	13	57	9	18	15	16	19	35	26	16	4	1	18	7	11	2	19.7778	16
QEAM01000003.1	121000	122000	123	35	16	45	15	31	41	17	14	21	15	2	2	0	22	0	47	0	24.7778	16.5	156	60	51	86	66	100	99	76	84	137	157	105	30	10	78	46	61	6	78.2222	77
QEAM01000003.1	122000	123000	102	36	12	23	25	28	38	22	12	30	18	0	2	0	19	0	46	0	22.9444	20.5	325	153	117	159	196	240	261	176	205	343	371	170	58	29	107	108	125	14	175.389	164.5
QEAM01000003.1	123000	124000	64	23	8	12	20	15	25	18	7	18	14	0	3	0	19	0	35	0	15.6111	14.5	99	51	29	45	78	78	83	56	66	123	144	69	24	12	53	48	42	8	61.5556	54.5
QEAM01000003.1	124000	125000	62	22	5	10	15	13	13	13	6	17	10	0	1	0	9	0	17	0	11.8333	10	89	45	15	39	46	41	49	32	40	77	106	3	12	9	27	22	23	4	37.7222	35.5
QEAM01000003.1	125000	126000	45	17	3	5	7	6	8	5	2	6	10	0	0	0	9	0	13	0	7.55556	5.5	163	86	28	58	74	41	66	45	55	90	218	0	29	25	55	68	45	5	63.9444	55
QEAM01000003.1	126000	127000	25	10	1	6	3	4	3	3	0	3	4	0	1	0	3	1	11	0	4.33333	3	78	45	15	32	30	26	25	19	9	44	84	4	22	3	34	43	28	2	30.1667	27
QEAM01000003.1	127000	128000	30	11	2	4	4	5	3	4	1	4	6	0	2	0	4	0	8	0	4.88889	4	115	68	22	53	37	40	34	28	18	86	144	13	27	8	25	61	27	5	45.0556	31
QEAM01000003.1	128000	129000	13	8	2	3	2	4	1	4	1	4	4	0	1	0	1	0	6	0	3	2	60	31	15	22	15	35	14	23	21	58	84	1	30	8	15	60	22	3	28.7222	22
QEAM01000003.1	129000	130000	21	5	1	1	2	4	2	2	1	6	4	0	1	0	1	0	4	0	3.05556	1.5	24	15	5	6	6	10	4	10	8	19	14	0	7	5	4	11	6	1	8.61111	6.5
QEAM01000003.1	130000	131000	16	4	2	4	2	3	1	2	1	2	0	0	2	0	1	0	6	0	2.55556	2	21	11	4	6	6	8	7	10	16	14	10	1	7	5	4	14	6	1	8.38889	7
QEAM01000003.1	131000	132000	13	4	0	6	10	2	1	1	1	2	0	0	0	0	3	0	6	0	2.72222	1	7	3	2	2	5	3	2	3	4	4	1	1	3	2	1	6	5	0	3	3
QEAM01000003.1	132000	133000	6	2	1	3	7	5	3	3	2	2	1	0	0	0	1	0	10	0	2.55556	2	16	6	6	12	34	18	9	21	12	17	6	9	5	0	5	13	13	1	11.2778	10.5
QEAM01000003.1	133000	134000	9	1	0	2	7	5	2	5	1	1	0	0	1	0	3	0	13	0	2.77778	1	7	1	1	6	7	4	3	8	2	4	1	3	3	2	4	6	7	0	3.83333	3.5
QEAM01000003.1	134000	135000	6	4	1	3	4	4	2	5	1	2	1	0	1	0	8	0	14	0	3.11111	2	6	2	3	5	10	8	9	12	2	3	2	7	3	3	11	13	8	2	6.05556	5.5
QEAM01000003.1	135000	136000	10	4	3	4	14	4	5	8	1	1	0	0	1	0	6	0	12	0	4.05556	3.5	16	8	8	7	29	11	10	11	4	2	3	10	4	2	12	11	7	1	8.66667	8
QEAM01000003.1	136000	137000	11	4	4	5	15	8	5	4	0	18	0	0	1	0	3	0	11	0	4.94444	4	3	1	1	0	4	2	5	1	0	18	0	1	2	0	3	2	3	1	2.61111	1.5
QEAM01000003.1	137000	138000	11	11	6	7	7	7	12	10	1	28	2	0	2	0	11	0	29	0	8	7	20	12	12	12	16	14	23	14	3	77	7	11	19	24	27	29	30	6	19.7778	15
QEAM01000003.1	138000	139000	28	24	12	13	8	21	31	31	1	64	1	1	1	0	18	0	41	0	16.3889	12.5	32	30	28	26	22	39	54	58	5	176	15	17	14	13	38	15	47	4	35.1667	27
QEAM01000003.1	139000	140000	34	50	22	36	17	28	87	49	3	36	3	0	3	0	17	0	60	0	24.7222	19.5	185	209	179	214	177	229	389	308	62	418	116	59	46	57	112	61	156	12	166.056	166.5
QEAM01000003.1	140000	141000	42	46	30	48	27	36	168	113	3	65	5	0	2	0	14	1	34	0	35.2222	28.5	447	484	592	612	490	600	1290	1033	175	1414	346	49	105	70	188	140	264	25	462.444	396.5
QEAM01000003.1	141000	142000	37	39	19	33	17	21	131	95	6	68	4	0	2	0	15	0	29	0	28.6667	18	25	25	23	33	14	18	82	92	12	137	17	13	12	9	32	44	31	8	34.8333	24
QEAM01000003.1	142000	143000	25	38	25	26	16	17	89	77	5	67	5	0	2	0	20	0	33	0	24.7222	18.5	38	47	43	45	30	33	113	124	36	257	28	27	16	6	55	48	41	8	55.2778	39.5
QEAM01000003.1	143000	144000	18	37	17	24	13	12	78	67	9	44	3	1	2	0	19	0	36	0	21.1111	15	115	216	181	171	134	140	416	388	164	376	146	147	57	65	149	107	122	13	172.611	146.5
QEAM01000003.1	144000	145000	22	47	8	22	8	7	78	63	7	15	4	0	2	0	14	0	36	0	18.5	8	17	26	12	16	11	17	60	53	16	38	15	13	14	7	26	18	33	2	21.8889	16.5
QEAM01000003.1	145000	146000	16	25	6	5	2	7	67	38	2	5	1	0	1	0	13	0	35	0	12.3889	5	70	109	69	37	29	73	301	221	72	125	65	74	51	66	65	89	88	8	89.5556	71
QEAM01000003.1	146000	147000	12	30	6	6	1	8	60	27	1	7	2	0	3	0	13	1	30	0	11.5	6	21	38	18	11	3	20	97	57	9	32	16	17	22	24	30	34	40	5	27.4444	21.5
QEAM01000003.1	147000	148000	9	26	8	5	1	8	49	11	1	2	1	0	1	0	3	0	16	0	7.83333	2.5	29	87	60	12	4	54	168	44	26	20	38	7	14	17	20	52	29	3	38	27.5
QEAM01000003.1	148000	149000	3	18	10	1	1	9	12	7	0	1	1	0	1	0	2	0	9	0	4.16667	1	22	71	57	6	5	51	48	43	26	10	38	7	15	19	12	61	24	2	28.7222	23
QEAM01000003.1	149000	150000	6	29	13	1	2	8	8	6	2	1	1	0	2	0	3	0	8	0	5	2	19	67	61	5	6	43	34	33	23	15	28	11	12	9	12	26	21	2	23.7222	20
QEAM01000003.1	150000	151000	10	39	20	1	4	13	8	4	3	2	2	0	4	0	4	0	22	0	7.55556	4	33	129	105	9	25	71	55	50	41	28	46	32	38	11	26	46	48	4	44.2778	39.5
QEAM01000003.1	151000	152000	15	37	17	9	9	11	12	6	3	3	2	0	1	0	10	0	36	0	9.5	7.5	40	113	91	35	50	62	56	34	28	28	36	49	47	16	65	35	103	6	49.6667	43.5
QEAM01000003.1	152000	153000	14	31	21	10	9	8	15	7	2	3	3	0	3	0	15	0	56	0	10.9444	7.5	98	272	299	108	179	199	263	152	96	112	151	362	167	91	170	238	302	27	182.556	168.5
QEAM01000003.1	153000	154000	40	35	33	17	15	25	30	8	10	15	3	0	4	0	18	0	60	0	17.3889	15	40	48	47	31	29	47	39	21	24	53	14	13	24	13	34	29	52	4	31.2222	30
QEAM01000003.1	154000	155000	59	64	49	40	21	36	42	12	8	25	3	0	5	0	26	0	61	0	25.0556	23	109	106	112	106	65	102	103	49	64	114	39	16	38	31	79	60	69	5	70.3889	67
QEAM01000003.1	155000	156000	45	35	21	17	11	23	21	7	5	23	0	0	3	0	14	0	47	0	15.1111	12.5	90	69	69	49	39	84	76	28	48	137	16	24	30	39	60	74	73	6	56.1667	54.5
QEAM01000003.1	156000	157000	15	13	10	6	4	9	8	2	1	6	1	0	2	0	5	0	20	0	5.66667	4.5	35	25	27	22	20	39	44	16	28	50	7	8	12	19	20	24	36	3	24.1667	23
QEAM01000003.1	157000	158000	2	3	1	1	0	2	1	1	1	1	1	0	0	0	2	0	5	0	1.16667	1	5	5	7	5	4	7	4	2	5	7	1	4	3	2	7	2	7	1	4.33333	4.5
QEAM01000003.1	158000	159000	12	15	21	15	12	11	15	4	2	6	1	0	1	0	8	0	19	0	7.88889	7	22	25	36	36	24	26	38	15	14	28	11	2	13	10	24	26	22	3	20.8333	23
QEAM01000003.1	159000	160000	26	26	38	53	73	19	35	12	5	8	1	0	3	0	15	0	30	0	19.1111	13.5	39	41	62	81	72	45	52	26	37	45	17	2	19	15	28	23	28	3	35.2778	32.5
QEAM01000003.1	160000	161000	20	19	32	74	125	11	23	5	7	6	1	0	2	0	11	0	21	0	19.8333	9	125	195	375	419	661	242	333	114	242	177	34	314	60	63	147	98	127	10	207.556	162
QEAM01000003.1	161000	162000	35	28	48	116	234	20	38	8	11	7	3	0	1	0	16	1	32	0	33.2222	13.5	175	231	424	478	699	296	393	150	310	200	77	343	65	73	167	158	159	17	245.278	187.5
QEAM01000003.1	162000	163000	17	19	21	76	198	12	19	5	13	3	4	0	1	0	9	0	25	0	23.4444	10.5	36	56	80	176	274	61	68	32	87	33	46	27	20	23	48	51	53	6	65.3889	49.5
QEAM01000003.1	163000	164000	14	15	17	59	164	11	10	5	22	2	5	1	2	0	11	0	25	0	20.1667	10.5	13	17	23	61	100	16	18	7	53	7	22	13	8	7	14	15	22	0	23.1111	15.5
QEAM01000003.1	164000	165000	10	11	16	34	96	9	3	3	16	2	4	0	1	0	3	0	22	0	12.7778	3.5	10	14	25	47	107	18	7	12	68	11	30	6	7	17	10	15	17	3	23.5556	14.5
QEAM01000003.1	165000	166000	5	10	5	24	60	5	2	5	13	2	3	0	1	0	4	0	16	0	8.61111	4.5	25	33	46	75	128	31	11	28	103	27	54	25	12	24	17	20	26	3	38.2222	26.5
QEAM01000003.1	166000	167000	6	12	3	18	45	3	5	7	14	3	3	0	1	0	6	1	20	0	8.16667	4	19	23	16	46	92	17	17	32	73	24	32	12	15	25	19	28	29	0	28.8333	23.5
QEAM01000003.1	167000	168000	16	11	16	16	28	6	7	9	12	4	3	0	2	0	7	0	31	0	9.33333	7	22	28	44	47	54	16	30	36	78	24	36	13	18	37	20	29	35	2	31.6111	29.5
QEAM01000003.1	168000	169000	19	11	28	20	19	7	13	13	16	8	6	0	1	0	9	0	33	0	11.2778	10	38	27	67	37	44	22	43	44	71	49	38	36	17	35	30	35	47	2	37.8889	37.5
QEAM01000003.1	169000	170000	30	12	23	18	15	8	20	14	13	8	2	1	2	0	11	0	45	0	12.3333	11.5	74	49	118	72	71	50	97	68	130	103	82	93	27	77	43	79	71	5	72.7222	73
QEAM01000003.1	170000	171000	28	17	29	15	12	9	18	11	12	8	6	0	2	0	11	0	44	0	12.3333	11	56	42	86	51	43	52	66	40	64	68	45	50	26	23	41	39	63	5	47.7778	47.5
QEAM01000003.1	171000	172000	13	15	13	9	12	9	11	3	4	3	2	0	0	0	9	0	12	0	6.38889	6.5	15	19	22	17	15	14	12	9	12	14	8	6	7	1	11	6	11	1	11.1111	11.5
QEAM01000003.1	172000	173000	9	13	6	6	2	3	4	2	1	3	1	0	0	0	1	0	5	0	3.11111	2	10	7	8	12	5	6	8	1	4	7	1	1	3	2	4	2	5	0	4.77778	4.5
QEAM01000003.1	173000	174000	7	8	5	5	3	5	3	1	1	2	0	0	0	0	1	0	4	0	2.5	1.5	16	19	14	11	6	12	9	4	4	12	3	4	3	1	6	3	8	1	7.55556	6
QEAM01000004.1	0	1000	21	13	18	5	10	18	43	12	3	5	2	0	0	0	7	0	20	0	9.83333	6	31	25	18	19	24	25	43	23	18	11	14	21	8	25	18	38	20	8	21.6111	20.5
QEAM01000004.1	1000	2000	15	11	15	4	13	10	40	8	2	3	2	0	1	0	3	0	12	0	7.72222	3.5	11	7	11	5	12	8	27	11	6	5	5	3	3	10	3	7	7	1	7.88889	7
QEAM01000004.1	2000	3000	9	8	10	5	8	5	34	5	2	3	0	0	0	0	2	0	9	0	5.55556	4	7	5	5	3	2	5	14	4	1	3	0	1	1	1	1	2	1	0	3.11111	2
QEAM01000004.1	3000	4000	14	10	7	5	4	2	27	5	3	2	0	0	0	0	3	0	10	0	5.11111	3	11	11	13	4	9	6	28	11	8	12	5	6	3	3	4	4	4	2	8	6
QEAM01000004.1	4000	5000	13	17	10	6	7	6	21	9	2	6	1	0	6	0	18	0	35	0	8.72222	6	35	39	35	29	22	30	75	36	24	46	22	6	52	64	49	123	48	40	43.0556	37.5
QEAM01000004.1	5000	6000	14	16	15	7	5	4	11	11	2	4	1	0	5	0	10	0	13	0	6.55556	5	41	51	57	31	18	19	50	59	37	55	20	6	78	59	51	143	46	27	47.1111	48
QEAM01000004.1	6000	7000	12	17	19	5	4	6	13	30	3	5	1	0	1	0	7	0	25	0	8.22222	5	36	46	55	28	16	23	40	108	21	35	10	36	50	134	55	177	68	48	54.7778	43
QEAM01000004.1	7000	8000	16	17	22	9	6	14	13	36	2	4	1	1	1	0	9	0	28	0	9.94444	7.5	30	35	48	18	18	33	30	72	8	26	13	24	14	53	33	46	32	12	30.2778	30
QEAM01000004.1	8000	9000	17	24	20	10	8	20	13	28	2	6	1	0	2	0	17	0	38	0	11.4444	9	69	74	92	56	39	114	90	174	30	82	42	15	39	206	135	143	138	30	87.1111	78
QEAM01000004.1	9000	10000	20	23	18	20	6	24	18	51	2	4	1	0	3	0	21	0	42	0	14.0556	12	42	43	71	45	28	77	56	115	21	45	27	11	35	121	83	74	86	19	55.5	45
QEAM01000004.1	10000	11000	10	16	13	22	9	11	17	76	1	3	2	1	1	0	14	0	31	0	12.6111	9.5	85	130	146	167	106	151	185	394	54	98	95	208	37	159	96	79	80	12	126.778	102
QEAM01000004.1	11000	12000	18	27	15	21	15	15	21	102	1	3	8	3	1	0	17	0	26	0	16.2778	15	24	28	26	43	21	28	38	116	12	19	37	79	12	19	31	9	18	1	31.1667	25
QEAM01000004.1	12000	13000	12	24	15	9	15	14	15	94	1	3	8	1	2	0	7	0	19	0	13.2778	8.5	24	59	49	43	56	53	42	168	19	29	87	148	22	64	42	30	36	2	54.0556	42.5
QEAM01000004.1	13000	14000	11	24	12	7	14	4	8	87	3	1	10	1	1	0	6	0	13	0	11.2222	6.5	22	49	34	11	47	18	28	204	11	9	110	137	18	61	20	58	30	3	48.3333	29
QEAM01000004.1	14000	15000	13	25	9	3	16	3	8	75	1	1	10	0	2	0	3	0	11	0	10	3	13	32	14	4	28	7	15	135	8	6	77	64	19	37	24	34	29	2	30.4444	21.5
QEAM01000004.1	15000	16000	10	27	20	12	14	3	9	32	2	2	10	2	1	0	5	0	15	0	9.11111	7	8	12	13	12	9	2	4	20	5	2	22	24	4	4	8	6	7	0	9	7.5
QEAM01000004.1	16000	17000	16	22	25	18	12	1	14	39	3	2	11	0	0	0	12	0	28	0	11.2778	11.5	110	226	353	209	192	97	263	382	110	81	476	163	76	139	150	162	162	6	186.5	162
QEAM01000004.1	17000	18000	23	27	42	15	9	5	17	46	3	3	15	0	1	0	9	0	33	0	13.7778	9	94	153	252	109	108	68	176	263	84	60	341	103	46	86	83	110	121	5	125.667	105.5
QEAM01000004.1	18000	19000	32	58	62	28	12	9	30	53	3	5	18	1	2	0	13	0	39	0	20.2778	12.5	73	104	139	84	52	49	91	158	44	36	187	68	30	44	51	52	63	5	73.8889	57.5
QEAM01000004.1	19000	20000	49	61	73	27	15	10	34	21	4	6	21	1	2	0	13	0	36	0	20.7222	14	81	141	160	97	74	64	123	65	56	54	174	74	20	24	53	71	50	3	76.8889	68
QEAM01000004.1	20000	21000	25	60	57	9	11	14	33	10	4	6	11	2	2	0	16	0	31	0	16.1667	10.5	64	112	165	39	74	66	121	55	35	43	151	178	18	14	50	58	46	6	71.9444	56.5
QEAM01000004.1	21000	22000	13	33	44	9	6	9	16	10	2	2	2	1	1	0	13	0	21	0	10.1111	7.5	15	25	30	8	9	13	14	10	5	4	10	38	4	2	16	9	9	3	12.4444	9.5
QEAM01000004.1	22000	23000	16	20	20	3	5	18	9	9	3	2	1	1	0	0	8	0	22	0	7.61111	4	7	6	9	2	3	4	4	6	1	1	2	2	3	1	4	2	4	0	3.38889	3
QEAM01000004.1	23000	24000	16	22	16	4	4	14	8	9	3	1	3	0	1	0	10	0	15	0	7	4	16	16	29	7	9	21	9	20	8	4	8	3	4	7	11	17	11	1	11.1667	9
QEAM01000004.1	24000	25000	12	14	9	3	4	16	7	11	2	1	1	0	1	0	6	0	10	0	5.38889	3.5	14	14	17	4	10	21	9	19	10	3	9	1	3	4	7	5	9	1	8.88889	9
QEAM01000004.1	25000	26000	7	7	5	3	9	15	5	13	2	1	1	0	1	0	10	0	17	0	5.33333	4	12	14	14	8	16	28	15	29	12	9	17	5	5	3	16	12	15	4	13	13
QEAM01000004.1	26000	27000	17	12	7	5	8	16	9	8	2	3	2	1	1	0	15	0	27	0	7.38889	6	38	37	44	32	52	81	46	79	45	27	59	49	21	27	76	37	59	11	45.5556	44.5
QEAM01000004.1	27000	28000	10	11	10	6	9	15	15	15	5	1	2	0	1	0	12	0	32	0	8	7.5	11	14	14	14	19	25	30	25	13	7	16	11	13	32	30	44	39	11	20.4444	15
QEAM01000004.1	28000	29000	11	9	5	3	6	9	28	6	1	0	1	0	1	0	7	0	20	0	5.94444	4	35	50	47	20	47	86	177	63	18	9	40	28	26	31	46	43	52	11	46.0556	41.5
QEAM01000004.1	29000	30000	12	23	15	8	7	16	47	17	1	1	1	0	1	0	9	0	28	0	10.3333	7.5	12	20	16	9	13	22	52	24	6	3	12	3	12	6	20	13	48	2	16.2778	12.5
QEAM01000004.1	30000	31000	10	20	7	7	3	11	47	17	1	1	1	0	1	0	7	0	16	0	8.27778	5	24	51	42	25	15	61	138	61	13	6	20	0	20	11	27	21	40	3	32.1111	22.5
QEAM01000004.1	31000	32000	11	19	6	7	3	9	48	14	1	1	0	0	1	0	5	0	14	0	7.72222	4	20	24	16	13	6	21	65	28	6	5	9	7	8	10	10	12	17	4	15.6111	11
QEAM01000004.1	32000	33000	6	9	2	5	5	3	36	5	1	2	0	0	1	0	6	0	19	0	5.55556	2.5	17	22	14	19	13	13	70	17	8	10	11	13	12	12	15	19	24	2	17.2778	13.5
QEAM01000004.1	33000	34000	12	9	3	7	4	4	31	4	1	3	2	0	1	0	6	0	17	0	5.77778	3.5	32	36	28	48	27	38	144	38	13	42	35	49	27	25	35	38	48	2	39.1667	35.5
QEAM01000004.1	34000	35000	10	10	5	10	7	9	22	7	2	3	2	1	1	0	8	1	26	0	6.88889	6	59	82	53	89	96	98	177	101	31	114	77	198	39	93	74	115	100	6	89	91
QEAM01000004.1	35000	36000	13	13	4	13	11	10	15	15	1	7	1	0	1	0	8	0	29	0	7.83333	7.5	32	44	40	46	66	63	94	76	24	73	31	128	18	36	32	48	51	2	50.2222	45
QEAM01000004.1	36000	37000	11	19	5	13	12	15	15	13	2	4	2	2	1	0	5	0	22	0	7.83333	5	53	86	53	94	97	110	125	146	35	112	72	215	27	61	56	94	82	6	84.6667	84
QEAM01000004.1	37000	38000	12	20	9	19	15	13	19	28	3	7	2	1	1	0	9	0	30	0	10.4444	9	17	36	35	56	43	44	42	71	14	54	22	82	19	31	30	39	48	4	38.1667	37.5
QEAM01000004.1	38000	39000	12	22	16	34	19	15	15	30	2	7	0	1	1	0	10	0	37	0	12.2778	11	78	123	200	176	153	175	147	268	88	178	49	269	67	132	122	156	183	20	143.556	150
QEAM01000004.1	39000	40000	20	21	26	39	10	12	10	31	5	4	1	1	1	0	12	0	47	0	13.3333	10	35	51	82	94	43	55	48	105	40	42	12	77	36	85	67	57	93	5	57.0556	53
QEAM01000004.1	40000	41000	25	27	48	36	6	20	10	31	10	4	1	1	3	0	15	0	34	0	15.0556	10	65	73	140	113	23	76	40	109	84	25	28	47	38	76	54	48	54	2	60.8333	54
QEAM01000004.1	41000	42000	18	24	41	26	5	13	8	24	12	3	2	0	2	0	7	0	17	0	11.2222	7.5	34	40	74	66	19	35	20	58	70	20	22	26	28	59	25	32	30	2	36.6667	31
QEAM01000004.1	42000	43000	18	20	34	14	5	10	11	10	15	4	0	0	2	0	6	0	19	0	9.33333	8	46	66	108	43	22	59	44	66	136	64	38	64	31	105	20	46	31	3	55.1111	46
QEAM01000004.1	43000	44000	11	12	25	1	3	8	14	8	12	6	1	1	1	0	5	0	13	0	6.72222	5.5	32	43	87	13	10	44	64	51	94	59	17	108	17	47	13	18	15	2	40.7778	37.5
QEAM01000004.1	44000	45000	8	12	9	2	3	9	16	7	14	7	0	1	1	0	5	0	14	0	6	6	3	7	3	0	1	4	4	4	8	8	0	6	1	2	3	2	2	1	3.27778	3
QEAM01000004.1	45000	46000	15	18	8	4	6	11	18	12	14	15	1	1	1	0	10	0	22	0	8.66667	9	16	18	13	5	6	21	32	19	47	45	5	41	12	24	20	19	13	10	20.3333	18.5
QEAM01000004.1	46000	47000	17	18	6	11	9	16	24	10	13	16	2	2	2	0	11	0	34	0	10.6111	10.5	27	46	16	37	40	47	59	51	62	78	19	67	16	17	24	19	35	3	36.8333	36
QEAM01000004.1	47000	48000	10	16	5	19	10	7	22	7	8	20	1	0	1	0	8	0	29	0	9.05556	7.5	54	96	61	125	116	127	242	130	188	249	70	135	48	86	75	176	114	15	117.056	115
QEAM01000004.1	48000	49000	10	16	4	20	11	13	16	9	6	15	2	0	1	0	7	0	27	0	8.72222	8	43	62	36	86	71	73	87	70	68	153	46	38	29	53	31	79	58	8	60.6111	60
QEAM01000004.1	49000	50000	13	21	4	28	16	11	13	11	3	21	4	0	2	0	12	0	32	0	10.6111	11	41	46	29	89	73	61	60	52	43	155	42	64	31	50	59	72	65	8	57.7778	55.5
QEAM01000004.1	50000	51000	17	19	4	28	15	13	11	12	6	21	2	1	1	0	22	0	34	0	11.4444	11.5	82	97	76	184	136	133	122	120	82	267	101	244	47	77	111	117	107	10	117.389	109
QEAM01000004.1	51000	52000	15	11	7	28	5	13	5	10	3	15	1	1	1	0	19	0	35	0	9.38889	6	37	31	20	73	40	38	27	39	24	97	28	99	21	27	65	56	53	3	43.2222	37.5
QEAM01000004.1	52000	53000	9	8	8	20	3	9	4	9	1	7	3	1	1	0	8	0	20	0	6.16667	5.5	18	23	18	56	17	39	15	34	11	59	22	75	13	18	29	48	48	4	30.3889	22.5
QEAM01000004.1	53000	54000	4	8	3	14	3	8	3	7	1	6	1	0	0	0	4	0	12	0	4.11111	3	7	18	13	28	10	24	9	18	7	32	11	41	9	13	13	31	20	1	16.9444	13
QEAM01000004.1	54000	55000	7	19	4	6	3	6	8	8	2	6	1	0	1	0	3	0	13	0	4.83333	3.5	22	35	20	25	12	23	24	29	11	33	11	7	15	24	14	54	24	10	21.8333	22.5
QEAM01000004.1	55000	56000	10	22	2	7	7	10	14	9	4	3	2	0	4	0	9	0	19	0	6.77778	5.5	33	66	21	32	37	77	76	42	51	33	37	22	48	23	46	115	47	19	45.8333	39.5
QEAM01000004.1	56000	57000	4	7	3	4	3	1	8	5	1	1	2	0	1	0	7	0	15	0	3.44444	2.5	17	31	14	31	33	29	58	38	35	24	45	6	31	29	25	106	27	21	33.3333	30
QEAM01000004.1	57000	58000	3	7	2	4	5	5	6	3	4	0	1	0	0	0	2	0	9	0	2.83333	2.5	2	6	4	5	5	5	6	3	6	3	6	0	3	1	4	5	5	1	3.88889	4.5
QEAM01000004.1	58000	59000	6	7	3	2	6	6	10	3	2	1	2	0	1	0	6	0	15	0	3.88889	2.5	18	19	21	11	22	17	29	11	22	9	27	19	14	3	20	16	23	6	17.0556	18.5
QEAM01000004.1	59000	60000	20	10	11	3	12	12	16	5	4	2	3	1	1	0	6	0	24	0	7.22222	4.5	45	38	49	18	71	65	78	25	61	19	69	143	31	9	45	49	71	5	49.5	47
QEAM01000004.1	60000	61000	18	22	21	4	11	12	20	6	4	2	3	2	2	0	6	0	23	0	8.66667	5	157	167	294	45	197	225	294	113	149	73	251	478	58	41	89	146	142	37	164.222	147.5
QEAM01000004.1	61000	62000	15	22	26	8	12	12	21	11	4	3	7	2	1	0	5	0	20	0	9.38889	7.5	72	80	146	26	63	62	128	59	62	27	114	196	33	25	38	86	55	20	71.7778	62
QEAM01000004.1	62000	63000	19	19	30	7	4	7	22	6	3	0	4	0	1	0	4	0	17	0	7.94444	4	77	102	194	61	75	88	165	67	77	48	118	132	30	18	35	72	69	10	79.8889	73.5
QEAM01000004.1	63000	64000	20	22	25	11	3	9	17	5	3	4	3	0	0	0	5	0	22	0	8.27778	4.5	68	89	150	62	37	72	132	57	53	40	110	39	22	12	36	78	55	12	62.4444	56
QEAM01000004.1	64000	65000	23	18	27	14	4	6	15	5	2	4	5	0	1	0	3	0	20	0	8.16667	4.5	18	8	15	14	1	6	11	6	5	10	9	4	3	1	4	7	4	1	7.05556	6
QEAM01000004.1	65000	66000	25	21	25	17	3	4	14	4	3	4	4	0	0	0	7	0	22	0	8.5	4	17	13	13	12	2	11	13	5	6	9	12	1	6	2	8	10	10	4	8.55556	9.5
QEAM01000004.1	66000	67000	42	31	36	27	6	19	23	4	3	9	5	0	2	0	16	0	28	0	13.9444	7.5	136	110	165	119	33	111	138	46	56	83	115	6	28	31	92	120	72	34	83.0556	87.5
QEAM01000004.1	67000	68000	45	36	41	34	9	22	22	6	4	6	4	0	1	0	22	1	35	0	16	7.5	65	55	73	56	22	54	53	15	25	27	41	24	10	17	44	35	38	16	37.2222	36.5
QEAM01000004.1	68000	69000	47	34	44	35	8	23	22	9	3	6	6	1	2	0	17	1	37	0	16.3889	8.5	70	60	85	68	25	64	55	28	32	32	44	43	12	19	45	45	47	21	44.1667	44.5
QEAM01000004.1	69000	70000	31	23	31	27	6	18	17	8	4	6	2	0	2	0	16	0	33	0	12.4444	7	61	46	77	70	31	56	45	31	27	20	25	26	13	22	54	32	42	15	38.5	31.5
QEAM01000004.1	70000	71000	51	28	32	30	12	19	21	11	6	5	2	0	0	0	15	0	34	0	14.7778	11.5	204	132	187	189	105	160	168	122	101	88	73	17	33	39	125	76	113	38	109.444	109
QEAM01000004.1	71000	72000	26	14	16	26	10	14	15	12	2	4	1	0	1	0	11	0	17	0	9.38889	10.5	41	31	43	46	22	32	37	34	23	24	21	4	11	13	26	18	27	7	25.5556	25
QEAM01000004.1	72000	73000	14	12	6	17	4	7	7	8	2	3	1	0	1	0	4	0	11	0	5.38889	4	17	16	18	24	13	11	14	20	15	15	4	2	9	13	12	17	18	7	13.6111	14.5
QEAM01000004.1	73000	74000	5	13	7	3	3	11	9	3	4	3	1	0	1	0	5	0	10	0	4.33333	3	25	62	23	26	31	77	55	25	44	40	30	40	18	13	31	57	33	6	35.3333	31
QEAM01000004.1	74000	75000	10	28	4	5	11	24	13	7	2	5	1	0	1	0	12	0	24	0	8.16667	5	8	18	6	6	10	16	9	8	8	10	9	6	11	3	19	10	17	2	9.77778	9
QEAM01000004.1	75000	76000	8	21	3	9	11	23	12	10	2	6	3	0	3	0	11	0	38	0	8.88889	7	64	135	62	62	114	194	135	90	47	97	121	52	71	86	90	83	129	15	91.5	88
QEAM01000004.1	76000	77000	13	35	6	13	18	31	15	10	1	5	4	1	5	0	11	0	32	0	11.1111	8	15	32	8	18	23	34	20	15	3	15	16	20	19	10	17	5	27	2	16.6111	16.5
QEAM01000004.1	77000	78000	17	40	5	21	25	35	17	13	1	4	4	2	5	0	10	0	33	0	12.8889	7.5	71	152	66	126	146	214	112	102	30	90	109	176	124	119	69	54	115	14	104.944	110.5
QEAM01000004.1	78000	79000	15	30	6	22	21	24	14	8	1	4	5	1	8	0	11	0	37	0	11.5	8	39	80	34	77	76	99	60	57	15	35	84	106	177	94	51	57	84	5	68.3333	68
QEAM01000004.1	79000	80000	14	19	6	19	20	26	13	7	1	2	5	1	21	0	10	0	46	0	11.6667	8.5	36	51	33	73	69	72	46	29	10	23	69	70	215	57	43	54	62	4	56.4444	52.5
QEAM01000004.1	80000	81000	9	14	6	15	12	12	7	4	0	2	6	0	26	0	10	1	31	0	8.61111	6.5	39	47	35	52	69	69	45	36	11	36	90	31	324	42	43	57	60	4	60.5556	44
QEAM01000004.1	81000	82000	8	8	10	12	6	5	6	2	1	3	3	0	23	0	7	0	16	0	6.11111	5.5	127	168	314	228	136	221	208	80	34	219	291	30	1010	51	92	184	119	14	195.889	152
QEAM01000004.1	82000	83000	7	10	17	17	5	11	7	5	0	4	5	0	25	0	3	0	25	0	7.83333	5	10	13	28	28	13	19	11	12	4	23	26	6	156	4	14	10	28	8	22.9444	13
QEAM01000004.1	83000	84000	25	17	25	23	8	17	13	13	5	12	7	0	48	0	40	0	80	0	18.5	13	76	77	149	110	69	112	93	81	69	125	142	57	722	23	146	132	157	128	137.111	111
QEAM01000004.1	84000	85000	30	30	33	28	13	25	11	13	14	10	7	0	36	0	41	0	60	0	19.5	13.5	60	68	98	72	45	82	44	53	97	90	82	18	330	30	136	59	81	28	81.8333	70
QEAM01000004.1	85000	86000	18	20	21	22	10	15	5	8	11	10	6	0	12	0	15	0	26	0	11.0556	10.5	32	45	60	64	33	61	29	43	70	70	48	36	133	22	62	44	43	9	50.2222	44.5
QEAM01000004.1	86000	87000	14	26	30	27	17	18	5	10	20	13	5	1	6	0	9	0	28	0	12.7222	11.5	10	17	12	21	10	11	6	9	20	19	12	10	23	4	8	5	10	2	11.6111	10
QEAM01000004.1	87000	88000	13	24	18	18	20	12	3	7	12	9	1	1	5	0	8	0	22	0	9.61111	8.5	10	14	18	18	15	12	5	7	28	17	11	16	22	3	7	7	11	3	12.4444	11.5
QEAM01000004.1	88000	89000	5	20	9	10	15	7	3	5	8	7	3	1	4	0	5	0	15	0	6.5	5	7	35	23	21	34	18	5	16	44	32	21	30	30	2	11	12	14	2	19.8333	19.5
QEAM01000004.1	89000	90000	5	14	10	11	17	3	2	6	5	3	0	1	5	0	6	0	13	0	5.61111	5	14	41	33	30	68	31	10	32	57	28	21	40	53	5	13	20	18	3	28.7222	29
QEAM01000004.1	90000	91000	5	14	8	19	20	5	3	10	8	3	0	1	7	0	3	0	8	0	6.33333	5	11	17	16	36	35	14	4	19	31	10	13	26	56	2	6	9	12	2	17.7222	13.5
QEAM01000004.1	91000	92000	12	16	9	23	13	8	3	15	10	2	2	2	11	0	9	0	18	0	8.5	9	28	39	40	71	63	30	13	50	67	20	28	55	109	5	20	17	19	2	37.5556	29
QEAM01000004.1	92000	93000	21	19	13	40	11	13	6	24	7	4	1	2	21	0	28	0	49	0	14.3889	12	25	27	22	45	26	19	13	44	30	9	14	103	73	7	37	13	30	1	29.8889	25.5
QEAM01000004.1	93000	94000	30	28	20	49	18	18	11	41	7	6	5	5	25	0	41	0	79	0	21.2778	18	33	29	31	58	31	31	16	56	32	18	19	145	122	13	56	21	57	4	42.8889	31
QEAM01000004.1	94000	95000	25	30	27	52	16	14	10	44	10	5	2	4	14	0	36	0	59	0	19.3333	14	54	49	53	103	43	42	28	88	48	38	32	178	98	28	75	34	65	5	58.9444	48.5
QEAM01000004.1	95000	96000	19	56	18	40	19	13	14	38	7	5	2	3	9	0	39	0	63	0	19.1667	13.5	69	152	95	152	90	71	76	161	104	66	53	182	135	71	172	56	144	9	103.222	92.5
QEAM01000004.1	96000	97000	16	48	8	12	8	8	6	25	8	5	2	0	4	0	17	0	35	0	11.2222	8	46	148	49	54	69	56	59	109	107	50	48	40	77	84	85	62	86	6	68.6111	60.5
QEAM01000004.1	97000	98000	9	48	7	2	9	6	10	14	9	2	3	0	3	0	10	0	24	0	8.66667	6.5	16	73	26	7	31	27	32	42	56	16	25	14	34	54	31	37	32	4	30.9444	31
QEAM01000004.1	98000	99000	6	39	4	4	8	7	7	3	6	1	2	0	3	0	10	0	24	0	6.88889	4	23	103	29	11	43	42	35	38	67	15	34	14	44	61	28	31	40	4	36.7778	34.5
QEAM01000004.1	99000	100000	5	27	7	1	5	4	4	3	3	1	1	0	4	0	8	0	18	0	5.05556	3.5	10	51	22	9	22	17	18	14	29	3	9	11	54	25	27	24	33	5	21.2778	20
QEAM01000004.1	100000	101000	5	46	7	3	5	6	5	7	1	2	0	0	8	0	9	0	18	0	6.77778	5	32	159	91	26	82	66	55	43	42	14	29	45	180	41	80	87	72	9	64.0556	50
QEAM01000004.1	101000	102000	8	54	13	4	11	6	5	3	1	1	0	0	11	0	11	0	24	0	8.44444	4.5	13	55	19	6	17	12	9	6	4	4	2	2	97	4	20	10	22	2	16.8889	9.5
QEAM01000004.1	102000	103000	6	9	4	2	7	2	4	0	2	0	0	0	26	0	11	0	40	0	6.27778	2	15	25	22	5	42	17	23	4	31	8	5	7	472	38	60	93	79	7	52.9444	22.5
QEAM01000004.1	103000	104000	3	5	1	1	7	2	5	0	3	0	0	0	27	0	7	0	20	0	4.5	1.5	2	6	6	2	14	4	6	1	13	2	1	1	238	14	29	25	33	1	22.1111	6
QEAM01000004.1	104000	105000	4	11	3	0	7	3	6	1	5	0	0	0	26	0	5	0	15	0	4.77778	3	5	12	2	4	20	7	8	1	27	2	2	0	189	10	15	23	20	3	19.4444	7.5
QEAM01000004.1	105000	106000	8	17	2	2	12	4	8	4	8	0	1	1	27	0	9	0	21	0	6.88889	4	23	33	11	11	52	22	24	20	82	5	17	22	349	16	40	49	36	10	45.6667	22.5
QEAM01000004.1	106000	107000	14	19	10	5	10	7	11	5	12	1	3	1	19	0	20	0	38	0	9.72222	8.5	15	23	9	9	13	14	13	12	33	4	7	19	99	7	33	13	31	2	19.7778	13
QEAM01000004.1	107000	108000	16	18	12	10	8	12	12	4	11	3	2	0	10	0	21	0	52	0	10.6111	10	51	59	77	44	62	71	68	37	117	40	51	56	153	90	94	73	113	26	71.2222	65
QEAM01000004.1	108000	109000	26	28	26	12	14	19	22	7	19	3	3	0	7	0	14	1	42	0	13.5	13	27	34	23	18	16	16	20	10	39	9	16	6	42	21	34	14	45	6	22	19
QEAM01000004.1	109000	110000	10	14	11	6	6	8	8	3	11	1	3	0	2	0	6	0	24	0	6.27778	6	25	41	48	22	21	38	35	16	91	14	35	13	29	18	14	28	26	9	29.0556	25.5
QEAM01000004.1	110000	111000	12	13	14	5	6	5	8	3	10	3	3	0	1	0	5	0	12	0	5.55556	5	16	23	27	12	12	19	17	4	45	18	26	11	8	11	10	17	18	3	16.5	16.5
QEAM01000004.1	111000	112000	5	11	8	5	3	3	6	3	11	3	2	0	1	0	3	0	19	0	4.61111	3	21	37	50	26	32	35	42	14	107	32	56	31	27	27	26	30	32	5	35	31.5
QEAM01000004.1	112000	113000	6	8	6	4	2	5	9	2	11	3	1	1	1	0	9	0	16	0	4.66667	3.5	6	8	7	4	4	5	8	4	30	9	7	3	4	13	10	8	11	2	7.94444	7
QEAM01000004.1	113000	114000	12	14	5	2	2	3	10	2	10	5	4	0	1	0	6	0	19	0	5.27778	3.5	3	7	1	1	1	4	4	1	15	6	6	2	3	5	4	2	4	0	3.83333	3.5
QEAM01000004.1	114000	115000	10	12	2	1	3	6	8	1	4	4	1	0	1	0	7	0	12	0	4	2.5	8	9	2	2	3	5	6	1	13	9	6	2	6	6	8	4	8	1	5.5	6
QEAM01000004.1	115000	116000	8	9	3	2	1	6	5	1	5	1	2	0	1	0	3	0	11	0	3.22222	2	9	11	6	2	2	8	9	1	19	7	13	3	11	5	5	4	8	2	6.94444	6.5
QEAM01000004.1	116000	117000	12	13	6	6	1	4	7	1	11	3	3	1	2	0	4	0	10	0	4.66667	3.5	18	24	25	16	11	21	20	5	51	11	32	23	14	6	10	11	18	5	17.8333	17
QEAM01000004.1	117000	118000	10	10	12	12	3	5	7	1	6	0	3	3	1	0	6	0	14	0	5.16667	4	13	12	11	10	3	6	11	1	24	5	15	63	7	3	6	10	7	2	11.6111	8.5
QEAM01000004.1	118000	119000	7	13	11	14	2	3	8	1	2	4	3	3	3	0	7	0	15	0	5.33333	3	6	6	6	10	3	3	5	1	5	3	8	54	7	2	6	8	5	1	7.72222	5.5
QEAM01000004.1	119000	120000	10	14	13	21	7	10	8	2	2	3	4	5	1	0	7	0	20	0	7.05556	6	4	5	7	12	1	5	2	2	2	4	9	39	3	1	6	5	5	0	6.22222	4.5
QEAM01000004.1	120000	121000	11	16	15	21	6	9	9	2	0	4	2	2	1	0	16	0	38	0	8.44444	5	10	10	14	16	4	11	5	3	2	5	15	60	3	3	12	4	13	1	10.6111	7.5
QEAM01000004.1	121000	122000	9	11	13	6	4	7	8	3	0	2	3	1	1	0	10	1	28	0	5.94444	3.5	16	19	41	11	13	29	17	9	8	19	19	113	9	9	20	19	29	3	22.3889	18
QEAM01000004.1	122000	123000	10	9	11	3	1	7	6	1	1	1	1	1	1	0	6	0	18	0	4.27778	1	10	10	12	4	4	11	6	3	2	5	5	37	5	4	7	7	13	1	8.11111	5.5
QEAM01000004.1	123000	124000	9	6	11	1	2	5	6	1	0	2	1	0	0	0	4	0	14	0	3.44444	1.5	5	2	7	2	0	2	2	1	0	2	2	4	2	2	4	2	4	0	2.38889	2
QEAM01000004.1	124000	125000	10	8	17	2	1	4	4	2	0	1	1	0	1	0	4	0	11	0	3.66667	1.5	26	12	59	6	6	14	18	9	3	11	22	36	8	11	15	22	18	3	16.6111	13
QEAM01000004.1	125000	126000	9	8	17	1	2	3	6	3	0	2	2	1	2	0	8	0	17	0	4.5	2	13	11	28	3	2	9	10	8	2	10	18	14	9	17	18	20	18	1	11.7222	10.5
QEAM01000004.1	126000	127000	10	6	28	1	2	2	2	3	0	2	4	0	1	0	5	0	21	0	4.83333	2	10	6	30	2	4	9	6	7	1	8	8	5	7	7	9	9	11	2	7.83333	7
QEAM01000004.1	127000	128000	9	7	33	2	4	3	5	4	0	4	2	0	0	0	1	0	15	0	4.94444	2.5	19	21	92	6	9	18	16	11	4	32	23	6	9	12	13	22	18	4	18.6111	14.5
QEAM01000004.1	128000	129000	11	9	26	3	1	3	3	3	1	2	2	0	0	0	2	0	8	0	4.11111	2	13	15	61	7	5	7	11	12	4	26	16	4	4	9	8	9	11	2	12.4444	9
QEAM01000004.1	129000	130000	6	6	25	2	2	2	5	6	0	2	2	0	1	0	2	0	7	0	3.77778	2	12	10	45	4	2	3	9	10	3	13	8	5	3	3	4	9	7	1	8.38889	6
QEAM01000004.1	130000	131000	7	5	23	3	0	3	5	7	0	2	1	0	0	0	2	0	5	0	3.5	2	12	11	47	6	3	6	13	18	3	13	9	13	4	5	7	14	14	2	11.1111	10
QEAM01000004.1	131000	132000	8	5	15	2	1	1	5	2	1	2	1	1	1	0	3	0	6	0	3	1.5	8	6	40	4	4	5	9	10	4	9	5	10	3	1	5	6	10	2	7.83333	5.5
QEAM01000004.1	132000	133000	12	4	14	2	1	2	4	6	1	2	1	0	1	0	3	0	13	0	3.66667	2	28	15	57	7	7	12	21	33	9	27	22	16	5	5	10	19	18	3	17.4444	15.5
QEAM01000004.1	133000	134000	15	5	13	3	2	6	4	6	0	2	3	0	0	0	1	0	9	0	3.83333	2.5	72	25	147	15	24	48	61	84	27	72	95	44	13	14	21	51	33	5	47.2778	38.5
QEAM01000004.1	134000	135000	9	4	6	0	2	4	2	4	1	4	2	1	0	0	2	0	7	0	2.66667	2	23	4	20	1	4	13	13	12	6	14	20	8	5	2	4	7	10	0	9.22222	7.5
QEAM01000004.1	135000	136000	12	3	9	1	2	7	7	4	1	2	4	0	1	0	3	0	10	0	3.66667	2.5	20	7	37	2	8	25	20	18	9	14	36	13	5	1	8	12	14	1	13.8889	12.5
QEAM01000004.1	136000	137000	17	5	13	3	3	12	6	7	1	1	3	0	0	0	7	0	21	0	5.5	3	87	45	139	28	66	153	79	109	49	83	173	84	33	58	90	78	101	10	81.3889	81
QEAM01000004.1	137000	138000	10	3	10	2	4	16	5	6	1	1	3	1	1	0	4	0	14	0	4.5	3	29	11	41	8	13	62	22	28	17	24	49	28	14	35	26	24	34	2	25.9444	25
QEAM01000004.1	138000	139000	12	2	11	3	3	13	3	5	1	2	2	0	0	0	6	0	15	0	4.33333	2.5	72	29	123	37	50	178	45	71	33	59	77	43	16	25	53	50	69	7	57.6111	50
QEAM01000004.1	139000	140000	9	5	10	2	4	26	2	4	1	0	1	0	0	0	10	0	18	0	5.11111	2	29	13	55	18	19	112	19	31	18	27	31	10	14	11	32	20	41	2	27.8889	19.5
QEAM01000004.1	140000	141000	11	6	16	6	4	40	3	38	0	2	1	0	0	0	9	0	14	0	8.33333	3.5	23	8	38	12	11	73	10	80	10	18	12	16	5	9	17	12	15	3	20.6667	12
QEAM01000004.1	141000	142000	17	15	8	6	3	20	3	53	2	2	1	0	1	0	9	0	12	0	8.44444	3	14	6	9	7	4	21	4	51	5	10	6	6	4	3	9	5	9	1	9.66667	6
QEAM01000004.1	142000	143000	14	8	17	8	5	30	3	55	2	2	1	0	0	0	9	0	20	0	9.66667	4	43	29	43	31	28	82	20	147	15	42	22	13	16	19	40	27	23	8	36	27.5
QEAM01000004.1	143000	144000	25	11	25	11	5	32	5	94	1	3	2	0	2	0	13	0	25	0	14.1111	5	36	27	45	21	18	77	14	147	13	23	11	15	14	15	33	17	22	5	30.7222	19.5
QEAM01000004.1	144000	145000	23	21	17	11	6	40	6	102	2	3	2	0	3	0	12	0	27	0	15.2778	6	32	27	33	19	15	53	12	123	9	17	13	16	14	9	30	16	28	7	26.2778	16.5
QEAM01000004.1	145000	146000	26	20	4	11	7	22	3	46	1	2	2	0	4	0	14	1	26	0	10.5	4	25	23	18	16	9	31	9	52	9	13	12	11	15	5	25	9	19	3	16.8889	14
QEAM01000004.1	146000	147000	24	14	4	2	4	25	14	8	0	2	2	0	2	0	5	0	12	0	6.55556	3	46	36	36	10	22	58	30	28	10	9	22	4	26	6	27	13	21	1	22.5	22
QEAM01000004.1	147000	148000	16	11	4	1	4	7	12	7	2	1	2	0	1	0	4	0	13	0	4.72222	3	61	26	44	11	21	43	36	53	35	14	32	2	27	10	18	33	25	5	27.5556	26.5
QEAM01000004.1	148000	149000	8	2	2	2	1	3	4	5	1	0	2	0	1	0	3	0	6	0	2.22222	2	5	2	1	1	1	1	2	4	3	2	1	1	2	0	2	2	4	0	1.88889	2
QEAM01000004.1	149000	150000	6	5	1	3	2	2	4	6	1	1	0	0	0	0	2	0	7	0	2.22222	1.5	13	12	9	11	6	17	26	29	24	9	10	9	16	6	15	23	19	1	14.1667	12.5
QEAM01000004.1	150000	151000	6	7	1	3	2	4	6	7	2	1	0	0	2	0	4	0	14	0	3.27778	2	49	66	37	48	31	87	99	94	91	33	33	103	45	23	53	79	72	2	58.0556	51
QEAM01000004.1	151000	152000	11	10	7	7	5	7	12	11	2	0	1	1	2	0	6	0	27	0	6.05556	5.5	26	18	23	23	20	29	37	35	20	9	16	105	15	4	23	25	35	4	25.9444	23
QEAM01000004.1	152000	153000	25	14	11	10	8	11	15	14	4	1	2	1	1	0	14	0	45	0	9.77778	9	34	18	22	20	23	29	44	39	11	8	20	40	12	3	28	22	37	2	22.8889	22
QEAM01000004.1	153000	154000	36	16	7	12	10	13	22	23	2	2	4	0	2	0	16	0	34	0	11.0556	8.5	161	93	115	99	119	164	216	249	71	42	115	88	44	35	111	130	115	11	109.889	113
QEAM01000004.1	154000	155000	31	18	7	10	14	19	21	35	2	1	3	0	2	0	11	0	20	0	10.7778	8.5	51	28	28	17	28	44	47	69	17	8	26	5	13	13	23	29	23	11	26.6667	24.5
QEAM01000004.1	155000	156000	25	13	7	7	10	9	13	24	2	2	3	0	1	0	5	0	18	0	7.72222	6	27	16	12	8	20	23	31	44	10	6	14	7	6	9	11	13	16	4	15.3889	12.5
QEAM01000004.1	156000	157000	15	5	6	9	6	10	11	12	1	2	1	0	1	0	5	0	17	0	5.61111	5	38	24	27	36	25	40	53	38	11	19	21	0	5	11	8	14	20	9	22.1667	20.5
QEAM01000004.1	157000	158000	11	7	4	10	3	9	13	1	3	3	1	0	1	0	3	0	11	0	4.44444	3	10	9	6	16	8	15	16	9	6	7	4	1	3	8	4	13	10	11	8.66667	8.5
QEAM01000004.1	158000	159000	10	9	1	18	2	17	14	4	6	20	0	0	1	0	2	0	14	0	6.55556	3	9	5	2	29	6	12	16	5	11	47	4	1	2	4	3	7	6	8	9.83333	6
QEAM01000004.1	159000	160000	9	10	2	29	2	11	22	4	7	50	2	0	1	0	7	0	18	0	9.66667	5.5	20	14	7	63	7	24	52	11	46	212	15	0	9	39	15	52	20	43	36.0556	20
QEAM01000004.1	160000	161000	18	12	5	16	6	10	21	6	22	48	2	0	1	0	7	0	21	0	10.8333	6.5	20	11	4	43	9	12	34	12	61	168	13	0	9	7	16	14	19	8	25.5556	12.5
QEAM01000004.1	161000	162000	2	8	1	21	1	3	12	3	6	68	1	0	1	0	3	0	7	0	7.61111	2.5	9	20	5	61	4	18	60	23	71	510	26	3	16	57	19	78	24	28	57.3333	23.5
QEAM01000004.1	162000	163000	47	36	4	21	15	8	23	17	9	81	8	1	2	0	14	0	32	0	17.6667	11.5	201	175	54	159	129	104	216	138	167	810	281	133	47	134	95	217	110	70	180	136
QEAM01000004.1	163000	164000	8	20	7	18	2	7	9	8	6	98	3	0	1	0	7	1	19	0	11.8889	7	7	9	5	18	2	6	10	6	10	164	13	16	10	10	12	16	19	5	18.7778	10
QEAM01000005.1	0	1000	51	2	3	51	4	12	4	10	3	1	1	0	1	0	8	0	18	0	9.38889	3	29	2	4	32	6	11	5	7	6	1	2	1	6	3	11	12	15	1	8.55556	6
QEAM01000005.1	1000	2000	97	2	5	56	5	16	7	9	3	0	1	0	1	0	9	0	19	0	12.7778	4	187	6	7	148	16	43	25	31	24	6	5	3	15	9	35	68	38	5	37.2778	20
QEAM01000005.1	2000	3000	95	6	4	55	5	15	12	7	3	2	1	1	2	0	13	0	25	0	13.6667	4.5	260	15	14	210	29	71	66	54	28	25	15	32	30	12	71	88	73	8	61.1667	31
QEAM01000005.1	3000	4000	134	16	7	53	9	23	28	14	2	6	1	2	2	0	32	0	48	0	20.9444	8	210	34	38	135	40	75	75	62	24	49	17	131	29	15	117	55	76	32	67.4444	52
QEAM01000005.1	4000	5000	109	17	6	41	16	20	23	15	1	9	2	0	2	0	30	1	45	0	18.7222	12	79	16	13	41	28	27	25	24	6	23	7	20	14	4	46	18	33	15	24.3889	21.5
QEAM01000005.1	5000	6000	154	36	15	42	36	29	33	28	3	11	1	9	1	0	46	0	84	0	29.3333	21.5	217	78	52	112	98	96	86	89	25	77	23	270	37	19	101	81	95	38	88.5556	83.5
QEAM01000005.1	6000	7000	98	28	12	28	16	22	20	23	2	9	1	4	3	0	40	0	61	0	20.3889	14	56	12	8	24	15	11	10	13	7	12	4	75	7	6	34	9	24	10	18.7222	11.5
QEAM01000005.1	7000	8000	32	15	4	6	9	6	11	8	2	7	0	1	1	0	13	0	26	0	7.83333	6	41	22	11	11	11	21	19	15	8	22	9	34	12	18	36	40	23	19	20.6667	19
QEAM01000005.1	8000	9000	22	11	4	6	5	7	6	6	1	4	2	0	1	0	10	0	16	0	5.61111	4.5	25	11	6	7	11	8	9	8	7	12	11	1	12	18	29	42	18	16	13.9444	11
QEAM01000005.1	9000	10000	21	12	3	5	7	3	4	5	4	4	1	0	1	0	9	0	12	0	5.05556	4	63	54	31	24	53	42	46	48	35	51	35	1	26	47	73	105	46	49	46.0556	46.5
QEAM01000005.1	10000	11000	21	11	2	2	10	4	4	9	2	4	0	0	1	0	7	0	14	0	5.05556	3	21	18	3	5	12	8	11	16	7	10	8	0	4	5	16	12	12	3	9.5	9
QEAM01000005.1	11000	12000	12	8	1	3	3	4	4	5	2	0	0	0	1	0	5	0	10	0	3.22222	2.5	17	8	3	4	4	3	10	9	4	2	2	0	3	2	6	8	7	0	5.11111	4
QEAM01000005.1	12000	13000	9	8	1	3	2	2	12	4	0	0	1	0	0	0	5	0	8	0	3.05556	1.5	14	10	4	5	3	5	16	8	4	1	4	4	4	4	7	9	6	1	6.05556	4.5
QEAM01000005.1	13000	14000	9	9	2	3	3	2	10	3	1	1	1	0	0	0	6	0	12	0	3.44444	2	9	6	2	4	3	1	5	3	1	2	2	3	2	1	6	5	7	0	3.44444	3
QEAM01000005.1	14000	15000	10	13	3	6	4	2	9	4	1	2	1	0	1	0	5	0	13	0	4.11111	2.5	7	7	2	7	4	2	6	3	3	3	3	4	2	1	5	3	4	1	3.72222	3
QEAM01000005.1	15000	16000	13	11	7	5	5	3	9	6	1	2	0	0	1	0	6	0	20	0	4.94444	4	28	31	15	17	16	14	30	27	9	14	7	23	9	13	12	18	18	2	16.8333	15.5
QEAM01000005.1	16000	17000	21	15	8	4	5	2	10	8	4	1	1	1	1	0	8	0	29	0	6.55556	4	14	13	10	5	10	5	13	12	11	5	2	8	5	3	14	8	14	1	8.5	9
QEAM01000005.1	17000	18000	30	15	8	5	9	6	9	12	13	2	0	1	1	0	5	0	18	0	7.44444	5.5	36	22	24	7	12	13	14	25	40	12	9	21	8	1	16	15	21	1	16.5	14.5
QEAM01000005.1	18000	19000	28	11	9	7	4	5	10	13	13	3	2	1	2	0	7	0	17	0	7.33333	6	26	15	9	8	9	14	10	24	45	12	11	26	20	3	20	38	28	2	17.7778	14.5
QEAM01000005.1	19000	20000	37	14	12	18	12	12	11	15	20	5	2	0	1	0	7	0	30	0	10.8889	11.5	45	29	30	28	26	27	26	42	75	30	14	41	18	7	28	22	29	2	28.8333	28
QEAM01000005.1	20000	21000	26	13	10	12	7	12	9	12	15	7	1	1	1	0	10	0	34	0	9.44444	9.5	12	5	3	6	5	3	3	6	10	7	1	7	5	0	5	0	9	1	4.88889	5
QEAM01000005.1	21000	22000	31	16	11	12	16	11	9	9	12	5	1	1	13	0	15	0	45	0	11.5	11	43	34	30	36	53	50	28	47	98	40	17	63	203	26	62	34	70	12	52.5556	41.5
QEAM01000005.1	22000	23000	16	7	5	6	8	15	9	11	17	3	1	1	2	0	12	0	21	0	7.44444	6.5	30	21	19	15	27	40	22	35	101	29	9	48	43	43	49	40	38	12	34.5	32.5
QEAM01000005.1	23000	24000	20	14	12	7	9	13	7	16	22	7	0	1	3	0	16	0	23	0	9.44444	8	11	3	3	4	5	6	4	7	20	3	1	3	11	3	12	2	8	0	5.88889	4
QEAM01000005.1	24000	25000	15	13	16	7	13	15	6	24	20	5	1	0	5	0	12	0	33	0	10.2778	9.5	18	17	23	10	22	26	9	42	43	13	3	10	26	4	18	7	18	2	17.2778	17.5
QEAM01000005.1	25000	26000	14	14	21	5	11	16	6	30	18	5	0	0	10	0	17	0	31	0	11	10.5	31	39	81	26	44	74	32	88	118	38	15	34	62	12	35	37	40	3	44.9444	37.5
QEAM01000005.1	26000	27000	13	15	27	6	7	21	7	26	19	3	2	0	3	0	8	0	23	0	10	7	33	31	77	19	49	75	32	92	122	31	18	46	74	8	41	27	38	5	45.4444	35.5
QEAM01000005.1	27000	28000	31	26	31	11	10	31	9	29	21	3	3	1	4	0	9	0	23	0	13.4444	9.5	90	108	178	53	96	170	79	169	225	45	92	248	98	13	81	57	70	8	104.444	91
QEAM01000005.1	28000	29000	34	25	34	10	21	43	15	37	20	2	6	1	4	0	20	0	49	0	17.8333	17.5	10	9	11	4	6	12	4	15	11	4	5	15	10	1	12	5	14	1	8.27778	9.5
QEAM01000005.1	29000	30000	28	25	24	9	25	41	13	25	10	2	8	2	2	0	13	0	47	0	15.2222	11.5	29	18	28	9	23	37	14	31	27	6	25	26	26	4	34	37	43	2	23.2778	26
QEAM01000005.1	30000	31000	24	19	13	4	27	28	12	20	6	3	6	0	2	0	7	0	33	0	11.3333	6.5	30	26	32	8	43	47	27	48	24	12	43	22	20	4	29	37	47	4	27.9444	28
QEAM01000005.1	31000	32000	16	9	7	5	24	13	6	15	4	2	4	0	1	0	3	0	16	0	6.94444	4.5	9	8	9	6	14	9	3	14	9	4	8	2	4	1	4	7	6	0	6.5	6.5
QEAM01000005.1	32000	33000	18	8	5	3	18	10	6	13	3	2	5	0	1	0	6	0	20	0	6.55556	5	33	27	29	14	75	43	45	70	46	23	81	20	14	4	16	52	22	5	34.3889	28
QEAM01000005.1	33000	34000	14	9	4	5	21	8	6	15	5	2	4	0	1	0	8	0	19	0	6.72222	5	6	5	4	5	10	7	2	9	5	3	10	9	2	0	6	4	8	2	5.38889	5
QEAM01000005.1	34000	35000	17	12	11	9	30	12	12	8	11	2	7	0	1	0	10	0	20	0	9	9.5	105	96	105	81	232	105	109	96	142	117	196	107	24	5	50	79	48	35	96.2222	100.5
QEAM01000005.1	35000	36000	21	22	11	9	32	13	20	7	10	3	5	1	1	0	10	0	23	0	10.4444	9.5	22	19	20	19	43	12	19	12	31	18	32	35	9	3	25	18	20	26	21.2778	19.5
QEAM01000005.1	36000	37000	18	28	12	17	35	9	19	10	8	3	6	0	2	0	19	0	35	0	12.2778	9.5	20	23	12	16	30	9	18	10	21	11	16	25	7	3	21	11	19	16	16	16
QEAM01000005.1	37000	38000	27	37	15	29	27	14	32	15	11	3	6	1	1	0	19	0	46	0	15.7222	14.5	16	16	11	15	14	8	13	11	15	8	8	16	8	3	17	5	21	10	11.9444	12
QEAM01000005.1	38000	39000	39	40	23	44	21	13	32	21	14	7	3	0	4	0	17	0	45	0	17.9444	15.5	114	139	128	185	122	111	175	119	166	77	97	118	37	28	88	107	98	137	113.667	116
QEAM01000005.1	39000	40000	31	36	18	44	22	12	31	22	12	8	2	0	1	0	13	0	41	0	16.2778	12.5	48	62	48	70	39	31	50	47	57	30	25	6	13	9	22	30	39	33	36.6111	36
QEAM01000005.1	40000	41000	31	33	20	36	28	9	29	26	11	10	3	2	2	0	8	0	28	0	15.3333	10.5	57	72	60	80	66	37	78	67	87	56	34	87	15	9	27	35	31	39	52.0556	56.5
QEAM01000005.1	41000	42000	31	39	16	30	23	11	29	24	6	10	3	0	3	0	15	1	28	0	14.9444	13	96	102	106	97	145	86	138	127	117	130	69	22	37	8	82	78	75	32	85.9444	91
QEAM01000005.1	42000	43000	34	48	21	25	37	16	32	28	5	11	4	0	2	0	21	0	42	0	18.1111	18.5	161	211	184	157	218	169	263	249	139	251	153	108	93	61	321	233	256	70	183.167	176.5
QEAM01000005.1	43000	44000	31	48	17	36	20	16	24	36	2	17	6	1	2	1	28	0	49	0	18.5556	17	261	421	348	321	422	328	509	459	242	485	380	286	150	180	475	340	352	84	335.722	344
QEAM01000005.1	44000	45000	21	35	16	59	17	8	23	32	3	18	5	0	2	0	27	0	57	0	17.9444	16.5	189	300	275	414	304	215	378	372	134	493	350	108	124	164	406	279	353	70	273.778	289.5
QEAM01000005.1	45000	46000	20	33	16	86	17	8	23	25	5	21	6	0	1	0	17	0	52	0	18.3333	16.5	59	96	88	217	103	61	118	112	53	160	110	24	42	44	118	72	134	10	90.0556	92
QEAM01000005.1	46000	47000	17	14	14	85	19	6	13	17	4	13	4	0	2	0	15	0	37	0	14.4444	13	31	33	37	131	34	23	28	42	25	63	41	6	9	7	26	23	30	4	32.9444	29
QEAM01000005.1	47000	48000	23	16	19	43	26	12	18	20	5	10	2	0	1	0	18	0	29	0	13.4444	14	99	90	146	206	174	94	112	111	97	167	127	18	36	8	81	28	79	14	93.7222	95.5
QEAM01000005.1	48000	49000	22	12	14	48	26	12	13	15	6	10	2	0	1	0	22	0	35	0	13.2222	12	78	76	112	155	159	110	130	134	108	147	116	7	40	18	112	72	93	38	94.7222	109
QEAM01000005.1	49000	50000	17	13	8	5	18	10	12	11	4	4	5	0	2	0	11	0	22	0	7.88889	6.5	114	113	108	65	253	161	189	171	120	143	178	22	71	20	102	68	120	18	113.111	113.5
QEAM01000005.1	50000	51000	25	17	13	7	24	10	19	14	4	8	4	0	2	0	9	0	25	0	10.0556	8.5	25	27	18	9	52	34	28	26	28	30	34	7	16	5	24	7	25	1	22	25
QEAM01000005.1	51000	52000	11	13	6	3	11	6	9	8	3	3	3	0	2	0	11	0	20	0	6.05556	4.5	15	19	11	11	21	15	18	16	11	7	15	13	14	5	23	11	21	2	13.7778	14.5
QEAM01000005.1	52000	53000	8	9	2	3	8	3	4	11	2	1	1	0	1	0	7	0	18	0	4.33333	2.5	15	21	11	11	42	20	22	36	18	12	22	19	16	11	16	22	27	4	19.1667	18.5
QEAM01000005.1	53000	54000	3	9	1	2	2	1	3	5	1	1	0	0	1	0	5	0	10	0	2.44444	1	2	4	0	1	0	1	1	3	1	1	2	1	2	1	3	3	2	0	1.55556	1
QEAM01000005.1	54000	55000	2	7	1	2	1	2	3	5	1	1	0	0	4	0	8	0	16	0	2.94444	1.5	1	2	0	0	1	0	0	2	0	1	0	0	5	1	3	3	2	0	1.16667	1
QEAM01000005.1	55000	56000	3	8	2	2	2	2	2	4	2	1	0	0	7	0	9	0	17	0	3.38889	2	0	4	0	1	2	1	1	1	2	1	1	0	6	1	2	2	4	0	1.61111	1
QEAM01000005.1	56000	57000	2	6	1	4	6	4	2	4	3	1	0	0	10	0	5	0	16	0	3.55556	2.5	5	12	7	8	15	16	8	10	19	6	5	0	32	2	12	10	10	1	9.88889	9
QEAM01000005.1	57000	58000	3	5	3	2	2	4	1	2	3	1	1	0	6	0	4	0	14	0	2.83333	2	1	2	3	2	3	1	1	1	7	1	1	0	10	0	3	2	4	0	2.33333	1.5
QEAM01000005.1	58000	59000	6	4	7	6	3	5	3	3	5	1	1	0	5	0	2	0	13	0	3.55556	3	6	11	17	8	13	12	7	8	27	6	6	0	31	4	6	11	10	2	10.2778	8
QEAM01000005.1	59000	60000	3	7	8	3	3	8	3	2	4	1	0	0	6	0	6	0	13	0	3.72222	3	4	2	3	1	1	3	1	2	4	1	1	0	7	1	2	3	2	0	2.11111	2
QEAM01000005.1	60000	61000	5	11	10	3	6	8	5	4	4	3	0	0	3	0	8	0	11	0	4.5	4	6	5	5	2	4	4	3	4	4	2	2	0	8	0	5	2	4	1	3.38889	4
QEAM01000005.1	61000	62000	5	7	8	4	10	7	4	6	3	2	2	1	5	0	10	0	15	0	4.94444	4.5	11	16	20	9	22	20	20	19	17	12	20	54	16	4	17	18	16	2	17.3889	17
QEAM01000005.1	62000	63000	13	15	12	5	14	18	12	7	4	1	3	2	1	0	11	0	22	0	7.77778	6	11	22	20	10	31	29	22	23	22	16	27	83	28	4	31	26	28	3	24.2222	22.5
QEAM01000005.1	63000	64000	12	22	12	7	18	11	12	9	2	2	4	2	1	0	11	0	34	0	8.83333	8	19	31	19	20	36	23	18	16	7	16	26	58	14	2	14	11	24	2	19.7778	18.5
QEAM01000005.1	64000	65000	18	23	6	14	24	11	7	11	2	12	4	0	2	0	11	0	32	0	9.83333	9	25	39	24	36	41	31	24	24	6	36	31	62	13	2	23	15	22	1	25.2778	24
QEAM01000005.1	65000	66000	10	11	4	11	20	6	4	8	1	9	3	1	1	0	5	0	19	0	6.27778	4.5	8	10	5	15	22	7	5	7	3	25	12	9	7	1	6	9	10	1	9	7.5
QEAM01000005.1	66000	67000	9	8	2	10	21	6	4	6	1	11	4	0	1	0	3	0	14	0	5.55556	4	6	8	3	8	18	4	2	7	1	18	11	0	3	0	4	5	7	1	5.88889	4.5
QEAM01000005.1	67000	68000	6	7	2	9	14	4	2	11	0	9	7	0	1	0	4	0	15	0	5.05556	4	5	6	3	8	17	3	3	9	2	14	12	2	3	1	1	3	6	0	5.44444	3
QEAM01000005.1	68000	69000	6	8	3	12	13	3	5	16	1	11	4	0	1	0	2	0	19	0	5.77778	3.5	16	16	9	21	21	8	7	30	6	43	35	11	9	6	8	18	17	1	15.6667	13.5
QEAM01000005.1	69000	70000	13	12	6	17	8	9	3	18	2	15	6	0	2	0	8	0	18	0	7.61111	7	47	51	41	78	49	38	37	93	32	140	125	28	24	27	28	31	38	2	50.5	38
QEAM01000005.1	70000	71000	11	9	4	10	3	4	4	10	2	9	5	0	1	0	13	0	25	0	6.11111	4	25	32	22	37	15	23	18	46	21	66	91	17	32	39	58	47	54	4	35.9444	32
QEAM01000005.1	71000	72000	7	9	4	8	3	3	4	8	2	8	4	0	2	0	11	0	27	0	5.55556	4	44	62	53	76	42	35	40	78	67	103	154	7	48	90	76	90	83	3	63.9444	64.5
QEAM01000005.1	72000	73000	5	7	2	8	1	2	3	5	4	2	4	0	1	0	8	0	19	0	3.94444	2.5	21	26	23	32	13	18	22	38	35	33	60	2	14	19	23	23	30	2	24.1111	23
QEAM01000005.1	73000	74000	9	9	2	7	2	3	2	6	4	2	2	0	2	0	6	0	19	0	4.16667	2	79	83	53	88	35	81	54	104	128	78	154	38	45	41	78	104	90	7	74.4444	78.5
QEAM01000005.1	74000	75000	8	8	3	7	2	5	3	4	3	2	0	0	0	0	7	0	12	0	3.55556	3	6	5	2	3	2	3	2	6	6	3	3	7	2	1	6	6	6	1	3.88889	3
QEAM01000005.1	75000	76000	12	5	1	5	3	3	3	3	1	0	0	0	0	0	3	0	12	0	2.83333	2	56	49	32	52	50	83	46	73	60	41	19	67	22	20	32	107	53	144	55.8889	51
QEAM01000005.1	76000	77000	11	6	3	4	1	5	4	4	1	1	0	0	1	0	4	0	10	0	3.05556	2	41	31	20	44	31	74	31	61	42	26	20	13	18	17	27	69	39	95	38.8333	31
QEAM01000005.1	77000	78000	9	4	4	5	5	10	2	6	1	1	0	0	0	0	5	0	15	0	3.72222	3	31	24	24	20	21	56	17	30	25	8	10	7	15	12	26	33	31	50	24.4444	24
QEAM01000005.1	78000	79000	11	10	7	8	4	19	3	9	2	2	0	0	1	0	2	0	7	0	4.72222	2.5	35	24	29	35	16	81	20	39	32	6	12	6	11	9	13	20	20	27	24.1667	20
QEAM01000005.1	79000	80000	9	4	2	9	0	13	2	5	1	2	1	0	0	0	3	0	10	0	3.38889	2	13	9	6	14	4	31	9	18	10	9	5	12	6	3	5	13	12	18	10.9444	9.5
QEAM01000005.1	80000	81000	8	7	4	7	2	20	3	6	2	1	0	0	0	0	2	0	13	0	4.16667	2	39	52	32	50	16	150	37	62	58	36	17	45	25	35	29	60	51	88	49	42
QEAM01000005.1	81000	82000	16	13	3	13	3	26	7	8	3	2	1	0	0	0	6	0	17	0	6.55556	3	15	18	9	19	10	51	9	16	19	12	6	11	13	12	14	16	22	18	16.1111	14.5
QEAM01000005.1	82000	83000	13	11	5	23	8	25	6	5	5	3	1	0	0	0	10	0	23	0	7.66667	5	13	15	14	31	16	50	16	13	17	12	11	9	14	15	25	13	26	6	17.5556	14.5
QEAM01000005.1	83000	84000	14	18	6	35	13	17	8	5	7	1	1	0	1	0	7	0	27	0	8.88889	6.5	148	198	173	319	283	352	189	148	297	96	142	85	75	193	137	140	179	28	176.778	160.5
QEAM01000005.1	84000	85000	19	15	3	28	21	25	14	9	10	2	1	0	1	0	6	0	15	0	9.38889	7.5	27	24	14	43	41	46	22	19	41	10	16	13	7	13	13	8	20	2	21.0556	17.5
QEAM01000005.1	85000	86000	16	13	5	21	25	16	8	8	10	2	3	1	2	0	6	0	17	0	8.5	7	40	36	26	54	96	87	46	38	66	30	26	110	21	39	27	25	28	3	44.3333	37
QEAM01000005.1	86000	87000	18	10	10	12	24	14	7	7	7	1	3	1	2	0	8	0	19	0	7.94444	7	50	38	53	56	121	124	54	47	81	19	46	179	37	59	40	33	56	10	61.2778	51.5
QEAM01000005.1	87000	88000	8	5	12	5	15	3	2	3	3	0	1	1	2	0	3	0	17	0	4.44444	3	33	13	34	22	78	15	17	17	43	7	30	134	53	48	22	24	33	2	34.7222	27
QEAM01000005.1	88000	89000	9	4	10	2	17	2	2	2	5	0	2	0	5	0	2	0	13	0	4.16667	2	49	15	86	19	134	22	27	15	73	9	60	241	73	30	21	44	30	5	52.9444	30
QEAM01000005.1	89000	90000	10	3	17	1	17	4	2	1	4	1	2	1	5	0	1	0	6	0	4.16667	2	7	3	21	1	16	1	2	2	5	1	8	23	14	3	1	5	3	2	6.55556	3
QEAM01000005.1	90000	91000	5	3	5	1	11	4	2	1	2	1	1	0	5	0	2	0	12	0	3.05556	2	4	1	3	1	4	0	0	0	1	1	2	2	4	1	0	1	1	0	1.44444	1
QEAM01000005.1	91000	92000	9	5	10	2	11	6	2	2	1	3	2	0	8	0	2	0	18	0	4.5	2	3	2	5	2	4	1	1	1	1	3	2	0	6	0	2	1	4	1	2.16667	2
QEAM01000005.1	92000	93000	5	8	10	4	10	4	1	3	1	3	2	0	6	0	4	0	23	0	4.66667	3.5	10	13	17	7	17	13	5	11	7	10	18	6	34	2	13	20	29	4	13.1111	12
QEAM01000005.1	93000	94000	15	19	10	7	13	9	3	4	3	2	3	0	5	0	8	0	44	0	8.05556	4.5	57	68	69	49	92	58	27	46	33	48	83	12	89	4	50	58	87	13	52.3889	53.5
QEAM01000005.1	94000	95000	18	21	20	10	19	11	9	6	5	3	5	0	4	0	12	0	42	0	10.2778	7.5	60	57	34	35	80	48	25	27	49	35	58	25	79	7	77	82	108	8	49.6667	48.5
QEAM01000005.1	95000	96000	25	29	18	13	23	12	8	5	23	4	1	1	2	0	18	0	30	0	11.7778	10	28	27	29	16	33	19	9	12	60	16	15	27	24	3	50	19	39	4	23.8889	21.5
QEAM01000005.1	96000	97000	21	24	16	14	17	15	9	8	46	4	2	3	3	0	20	0	28	0	12.7778	11.5	46	60	65	40	97	59	29	36	255	32	32	258	30	6	69	59	48	6	68.1667	47
QEAM01000005.1	97000	98000	14	20	9	11	14	10	10	7	38	5	3	4	1	0	12	0	21	0	9.94444	9.5	42	52	43	45	51	46	42	33	181	28	33	371	24	8	39	46	46	3	62.9444	42.5
QEAM01000005.1	98000	99000	12	17	7	13	7	7	9	5	30	2	2	6	0	0	8	1	25	0	8.38889	7	24	32	27	32	22	31	26	16	136	11	19	285	16	5	28	26	42	2	43.3333	26
QEAM01000005.1	99000	100000	18	22	7	15	6	8	6	4	28	3	2	2	1	0	8	0	18	0	8.22222	6	72	91	62	86	55	72	73	39	297	29	47	225	29	18	56	61	66	11	77.1667	61.5
QEAM01000005.1	100000	101000	21	19	9	15	4	9	10	2	27	3	1	1	1	0	6	0	24	0	8.44444	5	91	115	105	118	63	118	111	51	389	58	64	82	32	42	51	66	66	19	91.1667	66
QEAM01000005.1	101000	102000	18	13	11	13	5	9	8	4	23	6	2	0	1	0	8	0	13	0	7.44444	7	26	28	26	28	19	28	27	14	85	23	13	20	14	13	18	18	16	4	23.3333	19.5
QEAM01000005.1	102000	103000	22	20	11	14	7	11	16	4	8	5	2	0	3	0	12	0	19	0	8.55556	7.5	12	8	4	5	6	4	3	3	4	5	3	6	4	1	8	1	5	0	4.55556	4
QEAM01000005.1	103000	104000	15	14	7	8	8	7	7	3	1	6	3	0	2	0	16	0	29	0	7	6.5	33	33	30	21	37	30	23	18	19	33	31	30	35	7	44	25	38	2	27.1667	30
QEAM01000005.1	104000	105000	11	8	3	3	4	10	7	3	2	3	3	0	5	0	10	0	25	0	5.38889	3	23	15	9	13	17	28	16	13	17	20	37	2	47	8	38	20	33	5	20.0556	17
QEAM01000005.1	105000	106000	8	8	2	5	8	7	6	6	3	2	3	0	4	0	6	0	16	0	4.66667	4.5	45	43	25	22	62	87	48	58	88	33	121	7	85	31	48	47	47	5	50.1111	47
QEAM01000005.1	106000	107000	10	7	3	7	7	11	3	6	5	2	5	0	2	0	6	0	10	0	4.66667	5	51	58	49	40	91	104	54	59	141	24	134	19	80	20	35	52	27	9	58.1667	51.5
QEAM01000005.1	107000	108000	6	11	3	3	7	23	2	6	8	1	2	0	2	0	6	0	12	0	5.11111	3	4	3	4	4	4	10	1	4	8	2	5	1	7	0	6	1	5	0	3.83333	4
QEAM01000005.1	108000	109000	4	8	6	6	6	20	1	5	7	1	1	0	2	0	5	0	11	0	4.61111	4.5	40	69	149	75	134	285	47	69	261	43	84	6	79	30	78	75	65	24	89.6111	72
QEAM01000005.1	109000	110000	4	11	11	6	4	31	2	7	11	3	1	0	2	0	4	0	10	0	5.94444	4	45	62	128	66	84	315	26	79	255	134	49	42	53	23	48	75	56	14	86.3333	59
QEAM01000005.1	110000	111000	12	9	9	7	4	45	2	7	14	7	1	1	1	0	4	0	12	0	7.5	5.5	2	3	3	3	2	10	0	1	7	4	2	1	2	0	2	1	3	0	2.55556	2
QEAM01000005.1	111000	112000	7	8	8	4	2	35	1	12	9	4	1	0	2	0	6	0	12	0	6.16667	4	8	8	13	6	3	38	5	16	23	22	7	5	6	2	8	23	13	1	11.5	8
QEAM01000005.1	112000	113000	8	8	5	5	1	27	2	7	3	4	2	0	1	0	5	0	16	0	5.22222	3.5	27	24	26	19	12	116	11	53	33	53	25	14	22	11	30	49	41	7	31.8333	25.5
QEAM01000005.1	113000	114000	15	11	5	7	4	25	3	13	2	7	2	0	1	0	8	0	24	0	7.05556	4.5	24	31	23	27	18	87	12	40	15	37	22	18	9	7	20	33	29	5	25.3889	22.5
QEAM01000005.1	114000	115000	11	7	5	5	5	18	3	10	0	7	1	1	0	0	5	0	18	0	5.33333	5	15	13	7	11	12	36	8	26	4	21	7	34	8	8	13	22	14	3	14.5556	12.5
QEAM01000005.1	115000	116000	25	13	17	11	14	14	6	10	2	11	3	1	2	0	8	0	31	0	9.33333	9	31	19	46	15	38	39	26	31	10	44	27	50	17	8	29	29	30	6	27.5	29
QEAM01000005.1	116000	117000	36	20	24	22	23	21	10	15	3	13	3	1	3	0	24	0	46	0	14.6667	14	35	14	31	20	28	21	14	24	8	34	17	36	17	9	38	21	28	4	22.1667	21
QEAM01000005.1	117000	118000	51	28	45	35	38	25	21	20	3	31	6	1	4	0	24	0	45	0	20.9444	22.5	78	52	96	68	79	60	40	49	17	105	59	61	23	24	50	48	43	4	53.1111	51
QEAM01000005.1	118000	119000	26	15	14	10	21	14	7	8	1	16	2	0	1	0	19	0	30	0	10.2222	9	30	21	24	17	35	26	15	17	12	74	11	10	17	7	37	17	31	3	22.4444	17
QEAM01000005.1	119000	120000	29	18	10	7	29	10	5	6	2	18	2	0	1	0	10	0	36	0	10.1667	6.5	350	287	320	172	557	443	366	232	170	796	204	192	140	117	285	361	275	26	294.056	280
QEAM01000005.1	120000	121000	37	16	8	6	39	16	12	7	3	16	1	0	1	0	12	0	20	0	10.7778	7.5	356	287	304	172	608	504	445	274	179	749	253	217	101	41	188	314	187	11	288.333	263.5
QEAM01000005.1	121000	122000	40	15	14	11	18	17	8	6	2	20	2	0	1	0	7	0	18	0	9.94444	7.5	61	26	38	28	78	55	43	30	18	113	32	21	17	4	26	30	37	2	36.6111	30
QEAM01000005.1	122000	123000	25	12	10	12	18	9	10	18	1	16	2	0	1	0	6	0	24	0	9.11111	9.5	91	40	86	67	102	84	88	139	12	161	57	79	27	8	42	56	65	6	67.2222	66
QEAM01000005.1	123000	124000	22	6	10	19	14	6	10	21	4	8	2	0	0	0	5	0	22	0	8.27778	6	89	32	74	93	101	68	77	124	39	126	64	88	31	9	48	45	63	7	65.4444	66
QEAM01000005.1	124000	125000	19	4	9	21	14	6	14	20	5	4	3	0	1	0	6	1	16	0	7.94444	5.5	68	23	68	80	76	51	72	107	76	89	70	125	24	24	27	47	46	5	59.8889	68
QEAM01000005.1	125000	126000	21	6	13	26	16	7	17	22	8	6	3	0	0	0	5	0	18	0	9.33333	6.5	84	38	104	133	101	71	110	140	119	103	101	177	40	21	36	49	61	7	83.0556	92.5
QEAM01000005.1	126000	127000	20	6	13	23	11	7	8	24	11	5	4	0	2	0	4	0	21	0	8.83333	6.5	24	8	22	33	20	15	14	41	45	17	22	27	14	5	15	14	20	3	19.9444	18.5
QEAM01000005.1	127000	128000	20	13	10	25	11	5	7	36	16	2	3	2	3	0	10	0	23	0	10.3333	8.5	42	25	44	63	44	32	33	96	93	35	51	106	24	9	31	28	33	8	44.2778	34
QEAM01000005.1	128000	129000	14	9	10	21	6	208	8	29	13	4	4	2	2	0	12	0	21	0	20.1667	8.5	12	7	14	21	11	31	10	22	27	11	13	42	6	2	12	6	8	3	14.3333	11.5
QEAM01000005.1	129000	130000	17	10	5	8	5	478	8	19	7	3	3	3	4	0	15	0	29	0	34.1111	6	8	6	4	7	4	64	4	10	8	7	4	32	7	1	10	3	6	1	10.3333	6.5
QEAM01000005.1	130000	131000	13	11	7	6	7	545	5	6	3	6	3	3	7	0	13	0	30	0	36.9444	6	14	6	5	6	5	129	3	7	6	16	9	55	31	5	20	8	16	2	19.0556	7.5
QEAM01000005.1	131000	132000	11	10	8	8	7	527	3	5	1	5	3	2	13	0	20	1	35	0	36.6111	6	81	78	91	66	99	1016	47	45	47	154	137	347	396	54	154	118	126	31	171.5	95
QEAM01000005.1	132000	133000	8	7	2	5	5	242	3	1	0	5	2	0	12	0	9	0	23	0	18	4	21	26	28	21	34	370	15	17	14	49	43	32	166	22	62	40	51	7	56.5556	30
QEAM01000005.1	133000	134000	3	6	4	2	2	2	1	1	0	4	1	0	5	0	4	0	7	0	2.33333	2	1	2	0	0	1	1	1	0	0	4	1	2	4	0	1	0	1	0	1.05556	1
QEAM01000005.1	134000	135000	3	6	3	1	2	2	1	2	1	10	1	0	6	0	4	0	8	0	2.77778	2	4	6	3	3	3	3	2	1	1	19	2	4	24	0	5	3	8	2	5.16667	3
QEAM01000005.1	135000	136000	4	11	6	3	3	3	3	2	4	14	1	0	6	0	3	0	13	0	4.22222	3	4	5	3	3	1	2	3	1	7	18	1	3	18	1	5	3	5	2	4.72222	3
QEAM01000005.1	136000	137000	6	10	9	3	3	3	3	7	9	13	2	0	3	0	4	0	16	0	5.05556	3	4	8	10	4	5	8	6	8	20	36	11	0	23	2	5	9	11	4	9.66667	8
QEAM01000005.1	137000	138000	5	10	6	4	1	1	2	4	7	8	1	0	2	0	5	0	14	0	3.88889	3	5	10	6	4	3	4	4	6	14	20	8	0	8	3	5	6	9	1	6.44444	5.5
QEAM01000005.1	138000	139000	6	7	3	4	1	2	3	8	5	7	1	0	2	0	10	0	23	0	4.55556	3	11	16	11	6	5	10	5	12	19	34	13	0	12	3	17	17	14	3	11.5556	11.5
QEAM01000005.1	139000	140000	11	17	8	5	1	5	2	9	3	5	1	0	4	0	12	0	32	0	6.38889	4.5	25	23	19	8	6	11	8	18	22	35	16	14	31	12	24	21	32	2	18.1667	18.5
QEAM01000005.1	140000	141000	18	24	9	6	1	11	8	15	5	11	4	1	7	0	16	0	43	0	9.94444	7.5	35	44	29	14	8	27	21	42	44	49	30	20	84	27	49	42	62	4	35.0556	32.5
QEAM01000005.1	141000	142000	12	16	5	4	1	9	8	12	2	4	3	0	8	0	18	0	54	0	8.66667	4.5	29	33	25	14	4	34	26	37	19	43	31	14	95	42	52	58	65	11	35.1111	32
QEAM01000005.1	142000	143000	16	15	7	5	2	12	8	11	1	2	0	2	8	0	16	0	46	0	8.38889	6	32	32	22	14	9	39	32	39	12	18	21	104	138	39	49	41	58	5	39.1111	32
QEAM01000005.1	143000	144000	13	15	8	3	2	11	7	9	2	1	2	0	13	0	8	0	34	0	7.11111	5	32	25	22	9	12	38	20	29	13	14	14	32	91	35	24	32	35	1	26.5556	24.5
QEAM01000005.1	144000	145000	8	6	1	2	2	3	6	3	2	1	1	1	9	0	8	0	16	0	3.83333	2	27	34	38	17	15	54	30	31	25	24	34	44	155	66	47	56	50	19	42.5556	34
QEAM01000005.1	145000	146000	6	6	5	1	2	4	3	2	1	1	1	0	4	0	2	0	13	0	2.83333	2	21	18	19	12	9	32	21	11	15	15	28	2	76	52	18	33	33	25	24.4444	20
QEAM01000005.1	146000	147000	7	4	3	1	1	5	3	4	2	2	3	0	3	0	4	0	12	0	3	3	25	35	44	14	20	50	44	30	18	50	55	0	85	61	33	60	48	32	39.1111	39.5
QEAM01000006.1	0	1000	11	18	16	9	8	20	11	7	7	6	2	0	18	0	9	0	23	0	9.16667	8.5	25	26	26	16	22	34	20	11	21	24	15	19	96	14	22	12	24	6	24.0556	21.5
QEAM01000006.1	1000	2000	15	16	10	8	9	8	8	5	5	13	3	0	13	0	8	0	26	0	8.16667	8	39	72	68	37	60	45	51	44	64	108	68	82	109	66	27	54	45	17	58.6667	57
QEAM01000006.1	2000	3000	16	19	10	9	10	7	10	7	4	15	4	0	6	0	7	0	22	0	8.11111	7	17	32	22	16	23	16	17	17	18	79	30	2	27	21	11	17	19	2	21.4444	17.5
QEAM01000006.1	3000	4000	19	13	7	5	8	3	7	7	2	17	2	0	2	0	8	1	16	0	6.5	6	22	26	21	14	23	14	24	25	19	85	23	3	24	30	18	21	19	4	23.0556	21.5
QEAM01000006.1	4000	5000	24	23	13	9	22	10	31	14	4	40	2	0	3	0	17	0	41	0	14.0556	11.5	75	86	85	43	102	69	143	76	63	261	57	89	62	88	72	79	74	12	85.3333	75.5
QEAM01000006.1	5000	6000	29	21	16	8	21	12	39	23	5	38	2	1	3	0	23	0	38	0	15.5	14	35	24	29	15	27	21	55	44	17	100	25	30	33	54	44	40	47	7	35.9444	31.5
QEAM01000006.1	6000	7000	34	25	17	10	17	16	36	21	7	37	4	0	4	0	15	0	39	0	15.6667	15.5	32	23	19	14	22	10	26	20	14	73	10	7	17	19	24	19	25	4	21	19
QEAM01000006.1	7000	8000	21	11	13	6	10	12	24	12	2	13	4	1	1	0	9	0	22	0	8.94444	9.5	49	56	100	41	57	66	146	77	83	92	83	29	49	72	81	79	77	20	69.8333	74.5
QEAM01000006.1	8000	9000	11	15	7	5	6	11	14	9	5	3	3	0	2	0	13	0	24	0	7.11111	5.5	37	35	59	26	37	53	72	48	53	36	48	60	34	65	71	39	62	8	46.8333	48
QEAM01000006.1	9000	10000	14	13	8	17	6	7	14	4	4	2	4	1	2	1	14	0	26	0	7.61111	5	50	58	65	86	39	60	80	24	53	35	47	217	54	68	130	30	101	5	66.7778	56
QEAM01000006.1	10000	11000	11	12	6	9	7	4	13	2	4	2	1	1	3	0	22	0	34	0	7.27778	4	55	97	110	113	94	75	142	58	83	94	98	284	78	209	214	112	142	16	115.222	97.5
QEAM01000006.1	11000	12000	20	24	11	25	15	6	17	6	3	9	4	0	3	1	24	0	40	0	11.5556	7.5	15	17	16	24	15	11	16	7	11	20	14	11	25	16	57	16	32	2	18.0556	16
QEAM01000006.1	12000	13000	38	47	24	47	30	11	35	16	5	12	7	1	4	0	25	0	57	0	19.9444	14	223	295	280	381	317	177	366	223	153	331	311	376	163	311	293	260	252	21	262.944	286.5
QEAM01000006.1	13000	14000	24	32	21	32	19	12	31	18	4	8	5	0	4	0	25	0	97	0	18.4444	15	66	68	83	105	84	49	98	85	44	99	82	60	80	123	109	120	144	25	84.6667	83.5
QEAM01000006.1	14000	15000	23	34	16	33	19	12	22	19	3	12	4	0	3	0	17	0	65	0	15.6667	14	83	109	107	130	103	83	123	111	43	125	129	24	70	124	128	99	154	22	98.1667	108
QEAM01000006.1	15000	16000	10	13	4	12	12	10	9	15	1	5	4	0	2	0	18	0	36	0	8.38889	7	78	121	124	117	141	135	148	168	52	132	157	44	81	125	151	119	147	14	114.111	124.5
QEAM01000006.1	16000	17000	11	15	5	6	11	16	8	14	1	1	4	0	3	1	20	1	36	0	8.5	5.5	37	70	62	49	100	117	83	124	46	45	116	30	44	105	118	107	96	7	75.3333	76.5
QEAM01000006.1	17000	18000	13	15	7	12	18	19	9	13	2	2	4	0	1	0	20	0	37	0	9.55556	8	79	111	111	96	196	214	143	173	124	55	164	25	65	222	117	163	127	25	122.778	120.5
QEAM01000006.1	18000	19000	18	12	13	9	18	18	5	11	3	1	2	0	1	0	11	0	25	0	8.16667	7	17	15	18	13	31	31	16	19	21	7	22	3	12	20	26	19	24	2	17.5556	18.5
QEAM01000006.1	19000	20000	9	9	14	6	13	19	3	9	5	1	2	0	2	0	11	0	21	0	6.88889	5.5	13	17	34	15	21	32	5	13	14	10	12	12	10	11	20	11	17	1	14.8889	13
QEAM01000006.1	20000	21000	19	18	11	7	54	19	18	11	8	6	2	0	4	0	13	0	34	0	12.4444	9.5	110	118	139	65	305	196	165	137	159	108	124	120	90	189	99	142	110	16	132.889	122
QEAM01000006.1	21000	22000	13	11	9	6	35	15	7	8	4	4	1	0	5	0	10	0	25	0	8.5	6.5	40	51	82	50	162	100	41	36	51	39	33	64	69	69	62	64	67	6	60.3333	56.5
QEAM01000006.1	22000	23000	17	19	14	15	101	12	16	12	5	5	4	0	6	0	12	0	43	0	15.6111	12	28	28	20	21	99	32	23	18	23	18	14	14	34	31	18	25	32	4	26.7778	23
QEAM01000006.1	23000	24000	20	31	13	37	109	19	19	15	7	5	3	0	8	0	22	0	51	0	19.9444	14	67	65	63	104	199	59	67	49	41	37	59	96	76	38	74	51	68	10	67.9444	64
QEAM01000006.1	24000	25000	26	26	20	55	81	12	14	15	5	2	5	5	12	0	37	0	85	0	22.2222	13	83	79	63	167	169	71	75	65	45	31	61	243	104	51	109	70	130	12	90.4444	73
QEAM01000006.1	25000	26000	31	24	19	56	50	14	26	13	5	3	2	1	9	0	39	0	81	0	20.7222	13.5	23	25	20	46	53	14	21	22	20	11	17	58	35	11	46	16	52	4	27.4444	21.5
QEAM01000006.1	26000	27000	21	13	8	18	9	7	13	9	6	1	3	1	3	0	17	0	32	0	8.94444	7.5	28	25	27	49	34	24	35	22	34	8	28	60	27	11	42	22	41	4	28.9444	27.5
QEAM01000006.1	27000	28000	18	15	7	7	9	7	12	16	11	2	6	0	3	0	17	0	32	0	9	7	78	76	88	44	96	103	135	150	186	43	108	13	55	12	112	77	94	10	82.2222	83
QEAM01000006.1	28000	29000	15	7	3	5	7	9	11	23	10	1	3	0	0	0	12	0	29	0	7.5	6	18	13	9	8	9	11	15	35	31	5	20	6	13	2	24	8	20	2	13.8333	12
QEAM01000006.1	29000	30000	16	7	3	4	3	6	14	21	11	1	5	0	2	0	12	0	27	0	7.33333	4.5	18	5	6	5	5	10	16	28	25	3	15	2	8	1	14	10	13	1	10.2778	9
QEAM01000006.1	30000	31000	19	4	1	2	5	7	15	24	8	1	3	0	2	0	9	0	19	0	6.61111	3.5	27	13	10	13	15	25	39	67	61	8	44	7	16	1	17	21	18	5	22.6111	16.5
QEAM01000006.1	31000	32000	21	7	5	4	4	9	16	29	15	2	5	0	2	0	12	0	17	0	8.22222	5	50	28	11	21	27	39	48	98	95	14	55	27	38	3	46	37	43	7	38.1667	37.5
QEAM01000006.1	32000	33000	20	10	6	6	5	7	8	20	5	1	3	0	7	0	17	0	47	0	9	6	31	18	11	11	20	21	28	46	42	8	20	35	31	5	37	21	33	11	23.8333	21
QEAM01000006.1	33000	34000	21	16	6	7	15	7	13	21	5	2	1	1	12	0	21	1	67	0	12	7	21	17	10	13	18	13	14	27	17	6	5	38	48	5	42	17	44	11	20.3333	17
QEAM01000006.1	34000	35000	11	9	4	7	12	6	5	3	1	1	1	0	14	0	20	0	51	0	8.05556	4.5	31	31	23	35	45	26	27	16	28	22	16	45	174	10	79	43	83	21	41.9444	29.5
QEAM01000006.1	35000	36000	3	5	1	5	6	5	3	3	1	2	0	0	21	0	17	0	28	0	5.55556	3	4	5	2	4	9	2	5	2	4	6	3	3	53	1	21	8	20	2	8.55556	4
QEAM01000006.1	36000	37000	6	1	0	5	5	2	2	1	0	2	0	0	18	0	7	0	15	0	3.55556	1.5	26	6	4	16	25	13	11	10	7	9	4	1	171	3	41	17	25	1	21.6667	10.5
QEAM01000006.1	37000	38000	7	2	0	2	3	2	1	1	0	0	0	0	15	0	6	0	11	0	2.77778	1	7	1	0	2	3	2	2	1	1	1	0	1	65	2	10	4	10	0	6.22222	2
QEAM01000006.1	38000	39000	6	2	2	2	1	3	1	0	0	1	1	0	22	0	5	0	16	0	3.44444	1	9	2	3	8	2	3	1	2	0	3	1	1	134	4	14	8	15	2	11.7778	3
QEAM01000006.1	39000	40000	10	6	3	8	2	5	3	1	4	8	0	0	43	0	14	0	36	0	7.94444	3.5	26	23	20	35	16	40	19	17	55	114	18	42	386	41	49	64	58	20	57.9444	37.5
QEAM01000006.1	40000	41000	12	9	6	11	4	13	7	8	7	17	1	0	28	0	20	0	47	0	10.5556	7.5	18	6	10	13	13	15	4	14	14	47	6	11	102	20	19	17	20	12	20.0556	14
QEAM01000006.1	41000	42000	18	9	9	11	7	9	4	11	5	19	1	2	15	0	18	0	32	0	9.44444	9	71	54	79	66	67	80	52	114	124	226	43	195	257	111	94	91	80	60	103.556	80
QEAM01000006.1	42000	43000	27	15	14	14	9	14	9	25	10	16	3	5	15	0	36	0	95	0	17.0556	14	151	104	162	129	105	142	100	200	163	301	103	668	270	142	218	147	240	87	190.667	149
QEAM01000006.1	43000	44000	71	29	28	20	18	24	14	32	9	21	4	9	18	0	56	0	135	0	27.1111	19	72	36	54	48	39	52	34	72	50	94	36	308	128	42	117	49	137	39	78.1667	51
QEAM01000006.1	44000	45000	52	18	19	15	10	21	10	30	13	17	4	5	11	0	34	0	73	0	18.4444	14	41	17	16	17	14	16	11	28	28	35	13	76	42	5	44	19	35	14	26.1667	18
QEAM01000006.1	45000	46000	69	22	24	10	14	16	6	32	25	16	3	0	10	0	14	0	33	0	16.3333	14	150	66	83	39	46	53	35	96	142	94	43	41	112	14	56	43	65	32	67.2222	54.5
QEAM01000006.1	46000	47000	36	17	15	6	10	9	4	17	12	8	2	0	5	0	5	0	28	0	9.66667	7	91	37	65	24	54	43	29	83	101	61	32	13	84	12	32	24	50	13	47.1111	40
QEAM01000006.1	47000	48000	17	9	8	4	12	3	9	15	14	0	0	0	3	0	6	0	18	0	6.55556	5	8	4	4	3	8	3	4	8	15	3	2	1	9	3	4	4	10	2	5.27778	4
QEAM01000006.1	48000	49000	20	10	11	6	24	6	8	17	23	2	3	0	1	0	3	0	19	0	8.5	6	63	54	84	34	139	45	73	90	198	30	56	8	41	51	21	44	44	3	59.8889	48
QEAM01000006.1	49000	50000	19	25	11	33	44	10	11	14	29	4	4	0	1	0	4	0	22	0	12.8333	10.5	45	48	43	91	101	37	46	55	125	18	41	3	25	55	18	31	44	2	46	43.5
QEAM01000006.1	50000	51000	27	25	9	75	70	15	15	18	32	3	5	0	2	0	9	0	32	0	18.7222	12	19	18	13	77	73	15	19	27	47	6	23	0	14	16	12	11	23	5	23.2222	17
QEAM01000006.1	51000	52000	19	20	6	81	77	10	14	14	33	4	3	0	1	0	7	0	31	0	17.7778	8.5	54	50	21	146	170	51	50	55	173	20	51	8	26	155	46	61	80	53	70.5556	52
QEAM01000006.1	52000	53000	23	29	9	64	75	12	11	10	28	5	2	0	1	0	9	0	30	0	17.1111	9.5	48	64	37	138	141	62	56	45	145	41	43	14	13	92	23	28	33	36	58.8333	44
QEAM01000006.1	53000	54000	18	32	9	34	67	12	11	12	17	4	0	0	1	0	11	0	27	0	14.1667	11	76	111	66	177	231	101	88	101	208	96	51	116	34	168	65	50	81	44	103.556	92
QEAM01000006.1	54000	55000	30	49	18	73	101	29	20	21	29	8	15	1	3	0	23	0	58	0	26.5556	20.5	58	98	52	121	175	81	51	47	143	67	57	109	38	165	66	55	94	28	83.6111	66.5
QEAM01000006.1	55000	56000	33	56	20	37	96	21	21	20	21	7	24	1	3	0	21	0	50	0	23.9444	21	44	63	33	52	121	41	32	32	84	26	115	48	16	48	39	15	43	4	47.5556	42
QEAM01000006.1	56000	57000	15	24	9	16	61	11	10	11	9	4	27	1	3	0	18	1	42	0	14.5556	10.5	36	72	54	67	210	92	94	74	133	58	363	77	41	259	74	122	86	16	107.111	75.5
QEAM01000006.1	57000	58000	13	24	7	18	71	14	14	11	9	6	36	0	1	0	12	0	33	0	14.9444	11.5	11	15	6	16	58	8	12	11	18	13	88	7	9	25	21	16	22	3	19.9444	14
QEAM01000006.1	58000	59000	16	72	6	30	114	17	18	9	10	4	64	0	1	0	11	0	31	0	22.3889	10.5	38	114	28	73	201	57	60	50	78	25	318	27	20	41	52	48	51	8	71.6111	50.5
QEAM01000006.1	59000	60000	15	104	6	20	85	8	11	16	9	2	55	0	2	0	16	0	34	0	21.2778	10	56	212	60	97	223	74	96	72	113	50	402	62	28	4	46	84	49	4	96.2222	67
QEAM01000006.1	60000	61000	32	63	11	22	97	10	16	18	15	3	65	1	1	0	13	0	36	0	22.3889	14	26	32	6	25	56	13	18	19	20	8	124	4	12	1	15	15	20	4	23.2222	16.5
QEAM01000006.1	61000	62000	43	34	5	28	58	11	18	17	10	3	63	0	2	0	32	0	48	0	20.6667	14	49	31	13	50	51	17	30	36	27	11	305	8	41	27	79	92	70	16	52.9444	33.5
QEAM01000006.1	62000	63000	39	35	6	24	53	16	17	14	12	4	50	0	3	0	34	0	70	0	20.9444	15	149	143	64	120	221	104	153	104	205	63	630	18	59	46	168	124	147	20	141	122
QEAM01000006.1	63000	64000	20	19	5	7	18	7	9	10	6	3	24	0	4	0	14	0	42	0	10.4444	7	25	31	13	14	31	16	29	26	24	18	91	5	38	10	23	40	31	6	26.1667	24.5
QEAM01000006.1	64000	65000	41	41	12	23	23	23	30	46	17	4	23	5	23	0	29	0	63	0	22.3889	23	42	40	14	29	29	21	34	58	38	13	97	87	106	11	41	40	43	12	41.9444	39
QEAM01000006.1	65000	66000	22	24	5	5	8	7	12	29	9	3	19	6	15	0	16	0	38	0	12.1111	8.5	15	15	4	4	8	5	5	13	12	4	35	63	37	3	11	6	17	1	14.3333	9.5
QEAM01000006.1	66000	67000	10	13	3	12	3	4	4	8	5	2	12	5	1	0	8	0	28	0	6.55556	4.5	12	16	4	8	6	10	6	11	18	8	56	99	8	3	13	5	15	1	16.6111	9
QEAM01000006.1	67000	68000	8	9	2	21	6	4	4	6	4	2	1	3	2	0	10	0	27	0	6.05556	4	5	7	2	21	8	5	3	6	6	3	14	55	4	1	7	5	11	0	9.05556	5.5
QEAM01000006.1	68000	69000	6	8	2	23	5	3	1	4	2	1	0	0	1	0	7	0	24	0	4.83333	2	7	10	5	30	10	9	5	4	11	5	2	1	9	1	13	9	15	1	8.16667	8
QEAM01000006.1	69000	70000	10	11	2	29	6	6	3	7	2	1	2	0	4	0	5	0	20	0	6	3.5	18	25	8	72	21	25	14	14	17	8	7	3	29	5	26	16	29	1	18.7778	16.5
QEAM01000006.1	70000	71000	6	11	1	39	3	12	2	3	1	1	0	0	1	0	4	0	13	0	5.38889	1.5	15	15	5	78	5	22	7	7	9	6	4	2	8	1	10	5	18	1	12.1111	7
QEAM01000006.1	71000	72000	7	8	1	24	2	11	1	1	2	1	0	0	0	0	3	0	12	0	4.05556	1	2	5	2	17	1	7	1	2	2	2	1	1	3	0	1	3	4	1	3.05556	2
QEAM01000006.1	72000	73000	16	13	3	42	8	22	7	2	1	1	1	0	2	0	4	0	13	0	7.5	2.5	44	38	12	126	16	88	28	13	21	10	18	21	22	2	16	18	21	1	28.6111	19.5
QEAM01000006.1	73000	74000	14	16	2	32	10	19	9	4	3	1	1	0	2	0	4	0	10	0	7.05556	3.5	11	10	4	21	14	19	8	6	10	5	5	2	4	1	4	3	6	4	7.61111	5.5
QEAM01000006.1	74000	75000	18	16	4	22	7	27	18	4	3	0	0	0	4	0	12	0	22	0	8.72222	4	12	8	3	10	3	15	8	2	4	3	2	3	9	0	10	3	6	0	5.61111	3.5
QEAM01000006.1	75000	76000	16	7	6	8	3	16	19	4	3	1	1	0	4	0	15	0	27	0	7.22222	4	8	6	4	4	4	12	10	3	3	3	1	7	15	2	12	5	11	1	6.16667	4.5
QEAM01000006.1	76000	77000	19	13	7	8	3	10	22	3	1	2	0	0	7	0	13	0	24	0	7.33333	5	85	78	83	63	41	154	200	46	60	36	24	82	166	25	83	45	87	14	76.2222	70.5
QEAM01000006.1	77000	78000	17	13	7	5	5	14	19	4	3	2	1	0	9	0	8	0	22	0	7.16667	5	100	82	102	61	52	170	244	55	88	38	28	76	189	38	53	53	85	14	84.8889	68.5
QEAM01000006.1	78000	79000	32	19	5	8	7	21	35	7	3	1	2	0	10	0	8	0	32	0	10.5556	7	104	78	71	47	56	142	184	47	69	36	42	35	191	21	43	38	90	5	72.1667	51.5
QEAM01000006.1	79000	80000	33	12	9	6	10	8	32	5	4	1	2	1	7	0	4	0	24	0	8.77778	5.5	54	27	35	15	33	29	66	18	34	6	15	17	60	10	19	19	36	4	27.6111	23
QEAM01000006.1	80000	81000	36	18	16	6	17	7	29	9	8	2	8	0	5	0	7	0	23	0	10.6111	7.5	23	10	14	6	11	5	16	10	15	2	12	2	13	2	4	3	10	3	8.94444	10
QEAM01000006.1	81000	82000	31	19	18	6	9	12	20	10	7	2	5	0	3	0	14	0	39	0	10.8333	8	26	16	20	9	18	13	21	22	26	6	27	3	16	11	20	12	26	9	16.7222	17
QEAM01000006.1	82000	83000	37	20	18	10	9	15	14	15	11	3	8	0	2	0	13	0	25	0	11.1111	10.5	108	66	105	48	42	65	57	61	108	27	127	3	38	28	53	14	47	32	57.1667	50.5
QEAM01000006.1	83000	84000	26	24	26	14	4	16	11	13	11	2	14	0	1	0	13	0	24	0	11.0556	12	102	99	158	86	43	98	90	84	123	51	217	3	42	91	85	41	63	36	84	85.5
QEAM01000006.1	84000	85000	30	27	26	18	7	14	10	10	4	4	14	0	1	0	11	0	20	0	10.8889	10	65	57	90	66	28	61	45	35	60	35	146	2	25	28	43	18	37	3	46.8889	40
QEAM01000006.1	85000	86000	22	15	8	18	7	12	11	8	3	2	17	0	1	0	6	0	12	0	7.88889	7.5	83	90	87	101	79	149	115	67	88	73	297	8	29	60	37	43	48	12	81.4444	76
QEAM01000006.1	86000	87000	15	11	6	8	3	9	12	5	1	3	8	0	0	0	3	0	16	0	5.55556	4	16	12	11	21	11	24	17	14	17	12	53	3	8	11	8	7	17	2	14.6667	12
QEAM01000006.1	87000	88000	8	6	3	3	4	7	7	6	1	1	6	0	1	0	6	0	13	0	4	3.5	28	20	15	23	26	46	47	30	31	13	122	26	14	25	20	23	29	4	30.1111	25.5
QEAM01000006.1	88000	89000	13	5	4	3	4	7	11	3	4	1	3	0	1	0	8	0	18	0	4.72222	3.5	44	23	30	17	37	51	49	37	64	23	39	10	28	22	32	21	47	11	32.5	31
QEAM01000006.1	89000	90000	18	7	6	5	5	7	10	4	4	1	1	0	2	0	12	0	24	0	5.88889	4.5	75	39	68	30	71	100	116	70	116	32	47	25	63	31	64	74	71	45	63.1667	66
QEAM01000006.1	90000	91000	11	3	5	3	4	10	8	4	6	0	1	1	4	0	5	0	15	0	4.44444	4	14	5	15	4	13	23	21	11	21	5	10	8	23	5	14	15	16	11	13	13.5
QEAM01000006.1	91000	92000	4	1	2	3	3	5	6	3	4	0	0	0	2	0	3	0	6	0	2.33333	2.5	22	9	31	6	30	49	39	9	50	15	16	11	24	11	8	17	14	24	21.3889	16.5
QEAM01000006.1	92000	93000	5	2	2	1	3	7	5	3	5	0	1	0	2	0	1	0	5	0	2.33333	2	8	3	11	1	10	23	13	3	21	4	8	1	13	6	4	7	7	7	8.33333	7
QEAM01000006.1	93000	94000	4	5	2	0	4	10	4	2	4	1	0	1	4	0	1	0	5	0	2.61111	2	15	20	20	6	38	58	30	27	40	16	35	9	27	8	15	21	18	19	23.4444	20
QEAM01000006.1	94000	95000	8	4	5	1	7	13	9	7	3	1	3	0	4	0	9	0	15	0	4.94444	4	15	18	18	3	26	44	20	34	31	13	58	10	26	12	35	21	26	20	23.8889	20.5
QEAM01000006.1	95000	96000	9	8	7	3	8	13	5	12	9	2	2	0	3	0	15	0	19	0	6.38889	6	7	9	9	3	11	16	9	12	23	10	14	1	12	4	23	11	16	5	10.8333	10.5
QEAM01000006.1	96000	97000	11	15	10	4	10	21	8	12	9	5	4	0	1	0	15	0	30	0	8.61111	8.5	96	147	192	61	166	239	187	190	243	137	333	13	87	82	163	142	151	38	148.167	149
QEAM01000006.1	97000	98000	19	15	10	5	7	15	10	15	12	6	7	0	1	0	13	0	26	0	8.94444	8.5	56	67	100	34	70	146	88	97	185	88	186	9	46	53	98	65	85	15	82.6667	77.5
QEAM01000006.1	98000	99000	12	17	6	6	3	5	12	12	14	6	4	0	2	0	12	0	21	0	7.33333	6	13	11	9	3	4	8	12	19	26	10	18	2	8	8	21	10	15	5	11.2222	10
QEAM01000006.1	99000	100000	11	19	8	7	3	8	10	17	15	7	5	0	2	0	15	0	25	0	8.44444	7.5	26	29	19	14	7	19	21	40	55	27	39	17	12	14	28	16	24	4	22.8333	20
QEAM01000006.1	100000	101000	12	15	7	7	3	8	15	20	19	5	8	0	1	0	14	0	20	0	8.55556	7.5	18	28	20	11	6	19	25	36	61	24	47	35	13	7	28	13	27	5	23.5	22
QEAM01000006.1	101000	102000	17	25	14	9	4	12	13	22	21	3	6	0	1	0	9	0	19	0	9.72222	9	30	70	49	36	17	60	61	89	146	42	95	83	30	30	59	63	55	9	56.8889	57
QEAM01000006.1	102000	103000	12	24	13	10	3	16	12	22	13	3	5	1	2	0	8	0	19	0	9.05556	9	62	135	129	94	51	151	153	190	226	83	179	175	46	29	55	75	69	5	105.944	88.5
QEAM01000006.1	103000	104000	11	22	11	8	4	12	9	13	8	2	4	0	1	0	6	0	14	0	6.94444	7	45	82	82	54	29	83	74	91	107	39	63	83	21	18	29	39	28	2	53.8333	49.5
QEAM01000006.1	104000	105000	10	19	10	11	6	12	12	14	3	4	1	0	3	0	5	0	16	0	7	5.5	6	16	8	12	8	10	12	23	8	10	9	3	8	5	6	5	11	2	9	8
QEAM01000006.1	105000	106000	13	20	12	9	13	10	16	17	4	7	2	0	4	0	12	0	28	0	9.27778	9.5	13	20	25	16	17	14	17	20	12	16	8	7	22	9	23	8	24	4	15.2778	16
QEAM01000006.1	106000	107000	9	16	11	11	10	9	17	12	3	2	1	1	7	0	14	0	22	0	8.05556	9	60	101	90	79	91	74	131	110	57	89	32	40	156	80	100	75	108	27	83.3333	84.5
QEAM01000006.1	107000	108000	11	21	4	8	6	6	9	7	3	4	1	0	5	0	6	0	13	0	5.77778	5.5	41	82	52	60	57	46	73	67	45	63	10	4	133	36	44	46	53	7	51.0556	49
QEAM01000006.1	108000	109000	9	10	4	1	4	1	6	4	1	3	0	0	7	0	4	1	10	0	3.61111	3.5	16	26	22	11	19	14	31	14	23	25	3	3	92	41	19	35	20	3	23.1667	19.5
QEAM01000006.1	109000	110000	4	9	5	0	1	1	2	1	0	1	1	0	3	0	1	0	2	0	1.72222	1	2	2	3	1	2	1	2	0	0	2	0	0	8	2	1	2	1	1	1.66667	1.5
QEAM01000006.1	110000	111000	3	9	0	0	1	1	1	1	0	0	0	0	3	0	2	0	7	0	1.55556	0.5	2	5	1	0	2	1	1	0	1	1	0	0	8	3	1	2	1	0	1.61111	1
QEAM01000006.1	111000	112000	2	17	0	1	1	1	0	0	3	0	0	0	3	0	3	0	7	0	2.11111	0.5	2	6	0	0	1	2	0	1	4	0	1	0	5	2	1	2	2	0	1.61111	1
QEAM01000006.1	112000	113000	4	15	1	1	1	1	1	5	3	0	2	0	2	0	3	0	6	0	2.5	1	1	8	0	1	0	1	0	1	4	1	2	0	5	1	1	1	1	1	1.61111	1
QEAM01000006.1	113000	114000	3	14	1	1	1	1	1	4	4	1	1	0	2	0	3	0	10	0	2.61111	1	3	10	1	1	2	2	2	5	7	1	3	0	5	2	4	3	4	0	3.05556	2.5
QEAM01000006.1	114000	115000	8	13	3	5	3	2	3	8	7	1	0	0	4	0	10	0	17	0	4.66667	3	10	23	4	9	13	10	7	32	39	4	11	2	23	3	21	14	18	1	13.5556	10.5
QEAM01000006.1	115000	116000	10	13	6	4	4	5	5	13	9	1	2	0	2	0	10	0	17	0	5.61111	4.5	6	11	5	6	4	4	2	14	14	3	3	1	5	1	6	4	4	0	5.16667	4
QEAM01000006.1	116000	117000	16	14	8	9	5	6	8	13	7	3	2	0	3	0	7	0	15	0	6.44444	6.5	42	48	42	38	36	32	31	66	85	16	34	31	25	5	31	18	31	1	34	31.5
QEAM01000006.1	117000	118000	15	16	10	6	5	5	10	10	8	2	1	0	2	0	9	0	20	0	6.61111	5.5	21	26	26	18	10	19	18	29	47	10	18	13	13	2	21	9	19	2	17.8333	18
QEAM01000006.1	118000	119000	13	12	6	4	2	5	7	7	5	1	1	0	0	0	5	0	21	0	4.94444	4.5	19	18	19	11	8	15	21	24	34	9	13	2	12	3	13	8	18	3	13.8889	13
QEAM01000006.1	119000	120000	12	12	9	4	2	39	10	13	6	2	2	0	0	0	6	0	13	0	7.22222	5	49	40	49	27	28	71	50	55	76	33	33	9	17	5	23	20	29	8	34.5556	31
QEAM01000006.1	120000	121000	12	7	7	4	2	45	7	11	6	2	1	0	0	0	4	0	9	0	6.5	4	5	4	4	1	1	17	3	3	6	2	3	0	4	1	3	2	3	0	3.44444	3
QEAM01000006.1	121000	122000	7	3	5	2	1	1	4	5	5	0	1	0	0	0	5	0	11	0	2.77778	1.5	6	4	6	4	2	6	4	9	15	4	4	6	3	1	7	4	9	2	5.33333	4
QEAM01000006.1	122000	123000	4	3	5	2	3	3	3	2	6	1	1	0	1	0	6	0	17	0	3.16667	2.5	3	3	5	3	3	2	6	6	10	1	4	1	2	2	4	2	5	1	3.5	3
QEAM01000006.1	123000	124000	3	4	5	1	4	3	2	2	5	1	0	0	0	0	8	0	17	0	3.05556	2	4	7	10	2	6	7	8	8	22	3	9	1	5	5	10	7	16	1	7.27778	7
QEAM01000006.1	124000	125000	5	8	3	2	5	3	6	1	10	0	3	0	1	0	4	0	20	0	3.94444	3	36	64	54	21	54	67	96	35	223	10	126	28	25	54	47	43	58	9	58.3333	50.5
QEAM01000006.1	125000	126000	7	10	4	4	2	20	22	4	12	0	4	0	1	0	5	0	15	0	6.11111	4	18	30	35	16	23	95	58	19	128	4	82	27	22	50	35	35	45	6	40.4444	32.5
QEAM01000006.1	126000	127000	9	9	3	4	5	21	29	4	11	1	5	0	1	0	6	0	19	0	7.05556	4.5	25	45	34	17	36	116	123	36	132	8	103	57	21	38	35	32	47	2	50.3889	36
QEAM01000006.1	127000	128000	6	13	4	3	4	30	29	3	10	1	4	0	1	0	9	0	16	0	7.38889	4	31	54	39	18	52	152	175	40	141	14	118	59	20	68	47	47	45	7	62.6111	47
QEAM01000006.1	128000	129000	8	18	7	4	8	36	55	5	7	1	4	1	2	0	11	0	21	0	10.4444	6	53	93	65	28	81	211	277	72	162	25	142	54	26	100	92	91	71	11	91.8889	76.5
QEAM01000006.1	129000	130000	8	20	5	3	9	45	65	7	8	3	5	0	0	0	8	0	17	0	11.2778	6	31	62	33	10	55	144	186	46	80	18	83	1	18	33	26	44	25	1	49.7778	33
QEAM01000006.1	130000	131000	11	24	6	4	7	38	70	9	6	1	6	0	0	0	6	0	16	0	11.3333	6	18	41	33	7	26	105	128	27	47	7	72	19	15	12	21	23	36	4	35.6111	24.5
QEAM01000006.1	131000	132000	19	50	19	4	7	47	101	12	12	1	7	0	2	0	6	0	18	0	16.9444	7	146	431	344	83	187	683	961	241	364	49	377	209	80	69	78	173	130	19	256.889	180
QEAM01000006.1	132000	133000	23	44	39	11	7	48	99	11	14	1	4	0	3	0	4	1	19	0	18.2222	9	27	49	48	20	12	53	81	20	47	5	32	8	13	4	7	25	17	2	26.1111	20
QEAM01000006.1	133000	134000	39	57	44	16	10	43	98	17	10	4	3	1	3	0	22	0	73	0	24.4444	13	63	85	94	50	40	83	132	65	66	28	43	99	41	8	70	33	92	10	61.2222	64
QEAM01000006.1	134000	135000	32	33	33	14	9	17	48	17	6	4	4	3	5	0	33	0	86	0	19.1111	11.5	60	70	95	48	43	61	124	83	76	35	62	211	60	8	131	40	140	13	75.5556	61.5
QEAM01000006.1	135000	136000	23	16	16	18	3	10	24	20	5	4	3	1	3	0	16	0	42	0	11.3333	7.5	29	31	47	41	9	28	48	47	25	21	31	5	25	5	48	18	49	6	28.5	28.5
QEAM01000006.1	136000	137000	24	23	18	30	5	11	29	18	4	3	4	0	2	0	26	0	38	0	13.0556	8	52	50	67	87	16	53	88	75	38	27	53	9	33	11	63	38	51	9	45.5556	50.5
QEAM01000006.1	137000	138000	26	15	9	35	2	10	20	24	4	2	2	0	1	0	23	0	35	0	11.5556	6.5	38	21	23	59	6	20	29	49	12	9	19	6	21	6	47	17	42	4	23.7778	20.5
QEAM01000006.1	138000	139000	27	17	12	53	4	12	12	19	2	3	2	0	1	0	9	0	15	0	10.4444	6.5	51	44	37	145	10	47	80	103	19	18	27	18	26	10	38	32	30	4	41.0556	31
QEAM01000007.1	0	1000	42	40	26	14	60	23	17	34	22	9	5	0	8	0	32	0	58	0	21.6667	19.5	67	55	52	35	77	49	35	61	71	39	30	26	71	36	73	59	69	11	50.8889	53.5
QEAM01000007.1	1000	2000	34	36	25	15	39	18	17	30	13	9	3	0	7	0	41	0	82	0	20.5	16	96	98	104	64	142	95	68	116	118	68	70	61	115	61	141	94	154	20	93.6111	95.5
QEAM01000007.1	2000	3000	11	8	6	5	10	1	7	6	6	3	2	0	1	0	9	0	22	0	5.38889	5.5	41	46	50	30	58	34	53	44	61	41	42	25	67	75	79	100	83	22	52.8333	48
QEAM01000007.1	3000	4000	7	7	6	3	4	1	3	2	2	1	1	0	2	0	3	0	13	0	3.05556	2	10	10	14	6	15	6	7	5	19	11	11	1	20	15	6	21	16	2	10.8333	10.5
QEAM01000007.1	4000	5000	16	8	4	6	10	3	7	1	5	4	2	0	5	0	8	1	20	0	5.55556	4.5	7	3	1	2	2	2	2	1	5	2	2	0	4	2	2	4	6	1	2.66667	2
QEAM01000007.1	5000	6000	14	13	4	6	8	7	5	1	4	2	3	0	5	0	10	0	28	0	6.11111	4.5	20	23	20	21	20	23	14	9	23	20	19	3	37	11	18	27	26	2	18.6667	20
QEAM01000007.1	6000	7000	20	11	8	26	14	12	6	4	8	5	5	1	9	0	15	1	41	0	10.3333	8	15	9	8	15	8	7	4	5	10	5	4	4	21	3	11	10	22	1	9	8
QEAM01000007.1	7000	8000	28	10	14	37	17	17	12	9	9	7	4	2	9	0	16	1	52	0	13.5556	9.5	105	83	131	187	133	154	114	108	199	126	160	288	172	32	97	180	138	43	136.111	132
QEAM01000007.1	8000	9000	27	17	17	37	12	14	12	13	14	5	4	1	6	0	15	0	48	0	13.4444	12.5	28	18	28	50	26	32	12	19	47	26	33	44	46	3	32	31	52	9	29.7778	29.5
QEAM01000007.1	9000	10000	24	16	20	35	9	15	14	17	15	10	8	3	5	0	11	0	43	0	13.6111	12.5	23	17	17	32	12	13	14	15	26	17	16	25	16	3	14	18	20	3	16.7222	16.5
QEAM01000007.1	10000	11000	21	26	21	39	11	13	20	20	13	5	5	4	5	0	11	0	41	0	14.1667	12	25	15	21	39	15	19	14	18	31	16	21	52	17	2	15	15	18	2	19.7222	17.5
QEAM01000007.1	11000	12000	20	20	22	28	7	19	19	17	19	5	5	4	2	0	9	0	21	0	12.0556	13	25	26	29	30	11	23	19	24	46	16	23	61	12	3	12	18	10	1	21.6111	21
QEAM01000007.1	12000	13000	19	17	6	17	3	15	11	14	9	4	4	2	3	0	10	0	24	0	8.77778	7.5	19	11	10	17	2	12	10	18	14	10	11	27	9	1	11	10	10	1	11.2778	10.5
QEAM01000007.1	13000	14000	12	16	6	10	3	11	8	15	6	3	5	1	1	0	8	0	16	0	6.72222	6	10	10	10	8	4	14	7	16	12	6	10	23	14	0	13	11	15	0	10.1667	10
QEAM01000007.1	14000	15000	15	13	9	6	3	12	5	18	4	3	2	0	4	0	6	0	15	0	6.38889	4.5	77	75	112	48	47	123	88	157	148	70	71	140	88	10	60	103	61	4	82.3333	76
QEAM01000007.1	15000	16000	23	10	9	6	2	8	5	11	4	2	1	1	3	0	5	0	18	0	6	4.5	64	53	51	30	22	59	38	85	79	39	32	54	85	7	30	58	50	2	46.5556	50.5
QEAM01000007.1	16000	17000	20	15	8	4	4	6	8	16	4	3	2	0	7	0	6	0	22	0	6.94444	5	38	32	22	9	17	28	20	53	36	22	17	28	81	5	22	23	34	2	27.1667	22.5
QEAM01000007.1	17000	18000	16	11	3	3	3	5	4	16	2	1	1	0	11	0	6	0	18	0	5.55556	3	18	16	7	4	6	11	7	25	8	8	7	5	61	0	12	9	12	0	12	8
QEAM01000007.1	18000	19000	16	8	3	3	1	4	6	10	0	1	1	0	12	0	4	0	11	0	4.44444	3	17	17	10	9	4	11	10	21	4	5	7	3	48	1	5	7	9	1	10.5	8
QEAM01000007.1	19000	20000	12	11	5	4	3	5	7	14	0	2	1	0	15	0	6	0	15	1	5.61111	4.5	26	25	17	13	5	20	12	30	6	5	12	26	81	3	12	14	14	1	17.8889	13.5
QEAM01000007.1	20000	21000	17	16	6	6	6	8	8	12	3	1	1	1	14	0	11	0	30	0	7.77778	6	21	17	12	11	6	17	14	25	9	4	13	37	83	4	15	17	21	1	18.1667	14.5
QEAM01000007.1	21000	22000	22	15	10	5	7	9	13	18	3	4	5	5	17	0	28	0	68	0	12.7222	8	25	24	23	18	22	20	21	39	15	15	32	164	130	39	63	40	71	2	42.3889	24.5
QEAM01000007.1	22000	23000	18	14	11	9	7	6	8	14	2	2	5	4	10	0	23	0	69	0	11.2222	7.5	56	59	70	48	66	57	59	82	39	27	90	480	193	88	143	103	144	8	100.667	68
QEAM01000007.1	23000	24000	17	17	10	12	5	4	8	18	2	1	5	2	3	0	9	0	30	0	7.94444	5	74	74	100	75	62	45	85	101	62	44	119	386	76	55	55	100	82	3	88.7778	74.5
QEAM01000007.1	24000	25000	17	12	12	14	8	3	9	10	1	2	3	1	2	0	5	0	15	0	6.33333	4	12	13	10	9	8	2	8	11	5	5	12	37	11	5	6	6	9	0	9.38889	8.5
QEAM01000007.1	25000	26000	20	11	9	12	5	5	11	5	5	2	3	2	1	0	7	0	18	0	6.44444	5	11	6	8	8	5	4	18	9	9	2	5	28	5	3	5	6	8	1	7.83333	6
QEAM01000007.1	26000	27000	11	12	9	7	9	6	7	5	6	1	2	1	2	0	7	0	33	0	6.55556	6	9	9	13	12	8	9	7	10	16	4	7	26	8	3	11	8	11	1	9.55556	9
QEAM01000007.1	27000	28000	14	15	16	11	11	10	12	5	12	2	2	1	3	0	12	0	44	0	9.44444	10.5	14	13	18	14	12	10	11	8	31	7	14	15	24	10	24	36	44	12	17.6111	14
QEAM01000007.1	28000	29000	9	16	20	5	25	14	12	9	6	2	3	0	4	0	10	0	24	0	8.83333	7.5	17	25	44	10	45	32	18	24	43	8	14	22	33	21	29	48	35	63	29.5	27
QEAM01000007.1	29000	30000	12	19	40	9	21	16	13	6	7	2	1	0	3	0	9	0	21	0	9.94444	8	10	10	22	6	25	14	10	13	19	5	7	16	14	7	11	13	12	13	12.6111	12.5
QEAM01000007.1	30000	31000	15	14	42	8	21	13	13	5	4	1	1	0	3	0	22	0	35	0	10.9444	6.5	16	15	33	11	27	21	19	6	11	5	9	3	34	2	53	8	41	10	18	13
QEAM01000007.1	31000	32000	21	17	24	10	24	12	14	7	5	1	1	0	8	0	40	0	59	0	13.5	9	119	104	213	90	216	133	133	66	94	54	98	74	166	13	263	59	162	62	117.722	101
QEAM01000007.1	32000	33000	29	18	18	9	17	7	12	6	2	3	0	1	10	0	20	0	52	0	11.3333	8	17	10	11	7	9	6	7	2	3	4	5	15	23	2	16	3	14	2	8.66667	7
QEAM01000007.1	33000	34000	13	11	5	5	8	3	5	3	1	2	3	0	6	0	4	0	15	0	4.66667	3.5	8	7	4	2	3	1	3	1	1	3	3	2	10	1	3	3	4	1	3.33333	3
QEAM01000007.1	34000	35000	13	5	6	4	5	4	7	3	1	2	3	1	6	0	4	0	9	0	4.05556	4	10	7	4	5	6	3	5	4	2	4	9	3	16	0	3	4	4	0	4.94444	4
QEAM01000007.1	35000	36000	5	3	2	2	1	1	3	2	1	1	1	0	4	0	2	0	12	0	2.22222	1.5	6	5	4	1	3	3	3	3	1	2	3	1	24	0	4	5	6	2	4.22222	3
QEAM01000007.1	36000	37000	6	4	3	0	1	3	2	2	1	0	0	0	6	0	5	0	16	0	2.72222	1.5	27	21	32	9	21	29	9	23	13	16	30	0	72	5	26	30	30	8	22.2778	22
QEAM01000007.1	37000	38000	13	4	4	2	2	5	1	4	0	1	1	0	5	0	7	0	18	0	3.72222	2	6	2	1	1	1	2	2	2	1	1	3	0	13	0	7	3	7	1	2.94444	2
QEAM01000007.1	38000	39000	5	6	1	1	1	3	1	3	0	1	1	0	3	0	11	0	10	0	2.61111	1	20	13	10	2	6	13	11	11	3	2	10	0	58	2	42	12	21	6	13.4444	10.5
QEAM01000007.1	39000	40000	6	6	1	0	0	1	1	0	0	0	1	0	5	0	7	0	11	0	2.16667	0.5	10	14	5	2	4	6	5	6	1	3	8	1	65	1	24	16	15	2	10.4444	5.5
QEAM01000007.1	40000	41000	6	7	1	0	3	2	2	2	0	0	0	0	10	0	7	0	16	0	3.11111	1.5	5	6	1	1	2	2	2	1	0	1	2	0	41	1	12	5	11	0	5.16667	2
QEAM01000007.1	41000	42000	3	6	1	2	2	2	2	1	0	0	1	0	8	0	5	0	14	0	2.61111	1.5	1	1	0	0	0	0	0	0	0	0	0	0	5	0	0	0	3	0	0.555556	0
QEAM01000007.1	42000	43000	4	7	2	1	2	2	2	2	0	1	0	0	5	0	2	0	17	0	2.61111	2	8	16	6	5	7	7	3	3	7	4	4	17	77	8	22	45	36	6	15.6111	7
QEAM01000007.1	43000	44000	4	6	3	6	2	3	2	0	1	0	0	0	3	0	5	0	14	0	2.72222	2	17	39	6	24	15	22	15	7	16	10	11	34	95	3	40	88	49	4	27.5	16.5
QEAM01000007.1	44000	45000	34	17	22	28	25	19	11	13	6	2	1	0	8	0	12	0	25	0	12.3889	11.5	42	38	32	41	32	31	16	31	18	13	10	7	58	12	34	30	29	5	26.6111	30.5
QEAM01000007.1	45000	46000	6	8	3	6	0	1	2	5	1	0	0	0	1	0	8	0	14	0	3.05556	1	16	26	21	25	13	18	16	25	13	6	3	5	32	2	30	13	24	2	16.1111	16
QEAM01000007.1	46000	47000	2	7	4	3	1	3	2	6	1	1	0	0	4	0	11	0	25	0	3.88889	2	6	10	7	8	6	7	11	16	2	4	2	8	24	2	29	13	29	2	10.3333	7.5
QEAM01000007.1	47000	48000	6	7	2	3	1	4	4	7	1	1	0	0	3	0	10	0	34	0	4.61111	2.5	53	89	81	63	43	112	86	122	27	32	13	66	107	12	117	124	133	14	71.8889	73.5
QEAM01000007.1	48000	49000	5	9	3	4	2	6	3	10	0	2	0	0	3	0	6	0	23	0	4.22222	3	4	5	4	3	1	5	4	9	2	1	1	6	11	1	8	8	16	1	5	4
QEAM01000007.1	49000	50000	15	14	4	6	5	12	7	28	1	1	1	0	2	0	4	0	14	0	6.33333	4	7	5	0	3	1	4	3	16	1	3	0	1	5	0	3	2	3	0	3.16667	3
QEAM01000007.1	50000	51000	9	13	4	3	6	12	6	22	3	2	0	0	3	0	4	0	9	0	5.33333	3.5	18	18	6	6	14	24	17	55	15	6	3	6	10	0	6	18	9	2	12.9444	9.5
QEAM01000007.1	51000	52000	11	7	3	2	9	10	6	19	5	1	1	1	2	0	6	0	20	0	5.72222	4	17	16	6	4	21	20	16	36	23	4	6	33	9	0	14	11	15	22	15.1667	15.5
QEAM01000007.1	52000	53000	16	13	5	4	16	16	5	16	7	0	1	0	3	0	18	0	40	0	8.88889	5	18	9	5	7	20	16	9	24	26	1	6	28	22	1	32	6	23	23	15.3333	17
QEAM01000007.1	53000	54000	14	12	8	6	22	15	7	14	8	1	1	2	4	0	25	0	42	0	10.0556	7.5	22	23	14	11	51	23	17	29	45	4	17	63	33	2	53	12	40	30	27.1667	23
QEAM01000007.1	54000	55000	7	4	2	3	18	9	6	10	10	1	0	0	5	0	14	0	20	0	6.05556	4.5	7	5	5	3	18	11	10	15	19	3	6	13	18	1	11	5	10	3	9.05556	8.5
QEAM01000007.1	55000	56000	9	6	1	3	26	10	4	12	10	2	1	0	5	0	5	0	16	0	6.11111	4.5	14	10	7	8	51	39	14	31	37	21	14	3	64	5	12	12	11	1	19.6667	13
QEAM01000007.1	56000	57000	9	7	3	4	27	12	8	16	4	5	2	0	10	0	5	1	15	0	7.11111	5	6	5	2	4	24	14	5	12	11	9	6	1	26	1	6	4	7	1	8	6
QEAM01000007.1	57000	58000	15	13	3	11	29	16	9	15	8	6	3	0	11	0	9	0	28	0	9.77778	9	25	28	25	37	66	52	29	57	52	56	27	14	96	23	33	21	38	6	38.0556	31
QEAM01000007.1	58000	59000	20	26	17	29	39	25	9	21	14	15	3	0	19	0	37	0	73	0	19.2778	18	102	116	116	162	238	194	99	183	164	205	108	35	334	92	227	86	203	31	149.722	139
QEAM01000007.1	59000	60000	28	49	28	56	75	39	13	25	19	23	5	0	15	0	42	0	80	0	27.6111	24	156	245	257	330	409	334	159	254	281	337	177	23	381	213	372	154	265	34	243.389	255.5
QEAM01000007.1	60000	61000	24	37	32	58	72	39	19	30	13	24	6	0	7	0	24	0	50	0	24.1667	24	101	186	221	276	360	269	143	222	195	298	194	11	190	227	171	118	153	22	186.5	192
QEAM01000007.1	61000	62000	20	36	27	44	53	25	16	21	8	13	5	0	3	0	8	0	31	0	17.2222	14.5	101	152	180	197	291	174	134	150	128	203	162	95	81	174	78	99	111	9	139.944	142
QEAM01000007.1	62000	63000	24	20	23	21	38	14	10	15	5	8	4	0	2	0	8	0	29	0	12.2778	9	84	113	158	143	261	135	112	122	84	149	132	93	55	73	80	78	100	10	110.111	106
QEAM01000007.1	63000	64000	24	22	19	28	34	12	9	14	4	4	5	0	1	0	11	0	31	0	12.1111	10	131	126	188	129	255	151	144	172	81	111	167	84	52	25	121	98	135	8	121	127.5
QEAM01000007.1	64000	65000	32	25	24	23	39	16	12	23	2	3	8	0	1	0	20	1	41	0	15	14	101	84	128	118	215	116	105	137	48	64	191	54	40	37	97	146	98	19	99.8889	99.5
QEAM01000007.1	65000	66000	56	57	22	17	46	18	17	22	12	2	9	0	4	0	26	0	78	0	21.4444	17	106	97	73	44	100	47	71	56	84	20	94	12	37	19	46	55	56	108	62.5	56
QEAM01000007.1	66000	67000	76	71	20	13	34	18	15	14	19	2	12	0	4	0	24	0	53	0	20.8333	14.5	48	40	24	11	32	13	13	19	43	5	33	2	28	6	31	13	38	31	23.8889	26
QEAM01000007.1	67000	68000	104	81	47	16	55	21	40	30	40	2	16	0	9	0	28	0	56	0	30.2778	24.5	160	159	130	48	148	70	97	76	213	29	145	7	64	15	62	43	67	120	91.8333	73
QEAM01000007.1	68000	69000	60	52	42	8	26	12	21	22	40	3	12	1	3	0	21	0	50	0	20.7222	16.5	45	32	29	9	24	11	18	17	46	5	24	20	13	4	12	8	15	16	19.3333	16.5
QEAM01000007.1	69000	70000	58	49	49	11	24	16	28	19	40	3	7	2	5	0	15	0	47	0	20.7222	15.5	47	43	41	13	27	20	34	24	68	6	32	46	31	8	21	20	27	18	29.2222	27
QEAM01000007.1	70000	71000	29	38	22	16	14	14	17	21	6	3	5	2	5	0	14	0	38	0	13.5556	14	73	104	75	66	45	46	56	80	47	38	78	261	68	64	56	133	72	120	82.3333	70
QEAM01000007.1	71000	72000	28	46	27	15	10	10	15	18	4	3	3	1	11	0	10	1	27	0	12.7222	10	58	121	86	66	38	44	87	103	62	46	62	136	122	49	44	83	56	103	75.8889	64
QEAM01000007.1	72000	73000	19	31	22	16	12	8	11	11	4	3	3	0	15	0	16	0	33	0	11.3333	11	39	81	95	58	57	46	67	53	57	30	58	19	211	24	60	61	43	92	63.9444	57.5
QEAM01000007.1	73000	74000	20	48	34	26	21	12	17	8	7	3	2	0	16	0	15	0	32	0	14.5	13.5	93	209	215	139	129	101	116	73	102	50	96	21	366	29	102	89	79	109	117.667	101.5
QEAM01000007.1	74000	75000	21	36	16	17	12	10	8	4	3	4	1	0	29	0	26	0	51	0	13.2222	9	21	36	26	38	30	27	24	14	22	14	19	12	187	10	69	24	69	48	38.3333	25
QEAM01000007.1	75000	76000	25	16	10	22	15	11	13	3	3	1	2	1	31	0	57	0	105	0	17.5	10.5	90	92	89	106	91	94	102	44	61	47	39	98	548	37	279	129	224	185	130.833	93
QEAM01000007.1	76000	77000	18	14	5	32	12	19	18	5	4	2	2	0	19	0	26	0	65	0	13.3889	8.5	12	11	7	21	10	12	13	4	11	8	4	6	88	4	30	23	44	25	18.5	11.5
QEAM01000007.1	77000	78000	18	11	2	50	9	20	35	4	13	8	1	0	6	0	9	0	26	0	11.7778	8.5	15	11	3	44	7	16	15	3	19	9	5	4	19	1	8	7	11	7	11.3333	8.5
QEAM01000007.1	78000	79000	10	8	2	27	6	11	18	1	9	3	2	0	3	0	3	0	15	0	6.55556	3	21	24	17	99	28	49	65	11	91	30	24	21	43	6	14	45	37	16	35.6111	26
QEAM01000007.1	79000	80000	8	8	3	17	4	7	15	1	5	3	1	0	1	0	5	1	21	0	5.55556	3.5	10	10	7	26	7	15	16	3	31	7	12	7	15	1	14	14	17	1	11.8333	11
QEAM01000007.1	80000	81000	7	7	3	12	4	9	6	2	6	1	1	0	1	0	12	0	27	0	5.44444	3.5	20	23	23	46	25	40	44	19	40	23	37	49	53	22	54	79	50	9	36.4444	38.5
QEAM01000007.1	81000	82000	9	11	4	5	6	8	10	4	3	0	5	0	2	0	8	0	18	0	5.16667	4.5	16	13	10	11	10	23	20	11	17	10	37	10	20	6	25	22	24	6	16.1667	14.5
QEAM01000007.1	82000	83000	10	11	4	7	2	6	11	2	4	2	7	0	2	0	5	0	14	0	4.83333	4	47	54	39	30	24	54	61	24	59	35	179	15	42	7	27	76	37	8	45.4444	38
QEAM01000007.1	83000	84000	11	9	5	6	6	10	7	3	5	1	8	0	3	0	6	0	14	0	5.22222	5.5	16	19	11	10	19	21	19	11	20	8	56	6	18	9	9	38	16	3	17.1667	16
QEAM01000007.1	84000	85000	8	7	2	4	2	3	2	3	4	1	8	0	5	0	2	0	14	0	3.61111	2.5	37	38	30	24	20	36	29	38	40	18	115	2	63	4	21	31	25	2	31.8333	29.5
QEAM01000007.1	85000	86000	6	7	2	4	2	3	4	3	2	1	5	0	7	0	5	0	14	0	3.61111	3	10	13	7	11	6	10	3	13	10	5	42	1	52	2	13	15	19	1	12.9444	10
QEAM01000007.1	86000	87000	11	7	3	8	7	4	7	8	3	1	6	0	7	0	5	0	19	0	5.33333	5.5	42	44	41	47	37	50	58	81	66	19	180	27	168	7	36	65	55	17	57.7778	45.5
QEAM01000007.1	87000	88000	20	11	7	10	5	5	10	9	1	1	6	0	8	0	8	0	27	0	7.11111	6.5	53	36	37	37	22	31	42	57	30	11	91	21	123	8	42	41	57	8	41.5	37
QEAM01000007.1	88000	89000	21	12	10	10	4	4	10	11	1	1	5	1	5	0	14	0	43	0	8.44444	5	40	27	29	30	16	19	32	37	9	7	46	28	69	6	40	29	57	6	29.2778	29
QEAM01000007.1	89000	90000	24	13	6	10	3	6	10	13	4	2	1	0	4	0	14	0	33	0	7.94444	5	99	57	75	64	20	43	108	118	49	16	39	81	99	13	103	87	102	13	65.8889	69.5
QEAM01000007.1	90000	91000	15	9	4	7	2	2	8	11	1	0	1	0	2	0	8	0	19	0	4.94444	2	27	16	19	20	5	13	32	45	14	4	7	14	22	4	28	20	28	3	17.8333	17.5
QEAM01000007.1	91000	92000	9	7	4	8	1	2	6	16	2	2	0	0	1	0	5	0	12	0	4.16667	2	21	15	12	16	5	10	32	54	29	15	4	11	13	3	22	26	25	1	17.4444	15
QEAM01000007.1	92000	93000	12	8	3	5	1	3	7	18	5	4	1	0	1	0	6	0	17	0	5.05556	3.5	36	39	45	35	15	26	56	112	83	58	15	9	18	5	35	55	43	7	38.4444	35.5
QEAM01000007.1	93000	94000	16	10	7	7	5	3	10	24	4	6	1	0	1	0	5	1	23	0	6.83333	5	43	29	39	26	28	32	51	107	81	74	24	15	28	11	27	62	57	15	41.6111	30.5
QEAM01000007.1	94000	95000	14	10	9	6	7	7	9	31	9	5	4	0	1	0	8	0	25	0	8.05556	7	47	45	64	37	59	46	70	157	98	60	58	14	32	13	55	91	57	19	56.7778	56
QEAM01000007.1	95000	96000	21	14	15	10	11	9	11	49	15	5	6	0	1	0	9	0	26	0	11.2222	9.5	134	149	260	114	186	191	233	391	299	149	245	96	60	61	79	162	108	39	164.222	149
QEAM01000007.1	96000	97000	18	11	21	12	13	12	13	49	9	11	5	0	1	0	14	0	36	0	12.5	11.5	118	154	251	118	193	208	187	374	294	293	246	205	75	81	139	151	190	75	186.222	188.5
QEAM01000007.1	97000	98000	12	12	15	11	6	6	10	30	5	6	3	0	1	0	13	0	32	0	9	6	27	35	47	32	42	36	29	69	50	55	57	15	29	19	45	40	67	24	39.8889	38
QEAM01000007.1	98000	99000	12	14	8	9	10	11	7	19	3	4	4	0	1	0	10	0	31	0	7.94444	7.5	46	60	68	56	62	92	62	109	62	77	81	23	32	18	67	73	85	32	61.3889	62
QEAM01000007.1	99000	100000	9	17	5	8	10	11	4	21	2	2	2	0	1	0	6	0	25	0	6.83333	4.5	10	19	10	10	17	21	8	43	15	17	19	3	8	15	10	34	15	12	15.8889	15
QEAM01000007.1	100000	101000	33	39	17	18	37	21	23	31	7	5	8	0	2	0	20	0	38	0	16.6111	17.5	39	60	23	29	52	49	25	91	27	33	46	37	20	36	32	104	50	54	44.8333	38
QEAM01000007.1	101000	102000	8	16	5	5	7	12	3	7	1	2	1	0	1	0	3	0	10	0	4.5	3	17	30	12	16	21	34	13	22	2	22	5	20	10	11	14	17	22	3	16.1667	16.5
QEAM01000007.1	102000	103000	7	14	4	3	6	6	4	2	0	2	0	0	1	0	4	0	11	0	3.55556	2.5	34	76	37	31	63	46	30	25	6	64	16	41	20	44	31	51	54	23	38.4444	35.5
QEAM01000007.1	103000	104000	5	13	6	3	3	2	3	1	0	5	0	0	0	0	5	0	12	0	3.22222	2.5	7	18	13	5	9	10	4	5	1	20	3	3	4	8	10	12	14	10	8.66667	8.5
QEAM01000007.1	104000	105000	9	15	6	1	3	6	2	1	0	1	1	0	0	0	2	0	8	0	3.05556	1	16	24	20	2	14	21	7	9	2	24	3	8	8	9	12	21	18	14	12.8889	13
QEAM01000007.1	105000	106000	6	12	2	2	5	4	2	3	0	2	0	0	1	0	3	0	13	0	3.05556	2	43	134	83	15	90	93	57	36	19	74	23	36	30	53	40	82	40	62	56.1111	48
QEAM01000007.1	106000	107000	11	14	3	1	4	11	4	4	1	2	1	0	1	0	4	0	12	0	4.05556	2.5	14	24	6	2	14	15	9	6	6	8	4	3	6	7	9	7	8	15	9.05556	7.5
QEAM01000007.1	107000	108000	10	12	3	1	5	5	5	3	1	2	1	0	1	0	11	0	15	0	4.16667	2.5	5	10	2	2	6	8	5	5	4	3	3	19	3	4	7	2	7	6	5.61111	5
QEAM01000007.1	108000	109000	14	11	9	3	8	6	11	8	4	1	3	2	2	0	12	0	31	0	6.94444	5	49	45	25	18	46	51	66	54	39	22	73	263	27	34	62	88	60	78	61.1111	50
QEAM01000007.1	109000	110000	17	22	7	4	6	14	16	14	4	3	20	1	1	0	15	0	21	0	9.16667	6.5	24	29	14	10	9	22	18	24	13	10	76	33	10	6	31	16	16	15	20.8889	16
QEAM01000007.1	110000	111000	18	21	8	5	3	19	17	17	3	11	24	1	1	0	13	0	28	0	10.5	9.5	45	63	39	26	31	76	71	68	43	92	214	83	20	18	53	47	46	27	59	46.5
QEAM01000007.1	111000	112000	18	20	28	4	6	23	15	20	5	18	28	0	1	0	8	0	28	0	12.3333	11.5	36	56	155	27	43	103	105	96	58	187	276	1	25	31	47	79	57	34	78.6667	56.5
QEAM01000007.1	112000	113000	35	29	59	13	12	36	38	22	7	33	21	0	2	0	13	1	30	0	19.5	17	55	53	119	48	45	88	83	71	50	148	168	4	19	40	39	42	43	19	63	49
QEAM01000007.1	113000	114000	53	45	69	41	19	49	38	24	12	35	15	0	1	0	15	0	50	0	25.8889	21.5	235	232	451	263	213	390	352	240	275	505	404	19	90	310	164	258	229	77	261.5	249
QEAM01000007.1	114000	115000	83	65	98	82	31	73	52	23	22	45	9	1	3	0	26	0	73	0	38.1111	28.5	219	159	231	229	138	221	190	121	165	277	160	159	47	122	103	97	137	22	155.389	159
QEAM01000007.1	115000	116000	73	53	73	60	18	51	36	20	18	28	6	1	3	0	22	0	41	0	27.9444	21	39	19	18	26	10	21	14	8	13	25	8	6	5	3	14	5	19	1	14.1111	13.5
QEAM01000007.1	116000	117000	103	54	65	53	37	58	52	17	18	22	7	0	7	0	14	0	19	0	29.2222	18.5	80	31	45	44	30	34	21	13	21	33	12	1	14	7	15	9	11	2	23.5	18
QEAM01000007.1	117000	118000	108	62	55	57	59	66	66	25	16	17	1	0	4	0	16	0	29	0	32.2778	21	114	72	78	84	98	91	82	57	51	80	37	7	21	27	32	19	28	10	54.8889	54
QEAM01000007.1	118000	119000	113	65	38	34	75	64	60	32	8	4	4	0	2	1	16	1	36	0	30.7222	24	321	233	270	188	312	322	320	199	188	115	144	51	41	150	116	93	99	27	177.167	169
QEAM01000007.1	119000	120000	79	56	43	26	88	56	63	38	11	3	4	1	2	0	14	0	38	0	29	20	205	191	212	149	270	264	305	210	191	60	130	73	40	156	84	111	100	23	154.111	152.5
QEAM01000007.1	120000	121000	71	59	45	21	98	55	72	51	12	6	4	1	2	0	20	0	44	0	31.1667	20.5	86	66	65	34	111	90	89	73	55	25	41	44	15	35	33	38	38	6	52.4444	42.5
QEAM01000007.1	121000	122000	46	44	26	20	87	34	58	37	9	9	5	1	3	0	17	0	55	0	25.0556	18.5	68	58	62	42	102	68	73	77	59	47	33	63	18	25	37	59	54	5	52.7778	58.5
QEAM01000007.1	122000	123000	33	38	22	21	70	23	34	22	11	9	3	1	1	0	19	0	40	0	19.2778	20	61	61	60	50	125	63	88	72	65	65	42	44	30	32	69	55	61	4	58.1667	61
QEAM01000007.1	123000	124000	25	36	14	16	46	12	18	10	8	8	3	0	1	0	18	0	36	0	13.9444	11	29	36	29	32	69	28	37	30	28	38	25	7	20	20	48	38	39	1	30.7778	29.5
QEAM01000007.1	124000	125000	17	28	12	8	24	6	12	10	5	5	2	0	1	0	4	0	24	0	8.77778	5.5	33	58	38	24	69	28	32	30	40	37	20	4	17	16	20	19	31	3	28.8333	29
QEAM01000007.1	125000	126000	14	24	16	8	17	6	13	13	6	5	1	0	2	0	3	0	19	0	8.16667	6	84	174	164	61	221	123	142	121	142	143	81	27	37	88	43	102	95	12	103.333	98.5
QEAM01000007.1	126000	127000	8	27	16	4	12	11	12	10	4	7	1	0	1	0	5	0	17	0	7.5	6	17	43	26	6	27	19	25	18	22	33	11	6	9	14	11	17	24	1	18.2778	17.5
QEAM01000007.1	127000	128000	15	38	23	4	18	15	17	11	3	6	1	0	2	0	6	0	31	0	10.5556	6	67	208	205	52	171	154	190	117	124	152	72	56	53	80	61	131	140	14	113.722	120.5
QEAM01000007.1	128000	129000	20	36	18	5	30	14	18	10	5	5	1	2	3	0	11	1	53	0	12.8889	7.5	32	82	66	35	91	68	70	34	30	47	18	122	41	46	57	72	110	10	57.2778	52
QEAM01000007.1	129000	130000	20	25	13	12	26	12	17	5	3	5	1	0	1	0	18	1	42	0	11.1667	8.5	92	155	114	70	187	147	152	52	76	113	36	78	50	67	143	76	114	9	96.1667	85
QEAM01000007.1	130000	131000	24	16	12	6	16	11	11	3	4	4	2	0	1	0	12	0	35	0	8.72222	5	41	46	49	22	82	50	59	21	28	53	26	24	32	42	51	43	69	5	41.2778	42.5
QEAM01000007.1	131000	132000	23	16	14	8	21	11	18	4	1	6	6	0	2	0	15	1	34	0	10	7	104	95	131	55	204	113	143	59	67	120	127	63	50	89	99	99	114	8	96.6667	99
QEAM01000008.1	0	1000	5	9	6	5	2	11	1	10	1	1	0	0	0	0	3	0	14	0	3.77778	1.5	5	7	5	6	4	13	3	6	1	2	1	1	3	5	6	4	5	2	4.38889	4.5
QEAM01000008.1	1000	2000	6	10	4	6	2	13	2	11	0	2	0	0	1	0	5	0	11	0	4.05556	2	11	28	13	18	12	47	7	36	5	9	5	1	7	18	15	25	15	15	15.9444	14
QEAM01000008.1	2000	3000	10	10	1	3	5	12	1	8	1	1	1	0	0	0	5	0	11	0	3.83333	1	32	46	17	16	19	38	14	31	6	14	6	2	8	36	18	36	26	19	21.3333	18.5
QEAM01000008.1	3000	4000	10	24	4	4	3	7	3	5	1	2	0	0	0	0	7	0	18	0	4.88889	3	24	32	9	6	11	23	8	21	8	9	5	1	5	10	20	13	20	4	12.7222	9.5
QEAM01000008.1	4000	5000	20	40	10	7	1	12	3	6	4	1	1	0	0	0	6	0	12	0	6.83333	3.5	94	160	66	44	18	122	48	50	58	45	28	108	18	42	54	36	44	15	58.3333	46.5
QEAM01000008.1	5000	6000	29	42	9	8	2	16	7	10	5	2	1	0	1	0	8	0	12	0	8.44444	6	51	64	30	24	8	41	23	26	26	13	10	56	11	32	29	41	23	2	28.3333	26
QEAM01000008.1	6000	7000	28	44	24	11	11	39	10	13	4	5	1	0	1	0	8	0	29	0	12.6667	9	15	16	7	5	3	12	3	8	5	4	1	6	2	4	4	6	7	2	6.11111	5
QEAM01000008.1	7000	8000	32	46	18	8	10	38	8	15	3	2	1	1	2	0	7	0	33	0	12.4444	7.5	77	102	84	49	54	126	51	74	37	35	24	96	32	57	40	88	77	17	62.2222	55.5
QEAM01000008.1	8000	9000	32	28	14	10	8	22	11	9	2	2	1	2	1	0	14	0	38	0	10.7778	8.5	53	58	41	28	31	71	33	31	19	13	15	103	27	44	49	38	64	6	40.2222	35.5
QEAM01000008.1	9000	10000	31	25	9	9	7	17	12	4	3	2	1	2	1	0	21	0	34	0	9.88889	5.5	180	164	91	100	128	210	156	55	70	52	57	503	60	100	202	104	170	11	134.056	102
QEAM01000008.1	10000	11000	26	24	7	8	8	14	8	3	3	3	1	0	0	0	16	0	37	0	8.77778	5	49	41	25	26	32	47	40	12	15	18	15	98	15	16	47	22	42	2	31.2222	25.5
QEAM01000008.1	11000	12000	47	27	8	16	5	17	12	4	2	5	2	1	1	0	9	1	22	0	9.94444	5	133	74	35	73	31	67	51	20	22	51	29	121	27	16	51	52	60	5	51	51
QEAM01000008.1	12000	13000	38	22	10	25	5	14	18	6	2	10	2	0	3	0	8	0	19	0	10.1111	7	142	96	25	97	29	79	85	31	41	99	47	163	64	59	57	127	70	20	73.9444	67
QEAM01000008.1	13000	14000	20	22	4	29	6	12	9	6	1	9	2	0	1	0	4	0	25	0	8.33333	5	68	77	43	121	28	85	79	36	28	99	40	28	32	26	37	77	65	19	54.8889	41.5
QEAM01000008.1	14000	15000	25	29	6	56	6	12	12	4	2	10	1	0	1	0	11	0	31	0	11.4444	6	98	109	41	190	40	73	108	42	28	141	45	14	35	38	85	129	100	45	75.6111	59
QEAM01000008.1	15000	16000	30	29	7	62	5	9	18	7	3	8	2	0	0	0	15	0	28	0	12.3889	7	31	24	7	66	9	14	17	10	6	37	7	3	8	13	26	26	30	5	18.8333	13.5
QEAM01000008.1	16000	17000	33	26	6	65	9	11	14	4	3	12	4	1	2	0	17	0	35	0	13.4444	7.5	106	87	38	186	63	57	58	38	64	76	64	84	24	28	67	65	63	8	65.3333	63.5
QEAM01000008.1	17000	18000	24	26	8	50	12	11	9	7	4	6	4	1	2	0	23	0	38	0	12.5	7.5	40	42	23	75	28	33	29	21	31	34	36	23	14	21	40	28	34	3	30.8333	30
QEAM01000008.1	18000	19000	43	35	14	58	26	25	18	10	10	8	6	0	3	0	32	1	53	0	19	12	80	72	49	133	93	87	80	41	96	71	71	47	21	50	105	64	74	7	68.9444	71.5
QEAM01000008.1	19000	20000	31	24	10	47	41	27	23	9	11	6	5	0	2	0	26	0	51	0	17.3889	10.5	68	66	52	115	123	104	84	44	90	70	74	46	21	36	84	60	78	6	67.8333	69
QEAM01000008.1	20000	21000	34	27	15	36	68	28	17	10	21	8	2	1	2	0	20	0	45	0	18.5556	16	82	88	67	121	189	125	88	59	120	83	58	81	20	62	63	59	65	7	79.8333	74
QEAM01000008.1	21000	22000	26	18	10	16	44	18	15	8	19	7	1	1	2	0	10	0	25	0	12.2222	10	79	72	56	85	142	105	83	67	149	85	26	85	27	54	53	55	51	10	71.3333	69.5
QEAM01000008.1	22000	23000	33	13	14	9	18	13	13	16	24	5	1	0	1	0	5	0	17	0	10.1111	11	46	41	29	22	58	46	40	38	95	40	12	19	15	16	25	31	24	6	33.5	30
QEAM01000008.1	23000	24000	22	16	8	5	7	11	16	14	19	3	0	0	1	0	6	0	15	0	7.94444	6.5	42	32	25	22	19	34	36	42	111	22	9	19	11	6	21	33	21	9	28.5556	22
QEAM01000008.1	24000	25000	27	14	6	6	7	8	12	11	23	3	1	1	1	0	7	0	16	0	7.94444	6.5	36	24	23	17	23	30	36	35	101	23	9	24	8	6	20	20	15	3	25.1667	23
QEAM01000008.1	25000	26000	41	13	11	6	21	9	24	13	22	4	1	1	2	0	17	0	35	0	12.2222	10	68	30	27	23	51	23	48	31	105	40	12	35	26	17	63	28	51	4	37.8889	30.5
QEAM01000008.1	26000	27000	43	18	13	8	20	10	27	12	12	6	1	0	3	0	29	0	46	0	13.7778	11	34	15	10	10	23	13	25	17	42	22	6	23	14	13	52	20	40	7	21.4444	18.5
QEAM01000008.1	27000	28000	19	12	10	3	17	9	11	2	2	4	2	1	2	0	19	0	37	0	8.33333	3.5	20	16	13	5	18	16	13	8	5	13	5	33	8	13	20	7	16	3	12.8889	13
QEAM01000008.1	28000	29000	25	22	7	6	14	12	14	3	1	3	1	0	1	0	15	0	29	0	8.5	4.5	85	82	68	23	85	77	86	33	30	32	42	87	25	45	68	45	52	6	53.9444	48.5
QEAM01000008.1	29000	30000	18	26	14	4	22	13	8	4	0	2	2	0	1	0	20	0	26	0	8.88889	4	43	61	43	17	61	46	28	30	13	21	23	32	16	14	52	31	41	6	32.1111	30.5
QEAM01000008.1	30000	31000	20	29	14	5	32	17	5	11	1	3	1	0	1	0	22	0	35	0	10.8889	5	42	57	43	16	74	57	32	53	11	30	24	52	21	26	70	26	57	4	38.6111	37
QEAM01000008.1	31000	32000	26	26	19	5	25	22	9	20	2	3	1	0	1	0	19	0	25	0	11.2778	7	57	79	76	29	103	87	48	84	19	39	26	61	18	41	71	39	48	10	51.9444	48
QEAM01000008.1	32000	33000	65	80	914	36	58	57	24	36	5	17	8	1	4	0	54	0	79	0	79.8889	30	107	116	346	85	104	87	64	87	41	93	73	58	48	49	150	73	99	38	95.4444	86
QEAM01000008.1	33000	34000	33	43	1083	21	25	32	15	42	3	7	3	0	3	0	36	0	61	0	78.1667	18	105	121	649	84	131	149	107	192	51	94	77	53	48	72	187	93	147	93	136.278	99.5
QEAM01000008.1	34000	35000	27	21	1340	11	10	26	15	47	4	4	2	0	2	0	28	0	55	0	88.4444	10.5	92	93	757	58	91	140	108	217	45	78	53	38	47	93	193	101	174	76	136.333	92.5
QEAM01000008.1	35000	36000	20	16	414	9	6	18	14	39	1	2	2	0	2	0	13	0	31	0	32.6111	7.5	63	63	350	47	47	106	68	169	35	44	33	8	30	27	66	52	68	23	72.1667	49.5
QEAM01000008.1	36000	37000	16	12	31	13	6	13	10	31	2	1	2	0	1	0	5	0	20	0	9.05556	5.5	11	7	23	11	6	15	7	31	4	3	8	0	4	3	8	6	9	3	8.83333	7
QEAM01000008.1	37000	38000	19	10	34	22	6	9	9	19	3	3	5	0	1	0	4	0	17	0	8.94444	5.5	39	23	74	40	18	30	26	44	18	15	20	1	13	7	17	23	20	7	24.1667	20
QEAM01000008.1	38000	39000	18	7	36	20	7	11	10	12	6	4	1	0	1	0	7	0	15	0	8.61111	7	29	11	49	42	12	24	22	21	37	11	34	1	8	11	11	53	14	10	22.2222	17.5
QEAM01000008.1	39000	40000	23	13	38	33	7	13	16	11	11	3	5	0	1	0	6	0	23	0	11.2778	9	44	29	90	71	27	36	42	38	53	29	48	18	12	7	35	44	40	11	37.4444	37
QEAM01000008.1	40000	41000	28	13	26	37	10	15	21	11	10	6	4	1	1	0	25	0	44	0	14	10.5	51	27	47	85	38	33	50	36	63	28	72	76	20	8	67	31	56	13	44.5	42.5
QEAM01000008.1	41000	42000	44	15	23	77	24	12	29	14	16	4	9	1	1	0	31	0	65	0	20.2778	14.5	70	33	45	115	55	37	67	39	129	26	82	69	38	10	161	52	140	24	66.2222	53.5
QEAM01000008.1	42000	43000	29	15	15	53	26	12	16	11	13	3	6	0	2	0	29	0	61	0	16.1667	12.5	42	24	31	87	50	33	37	33	79	22	40	66	14	6	60	21	53	6	39.1111	35
QEAM01000008.1	43000	44000	37	23	9	54	25	9	18	8	15	5	3	0	2	0	19	0	45	0	15.1111	9	132	125	90	264	188	110	158	118	252	107	140	150	46	16	110	59	110	12	121.5	114
QEAM01000008.1	44000	45000	25	24	4	43	24	8	20	17	17	5	2	0	1	0	18	0	27	0	13.0556	12.5	35	29	14	60	38	15	26	29	62	26	26	12	16	5	42	14	36	7	27.3333	26
QEAM01000008.1	45000	46000	24	27	8	26	20	9	17	11	25	2	4	0	1	0	17	0	37	0	12.6667	10	54	58	26	61	57	28	60	48	118	26	39	18	15	7	48	26	45	9	41.2778	42
QEAM01000008.1	46000	47000	20	28	8	13	16	6	19	12	13	3	2	0	1	0	15	0	49	0	11.3889	10	40	64	35	50	70	32	73	67	128	30	41	35	24	16	73	45	71	14	50.4444	43
QEAM01000008.1	47000	48000	17	30	6	11	20	6	12	15	9	3	3	0	0	0	15	0	31	0	9.88889	7.5	34	51	26	28	61	21	41	53	57	19	26	1	13	7	57	25	45	5	31.6667	27
QEAM01000008.1	48000	49000	19	20	8	5	15	4	16	22	5	3	1	0	1	0	11	0	25	0	8.61111	5	26	44	25	15	44	16	38	60	49	20	21	0	15	9	36	24	30	5	26.5	24.5
QEAM01000008.1	49000	50000	15	13	13	7	13	2	14	23	3	3	0	0	2	0	7	1	21	0	7.61111	5	18	17	18	9	20	8	27	28	6	12	5	0	5	5	7	8	14	2	11.6111	8.5
QEAM01000008.1	50000	51000	18	16	11	10	12	4	23	27	1	2	0	0	2	0	11	0	25	0	9	7	50	62	76	43	68	39	99	118	18	51	22	14	19	34	47	44	65	8	48.7222	45.5
QEAM01000008.1	51000	52000	17	16	16	16	7	6	24	38	2	5	0	1	2	0	11	0	32	0	10.7222	6.5	62	86	126	97	107	55	161	224	44	87	33	111	26	52	76	68	77	9	83.3889	76.5
QEAM01000008.1	52000	53000	10	14	13	16	5	4	20	28	1	5	1	0	0	0	7	0	19	0	7.94444	5	6	8	8	11	5	5	11	18	2	6	2	8	2	2	6	4	6	1	6.16667	6
QEAM01000008.1	53000	54000	22	14	15	13	3	5	12	21	1	2	1	1	1	0	6	1	14	0	7.33333	4	12	15	15	25	5	9	17	29	4	7	3	20	3	6	7	7	10	2	10.8889	8
QEAM01000008.1	54000	55000	20	18	11	20	5	6	19	13	2	2	1	1	1	0	8	0	21	0	8.22222	5.5	12	11	10	23	3	9	11	17	5	7	5	18	4	7	8	7	15	1	9.61111	8.5
QEAM01000008.1	55000	56000	13	11	5	12	4	4	18	7	3	1	0	0	0	0	8	0	17	0	5.72222	4	19	17	18	27	10	13	19	27	16	8	3	5	6	9	9	8	14	1	12.7222	11.5
QEAM01000008.1	56000	57000	16	13	7	15	7	3	10	8	2	1	1	0	0	0	6	0	12	0	5.61111	4.5	24	20	13	27	16	12	23	26	22	6	4	4	6	15	17	13	14	2	14.6667	14.5
QEAM01000008.1	57000	58000	19	14	6	14	5	5	14	11	4	1	0	0	1	0	4	0	9	0	5.94444	4.5	56	46	29	51	31	28	67	52	44	14	8	6	9	22	26	24	26	2	30.0556	27
QEAM01000008.1	58000	59000	21	27	10	11	12	5	19	10	5	3	1	0	1	0	8	0	22	0	8.61111	6.5	16	15	11	12	7	8	13	13	11	4	2	1	2	6	7	4	6	0	7.66667	7
QEAM01000008.1	59000	60000	27	43	27	17	25	16	28	12	9	4	3	0	0	0	19	0	32	0	14.5556	14	56	72	64	46	76	59	78	53	52	25	30	9	9	47	34	25	29	2	42.5556	46.5
QEAM01000008.1	60000	61000	27	57	27	23	29	28	23	11	8	3	3	0	1	0	14	0	32	0	15.8889	12.5	41	50	45	33	50	45	38	26	39	16	22	4	8	36	25	22	22	4	29.2222	29.5
QEAM01000008.1	61000	62000	26	46	32	17	36	28	18	8	13	5	4	0	1	0	14	1	34	0	15.7222	13.5	44	83	58	46	77	84	61	30	98	39	65	26	22	127	54	89	47	15	59.1667	56
QEAM01000008.1	62000	63000	22	43	29	22	32	29	16	5	13	4	4	0	2	0	16	0	30	0	14.8333	14.5	34	49	37	34	46	47	25	16	59	17	22	9	21	77	44	52	39	5	35.1667	35.5
QEAM01000008.1	63000	64000	14	25	18	26	16	22	11	2	17	0	3	0	3	0	16	0	21	0	10.7778	12.5	24	34	45	51	30	36	17	15	49	8	17	12	16	24	28	20	23	2	25.0556	23.5
QEAM01000008.1	64000	65000	11	20	29	37	8	20	10	3	17	0	2	0	2	0	16	1	31	0	11.5	9	23	33	42	53	27	39	16	14	62	10	25	3	18	13	25	22	22	3	25	22.5
QEAM01000008.1	65000	66000	13	26	18	42	3	24	9	5	24	1	2	0	4	0	14	1	22	0	11.5556	7	29	62	70	94	19	83	33	21	147	16	45	3	29	52	35	60	26	3	45.9444	34
QEAM01000008.1	66000	67000	5	21	9	16	3	8	4	6	13	1	1	1	4	0	8	0	23	0	6.83333	4.5	17	39	32	33	12	29	12	14	67	8	13	50	27	27	23	42	34	3	26.7778	27
QEAM01000008.1	67000	68000	7	22	8	10	4	10	3	4	15	2	1	0	3	0	8	0	33	0	7.22222	4	13	25	19	16	11	21	10	7	47	12	13	10	22	19	29	48	41	3	20.3333	17.5
QEAM01000008.1	68000	69000	6	18	7	11	3	5	8	3	12	1	2	0	2	0	6	0	22	0	5.88889	4	35	98	65	59	35	72	52	29	205	40	50	20	43	31	67	118	92	11	62.3333	51
QEAM01000008.1	69000	70000	5	22	3	5	1	4	6	2	17	1	2	0	1	0	5	0	22	0	5.33333	2.5	34	106	51	40	26	46	50	33	193	35	50	22	38	27	37	102	73	12	54.1667	39
QEAM01000008.1	70000	71000	11	25	5	5	2	8	5	4	7	2	1	0	1	0	5	0	21	0	5.66667	4.5	6	17	5	3	2	14	4	3	18	4	5	2	8	12	12	26	16	7	9.11111	6.5
QEAM01000008.1	71000	72000	8	22	9	3	2	6	5	2	3	1	3	0	0	0	8	0	13	0	4.72222	3	12	39	24	10	9	22	17	13	18	6	11	2	11	13	23	44	24	24	17.8889	15
QEAM01000008.1	72000	73000	13	32	11	5	5	9	11	6	4	1	1	0	1	0	12	0	30	0	7.83333	5	27	64	34	14	20	26	43	21	33	18	24	5	42	65	85	162	97	79	47.7222	33.5
QEAM01000008.1	73000	74000	7	15	5	3	2	6	6	4	4	2	1	0	0	0	7	0	21	0	4.61111	3.5	42	88	83	21	18	44	63	48	85	49	30	45	43	24	57	184	111	80	61.9444	48.5
QEAM01000008.1	74000	75000	10	17	10	3	2	4	5	5	3	4	1	0	0	0	5	0	25	0	5.22222	3.5	26	35	34	6	6	15	30	12	26	43	15	30	12	1	23	56	40	25	24.1667	25.5
QEAM01000008.1	75000	76000	14	20	16	4	1	5	8	2	5	8	1	0	1	0	10	0	27	0	6.77778	4.5	9	13	10	5	1	4	4	5	9	14	4	3	6	4	9	10	15	3	7.11111	5.5
QEAM01000008.1	76000	77000	11	18	56	6	3	8	6	3	5	9	2	0	0	0	11	0	24	0	9	5.5	15	21	61	11	8	13	13	15	17	38	7	46	12	9	25	26	27	7	20.6111	15
QEAM01000008.1	77000	78000	10	18	10	6	7	9	8	6	3	11	1	0	1	0	5	0	21	0	6.44444	6	17	26	21	10	16	22	24	13	18	53	11	21	14	17	26	63	28	13	22.9444	19.5
QEAM01000008.1	78000	79000	10	14	4	4	5	14	9	9	3	13	1	0	0	0	6	0	19	0	6.16667	4.5	11	19	9	8	10	17	13	16	9	38	5	14	6	4	8	12	9	4	11.7778	9.5
QEAM01000008.1	79000	80000	8	17	6	4	6	13	7	9	1	13	1	0	1	0	8	0	22	0	6.44444	6	21	34	14	12	25	38	38	38	14	71	11	32	11	4	19	24	28	9	24.6111	22.5
QEAM01000008.1	80000	81000	8	15	2	3	5	5	5	8	2	13	0	0	0	0	5	0	18	0	4.94444	4	9	35	8	10	21	38	19	35	16	70	3	14	14	5	15	28	31	13	21.3333	15.5
QEAM01000008.1	81000	82000	4	10	2	4	4	9	4	9	1	9	1	0	1	0	4	0	13	0	4.16667	4	32	77	28	25	49	90	66	81	28	158	20	43	27	11	28	64	50	35	50.6667	39
QEAM01000008.1	82000	83000	7	10	323	3	6	9	6	6	0	7	0	0	0	0	2	0	11	0	21.6667	4.5	30	51	423	17	60	90	52	64	15	106	15	16	20	18	14	45	25	23	60.2222	27.5
QEAM01000008.1	83000	84000	9	8	347	4	10	12	4	6	1	7	0	0	2	0	4	0	11	0	23.6111	4	38	52	510	51	59	85	28	46	16	88	14	7	42	56	35	45	43	29	69.1111	44
QEAM01000008.1	84000	85000	15	14	235	10	15	11	5	6	1	7	0	0	1	0	8	0	15	0	19.0556	6.5	24	24	490	31	37	42	17	26	9	47	5	14	31	52	25	69	28	18	54.9444	27
QEAM01000008.1	85000	86000	17	19	3	15	15	11	4	7	1	8	1	0	3	0	11	0	23	0	7.66667	5.5	20	21	8	27	28	25	9	11	5	26	6	8	12	7	15	10	14	3	14.1667	11.5
QEAM01000008.1	86000	87000	22	23	6	22	18	15	5	5	2	12	2	0	3	1	18	0	38	0	10.6667	5.5	62	85	31	125	110	97	44	49	26	129	33	35	64	58	87	74	78	16	66.8333	63
QEAM01000008.1	87000	88000	33	41	6	38	35	24	12	11	4	14	1	0	4	0	21	1	58	0	16.8333	11.5	68	75	23	93	80	63	33	34	33	87	30	10	44	34	57	55	75	4	49.8889	49.5
QEAM01000008.1	88000	89000	64	54	23	48	58	48	23	14	7	14	5	1	4	0	40	1	75	0	26.6111	18.5	53	48	25	58	46	42	22	20	19	57	28	12	22	9	73	17	49	6	33.6667	26.5
QEAM01000008.1	89000	90000	28	30	92	18	20	15	8	9	2	5	3	0	1	0	15	0	25	0	15.0556	8.5	43	49	46	43	35	38	21	23	23	46	30	9	15	14	59	22	40	9	31.3889	32.5
QEAM01000008.1	90000	91000	48	50	59	17	26	33	8	15	2	11	8	2	2	0	18	0	30	0	18.2778	13	47	45	42	29	36	29	19	19	9	30	33	42	12	10	41	15	23	2	26.8333	29
QEAM01000008.1	91000	92000	42	35	29	8	23	22	16	14	1	8	4	3	1	0	12	0	21	0	13.2778	10	111	112	125	59	110	118	99	86	16	112	114	342	35	72	94	81	74	4	98	96.5
QEAM01000008.1	92000	93000	35	15	22	4	14	10	15	31	0	9	5	6	1	0	6	0	20	0	10.7222	7.5	51	28	44	12	30	21	25	52	5	30	27	172	12	19	22	21	23	3	33.1667	24
QEAM01000008.1	93000	94000	28	13	12	4	11	7	7	26	1	3	2	2	1	0	10	0	17	0	8	5.5	23	8	18	3	15	8	12	26	2	11	11	75	7	6	5	7	12	2	13.9444	9.5
QEAM01000008.1	94000	95000	23	8	7	4	22	8	10	23	5	2	1	2	1	0	14	0	12	0	7.88889	6	32	12	17	7	51	17	13	41	28	15	8	45	7	16	21	15	12	2	19.9444	15.5
QEAM01000008.1	95000	96000	47	10	44	4	43	18	9	56	10	4	1	1	1	0	9	0	15	0	15.1111	9	69	24	114	10	71	45	18	114	58	32	9	21	10	19	31	22	22	2	38.3889	23
QEAM01000008.1	96000	97000	49	14	44	6	37	22	10	51	9	7	2	0	1	0	12	0	26	0	16.1111	9.5	196	102	287	62	237	181	139	331	168	131	76	120	35	68	89	83	95	9	133.833	111
QEAM01000008.1	97000	98000	49	20	10	5	27	20	7	46	5	7	1	1	2	0	16	0	32	0	13.7778	7	47	20	15	12	35	33	12	61	24	23	10	13	23	7	33	11	35	3	23.1667	21.5
QEAM01000008.1	98000	99000	63	28	5	8	26	25	9	43	4	8	2	1	1	0	9	0	25	0	14.2778	8	89	45	22	20	68	60	24	113	53	46	27	42	23	20	35	20	37	5	41.6111	36
QEAM01000008.1	99000	100000	67	29	9	12	38	31	8	55	5	5	2	1	0	0	10	0	21	0	16.2778	8.5	81	32	13	14	55	61	14	95	18	26	18	42	10	29	16	41	25	5	33.0556	25.5
QEAM01000008.1	100000	101000	71	26	5	9	30	26	4	54	5	3	2	0	1	0	5	0	14	0	14.1667	5	129	69	28	24	109	95	39	157	52	19	43	20	8	45	23	35	24	8	51.5	37
QEAM01000008.1	101000	102000	46	41	3	7	20	18	5	38	3	2	1	0	1	0	7	0	8	0	11.1111	4	145	116	44	34	149	136	57	184	71	26	65	41	12	68	32	51	22	11	70.2222	54
QEAM01000008.1	102000	103000	25	35	10	40	12	12	2	21	3	3	1	0	0	0	8	0	14	0	10.3333	5.5	72	82	42	73	39	54	19	85	40	19	21	10	10	32	31	30	25	13	38.7222	31.5
QEAM01000008.1	103000	104000	28	46	13	68	7	13	6	16	5	2	1	0	0	0	10	0	26	0	13.3889	6.5	19	23	9	40	5	9	5	11	8	6	6	1	2	5	7	4	11	1	9.55556	6.5
QEAM01000008.1	104000	105000	35	80	30	99	7	20	8	26	11	8	2	0	1	0	10	0	20	0	19.8333	9	25	68	21	67	6	15	12	23	14	17	10	8	4	7	7	4	6	0	17.4444	11
QEAM01000008.1	105000	106000	37	112	39	112	14	22	18	20	9	13	3	0	3	0	23	0	57	0	26.7778	16	20	33	15	48	5	8	7	11	9	15	7	16	8	6	13	7	17	0	13.6111	10
QEAM01000008.1	106000	107000	31	123	45	131	17	34	22	21	9	20	7	2	4	0	21	1	68	0	30.8889	20.5	26	67	38	84	19	29	21	29	22	42	23	58	13	18	29	24	38	1	32.2778	27.5
QEAM01000008.1	107000	108000	44	127	50	178	21	39	27	34	8	27	4	2	5	0	32	0	97	0	38.6111	27	52	112	70	176	46	50	54	59	43	108	43	103	19	30	50	41	66	15	63.1667	51
QEAM01000008.1	108000	109000	29	84	34	180	10	28	29	23	4	30	6	1	2	0	24	0	57	0	30.0556	23.5	16	34	18	72	9	17	18	17	10	49	11	23	13	13	19	9	25	11	21.3333	17
QEAM01000008.1	109000	110000	12	35	19	104	5	11	18	12	3	22	2	1	1	0	12	0	32	0	16.0556	11.5	21	49	39	114	10	34	43	31	14	79	17	40	15	26	20	30	32	32	35.8889	31.5
QEAM01000008.1	110000	111000	24	39	12	162	3	10	42	14	3	26	1	2	1	0	5	0	20	0	20.2222	7.5	22	33	13	119	4	16	36	21	6	67	9	29	9	14	12	11	16	5	24.5556	15
QEAM01000008.1	111000	112000	12	28	6	82	2	7	44	16	2	17	4	0	1	0	3	0	10	0	13	5	44	74	24	251	16	43	163	75	29	198	44	77	20	17	24	47	29	6	65.6111	43.5
QEAM01000008.1	112000	113000	12	10	3	40	2	5	55	11	1	18	1	1	1	0	4	0	8	0	9.55556	3.5	69	94	34	293	37	76	439	164	52	350	88	141	29	16	48	95	62	7	116.333	72.5
QEAM01000008.1	113000	114000	13	7	1	30	3	4	44	14	0	12	1	0	1	0	3	0	10	0	7.94444	3	25	19	16	100	15	35	121	57	20	101	30	65	12	5	25	36	24	3	39.3889	25
QEAM01000008.1	114000	115000	8	4	4	32	3	6	38	10	2	6	2	0	1	0	9	0	12	0	7.61111	4	64	65	48	226	60	84	321	152	49	202	93	174	35	20	83	111	58	16	103.389	74
QEAM01000008.1	115000	116000	11	10	2	44	6	6	41	12	3	8	2	0	1	0	5	0	12	0	9.05556	5.5	67	71	42	277	43	75	281	140	46	145	65	22	29	21	46	66	39	19	83	55.5
QEAM01000008.1	116000	117000	9	8	2	45	3	6	34	12	4	3	1	0	1	0	11	0	18	0	8.72222	3.5	39	27	17	123	14	36	124	62	33	48	26	6	18	16	47	52	31	8	40.3889	32
QEAM01000008.1	117000	118000	22	13	4	61	5	13	38	10	5	5	2	0	1	0	24	0	36	0	13.2778	5	171	148	131	450	123	217	407	153	164	94	144	30	82	45	242	120	192	25	163.222	146
QEAM01000008.1	118000	119000	24	15	8	44	9	12	26	6	6	2	2	0	3	0	27	0	60	0	13.5556	7	50	40	35	118	35	67	89	31	50	27	25	9	50	25	153	47	126	21	55.4444	43.5
QEAM01000008.1	119000	120000	36	21	12	43	13	21	26	9	9	5	2	2	3	0	39	0	57	0	16.5556	10.5	151	135	127	260	166	202	189	92	167	99	108	500	95	67	300	168	252	56	174.111	158.5
QEAM01000008.1	120000	121000	28	27	21	50	17	22	20	11	8	7	3	7	2	0	32	1	74	0	18.3333	14	167	131	161	263	167	164	170	95	178	129	91	1051	101	73	333	136	305	35	208.333	162.5
QEAM01000008.1	121000	122000	35	21	11	37	14	11	20	9	5	9	2	1	2	0	12	0	42	0	12.8333	10	86	70	84	100	89	82	115	54	81	107	55	88	48	48	105	106	138	11	81.5	85
QEAM01000008.1	122000	123000	43	28	19	14	17	16	26	14	8	18	2	0	1	0	14	0	30	0	13.8889	14	132	105	121	86	108	109	144	85	110	170	76	50	38	56	86	92	90	19	93.1667	91
QEAM01000008.1	123000	124000	40	24	19	15	23	14	22	12	4	16	1	0	1	0	16	0	30	0	13.1667	14.5	175	137	150	94	152	145	200	110	114	238	91	113	41	81	122	178	111	42	127.444	118
QEAM01000008.1	124000	125000	23	14	6	5	9	6	10	7	2	5	1	0	1	0	10	0	15	0	6.33333	5.5	9	6	5	4	11	6	12	7	8	15	7	6	4	3	15	8	15	5	8.11111	7
QEAM01000008.1	125000	126000	7	3	1	2	5	2	4	5	0	2	1	0	2	0	4	0	13	0	2.83333	2	7	7	1	2	5	6	3	7	3	3	2	11	9	18	12	33	16	7	8.44444	7
QEAM01000008.1	126000	127000	10	11	13	15	2	12	28	7	5	0	2	0	0	0	5	0	11	0	6.72222	5	39	42	44	91	12	69	153	41	51	5	26	3	16	50	28	72	30	8	43.3333	40
QEAM01000008.1	127000	128000	9	9	8	154	3	9	21	6	3	0	0	0	0	0	6	0	12	0	13.3333	4.5	8	8	9	162	4	10	23	6	5	1	5	0	6	16	9	21	6	1	16.6667	7
QEAM01000008.1	128000	129000	15	19	6	146	5	12	24	11	2	11	2	0	2	0	7	0	21	0	15.7222	6.5	26	33	18	190	22	29	78	34	12	56	27	8	14	22	22	38	15	4	36	24
QEAM01000008.1	129000	130000	30	35	13	411	21	20	38	18	3	15	4	0	3	0	9	0	34	0	36.3333	14	7	7	2	75	8	4	5	5	1	9	1	0	5	2	5	2	11	0	8.27778	5
QEAM01000008.1	130000	131000	24	48	23	516	37	29	45	16	7	11	2	0	2	0	13	0	41	0	45.2222	14.5	21	37	30	375	40	34	42	17	29	36	11	1	11	9	17	24	31	3	42.6667	26.5
QEAM01000009.1	0	1000	48	60	50	25	18	27	24	14	10	14	4	0	5	0	31	0	70	0	22.2222	16	77	85	97	67	48	74	69	48	61	79	61	17	58	67	122	91	117	26	70.2222	68
QEAM01000009.1	1000	2000	137	183	143	70	48	81	90	45	25	43	16	1	8	0	91	0	149	0	62.7778	46.5	169	200	153	145	98	137	136	88	124	169	137	68	95	91	245	147	183	29	134.111	137
QEAM01000009.1	2000	3000	52	49	45	16	26	20	27	22	6	14	4	0	1	0	30	0	62	0	20.7778	18	43	20	22	16	21	10	17	34	10	13	13	9	13	9	32	26	31	6	19.1667	16.5
QEAM01000009.1	3000	4000	15	7	7	6	12	1	12	8	1	2	3	0	1	0	6	0	19	0	5.55556	4.5	32	19	11	15	41	2	29	35	11	13	17	6	9	6	13	23	21	6	17.1667	14
QEAM01000009.1	4000	5000	15	10	6	3	12	2	13	8	1	1	2	0	1	0	5	0	20	0	5.5	2.5	52	26	16	21	88	7	63	65	18	30	47	51	22	19	29	49	47	5	36.3889	29.5
QEAM01000009.1	5000	6000	27	13	8	4	23	2	9	10	2	4	1	1	3	0	9	0	36	0	8.44444	4	71	41	23	14	97	3	59	67	16	48	44	38	34	23	41	73	56	7	41.9444	41
QEAM01000009.1	6000	7000	24	17	11	4	20	4	6	10	2	4	0	0	3	0	11	0	26	0	7.88889	4	29	18	8	4	29	9	8	17	8	13	8	6	25	15	43	45	45	18	19.3333	16
QEAM01000009.1	7000	8000	22	13	10	5	15	6	5	9	1	2	1	0	3	0	15	0	24	0	7.27778	5	16	15	14	6	17	6	8	10	3	9	8	4	10	3	17	13	15	3	9.83333	9.5
QEAM01000009.1	8000	9000	14	14	11	9	17	8	6	11	2	2	0	0	5	0	21	0	40	0	8.88889	7	42	44	56	30	58	33	32	49	25	21	30	33	60	8	85	42	76	8	40.6667	37.5
QEAM01000009.1	9000	10000	20	14	14	10	23	8	7	19	5	2	2	1	10	0	47	0	74	0	14.2222	9	19	17	14	9	23	10	11	19	10	5	12	21	42	3	72	11	60	5	20.1667	13
QEAM01000009.1	10000	11000	23	22	23	16	24	14	10	28	9	3	8	1	10	0	35	0	58	0	15.7778	12	20	18	16	13	20	11	6	26	15	9	14	30	47	3	42	11	40	3	19.1111	15.5
QEAM01000009.1	11000	12000	42	30	25	27	21	27	15	44	10	6	6	1	14	0	42	0	88	0	22.1111	18	432	409	475	545	522	546	371	654	548	328	639	817	692	49	667	295	611	69	481.611	533.5
QEAM01000009.1	12000	13000	34	20	13	32	9	21	12	27	9	9	6	1	9	0	34	0	72	0	17.1111	10.5	304	279	284	413	282	390	232	415	364	251	422	370	596	53	576	311	564	63	342.722	337.5
QEAM01000009.1	13000	14000	30	19	7	38	6	19	7	18	5	7	7	0	8	0	27	0	57	0	14.1667	7	58	43	38	102	39	78	38	68	67	44	83	20	151	14	140	80	148	18	68.2778	62.5
QEAM01000009.1	14000	15000	29	17	7	36	12	20	8	13	5	5	5	1	8	0	32	0	48	0	13.6667	8	115	99	99	184	116	170	112	111	113	84	180	151	121	71	198	132	139	15	122.778	115.5
QEAM01000009.1	15000	16000	17	11	6	18	7	13	8	6	4	2	3	0	2	0	18	0	31	0	8.11111	6	28	16	24	40	30	25	22	22	19	21	21	23	31	3	55	28	37	19	25.7778	23.5
QEAM01000009.1	16000	17000	18	12	15	20	13	10	14	11	1	5	2	0	2	0	16	0	24	0	9.05556	10.5	23	20	20	28	21	18	16	21	7	14	7	10	16	2	27	19	22	9	16.6667	18.5
QEAM01000009.1	17000	18000	15	12	8	15	13	9	11	8	2	4	1	0	1	0	16	0	28	0	7.94444	8	25	21	26	34	40	14	32	25	6	20	5	23	21	6	53	31	43	17	24.5556	24
QEAM01000009.1	18000	19000	27	16	14	24	26	6	19	11	2	5	1	1	3	0	43	0	45	0	13.5	8.5	148	145	219	203	281	136	240	160	87	174	49	216	98	61	348	250	178	125	173.222	167
QEAM01000009.1	19000	20000	30	18	16	27	31	7	23	14	3	7	2	0	3	0	46	0	60	0	15.9444	10.5	52	38	53	56	73	29	51	40	31	47	10	39	42	16	148	51	80	28	49.1111	44.5
QEAM01000009.1	20000	21000	48	32	23	27	41	10	40	23	12	13	0	0	2	0	24	0	47	0	19	18	85	54	64	64	118	32	81	76	68	77	11	42	44	18	88	61	78	38	61.0556	64
QEAM01000009.1	21000	22000	26	22	16	15	29	6	25	11	8	8	0	0	1	0	11	0	20	0	11	9.5	73	55	64	53	89	34	91	58	71	87	21	6	19	11	35	71	32	35	50.2778	54
QEAM01000009.1	22000	23000	31	19	16	14	34	3	19	12	11	11	2	0	1	0	7	0	15	0	10.8333	11	24	17	16	15	32	5	20	13	25	27	11	2	7	7	11	17	13	14	15.3333	14.5
QEAM01000009.1	23000	24000	39	27	12	15	42	5	23	7	16	8	3	0	3	0	10	0	22	0	12.8889	9	57	39	36	32	101	21	58	33	77	66	46	7	28	21	37	54	36	42	43.9444	38
QEAM01000009.1	24000	25000	23	19	10	6	32	7	14	2	7	7	2	2	3	0	19	0	34	0	10.3889	7	112	70	59	59	179	30	126	39	113	128	100	198	85	40	161	119	147	98	103.5	106
QEAM01000009.1	25000	26000	18	16	10	13	26	11	12	5	8	5	3	1	5	0	21	0	51	0	11.3889	9	243	254	239	202	460	240	289	83	328	265	287	1024	269	118	440	284	485	250	320	267
QEAM01000009.1	26000	27000	7	9	2	7	8	9	9	1	4	3	1	0	3	0	8	0	23	0	5.22222	3.5	6	8	6	8	7	14	11	3	16	7	8	16	33	24	25	42	39	33	17	12.5
QEAM01000009.1	27000	28000	4	9	6	5	7	7	4	1	4	1	1	0	2	0	6	0	14	0	3.94444	4	10	38	34	38	34	57	34	8	49	19	32	3	59	69	34	66	39	40	36.8333	36
QEAM01000009.1	28000	29000	6	7	8	5	1	7	1	1	2	1	0	0	3	0	3	0	9	0	3	1.5	13	21	32	22	4	25	13	3	2	5	8	3	23	20	15	16	21	9	14.1667	14
QEAM01000009.1	29000	30000	6	8	7	3	4	3	2	0	0	1	0	1	2	0	5	0	15	0	3.16667	2	6	7	9	5	4	6	2	3	1	2	2	13	15	28	9	19	21	7	8.83333	6.5
QEAM01000009.1	30000	31000	4	3	1	1	2	1	3	2	1	0	1	0	0	0	0	0	2	0	1.16667	1	10	6	2	4	7	3	7	8	2	2	10	16	2	2	3	4	4	1	5.16667	4
QEAM01000009.1	31000	32000	4	1	1	1	2	1	2	2	0	0	0	0	0	0	2	0	2	0	1	1	4	4	2	1	4	1	2	2	2	4	3	0	1	0	2	2	2	0	2	2
QEAM01000009.1	32000	33000	10	11	7	4	4	6	4	4	3	2	1	0	1	0	6	0	6	0	3.83333	4	9	7	5	3	2	3	3	5	3	3	3	3	2	2	4	2	6	1	3.66667	3
QEAM01000009.1	33000	34000	26	9	9	10	14	12	18	11	3	2	2	0	2	0	10	0	26	0	8.55556	9	33	14	15	18	22	19	32	23	10	10	19	24	12	6	21	39	27	2	19.2222	19
QEAM01000009.1	34000	35000	35	37	17	46	22	7	26	16	11	7	3	0	3	0	31	0	40	0	16.7222	13.5	75	87	42	97	77	25	80	52	64	60	54	52	28	23	79	66	74	4	57.7222	62
QEAM01000009.1	35000	36000	24	12	14	7	12	8	19	4	3	3	2	1	2	0	15	0	32	0	8.77778	5.5	61	28	60	32	60	36	85	32	44	35	41	58	30	5	78	50	66	5	44.7778	42.5
QEAM01000009.1	36000	37000	26	11	13	6	9	7	18	2	2	2	3	0	0	0	13	0	30	0	7.88889	4.5	33	19	27	7	19	19	26	4	24	14	17	7	20	3	38	35	38	3	19.6111	19
QEAM01000009.1	37000	38000	26	12	10	7	6	6	9	3	4	3	2	0	3	0	11	0	18	0	6.66667	5	52	32	47	17	22	28	43	6	39	19	15	12	23	8	51	32	45	1	27.3333	25.5
QEAM01000009.1	38000	39000	23	10	10	3	1	5	11	5	3	3	1	0	1	0	15	1	20	0	6.22222	3	88	44	61	25	18	52	80	39	63	19	31	56	24	18	55	59	47	2	43.3889	45.5
QEAM01000009.1	39000	40000	32	17	8	1	1	6	10	9	2	1	1	0	1	0	7	0	16	0	6.22222	1.5	44	22	16	4	7	17	20	16	19	5	14	4	7	5	19	15	15	1	13.8889	15
QEAM01000009.1	40000	41000	38	28	8	5	14	11	14	14	8	2	4	1	1	0	10	0	23	0	10.0556	8	58	34	26	8	23	28	33	34	35	9	25	13	12	8	20	24	19	1	22.7778	23.5
QEAM01000009.1	41000	42000	38	47	21	20	62	21	23	32	10	5	3	2	2	0	15	1	32	0	18.5556	17.5	43	54	34	26	65	30	31	51	33	14	25	69	14	13	25	29	26	2	32.4444	29.5
QEAM01000009.1	42000	43000	17	20	20	6	17	15	15	15	3	1	4	2	1	0	6	0	24	0	9.22222	6	31	27	34	9	20	36	22	36	9	3	19	92	19	15	27	23	32	3	25.3889	22.5
QEAM01000009.1	43000	44000	21	17	15	5	7	16	9	7	2	0	2	2	3	0	14	0	33	0	8.5	6	118	133	219	55	92	234	158	171	60	29	169	387	84	148	133	168	159	16	140.722	140.5
QEAM01000009.1	44000	45000	15	20	16	5	11	24	7	10	2	2	3	0	2	0	22	0	48	0	10.3889	6	61	70	89	41	66	110	70	83	30	17	77	95	56	76	130	88	145	9	72.9444	73
QEAM01000009.1	45000	46000	17	22	15	7	13	13	5	17	2	1	4	0	2	0	29	1	58	0	11.4444	6	56	89	103	57	101	134	79	138	36	24	97	75	58	90	153	95	168	9	86.7778	89.5
QEAM01000009.1	46000	47000	13	14	14	7	15	13	6	20	1	1	2	1	1	0	13	0	37	0	8.77778	6.5	48	58	94	51	112	86	52	125	30	22	81	53	39	54	79	85	115	17	66.7222	56
QEAM01000009.1	47000	48000	18	19	15	10	20	10	7	33	3	3	4	1	2	0	9	0	35	0	10.5	8	48	54	88	54	99	80	59	148	30	29	91	62	25	36	45	65	74	7	60.7778	56.5
QEAM01000009.1	48000	49000	14	14	8	19	30	6	5	31	4	2	2	0	1	0	8	0	31	0	9.72222	5.5	51	49	49	91	106	62	45	111	68	40	57	35	24	11	33	58	49	4	52.3889	49
QEAM01000009.1	49000	50000	11	12	5	34	27	9	6	20	7	3	1	0	2	0	8	0	26	0	9.5	6.5	26	26	23	66	67	33	24	65	41	25	26	18	13	7	20	32	30	2	30.2222	26
QEAM01000009.1	50000	51000	15	16	4	39	32	11	7	19	3	3	1	1	3	0	6	1	29	0	10.5556	5	16	13	10	43	31	17	11	29	14	8	7	33	9	2	10	8	20	3	15.7778	12
QEAM01000009.1	51000	52000	35	38	10	85	79	24	15	36	8	2	3	1	3	0	18	0	40	0	22.0556	12.5	66	69	38	180	150	67	50	104	59	18	39	101	29	9	42	17	44	8	60.5556	47
QEAM01000009.1	52000	53000	31	38	9	66	59	20	12	33	6	2	2	1	3	0	20	0	45	0	19.2778	10.5	24	33	9	71	53	23	15	39	30	6	13	65	22	5	27	11	28	5	26.6111	23.5
QEAM01000009.1	53000	54000	20	25	7	48	44	15	9	19	7	1	1	2	1	0	19	0	27	0	13.6111	8	46	70	26	107	119	54	38	72	55	18	30	127	31	18	48	30	39	14	52.3333	42.5
QEAM01000009.1	54000	55000	18	38	6	21	59	11	10	14	8	3	4	2	1	0	11	1	19	0	12.5556	9	24	40	10	33	63	22	16	24	27	8	14	43	12	6	20	12	12	3	21.6111	18
QEAM01000009.1	55000	56000	15	41	5	14	59	7	10	14	7	3	3	1	1	0	11	0	24	0	11.9444	7	50	106	35	63	188	58	58	89	79	38	52	71	30	34	67	65	56	5	63.5556	58
QEAM01000009.1	56000	57000	3	2	1	2	11	4	2	3	1	1	0	0	0	0	3	0	4	0	2.05556	1.5	2	2	1	2	8	2	2	4	2	2	3	1	2	1	4	2	3	0	2.38889	2
QEAM01000009.1	57000	58000	6	17	6	8	25	2	4	8	3	1	1	1	0	0	4	0	11	0	5.38889	3.5	9	19	10	13	33	7	7	17	9	14	11	11	5	3	11	8	13	1	11.1667	10.5
QEAM01000009.1	58000	59000	21	53	19	35	69	9	15	25	6	6	7	1	1	0	16	0	26	0	17.1667	12	44	112	81	98	167	51	66	93	54	68	88	91	20	25	63	50	48	5	68	64.5
QEAM01000009.1	59000	60000	18	66	23	54	73	12	18	27	4	9	7	1	2	0	31	0	43	0	21.5556	15	19	49	29	65	62	16	22	37	15	33	27	44	9	6	39	16	29	3	28.8889	28
QEAM01000009.1	60000	61000	24	72	26	69	70	10	20	21	5	11	9	2	4	0	27	0	53	0	23.5	15.5	28	64	32	78	54	17	25	30	19	36	36	48	11	11	39	15	31	2	32	30.5
QEAM01000009.1	61000	62000	14	39	21	64	31	6	17	13	9	5	7	0	2	0	18	0	27	0	15.1667	11	9	26	22	61	37	13	18	14	29	22	25	11	8	21	19	14	22	1	20.6667	20
QEAM01000009.1	62000	63000	12	29	20	64	12	7	21	8	13	4	5	0	1	0	10	0	15	0	12.2778	9	29	51	64	158	47	36	56	36	103	30	46	35	14	47	40	64	33	5	49.6667	43
QEAM01000009.1	63000	64000	19	53	25	94	19	8	26	14	25	5	5	1	1	0	15	0	21	0	18.3889	14.5	19	60	25	102	27	13	31	20	55	15	17	23	12	12	29	15	20	1	27.5556	20
QEAM01000009.1	64000	65000	14	64	15	93	26	11	33	19	33	2	2	1	1	0	27	0	41	0	21.2222	14.5	48	133	91	216	118	88	151	117	230	48	79	185	49	66	155	99	114	48	113.056	106.5
QEAM01000009.1	65000	66000	18	67	22	94	22	18	32	31	34	4	3	4	5	0	40	0	67	0	25.6111	20	104	256	192	384	225	166	288	220	458	109	140	646	118	176	448	295	348	127	261.111	222.5
QEAM01000009.1	66000	67000	19	50	20	68	14	11	26	24	29	4	5	1	4	0	33	0	68	0	20.8889	16.5	19	42	26	57	29	23	33	33	73	11	34	66	26	19	103	39	87	14	40.7778	33
QEAM01000009.1	67000	68000	14	37	14	54	14	11	19	24	24	3	3	1	2	0	20	0	58	0	16.5556	14	103	231	202	334	145	148	223	216	353	80	247	260	81	64	199	172	223	14	183.056	200.5
QEAM01000009.1	68000	69000	10	30	8	34	2	11	23	23	21	1	4	1	1	0	13	0	34	0	12	9	26	55	24	97	11	33	40	58	111	17	56	26	19	8	37	31	49	5	39.0556	32
QEAM01000009.1	69000	70000	10	31	6	25	4	9	19	16	14	1	3	0	2	0	11	0	16	0	9.27778	7.5	12	23	6	26	6	19	23	30	37	7	26	3	11	1	21	13	17	7	16	15
QEAM01000009.1	70000	71000	15	19	3	14	2	11	16	24	6	2	4	2	4	0	17	0	18	0	8.72222	5	71	117	36	113	54	109	181	191	144	59	169	225	100	15	130	90	87	56	108.167	104.5
QEAM01000009.1	71000	72000	15	19	4	8	5	9	15	21	2	3	3	2	5	0	14	0	27	0	8.44444	5	35	47	15	38	20	41	52	77	34	26	54	204	63	13	44	31	48	25	48.1667	39.5
QEAM01000009.1	72000	73000	22	23	6	3	4	11	15	24	2	7	1	0	6	0	14	0	29	0	9.27778	6	80	101	49	29	39	75	97	140	70	97	25	20	120	19	72	42	66	31	65.1111	68
QEAM01000009.1	73000	74000	13	22	8	2	3	6	14	23	6	5	1	0	9	0	14	0	25	0	8.38889	6	7	8	3	3	4	4	6	10	10	8	4	7	21	2	10	2	9	2	6.66667	6.5
QEAM01000009.1	74000	75000	16	22	11	7	5	14	17	24	9	5	2	1	10	0	15	1	30	0	10.5	9.5	39	67	51	39	22	63	70	110	99	52	43	152	128	35	79	50	67	18	65.7778	57.5
QEAM01000009.1	75000	76000	12	14	7	14	6	10	10	28	5	2	1	2	4	0	10	0	20	0	8.05556	6.5	28	37	32	50	21	36	30	94	68	26	29	105	71	20	49	30	49	9	43.5556	34
QEAM01000009.1	76000	77000	5	7	2	19	7	8	2	20	6	1	3	1	2	0	8	0	14	0	5.83333	4	49	72	52	124	93	94	77	202	190	44	90	217	68	44	110	53	77	14	92.7778	77
QEAM01000009.1	77000	78000	6	8	6	16	8	9	5	13	5	1	1	0	1	0	5	0	13	0	5.38889	5	32	32	20	72	58	54	36	116	110	26	38	79	30	26	56	21	47	4	47.6111	37
QEAM01000009.1	78000	79000	6	17	7	13	13	8	7	13	5	0	1	0	1	0	7	0	15	0	6.27778	6.5	37	58	67	93	95	91	52	105	115	19	47	75	21	45	34	38	37	4	57.3889	49.5
QEAM01000009.1	79000	80000	14	16	9	17	15	9	6	16	4	0	1	1	1	0	5	0	17	0	7.27778	5.5	20	14	17	28	25	20	9	20	26	4	5	12	6	17	12	9	13	1	14.3333	13.5
QEAM01000009.1	80000	81000	20	14	11	22	18	16	6	14	5	0	1	0	1	0	8	0	15	0	8.38889	7	35	29	35	57	59	40	15	55	39	6	10	31	9	44	15	15	28	2	29.1111	30
QEAM01000009.1	81000	82000	19	19	17	24	24	15	7	20	5	1	1	1	1	0	11	0	33	0	11	9	152	132	173	213	220	193	104	197	131	28	41	145	41	186	90	106	120	21	127.389	131.5
QEAM01000009.1	82000	83000	21	14	12	20	20	12	5	11	1	2	1	0	1	0	14	0	40	0	9.66667	8	10	10	9	12	16	7	5	8	5	1	1	3	5	8	12	6	13	1	7.33333	7.5
QEAM01000009.1	83000	84000	30	15	16	17	22	13	10	13	4	4	1	0	3	0	13	0	36	0	10.9444	11.5	18	7	7	13	15	9	7	11	5	8	3	3	7	23	14	11	15	2	9.88889	8.5
QEAM01000009.1	84000	85000	30	3	10	17	30	19	13	14	4	3	2	0	2	0	13	0	38	0	11	7	35	1	14	23	42	21	17	22	14	16	6	7	15	59	29	32	35	8	22	19
QEAM01000009.1	85000	86000	36	27	15	18	31	18	10	9	1	4	6	0	1	0	19	0	44	0	13.2778	9.5	79	67	57	68	134	91	62	66	27	57	116	27	38	166	65	118	77	18	74.0556	66.5
QEAM01000009.1	86000	87000	47	31	30	18	33	29	12	12	4	5	10	0	1	0	35	0	67	0	18.5556	12	77	45	60	35	68	50	26	42	24	32	75	8	26	66	80	48	83	6	47.2778	46.5
QEAM01000009.1	87000	88000	51	28	26	13	32	28	15	13	2	5	10	0	2	1	29	0	69	0	18	13	175	122	171	84	158	141	125	104	81	87	202	14	54	187	157	137	162	11	120.667	131
QEAM01000009.1	88000	89000	44	18	33	12	20	17	11	17	2	3	14	0	2	0	17	0	43	0	14.0556	13	74	47	90	45	70	73	58	68	51	36	172	3	28	63	51	63	61	5	58.7778	59.5
QEAM01000009.1	89000	90000	25	5	22	6	13	7	5	11	3	1	14	0	1	0	4	0	13	0	7.22222	5	63	38	86	37	71	62	54	65	44	23	160	3	17	50	30	58	30	2	49.6111	47
QEAM01000009.1	90000	91000	19	7	28	10	12	4	11	11	5	2	10	0	1	0	4	0	6	0	7.22222	5.5	24	6	32	17	24	10	12	25	20	14	27	2	4	8	8	8	5	0	13.6667	11
QEAM01000009.1	91000	92000	12	6	26	101	4	4	7	8	3	4	0	0	0	0	1	0	5	0	10.0556	4	47	23	124	213	35	49	68	55	74	69	10	3	13	20	14	35	24	3	48.8333	35
QEAM01000009.1	92000	93000	7	4	13	96	5	6	3	4	3	5	1	0	1	0	3	0	9	0	8.88889	3.5	12	5	32	135	7	16	11	10	20	23	4	0	6	7	5	6	8	1	17.1111	7.5
QEAM01000009.1	93000	94000	10	11	14	131	10	8	5	4	3	3	1	0	0	0	2	1	12	0	11.9444	3.5	78	88	167	623	143	142	79	90	101	157	55	9	49	53	102	78	87	8	117.167	87.5
QEAM01000009.1	94000	95000	18	13	19	173	18	13	5	11	1	7	1	0	2	0	8	0	17	0	17	7.5	68	67	123	453	109	105	57	90	52	114	49	15	44	29	99	43	76	4	88.7222	67.5
QEAM01000009.1	95000	96000	22	19	18	136	21	15	8	17	1	9	1	0	2	0	18	0	18	0	16.9444	12	71	80	98	389	105	96	60	95	23	97	51	39	42	25	132	54	77	14	86	74
QEAM01000009.1	96000	97000	22	23	15	116	17	11	10	12	1	4	3	0	2	0	11	0	20	0	14.8333	10.5	39	46	60	245	67	53	33	46	8	33	24	28	25	13	61	26	44	7	47.6667	36
QEAM01000009.1	97000	98000	14	20	13	94	14	10	7	11	1	3	1	0	0	0	10	0	17	0	11.9444	8.5	30	33	32	132	37	32	19	31	6	22	19	9	10	4	30	14	23	10	27.3889	22.5
QEAM01000009.1	98000	99000	14	18	3	81	7	7	7	8	2	3	1	0	1	0	12	0	23	0	10.3889	5	4	7	2	28	3	2	1	5	2	2	2	0	2	2	6	3	8	1	4.44444	2
QEAM01000009.1	99000	100000	11	18	6	87	7	5	5	10	3	2	0	0	1	0	12	0	17	0	10.2222	5	17	22	14	110	16	13	8	19	17	8	12	6	5	18	9	11	14	5	18	13.5
QEAM01000009.1	100000	101000	11	25	8	41	7	7	5	8	5	2	2	0	2	0	14	0	21	0	8.77778	6	7	11	6	34	4	6	1	8	4	2	2	1	3	6	3	2	8	2	6.11111	4
QEAM01000009.1	101000	102000	10	20	7	5	4	9	3	5	6	1	1	1	1	0	6	0	13	0	5.11111	4.5	12	24	11	5	6	9	3	13	18	6	11	14	5	16	12	6	11	3	10.2778	11
QEAM01000009.1	102000	103000	13	33	6	4	4	7	7	6	10	3	2	0	1	0	5	0	15	0	6.44444	4.5	15	28	10	6	6	8	6	5	21	8	12	3	2	8	7	10	8	1	9.11111	8
QEAM01000009.1	103000	104000	19	37	6	4	5	5	9	6	9	2	2	0	1	0	5	0	13	0	6.83333	5	9	20	4	3	3	6	7	2	12	7	7	3	5	6	5	3	6	3	6.16667	5.5
QEAM01000009.1	104000	105000	11	27	4	4	4	5	5	3	5	2	1	0	0	0	3	0	14	0	4.88889	3.5	11	26	9	5	6	12	7	4	16	12	10	8	6	10	4	5	6	3	8.88889	7.5
QEAM01000009.1	105000	106000	14	25	6	4	5	6	7	3	5	2	1	0	1	0	5	0	19	0	5.72222	4.5	11	21	7	5	5	6	6	3	8	5	5	3	3	2	4	4	6	2	5.88889	5
QEAM01000009.1	106000	107000	13	26	4	5	3	7	8	3	2	1	2	0	1	0	6	0	15	0	5.33333	3	7	10	2	3	2	3	3	1	2	1	3	1	1	2	2	1	3	1	2.66667	2
QEAM01000009.1	107000	108000	21	31	4	6	6	8	8	4	2	2	1	0	0	0	8	0	15	0	6.44444	4	12	13	2	7	4	4	5	3	3	4	5	1	1	2	3	2	3	1	4.16667	3
QEAM01000009.1	108000	109000	17	22	4	4	3	7	9	2	4	2	1	0	1	0	6	0	14	0	5.33333	3.5	29	42	19	23	16	34	34	12	40	14	24	11	13	45	17	30	21	8	24	22
QEAM01000009.1	109000	110000	28	13	4	10	3	6	8	1	5	1	1	0	1	0	5	0	13	0	5.5	3.5	105	95	48	63	37	71	70	32	91	24	54	16	32	91	33	55	52	10	54.3889	53
QEAM01000009.1	110000	111000	32	13	4	12	4	6	8	1	5	1	1	0	0	0	7	0	17	0	6.16667	4	82	44	25	48	22	26	33	17	58	7	27	52	22	62	43	44	39	6	36.5	36
QEAM01000009.1	111000	112000	36	9	10	16	7	7	7	3	6	0	1	2	1	0	12	0	23	0	7.77778	6.5	116	51	45	78	45	48	62	33	72	20	28	251	23	67	46	52	50	5	60.6667	49
QEAM01000009.1	112000	113000	38	12	7	13	4	7	8	5	6	4	2	0	1	0	13	0	33	0	8.5	5.5	138	70	55	84	60	67	83	36	92	106	33	304	37	86	97	87	98	24	86.5	83.5
QEAM01000009.1	113000	114000	17	11	5	7	4	7	5	3	3	5	1	0	2	0	13	0	29	0	6.22222	4.5	25	27	18	20	19	24	25	14	19	50	13	104	18	21	33	24	34	8	27.5556	22.5
QEAM01000009.1	114000	115000	12	13	5	4	5	11	7	3	1	7	1	0	2	0	14	0	24	0	6.05556	4.5	8	10	6	3	7	9	7	5	3	14	6	8	7	8	18	13	14	1	8.16667	7.5
QEAM01000009.1	115000	116000	58	41	44	15	20	84	30	26	43	9	5	0	7	0	44	0	94	0	28.8889	23	40	30	23	17	17	32	17	21	34	23	9	6	15	20	39	32	41	4	23.3333	22
QEAM01000009.1	116000	117000	300	206	190	64	96	332	215	124	162	36	38	0	17	0	128	1	282	0	121.722	110	118	52	30	27	25	53	28	35	61	31	32	9	51	15	97	25	105	10	44.6667	31.5
QEAM01000009.1	117000	118000	242	158	175	76	86	302	169	98	150	38	26	1	20	0	157	1	333	0	112.889	92	276	203	218	158	168	288	213	187	378	182	212	137	174	90	341	212	323	44	211.333	207.5
QEAM01000009.1	118000	119000	215	174	172	82	84	309	119	90	141	37	17	2	17	0	135	0	294	0	104.889	87	548	407	448	356	356	662	437	382	824	388	302	339	262	245	508	457	500	118	418.833	397.5
QEAM01000009.1	119000	120000	122	95	94	59	51	162	62	60	85	17	11	2	11	0	75	1	167	0	59.6667	59.5	92	51	45	58	36	69	45	52	88	33	16	34	49	30	84	41	83	13	51.0556	47
QEAM01000009.1	120000	121000	18	14	9	31	9	10	13	10	13	1	3	0	6	0	14	0	32	0	10.1667	9.5	7	3	3	10	3	4	3	4	10	1	1	1	6	3	3	5	5	1	4.05556	3
QEAM01000009.1	121000	122000	24	10	14	29	9	16	10	14	15	5	2	0	5	0	10	0	23	0	10.3333	10	7	4	3	12	3	3	1	4	13	4	1	2	8	2	6	3	9	0	4.72222	3.5
QEAM01000009.1	122000	123000	15	8	6	25	7	4	8	10	4	5	4	1	9	0	13	0	35	0	8.55556	6.5	9	2	3	14	4	1	4	8	6	5	5	12	34	24	14	36	16	6	11.2778	7
QEAM01000010.1	0	1000	10	18	8	21	10	7	7	7	4	2	1	0	0	0	5	0	8	0	6	6	9	11	4	21	4	8	2	3	7	2	0	4	3	2	9	3	8	1	5.61111	4
QEAM01000010.1	1000	2000	6	12	4	4	6	6	6	4	1	0	0	0	0	0	3	0	7	0	3.27778	3.5	7	12	5	6	8	6	6	5	4	1	1	0	3	4	4	4	2	1	4.38889	4
QEAM01000010.1	2000	3000	10	11	3	12	11	3	4	3	2	1	0	0	0	0	3	0	9	0	4	3	6	11	5	8	14	5	7	7	3	3	2	1	5	5	6	8	7	0	5.72222	5.5
QEAM01000010.1	3000	4000	9	16	3	26	10	6	7	2	1	2	1	0	0	0	4	0	11	0	5.44444	2.5	23	31	19	22	53	29	25	16	15	14	7	3	6	8	16	18	17	1	17.9444	16.5
QEAM01000010.1	4000	5000	11	11	4	2	18	6	10	3	2	1	2	0	1	0	7	0	24	0	5.66667	2.5	12	16	8	2	31	11	17	8	9	6	7	3	4	2	10	10	13	1	9.44444	8.5
QEAM01000010.1	5000	6000	15	17	5	2	27	6	11	6	3	2	1	0	2	0	9	0	36	0	7.88889	4	16	12	12	4	31	15	16	13	17	6	10	6	4	4	13	13	16	1	11.6111	12.5
QEAM01000010.1	6000	7000	12	12	8	1	25	5	10	4	2	2	1	0	2	0	13	0	23	0	6.66667	3	14	14	9	1	26	14	15	7	11	6	9	4	4	4	20	12	17	0	10.3889	10
QEAM01000010.1	7000	8000	17	14	12	2	28	9	14	5	5	2	2	0	0	0	8	0	14	0	7.33333	5	69	77	116	31	199	99	111	57	94	50	72	42	26	13	52	59	58	10	68.6111	58.5
QEAM01000010.1	8000	9000	18	16	23	5	26	11	22	8	3	3	2	0	2	0	10	0	25	0	9.66667	6.5	70	84	133	32	193	98	136	75	96	50	70	51	22	16	50	66	58	11	72.8333	68
QEAM01000010.1	9000	10000	22	28	26	8	39	24	22	17	8	7	4	0	1	0	20	0	30	0	14.2222	12.5	24	19	26	9	42	24	27	31	15	8	10	9	11	12	31	17	21	3	18.8333	18
QEAM01000010.1	10000	11000	34	35	30	9	37	30	24	35	10	10	2	0	5	0	35	1	40	0	18.7222	17	68	62	49	20	74	66	58	79	50	45	25	12	37	96	76	114	50	8	54.9444	54
QEAM01000010.1	11000	12000	65	55	34	18	49	42	33	43	23	13	6	0	8	0	53	0	80	0	29	28	94	73	55	41	90	67	72	95	114	75	35	6	62	43	106	112	79	10	68.2778	72.5
QEAM01000010.1	12000	13000	71	48	21	22	46	33	30	45	32	18	2	0	8	0	55	0	67	0	27.6667	26	93	59	44	31	73	58	45	67	91	64	27	0	54	6	90	51	46	6	50.2778	52.5
QEAM01000010.1	13000	14000	53	45	12	26	37	27	23	26	28	18	3	0	9	0	51	0	74	0	24	24.5	81	65	32	52	69	49	47	54	98	74	21	5	49	4	108	35	78	7	51.5556	50.5
QEAM01000010.1	14000	15000	48	35	10	36	24	21	19	21	27	11	2	1	9	0	45	0	88	0	22.0556	20	91	75	47	125	84	59	62	68	147	96	28	41	73	14	135	48	110	9	72.8889	70.5
QEAM01000010.1	15000	16000	38	23	9	36	18	9	19	19	20	12	1	0	6	0	32	0	56	0	16.5556	15	61	37	27	70	38	30	47	41	94	67	16	32	42	21	99	43	65	7	46.5	41.5
QEAM01000010.1	16000	17000	29	15	9	33	11	6	19	13	22	5	2	0	3	0	26	0	40	0	12.9444	10	178	134	99	231	153	113	230	166	326	199	90	80	109	94	247	151	196	32	157.111	152
QEAM01000010.1	17000	18000	28	13	7	39	9	5	19	10	21	10	2	0	3	0	14	0	27	0	11.5	9.5	78	59	50	150	68	53	108	77	214	129	47	32	53	53	80	71	79	17	78.7778	69.5
QEAM01000010.1	18000	19000	22	21	4	37	16	7	17	11	17	11	1	0	3	0	12	0	22	0	11.1667	11	58	42	24	115	72	38	68	62	150	103	29	3	37	43	48	58	37	6	55.1667	45.5
QEAM01000010.1	19000	20000	20	19	7	28	21	12	14	12	16	11	2	0	4	0	14	0	33	0	11.8333	12	32	32	25	44	51	20	44	37	64	55	17	9	29	28	43	38	42	4	34.1111	34.5
QEAM01000010.1	20000	21000	22	24	7	32	25	12	20	15	7	13	2	0	7	0	16	0	52	0	14.1111	12.5	22	29	16	50	35	28	45	32	31	59	18	20	32	9	41	24	47	6	30.2222	30
QEAM01000010.1	21000	22000	23	25	14	39	26	11	18	16	6	16	1	1	9	0	16	0	61	0	15.6667	15	91	115	103	164	124	105	139	102	76	185	71	121	97	20	88	106	112	11	101.667	104
QEAM01000010.1	22000	23000	19	18	16	24	20	10	14	11	5	11	2	2	4	0	11	0	32	0	11.0556	11	52	75	102	105	112	66	106	88	65	135	45	201	85	15	44	53	69	9	79.2778	72
QEAM01000010.1	23000	24000	10	13	19	10	11	5	10	12	2	4	0	1	8	0	4	0	19	0	7.11111	6.5	7	10	14	7	13	5	9	12	7	14	5	23	34	2	9	10	15	2	11	9.5
QEAM01000010.1	24000	25000	2	15	16	8	6	3	6	6	1	2	1	0	15	0	4	0	13	0	5.44444	3.5	8	17	42	19	13	12	9	15	5	6	8	3	76	8	7	15	9	1	15.1667	9
QEAM01000010.1	25000	26000	3	6	18	7	1	2	5	3	0	0	1	0	15	0	3	0	9	0	4.05556	2.5	2	6	8	6	0	2	3	4	0	2	1	0	46	1	3	4	3	0	5.05556	2.5
QEAM01000010.1	26000	27000	2	6	9	3	1	2	4	3	0	0	0	0	14	0	2	0	9	0	3.05556	2	0	2	1	1	1	1	1	1	0	0	0	0	16	0	1	2	2	0	1.61111	1
QEAM01000010.1	27000	28000	3	3	8	2	3	2	4	0	0	0	0	0	23	0	6	0	15	0	3.83333	2	6	17	36	10	6	9	19	3	1	3	4	2	140	2	10	16	21	3	17.1111	7.5
QEAM01000010.1	28000	29000	10	10	11	5	16	5	8	1	0	1	1	1	32	0	19	0	45	0	9.16667	5	4	9	12	7	22	7	10	1	0	1	5	13	164	2	29	11	24	3	18	8
QEAM01000010.1	29000	30000	8	18	13	7	33	12	10	2	1	0	1	1	34	0	33	0	55	0	12.6667	7.5	28	44	60	34	129	39	38	13	6	9	19	100	424	5	129	63	106	26	70.6667	38.5
QEAM01000010.1	30000	31000	12	13	9	8	35	7	7	2	1	1	1	1	23	0	31	0	58	0	11.6111	7	42	61	66	56	156	68	44	28	18	37	43	73	305	13	113	96	95	65	76.6111	63
QEAM01000010.1	31000	32000	29	19	10	9	37	9	8	12	2	4	2	0	15	0	28	0	39	0	12.3889	9	19	9	8	7	31	8	4	5	3	11	6	1	50	1	31	8	25	8	13.0556	8
QEAM01000010.1	32000	33000	30	16	9	11	31	10	5	11	2	8	3	0	5	0	19	1	30	0	10.6111	8.5	90	52	42	40	130	45	40	58	23	68	44	30	86	9	56	43	53	39	52.6667	44.5
QEAM01000010.1	33000	34000	33	9	6	11	30	6	6	11	1	7	2	0	3	0	11	0	26	0	9	6	51	21	22	29	67	22	18	28	15	43	29	42	37	8	34	29	37	15	30.3889	29
QEAM01000010.1	34000	35000	28	7	4	15	22	6	5	6	2	7	2	0	2	0	9	0	26	0	7.83333	5.5	93	43	47	67	134	49	40	55	37	85	56	30	32	11	44	35	50	19	51.5	45.5
QEAM01000010.1	35000	36000	27	6	7	16	18	13	4	4	3	8	3	0	1	0	6	0	20	0	7.55556	5	30	10	13	17	31	24	5	11	12	22	13	1	9	3	15	12	19	4	13.9444	12.5
QEAM01000010.1	36000	37000	39	15	20	34	19	22	12	13	6	7	3	0	3	0	9	0	35	0	13.1667	10.5	68	24	53	69	59	66	24	39	41	45	44	14	19	13	30	30	31	6	37.5	35
QEAM01000010.1	37000	38000	61	37	49	97	28	57	28	26	12	10	10	0	4	0	26	1	83	0	29.3889	26	69	38	49	102	40	52	24	37	30	32	34	10	23	10	41	23	54	8	37.5556	35.5
QEAM01000010.1	38000	39000	29	16	23	32	14	38	20	20	2	3	4	0	3	0	13	0	37	0	14.1111	13.5	62	32	69	77	51	82	58	53	16	24	48	21	25	26	31	58	39	10	43.4444	43.5
QEAM01000010.1	39000	40000	21	19	19	28	10	20	16	15	2	3	2	0	4	0	10	0	25	0	10.7778	10	45	36	42	94	34	60	45	43	14	23	31	13	30	30	34	96	42	13	40.2778	35
QEAM01000010.1	40000	41000	13	15	4	22	8	7	14	6	3	4	0	1	3	0	9	0	41	0	8.33333	5	26	27	24	61	23	29	37	16	24	23	13	70	26	31	27	69	42	9	32.0556	26.5
QEAM01000010.1	41000	42000	5	11	6	16	6	6	14	3	3	2	1	1	1	0	12	0	36	0	6.83333	4	16	10	10	24	18	15	21	9	10	13	7	48	14	11	22	28	32	4	17.3333	14.5
QEAM01000010.1	42000	43000	10	10	5	9	9	6	10	6	4	4	2	1	2	0	16	0	34	0	7.11111	5.5	14	16	9	30	17	13	20	12	12	19	11	32	14	18	26	24	28	6	17.8333	16.5
QEAM01000010.1	43000	44000	11	14	6	11	7	8	13	7	4	4	2	1	2	0	17	0	33	0	7.77778	6.5	35	36	22	41	29	31	57	23	59	48	43	59	33	118	69	103	55	6	48.1667	42
QEAM01000010.1	44000	45000	11	9	5	7	3	4	9	2	1	1	1	0	1	0	8	0	19	0	4.5	2.5	33	50	30	41	23	43	53	30	42	54	37	34	23	69	46	82	45	3	41	41.5
QEAM01000010.1	45000	46000	9	8	2	3	2	4	6	3	0	2	1	0	1	0	4	0	17	0	3.44444	2	15	9	7	4	3	8	7	3	2	6	3	0	6	14	10	34	14	1	8.11111	6.5
QEAM01000010.1	46000	47000	11	5	3	4	3	7	4	3	0	2	1	0	2	0	5	0	17	0	3.72222	3	13	8	4	7	5	9	7	5	1	10	2	1	10	21	11	15	9	1	7.72222	7.5
QEAM01000010.1	47000	48000	6	4	3	3	2	7	2	1	1	2	0	0	2	0	4	0	13	0	2.77778	2	26	19	12	18	17	28	18	20	11	25	23	8	20	44	17	26	24	2	19.8889	19.5
QEAM01000010.1	48000	49000	6	7	1	4	1	2	1	4	3	2	2	0	3	0	5	0	13	0	3	2	6	4	2	4	0	5	2	4	10	5	5	3	9	9	9	5	5	0	4.83333	5
QEAM01000010.1	49000	50000	9	5	2	4	2	3	3	2	10	1	2	0	4	0	4	0	13	0	3.55556	2.5	14	8	5	9	6	12	6	6	45	9	9	9	30	16	13	16	14	1	12.6667	9
QEAM01000010.1	50000	51000	12	6	3	7	4	4	3	1	15	0	2	0	6	0	6	0	17	0	4.77778	3.5	14	11	4	7	9	10	6	6	47	4	8	1	45	12	12	13	17	2	12.6667	9.5
QEAM01000010.1	51000	52000	16	11	4	5	4	8	3	5	31	2	1	0	8	0	6	0	10	0	6.33333	4.5	16	7	6	5	9	9	6	5	54	5	7	1	25	5	5	3	6	2	9.77778	6
QEAM01000010.1	52000	53000	17	9	3	6	7	8	4	3	34	2	2	0	12	0	11	0	24	0	7.88889	5	13	5	3	5	3	4	2	3	39	5	5	2	34	7	8	6	10	2	8.66667	5
QEAM01000010.1	53000	54000	11	9	2	4	3	6	5	2	34	2	2	0	10	0	8	0	29	0	7.05556	3.5	7	7	2	2	3	4	3	1	32	5	3	3	25	7	8	3	13	2	7.22222	3.5
QEAM01000010.1	54000	55000	9	7	2	2	1	5	6	3	29	2	1	0	7	0	3	0	17	0	5.22222	2.5	38	27	10	8	15	30	35	20	161	19	22	41	84	32	11	23	30	1	33.7222	25
QEAM01000010.1	55000	56000	6	3	0	0	0	2	1	1	14	1	0	0	2	0	1	0	7	0	2.11111	1	5	3	2	0	3	2	3	1	56	1	3	7	33	7	3	9	10	2	8.33333	3
QEAM01000010.1	56000	57000	2	1	0	0	0	0	0	1	13	0	0	0	3	0	3	0	6	0	1.61111	0	4	2	0	0	2	2	1	2	42	0	2	2	38	3	2	6	7	2	6.5	2
QEAM01000010.1	57000	58000	2	4	1	0	1	1	1	1	24	0	0	0	9	0	3	0	7	0	3	1	6	3	1	2	1	5	3	3	82	1	2	0	30	1	5	5	8	1	8.83333	3
QEAM01000010.1	58000	59000	3	5	1	5	1	3	4	3	46	0	0	0	11	0	4	0	19	0	5.83333	3	11	10	5	10	5	14	18	11	189	7	4	0	120	3	15	24	30	2	26.5556	10.5
QEAM01000010.1	59000	60000	4	5	2	5	0	2	5	1	44	1	0	0	7	0	2	0	15	0	5.16667	2	5	18	7	21	2	12	31	11	283	14	7	4	72	9	14	54	22	8	33	13
QEAM01000010.1	60000	61000	3	8	3	6	2	4	7	4	64	1	0	0	4	0	4	0	18	0	7.11111	3.5	7	10	6	22	4	7	17	9	158	10	2	4	32	8	8	24	15	8	19.5	8.5
QEAM01000010.1	61000	62000	3	11	2	8	4	6	11	8	56	3	0	0	3	0	3	0	10	0	7.11111	3	4	7	2	7	2	6	9	11	77	5	2	3	7	2	5	8	9	1	9.27778	5.5
QEAM01000010.1	62000	63000	6	14	3	12	6	9	10	12	47	2	0	0	2	0	7	0	19	0	8.27778	6	10	23	12	23	14	22	27	34	179	13	6	5	19	5	20	27	26	5	26.1111	19.5
QEAM01000010.1	63000	64000	13	16	8	10	11	16	17	24	59	2	1	0	1	0	11	0	19	0	11.5556	10.5	32	67	47	48	62	98	76	95	368	12	17	21	35	15	61	66	53	9	65.6667	50.5
QEAM01000010.1	64000	65000	20	24	7	9	15	23	19	24	58	1	2	0	2	0	19	0	32	0	14.1667	12	32	30	18	22	32	52	39	42	142	10	26	14	18	10	35	30	29	4	32.5	29.5
QEAM01000010.1	65000	66000	30	29	14	15	26	30	21	21	37	2	4	0	5	0	26	0	53	0	17.3889	18	52	53	35	28	56	61	46	44	99	15	58	28	31	11	55	47	55	7	43.3889	46.5
QEAM01000010.1	66000	67000	51	61	15	22	31	40	29	22	24	4	9	0	5	0	30	0	69	0	22.8889	22	103	122	60	50	111	110	83	88	165	27	104	31	45	17	86	78	83	11	76.3333	83
QEAM01000010.1	67000	68000	64	79	16	19	49	44	35	18	13	3	9	1	3	0	24	0	62	0	24.3889	17	85	107	34	40	87	70	74	45	73	22	96	14	25	16	51	60	55	8	53.4444	53
QEAM01000010.1	68000	69000	70	83	25	17	44	35	32	16	10	8	7	0	4	0	29	0	65	0	24.7222	16.5	106	125	67	60	95	84	68	43	50	53	64	12	33	18	71	42	82	7	60	62
QEAM01000010.1	69000	70000	61	69	24	25	29	32	20	13	10	8	5	0	4	0	15	0	60	0	20.8333	14	95	105	68	61	86	73	68	48	72	69	59	14	34	36	54	54	72	8	59.7778	64.5
QEAM01000010.1	70000	71000	41	45	18	15	10	16	15	8	11	7	1	0	2	0	6	0	33	0	12.6667	9	47	40	36	27	19	27	19	13	35	25	12	0	13	10	11	23	23	2	21.2222	21
QEAM01000010.1	71000	72000	43	33	18	15	6	8	13	5	16	6	3	0	1	0	5	0	19	0	10.6111	6	50	37	37	29	12	20	21	15	54	24	17	1	17	23	14	33	19	4	23.7222	20.5
QEAM01000010.1	72000	73000	37	26	24	12	5	7	14	4	12	6	1	0	1	0	5	0	18	0	9.55556	5.5	33	19	22	11	6	6	8	4	24	14	7	0	12	6	11	12	13	2	11.6667	11
QEAM01000010.1	73000	74000	31	13	151	4	10	10	17	14	12	6	2	0	2	0	9	0	27	0	17.1111	9.5	56	24	198	15	26	25	41	32	64	29	38	13	20	25	34	49	51	5	41.3889	30.5
QEAM01000010.1	74000	75000	38	24	151	12	14	13	23	28	14	6	3	1	3	0	17	1	38	0	21.4444	13.5	115	86	348	46	90	70	121	127	146	68	91	112	42	29	73	95	93	11	97.9444	90.5
QEAM01000010.1	75000	76000	4	1	2	2	3	2	3	3	2	0	0	0	0	0	2	0	10	0	1.88889	2	3	2	4	4	5	3	5	3	5	1	1	0	4	2	3	7	5	0	3.16667	3
QEAM01000010.1	76000	77000	9	12	6	2	8	17	9	6	5	1	0	0	1	0	5	0	12	0	5.16667	5	4	4	1	5	3	2	3	2	9	1	1	2	3	2	2	7	3	1	3.05556	2.5
QEAM01000010.1	77000	78000	6	16	5	4	6	12	7	4	4	2	0	0	1	0	4	1	11	0	4.61111	4	8	12	5	9	8	16	11	10	22	9	4	0	8	8	9	19	12	1	9.5	9
QEAM01000010.1	78000	79000	2	5	2	5	3	2	2	1	6	0	1	0	0	0	3	0	10	0	2.33333	2	13	28	17	27	23	17	25	11	87	10	9	1	10	17	17	36	22	6	20.8889	17
QEAM01000010.1	79000	80000	7	11	5	5	4	6	4	5	8	3	2	0	1	0	5	0	12	0	4.33333	4.5	6	7	4	4	5	7	6	2	15	7	4	0	4	2	6	10	10	1	5.55556	5.5
QEAM01000010.1	80000	81000	8	10	5	3	3	5	5	2	8	3	1	0	3	0	8	0	20	0	4.66667	3	12	21	12	12	11	17	13	6	36	14	11	4	18	8	14	34	16	4	14.6111	12.5
QEAM01000010.1	81000	82000	9	17	9	4	4	8	5	1	12	2	1	0	2	0	8	0	16	0	5.44444	4	7	18	13	9	8	10	7	4	27	6	5	2	16	6	15	22	23	3	11.1667	8.5
QEAM01000010.1	82000	83000	8	21	12	3	6	5	4	7	21	1	1	0	1	0	9	0	23	0	6.77778	4.5	10	23	22	9	15	9	8	15	55	8	12	8	12	7	24	35	33	2	17.0556	12
QEAM01000010.1	83000	84000	16	36	15	13	20	14	7	14	17	4	5	0	2	0	17	0	45	0	12.5	13.5	52	130	122	52	141	116	80	86	223	51	110	87	49	27	123	102	122	21	94.1111	94.5
QEAM01000010.1	84000	85000	31	52	27	22	38	23	15	16	20	5	5	0	1	0	25	0	56	0	18.6667	18	35	59	44	34	58	38	24	30	76	18	40	38	28	9	83	42	81	11	41.5556	38
QEAM01000010.1	85000	86000	29	50	21	14	30	18	12	15	23	3	4	0	2	0	24	0	43	0	16	14.5	48	82	64	45	54	61	49	54	132	28	48	42	31	12	77	56	79	14	54.2222	51.5
QEAM01000010.1	86000	87000	30	49	18	18	30	20	16	14	25	2	5	0	1	0	14	0	36	0	15.4444	15	98	188	150	119	169	145	137	134	278	55	152	47	55	9	116	106	122	31	117.278	120.5
QEAM01000010.1	87000	88000	17	43	17	20	24	15	15	15	17	1	5	0	3	0	15	0	33	0	13.3333	15	59	121	89	82	116	75	98	74	166	15	65	14	42	3	83	51	68	13	68.5556	71
QEAM01000010.1	88000	89000	24	37	14	26	18	13	19	14	20	1	4	0	2	0	17	0	33	0	13.4444	14	12	21	13	22	18	12	20	14	44	3	16	11	10	7	29	14	21	1	16	14
QEAM01000010.1	89000	90000	8	23	9	19	4	10	11	7	22	0	4	2	1	0	15	1	26	0	9	7.5	17	44	19	40	12	22	25	15	105	4	26	89	18	28	25	49	32	3	31.8333	25
QEAM01000010.1	90000	91000	14	29	8	20	5	7	16	7	27	2	4	0	1	0	5	0	18	0	9.05556	6	5	17	8	22	3	5	17	9	60	2	14	1	5	4	5	10	11	1	11.0556	6.5
QEAM01000010.1	91000	92000	6	26	4	23	2	4	18	4	19	0	0	0	0	0	5	0	9	0	6.66667	4	21	72	16	74	10	11	62	19	124	5	21	0	11	5	18	25	15	2	28.3889	17
QEAM01000010.1	92000	93000	8	31	5	17	2	4	17	2	20	0	0	0	1	0	5	0	8	0	6.66667	3	10	37	6	28	6	5	21	6	46	3	3	1	5	2	8	8	6	2	11.2778	6
QEAM01000010.1	93000	94000	14	21	4	12	4	6	27	4	16	1	1	0	0	0	13	0	32	0	8.61111	4	17	27	15	22	9	15	42	20	63	4	9	3	14	7	31	21	36	6	20.0556	16
QEAM01000010.1	94000	95000	19	30	15	8	8	8	21	10	20	1	1	0	1	0	16	0	41	0	11.0556	8	40	73	55	34	33	46	102	51	150	9	27	6	26	22	60	49	71	39	49.6111	43
QEAM01000010.1	95000	96000	12	20	11	7	7	8	17	9	14	2	1	0	1	0	9	0	34	0	8.44444	7.5	22	35	38	14	30	23	58	32	77	6	13	12	13	9	29	29	34	3	26.5	26
QEAM01000010.1	96000	97000	13	15	11	3	10	6	17	8	8	0	1	0	1	0	5	0	14	0	6.22222	5.5	39	49	75	18	52	36	80	39	80	3	26	7	21	15	31	32	45	4	36.2222	34
QEAM01000010.1	97000	98000	5	5	9	2	6	3	15	5	3	0	0	0	1	0	1	0	10	0	3.61111	2.5	7	7	13	3	8	7	17	9	12	0	3	2	4	2	6	6	12	0	6.55556	6.5
QEAM01000010.1	98000	99000	10	4	12	2	5	3	8	5	0	0	1	0	0	0	5	0	11	0	3.66667	2.5	7	5	13	5	5	4	5	5	2	1	4	4	5	4	5	6	10	1	5.05556	5
QEAM01000010.1	99000	100000	4	2	5	3	3	2	4	2	0	1	1	0	0	0	5	0	9	0	2.27778	2	24	19	58	13	41	21	39	21	4	11	27	37	28	45	28	42	54	11	29.0556	27.5
QEAM01000010.1	100000	101000	3	3	8	3	5	3	3	2	1	1	0	0	0	0	3	0	10	0	2.5	2.5	5	5	17	8	11	8	8	3	1	3	6	3	7	12	6	11	11	2	7.05556	6.5
QEAM01000010.1	101000	102000	4	5	5	5	5	6	5	3	1	2	1	0	1	0	5	0	11	0	3.27778	3.5	9	7	13	9	12	22	19	6	6	16	13	12	9	24	14	19	22	2	13	12.5
QEAM01000010.1	102000	103000	6	5	4	5	4	10	7	4	1	3	1	0	1	0	6	0	13	0	3.88889	4	35	35	56	42	60	100	78	40	20	54	56	28	34	82	46	55	62	8	49.5	50
QEAM01000010.1	103000	104000	5	3	2	3	2	13	10	4	1	2	2	0	0	0	4	0	16	0	3.72222	2	6	8	5	9	7	23	15	7	6	11	13	2	9	14	9	14	15	3	9.77778	9
QEAM01000010.1	104000	105000	8	9	3	5	4	21	10	12	1	2	2	0	1	0	7	0	16	0	5.61111	3.5	8	8	4	6	4	18	9	20	4	6	11	3	5	5	9	7	9	2	7.66667	6.5
QEAM01000010.1	105000	106000	7	9	6	7	2	18	11	17	1	5	4	0	1	0	9	0	28	0	6.94444	5.5	18	22	25	17	8	47	29	49	10	23	29	12	12	10	22	19	32	6	21.6667	20.5
QEAM01000010.1	106000	107000	6	9	6	5	3	10	8	9	4	3	3	0	1	0	7	0	20	0	5.22222	4.5	24	29	33	18	11	62	28	38	24	26	33	12	13	9	21	14	32	8	24.1667	24
QEAM01000010.1	107000	108000	6	10	8	6	2	20	3	9	4	3	2	0	1	0	4	0	15	0	5.16667	3.5	1	3	3	2	1	6	2	4	5	4	2	1	2	1	4	1	3	1	2.55556	2
QEAM01000010.1	108000	109000	9	10	10	4	3	19	6	12	5	5	4	0	0	0	4	0	9	0	5.55556	4.5	3	4	4	1	2	7	2	6	1	4	5	0	2	1	3	1	2	0	2.66667	2
QEAM01000010.1	109000	110000	8	8	7	3	5	12	5	11	2	4	4	0	1	0	3	0	7	0	4.44444	4	9	10	20	8	9	35	12	24	10	27	17	0	4	4	6	7	9	1	11.7778	9
QEAM01000010.1	110000	111000	5	10	10	5	5	14	7	11	1	7	3	0	0	0	7	1	12	0	5.44444	5	7	7	8	4	4	13	6	11	1	8	7	1	2	1	7	6	4	1	5.44444	6
QEAM01000010.1	111000	112000	11	16	12	10	6	11	11	9	0	6	2	0	2	0	14	0	31	0	7.83333	7.5	33	41	54	39	29	58	39	53	5	76	27	29	34	53	69	69	75	5	43.7778	40
QEAM01000010.1	112000	113000	10	10	11	8	2	8	7	11	0	5	1	0	2	0	15	0	30	0	6.66667	6	56	64	83	51	55	81	59	77	8	91	40	30	57	117	105	98	116	7	66.3889	61.5
QEAM01000010.1	113000	114000	8	7	14	8	4	6	4	6	1	3	1	0	1	0	6	0	21	0	5	4	12	17	39	17	14	11	14	25	4	17	9	1	22	51	28	27	34	5	19.2778	17
QEAM01000010.1	114000	115000	8	8	13	7	8	3	5	5	0	4	0	0	2	0	7	0	19	0	4.94444	4.5	5	4	10	6	8	2	2	3	1	4	1	0	4	7	7	4	9	1	4.33333	4
QEAM01000010.1	115000	116000	7	7	15	12	20	5	4	6	2	3	0	0	2	0	10	0	26	0	6.61111	4.5	28	53	117	79	143	44	44	52	23	66	25	52	48	64	76	79	79	7	59.9444	52.5
QEAM01000010.1	116000	117000	9	9	12	14	28	4	4	9	1	2	1	1	2	0	11	0	20	0	7.05556	4	32	36	63	63	110	22	22	25	11	29	13	83	33	30	48	27	49	13	39.3889	31
QEAM01000010.1	117000	118000	6	7	16	10	26	2	4	3	0	1	0	0	1	0	6	0	15	0	5.38889	2.5	26	46	143	73	165	27	39	22	14	20	19	46	37	48	51	56	69	90	55.0556	46
QEAM01000010.1	118000	119000	17	18	121	18	40	45	9	14	3	10	1	0	3	0	14	0	44	0	19.8333	12	29	34	110	40	85	95	31	40	29	67	15	46	36	21	46	44	67	32	48.1667	40
QEAM01000011.1	0	1000	43	31	30	89	37	28	24	70	48	36	8	4	4	0	35	0	93	0	32.2222	30.5	88	59	78	168	102	72	75	150	222	194	95	262	42	48	129	129	156	24	116.278	98.5
QEAM01000011.1	1000	2000	25	24	18	129	32	31	16	89	48	47	7	1	1	0	11	1	57	0	29.8333	21	72	75	101	248	137	123	83	228	335	274	72	205	39	63	44	123	117	28	131.5	109
QEAM01000011.1	2000	3000	14	16	8	20	10	7	6	36	7	19	1	2	1	0	6	0	15	0	9.33333	7	29	31	35	50	45	41	35	110	81	105	31	91	18	19	19	39	39	4	45.6667	37
QEAM01000011.1	3000	4000	11	6	6	0	5	3	6	26	2	8	1	0	1	0	4	0	8	0	4.83333	3.5	30	27	29	6	26	20	24	157	17	95	19	62	11	16	25	38	26	1	34.9444	25.5
QEAM01000011.1	4000	5000	14	8	3	2	3	2	3	54	0	8	4	0	1	0	5	0	8	0	6.38889	3	18	13	7	4	11	7	8	91	5	39	13	12	5	5	11	11	12	1	15.1667	11
QEAM01000011.1	5000	6000	11	4	2	1	3	1	4	51	0	6	5	0	0	0	3	0	9	0	5.55556	2.5	34	18	12	5	18	15	26	167	10	64	47	8	11	14	15	34	22	2	29	16.5
QEAM01000011.1	6000	7000	20	5	1	2	3	2	4	56	1	6	2	0	0	0	2	0	6	0	6.11111	2	29	10	5	4	8	3	13	101	1	22	17	1	3	2	6	7	4	1	13.1667	5.5
QEAM01000011.1	7000	8000	12	5	1	2	3	2	7	54	1	1	1	0	0	0	3	0	11	0	5.72222	1.5	18	6	2	3	2	5	10	92	3	5	13	1	2	8	4	15	10	1	11.1111	5
QEAM01000011.1	8000	9000	14	7	2	2	3	3	3	55	1	0	0	0	1	0	4	0	16	0	6.16667	2	13	6	1	2	6	3	5	52	4	4	6	1	7	5	11	8	24	2	8.88889	5.5
QEAM01000011.1	9000	10000	17	3	0	3	6	3	3	32	1	1	1	0	1	0	7	0	13	0	5.05556	2	115	50	24	37	112	67	63	294	23	39	27	27	29	11	63	76	62	49	64.8889	49.5
QEAM01000011.1	10000	11000	11	4	1	2	9	4	2	23	0	1	1	0	1	0	5	0	10	0	4.11111	1.5	37	27	8	11	88	41	28	163	20	32	19	6	19	4	35	65	26	53	37.8889	27.5
QEAM01000011.1	11000	12000	20	14	8	13	28	20	17	4	4	5	6	0	3	0	7	0	28	0	9.83333	6.5	37	23	21	22	54	22	13	15	13	24	42	8	9	11	11	28	16	17	21.4444	19
QEAM01000011.1	12000	13000	14	6	2	9	20	9	4	3	0	1	1	0	1	0	4	0	13	0	4.83333	2.5	29	16	4	22	53	16	19	11	9	14	14	3	5	3	9	22	16	7	15.1111	14
QEAM01000011.1	13000	14000	11	12	2	17	27	6	7	4	3	3	3	0	1	0	11	0	27	0	7.44444	3.5	36	25	9	42	73	20	19	14	12	15	19	6	9	2	23	23	38	9	21.8889	19
QEAM01000011.1	14000	15000	12	16	4	27	43	6	7	4	2	4	3	0	0	0	10	0	20	0	8.77778	4	56	71	27	138	225	39	77	37	33	56	92	125	20	7	38	58	44	2	63.6111	50
QEAM01000011.1	15000	16000	9	14	4	23	35	5	14	6	2	2	36	1	2	0	6	0	18	0	9.83333	5.5	32	40	17	83	125	31	57	19	15	34	139	104	15	8	19	51	28	2	45.5	31.5
QEAM01000011.1	16000	17000	10	12	3	37	33	4	11	3	3	2	88	0	2	0	4	0	22	0	13	3.5	19	27	7	84	94	19	57	14	14	31	436	32	14	5	15	61	28	3	53.3333	23
QEAM01000011.1	17000	18000	9	20	3	41	32	4	15	3	7	5	94	0	2	0	5	0	23	0	14.6111	5	16	17	5	66	57	15	39	9	20	17	358	11	8	6	15	45	30	2	40.8889	16.5
QEAM01000011.1	18000	19000	10	18	1	35	26	3	16	4	7	2	148	0	1	0	6	0	21	0	16.5556	5	19	21	5	68	56	14	27	14	38	18	417	11	10	3	18	31	22	2	44.1111	18.5
QEAM01000011.1	19000	20000	10	16	4	32	22	9	10	3	10	3	138	0	1	0	7	1	18	0	15.7778	8	12	22	8	80	38	26	23	12	57	15	592	13	11	3	19	31	22	2	54.7778	20.5
QEAM01000011.1	20000	21000	5	12	3	16	2	5	5	2	6	1	85	0	1	0	3	0	12	0	8.77778	3	6	14	5	22	5	15	7	5	19	5	202	6	5	9	3	13	9	0	19.4444	6.5
QEAM01000011.1	21000	22000	7	6	2	14	1	5	4	2	5	1	64	0	0	0	4	0	12	0	7.05556	3	13	18	11	37	8	18	16	8	37	2	282	3	10	10	8	21	14	1	28.7222	12
QEAM01000011.1	22000	23000	6	7	3	9	3	6	3	3	1	0	36	0	1	0	2	0	8	0	4.88889	3	12	17	17	38	13	31	18	12	21	3	210	0	12	11	13	18	16	2	25.7778	14.5
QEAM01000011.1	23000	24000	8	10	4	9	3	6	6	3	2	1	18	0	1	0	5	0	15	0	5.05556	3.5	44	55	55	67	43	78	69	39	61	17	362	1	35	49	58	69	75	7	65.7778	55
QEAM01000011.1	24000	25000	8	6	3	7	5	4	5	2	1	1	5	0	1	0	7	0	16	0	3.94444	3.5	82	100	99	111	124	141	127	70	126	36	403	1	67	131	137	148	154	9	114.778	117.5
QEAM01000011.1	25000	26000	5	8	2	5	7	11	3	1	1	0	2	0	1	0	3	0	13	0	3.44444	2	31	41	34	39	66	135	47	19	52	16	33	5	35	40	47	52	75	7	43	39.5
QEAM01000011.1	26000	27000	6	8	2	2	9	14	6	2	2	1	1	0	1	0	4	0	13	0	3.94444	2	15	27	13	13	44	52	18	14	22	5	12	3	21	63	16	32	30	4	22.4444	17
QEAM01000011.1	27000	28000	5	10	5	2	10	13	6	5	2	1	0	1	2	0	5	0	16	0	4.61111	3.5	14	34	22	12	44	58	20	32	21	14	7	46	39	76	24	37	38	3	30.0556	28
QEAM01000011.1	28000	29000	10	18	7	6	19	21	13	11	1	2	1	1	4	0	11	0	24	0	8.27778	6.5	37	82	53	26	125	127	78	82	62	35	20	126	109	139	77	56	95	8	74.2778	77.5
QEAM01000011.1	29000	30000	27	33	10	8	33	17	24	13	5	5	1	0	7	0	18	1	31	0	12.9444	9	51	71	30	27	95	77	52	42	35	25	22	25	72	28	61	16	53	3	43.6111	38.5
QEAM01000011.1	30000	31000	23	33	13	8	25	12	19	16	4	3	2	0	5	0	11	0	36	0	11.6667	9.5	63	78	38	27	86	40	46	50	28	34	19	4	69	41	53	18	51	4	41.6111	40.5
QEAM01000011.1	31000	32000	14	13	5	4	10	5	5	5	2	1	1	1	4	0	8	0	26	0	5.77778	4.5	17	26	14	9	35	18	15	19	7	7	6	24	27	24	23	14	25	4	17.4444	17.5
QEAM01000011.1	32000	33000	16	16	5	2	11	3	6	3	1	2	1	0	3	0	8	0	19	0	5.33333	3	11	10	5	2	9	4	6	4	2	2	2	7	7	4	6	5	10	0	5.33333	5
QEAM01000011.1	33000	34000	32	15	5	3	11	4	6	3	2	1	2	0	2	0	7	0	13	0	5.88889	3	60	41	26	12	43	16	27	14	19	11	19	31	18	20	30	18	24	3	24	19.5
QEAM01000011.1	34000	35000	27	13	5	1	14	4	6	10	2	1	2	0	1	0	8	0	17	0	6.16667	3	42	25	10	7	42	14	16	30	11	9	15	10	10	17	29	16	21	4	18.2222	15.5
QEAM01000011.1	35000	36000	31	15	4	6	16	5	7	12	1	1	1	0	1	0	5	0	17	0	6.77778	4.5	66	33	18	17	68	27	33	57	23	15	28	17	13	13	29	18	30	5	28.3333	25
QEAM01000011.1	36000	37000	54	12	4	9	32	4	7	13	2	1	1	0	1	0	7	0	15	0	9	4	288	127	88	84	243	90	118	175	66	52	108	52	28	58	61	52	69	9	98.2222	76.5
QEAM01000011.1	37000	38000	58	11	3	9	33	3	10	15	1	1	1	0	0	0	5	0	16	0	9.22222	3	50	15	7	11	37	10	8	27	4	7	8	9	5	15	13	6	14	3	13.8333	9.5
QEAM01000011.1	38000	39000	54	12	14	9	32	6	10	14	2	2	2	0	1	0	12	0	26	0	10.8889	7.5	75	16	19	21	50	16	21	42	10	12	13	20	13	24	22	16	29	3	23.4444	19.5
QEAM01000011.1	39000	40000	66	14	34	11	32	5	18	23	5	1	0	0	2	0	11	0	26	0	13.7778	8	58	15	36	15	38	8	21	31	17	6	4	25	4	9	15	8	12	2	18	15
QEAM01000011.1	40000	41000	44	14	41	12	23	4	14	20	5	2	0	1	1	0	8	0	22	0	11.7222	6.5	65	32	87	28	66	16	49	53	56	8	7	111	13	13	25	23	26	2	37.7778	27
QEAM01000011.1	41000	42000	48	14	48	12	23	4	13	25	8	1	1	1	0	0	5	0	16	0	12.1667	6.5	43	17	56	16	27	10	27	38	35	3	6	36	6	3	11	13	20	4	20.6111	16.5
QEAM01000011.1	42000	43000	46	16	52	9	15	4	16	26	10	2	2	1	1	0	4	0	16	0	12.2222	6.5	52	15	62	17	26	9	22	36	35	4	9	17	7	4	11	14	12	6	19.8889	14.5
QEAM01000011.1	43000	44000	58	22	76	13	14	8	14	18	10	3	1	0	1	0	4	0	12	0	14.1111	9	121	63	190	45	86	44	82	86	95	24	30	29	14	19	13	40	28	33	57.8889	42
QEAM01000011.1	44000	45000	56	19	71	8	9	5	12	17	11	3	1	0	1	0	2	0	10	0	12.5	6.5	41	15	41	10	7	9	8	16	20	8	7	1	3	3	8	5	9	6	12.0556	8
QEAM01000011.1	45000	46000	15	20	48	8	6	6	5	3	12	5	1	0	1	0	5	0	17	0	8.44444	5	26	27	61	13	13	12	11	17	50	26	11	3	7	16	21	18	24	14	20.5556	16.5
QEAM01000011.1	46000	47000	13	13	40	10	6	5	5	4	13	6	1	0	1	0	5	0	19	0	7.83333	5	22	24	81	17	19	17	16	17	71	45	17	4	15	33	28	30	37	17	28.3333	20.5
QEAM01000011.1	47000	48000	11	13	39	8	8	5	6	4	14	6	0	0	1	0	4	0	17	0	7.55556	5.5	35	49	120	30	45	31	23	22	139	68	29	10	22	46	29	36	43	14	43.9444	33
QEAM01000011.1	48000	49000	20	20	41	9	11	10	7	5	28	11	2	0	1	0	12	0	38	0	11.9444	9.5	14	21	50	15	20	15	12	5	101	34	10	7	15	42	25	29	35	13	25.7222	17.5
QEAM01000011.1	49000	50000	11	15	33	7	8	10	7	4	36	6	1	0	1	0	9	0	18	0	9.22222	7	12	19	41	14	23	17	14	6	179	42	14	12	10	73	15	43	20	13	31.5	16
QEAM01000011.1	50000	51000	6	6	8	2	5	3	3	2	35	3	0	0	1	0	8	0	10	0	5.11111	3	4	2	3	2	1	2	1	1	28	4	1	0	2	11	4	6	3	1	4.22222	2
QEAM01000011.1	51000	52000	5	2	6	2	5	9	3	3	33	1	0	0	0	0	3	0	8	0	4.44444	2.5	7	5	9	3	6	11	4	4	73	3	3	1	3	17	4	7	4	0	9.11111	4
QEAM01000011.1	52000	53000	9	7	7	2	7	15	5	5	54	3	1	0	1	0	6	0	11	0	7.38889	5	31	34	48	12	42	64	33	22	335	37	28	35	11	47	27	31	19	3	47.7222	32
QEAM01000011.1	53000	54000	19	13	14	6	13	28	11	7	86	7	2	0	1	0	11	0	18	0	13.1111	9	106	97	149	52	137	237	120	66	645	138	97	105	34	79	66	57	51	13	124.944	97
QEAM01000011.1	54000	55000	27	10	13	8	15	31	12	8	62	8	3	0	2	0	11	0	21	0	12.8333	9	34	30	32	16	45	74	37	23	158	48	30	7	17	33	35	26	27	8	37.7778	31
QEAM01000011.1	55000	56000	11	9	4	3	11	14	9	7	44	8	4	0	1	0	15	0	19	0	8.83333	7.5	12	8	10	4	21	15	12	9	70	19	19	2	6	7	17	12	11	3	14.2778	11.5
QEAM01000011.1	56000	57000	10	7	4	4	8	10	8	5	33	7	6	0	3	0	10	0	18	0	7.38889	6.5	10	6	7	7	11	15	7	12	61	27	23	8	7	6	16	8	11	1	13.5	9
QEAM01000011.1	57000	58000	12	4	6	2	8	5	7	6	23	5	6	0	4	0	9	0	14	0	6.16667	5.5	18	12	9	5	19	10	18	20	121	46	32	21	26	28	33	41	25	15	27.7222	20.5
QEAM01000011.1	58000	59000	6	5	3	1	6	2	7	7	5	7	3	0	2	0	8	0	12	0	4.11111	4	12	10	8	3	14	7	19	24	45	46	39	20	27	21	32	41	24	10	22.3333	20.5
QEAM01000011.1	59000	60000	6	3	1	1	3	2	4	5	1	5	1	0	4	0	3	0	11	0	2.77778	2.5	4	1	0	0	2	1	2	2	0	6	1	0	10	3	1	3	3	2	2.27778	2
QEAM01000011.1	60000	61000	4	2	1	1	2	3	2	4	0	1	0	0	8	0	5	0	9	0	2.33333	1.5	1	1	0	0	0	1	0	1	0	0	0	1	6	1	1	1	1	0	0.833333	1
QEAM01000011.1	61000	62000	1	2	1	0	1	2	2	1	1	0	0	0	10	0	5	0	12	0	2.11111	1	1	3	0	0	5	3	0	3	1	1	0	5	63	1	12	4	11	1	6.33333	2
QEAM01000011.1	62000	63000	2	1	0	1	1	1	0	1	0	0	0	0	11	0	2	0	9	0	1.61111	0.5	1	1	1	0	3	1	1	1	0	0	1	2	47	1	4	3	4	1	4	1
QEAM01000011.1	63000	64000	4	3	2	1	2	3	2	1	0	0	0	0	7	0	3	0	4	0	1.77778	1.5	3	2	0	0	0	0	0	0	0	0	0	0	5	0	0	0	1	0	0.611111	0
QEAM01000011.1	64000	65000	40	1	3	1	4	24	5	8	0	2	1	0	10	0	4	0	13	0	6.44444	2.5	18	1	2	2	4	7	3	2	1	2	2	0	33	2	3	4	6	1	5.16667	2
QEAM01000011.1	65000	66000	3	2	1	1	4	1	4	1	0	0	1	0	6	0	3	0	15	0	2.33333	1	17	15	23	7	67	13	36	13	18	15	44	6	295	31	43	89	75	13	45.5556	20.5
QEAM01000011.1	66000	67000	8	6	5	3	8	1	2	2	1	1	1	0	10	0	9	0	27	0	4.66667	2	23	20	26	14	58	16	29	11	13	11	28	2	160	11	42	36	69	5	31.8889	21.5
QEAM01000011.1	67000	68000	15	268	8	10	29	4	4	2	1	2	2	2	10	0	13	0	28	0	22.1111	4	52	198	48	42	108	36	37	20	20	42	42	204	101	21	47	51	54	6	62.7222	44.5
QEAM01000011.1	68000	69000	21	477	10	13	24	5	9	1	0	5	3	3	3	0	7	0	22	0	33.5	5	59	438	47	54	110	48	66	20	35	61	61	202	40	18	32	47	39	11	77.1111	47.5
QEAM01000011.1	69000	70000	21	425	6	11	18	3	10	4	0	6	4	0	3	0	6	0	18	0	29.7222	5	17	153	11	13	24	9	12	4	6	19	15	42	14	5	13	7	12	2	21	12.5
QEAM01000011.1	70000	71000	24	435	7	13	23	8	15	3	2	7	4	0	4	0	7	0	20	0	31.7778	7	51	370	21	29	64	21	31	13	14	47	35	7	37	7	31	17	36	8	46.6111	30
QEAM01000011.1	71000	72000	19	12	5	12	11	6	11	3	1	6	3	0	1	0	9	0	28	0	7.05556	5.5	24	17	9	22	30	11	17	6	5	16	12	2	16	7	23	12	29	4	14.5556	14
QEAM01000011.1	72000	73000	14	12	3	15	10	3	11	3	1	1	1	0	1	0	7	0	22	0	5.77778	3	21	15	10	29	32	15	26	10	5	16	9	29	25	10	32	21	38	4	19.2778	18.5
QEAM01000011.1	73000	74000	17	11	5	17	18	5	9	6	2	2	1	1	3	0	13	0	35	0	8.05556	5	45	46	31	79	84	48	60	36	28	25	22	64	39	14	56	44	70	11	44.5556	44.5
QEAM01000011.1	74000	75000	28	16	10	24	22	15	15	9	2	2	1	0	3	0	9	1	32	0	10.5	9	59	54	51	77	80	50	46	43	41	23	20	36	31	7	34	31	53	9	41.3889	42
QEAM01000011.1	75000	76000	23	21	15	21	19	15	14	13	7	2	2	0	2	0	9	0	22	0	10.2778	11	76	80	101	85	110	77	75	85	103	63	57	22	60	15	51	71	59	15	66.9444	73
QEAM01000011.1	76000	77000	7	10	10	5	5	5	5	8	5	3	3	0	3	0	12	0	26	0	5.94444	5	35	61	86	60	103	54	67	91	84	58	91	50	58	19	43	94	56	16	62.5556	59
QEAM01000011.1	77000	78000	9	15	12	7	10	3	3	14	7	5	1	0	4	0	11	0	33	0	7.44444	6	47	68	102	47	94	47	36	72	125	63	48	76	99	7	110	66	104	19	68.3333	67
QEAM01000011.1	78000	79000	22	24	18	14	11	8	8	17	16	8	3	0	8	0	22	0	39	0	12.1111	9.5	33	43	54	33	41	29	23	42	76	31	25	44	57	4	56	21	51	9	37.3333	37
QEAM01000011.1	79000	80000	9	17	12	9	8	7	9	9	10	3	2	1	8	0	14	0	41	0	8.83333	8.5	18	35	41	22	16	19	29	27	70	26	30	76	49	5	36	34	38	8	32.1667	29.5
QEAM01000011.1	80000	81000	9	13	8	7	6	5	11	9	12	1	3	1	6	0	12	0	35	0	7.66667	6.5	30	54	41	27	25	34	51	53	102	24	45	127	84	5	47	36	61	10	47.5556	43
QEAM01000011.1	81000	82000	5	21	7	6	5	5	9	15	10	2	4	0	4	0	11	0	29	0	7.38889	5	25	68	38	41	27	44	61	73	124	17	47	53	114	5	51	43	67	13	50.6111	45.5
QEAM01000011.1	82000	83000	7	17	3	7	4	6	10	11	8	0	2	0	4	0	5	0	16	0	5.55556	4.5	16	86	32	37	32	55	83	96	145	11	74	8	150	7	38	52	53	11	54.7778	45
QEAM01000011.1	83000	84000	7	31	2	7	3	2	15	12	9	0	2	0	7	0	9	1	20	0	7.05556	5	19	57	17	25	19	15	47	52	82	8	37	10	98	4	28	34	34	3	32.7222	26.5
QEAM01000011.1	84000	85000	10	35	3	8	2	3	14	15	9	2	4	0	3	0	10	0	16	0	7.44444	3.5	13	40	10	14	7	12	24	29	35	13	20	7	47	1	25	12	25	1	18.6111	13.5
QEAM01000011.1	85000	86000	11	49	5	10	4	6	13	17	7	4	4	0	4	0	12	0	19	0	9.16667	5.5	34	77	25	36	19	15	50	65	56	34	63	12	46	3	41	32	36	1	35.8333	35
QEAM01000011.1	86000	87000	12	32	7	12	3	4	8	13	0	4	3	1	4	0	10	0	18	0	7.27778	4	4	12	2	4	2	2	4	7	1	3	6	4	11	0	8	3	7	0	4.44444	4
QEAM01000011.1	87000	88000	6	17	2	4	1	2	2	7	0	2	2	1	5	0	4	0	19	0	4.11111	2	27	67	30	29	13	23	20	61	17	32	42	69	92	6	26	37	43	8	35.6667	29.5
QEAM01000011.1	88000	89000	2	13	3	4	0	3	2	6	0	2	1	0	5	0	3	0	17	0	3.38889	2	11	45	27	20	10	20	16	38	12	15	12	56	129	6	16	34	52	5	29.1111	18
QEAM01000011.1	89000	90000	2	5	3	3	1	2	1	3	1	1	1	0	8	0	2	0	13	0	2.55556	1.5	1	3	5	6	1	2	1	3	5	2	2	0	36	2	4	3	7	0	4.61111	2.5
QEAM01000011.1	90000	91000	2	1	3	9	1	1	0	4	1	1	1	0	13	0	4	0	8	0	2.72222	1	2	6	8	16	5	5	1	11	10	4	1	0	126	5	11	14	16	4	13.6111	5.5
QEAM01000011.1	91000	92000	1	1	1	13	2	0	1	5	1	0	0	0	15	0	6	0	7	0	2.94444	1	1	2	4	17	5	2	0	9	3	0	1	2	87	1	9	11	8	4	9.22222	3.5
QEAM01000011.1	92000	93000	4	2	3	21	2	2	2	7	0	1	0	0	25	0	9	0	16	0	5.22222	2	4	4	4	38	13	7	4	17	1	2	1	2	144	1	16	17	23	8	17	5.5
QEAM01000011.1	93000	94000	6	3	4	13	6	6	7	7	0	0	1	0	18	0	6	0	23	0	5.55556	5	5	1	3	10	5	6	5	7	1	1	1	12	51	1	8	8	13	3	7.83333	5
QEAM01000011.1	94000	95000	9	5	4	7	7	12	5	4	1	1	1	1	9	0	9	0	22	0	5.38889	4.5	12	10	9	24	22	28	23	19	6	6	9	62	81	3	18	27	22	5	21.4444	18.5
QEAM01000011.1	95000	96000	12	8	3	4	10	16	6	6	1	1	1	1	9	0	12	0	34	0	6.88889	5	10	10	9	5	13	18	12	9	4	7	8	28	29	4	14	12	19	4	11.9444	10
QEAM01000011.1	96000	97000	12	15	7	4	10	17	10	6	2	3	3	1	6	0	16	0	37	0	8.27778	6	17	12	14	7	16	22	13	10	9	7	11	20	35	8	25	18	27	8	15.5	13.5
QEAM01000011.1	97000	98000	11	15	4	8	7	17	13	3	4	0	2	0	6	0	12	0	36	0	7.66667	5	18	17	11	9	17	30	24	9	14	12	12	29	44	7	26	21	35	8	19.0556	17
QEAM01000011.1	98000	99000	8	12	3	8	7	7	9	2	5	3	1	0	7	0	16	0	34	0	6.77778	6	75	99	65	53	104	181	143	36	120	77	74	38	181	33	109	126	121	53	93.7778	88
QEAM01000011.1	99000	100000	5	3	2	3	4	3	5	0	2	2	0	0	9	0	17	1	33	0	4.94444	2.5	16	25	19	14	19	26	38	8	45	20	16	16	216	16	114	85	102	25	45.5556	22.5
QEAM01000011.1	100000	101000	5	3	1	2	1	4	4	0	2	0	0	0	7	0	9	0	15	0	2.94444	1.5	72	72	106	41	125	92	161	33	139	58	34	109	617	48	243	141	211	23	129.167	99
QEAM01000011.1	101000	102000	3	9	3	1	3	0	2	1	1	1	0	0	5	0	7	0	14	0	2.77778	1	5	6	8	2	11	3	4	2	11	3	3	2	43	2	16	5	12	2	7.77778	4.5
QEAM01000011.1	102000	103000	10	26	4	2	8	4	3	3	1	0	1	0	12	0	27	0	37	0	7.66667	3	11	22	12	5	24	14	5	4	9	2	7	24	58	1	81	10	29	7	18.0556	10.5
QEAM01000011.1	103000	104000	12	33	10	5	11	10	4	2	3	2	2	1	11	0	52	0	42	0	11.1111	4.5	106	299	212	77	247	221	162	77	106	92	124	415	418	61	629	252	234	74	211.444	187
QEAM01000011.1	104000	105000	9	31	18	4	12	10	5	4	1	2	2	4	5	0	35	0	32	0	9.66667	4.5	28	78	65	18	50	48	26	20	7	32	47	191	78	15	177	42	72	8	55.6667	44.5
QEAM01000011.1	105000	106000	8	41	27	3	8	13	5	5	1	3	3	1	4	0	12	0	29	0	9.05556	4.5	13	57	47	7	20	27	13	12	5	18	27	65	32	6	34	19	32	2	24.2222	19.5
QEAM01000011.1	106000	107000	4	32	20	1	2	5	4	4	0	0	3	0	1	0	3	0	13	0	5.11111	2.5	9	55	47	3	6	25	9	16	4	13	39	16	14	8	14	34	17	1	18.3333	14
QEAM01000011.1	107000	108000	6	42	24	5	3	7	4	4	1	3	5	0	0	0	3	0	16	0	6.83333	3.5	11	100	62	12	8	33	18	21	9	19	78	18	13	29	11	66	19	3	29.4444	18.5
QEAM01000011.1	108000	109000	8	77	36	7	3	33	8	7	5	1	7	0	0	0	1	0	10	0	11.2778	6	10	79	42	13	11	58	14	14	12	11	36	0	10	8	4	17	13	2	19.6667	12.5
QEAM01000011.1	109000	110000	6	87	50	4	3	113	12	11	11	5	3	0	0	0	2	0	11	0	17.6667	4.5	14	92	51	17	10	97	20	23	28	47	32	3	4	0	3	8	9	1	25.5	15.5
QEAM01000011.1	110000	111000	7	89	13	7	2	33	10	16	9	21	0	0	0	0	5	0	11	0	12.3889	7	19	126	26	17	10	50	26	37	34	92	12	6	4	1	6	15	9	4	27.4444	16
QEAM01000011.1	111000	112000	10	77	7	6	1	18	6	10	6	16	1	0	0	0	3	0	11	0	9.55556	6	7	50	6	4	3	15	6	10	5	37	2	2	1	1	4	8	4	1	9.22222	4.5
QEAM01000011.1	112000	113000	10	91	3	12	3	7	5	10	1	15	1	0	0	0	5	0	13	0	9.77778	4	9	61	5	5	3	9	5	10	4	32	5	1	3	4	5	8	7	1	9.83333	5
QEAM01000011.1	113000	114000	20	111	8	15	12	22	31	15	2	25	2	0	2	0	8	0	36	0	17.1667	10	74	343	112	106	106	179	212	108	93	338	66	57	42	58	61	115	132	21	123.5	106
QEAM01000012.1	0	1000	41	43	20	26	66	25	20	84	7	13	10	1	3	0	20	1	50	0	23.8889	20	48	35	26	37	71	28	26	112	26	48	35	40	33	47	70	49	70	6	44.8333	38.5
QEAM01000012.1	1000	2000	35	33	15	32	35	22	10	103	27	8	8	1	2	0	13	0	50	0	21.8889	14	156	145	123	263	339	218	183	613	359	167	244	140	68	245	105	208	168	20	209.111	175.5
QEAM01000012.1	2000	3000	15	14	7	33	9	27	11	104	37	2	5	0	1	0	7	0	23	0	16.3889	8	49	46	39	114	54	90	68	387	328	24	98	59	25	108	33	122	67	8	95.5	63
QEAM01000012.1	3000	4000	24	17	16	35	15	26	18	166	54	1	6	0	1	0	5	0	23	0	22.6111	15.5	55	39	58	115	59	91	69	311	283	20	108	47	21	60	23	83	43	23	83.7778	58.5
QEAM01000012.1	4000	5000	39	41	25	50	19	38	29	212	83	1	8	1	2	0	11	0	34	0	32.9444	22	47	52	34	74	40	51	40	170	149	6	41	57	16	21	19	27	39	20	50.1667	40
QEAM01000012.1	5000	6000	314	300	147	166	262	114	167	374	125	89	42	11	16	0	103	0	304	0	140.778	119.5	732	652	443	587	618	446	489	791	733	695	576	904	241	498	454	670	566	158	569.611	581.5
QEAM01000012.1	6000	7000	43	56	18	40	24	27	23	173	41	3	5	2	2	0	17	0	78	0	30.6667	20.5	96	129	92	202	100	149	119	455	257	23	143	301	42	123	57	113	151	20	142.889	121
QEAM01000012.1	7000	8000	32	58	19	78	21	24	24	172	14	3	5	1	2	0	11	1	58	0	29.0556	16.5	45	52	26	131	47	53	37	227	88	13	67	67	25	54	41	46	84	7	61.6667	49.5
QEAM01000012.1	8000	9000	35	75	14	147	38	39	20	266	23	5	17	1	3	0	20	0	60	0	42.3889	20	67	82	37	260	76	91	53	306	98	24	127	89	32	80	39	45	70	6	87.8889	73
QEAM01000012.1	9000	10000	36	69	14	143	47	31	22	260	23	10	29	0	3	0	23	0	46	0	42	23	52	68	24	196	68	53	40	254	77	49	125	60	24	54	49	69	43	2	72.6111	53.5
QEAM01000012.1	10000	11000	39	48	20	114	41	23	21	202	21	12	20	0	4	0	18	0	45	0	34.8889	20.5	10	11	4	28	8	5	4	48	14	8	15	5	9	8	17	13	20	1	12.6667	9.5
QEAM01000012.1	11000	12000	13	19	5	60	18	8	8	72	5	13	12	0	2	0	13	0	29	0	15.3889	10	16	26	11	89	40	15	19	136	26	41	77	11	14	19	28	47	27	2	35.7778	26
QEAM01000012.1	12000	13000	15	20	10	13	20	7	9	96	2	11	10	0	1	0	11	0	26	0	13.9444	10	16	19	18	17	32	10	18	84	6	36	52	5	8	3	31	12	22	1	21.6667	17.5
QEAM01000012.1	13000	14000	11	16	11	8	22	7	10	69	0	1	11	0	1	0	12	0	28	0	11.5	9	29	36	32	36	73	26	28	168	11	20	114	12	14	12	46	40	46	3	41.4444	30.5
QEAM01000012.1	14000	15000	12	13	8	11	30	8	6	13	1	1	12	0	2	0	12	0	26	0	8.61111	8	11	12	10	11	25	9	11	20	2	4	32	4	6	2	15	15	15	1	11.3889	11
QEAM01000012.1	15000	16000	10	12	8	7	28	6	9	10	1	3	15	0	1	0	8	0	16	0	7.44444	7.5	12	9	11	5	22	8	6	11	3	4	46	6	5	4	8	14	11	1	10.3333	8
QEAM01000012.1	16000	17000	12	11	11	8	28	5	6	8	2	4	4	0	0	0	7	0	15	0	6.72222	5.5	29	29	42	11	78	24	26	29	15	28	58	29	8	14	13	58	24	1	28.6667	27
QEAM01000012.1	17000	18000	10	7	7	1	21	2	3	4	1	2	4	0	0	0	3	0	16	0	4.5	2.5	16	15	20	6	52	14	14	21	8	17	32	15	9	13	15	22	20	3	17.3333	15
QEAM01000012.1	18000	19000	14	11	7	1	19	5	6	6	1	6	5	0	1	0	5	0	12	0	5.5	5	18	10	14	2	31	7	14	17	7	16	21	3	3	4	7	16	15	1	11.4444	12
QEAM01000012.1	19000	20000	15	7	5	3	16	5	7	5	0	6	8	0	1	0	7	1	16	0	5.66667	5	32	16	17	11	42	20	23	18	3	37	75	9	14	22	36	31	34	4	24.6667	21
QEAM01000012.1	20000	21000	16	7	6	4	13	6	8	4	0	4	6	0	1	0	10	0	22	0	5.94444	5	134	109	120	66	216	119	180	116	17	192	430	48	76	184	160	184	120	22	138.5	120
QEAM01000012.1	21000	22000	17	16	3	6	8	5	9	8	1	10	9	0	2	0	12	0	21	0	7.05556	7	21	20	8	10	23	11	18	12	3	44	56	4	19	23	28	20	25	3	19.3333	19.5
QEAM01000012.1	22000	23000	33	42	6	7	23	13	15	10	0	15	3	1	3	0	20	0	33	0	12.4444	8.5	65	97	35	29	76	49	59	56	18	124	64	96	31	53	77	48	74	8	58.8333	57.5
QEAM01000012.1	23000	24000	40	56	16	6	23	15	20	18	1	15	2	0	2	0	22	0	40	0	15.3333	15	31	44	13	7	32	17	20	23	7	47	10	29	15	16	30	17	27	3	21.5556	18.5
QEAM01000012.1	24000	25000	32	42	11	6	25	14	15	17	1	14	1	1	4	0	19	0	30	0	12.8889	12.5	110	164	87	35	144	100	128	118	36	178	52	156	70	92	124	85	99	15	99.6111	99.5
QEAM01000012.1	25000	26000	18	33	8	6	11	7	9	13	1	6	0	0	2	0	8	0	37	0	8.83333	6.5	118	226	157	74	169	166	189	188	42	214	81	129	100	226	88	126	150	45	138.222	139.5
QEAM01000012.1	26000	27000	18	22	8	7	9	7	11	15	0	5	1	0	2	0	5	0	38	0	8.22222	6	20	26	18	10	20	18	23	27	5	33	9	26	31	33	26	16	58	6	22.5	21.5
QEAM01000012.1	27000	28000	17	20	10	7	3	7	7	10	4	5	0	0	1	0	6	0	32	0	7.16667	5.5	27	27	17	13	7	19	19	28	26	16	7	26	17	47	13	16	33	5	20.1667	18
QEAM01000012.1	28000	29000	12	18	5	5	2	9	6	12	14	2	1	0	1	0	5	0	18	0	6.11111	5	20	31	5	12	3	23	14	32	40	12	7	6	8	64	9	26	18	3	18.5	13
QEAM01000012.1	29000	30000	13	22	5	10	3	14	4	11	10	5	1	0	0	0	4	0	8	0	6.11111	4.5	12	21	6	9	4	14	5	14	48	10	5	1	9	91	17	36	14	2	17.6667	11
QEAM01000012.1	30000	31000	17	25	7	7	4	12	5	14	15	3	1	0	0	0	4	0	13	0	7.05556	4.5	20	30	12	11	11	21	12	22	45	13	6	4	6	42	5	15	12	0	15.9444	12
QEAM01000012.1	31000	32000	17	19	8	4	7	7	6	10	12	1	0	0	0	0	5	0	20	0	6.44444	5.5	37	50	34	21	37	38	28	38	88	21	17	18	12	48	16	22	37	2	31.3333	31
QEAM01000012.1	32000	33000	12	16	5	4	6	5	5	5	5	0	1	1	1	0	8	0	15	0	4.94444	5	21	26	20	8	22	24	19	19	50	4	11	22	10	33	22	24	23	1	19.9444	21.5
QEAM01000012.1	33000	34000	11	15	5	12	5	6	4	16	9	0	2	1	0	0	5	0	16	0	5.94444	5	42	68	66	22	66	50	55	43	137	8	48	83	19	76	37	54	48	5	51.5	49
QEAM01000012.1	34000	35000	19	21	8	17	11	8	10	31	8	3	3	0	1	0	5	0	28	0	9.61111	8	33	47	35	29	37	29	25	48	54	26	19	11	21	32	32	49	52	4	32.3889	32
QEAM01000012.1	35000	36000	27	41	21	14	15	10	20	22	10	5	4	0	2	0	13	0	39	0	13.5	11.5	50	63	54	31	55	36	39	52	69	42	32	11	26	33	36	75	50	3	42.0556	40.5
QEAM01000012.1	36000	37000	44	26	18	13	11	6	16	17	2	7	2	1	2	0	9	0	29	0	11.2778	8	28	15	16	10	12	7	10	18	5	7	7	3	9	4	10	22	16	4	11.2778	10
QEAM01000012.1	37000	38000	206	29	19	17	19	10	15	18	2	5	3	0	3	0	15	0	34	0	21.9444	12.5	103	14	9	12	12	9	11	13	2	7	7	1	5	2	8	8	10	2	13.0556	8.5
QEAM01000012.1	38000	39000	38	30	12	17	16	13	19	19	2	2	4	0	3	0	13	0	47	0	13.0556	12.5	45	50	33	38	43	29	33	27	14	15	30	7	23	14	28	46	56	7	29.8889	29.5
QEAM01000012.1	39000	40000	20	20	6	16	11	12	11	6	1	2	3	0	3	0	11	0	47	0	9.38889	6	22	19	10	20	16	16	17	11	4	7	10	4	17	4	13	15	32	3	13.3333	14
QEAM01000012.1	40000	41000	14	14	5	14	11	5	9	5	4	3	2	0	4	0	12	0	45	0	8.16667	5	66	68	60	74	78	61	67	57	92	32	79	73	65	57	68	130	110	33	70.5556	67.5
QEAM01000012.1	41000	42000	15	12	5	11	12	3	6	8	16	1	2	0	3	0	10	0	31	0	7.5	5.5	12	9	4	14	16	8	6	15	26	3	11	5	15	12	17	22	22	3	12.2222	12
QEAM01000012.1	42000	43000	7	9	5	8	8	3	5	6	17	0	1	0	1	0	5	0	17	0	5.11111	5	18	26	12	20	35	13	15	12	106	6	30	3	13	13	10	14	14	3	20.1667	13.5
QEAM01000012.1	43000	44000	2	6	1	2	9	2	2	2	18	0	1	0	0	0	2	0	7	0	3	2	5	15	12	15	28	10	18	6	114	3	30	3	14	36	12	25	17	9	20.6667	14.5
QEAM01000012.1	44000	45000	4	8	3	4	5	1	5	2	23	0	1	0	0	0	5	0	10	0	3.94444	2.5	14	36	34	41	66	28	41	19	248	7	59	20	26	66	37	52	34	12	46.6667	35
QEAM01000012.1	45000	46000	16	14	4	5	5	5	7	1	27	1	1	0	1	0	10	0	19	0	6.44444	4.5	39	35	25	16	42	18	20	12	149	13	17	14	17	19	33	24	36	7	29.7778	19.5
QEAM01000012.1	46000	47000	42	25	11	7	11	4	9	4	28	4	2	1	1	0	20	0	33	0	11.2222	5.5	93	48	53	22	46	43	44	24	160	34	34	70	29	14	62	48	81	11	50.8889	45
QEAM01000012.1	47000	48000	92	34	18	7	11	10	13	9	34	4	3	0	3	0	21	0	49	0	17.1111	9.5	178	109	110	26	69	56	85	42	232	61	65	27	45	26	84	96	106	12	79.3889	67
QEAM01000012.1	48000	49000	110	32	19	9	11	10	12	7	33	7	3	0	3	0	20	0	41	0	17.6111	9.5	200	87	77	32	47	42	60	40	179	59	55	21	52	29	75	62	95	14	68.1111	57
QEAM01000012.1	49000	50000	88	32	16	11	14	6	12	8	19	5	2	0	4	0	19	0	49	0	15.8333	9.5	331	196	144	111	161	84	134	91	324	100	98	65	93	65	145	128	127	30	134.833	119
QEAM01000012.1	50000	51000	83	35	17	14	27	7	11	9	30	3	3	1	4	0	21	0	40	0	16.9444	10	103	55	34	33	49	20	32	35	83	23	26	32	40	17	47	22	46	7	39.1111	33.5
QEAM01000012.1	51000	52000	142	65	25	42	37	14	23	20	92	7	3	1	8	0	29	0	46	0	30.7778	21.5	117	37	22	36	32	22	16	20	113	15	16	33	37	6	36	27	30	6	34.5	28.5
QEAM01000012.1	52000	53000	129	62	20	37	34	17	19	22	88	7	4	1	8	0	30	0	42	0	28.8889	19.5	212	93	67	85	85	49	54	64	321	38	49	80	81	7	90	30	61	6	81.7778	65.5
QEAM01000012.1	53000	54000	65	28	15	174	20	11	17	12	63	4	3	2	6	0	24	0	41	0	26.9444	13.5	207	148	133	519	164	126	124	115	484	89	95	210	141	110	169	139	147	19	174.389	140
QEAM01000012.1	54000	55000	53	29	16	275	26	12	13	7	63	3	3	2	3	0	25	0	45	0	31.9444	12.5	99	65	65	378	86	53	51	40	262	37	44	188	66	46	105	63	86	9	96.8333	65
QEAM01000012.1	55000	56000	40	27	21	298	28	7	12	6	54	2	3	0	2	0	21	0	33	0	30.7778	9.5	53	36	44	282	46	27	32	19	152	14	22	15	22	22	65	22	38	3	50.7778	29.5
QEAM01000012.1	56000	57000	64	31	34	437	36	16	20	7	79	3	3	0	3	0	29	0	36	0	44.3333	18	106	55	74	373	88	39	55	30	190	21	33	3	26	15	53	26	48	4	68.8333	43.5
QEAM01000012.1	57000	58000	68	34	36	358	33	14	16	9	61	3	4	0	3	0	29	0	48	0	39.7778	15	94	70	104	313	95	47	59	35	209	39	38	1	47	36	87	53	71	5	77.9444	56
QEAM01000012.1	58000	59000	87	47	66	214	35	18	17	17	47	10	5	0	3	0	26	1	41	0	35.2222	17.5	75	36	58	144	42	24	28	21	91	26	20	10	25	14	52	16	44	4	40.5556	27
QEAM01000012.1	59000	60000	83	57	80	31	42	22	26	20	37	13	5	2	3	0	30	0	56	0	28.1667	24	198	151	189	133	136	105	85	82	212	95	78	91	39	34	78	27	76	28	102.056	88
QEAM01000012.1	60000	61000	46	39	49	14	24	21	18	14	11	15	2	1	4	0	21	1	60	0	18.8889	14.5	133	127	192	63	108	129	112	90	105	161	87	168	51	76	94	76	107	37	106.444	106
QEAM01000012.1	61000	62000	23	29	35	8	14	15	12	8	4	13	3	0	2	0	20	0	42	0	12.6667	10	92	106	167	42	105	109	86	62	59	147	65	39	44	69	98	78	96	24	82.6667	82
QEAM01000012.1	62000	63000	29	22	30	7	15	11	10	3	5	17	3	1	1	0	15	0	26	0	10.8333	8.5	73	50	117	23	69	53	37	19	33	142	55	5	34	83	92	69	84	10	58.2222	54
QEAM01000012.1	63000	64000	18	5	9	4	10	8	6	6	1	7	4	0	1	0	6	0	15	0	5.55556	5.5	86	77	143	39	127	102	86	52	59	206	111	14	31	59	87	99	68	30	82	81.5
QEAM01000012.1	64000	65000	16	9	8	5	9	8	6	2	1	5	4	0	1	0	7	0	13	0	5.22222	5	26	17	23	6	25	23	16	8	8	42	19	13	6	6	18	12	12	1	15.6111	14.5
QEAM01000012.1	65000	66000	10	8	5	9	6	5	6	3	0	4	3	0	2	0	7	0	18	0	4.77778	4.5	33	30	28	19	41	23	32	17	12	74	42	38	14	5	30	29	30	2	27.7222	29.5
QEAM01000012.1	66000	67000	10	11	6	9	6	9	5	9	3	9	2	0	1	0	12	0	19	0	6.16667	6	29	52	25	38	32	37	37	55	43	153	48	41	38	72	74	144	77	13	56	42
QEAM01000012.1	67000	68000	6	7	5	4	4	3	4	7	2	2	3	0	1	0	11	0	17	0	4.22222	3.5	16	17	19	9	14	18	14	21	16	23	28	7	24	20	50	53	43	10	22.3333	18.5
QEAM01000012.1	68000	69000	7	8	4	2	2	4	5	9	6	1	1	0	0	0	8	0	12	0	3.83333	3	8	7	12	4	5	7	7	6	10	5	7	0	3	2	8	8	8	1	6	7
QEAM01000012.1	69000	70000	10	11	7	4	6	5	7	17	8	1	4	0	1	0	9	0	16	0	5.88889	5.5	28	51	46	22	36	25	41	87	96	26	57	8	15	15	37	32	41	9	37.3333	34
QEAM01000012.1	70000	71000	12	11	5	5	7	3	7	14	9	2	2	0	0	0	7	0	16	0	5.55556	5	7	9	6	4	8	6	8	16	15	5	7	5	3	2	7	7	8	1	6.88889	7
QEAM01000012.1	71000	72000	14	10	5	3	9	6	6	10	8	2	2	1	1	0	7	0	21	0	5.83333	5.5	10	8	3	1	6	3	4	7	13	3	5	9	2	2	8	5	5	1	5.27778	5
QEAM01000012.1	72000	73000	14	11	8	2	11	4	9	8	6	3	4	0	1	0	8	0	19	0	6	5	12	9	8	1	9	5	8	8	14	5	11	8	5	6	9	10	12	2	7.88889	8
QEAM01000012.1	73000	74000	10	13	6	4	11	19	11	8	4	3	3	1	1	0	9	0	21	0	6.88889	5	11	17	15	5	18	30	22	23	21	10	22	25	8	9	15	15	13	1	15.5556	15
QEAM01000012.1	74000	75000	7	10	6	7	6	18	8	8	2	2	3	0	1	0	8	0	18	0	5.77778	6	56	84	89	55	108	194	137	84	100	56	134	130	41	40	66	74	69	4	84.5	79
QEAM01000012.1	75000	76000	10	13	7	8	9	20	11	5	3	1	2	0	1	0	11	0	19	0	6.66667	6	22	27	34	23	26	58	32	17	13	17	18	4	19	7	33	21	35	4	22.7778	21.5
QEAM01000012.1	76000	77000	9	10	6	8	7	20	10	5	2	2	2	0	3	0	15	0	23	0	6.77778	5.5	14	31	19	23	19	59	27	14	22	14	24	4	21	10	38	40	28	5	22.8889	21.5
QEAM01000012.1	77000	78000	19	15	13	10	5	28	9	6	2	4	3	0	1	0	7	0	20	0	7.88889	5.5	10	7	14	5	2	16	7	6	6	5	4	1	11	2	14	6	12	2	7.22222	6
QEAM01000012.1	78000	79000	11	14	21	9	3	25	10	7	3	4	1	1	1	0	8	0	23	0	7.83333	5.5	43	59	136	40	30	131	58	51	43	39	53	43	49	55	66	74	65	7	57.8889	52
QEAM01000012.1	79000	80000	18	19	36	24	7	20	11	6	4	8	2	1	3	0	12	0	26	0	10.9444	7.5	19	33	67	70	31	60	37	22	19	43	26	16	24	23	28	18	37	2	31.9444	27
QEAM01000012.1	80000	81000	19	31	51	46	15	14	19	10	3	10	2	0	1	0	14	1	32	0	14.8889	12	62	89	186	151	81	102	90	52	47	112	76	92	37	76	63	50	65	6	79.8333	76
QEAM01000012.1	81000	82000	19	33	47	41	13	13	17	8	6	9	4	1	3	0	21	0	39	0	15.2222	11	144	233	485	303	232	255	305	138	179	272	193	91	102	282	291	158	234	69	220.333	232.5
QEAM01000012.1	82000	83000	23	31	46	42	13	17	24	9	7	8	4	1	3	0	24	0	61	0	17.3889	11	122	198	352	274	184	240	246	111	172	225	165	205	93	253	281	171	250	71	200.722	201.5
QEAM01000012.1	83000	84000	28	34	54	41	15	66	25	7	11	9	3	1	3	0	20	0	36	0	19.6111	13	29	30	56	56	28	47	36	18	29	30	23	22	17	25	41	19	32	4	30.1111	29
QEAM01000012.1	84000	85000	43	59	53	49	16	137	37	11	15	16	11	0	1	0	19	0	58	0	29.1667	16	41	63	67	66	35	101	54	25	60	46	33	3	15	27	24	26	34	11	40.6111	34.5
QEAM01000012.1	85000	86000	73	88	58	44	41	200	70	20	27	11	19	0	3	0	35	0	68	0	42.0556	31	72	65	44	55	40	108	53	27	52	31	50	5	21	20	49	17	50	5	42.4444	46.5
QEAM01000012.1	86000	87000	68	79	38	15	32	140	63	18	20	12	18	1	5	0	47	0	78	0	35.2222	19	151	135	105	62	91	206	132	70	119	103	156	89	46	57	134	51	105	8	101.111	104
QEAM01000012.1	87000	88000	47	53	25	9	18	71	39	9	6	9	15	3	3	0	36	0	71	0	23	12	166	201	184	52	146	332	253	103	163	138	316	436	71	24	218	163	170	13	174.944	164.5
QEAM01000012.1	88000	89000	47	81	45	7	24	84	38	11	10	9	16	1	1	0	37	0	64	0	26.3889	13.5	24	33	19	4	10	27	13	6	16	12	21	9	6	2	29	8	28	2	14.9444	12.5
QEAM01000012.1	89000	90000	46	95	82	8	29	80	36	17	17	19	16	0	2	0	33	0	65	0	30.2778	18	59	109	86	22	48	86	61	38	64	61	82	10	23	12	77	43	55	5	52.2778	57
QEAM01000012.1	90000	91000	47	74	64	14	16	27	32	17	11	6	10	0	3	0	22	0	43	0	21.4444	15	24	29	18	7	6	10	10	8	11	14	22	0	4	1	13	5	15	3	11.1111	10
QEAM01000012.1	91000	92000	57	76	64	13	19	26	27	20	10	7	11	0	3	0	36	0	54	0	23.5	16	31	46	31	19	17	18	15	13	16	18	30	5	6	5	38	16	22	3	19.3889	17.5
QEAM01000012.1	92000	93000	42	50	37	17	20	17	16	10	6	4	7	2	1	0	31	0	55	0	17.5	13	113	147	146	78	127	120	117	66	102	72	141	222	30	33	154	92	113	26	105.5	113
QEAM01000012.1	93000	94000	20	32	16	11	10	8	13	6	4	3	4	1	1	0	15	0	36	0	10	7	135	186	216	127	185	168	180	110	145	138	225	584	52	56	159	152	171	82	170.611	155.5
QEAM01000012.1	94000	95000	13	26	10	6	4	6	7	7	4	6	6	2	1	0	12	0	28	0	7.66667	6	42	82	66	36	45	41	39	25	40	49	79	189	31	39	75	63	76	15	57.3333	43.5
QEAM01000012.1	95000	96000	31	33	14	11	7	9	12	17	11	10	11	0	3	0	20	0	59	0	13.7778	11	60	89	67	47	42	56	57	67	68	71	180	65	42	32	89	87	92	15	68.1111	66
QEAM01000012.1	96000	97000	12	34	11	6	3	4	5	8	4	4	11	1	1	0	14	0	38	0	8.66667	4.5	45	131	79	38	19	39	41	50	60	59	161	97	36	31	98	62	108	10	64.6667	54.5
QEAM01000012.1	97000	98000	22	40	4	5	7	4	7	8	5	5	17	1	2	0	17	0	36	0	10	5	41	91	24	28	31	29	34	43	55	51	135	50	26	29	60	70	66	8	48.3889	42
QEAM01000012.1	98000	99000	8	11	2	2	3	2	2	4	2	2	4	0	0	0	5	0	10	0	3.16667	2	45	83	36	30	49	44	48	55	67	68	159	26	26	36	48	95	42	15	54	46.5
QEAM01000012.1	99000	100000	13	11	4	8	3	4	5	8	4	5	5	0	1	0	5	0	16	0	5.11111	4.5	63	51	26	40	34	37	48	57	40	62	120	31	14	9	32	36	41	6	41.5	38.5
QEAM01000012.1	100000	101000	27	23	8	12	7	5	15	16	4	7	8	0	3	0	17	1	32	0	10.2778	7.5	39	34	19	26	20	24	31	37	23	37	78	32	24	6	56	52	55	10	33.5	31.5
QEAM01000012.1	101000	102000	13	25	10	13	7	11	13	13	1	5	11	0	1	0	16	1	37	0	9.83333	10.5	24	27	28	28	30	34	36	34	11	32	69	13	12	7	38	22	37	6	27.1111	28
QEAM01000012.1	102000	103000	10	24	11	7	8	11	12	14	2	9	5	0	2	0	14	0	33	0	9	8.5	78	155	180	95	116	165	182	130	66	177	245	7	55	14	113	113	125	43	114.389	114.5
QEAM01000012.1	103000	104000	8	26	26	8	12	17	13	6	3	11	1	0	1	0	6	0	18	0	8.66667	7	34	88	115	43	61	101	108	65	50	115	51	5	26	3	39	50	51	20	56.9444	50.5
QEAM01000012.1	104000	105000	9	25	24	11	12	21	14	6	3	29	1	0	1	0	5	0	18	0	9.94444	7.5	67	174	275	118	188	247	230	115	126	512	78	7	48	40	64	128	77	15	139.389	116.5
QEAM01000012.1	105000	106000	15	21	25	12	16	22	20	8	3	50	1	0	2	0	10	0	27	0	12.8889	11	103	195	314	152	254	270	273	143	140	741	122	16	58	66	117	143	136	24	181.5	141.5
QEAM01000012.1	106000	107000	30	30	28	20	24	27	23	12	5	57	2	0	4	0	44	0	81	0	21.5	21.5	77	100	138	105	136	127	130	82	93	382	50	10	54	55	160	85	141	23	108.222	96.5
QEAM01000012.1	107000	108000	27	24	20	19	29	21	19	8	4	46	1	1	5	0	51	0	83	0	19.8889	19	33	38	47	37	64	51	50	30	30	134	14	62	22	23	75	42	64	8	45.7778	40
QEAM01000012.1	108000	109000	22	16	12	10	26	16	15	8	3	17	0	0	3	0	13	0	37	0	11	11	39	29	39	32	68	51	47	31	22	102	11	53	20	17	38	50	48	6	39.0556	38.5
QEAM01000012.1	109000	110000	29	9	6	8	32	15	21	9	1	10	0	1	1	0	3	0	14	0	8.83333	7	25	14	9	9	35	19	20	11	7	37	4	25	7	13	7	27	18	3	16.1111	13.5
QEAM01000012.1	110000	111000	26	19	10	7	38	14	21	8	4	3	0	0	1	0	4	0	11	0	9.22222	5.5	70	37	28	26	142	67	95	36	27	34	10	111	10	32	11	91	20	6	47.3889	33
QEAM01000012.1	111000	112000	27	14	10	2	29	16	18	5	2	3	1	0	1	0	3	0	12	0	7.94444	3	31	17	11	6	42	23	26	12	10	9	5	7	6	9	9	30	12	1	14.7778	10.5
QEAM01000012.1	112000	113000	17	13	8	3	14	14	11	5	1	1	1	0	1	0	3	0	9	0	5.61111	3	46	36	26	15	65	49	52	20	23	9	12	33	10	24	12	41	21	4	27.6667	23.5
QEAM01000013.1	0	1000	18	22	11	4	5	8	10	10	11	2	1	0	1	0	5	0	13	0	6.72222	5	33	35	23	17	13	23	19	23	38	15	15	11	10	10	16	38	13	5	19.8333	16.5
QEAM01000013.1	1000	2000	15	16	16	4	4	7	6	7	8	1	2	0	1	0	9	0	22	0	6.55556	5	12	21	17	6	9	11	10	11	20	3	5	9	6	3	9	12	12	1	9.83333	9.5
QEAM01000013.1	2000	3000	11	10	18	5	5	8	6	4	2	3	2	0	2	0	8	0	19	0	5.72222	4.5	6	5	10	2	2	3	1	4	2	3	3	1	2	1	3	4	3	1	3.11111	3
QEAM01000013.1	3000	4000	19	19	34	6	4	9	5	7	1	2	1	0	1	0	5	0	18	0	7.27778	4.5	18	14	24	6	10	8	5	8	4	6	7	1	4	3	8	9	8	1	8	7.5
QEAM01000013.1	4000	5000	11	8	17	5	2	4	5	7	2	3	1	0	1	0	5	0	19	0	5	3.5	6	4	3	3	2	1	1	2	1	3	3	0	1	0	4	3	4	0	2.27778	2.5
QEAM01000013.1	5000	6000	10	11	14	2	4	3	4	6	1	3	1	0	1	0	6	0	13	0	4.38889	3	7	10	10	6	7	7	4	7	3	6	6	5	6	3	9	27	17	2	7.88889	6.5
QEAM01000013.1	6000	7000	12	13	27	6	7	11	5	13	2	4	3	0	2	0	10	0	20	0	7.5	5.5	31	42	95	34	54	75	34	58	37	67	46	33	19	14	41	69	47	5	44.5	41.5
QEAM01000013.1	7000	8000	24	18	36	14	23	14	10	14	4	6	4	1	1	0	31	0	63	0	14.6111	12	58	57	102	55	80	76	47	72	33	64	53	94	40	23	145	60	128	4	66.1667	59
QEAM01000013.1	8000	9000	37	23	30	19	15	13	12	12	7	4	2	1	4	0	45	0	76	0	16.6667	12	194	167	292	184	234	233	175	176	141	166	154	449	139	192	538	220	384	17	225.278	188
QEAM01000013.1	9000	10000	43	18	24	25	18	15	15	21	4	7	3	3	2	0	21	0	35	0	14.1111	15	157	105	180	142	148	148	144	144	124	129	112	354	61	62	200	126	144	9	138.278	143
QEAM01000013.1	10000	11000	43	18	17	20	16	11	12	26	5	7	2	2	1	0	12	0	31	0	12.3889	11.5	47	18	26	28	31	20	27	35	23	23	26	76	9	5	23	20	25	2	25.7778	24
QEAM01000013.1	11000	12000	29	23	9	14	11	6	11	22	4	4	5	2	1	0	10	0	17	0	9.33333	7.5	44	37	30	36	39	18	37	44	19	19	43	92	11	11	24	17	27	5	30.7222	28.5
QEAM01000013.1	12000	13000	29	23	6	9	7	4	8	22	4	3	5	1	0	0	10	0	23	0	8.55556	5.5	87	110	59	50	64	47	87	136	44	59	108	141	24	29	66	49	56	5	67.8333	59
QEAM01000013.1	13000	14000	15	31	8	9	10	3	13	19	1	3	4	0	1	0	11	0	16	0	8	6	53	122	60	51	60	32	81	120	35	57	101	31	26	32	71	51	54	11	58.2222	53.5
QEAM01000013.1	14000	15000	8	26	7	5	4	4	7	17	1	2	3	2	1	0	9	0	15	0	6.16667	4	12	41	10	8	14	15	14	39	4	10	27	85	5	4	16	14	14	5	18.7222	14
QEAM01000013.1	15000	16000	11	37	4	4	4	6	4	20	0	3	23	6	1	0	6	0	20	0	8.27778	4	23	91	37	17	49	59	43	95	7	32	226	341	22	36	36	57	46	9	68.1111	40
QEAM01000013.1	16000	17000	11	43	5	5	14	12	9	11	0	1	26	8	1	0	6	0	20	0	9.55556	7	25	104	31	14	48	45	33	59	3	18	261	477	20	24	22	33	44	3	70.2222	32
QEAM01000013.1	17000	18000	5	43	10	4	10	8	8	8	0	1	19	6	1	0	3	0	14	0	7.77778	5.5	15	46	11	10	17	21	12	14	2	6	71	164	8	6	8	9	17	4	24.5	11.5
QEAM01000013.1	18000	19000	12	47	10	6	17	9	8	9	4	2	20	4	2	0	9	0	21	0	10	8.5	7	24	7	6	10	4	6	7	6	5	34	73	5	5	5	2	10	1	12.0556	6
QEAM01000013.1	19000	20000	19	49	16	12	11	13	12	9	6	4	25	4	1	0	19	0	51	0	13.9444	11.5	12	30	11	12	18	14	12	11	12	7	54	97	5	6	23	6	22	1	19.6111	12
QEAM01000013.1	20000	21000	28	49	22	19	20	28	19	13	8	4	35	2	3	0	43	0	69	0	20.1111	19	160	242	227	179	213	293	226	199	179	113	635	453	82	297	311	112	235	19	231.944	219.5
QEAM01000013.1	21000	22000	41	54	39	25	22	52	22	26	10	6	41	1	4	0	59	0	82	0	26.8889	23.5	203	237	264	183	207	356	246	241	178	145	686	378	102	259	441	144	273	23	253.667	239
QEAM01000013.1	22000	23000	42	48	34	22	16	64	21	24	7	6	41	3	2	0	36	0	58	0	23.5556	21.5	197	272	323	196	202	485	330	280	238	142	897	398	95	239	313	184	236	24	280.611	238.5
QEAM01000013.1	23000	24000	35	28	19	8	13	32	17	25	7	3	34	0	2	0	14	0	35	0	15.1111	13.5	27	20	20	10	16	44	19	31	20	16	123	11	19	29	32	26	43	7	28.5	20
QEAM01000013.1	24000	25000	33	32	19	8	15	35	18	29	5	3	37	1	3	0	12	0	37	0	15.9444	13.5	149	129	75	61	84	239	104	159	54	66	924	90	106	231	112	191	135	55	164.667	109
QEAM01000013.1	25000	26000	20	22	7	8	7	21	11	19	2	2	13	0	3	0	15	0	30	0	10	7.5	78	68	16	20	43	118	50	90	22	31	243	115	41	113	89	105	95	40	76.5	73
QEAM01000013.1	26000	27000	30	17	7	6	7	23	9	23	1	3	11	1	2	0	24	1	43	0	11.5556	7	55	49	20	27	29	71	29	59	15	21	117	51	24	51	71	30	53	10	43.4444	39.5
QEAM01000013.1	27000	28000	28	25	7	8	10	15	10	18	1	1	1	1	2	0	31	0	61	0	12.1667	7.5	34	34	11	10	14	24	11	31	5	7	15	17	13	15	37	13	38	2	18.3889	14.5
QEAM01000013.1	28000	29000	26	19	4	6	11	12	5	11	1	2	2	1	2	0	15	0	41	0	8.77778	4.5	12	10	4	5	5	11	5	7	1	3	4	4	5	9	10	6	15	1	6.5	5
QEAM01000013.1	29000	30000	37	23	3	8	13	7	9	13	1	3	3	1	1	0	10	0	31	0	9.05556	5	57	37	18	20	34	18	27	33	6	20	22	36	11	43	14	21	35	4	25.3333	21.5
QEAM01000013.1	30000	31000	41	22	5	9	16	4	8	15	1	5	3	0	1	0	6	0	17	0	8.5	5	51	31	12	16	25	12	22	36	6	19	13	23	13	23	13	15	25	2	19.8333	17.5
QEAM01000013.1	31000	32000	36	19	5	8	13	2	9	13	2	4	1	0	2	0	3	0	14	0	7.27778	3.5	84	53	27	32	50	16	36	49	12	33	24	43	15	21	14	21	29	4	31.2778	28
QEAM01000013.1	32000	33000	57	35	8	26	12	4	19	20	3	9	0	0	2	0	5	0	11	0	11.7222	6.5	316	223	125	204	175	80	160	201	78	184	23	45	34	28	58	60	94	7	116.389	87
QEAM01000013.1	33000	34000	71	37	10	46	13	11	21	19	3	13	2	0	1	0	6	0	21	0	15.2222	10.5	112	79	44	121	50	39	74	79	24	82	6	23	15	9	19	25	35	3	46.6111	37
QEAM01000013.1	34000	35000	60	29	13	37	6	9	18	17	1	11	0	0	1	0	2	0	14	0	12.1111	7.5	226	151	111	223	96	100	158	111	58	182	14	64	31	30	27	49	59	7	94.2778	80
QEAM01000013.1	35000	36000	72	37	20	41	9	15	20	13	3	16	1	0	1	0	4	0	14	0	14.7778	11	31	18	7	23	4	5	6	7	3	16	1	1	3	2	4	3	3	0	7.61111	4
QEAM01000013.1	36000	37000	103	39	27	55	18	22	24	20	3	18	2	0	3	0	9	1	20	0	20.2222	18	73	30	25	43	17	16	16	21	8	41	10	5	6	2	10	5	12	1	18.9444	14
QEAM01000013.1	37000	38000	99	36	26	33	12	16	15	12	5	18	3	1	2	0	14	0	42	0	18.5556	13	113	47	54	73	46	44	33	47	33	79	26	15	21	14	33	24	37	3	41.2222	35
QEAM01000013.1	38000	39000	135	37	43	38	25	16	11	17	13	20	5	4	3	0	21	0	58	0	24.7778	16.5	157	60	70	76	56	46	31	40	87	82	36	164	38	22	58	39	74	9	63.6111	57
QEAM01000013.1	39000	40000	96	30	31	23	19	11	7	18	16	17	3	1	3	0	12	0	35	0	17.8889	14	372	196	309	228	229	182	143	200	388	285	170	326	109	169	167	190	219	96	221	198
QEAM01000013.1	40000	41000	74	17	27	23	17	10	4	21	14	8	3	0	2	0	8	0	23	0	13.9444	9	128	40	70	65	46	34	20	67	74	61	29	6	15	11	22	14	23	12	40.9444	31.5
QEAM01000013.1	41000	42000	84	14	31	24	12	9	5	37	9	8	1	0	1	0	8	0	15	0	14.3333	8.5	100	28	62	46	32	23	20	56	37	36	28	4	8	9	14	11	13	14	30.0556	25.5
QEAM01000013.1	42000	43000	102	17	33	20	15	15	5	51	11	8	3	0	2	0	3	0	17	0	16.7778	9.5	94	25	57	37	26	33	20	79	37	43	24	5	23	25	13	26	21	13	33.3889	25.5
QEAM01000013.1	43000	44000	137	27	43	20	16	16	12	52	12	12	3	0	5	0	14	0	34	0	22.3889	13	192	62	116	49	68	75	53	135	81	80	35	26	81	27	66	35	70	7	69.8889	67
QEAM01000013.1	44000	45000	131	43	26	8	26	34	22	66	18	11	1	0	8	0	30	0	55	0	26.6111	20	307	154	158	52	167	181	166	278	242	161	83	62	171	73	157	98	143	17	148.333	157.5
QEAM01000013.1	45000	46000	155	61	26	11	22	42	44	75	27	16	2	0	16	0	46	0	68	0	33.9444	24	116	47	25	12	32	47	35	73	58	41	15	3	73	22	82	26	71	8	43.6667	38
QEAM01000013.1	46000	47000	161	83	24	12	46	49	45	82	32	12	5	2	11	0	55	1	94	0	39.6667	28	232	134	76	42	124	118	107	166	149	98	43	100	108	44	141	51	106	16	103.056	106.5
QEAM01000013.1	47000	48000	116	56	20	15	66	46	31	60	14	9	2	1	4	0	38	0	72	0	30.5556	17.5	274	172	149	101	264	200	189	254	170	146	88	131	112	98	171	91	141	27	154.333	147.5
QEAM01000013.1	48000	49000	85	39	18	18	51	25	26	44	18	4	6	0	4	0	21	0	52	0	22.8333	18	124	72	54	55	105	74	70	96	86	38	50	27	42	42	49	27	63	11	60.2778	54.5
QEAM01000013.1	49000	50000	70	71	14	16	46	22	16	40	16	3	8	0	2	0	21	0	49	0	21.8889	16	28	16	4	8	14	7	6	16	14	4	8	2	4	5	9	2	11	2	8.88889	7.5
QEAM01000013.1	50000	51000	74	39	13	17	45	16	17	22	21	2	9	0	1	0	15	0	32	0	17.9444	15.5	166	112	82	83	166	104	115	157	209	33	119	2	33	62	77	74	82	24	94.4444	82.5
QEAM01000013.1	51000	52000	73	38	19	20	25	15	19	27	37	3	5	0	1	0	12	0	33	0	18.1667	17	217	135	141	141	174	139	144	216	350	51	148	3	43	74	107	84	120	24	128.389	137
QEAM01000013.1	52000	53000	69	48	27	29	19	21	18	33	58	8	6	0	1	0	30	0	41	0	22.6667	20	228	183	190	167	137	161	150	235	471	145	179	15	51	66	180	128	121	10	156.5	155.5
QEAM01000013.1	53000	54000	63	44	31	30	17	32	20	37	69	10	7	1	0	0	22	0	40	0	23.5	21	111	74	92	78	57	80	55	114	256	70	65	98	22	23	93	42	64	9	77.9444	72
QEAM01000013.1	54000	55000	65	42	38	24	22	32	26	33	79	6	5	1	1	0	21	0	45	0	24.4444	23	146	129	153	109	114	143	125	137	364	101	113	151	39	27	101	63	86	13	117.444	113.5
QEAM01000013.1	55000	56000	47	55	42	21	24	36	31	33	85	5	3	1	2	0	18	0	39	0	24.5556	22.5	193	230	262	151	186	243	224	221	574	73	139	143	51	37	144	116	117	22	173.667	147.5
QEAM01000013.1	56000	57000	41	45	36	14	21	23	36	26	65	8	3	2	2	0	33	0	51	0	22.5556	22	225	283	382	199	267	301	431	310	821	212	227	363	83	78	273	218	195	59	273.722	247
QEAM01000013.1	57000	58000	27	37	25	15	16	14	32	17	40	5	2	1	3	0	24	0	43	0	16.7222	15.5	58	61	66	44	61	60	90	52	172	48	40	97	28	15	107	54	86	11	63.8889	59
QEAM01000013.1	58000	59000	33	30	35	12	15	13	42	18	45	9	3	0	1	0	15	0	29	0	16.6667	14	15	18	17	8	11	7	21	17	46	16	8	3	6	2	14	5	16	1	12.8333	12.5
QEAM01000013.1	59000	60000	31	33	32	9	14	16	57	34	34	10	2	0	2	0	16	0	26	0	17.5556	15	113	151	187	85	110	127	239	192	285	144	97	69	33	22	81	88	74	10	117.056	103.5
QEAM01000013.1	60000	61000	20	18	18	7	9	6	30	19	15	3	2	1	1	0	10	0	20	0	9.94444	8	36	41	54	19	30	37	66	60	68	40	25	26	13	8	29	16	22	5	33.0556	29.5
QEAM01000013.1	61000	62000	10	17	11	6	5	7	26	16	3	4	1	0	1	0	4	0	9	0	6.66667	4.5	19	22	38	9	13	8	40	28	16	22	8	7	8	1	9	10	11	6	15.2778	10.5
QEAM01000013.1	62000	63000	16	16	7	4	10	6	26	15	1	5	2	0	1	0	5	0	15	0	7.16667	5	13	17	7	7	10	7	26	15	5	13	3	6	9	1	6	6	8	0	8.83333	7
QEAM01000013.1	63000	64000	12	13	3	6	5	5	11	16	2	3	2	1	3	0	6	0	20	0	6	4	16	31	14	17	12	18	24	32	11	23	9	12	23	4	19	14	21	5	16.9444	16.5
QEAM01000013.1	64000	65000	8	21	9	8	6	4	11	14	2	3	1	0	4	0	9	0	19	0	6.61111	5	24	44	40	44	27	31	43	60	24	39	24	26	38	12	39	26	49	6	33.1111	34.5
QEAM01000013.1	65000	66000	3	14	2	6	3	4	6	3	1	2	1	0	4	0	6	0	15	0	3.88889	3	12	74	20	40	29	33	54	31	27	59	24	63	76	17	47	46	53	10	39.7222	36.5
QEAM01000013.1	66000	67000	2	22	2	7	1	2	6	3	2	4	1	0	4	0	4	0	13	0	4.05556	2	9	74	17	34	20	32	52	25	15	53	15	38	57	5	19	39	39	7	30.5556	28.5
QEAM01000013.1	67000	68000	3	37	3	11	2	4	6	3	2	7	1	0	3	0	3	0	12	0	5.38889	3	2	21	5	8	2	3	4	4	3	13	3	5	9	1	2	5	7	1	5.44444	4
QEAM01000013.1	68000	69000	3	35	5	7	2	5	8	5	5	13	1	0	4	0	4	0	13	0	6.11111	4.5	5	16	4	6	2	2	4	3	5	16	3	13	7	2	4	7	6	1	5.88889	4.5
QEAM01000013.1	69000	70000	7	34	5	8	5	3	10	4	7	14	0	1	4	0	7	0	16	0	6.94444	5	14	94	22	30	23	13	38	25	43	120	33	126	52	30	37	109	45	7	47.8333	35
QEAM01000013.1	70000	71000	9	31	4	6	8	4	7	5	4	15	1	0	4	0	6	0	20	0	6.88889	4.5	23	94	37	43	54	25	56	35	61	134	38	43	48	16	30	56	49	6	47.1111	43
QEAM01000013.1	71000	72000	6	19	4	5	8	2	7	9	2	6	1	0	2	0	8	0	20	0	5.5	4.5	15	65	30	24	35	25	39	59	38	88	19	29	47	14	40	42	45	4	36.5556	36.5
QEAM01000013.1	72000	73000	9	31	6	6	11	4	12	30	2	7	1	0	3	0	4	0	14	0	7.77778	5	8	14	2	4	4	3	3	16	4	11	1	3	8	1	7	4	9	1	5.72222	4
QEAM01000013.1	73000	74000	10	22	6	8	11	4	11	43	3	5	3	0	3	0	4	0	18	0	8.38889	4.5	13	33	16	18	13	8	23	60	12	23	21	4	21	3	11	13	14	2	17.1111	13.5
QEAM01000013.1	74000	75000	15	19	6	10	9	7	10	36	1	4	4	0	5	0	9	0	27	0	9	6.5	32	60	40	38	42	34	60	133	42	47	77	24	54	12	28	59	47	6	46.3889	42
QEAM01000013.1	75000	76000	26	29	7	14	17	8	13	51	4	7	5	0	4	0	12	0	32	0	12.7222	7.5	113	158	80	95	173	114	127	260	101	142	199	90	97	18	76	73	105	24	113.611	103
QEAM01000013.1	76000	77000	17	13	5	8	11	9	8	51	6	7	2	0	3	0	12	0	43	0	10.8333	7.5	13	13	9	15	22	18	15	48	19	24	23	27	33	3	30	15	35	6	20.4444	18.5
QEAM01000013.1	77000	78000	24	21	5	13	25	16	11	88	4	11	3	2	7	0	16	0	46	0	16.2222	11	28	24	11	23	46	31	24	93	26	44	28	86	48	3	31	21	46	5	34.3333	28
QEAM01000013.1	78000	79000	13	20	4	15	33	12	15	144	11	15	3	1	8	0	15	0	42	0	19.5	12.5	28	36	22	29	63	42	44	142	41	61	40	86	65	7	38	30	55	10	46.6111	40.5
QEAM01000013.1	79000	80000	13	26	4	11	34	18	23	228	10	33	3	0	9	0	13	0	31	0	25.3333	12	71	135	56	90	234	173	190	542	167	355	129	178	131	13	54	44	67	19	147.111	130
QEAM01000013.1	80000	81000	9	19	3	11	24	15	18	161	7	34	2	0	5	0	5	0	18	0	18.3889	8	16	29	15	33	58	45	50	223	46	130	37	33	43	3	18	10	21	6	45.3333	33
QEAM01000013.1	81000	82000	5	9	6	14	13	10	9	99	4	16	3	0	4	0	6	0	17	0	11.9444	6	43	100	77	127	171	148	158	476	137	304	149	4	127	21	53	79	74	22	126.111	113.5
QEAM01000013.1	82000	83000	10	11	7	15	15	7	7	61	5	11	3	0	2	0	8	0	20	0	10.1111	7	33	46	48	66	93	69	55	212	77	132	68	3	59	29	44	49	49	15	63.7222	52
QEAM01000013.1	83000	84000	13	12	9	13	16	9	6	45	5	11	3	0	3	0	10	0	22	0	9.83333	9	119	118	147	176	221	176	154	469	220	300	191	28	137	103	130	160	155	34	168.778	154.5
QEAM01000013.1	84000	85000	18	10	6	17	10	8	8	30	4	6	3	0	2	0	9	0	24	0	8.61111	7	112	86	122	160	161	165	129	382	187	221	168	51	103	96	130	144	175	10	144.556	137
QEAM01000013.1	85000	86000	15	7	7	9	7	5	4	15	5	8	1	0	2	0	8	0	19	0	6.22222	6	165	138	170	172	190	176	151	358	220	249	218	83	115	118	120	227	217	12	172.167	171
QEAM01000013.1	86000	87000	16	7	4	3	9	2	3	2	4	5	1	0	1	0	6	0	17	0	4.44444	3	49	37	38	33	50	41	25	22	67	61	52	18	44	46	47	47	74	3	41.8889	45
QEAM01000013.1	87000	88000	7	7	3	4	2	2	1	2	3	3	3	1	2	0	3	0	11	0	3	2.5	19	13	11	10	21	7	11	7	22	17	29	44	10	17	18	27	20	6	17.1667	17
QEAM01000013.1	88000	89000	8	3	0	2	2	1	2	2	5	1	1	1	1	0	2	0	10	0	2.27778	1.5	31	26	20	17	33	28	19	19	62	6	59	52	15	26	18	27	19	4	26.7222	23
QEAM01000013.1	89000	90000	4	4	1	1	2	2	2	1	1	0	2	0	1	0	1	0	4	0	1.44444	1	10	9	8	8	7	7	4	7	15	2	19	3	5	9	6	13	8	3	7.94444	7.5
QEAM01000013.1	90000	91000	2	1	0	1	1	2	1	1	0	0	1	0	0	0	1	0	4	0	0.833333	1	1	3	4	3	3	4	2	4	1	1	13	1	9	7	9	7	9	4	4.72222	4
QEAM01000013.1	91000	92000	4	4	3	3	2	1	4	3	0	1	1	0	2	0	5	0	11	0	2.44444	2	8	6	9	8	9	9	17	7	2	11	10	0	20	11	25	14	13	3	10.1111	9
QEAM01000013.1	92000	93000	6	5	7	5	5	4	12	6	1	3	4	0	3	0	17	0	33	0	6.16667	4.5	5	7	7	8	5	8	13	5	5	9	11	2	19	5	29	7	24	2	9.5	7
QEAM01000013.1	93000	94000	5	7	8	5	5	5	15	13	2	2	4	0	3	0	15	0	38	0	7.05556	5	25	28	56	37	36	37	59	63	37	16	71	34	43	77	57	44	59	5	43.5556	40
QEAM01000013.1	94000	95000	8	6	8	8	7	10	16	18	3	1	2	0	1	0	8	0	15	0	6.16667	6.5	12	9	21	18	11	16	27	39	16	5	24	10	10	24	14	14	14	1	15.8333	14
QEAM01000013.1	95000	96000	26	38	20	33	20	25	26	35	5	6	6	2	2	0	20	0	54	0	17.6667	20	55	79	67	96	80	102	98	118	60	55	87	95	53	99	74	177	90	18	83.5	83.5
QEAM01000013.1	96000	97000	45	84	34	49	39	41	39	51	11	11	7	2	5	0	39	0	91	0	30.4444	36.5	57	82	57	82	66	82	87	102	64	59	70	102	72	114	107	175	121	23	84.5556	82
QEAM01000013.1	97000	98000	26	17	6	24	12	21	57	32	4	2	2	0	2	0	7	0	25	0	13.1667	6.5	72	46	53	165	108	141	224	236	59	41	71	32	31	177	61	149	62	35	97.9444	66.5
QEAM01000013.1	98000	99000	16	9	5	31	12	23	16	28	5	2	0	0	1	0	6	0	16	0	9.44444	5.5	42	19	17	116	48	80	61	121	42	28	21	0	17	65	43	61	28	4	45.1667	42
QEAM01000013.1	99000	100000	17	9	2	25	11	10	12	13	4	1	1	0	1	0	3	0	9	0	6.55556	3.5	35	10	10	68	44	49	39	73	40	29	47	7	9	32	15	33	14	4	31	32.5
QEAM01000013.1	100000	101000	11	8	2	18	8	6	6	10	2	3	1	0	1	0	4	0	14	0	5.22222	3.5	12	5	2	19	12	12	6	9	3	8	5	0	5	4	8	4	6	1	6.72222	5.5
QEAM01000013.1	101000	102000	22	9	6	16	17	8	12	23	2	7	2	0	0	0	3	0	21	0	8.22222	6.5	16	4	5	9	11	7	5	13	2	9	3	2	4	4	5	5	8	2	6.33333	5
QEAM01000013.1	102000	103000	30	13	8	18	9	5	11	14	5	4	2	0	2	0	8	0	27	0	8.66667	6.5	36	15	17	23	24	13	22	30	18	26	10	10	14	24	23	16	28	10	19.9444	20
QEAM01000013.1	103000	104000	17	11	7	18	7	8	12	7	4	7	1	1	2	0	17	0	47	0	9.22222	7	62	34	47	52	52	47	56	54	69	72	53	29	33	93	63	67	81	39	55.7222	53.5
QEAM01000013.1	104000	105000	47	20	20	32	18	21	19	9	14	12	4	1	3	0	23	0	54	0	16.5	16	54	20	23	51	39	34	33	35	58	56	35	35	27	52	72	36	70	31	42.2778	35.5
QEAM01000013.1	105000	106000	40	14	16	17	12	21	12	13	11	9	4	1	1	0	18	0	52	0	13.3889	12	121	57	90	90	93	161	124	97	242	141	105	79	71	105	126	144	165	143	119.667	113
QEAM01000013.1	106000	107000	38	15	12	16	14	38	15	15	19	7	3	0	1	0	12	0	31	0	13.1111	13	148	66	78	90	93	219	138	75	289	112	98	54	32	95	76	132	92	143	112.778	94
QEAM01000013.1	107000	108000	27	10	5	11	11	25	13	6	10	4	1	0	1	0	11	0	23	0	8.77778	8	37	12	14	25	20	53	25	14	74	17	15	16	8	22	16	22	18	41	24.9444	19
QEAM01000013.1	108000	109000	23	8	4	10	10	20	10	6	7	3	1	1	1	0	13	0	19	0	7.55556	6.5	62	24	28	46	81	120	61	30	97	32	17	60	21	71	37	66	38	106	55.3889	53
QEAM01000013.1	109000	110000	14	7	2	8	7	10	6	4	4	3	0	0	2	0	11	0	19	0	5.38889	4	20	6	7	13	16	26	11	11	23	12	4	16	12	6	21	15	20	20	14.3889	14
QEAM01000013.1	110000	111000	7	7	1	4	5	9	4	3	2	2	1	0	2	0	6	0	17	0	3.88889	2.5	23	11	13	18	22	32	20	14	29	17	14	16	36	7	25	49	34	46	23.6667	21
QEAM01000013.1	111000	112000	7	4	2	7	3	4	3	3	3	2	0	0	2	0	6	0	17	0	3.5	3	55	31	41	62	85	81	53	54	96	47	42	25	107	19	90	105	88	90	65.0556	58.5
QEAM01000013.1	112000	113000	5	2	1	4	1	2	2	2	3	1	0	0	1	0	3	0	7	0	1.88889	1.5	3	1	0	3	2	3	1	2	5	2	2	0	8	2	6	3	7	2	2.88889	2
QEAM01000014.1	0	1000	11	14	110	4	12	16	20	3	9	2	2	1	0	0	7	0	22	0	12.9444	5.5	15	31	169	8	24	57	50	10	57	17	19	68	5	24	13	50	20	11	36	22
QEAM01000014.1	1000	2000	24	16	111	4	12	20	22	3	13	2	3	2	2	0	16	0	42	0	16.2222	8	46	41	147	11	51	60	65	14	85	19	33	115	9	30	35	42	40	4	47.0556	40.5
QEAM01000014.1	2000	3000	26	26	107	4	13	23	32	8	25	2	2	3	3	0	25	0	51	0	19.4444	10.5	41	35	122	12	25	51	58	11	86	15	22	84	13	32	42	29	51	2	40.6111	33.5
QEAM01000014.1	3000	4000	24	17	65	9	11	17	19	8	18	2	3	1	2	0	19	0	43	0	14.3333	10	30	17	45	11	13	21	30	15	41	7	14	26	15	19	35	19	28	5	21.7222	19
QEAM01000014.1	4000	5000	17	14	23	9	7	13	16	7	12	4	2	1	2	0	21	0	29	0	9.83333	8	21	24	43	12	18	27	36	20	55	17	19	35	11	21	31	18	26	4	24.3333	21
QEAM01000014.1	5000	6000	13	9	16	8	8	9	11	7	6	1	1	0	1	0	12	0	23	0	6.94444	7.5	35	30	75	17	34	36	49	47	58	23	36	11	20	44	55	53	42	8	37.3889	36
QEAM01000014.1	6000	7000	13	9	23	6	9	9	8	12	10	1	2	1	0	0	10	0	19	0	7.33333	8.5	28	27	70	17	39	36	38	47	57	25	35	24	22	40	44	50	41	3	35.7222	37
QEAM01000014.1	7000	8000	17	11	20	10	11	10	9	16	9	11	3	1	2	0	10	0	20	0	8.88889	10	44	37	80	32	36	38	33	47	65	65	51	36	18	38	30	34	37	4	40.2778	37
QEAM01000014.1	8000	9000	12	7	8	7	10	7	6	11	4	18	4	0	1	0	7	0	15	0	6.5	7	7	6	13	8	12	8	8	17	16	54	16	9	6	8	10	7	12	1	12.1111	8.5
QEAM01000014.1	9000	10000	8	5	8	3	6	5	5	13	7	25	2	0	1	0	5	0	16	0	6.05556	5	20	17	23	12	29	24	23	43	39	129	42	16	11	28	20	23	24	5	29.3333	23
QEAM01000014.1	10000	11000	5	4	8	1	5	4	3	12	5	25	1	0	0	0	5	0	13	0	5.05556	4	8	8	15	7	14	14	11	22	29	93	17	3	8	8	11	8	12	3	16.1667	11
QEAM01000014.1	11000	12000	11	8	14	8	11	11	8	12	13	55	3	0	2	0	11	0	23	0	10.5556	9.5	27	25	57	39	47	78	49	72	123	384	72	17	41	33	69	54	78	11	70.8889	51.5
QEAM01000014.1	12000	13000	15	12	10	14	10	18	9	12	11	36	4	0	1	0	13	0	33	0	11	10.5	64	58	99	92	84	155	93	143	216	533	158	42	62	46	125	92	125	20	122.611	92.5
QEAM01000014.1	13000	14000	24	11	19	18	10	20	17	10	13	26	5	0	2	0	17	0	30	0	12.3333	12	34	24	37	33	25	51	29	23	64	101	40	47	16	4	40	22	29	4	34.6111	31
QEAM01000014.1	14000	15000	25	16	19	23	10	30	18	12	13	38	2	0	1	0	24	0	38	0	14.9444	14.5	22	13	17	21	10	24	14	11	31	93	17	39	17	6	39	38	34	5	25.0556	19
QEAM01000014.1	15000	16000	18	13	5	19	7	22	19	10	8	42	4	0	2	0	26	0	42	0	13.1667	9	29	25	13	43	20	49	31	26	46	167	29	1	17	9	58	37	52	2	36.3333	29
QEAM01000014.1	16000	17000	16	15	7	17	7	20	14	10	9	22	3	0	1	0	19	0	40	0	11.1111	9.5	33	32	9	53	21	74	52	22	81	119	32	4	33	21	116	146	100	8	53.1111	33
QEAM01000014.1	17000	18000	13	12	4	15	3	13	7	7	7	4	2	0	1	0	22	0	30	0	7.77778	5.5	5	5	1	5	1	5	4	2	8	4	2	0	4	2	19	12	15	1	5.27778	4
QEAM01000014.1	18000	19000	4	5	2	9	1	5	6	3	4	2	1	0	0	0	8	0	18	0	3.77778	2.5	7	9	14	16	6	22	15	10	29	14	9	4	8	4	17	26	16	6	12.8889	12
QEAM01000014.1	19000	20000	7	5	7	9	3	10	2	4	4	2	0	0	1	0	9	0	17	0	4.44444	3.5	27	30	53	44	20	75	37	29	103	37	26	13	22	12	52	95	55	18	41.5556	33.5
QEAM01000014.1	20000	21000	4	10	11	7	5	9	4	3	2	2	1	0	1	0	5	0	15	0	4.38889	3.5	6	11	19	17	12	24	9	5	16	8	11	13	6	2	16	39	15	3	12.8889	11.5
QEAM01000014.1	21000	22000	7	19	19	12	7	16	9	4	4	2	4	0	1	0	5	0	10	0	6.61111	4.5	3	7	6	6	5	8	5	2	6	3	6	2	4	3	5	21	5	0	5.38889	5
QEAM01000014.1	22000	23000	5	13	11	4	9	10	8	2	2	6	3	0	1	0	3	0	8	0	4.72222	3.5	10	22	22	14	30	30	19	7	11	30	33	0	10	4	11	27	18	2	16.6667	16
QEAM01000014.1	23000	24000	5	9	4	5	20	9	8	3	1	5	3	0	1	0	3	0	11	0	4.83333	3.5	10	31	20	20	81	29	29	13	12	38	33	1	9	2	10	38	18	2	22	19
QEAM01000014.1	24000	25000	7	21	7	11	36	10	15	5	1	6	5	0	1	0	4	0	15	0	8	5.5	10	40	17	24	74	23	27	17	10	39	43	0	11	3	12	29	19	4	22.3333	18
QEAM01000014.1	25000	26000	11	18	7	9	29	7	13	6	1	5	4	0	1	0	4	0	20	0	7.5	5.5	12	21	11	14	59	14	30	20	10	20	33	0	11	2	16	17	26	2	17.6667	15
QEAM01000014.1	26000	27000	8	16	12	5	61	6	15	5	2	3	6	0	1	0	10	0	23	0	9.61111	5.5	20	34	26	23	134	20	56	35	18	26	69	1	15	6	29	31	44	5	32.8889	26
QEAM01000014.1	27000	28000	11	11	11	2	51	4	9	4	1	4	2	0	1	0	6	0	16	0	7.38889	4	47	79	108	18	253	50	121	46	33	60	116	4	37	14	58	59	64	8	65.2778	54
QEAM01000014.1	28000	29000	15	15	12	3	59	6	14	4	4	2	4	0	2	0	12	0	25	0	9.83333	4	50	68	104	17	223	48	107	35	41	55	107	6	28	12	52	38	59	4	58.5556	49
QEAM01000014.1	29000	30000	27	15	19	4	80	14	15	8	5	1	4	0	1	0	20	0	33	0	13.6667	6.5	142	135	198	47	476	129	192	78	176	79	229	18	79	64	238	89	145	16	140.556	132
QEAM01000014.1	30000	31000	36	25	23	4	91	14	19	11	10	3	6	0	4	0	29	0	46	0	17.8333	10.5	52	43	53	12	134	40	45	27	56	21	51	2	49	38	121	41	86	14	49.1667	44
QEAM01000014.1	31000	32000	33	25	19	6	64	20	16	9	9	4	7	0	3	0	19	0	38	0	15.1111	9	181	183	230	84	458	203	204	142	265	107	246	6	82	79	178	132	171	38	166.056	174.5
QEAM01000014.1	32000	33000	19	17	16	7	34	10	14	11	8	3	3	0	3	0	13	0	28	0	10.3333	9	44	56	59	23	112	51	56	41	97	31	66	19	36	24	67	52	66	11	50.6111	51.5
QEAM01000014.1	33000	34000	19	32	24	14	31	15	12	10	9	5	4	2	3	0	14	0	44	0	13.2222	11	20	28	18	16	34	20	11	14	28	10	14	57	14	10	38	9	28	3	20.6667	17
QEAM01000014.1	34000	35000	12	21	14	10	20	7	7	9	7	2	2	2	3	0	28	0	52	0	10.8889	7	21	45	38	26	51	31	22	27	48	21	26	150	28	34	75	47	57	5	41.7778	32.5
QEAM01000014.1	35000	36000	10	13	10	7	6	5	9	8	2	3	2	0	2	0	12	0	22	0	6.16667	5.5	8	10	8	5	5	6	6	10	1	5	6	13	8	4	13	5	12	0	6.94444	6
QEAM01000014.1	36000	37000	6	6	8	7	1	5	4	8	1	4	2	1	2	0	7	0	12	0	4.11111	4	10	19	26	10	4	18	15	26	5	16	19	47	20	8	15	19	18	2	16.5	17
QEAM01000014.1	37000	38000	8	7	12	3	1	5	3	16	1	2	2	1	2	0	4	0	13	0	4.44444	2.5	15	24	41	15	4	23	20	51	4	20	33	66	26	17	18	36	23	3	24.3889	21.5
QEAM01000014.1	38000	39000	8	5	10	2	2	5	3	19	0	1	4	0	3	0	5	0	13	0	4.44444	3	5	5	15	1	2	6	2	29	1	2	9	2	10	4	5	7	5	1	6.16667	5
QEAM01000014.1	39000	40000	8	7	12	6	2	4	6	23	0	1	1	0	8	0	11	0	22	0	6.16667	5	19	31	79	14	25	49	36	143	5	25	75	15	143	57	54	126	58	6	53.3333	42.5
QEAM01000014.1	40000	41000	17	15	20	12	7	13	10	37	2	3	4	1	20	0	22	0	45	0	12.6667	11	10	6	11	8	5	5	5	16	1	3	4	5	58	6	20	6	16	1	10.3333	6
QEAM01000014.1	41000	42000	21	15	21	17	10	20	17	43	1	3	4	0	32	0	22	0	49	0	15.2778	16	37	25	49	27	20	37	27	74	9	16	35	24	238	31	39	37	46	5	43.1111	33
QEAM01000014.1	42000	43000	40	22	40	17	16	30	26	59	2	8	4	1	42	0	22	0	62	0	21.7222	19.5	44	31	54	32	32	42	30	86	4	16	27	24	236	19	34	30	42	4	43.7222	31.5
QEAM01000014.1	43000	44000	21	15	17	8	9	22	16	28	1	4	2	0	35	0	18	1	52	0	13.8333	12	23	17	26	16	15	29	26	43	4	15	16	6	154	11	34	19	36	3	27.3889	18
QEAM01000014.1	44000	45000	24	12	17	9	8	24	18	25	2	5	2	0	20	0	10	0	39	0	11.9444	9.5	44	26	55	36	28	59	55	65	21	58	37	1	140	22	34	46	50	5	43.4444	40.5
QEAM01000014.1	45000	46000	17	11	18	11	8	13	13	18	4	14	3	0	8	0	6	0	24	0	9.33333	9.5	44	26	55	40	24	54	40	58	26	78	22	11	98	21	23	45	37	3	39.1667	38.5
QEAM01000014.1	46000	47000	32	21	196	17	10	25	22	22	5	17	2	4	4	0	9	0	23	0	22.7222	13.5	56	37	197	43	31	62	55	50	36	94	21	103	65	17	29	47	47	2	55.1111	47
QEAM01000014.1	47000	48000	28	21	191	29	24	25	39	14	8	17	2	4	4	0	19	0	46	0	26.1667	18	35	31	142	46	39	47	52	37	30	72	18	124	36	10	32	27	40	4	45.6667	36.5
QEAM01000014.1	48000	49000	18	16	123	24	25	12	30	11	6	15	1	0	2	0	16	0	35	0	18.5556	13.5	20	19	84	31	38	22	51	20	23	44	15	6	16	11	24	19	30	2	26.3889	21
QEAM01000014.1	49000	50000	24	21	172	44	24	8	98	10	7	21	1	1	1	0	9	0	29	0	26.1111	9.5	56	86	278	124	115	63	261	66	92	162	39	79	34	36	42	58	61	6	92.1111	64.5
QEAM01000014.1	50000	51000	24	27	222	46	22	10	108	12	7	21	1	0	2	0	10	0	23	0	29.7222	11	33	50	175	67	55	28	118	42	47	93	22	28	24	20	29	29	33	2	49.7222	33
QEAM01000014.1	51000	52000	41	51	402	55	38	19	180	31	15	33	5	1	3	0	15	0	38	0	51.5	25	184	229	794	282	269	151	559	196	252	404	141	152	75	60	93	94	122	10	225.944	168
QEAM01000014.1	52000	53000	32	36	227	42	23	20	169	27	12	27	2	1	4	0	15	0	55	0	38.4444	21.5	30	46	124	56	35	31	91	45	48	75	26	61	27	12	32	24	42	4	44.9444	38.5
QEAM01000014.1	53000	54000	12	25	50	11	8	17	83	16	11	15	3	1	1	0	8	0	38	0	16.6111	11	23	40	54	26	19	49	106	40	60	61	28	65	25	17	31	39	56	6	41.3889	39.5
QEAM01000014.1	54000	55000	7	16	20	2	5	21	84	15	10	8	4	1	1	0	6	0	28	0	12.6667	6.5	68	143	224	56	100	256	547	205	229	216	140	274	58	39	53	152	104	22	160.333	141.5
QEAM01000014.1	55000	56000	5	11	15	4	3	20	91	10	7	3	1	0	2	0	6	0	14	0	10.6667	4.5	11	24	41	7	7	58	155	39	64	19	25	69	12	8	14	58	28	5	35.7778	24.5
[truncated: 20,602 more rows]
