# Supplementary material for: A target enrichment approach for enhanced recovery of Synchytrium endobioticum nuclear genome sequences
Source: PLoS One. 2024 Feb 12;19(2):e0296842. doi: 10.1371/journal.pone.0296842 (PMC10861067; doi:10.1371/journal.pone.0296842)
Supplement: S3 Table — (XLSX) [file pone.0296842.s003.xlsx]

## Sheet: Proportion_covered
			Not enriched																				Target enriched
Contig	From	To	MB6	pot_ID-127	MB56	MB42	MB70	MB15	pot_ID-151	MB21	pot_ID-189	pot_ID-175	MB69	MB52	CHY1003f	CHY1003g	LEV6748f	LEV6748g	LEV6574s	LEV6574t	Average	Median	MB6	pot_ID-127	MB56	MB42	MB70	MB15	pot_ID-151	MB21	pot_ID-189	pot_ID-175	MB69	MB52	CHY1003f	CHY1003g	LEV6748f	LEV6748g	LEV6574s	LEV6574t	Average	Median
QEAM01000001.1	0	1000	1	1	1	0.99	0.98	1	1	1	0.82	0.69	0.78	0.84	0.61	0	1	0	1	0	0.761667	0.985	0.89	0.98	0.66	0.85	0.98	0.55	0.68	0.99	0.75	0.83	0.56	0.82	0.88	0.75	0.86	0.7	1	0.61	0.796667	0.825
QEAM01000001.1	1000	2000	1	1	1	1	1	1	1	1	0.85	0.6	0.75	0	0.11	0	0.88	0	1	0	0.677222	0.94	1	1	1	1	1	1	1	1	1	0.89	0.99	0.88	1	0.99	1	1	1	1	0.986111	1
QEAM01000001.1	2000	3000	1	1	1	1	0.98	0.96	1	1	0.84	0.73	0.06	0	0.54	0	1	0	1	0	0.672778	0.97	1	1	1	1	1	1	1	1	1	1	0.96	1	1	1	1	1	1	1	0.997778	1
QEAM01000001.1	3000	4000	1	1	1	1	1	1	1	1	1	0.95	0.51	0.55	0.74	0	1	0.14	1	0	0.771667	1	1	1	1	1	1	1	1	1	1	1	0.93	1	1	1	1	1	1	1	0.996111	1
QEAM01000001.1	4000	5000	1	1	1	1	1	1	1	1	1	1	0.83	0.57	0.48	0	1	0	1	0	0.771111	1	1	1	1	1	1	0.96	1	1	1	1	1	1	1	0.9	1	0.91	1	0.76	0.973889	1
QEAM01000001.1	5000	6000	1	1	1	1	0.96	1	1	1	1	0.71	1	0.24	0.2	0	1	0.12	1	0	0.735	1	1	1	0.84	1	0.85	0.77	1	1	0.8	1	0.88	0.93	0.86	0.67	0.88	0.67	1	0.69	0.88	0.88
QEAM01000001.1	6000	7000	1	1	1	1	1	1	1	1	0.87	1	1	0.69	0.69	0	0.98	0.42	1	0	0.813889	1	1	1	1	1	0.91	1	1	1	0.97	1	1	1	1	0.96	1	1	1	0.99	0.990556	1
QEAM01000001.1	7000	8000	1	1	1	1	1	1	1	1	1	0.92	1	0.79	0.86	0	1	0.1	1	0	0.815	1	1	1	0.95	0.98	1	0.97	1	1	1	1	1	1	1	1	1	1	1	1	0.994444	1
QEAM01000001.1	8000	9000	1	1	1	1	1	1	1	1	0.94	0.99	1	1	1	0	1	0.29	1	0	0.845556	1	1	1	1	1	1	1	1	1	1	1	1	1	1	1	1	1	1	1	1	1
QEAM01000001.1	9000	10000	1	1	1	1	1	1	1	1	1	1	1	1	0.92	0	1	0.08	1	0	0.833333	1	1	1	1	1	1	1	1	1	1	1	1	1	1	1	1	1	1	1	1	1
QEAM01000001.1	10000	11000	1	1	1	0.99	1	1	1	1	1	1	0.77	0.91	0.66	0	1	0	1	0	0.796111	1	1	1	0.89	1	1	1	1	1	1	1	1	1	1	0.75	1	0.89	1	0.91	0.968889	1
QEAM01000001.1	11000	12000	1	1	0.91	1	1	1	1	1	1	1	0.41	0.49	0.81	0	1	0	1	0	0.756667	1	1	0.97	0.98	1	1	1	1	1	0.9	1	0.96	1	0.95	0.7	1	0.97	1	0.8	0.957222	1
QEAM01000001.1	12000	13000	1	1	0.99	0.8	0.94	1	0.99	0.84	0.93	0.63	0.73	0	0.61	0	0.92	0.53	1	0	0.717222	0.88	1	1	1	1	1	1	1	1	1	1	1	0.97	1	0.98	1	1	1	1	0.997222	1
QEAM01000001.1	13000	14000	0.8	1	0.67	0.79	0.65	0.94	0.94	0.78	0.8	0.59	0.03	0	0.3	0	0.96	0	1	0	0.569444	0.725	0.95	0.96	0.94	0.83	0.96	1	0.87	0.93	0.95	0.91	0.67	0.02	0.9	0.59	1	0.69	1	0.35	0.806667	0.92
QEAM01000001.1	14000	15000	0.99	1	0.41	0.7	0.7	1	0.86	0.73	0.47	0	0.25	0	0.56	0	0.63	0	1	0	0.516667	0.595	0.92	1	0.7	1	1	1	1	0.89	0.8	0.68	1	0.33	1	0.64	1	0.98	1	0.43	0.853889	0.99
QEAM01000001.1	15000	16000	0.94	1	0.43	0.82	1	1	0.87	0.48	0.02	0	0.06	0	0.59	0	0.63	0	1	0	0.491111	0.535	0.9	1	0.45	0.78	1	1	0.87	0.8	0.66	0.83	0.86	0.02	0.93	0.71	0.97	0.99	0.98	0.48	0.790556	0.865
QEAM01000001.1	16000	17000	0.9	1	0.94	1	1	1	0.99	0.96	0.45	0.4	0.52	0	0.19	0	0.72	0	1	0	0.615	0.81	1	1	0.85	1	1	1	1	0.93	0.91	1	1	0.81	1	0.82	0.88	0.97	1	0.99	0.953333	1
QEAM01000001.1	17000	18000	1	1	1	0.99	1	1	1	0.99	0.89	0.87	0.56	0	0.62	0	0.87	0.14	1	0	0.718333	0.94	0.87	1	0.88	0.77	1	1	0.97	0.98	0.86	0.82	0.9	0.46	0.97	0.48	0.92	0.88	0.95	0.28	0.832778	0.89
QEAM01000001.1	18000	19000	1	1	1	0.98	1	1	1	1	0.89	0.75	0.9	0	0.79	0	1	0	1	0	0.739444	0.99	1	1	0.71	0.81	1	1	0.59	0.98	0.69	0.96	0.58	0.36	0.96	0.61	0.92	0.84	1	0.34	0.797222	0.88
QEAM01000001.1	19000	20000	1	1	1	1	1	1	1	1	0.97	0.87	0.83	0.14	0.87	0	1	0.1	1	0	0.765556	1	1	1	1	1	1	1	1	1	1	1	1	0.54	1	1	1	1	1	1	0.974444	1
QEAM01000001.1	20000	21000	1	1	1	1	1	1	1	1	0.94	0.95	0.41	0.67	0.84	0	1	0.11	1	0	0.773333	1	1	1	1	1	1	1	1	1	1	1	1	1	1	1	1	1	1	1	1	1
QEAM01000001.1	21000	22000	1	1	1	1	1	1	1	1	0.85	1	0.65	0.69	0.9	0	1	0	1	0	0.782778	1	0.99	1	1	0.93	1	1	0.95	1	0.9	1	0.72	1	1	1	1	1	1	1	0.971667	1
QEAM01000001.1	22000	23000	1	1	1	1	1	1	1	1	0.72	0.85	0.83	0.47	0.57	0	1	0.27	1	0	0.761667	1	1	1	1	1	1	1	1	1	1	1	1	1	1	1	1	0.99	1	1	0.999444	1
QEAM01000001.1	23000	24000	1	1	1	1	1	1	0.96	1	0.32	0.97	0.76	0	0.5	0	1	0.16	1	0	0.703889	0.985	1	1	1	1	1	1	1	1	0.99	1	1	1	1	1	1	1	1	1	0.999444	1
QEAM01000001.1	24000	25000	1	1	0.97	1	0.96	1	0.98	0.9	0.9	0.85	0.45	0	0.53	0	1	0.19	1	0	0.707222	0.93	1	1	1	1	1	1	1	1	1	1	1	0.5	1	1	1	0.99	1	1	0.971667	1
QEAM01000001.1	25000	26000	1	1	1	1	0.88	0.72	1	1	1	0.84	0.55	0	0.96	0	0.97	0	1	0	0.717778	0.965	1	1	1	1	1	1	1	1	1	1	1	0.42	1	1	1	1	1	0.91	0.962778	1
QEAM01000001.1	26000	27000	1	1	1	1	1	0.97	1	1	1	1	0.89	0	0.68	0	0.99	0.27	1	0	0.766667	1	1	1	1	1	1	1	1	1	1	1	1	0.84	1	1	1	1	1	1	0.991111	1
QEAM01000001.1	27000	28000	1	1	1	1	1	1	1	1	1	1	0.82	0	0.67	0	1	0.12	1	0	0.756111	1	1	1	1	1	1	1	1	1	1	1	1	0.5	1	1	1	1	1	1	0.972222	1
QEAM01000001.1	28000	29000	1	1	1	1	1	1	1	1	1	1	0.97	0	0.95	0	1	0	1	0	0.773333	1	1	1	1	1	1	1	1	1	1	1	1	0.7	1	1	1	1	1	1	0.983333	1
QEAM01000001.1	29000	30000	1	1	1	1	1	1	1	1	1	1	0.84	0	0.9	0	1	0.15	1	0	0.771667	1	1	1	1	1	1	1	1	1	1	1	1	1	1	1	1	1	1	1	1	1
QEAM01000001.1	30000	31000	1	1	1	1	1	1	1	1	1	1	0.34	0	0.44	0	1	0.4	1	0	0.732222	1	1	1	1	1	1	1	1	1	1	1	1	1	1	1	1	1	1	0.98	0.998889	1
QEAM01000001.1	31000	32000	1	1	1	1	1	1	1	1	1	1	0.49	0	0.56	0	1	0.15	1	0	0.733333	1	1	1	1	1	1	1	1	1	1	1	0.87	0.89	0.96	0.78	1	1	1	1	0.972222	1
QEAM01000001.1	32000	33000	1	1	1	1	1	1	0.71	1	1	1	0.74	0.27	0.77	0	1	0.1	1	0	0.755	1	1	1	1	1	1	1	0.83	0.98	0.96	1	0.8	1	1	0.51	1	0.79	1	0.44	0.906111	1
QEAM01000001.1	33000	34000	1	1	1	1	1	1	1	1	1	1	0.67	0	0.67	0	1	0.09	1	0	0.746111	1	1	1	1	1	1	1	1	1	1	1	1	1	1	1	1	1	1	1	1	1
QEAM01000001.1	34000	35000	1	1	1	1	1	1	0.96	1	0.99	1	0.23	0	0.9	0	1	0	1	0	0.726667	1	1	0.98	1	0.98	1	1	1	1	0.96	1	1	0.98	1	0.67	1	0.87	1	0.4	0.935556	1
QEAM01000001.1	35000	36000	1	1	1	1	1	1	0.94	1	0.65	0.94	0.81	0	0.78	0	1	0.12	1	0	0.735556	0.97	1	1	1	1	1	1	1	1	1	1	1	0.99	1	1	1	1	1	1	0.999444	1
QEAM01000001.1	36000	37000	1	1	1	1	1	1	1	1	0.97	0.8	0.74	0	0.8	0	1	0.3	1	0	0.756111	1	1	1	0.98	1	1	1	1	1	1	1	0.98	0.57	1	0.9	1	0.9	1	0.81	0.952222	1
QEAM01000001.1	37000	38000	1	1	1	1	0.91	1	1	1	0.98	0.96	0.94	0	0.59	0	1	0	1	0	0.743333	0.99	1	1	1	1	1	1	0.92	1	1	1	0.84	0.81	0.98	0.91	1	1	1	0.67	0.951667	1
QEAM01000001.1	38000	39000	1	1	1	1	1	1	0.89	1	0.99	0.98	0.49	0.17	0.29	0	0.96	0	1	0	0.709444	0.985	1	0.95	1	1	0.97	1	1	1	1	1	1	0.97	0.84	0.63	1	0.99	1	0.41	0.931111	1
QEAM01000001.1	39000	40000	1	1	1	1	1	1	1	1	1	0.89	0.39	0	0.65	0	1	0	1	0	0.718333	1	1	1	1	1	1	1	1	1	1	1	1	0.99	1	0.81	1	1	1	0.98	0.987778	1
QEAM01000001.1	40000	41000	1	1	1	1	1	1	1	1	1	1	0.33	0.3	0.59	0	1	0	1	0	0.734444	1	1	1	1	1	0.89	1	1	1	1	1	0.88	0.93	1	0.58	1	1	1	0.92	0.955556	1
QEAM01000001.1	41000	42000	1	1	1	0.85	0.98	1	0.99	1	1	1	0	0.28	0.68	0.04	1	0	1	0	0.712222	0.995	1	1	1	0.96	0.88	1	1	1	1	1	0.55	0.85	1	0.99	1	0.92	1	0.91	0.947778	1
QEAM01000001.1	42000	43000	1	1	1	0.86	1	1	0.99	1	0.73	1	0.44	0	0.67	0	1	0.1	1	0	0.710556	0.995	1	1	1	0.75	1	1	1	1	0.96	1	0.83	0.25	1	0.64	1	1	1	0.86	0.905	1
QEAM01000001.1	43000	44000	1	1	1	0.78	1	0.92	1	1	0.78	0.97	0.87	0	0.57	0	0.89	0	1	0	0.71	0.905	1	1	0.94	0.69	1	0.97	0.91	1	0.9	1	0.88	0.26	0.88	0.81	0.78	0.81	0.98	0.24	0.836111	0.905
QEAM01000001.1	44000	45000	0.97	1	1	1	1	1	1	1	0.29	1	0.65	0	0.76	0	0.92	0.22	1	0	0.711667	0.985	0.72	1	1	0.94	0.92	1	0.9	1	1	1	0.81	0.54	1	0.99	1	0.99	1	0.55	0.908889	0.995
QEAM01000001.1	45000	46000	0.99	1	1	0.75	1	1	1	1	0.7	0.92	0.48	0.73	0.46	0	0.75	0.14	1	0	0.717778	0.835	0.98	1	1	0.98	1	1	1	1	0.96	1	1	1	1	1	1	1	1	0.85	0.987222	1
QEAM01000001.1	46000	47000	1	1	1	1	1	1	1	1	0.83	0.95	0.73	0.04	0.52	0	0.9	0	1	0	0.720556	0.975	1	0.94	1	1	1	0.79	0.98	1	0.93	1	0.94	1	0.97	0.87	1	0.92	1	0.7	0.946667	0.99
QEAM01000001.1	47000	48000	1	1	1	1	1	1	0.98	0.9	0.65	0.89	0.57	0.07	0.66	0	1	0	1	0	0.706667	0.94	0.94	1	0.91	0.97	1	0.91	1	1	0.69	0.82	0.97	0.54	1	0.79	1	1	1	0.71	0.902778	0.97
QEAM01000001.1	48000	49000	0.89	0.7	0.64	0.89	0.63	0.64	0.76	0.77	0.28	0.7	0.42	0.23	0.44	0	0.78	0	0.82	0	0.532778	0.64	0.81	0.69	0.58	0.98	0.83	0.81	0.79	0.57	0.59	0.67	0.65	0.4	0.92	0.96	0.99	1	1	0.87	0.783889	0.81
QEAM01000001.1	49000	50000	0.99	0.96	1	0.47	1	0.98	1	0.48	0.27	0.7	0.72	0	0.67	0	1	0	1	0	0.624444	0.71	0.68	0.74	0.76	0.95	0.75	0.9	0.99	0.27	0.24	1	0.98	0.51	1	0.47	0.95	0.77	1	0.58	0.752222	0.765
QEAM01000001.1	50000	51000	0.89	0.99	0.99	0.95	0.8	0.99	0.84	0.72	0.31	0.58	0.39	0.58	1	0	1	0	1	0	0.668333	0.82	0.81	0.95	0.96	0.9	0.74	1	1	0.94	0.76	1	1	0.73	1	0.87	1	1	1	0.96	0.923333	0.96
QEAM01000001.1	51000	52000	0.91	1	0.97	0.76	1	0.97	0.75	0.1	0.25	0.6	0.2	0.65	1	0	1	0	1	0	0.62	0.755	1	1	1	1	1	1	1	0.97	1	1	1	1	1	1	1	1	1	1	0.998333	1
QEAM01000001.1	52000	53000	0.96	1	1	0.8	0.99	0.85	1	0.69	0.31	0.49	0	0.22	0.99	0	0.93	0.3	1	0	0.640556	0.825	0.7	0.97	0.68	0.75	0.71	0.89	0.7	0.72	0.71	0.94	0.47	0.63	1	0.72	1	0.93	1	0.86	0.798889	0.735
QEAM01000001.1	53000	54000	1	1	1	0.86	1	0.39	0.81	0.4	0.62	0.75	0.41	0	1	0	1	0	1	0	0.624444	0.78	0.69	0.92	0.72	0.43	0.55	0.71	0.62	0.26	0.46	0.57	0.52	0.53	1	0.44	0.9	0.65	0.82	0.18	0.609444	0.595
QEAM01000001.1	54000	55000	1	1	0.88	0.94	0.97	0.81	1	0.58	0.8	0.71	0.18	0.19	1	0	1	0.07	1	0	0.673889	0.845	1	1	0.99	0.78	1	0.99	0.97	0.52	0.98	1	0.66	0.88	1	0.47	1	0.87	1	0.73	0.88	0.985
QEAM01000001.1	55000	56000	1	1	0.91	0.88	1	1	1	0.64	0.48	0.88	0.39	0	1	0	1	0.12	1	0	0.683333	0.895	1	1	1	0.96	1	1	1	1	0.87	1	0.8	0.66	1	0.66	1	0.98	1	0.89	0.934444	1
QEAM01000001.1	56000	57000	1	1	1	0.98	1	1	1	1	0.84	0.94	0.58	0	1	0	1	0.17	1	0	0.750556	1	1	1	1	1	1	0.93	0.99	0.9	0.92	1	0.81	0.99	1	0.56	1	0.99	1	1	0.949444	1
QEAM01000001.1	57000	58000	1	1	1	0.9	1	1	1	1	0.95	1	0.2	0	1	0	1	0	1	0	0.725	1	1	1	1	1	1	1	1	1	1	1	1	1	1	0.88	1	1	1	1	0.993333	1
QEAM01000001.1	58000	59000	1	1	1	0.98	1	1	1	1	0.62	0.94	0.96	0.43	1	0	1	0	1	0	0.773889	1	1	1	1	1	1	1	1	1	1	1	1	1	1	0.89	1	1	1	0.97	0.992222	1
QEAM01000001.1	59000	60000	1	1	1	0.93	1	0.87	1	1	0.94	1	0.84	0.33	0.48	0	1	0	1	0	0.743889	0.97	1	1	1	0.97	1	1	1	1	1	1	1	1	1	0.89	1	1	1	0.84	0.983333	1
QEAM01000001.1	60000	61000	1	1	0.97	0.82	1	0.99	0.92	1	0.74	1	0.65	0.28	0.81	0	1	0	1	0	0.732222	0.945	1	1	1	1	1	1	1	1	1	1	1	1	1	1	1	1	1	1	1	1
QEAM01000001.1	61000	62000	1	1	1	0.7	1	0.98	0.98	1	0.55	1	0.27	0.21	0.1	0	0.9	0.14	1	0	0.657222	0.94	0.98	1	1	0.97	1	1	1	1	0.96	1	1	0.69	1	0.39	1	1	1	0.2	0.899444	1
QEAM01000001.1	62000	63000	1	1	1	0.65	1	0.62	1	1	0.73	0.85	0.46	0.25	0.35	0	0.92	0.2	1	0	0.668333	0.79	1	1	0.99	1	1	0.95	0.93	1	1	1	1	0.57	0.95	0.79	1	1	1	0.56	0.93	1
QEAM01000001.1	63000	64000	1	1	0.81	1	1	1	1	1	0.65	0.92	0.36	0	0.42	0	1	0	1	0	0.675556	0.96	1	1	0.97	1	1	1	0.97	1	1	0.94	0.84	0.58	1	0.77	1	1	1	0.69	0.931111	1
QEAM01000001.1	64000	65000	1	1	0.97	1	1	0.99	1	1	1	0.79	0.5	0.33	0.8	0	0.93	0.27	1	0	0.754444	0.98	1	1	1	1	1	1	1	1	1	1	1	1	1	1	1	1	1	1	1	1
QEAM01000001.1	65000	66000	1	1	0.58	0.98	1	0.85	0.97	1	0.74	0.86	0.49	0	0.3	0	1	0	1	0	0.653889	0.855	1	1	1	1	1	1	1	1	1	1	1	1	1	1	1	1	1	1	1	1
QEAM01000001.1	66000	67000	1	1	0.81	1	1	0.87	0.99	0.88	0.55	0.96	0.94	0.3	0.77	0.13	0.99	0	1	0	0.732778	0.91	0.94	1	0.8	1	1	1	1	0.99	0.99	1	1	0.89	1	0.97	1	1	1	0.92	0.972222	1
QEAM01000001.1	67000	68000	1	1	0.67	1	0.98	1	1	0.84	0	0.82	0.82	0	0.61	0	0.91	0.04	1	0	0.649444	0.83	1	1	0.82	1	1	1	1	0.93	0.8	0.95	1	0.85	0.99	0.93	1	1	1	0.31	0.921111	1
QEAM01000001.1	68000	69000	1	1	0.72	1	0.84	0.99	1	0.86	0.16	0.92	0.91	0.17	0.8	0	0.99	0.15	1	0	0.695	0.885	0.77	1	0.69	0.94	0.83	0.91	0.66	0.87	0.57	1	0.99	0.24	0.85	0.32	0.89	0.83	0.89	0.76	0.778333	0.84
QEAM01000001.1	69000	70000	1	1	1	1	1	0.99	0.99	1	0.11	1	0.75	0.35	0.37	0.04	0.98	0	1	0	0.698889	0.99	1	1	0.83	1	1	0.94	1	1	0.82	1	0.97	0.92	1	0.81	0.95	0.76	1	0.96	0.942222	0.985
QEAM01000001.1	70000	71000	1	1	1	1	1	0.9	1	1	0.76	1	0.81	0.15	0.55	0	1	0	1	0	0.731667	1	0.94	1	0.94	1	1	0.97	1	1	0.96	1	1	0.99	1	1	1	1	1	0.95	0.986111	1
QEAM01000001.1	71000	72000	1	1	1	1	0.97	0.97	1	1	0.55	0.89	0.67	0.16	0.55	0	1	0	1	0	0.708889	0.97	1	1	1	1	1	1	1	1	1	1	1	1	1	0.99	1	1	1	1	0.999444	1
QEAM01000001.1	72000	73000	1	1	1	0.88	1	1	1	1	0.93	0.95	0.83	0	0.81	0	1	0	1	0	0.744444	0.975	1	1	1	0.98	1	1	1	1	1	1	1	0.94	1	0.98	1	1	1	0.7	0.977778	1
QEAM01000001.1	73000	74000	1	1	1	0.96	1	0.94	0.88	1	0.95	0.94	0.58	0	0.64	0	0.97	0	1	0	0.714444	0.945	0.9	1	0.97	0.22	0.7	0.77	0.46	0.48	0.93	0.62	0.72	0.28	1	0.33	0.65	0.99	0.9	0.3	0.678889	0.71
QEAM01000001.1	74000	75000	0.95	1	1	0.78	0.81	1	1	1	1	0.8	0.66	0	0.6	0	0.89	0	1	0	0.693889	0.85	0.91	0.97	0.83	0.75	0.37	0.75	0.63	0.68	0.83	0.85	0.24	0	0.89	0.66	0.87	0.72	0.87	0.56	0.687778	0.75
QEAM01000001.1	75000	76000	0.79	1	0.55	0.65	0.52	0.72	0.76	0.96	0.45	0.48	0	0	0.51	0	0.96	0	1	0	0.519444	0.535	0.17	1	0.45	0.39	0.37	0.3	0.29	0.45	0.33	0.19	0	0	0.66	0.42	0.27	0.36	0.55	0.14	0.352222	0.345
QEAM01000001.1	76000	77000	0.9	1	1	0.82	0.51	0.53	0.67	0.84	0	0.29	0	0.15	0.35	0	0.91	0	1	0	0.498333	0.52	0.68	1	0.87	0.73	0.43	0.75	0.54	0.54	0.38	0.56	0.5	0.88	0.5	0.5	0.51	0.73	0.61	0	0.595	0.55
QEAM01000001.1	77000	78000	0.99	1	1	0.98	0.42	0.75	0.45	0.43	0.26	0.4	0.26	0.15	0.59	0	0.78	0.09	1	0	0.530556	0.44	0.81	0.93	1	0.46	0.04	0.54	0.47	0.55	0.08	0.3	0.37	0.59	0.88	0.53	0.71	0.38	0.62	0.21	0.526111	0.535
QEAM01000001.1	78000	79000	0.68	1	1	0.81	0.57	0.2	0.71	0.86	0.03	0	0.39	0	0.61	0	1	0	1	0	0.492222	0.59	1	1	1	0.93	0.86	1	1	0.72	0.79	0.9	1	1	1	1	1	1	1	0.56	0.931111	1
QEAM01000001.1	79000	80000	0.99	1	1	0.66	0.56	0.79	0.89	0.46	0.83	0.17	0.35	0.16	0.31	0.12	0.77	0	1	0	0.558889	0.61	1	1	1	1	0.97	1	0.98	1	1	1	1	0.93	1	1	1	1	1	0.84	0.984444	1
QEAM01000001.1	80000	81000	0.8	1	0.91	0.63	0	0.54	0.18	0.15	0.27	0.15	0.28	0	0.3	0	0.66	0	0.71	0	0.365556	0.275	0.68	0.71	0.36	0.46	0	0.5	0.49	0.34	0.3	0.62	0.11	0.15	0.7	0.49	0.51	0.57	0.68	0.23	0.438889	0.49
QEAM01000001.1	81000	82000	0.77	1	0.92	0.02	0.5	0.81	0.15	0.28	0.66	0.31	0	0	0.09	0	0.24	0	0.56	0	0.350556	0.26	0.69	0.92	0.85	0.25	0.08	0.31	0.31	0.24	0.55	0.32	0.08	0	0.4	0.18	0.51	0.57	0.51	0	0.376111	0.315
QEAM01000001.1	82000	83000	1	1	1	0.52	0.71	0.89	0.99	0.38	0.77	0.54	0	0	0.67	0	1	0	1	0	0.581667	0.69	1	1	1	0.67	0.89	0.59	0.96	0.6	0.84	0.81	0.33	0.88	0.96	0.94	1	0.85	1	0.52	0.824444	0.885
QEAM01000001.1	83000	84000	1	0.9	0.59	0.43	0.69	0.81	1	0.9	1	0.74	0.31	0	0.29	0	0.92	0	1	0	0.587778	0.715	1	0.91	0.97	0.62	0.94	0.91	1	0.78	1	0.93	0.8	0.94	1	0.97	1	0.95	1	0.83	0.919444	0.945
QEAM01000001.1	84000	85000	1	1	1	0.58	1	0.21	0.97	0.65	1	0.41	0.3	0	0.25	0	1	0	1	0	0.576111	0.615	1	0.93	0.98	0.45	0.99	0.33	0.77	0.85	1	0.8	1	0.27	0.96	0.83	1	1	1	0.53	0.816111	0.945
QEAM01000001.1	85000	86000	1	1	1	0.99	1	0.95	1	0.92	1	0.82	0.37	0	0.71	0	1	0	1	0	0.708889	0.97	1	1	1	0.87	0.98	0.65	0.97	0.98	1	0.89	1	0.91	1	1	1	1	1	0.6	0.936111	1
QEAM01000001.1	86000	87000	1	1	1	0.7	0.99	0.92	1	0.91	1	0.82	0.43	0	0.71	0	1	0	1	0	0.693333	0.915	1	1	1	0.88	1	0.89	1	0.95	1	0.94	1	0.79	1	0.95	1	1	1	0.57	0.942778	1
QEAM01000001.1	87000	88000	1	1	1	1	1	1	1	1	1	0.95	0.73	0.15	0.49	0	1	0.14	1	0	0.747778	1	1	1	1	0.9	1	1	1	1	1	0.87	1	1	0.99	1	1	1	1	1	0.986667	1
QEAM01000001.1	88000	89000	1	1	1	0.97	1	0.95	1	1	1	0.56	0.83	0.88	0.76	0	1	0.26	1	0	0.789444	0.985	1	1	1	0.88	1	1	1	1	1	1	1	1	1	1	1	1	1	0.94	0.99	1
QEAM01000001.1	89000	90000	1	1	1	1	1	0.72	1	1	1	0.83	0.83	0.94	0.42	0	0.96	0	1	0	0.761111	0.98	1	1	1	1	1	1	1	1	1	1	0.97	1	1	1	1	1	1	1	0.998333	1
QEAM01000001.1	90000	91000	1	1	1	0.82	1	0.95	1	0.96	1	1	0.8	0.48	0.56	0	0.94	0	1	0	0.750556	0.955	1	1	1	1	1	1	1	1	1	1	1	1	1	1	1	1	1	0.76	0.986667	1
QEAM01000001.1	91000	92000	1	1	1	1	1	1	1	0.9	1	1	1	0.19	0.12	0	0.84	0	1	0	0.725	1	1	1	1	1	1	1	1	1	1	1	1	0.85	1	0.81	1	1	1	0.55	0.956111	1
QEAM01000001.1	92000	93000	0.99	1	1	1	0.99	0.86	1	1	1	0.97	0.85	0.58	0.46	0	0.9	0	1	0	0.755556	0.98	1	1	0.96	1	1	1	1	1	1	1	1	1	1	0.84	0.97	1	1	0.73	0.972222	1
QEAM01000001.1	93000	94000	1	1	1	0.93	1	0.7	1	1	1	0.9	0.52	0	0	0	0.98	0	1	0	0.668333	0.955	1	1	1	1	1	1	1	0.92	1	1	1	0.98	1	0.95	1	1	1	0.85	0.983333	1
QEAM01000001.1	94000	95000	1	1	1	1	1	0.97	1	0.74	1	0.52	0	0.13	0.34	0	0.53	0	1	0	0.623889	0.855	0.91	0.9	0.85	1	0.96	0.65	1	0.64	1	0.82	0.9	0.56	0.86	0.7	0.7	1	1	0.39	0.824444	0.88
QEAM01000001.1	95000	96000	1	1	1	0.98	1	0.93	1	0.79	1	0.39	0	0.05	0.55	0	1	0.13	1	0	0.656667	0.955	0.88	0.93	0.7	0.84	0.88	0.92	0.98	0.71	1	0.74	0.46	0.94	0.82	0.57	0.78	0.75	0.78	0.72	0.8	0.8
QEAM01000001.1	96000	97000	1	1	1	0.98	1	1	1	0.96	1	0.53	0.17	0.69	0.36	0.14	1	0.28	1	0	0.728333	0.99	1	1	1	0.93	1	1	1	0.98	1	1	0.93	1	1	1	1	1	1	1	0.991111	1
QEAM01000001.1	97000	98000	1	1	1	0.78	1	1	1	0.83	1	0.92	0.61	0.53	0.58	0	1	0	1	0	0.736111	0.96	1	1	1	0.73	1	1	1	0.86	1	1	0.83	1	1	0.94	0.87	0.95	1	0.78	0.942222	1
QEAM01000001.1	98000	99000	1	1	1	0.98	1	1	1	0.93	1	1	0.81	0	0.54	0	0.95	0	1	0	0.733889	0.99	1	1	1	0.93	1	0.99	1	1	1	1	0.94	0.97	1	0.97	1	1	1	0.71	0.972778	1
QEAM01000001.1	99000	100000	1	1	1	0.98	1	1	1	0.93	1	1	0.77	0	0.85	0	1	0	1	0	0.751667	1	1	0.85	0.91	0.85	1	0.82	1	0.64	1	1	0.84	0.59	0.89	0.27	0.79	0.77	0.98	0.35	0.808333	0.85
QEAM01000001.1	100000	101000	1	1	1	0.84	1	1	1	0.88	1	1	0.94	0.37	0.64	0	0.8	0	1	0	0.748333	0.97	0.9	1	0.84	0.86	1	0.89	1	0.97	1	1	0.97	1	1	0.81	1	1	1	0.86	0.95	1
QEAM01000001.1	101000	102000	1	1	1	0.79	1	1	1	1	0.44	0.95	0.81	0	0.57	0	0.76	0	1	0	0.684444	0.88	0.96	1	0.93	0.76	0.82	1	1	0.83	0.73	0.94	0.81	0.91	1	0.8	0.85	0.83	0.91	0.61	0.871667	0.88
QEAM01000001.1	102000	103000	1	1	0.97	1	1	1	1	0.69	0	1	0.43	0.19	0.83	0	0.68	0	1	0	0.655	0.9	0.95	0.88	0.65	0.76	0.62	0.89	0.79	0.48	0.09	1	0.53	0.64	0.63	0.52	0.46	0.54	0.79	0.69	0.661667	0.645
QEAM01000001.1	103000	104000	1	0.98	1	1	1	1	1	0.73	0	0.98	0.46	0.19	0.59	0	0.84	0	1	0	0.653889	0.91	1	1	1	0.95	0.95	1	1	0.95	0.87	1	0.98	1	1	1	1	1	1	0.9	0.977778	1
QEAM01000001.1	104000	105000	1	1	0.67	0.93	0.54	0.99	1	0.87	0	1	0.47	0.41	0.79	0	1	0	1	0	0.648333	0.83	1	1	1	1	1	1	1	1	1	1	1	1	1	1	1	1	1	0.97	0.998333	1
QEAM01000001.1	105000	106000	1	1	0.59	1	0.91	1	1	0.99	0.46	0.96	0.47	0.47	0.7	0	0.98	0.06	1	0	0.699444	0.935	1	1	0.87	1	0.87	1	1	0.97	0.9	1	1	1	1	0.79	1	1	1	0.91	0.961667	1
QEAM01000001.1	106000	107000	1	1	0.93	1	0.88	1	1	1	0.83	1	0.86	0.14	0.4	0	1	0.04	1	0	0.726667	0.965	1	1	1	1	1	1	1	1	1	1	1	1	1	1	1	1	1	1	1	1
QEAM01000001.1	107000	108000	1	1	1	1	1	1	1	1	0.68	1	0.58	0.2	0.6	0	1	0.13	1	0	0.732778	1	1	1	1	1	1	1	1	1	1	1	1	1	1	1	1	1	1	0.96	0.997778	1
QEAM01000001.1	108000	109000	1	1	1	1	1	1	1	1	0.68	1	0.92	0.67	0.95	0	1	0	1	0	0.79	1	1	1	1	1	1	1	1	1	1	1	1	1	1	1	1	1	1	1	1	1
QEAM01000001.1	109000	110000	1	1	1	1	1	1	1	1	0.91	1	0.86	0.3	0.55	0	1	0	1	0	0.756667	1	1	1	1	1	1	1	1	1	1	1	1	1	1	1	1	1	1	1	1	1
QEAM01000001.1	110000	111000	1	1	1	1	1	1	1	1	0.97	1	0.7	0.55	0.95	0	1	0.11	1	0	0.793333	1	1	1	1	1	1	1	1	1	1	1	1	1	1	1	1	1	1	1	1	1
QEAM01000001.1	111000	112000	1	1	1	1	1	1	1	1	1	1	1	0.57	0.76	0	1	0	1	0	0.796111	1	1	1	1	1	1	1	1	1	1	1	1	0.98	1	1	1	1	1	1	0.998889	1
QEAM01000001.1	112000	113000	1	1	1	1	1	1	1	1	1	1	1	0	0.66	0	1	0.1	1	0	0.764444	1	1	1	1	1	1	1	1	1	1	1	1	0	1	1	1	1	1	1	0.944444	1
QEAM01000001.1	113000	114000	1	1	1	1	1	1	1	1	1	1	0.8	0	0.38	0.19	1	0	1	0	0.742778	1	1	1	1	1	1	1	1	1	1	1	1	0	1	1	1	1	1	0.94	0.941111	1
QEAM01000001.1	114000	115000	1	1	1	1	1	1	1	1	1	1	0.46	0	0.36	0	0.91	0	1	0	0.707222	1	1	1	1	1	1	1	1	1	1	1	0.89	0	1	1	1	1	1	0.66	0.919444	1
QEAM01000001.1	115000	116000	1	1	1	1	1	1	1	1	1	1	0.97	0	0.36	0	1	0.28	1	0	0.756111	1	1	1	0.97	1	0.81	1	1	0.72	1	0.96	0.56	0.47	0.94	1	0.94	0.95	1	0.9	0.901111	0.965
QEAM01000001.1	116000	117000	1	1	1	1	1	1	1	1	1	1	0.8	0.41	0.99	0	1	0.15	1	0	0.797222	1	1	1	1	1	1	1	1	1	1	1	1	1	1	1	1	1	1	1	1	1
QEAM01000001.1	117000	118000	1	1	1	1	0.99	1	1	1	1	1	0.71	0.42	0.92	0	1	0.1	1	0	0.785556	1	1	1	1	1	0.94	1	1	1	1	1	1	0.98	1	1	1	1	1	1	0.995556	1
QEAM01000001.1	118000	119000	1	1	1	1	0.97	1	1	1	1	1	0.87	0.83	0.78	0	1	0.55	1	0	0.833333	1	1	1	1	1	0.95	1	1	1	1	1	1	1	1	1	1	1	1	0.74	0.982778	1
QEAM01000001.1	119000	120000	1	1	1	1	0.94	1	1	1	1	1	0.49	0.34	0.79	0	1	0.12	1	0	0.76	1	1	1	1	1	1	1	1	1	1	1	1	1	1	1	1	1	1	1	1	1
QEAM01000001.1	120000	121000	1	1	1	1	1	1	1	1	1	1	0.64	0.9	0.79	0.33	1	0.1	1	0	0.82	1	1	1	1	1	1	1	1	1	1	1	1	1	1	1	1	1	1	1	1	1
QEAM01000001.1	121000	122000	1	1	1	1	1	1	1	1	1	1	0.77	0.94	0.67	0.03	1	0	1	0	0.800556	1	1	1	0.97	1	1	1	1	1	1	1	1	1	1	1	1	0.98	1	0.74	0.982778	1
QEAM01000001.1	122000	123000	1	1	1	1	1	1	1	1	1	1	0.58	0.97	0.83	0	1	0.29	1	0	0.815	1	1	1	1	1	1	1	1	1	1	1	1	1	1	1	1	1	1	0.89	0.993889	1
QEAM01000001.1	123000	124000	1	1	1	1	1	0.96	1	1	1	1	0.91	0.95	0.91	0	1	0.11	1	0	0.824444	1	1	1	1	1	1	1	1	1	1	1	1	1	1	1	1	1	1	1	1	1
QEAM01000001.1	124000	125000	1	1	1	1	1	1	1	1	0.82	0.92	0.73	0.99	0.33	0	0.98	0.16	1	0	0.773889	0.995	1	1	1	1	1	1	1	1	1	1	1	1	1	1	1	1	1	0.3	0.961111	1
QEAM01000001.1	125000	126000	1	1	1	1	1	0.99	1	0.94	0.89	0.41	0.94	0.9	0.76	0	1	0	1	0	0.768333	0.965	1	0.91	0.99	1	1	0.94	1	1	1	0.68	0.91	1	1	0.72	1	1	1	0.51	0.925556	1
QEAM01000001.1	126000	127000	1	1	1	1	1	1	1	0.99	0.63	0.8	0.69	0.59	1	0	1	0.1	1	0	0.766667	1	0.96	0.96	0.88	1	0.96	0.92	0.98	1	0.57	0.57	0.81	0.99	1	0.33	0.99	0.66	1	0.38	0.831111	0.96
QEAM01000001.1	127000	128000	1	1	1	1	1	0.99	1	1	0.45	0.58	0.51	0.54	1	0	1	0	1	0	0.726111	1	0.93	0.73	1	1	1	1	1	0.94	0.83	0.94	1	1	1	0.99	1	1	1	0.63	0.943889	1
QEAM01000001.1	128000	129000	0.77	0.99	1	0.95	1	0.45	1	0.87	0.26	0.22	0	0.15	1	0	0.95	0	1	0	0.589444	0.82	0.78	0.92	0.81	1	1	0.56	0.88	0.56	0.79	0.55	0.71	0.88	1	0.88	1	0.88	1	0.4	0.811111	0.88
QEAM01000001.1	129000	130000	0.28	0.37	0.71	0.41	1	0.15	0.24	0	0	0.3	0	0	0.91	0	0.21	0	0.73	0	0.295	0.225	0.4	0.43	0.49	0.26	0.92	0.37	0.38	0.13	0.18	0.16	0.32	0.16	0.94	0.49	0.5	0.24	0.44	0.23	0.391111	0.375
QEAM01000001.1	130000	131000	0	0.83	0.37	0.47	0.91	0.15	0	0	0	0	0.2	0	0.94	0	0.18	0	0.87	0	0.273333	0.075	0	0	0	0	0.51	0	0.05	0	0	0	0.15	0	0.68	0	0.13	0	0	0	0.0844444	0
QEAM01000001.1	131000	132000	0.32	0.87	0.64	0.55	1	0.54	0.4	0.29	0.14	0.21	0.27	0	0.98	0	0.82	0.04	0.92	0	0.443889	0.36	0.53	0.44	0.05	0.46	0.55	0.58	0.17	0.15	0.42	0.26	0.03	0.29	0.97	0.27	0.27	0.15	0.34	0	0.329444	0.28
QEAM01000001.1	132000	133000	0.71	0.73	0.2	0.14	1	0.29	0.73	0.62	0.55	0.6	0	0	0.95	0	0.69	0.09	1	0	0.461111	0.575	0.85	0.53	0.6	0.35	0.84	0.57	0.69	0.48	0.49	0.23	0.71	0.63	1	0.62	0.89	0.48	0.99	0.61	0.642222	0.615
QEAM01000001.1	133000	134000	0.93	0.72	0.69	0.52	0.7	0.91	0.79	0.53	0.63	0.14	0.38	0.13	1	0	0.99	0.2	1	0	0.57	0.66	1	1	1	1	1	1	1	1	1	1	1	1	1	1	1	1	1	1	1	1
QEAM01000001.1	134000	135000	0.97	1	0.75	0.63	0.86	1	1	0.9	0.73	0.91	0.13	0.37	1	0	1	0	1	0	0.680556	0.88	1	1	0.93	1	1	0.99	1	0.94	1	1	0.98	1	1	1	1	0.99	1	1	0.990556	1
QEAM01000001.1	135000	136000	1	1	1	1	1	1	1	1	0.73	0.58	0.57	0.43	1	0	1	0	1	0.2	0.750556	1	1	0.92	0.98	1	1	1	0.97	0.94	0.99	0.87	1	1	1	0.96	1	0.98	1	0.9	0.972778	0.995
QEAM01000001.1	136000	137000	1	1	1	1	1	1	1	1	1	1	0.92	0.12	1	0	1	0	1	0.29	0.796111	1	1	0.93	0.85	1	0.96	0.92	1	0.97	1	0.96	0.92	0.43	1	0.61	1	0.71	1	0.92	0.898889	0.96
QEAM01000001.1	137000	138000	1	1	1	1	1	1	1	1	1	1	0.95	0.27	1	0	1	0.08	1	0	0.794444	1	1	1	1	1	1	1	1	1	1	1	1	1	1	1	1	0.97	1	0.93	0.994444	1
QEAM01000001.1	138000	139000	1	1	1	1	1	1	1	1	0.97	0.95	0.79	0.22	0.98	0	1	0.03	1	0	0.774444	1	1	1	1	1	1	1	1	1	1	1	1	1	1	1	1	1	1	1	1	1
QEAM01000001.1	139000	140000	1	1	1	1	1	0.96	1	1	1	0.63	0.94	0	0.8	0	1	0.57	1	0	0.772222	1	1	1	0.8	1	1	0.85	1	1	0.95	0.89	0.72	0.64	1	0.76	1	0.91	1	0.64	0.897778	0.975
QEAM01000001.1	140000	141000	0.99	1	0.96	1	1	1	1	1	1	0.93	0.48	0	0.66	0	1	0.39	1	0	0.745	0.995	0.87	1	0.92	0.98	0.89	0.89	1	0.98	1	1	0.9	0.53	1	0.93	1	0.9	1	0.7	0.916111	0.955
QEAM01000001.1	141000	142000	0.9	1	1	1	0.98	1	1	1	1	0.98	0.49	0.15	0.5	0	1	0	1	0	0.722222	0.99	1	0.99	1	1	1	1	0.98	1	1	1	0.92	1	1	0.92	1	1	1	0.85	0.981111	1
QEAM01000001.1	142000	143000	1	1	1	1	1	1	1	1	1	0.95	0.76	0.15	0.47	0	1	0	1	0	0.740556	1	1	0.95	1	1	0.65	0.86	0.83	0.97	1	0.96	0.94	0.84	0.94	0.92	1	0.64	1	0.9	0.911111	0.945
QEAM01000001.1	143000	144000	1	1	1	1	1	1	0.99	0.97	1	0.99	0.84	0	0.93	0	1	0	1	0	0.762222	0.995	1	0.96	0.93	1	0.97	1	0.86	0.91	0.76	0.97	0.76	0.75	0.96	0.89	1	0.88	1	0.93	0.918333	0.945
QEAM01000001.1	144000	145000	1	1	1	1	1	1	1	0.99	1	1	0.67	0.17	0.83	0	1	0	1	0	0.758889	1	1	1	1	1	1	1	1	1	1	1	1	0.91	1	0.82	1	1	1	0.94	0.981667	1
QEAM01000001.1	145000	146000	1	1	1	1	1	1	1	1	1	0.83	0.76	0.18	0.95	0	1	0	1	0.12	0.768889	1	1	1	0.95	1	1	1	0.92	0.95	1	1	1	1	1	0.52	0.99	1	1	0.98	0.961667	1
QEAM01000001.1	146000	147000	1	1	1	0.95	1	1	1	0.71	1	1	0.79	0	0.85	0	1	0.2	1	0	0.75	1	0.94	1	0.84	0.85	0.98	0.92	0.67	0.71	0.96	1	0.85	0.77	0.98	0.38	1	0.9	1	0.58	0.851667	0.91
QEAM01000001.1	147000	148000	1	1	0.95	1	1	1	1	1	1	1	0.97	0.38	0.52	0	1	0	1	0	0.767778	1	1	0.96	0.91	1	0.96	0.99	0.99	0.89	1	1	0.97	0.94	0.96	0.35	1	1	1	1	0.94	0.99
QEAM01000001.1	148000	149000	1	1	1	1	1	1	1	1	1	0.98	0.89	0.15	0.71	0	1	0.3	1	0	0.779444	1	0.92	0.79	0.49	0.7	1	0.65	0.64	0.88	0.94	0.82	0.81	0.84	0.92	0.44	0.94	1	1	0.62	0.8	0.83
QEAM01000001.1	149000	150000	1	1	1	1	1	0.85	1	0.97	0.98	1	0.86	0	0.62	0	1	0.14	1	0	0.745556	0.99	1	1	1	1	1	1	1	1	1	1	1	0.8	1	0.93	1	1	1	0.96	0.982778	1
QEAM01000001.1	150000	151000	1	1	1	0.67	1	0.91	1	0.83	0.84	0.73	0.98	0	0.52	0	0.95	0.1	1	0	0.696111	0.875	1	1	1	0.86	1	1	1	1	1	1	1	0.48	1	0.97	1	1	1	0.85	0.953333	1
QEAM01000001.1	151000	152000	0.98	1	1	0.74	0.98	0.8	1	0.89	0.68	0.83	0.89	0	0.42	0	0.82	0	1	0	0.668333	0.825	0.98	1	1	0.96	1	1	1	1	1	1	1	0.68	1	0.99	1	1	1	0.99	0.977778	1
QEAM01000001.1	152000	153000	1	0.94	1	0.91	0.92	1	1	0.92	0.92	1	0.87	0.25	0.54	0	1	0	1	0	0.737222	0.92	1	0.95	1	0.93	1	1	1	0.96	1	1	1	0.93	1	1	1	1	1	0.88	0.980556	1
QEAM01000001.1	153000	154000	0.94	1	1	0.88	1	0.97	1	1	0.9	1	1	0.26	0.47	0	1	0.28	1	0	0.761111	0.985	0.91	0.81	0.99	0.32	0.94	0.54	0.64	0.97	0.96	0.85	1	0.95	0.97	0.63	1	0.74	1	0.93	0.841667	0.935
QEAM01000001.1	154000	155000	1	1	1	0.93	1	1	1	1	0.95	1	0.96	0.3	0.77	0	1	0.09	1	0	0.777778	1	1	1	1	0.96	1	1	1	1	1	1	1	1	0.93	0.93	1	1	1	1	0.99	1
QEAM01000001.1	155000	156000	1	1	1	0.99	0.49	1	1	1	1	1	1	0.28	0.39	0	1	0	1	0	0.730556	1	0.97	0.77	0.88	0.64	0.47	0.95	0.64	1	0.73	1	1	0.94	0.68	0.23	0.88	0.86	0.85	0.85	0.796667	0.855
QEAM01000001.1	156000	157000	1	1	1	0.8	0.85	0.99	1	1	0.98	1	0.92	0.53	0.06	0	1	0	1	0	0.729444	0.985	1	0.93	1	0.82	0.35	0.81	0.97	1	1	1	1	0.72	0.47	0.6	0.88	0.91	0.94	0.76	0.842222	0.92
QEAM01000001.1	157000	158000	1	1	1	1	0.98	1	1	1	1	1	1	0.21	0	0	1	0	1	0	0.732778	1	0.96	0.84	0.32	0.63	0.56	0.85	0.73	0.98	0.83	0.96	0.98	0.71	0.3	0.33	0.72	0.39	0.74	0.62	0.691667	0.725
QEAM01000001.1	158000	159000	1	1	1	0.97	0.51	0.9	1	1	0.99	1	1	0.54	0.57	0	1	0	1	0	0.748889	0.995	1	0.81	0.86	0.96	0.85	0.91	0.99	1	1	1	1	1	0.88	1	1	0.98	1	0.98	0.956667	0.995
QEAM01000001.1	159000	160000	0.9	1	0.76	1	0.56	0.74	0.96	1	0.79	0.47	1	0	0.15	0	0.87	0	1	0	0.622222	0.775	0.91	0.74	0.75	0.9	0.54	0.92	0.99	0.81	0.88	1	1	0.07	0.92	0.85	0.91	0.93	1	0.79	0.828333	0.905
QEAM01000001.1	160000	161000	0.81	0.98	0.69	1	0.44	0.37	0.99	0.96	0.89	0.75	1	0	0.35	0	1	0	1	0	0.623889	0.78	0.72	1	0.73	0.68	0.7	0.48	0.65	0.65	0.9	0.97	1	0.29	0.83	0.8	1	0.72	0.73	1	0.769444	0.73
QEAM01000001.1	161000	162000	0.99	1	0.96	1	0.71	0.97	0.78	0.9	1	0.96	1	0	0.5	0.12	0.97	0	1	0	0.714444	0.96	1	0.91	1	0.98	0.63	1	0.99	0.92	1	1	1	0.78	1	1	1	0.99	1	1	0.955556	1
QEAM01000001.1	162000	163000	1	1	1	1	0.59	0.71	0.84	1	1	0.63	1	0	0.27	0	1	0	1	0	0.668889	0.92	1	1	1	1	0.8	1	1	1	1	1	1	0.65	1	0.79	1	0.92	1	0.88	0.946667	1
QEAM01000001.1	163000	164000	0.91	0.69	0.75	0.66	0.42	0.73	0.51	0.71	0.72	0.47	0.96	0	0	0	0.65	0	0.84	0	0.501111	0.655	0.85	0.63	0.94	0.88	0.8	0.89	0.92	1	1	0.8	1	0.6	0.94	0.73	0.9	0.93	0.97	0.67	0.858333	0.895
QEAM01000001.1	164000	165000	1	0.98	1	0.89	0.77	1	1	1	0.96	0.55	1	0	0.56	0	0.92	0.04	1	0	0.703889	0.94	0.9	0.99	1	0.77	0.85	1	1	1	1	0.96	1	0.85	1	0.92	0.99	1	0.96	0.71	0.938889	0.99
QEAM01000001.1	165000	166000	0.89	1	1	0.81	1	1	1	1	1	0.61	1	0	0.27	0.22	0.96	0	1	0	0.708889	0.98	1	1	1	1	1	1	1	1	1	1	1	1	1	1	1	1	1	0.9	0.994444	1
QEAM01000001.1	166000	167000	0.97	1	1	0.98	1	1	1	1	1	0.46	1	0.16	0.52	0.02	1	0	1	0	0.728333	1	1	0.99	0.95	0.53	0.92	0.98	0.81	1	1	0.76	1	0.77	0.85	0.88	1	0.75	0.96	0.53	0.871111	0.935
QEAM01000001.1	167000	168000	1	0.79	1	1	0.89	0.93	1	0.92	1	0.76	0.61	0	0.22	0	0.98	0	1	0	0.672222	0.905	0.84	0.94	0.84	0.95	0.89	0.96	1	0.97	1	0.97	0.89	0.97	0.83	0.85	0.96	0.84	1	0.46	0.897778	0.945
QEAM01000001.1	168000	169000	0.95	0.95	0.97	1	0.91	0.99	1	0.66	1	0.95	0.82	0	0.46	0	0.86	0	1	0	0.695556	0.93	1	0.86	1	0.88	0.95	0.91	0.98	0.87	1	1	1	0.02	0.85	0.72	1	0.88	1	0.27	0.843889	0.93
QEAM01000001.1	169000	170000	1	0.92	0.95	1	1	1	1	0.99	1	0.97	1	0	0.61	0	0.93	0	0.96	0	0.740556	0.965	1	1	1	1	1	1	1	1	1	1	1	0.17	1	0.94	1	1	1	0.63	0.93	1
QEAM01000001.1	170000	171000	1	0.98	0.93	1	1	1	1	0.96	1	0.82	0.79	0	0.7	0.07	1	0	1	0	0.736111	0.97	1	1	0.93	1	1	1	1	1	1	1	1	0.21	1	1	1	1	1	0.61	0.930556	1
QEAM01000001.1	171000	172000	1	1	1	1	1	1	1	0.97	1	1	0.85	0	0.67	0	1	0	1	0	0.749444	1	1	0.84	1	0.97	0.99	1	1	0.77	1	1	0.86	0.97	1	1	1	0.98	1	0.38	0.931111	1
QEAM01000001.1	172000	173000	1	1	1	1	1	1	1	1	1	0.88	0.92	0	0.63	0	1	0	1	0	0.746111	1	1	1	0.95	1	1	1	1	1	1	1	1	1	1	1	1	0.98	1	0.77	0.983333	1
QEAM01000001.1	173000	174000	1	1	1	1	1	1	1	0.96	0.81	1	0.96	0	0.28	0	1	0	1	0	0.722778	1	1	1	1	1	1	1	1	0.94	1	1	1	1	0.88	1	0.93	1	1	0.47	0.956667	1
QEAM01000001.1	174000	175000	1	1	1	1	1	1	1	0.95	0.49	0.71	0.88	0.18	0.03	0	1	0	1	0	0.68	0.975	0.99	1	0.97	0.96	1	0.97	0.99	1	1	1	0.79	0.88	0.96	1	0.94	0.9	1	0.72	0.948333	0.98
QEAM01000001.1	175000	176000	1	1	1	1	1	1	1	0.99	0.97	0.95	0.79	0	0.29	0	1	0	1	0	0.721667	0.995	1	1	0.97	1	1	0.91	1	0.86	0.98	1	1	0.84	1	1	0.84	0.96	1	0.71	0.948333	1
QEAM01000001.1	176000	177000	1	1	1	1	1	1	1	1	0.95	0.94	1	0	0	0	1	0.02	1	0	0.717222	1	1	1	1	1	1	0.98	1	0.82	0.93	0.99	1	0.59	0.83	1	0.73	0.8	1	0.52	0.899444	0.995
QEAM01000001.1	177000	178000	1	1	1	0.97	1	1	1	1	1	0.93	1	0.16	0.32	0	1	0.06	1	0	0.746667	1	1	1	1	1	1	1	1	1	1	1	1	0.95	1	1	1	1	1	1	0.997222	1
QEAM01000001.1	178000	179000	1	1	1	1	1	1	1	1	1	0.73	1	0.26	0.23	0	0.95	0	1	0	0.731667	1	1	1	1	1	1	1	1	1	1	1	1	0.86	1	1	1	1	1	1	0.992222	1
QEAM01000001.1	179000	180000	1	1	1	1	1	1	1	1	1	0.21	1	0.22	0.76	0	1	0.18	1	0	0.742778	1	1	1	1	1	1	1	1	0.92	1	0.87	1	0.89	1	1	1	1	1	0.59	0.959444	1
QEAM01000001.1	180000	181000	1	1	1	1	1	1	1	1	1	0.3	0.99	0.9	0.26	0	1	0	1	0	0.747222	1	1	1	0.97	1	0.97	1	1	1	1	0.91	1	1	0.93	0.92	1	0.94	1	0.64	0.96	1
QEAM01000001.1	181000	182000	1	1	1	1	1	1	1	1	0.94	0.88	0.97	0.85	0.24	0	1	0.28	1	0	0.786667	1	1	1	1	1	0.83	1	1	1	1	0.95	1	1	1	1	1	1	1	0.89	0.981667	1
QEAM01000001.1	182000	183000	1	1	1	1	1	1	1	1	1	1	0.99	0.69	0.59	0	1	0	1	0	0.792778	1	1	1	1	1	1	1	1	1	1	1	1	1	1	1	1	1	1	0.88	0.993333	1
QEAM01000001.1	183000	184000	1	1	1	1	1	1	1	1	1	1	1	0.23	0.61	0	1	0.1	1	0	0.774444	1	1	1	1	1	1	1	1	1	1	1	1	1	1	1	1	1	1	0.94	0.996667	1
QEAM01000001.1	184000	185000	1	1	1	1	1	1	1	1	1	1	0.82	0.18	0.93	0	1	0.12	1	0	0.780556	1	1	1	1	1	1	1	1	1	1	1	1	1	1	1	1	1	1	0.98	0.998889	1
QEAM01000001.1	185000	186000	1	1	1	1	1	1	1	1	1	0.86	0.89	0.26	0.8	0	1	0	1	0	0.767222	1	1	1	1	1	1	1	1	1	0.96	1	0.97	1	1	0.37	1	0.96	1	0.57	0.935	1
QEAM01000001.1	186000	187000	1	1	1	1	1	1	1	1	0.41	1	1	0.27	0.83	0	1	0	1	0	0.750556	1	1	1	1	1	1	1	1	1	0.96	1	1	1	1	0.95	1	1	1	0.74	0.980556	1
QEAM01000001.1	187000	188000	1	1	1	1	1	1	1	1	0.37	1	0.83	0.3	0.6	0	1	0	1	0	0.727778	1	1	1	0.88	1	1	1	1	1	0.59	0.83	1	1	0.96	0.91	1	0.85	1	0.86	0.937778	1
QEAM01000001.1	188000	189000	1	0.93	1	1	1	1	1	1	0.69	0.97	0.72	0	0.37	0	0.94	0	1	0	0.701111	0.955	1	0.97	1	1	0.97	1	1	1	0.93	0.97	1	0.98	0.95	0.76	1	0.9	1	1	0.968333	1
QEAM01000001.1	189000	190000	1	1	1	1	1	1	1	1	0.6	1	1	0.02	0.32	0	1	0	1	0	0.718889	1	1	1	1	1	1	1	1	1	1	1	1	1	1	1	1	1	1	0.81	0.989444	1
QEAM01000001.1	190000	191000	1	1	1	1	1	1	1	1	0.62	1	1	0.75	0.93	0	1	0	1	0	0.794444	1	1	1	1	1	1	1	1	1	1	1	1	1	1	1	1	1	1	0.67	0.981667	1
QEAM01000001.1	191000	192000	1	1	1	1	1	1	1	1	0.71	0.85	0.98	0.07	0.6	0	1	0	1	0	0.733889	1	1	0.99	1	0.96	0.83	1	1	1	0.92	1	0.99	0.88	1	0.72	1	0.91	1	0.3	0.916667	0.995
QEAM01000001.1	192000	193000	1	1	1	1	0.93	1	1	1	0.78	1	1	0.45	0.55	0	0.94	0	1	0	0.758333	1	1	1	1	1	1	1	1	1	1	1	1	1	1	0.77	1	1	1	0.97	0.985556	1
QEAM01000001.1	193000	194000	1	1	1	1	1	1	1	1	0.83	1	1	0.48	0.7	0	1	0.3	1	0	0.795	1	1	1	1	1	1	1	1	1	1	1	1	1	1	0.97	1	1	1	0.97	0.996667	1
QEAM01000001.1	194000	195000	1	1	1	1	1	1	1	1	0.72	1	0.96	0	0.23	0	0.89	0	1	0	0.711111	1	1	1	1	1	1	1	1	1	1	1	1	1	1	1	1	1	1	0.56	0.975556	1
QEAM01000001.1	195000	196000	1	1	1	0.82	0.65	1	1	1	0.41	1	1	0	0.24	0	1	0	1	0	0.673333	1	0.73	0.74	0.8	0.78	0.44	0.98	0.83	1	0.76	1	1	0.31	1	0.96	1	0.89	1	0.67	0.827222	0.86
QEAM01000001.1	196000	197000	1	1	1	1	0.81	1	1	1	0.91	1	1	0	0.19	0	1	0	1	0	0.717222	1	0.95	0.6	0.58	0.68	0.22	0.94	0.89	1	0.52	1	1	0.28	0.49	0.46	0.82	0.79	0.96	0.64	0.712222	0.735
QEAM01000001.1	197000	198000	1	1	0.97	0.97	0.75	0.92	1	1	0.85	0.7	0.96	0	0.49	0	1	0	1	0	0.700556	0.94	1	0.96	0.85	0.93	0.38	0.79	0.96	1	0.88	1	1	0.63	0.64	0.72	1	0.78	1	0.35	0.826111	0.905
QEAM01000001.1	198000	199000	1	0.97	0.85	0.97	0.74	0.96	1	1	0.68	0.29	0.97	0	0.52	0	1	0.03	1	0	0.665556	0.905	1	0.99	0.99	1	1	1	1	1	1	0.89	1	0.92	1	1	1	1	1	0.97	0.986667	1
QEAM01000001.1	199000	200000	1	0.99	1	0.96	0.93	1	1	1	0.44	0.18	0.68	0	0.67	0	0.97	0.08	1	0	0.661111	0.945	1	0.98	1	1	0.92	1	1	1	0.93	1	1	0.61	1	1	0.99	1	1	1	0.968333	1
QEAM01000001.1	200000	201000	1	1	0.92	1	0.78	1	1	1	0.23	0.89	0.64	0	0.59	0.17	0.95	0.27	1	0	0.691111	0.905	1	0.97	1	0.98	0.97	1	1	1	0.85	0.97	1	0.51	1	1	0.99	1	1	1	0.957778	1
QEAM01000001.1	201000	202000	1	1	1	1	1	1	1	1	0.37	0.57	0.62	0.3	0.53	0	1	0.05	1	0.3	0.707778	1	1	1	0.94	1	0.55	1	1	0.97	0.52	0.76	0.91	0.36	1	0.83	1	0.99	1	0.91	0.874444	0.98
QEAM01000001.1	202000	203000	1	1	0.98	1	0.72	1	1	1	0.42	0.96	0.98	0	0.97	0	1	0	1	0	0.723889	0.98	1	1	1	1	0.99	1	1	1	0.99	1	1	1	1	0.97	1	1	1	1	0.997222	1
QEAM01000001.1	203000	204000	1	1	1	1	0.91	1	1	0.98	0.24	0.64	0.56	0	0.93	0	1	0.04	1	0	0.683333	0.955	1	1	1	1	1	1	1	1	0.54	0.99	1	0.85	1	0.92	1	1	1	0.94	0.957778	1
QEAM01000001.1	204000	205000	1	1	1	1	0.72	1	1	1	0.23	0.87	0.05	0	0.81	0	1	0.32	1	0	0.666667	0.935	1	1	0.97	0.93	1	1	1	1	0.88	0.92	0.86	0.95	1	0.95	1	1	1	1	0.97	1
QEAM01000001.1	205000	206000	1	1	1	1	0.9	1	1	0.98	0.6	0.7	0.74	0.33	0.76	0	1	0.13	1	0	0.73	0.94	1	1	1	1	1	1	1	1	1	1	1	1	1	1	1	1	1	1	1	1
QEAM01000001.1	206000	207000	1	1	1	1	1	1	1	1	0.89	1	1	0.62	0.96	0	1	0	1	0	0.803889	1	1	1	1	1	1	1	1	1	1	1	1	1	1	1	1	1	1	1	1	1
QEAM01000001.1	207000	208000	1	1	1	1	1	1	1	1	0.78	1	0.99	0.62	1	0	1	0.32	1	0	0.817222	1	1	1	1	1	1	1	1	1	1	1	1	1	1	1	1	1	1	1	1	1
QEAM01000001.1	208000	209000	1	1	1	1	1	1	1	1	0.82	1	1	0.39	0.97	0.11	1	0.47	1	0	0.82	1	1	1	1	1	1	1	1	1	1	1	1	0.85	1	1	1	1	1	0.95	0.988889	1
QEAM01000001.1	209000	210000	1	1	1	1	1	1	1	1	0.83	1	1	0.28	0.88	0.11	1	0.09	1	0	0.788333	1	1	1	1	1	1	1	1	1	0.99	1	1	0.73	1	1	1	1	1	0.76	0.971111	1
QEAM01000001.1	210000	211000	1	1	1	1	1	1	1	1	1	1	1	0.84	1	0	1	0.17	1	0	0.833889	1	1	1	1	1	1	1	0.98	1	1	1	1	1	0.99	1	1	1	1	0.65	0.978889	1
QEAM01000001.1	211000	212000	1	1	1	1	1	1	1	1	1	1	1	0.15	0.93	0	1	0	1	0	0.782222	1	1	1	1	1	1	1	0.98	1	1	0.95	1	1	0.95	1	1	0.96	1	0.76	0.977778	1
QEAM01000001.1	212000	213000	1	1	1	1	1	1	1	1	1	1	1	0	0.89	0	1	0.06	1	0	0.775	1	1	1	1	1	1	1	1	1	1	1	1	1	1	1	1	1	1	1	1	1
QEAM01000001.1	213000	214000	1	1	1	1	1	1	1	1	1	0.94	1	0.6	0.98	0.06	1	0.3	1	0.04	0.828889	1	1	1	1	1	1	1	1	1	1	1	1	1	1	1	1	1	1	1	1	1
QEAM01000001.1	214000	215000	1	1	1	1	1	1	1	1	0.88	0.93	1	0.46	0.82	0.24	1	0.15	1	0	0.804444	1	1	1	1	1	1	1	1	1	1	1	1	1	1	1	1	1	1	1	1	1
QEAM01000001.1	215000	216000	1	1	1	1	1	1	1	1	0.92	0.87	1	0.55	0.82	0	1	0	1	0	0.786667	1	1	1	1	1	1	1	1	1	1	1	1	1	1	1	1	1	1	1	1	1
QEAM01000001.1	216000	217000	1	1	1	1	0.89	1	1	1	0.89	0.93	1	0.19	0.86	0	1	0	1	0	0.764444	1	1	1	1	1	0.98	1	1	1	0.99	1	1	1	1	0.99	1	1	1	0.94	0.994444	1
QEAM01000001.1	217000	218000	1	1	1	1	0.94	1	1	1	0.93	1	1	0.26	0.85	0	0.99	0	1	0	0.776111	1	1	1	0.97	1	0.77	0.93	1	1	0.88	0.86	1	0.93	1	0.8	1	0.84	1	0.56	0.918889	0.985
QEAM01000001.1	218000	219000	1	1	1	1	1	1	1	0.96	0.89	0.93	0.95	0	0.9	0	0.88	0.13	1	0	0.757778	0.955	1	1	1	1	1	1	1	1	1	1	1	1	1	0.99	1	1	1	0.91	0.994444	1
QEAM01000001.1	219000	220000	1	1	1	0.88	0.99	1	1	1	0.69	0.96	0.49	0.17	0.73	0	0.98	0.28	1	0	0.731667	0.97	1	1	0.99	1	1	1	1	1	1	1	1	1	1	1	1	1	1	0.88	0.992778	1
QEAM01000001.1	220000	221000	1	1	1	1	1	1	1	1	0.97	1	0.52	0.41	0.54	0	1	0.2	1	0	0.757778	1	1	1	1	1	1	1	1	1	1	1	1	1	1	1	1	1	1	1	1	1
QEAM01000001.1	221000	222000	1	1	1	1	1	1	1	1	1	1	0.82	0.3	0.84	0.15	1	0.3	1	0.16	0.809444	1	1	1	1	1	1	1	1	1	1	1	1	1	1	1	1	1	1	1	1	1
QEAM01000001.1	222000	223000	1	1	1	1	1	1	1	1	1	1	0.98	0.93	1	0.04	1	0.1	1	0	0.836111	1	1	1	1	1	1	1	1	1	1	1	1	1	1	1	1	1	1	1	1	1
QEAM01000001.1	223000	224000	1	1	1	1	1	1	1	1	1	1	1	0.96	0.98	0	1	0	1	0	0.83	1	1	1	1	1	1	1	1	1	1	1	1	1	1	1	1	1	1	1	1	1
QEAM01000001.1	224000	225000	1	1	1	1	1	1	1	1	1	0.95	1	0.94	0.9	0	1	0	1	0	0.821667	1	1	1	1	0.91	1	0.92	1	1	0.94	0.93	1	1	1	0.96	1	0.94	1	0.83	0.968333	1
QEAM01000001.1	225000	226000	1	1	1	1	1	1	0.94	1	1	0.71	1	0.82	0.49	0.2	1	0.3	1	0	0.803333	1	1	1	1	1	1	0.96	0.92	1	1	0.93	1	1	1	0.92	1	1	1	0.57	0.961111	1
QEAM01000001.1	226000	227000	1	1	1	0.99	1	1	0.98	1	1	0.66	1	0	0.66	0	1	0	1	0	0.738333	1	1	1	1	1	1	1	0.95	1	1	1	1	1	1	1	1	1	1	1	0.997222	1
QEAM01000001.1	227000	228000	1	1	1	0.99	1	1	1	1	0.99	0.42	1	0.47	0.59	0	1	0.37	1	0	0.768333	1	1	1	1	1	1	1	1	1	1	0.97	1	1	0.92	1	1	1	1	0.87	0.986667	1
QEAM01000001.1	228000	229000	1	1	1	0.95	1	0.97	1	1	0.86	0.36	1	0	0.66	0	1	0	1	0	0.711111	0.985	1	1	1	0.95	1	1	1	1	1	0.89	1	1	1	1	1	1	1	0.94	0.987778	1
QEAM01000001.1	229000	230000	1	1	1	0.99	0.97	0.94	1	1	0.52	0.46	1	0.01	0.47	0	1	0	1	0	0.686667	0.98	1	1	1	1	1	1	1	1	1	1	1	1	1	0.93	1	1	1	0.75	0.982222	1
QEAM01000001.1	230000	231000	1	1	1	1	1	0.93	1	1	0.58	0.52	1	0.53	0.47	0	1	0	1	0	0.723889	1	1	1	1	1	1	1	1	1	1	0.98	1	1	1	0.9	1	1	1	0.7	0.976667	1
QEAM01000001.1	231000	232000	1	1	1	0.97	0.96	0.96	0.99	1	0.77	0.29	0.97	0	0.71	0	1	0.53	1	0	0.730556	0.965	1	0.95	0.94	1	0.72	0.78	0.64	1	0.78	0.74	1	0.92	0.77	0.82	1	1	0.98	0.26	0.85	0.93
QEAM01000001.1	232000	233000	1	1	1	1	1	1	0.94	1	0.4	0.56	1	0.3	0.94	0	1	0.28	1	0	0.745556	1	1	1	1	1	1	1	1	1	0.7	1	1	1	1	0.91	1	1	1	0.88	0.971667	1
QEAM01000001.1	233000	234000	1	1	1	1	1	1	0.97	1	0.69	0.79	1	0	0.73	0	1	0.07	1	0	0.736111	1	1	1	1	1	1	0.99	0.96	1	0.86	1	1	0.92	1	0.75	1	0.97	1	0.51	0.942222	1
QEAM01000001.1	234000	235000	1	1	1	1	1	1	1	1	0.71	0.87	1	0	0.7	0	1	0	1	0	0.737778	1	1	1	1	1	0.92	0.94	0.91	1	0.88	0.86	1	0.63	0.95	0.56	1	0.58	1	0.68	0.883889	0.945
QEAM01000001.1	235000	236000	1	1	1	1	1	1	1	1	0.96	0.77	1	0	0.64	0	1	0	1	0	0.742778	1	1	1	1	1	0.78	1	1	1	1	1	1	0.97	1	1	1	1	1	0.84	0.977222	1
QEAM01000001.1	236000	237000	1	1	1	1	0.88	1	1	1	1	0.84	1	0	0.8	0	1	0	1	0	0.751111	1	1	1	1	1	1	1	1	1	1	1	1	1	1	1	1	1	1	1	1	1
QEAM01000001.1	237000	238000	1	1	1	1	0.94	1	1	1	0.97	0.81	1	0	0.86	0	1	0	1	0	0.754444	1	1	1	1	1	1	1	1	1	1	1	1	1	1	1	1	1	1	0.95	0.997222	1
QEAM01000001.1	238000	239000	0.99	1	0.99	1	1	0.92	1	1	1	0.62	0.8	0	0.67	0	1	0	1	0	0.721667	0.99	1	1	0.82	1	0.96	1	1	1	1	0.99	0.99	0.96	1	1	1	1	1	1	0.984444	1
QEAM01000001.1	239000	240000	0.98	1	0.83	1	0.99	0.99	1	1	1	0.47	0.83	0	0.52	0	0.94	0.03	1	0	0.698889	0.96	1	1	0.79	1	0.93	0.93	1	1	1	1	1	0.54	1	0.99	0.98	1	1	1	0.953333	1
QEAM01000001.1	240000	241000	0.96	0.91	0.23	0.99	1	1	1	1	1	0.51	0.84	0.15	0.33	0	0.82	0.3	1	0	0.668889	0.875	0.85	0.83	0.63	0.84	0.9	0.91	0.83	1	1	0.84	0.78	0.96	0.94	1	0.85	1	1	1	0.897778	0.905
QEAM01000001.1	241000	242000	1	1	0.64	1	1	1	0.98	1	1	0.24	0.45	0	0.62	0	0.95	0.15	1	0.06	0.671667	0.965	1	0.95	0.94	1	1	0.97	0.98	1	1	0.89	0.94	1	0.9	1	1	0.98	1	1	0.975	1
QEAM01000001.1	242000	243000	1	0.99	0.89	0.98	1	1	1	1	1	0.75	0.52	0.44	0.37	0	1	0	1	0.09	0.723889	0.985	1	0.85	0.93	0.74	1	1	1	1	1	0.93	0.87	0.63	1	0.95	1	1	1	0.96	0.936667	1
QEAM01000001.1	243000	244000	1	1	0.75	0.81	0.93	1	1	1	1	0.32	0	0.44	0.08	0	0.86	0.02	1	0	0.622778	0.835	1	0.69	0.6	0.56	0.95	0.53	1	0.89	1	0.95	0.42	0.35	0.72	0.67	0.73	0.52	0.94	0.77	0.738333	0.725
QEAM01000002.1	0	1000	1	1	1	1	1	1	1	1	1	1	0.71	0.15	0.6	0	1	0.27	1	0	0.762778	1	1	1	1	1	1	1	1	1	1	1	1	1	1	1	1	1	1	1	1	1
QEAM01000002.1	1000	2000	1	1	1	1	1	1	1	1	1	1	0.89	0.48	0.53	0	1	0.12	1	0	0.778889	1	1	1	1	1	1	1	0.98	1	1	1	0.94	1	1	0.96	1	1	1	0.58	0.97	1
QEAM01000002.1	2000	3000	1	1	1	1	1	1	1	1	1	0.96	0.73	0	0	0	1	0.24	1	0	0.718333	1	1	1	1	1	1	1	1	1	1	1	1	1	0.91	0.33	1	1	0.95	0.5	0.927222	1
QEAM01000002.1	3000	4000	1	1	1	1	1	1	1	1	1	0.85	0.93	0.22	0.08	0	1	0	1	0	0.726667	1	1	1	1	0.86	1	0.96	0.96	1	0.98	0.72	0.91	0.91	0.95	0.49	1	0.96	1	0.2	0.883333	0.96
QEAM01000002.1	4000	5000	1	1	1	1	1	1	1	1	1	0.77	0.97	0.5	0.86	0	1	0.09	1	0	0.788333	1	1	1	1	1	1	1	1	1	1	0.94	1	0.92	1	1	1	1	1	0.81	0.981667	1
QEAM01000002.1	5000	6000	1	1	1	0.94	1	1	1	1	0.5	0.89	1	0	0.48	0	1	0	1	0	0.711667	1	0.87	1	1	0.91	1	1	1	1	0.79	0.58	1	0.85	1	0.62	1	0.97	1	0.69	0.904444	1
QEAM01000002.1	6000	7000	1	1	1	1	1	1	1	1	0.95	0.73	1	0.16	0.58	0	0.94	0	1	0	0.742222	1	1	1	1	1	1	1	1	1	1	0.92	1	1	1	0.99	1	1	1	0.91	0.99	1
QEAM01000002.1	7000	8000	1	1	1	1	1	1	1	1	1	0.79	1	0.16	0.65	0	1	0.15	1	0	0.763889	1	0.99	1	0.9	0.53	0.84	1	0.92	1	1	0.86	1	0.35	0.99	0.56	1	0.98	1	0.71	0.868333	0.985
QEAM01000002.1	8000	9000	1	1	1	1	0.99	1	1	0.98	1	0.88	1	0	0.85	0.1	1	0	1	0	0.766667	1	1	1	1	0.98	0.99	1	1	1	1	1	1	0.61	1	1	1	1	1	1	0.976667	1
QEAM01000002.1	9000	10000	1	1	1	1	1	1	1	1	0.99	1	0.63	0	0.99	0.16	1	0	1	0	0.765	1	1	1	1	1	1	1	1	1	1	1	1	0.98	1	0.96	1	1	1	0.84	0.987778	1
QEAM01000002.1	10000	11000	1	1	1	1	1	1	1	1	0.98	0.79	1	0.76	0.78	0	1	0	1	0	0.795	1	1	1	1	1	1	1	1	1	1	1	1	1	1	1	1	1	1	1	1	1
QEAM01000002.1	11000	12000	1	1	1	1	1	1	1	1	1	1	1	0.36	0.99	0	1	0.27	1	0	0.812222	1	1	1	0.97	0.96	1	1	1	1	0.96	1	1	1	1	1	1	1	1	0.74	0.979444	1
QEAM01000002.1	12000	13000	1	1	1	0.92	1	0.98	1	1	0.99	1	1	0.08	0.93	0	1	0.18	1	0	0.782222	1	1	1	1	1	1	1	1	1	1	1	1	0.93	1	1	1	1	1	0.97	0.994444	1
QEAM01000002.1	13000	14000	1	1	1	1	1	0.91	1	1	1	1	0.82	0	1	0	1	0.12	1	0	0.769444	1	1	1	1	1	1	1	1	1	1	1	1	1	1	1	1	1	1	0.87	0.992778	1
QEAM01000002.1	14000	15000	1	1	1	1	1	1	1	1	0.8	0.89	0.92	0.31	1	0	1	0.09	1	0	0.778333	1	1	1	1	1	1	1	1	1	1	1	1	1	1	1	1	1	1	1	1	1
QEAM01000002.1	15000	16000	1	1	1	1	1	0.87	1	1	0.82	0.85	1	0.14	0.81	0	1	0.27	1	0	0.764444	1	1	1	1	1	1	1	1	1	1	1	1	1	1	1	1	1	1	1	1	1
QEAM01000002.1	16000	17000	1	1	1	1	1	0.97	1	1	0.63	1	1	0	1	0	1	0.17	1	0	0.765	1	1	1	1	1	1	1	1	1	1	1	1	0.94	1	1	1	1	1	1	0.996667	1
QEAM01000002.1	17000	18000	1	1	1	1	1	0.82	1	1	0.61	1	1	0.64	0.98	0	1	0	1	0	0.780556	1	1	1	1	1	1	0.99	1	1	0.99	1	1	1	1	1	1	1	1	1	0.998889	1
QEAM01000002.1	18000	19000	1	1	1	1	0.82	0.99	1	1	0.86	1	1	0.76	0.77	0	1	0.15	1	0	0.797222	1	1	1	1	1	1	1	1	1	1	1	1	1	1	1	1	1	1	1	1	1
QEAM01000002.1	19000	20000	1	1	1	1	1	1	1	1	0.99	1	1	0.99	1	0.19	1	0.29	1	0	0.858889	1	1	1	1	1	1	1	1	1	1	1	1	1	1	1	1	1	1	1	1	1
QEAM01000002.1	20000	21000	1	1	1	1	1	1	1	1	1	1	0.94	0.89	1	0	1	0	1	0	0.823889	1	1	1	1	1	1	1	1	1	1	1	1	1	1	1	1	1	1	0.99	0.999444	1
QEAM01000002.1	21000	22000	1	1	1	1	1	1	1	0.99	0.99	1	1	0.82	1	0	1	0.08	1	0	0.826667	1	1	1	0.99	1	1	0.99	1	1	1	1	1	1	1	1	1	1	1	0.87	0.991667	1
QEAM01000002.1	22000	23000	1	1	1	1	1	1	1	0.99	0.66	1	0.92	0.95	1	0.22	1	0.37	1	0	0.839444	1	1	0.93	0.95	1	0.87	0.85	1	0.85	0.98	1	0.98	1	1	1	1	1	1	1	0.967222	1
QEAM01000002.1	23000	24000	1	1	1	0.98	0.89	0.97	1	1	0.77	0.99	0.27	0.47	1	0.22	1	0.28	1	0	0.768889	0.985	1	1	1	1	1	1	1	1	1	1	1	1	1	1	1	1	1	1	1	1
QEAM01000002.1	24000	25000	0.68	0.66	0.69	0.53	0.53	0.63	0.72	0.31	0.52	0.44	0	0.6	0.69	0	0.67	0.24	0.69	0	0.477778	0.565	0.71	0.71	0.7	0.7	0.69	0.68	0.72	0.64	0.69	0.75	0.61	0.72	0.8	0.65	0.7	0.67	0.71	0.69	0.696667	0.7
QEAM01000002.1	25000	26000	0.75	0.73	0.74	0.65	0.67	0.46	0.74	0.47	0.43	0.56	0.37	0	0.72	0	0.75	0	0.76	0	0.488889	0.605	0.67	0.53	0.61	0.6	0.56	0.32	0.63	0.4	0.6	0.5	0	0.31	0.74	0.2	0.72	0.42	0.72	0.4	0.496111	0.545
QEAM01000002.1	26000	27000	1	1	1	1	1	1	1	0.78	0.54	0.97	0.77	0	1	0.15	1	0	1	0	0.733889	1	0.96	0.83	1	0.98	0.97	0.92	1	0.56	0.96	0.91	0.93	0.9	1	0.99	1	0.96	1	0.81	0.926667	0.96
QEAM01000002.1	27000	28000	1	1	1	1	1	1	1	1	0.83	0.9	0.22	0.25	1	0	1	0	1	0	0.733333	1	0.97	0.97	0.71	0.9	0.93	0.75	0.78	0.75	0.88	0.86	0.74	0.72	1	0.59	1	0.59	1	0.64	0.821111	0.82
QEAM01000002.1	28000	29000	1	1	1	1	1	1	1	0.99	0.6	0.94	0.74	0	0.84	0	1	0	1	0	0.728333	0.995	1	1	1	1	1	1	1	1	1	1	1	0.71	1	1	1	1	1	1	0.983889	1
QEAM01000002.1	29000	30000	1	1	1	1	1	1	1	1	0.8	0.94	0.89	0	0.89	0	1	0	1	0	0.751111	1	1	1	1	1	1	1	1	1	1	1	1	0.35	1	1	1	1	1	1	0.963889	1
QEAM01000002.1	30000	31000	1	1	1	1	1	1	1	1	0.89	0.91	1	0	0.85	0	1	0	1	0	0.758333	1	1	1	1	1	1	1	1	1	0.93	1	0.88	0.48	1	0.99	1	0.95	1	0.98	0.956111	1
QEAM01000002.1	31000	32000	1	1	1	1	1	1	1	1	0.98	0.99	0.94	0	0.85	0.02	1	0	1	0	0.765556	1	1	1	1	1	1	1	1	1	1	1	1	0.93	1	1	1	1	1	0.86	0.988333	1
QEAM01000002.1	32000	33000	1	1	1	1	1	1	1	1	0.72	1	0.76	0	0.57	0.15	1	0	1	0	0.733333	1	1	1	1	1	1	1	1	1	0.97	1	1	0.97	1	0.88	1	1	1	0.72	0.974444	1
QEAM01000002.1	33000	34000	1	1	1	1	1	1	1	1	0.79	1	0.98	0.51	0.67	0	1	0	1	0	0.775	1	1	1	1	1	1	1	1	1	1	1	1	0.88	1	1	1	1	1	0.79	0.981667	1
QEAM01000002.1	34000	35000	1	1	1	1	1	1	1	1	1	1	1	0.32	0.82	0	1	0	1	0	0.785556	1	1	1	1	1	1	1	1	1	1	1	1	1	1	1	1	1	1	1	1	1
QEAM01000002.1	35000	36000	1	1	1	1	1	1	1	1	1	1	1	0.53	0.87	0	1	0	1	0	0.8	1	1	1	1	1	1	1	1	1	1	1	1	1	1	1	1	1	1	0.95	0.997222	1
QEAM01000002.1	36000	37000	1	1	1	1	1	1	1	1	1	1	1	0.58	1	0	1	0.15	1	0	0.818333	1	1	1	1	1	1	1	1	1	1	1	1	1	1	1	1	1	1	0.98	0.998889	1
QEAM01000002.1	37000	38000	1	1	1	1	1	1	1	1	1	1	1	0.2	0.86	0	1	0.06	1	0	0.784444	1	1	1	1	1	1	1	1	1	1	1	1	1	1	1	1	1	1	1	1	1
QEAM01000002.1	38000	39000	1	1	1	1	1	1	1	1	1	1	0.9	0	0.89	0	1	0	1	0	0.766111	1	1	1	1	1	0.94	0.96	1	0.89	0.88	1	1	0.35	1	0.89	1	0.9	1	0.89	0.927778	1
QEAM01000002.1	39000	40000	1	1	1	1	1	1	1	1	1	1	0.85	0.17	0.77	0	1	0.37	1	0	0.786667	1	1	1	1	1	1	1	1	1	1	1	1	0.58	1	1	1	1	1	0.67	0.958333	1
QEAM01000002.1	40000	41000	1	1	1	1	1	1	1	1	1	1	0.69	0.55	0.9	0	1	0.05	1	0	0.788333	1	1	1	0.86	1	0.94	1	0.91	1	1	1	1	0.75	1	1	1	0.91	1	0.86	0.957222	1
QEAM01000002.1	41000	42000	1	1	1	1	1	1	0.98	1	1	1	0.69	0.67	0.72	0.21	1	0	1	0	0.792778	1	1	1	1	1	1	0.99	1	1	1	1	0.99	1	1	1	1	1	1	1	0.998889	1
QEAM01000002.1	42000	43000	1	1	1	1	1	1	1	1	1	1	0.7	0.18	0.9	0.16	1	0	1	0	0.774444	1	1	1	1	1	1	1	1	1	1	1	1	1	1	1	1	1	1	0.84	0.991111	1
QEAM01000002.1	43000	44000	1	1	1	0.98	1	1	1	1	0.98	1	0.78	0.23	0.97	0	1	0.45	1	0	0.799444	1	1	1	0.67	0.62	0.91	0.34	0.65	0.78	0.85	1	0.36	0.56	0.81	0.71	0.98	0.88	0.99	0.36	0.748333	0.795
QEAM01000002.1	44000	45000	1	1	0.96	1	1	0.85	1	1	0.91	1	0	0.07	0.79	0	1	0.16	1	0	0.707778	0.98	1	0.98	0.78	0.8	0.78	0.89	0.86	0.89	0.7	1	0.48	0.84	0.81	0.88	0.96	0.76	0.81	0.53	0.819444	0.825
QEAM01000002.1	45000	46000	1	0.98	0.97	0.91	0.91	0.95	1	1	0.75	1	0.61	0	0.81	0	1	0.12	1	0	0.722778	0.93	0.99	1	1	1	1	0.97	1	1	1	1	1	1	1	1	1	1	1	1	0.997778	1
QEAM01000002.1	46000	47000	1	1	0.98	0.91	0.95	0.86	1	0.99	0.57	1	0.61	0.2	0.58	0	1	0.18	1	0	0.712778	0.93	0.98	0.97	0.87	0.89	1	0.93	1	0.89	0.97	1	0.88	1	1	1	1	1	1	0.99	0.965	0.995
QEAM01000002.1	47000	48000	1	1	1	0.91	1	1	1	1	0.99	1	0.07	0	0.92	0	1	0.19	1	0	0.726667	1	1	1	1	0.91	1	1	1	1	1	1	0.97	0.78	1	1	1	1	1	0.9	0.975556	1
QEAM01000002.1	48000	49000	1	1	1	0.82	1	1	1	1	1	1	0.52	0	0.44	0	1	0	1	0	0.71	1	1	1	1	0.58	1	1	1	1	0.64	1	0.97	0.83	1	0.4	1	1	1	0.68	0.894444	1
QEAM01000002.1	49000	50000	1	1	1	1	1	1	1	1	0.73	1	0.78	0.26	0.15	0	1	0.14	1	0	0.725556	1	1	1	0.99	0.88	1	0.9	1	1	0.9	1	0.91	0.83	1	0.86	1	1	1	0.66	0.940556	1
QEAM01000002.1	50000	51000	1	1	1	1	1	1	1	1	0.87	1	0.89	0.15	0.6	0	1	0	1	0	0.750556	1	1	1	1	1	1	1	1	1	1	1	1	1	1	0.88	1	1	1	1	0.993333	1
QEAM01000002.1	51000	52000	1	1	1	1	1	1	1	1	0.79	1	1	0.43	0.98	0	1	0.21	1	0	0.800556	1	1	1	0.98	1	1	1	1	1	1	1	1	1	1	0.84	1	1	1	1	0.99	1
QEAM01000002.1	52000	53000	0.74	0.81	0.52	0.67	0.65	0.43	0.7	0.7	0.37	0.57	0.35	0.06	0.89	0.1	1	0	1	0	0.531111	0.61	0.74	0.81	0.78	0.66	0.67	0.83	0.59	0.74	0.59	0.74	0.57	0.79	1	1	1	1	1	1	0.806111	0.785
QEAM01000002.1	53000	54000	1	1	0.95	1	1	1	1	1	0.83	1	0.95	1	0.42	0	1	0	1	0	0.786111	1	1	1	0.78	0.96	1	0.99	1	0.99	0.83	1	1	1	1	0.94	1	1	1	0.99	0.971111	1
QEAM01000002.1	54000	55000	1	1	1	0.97	1	0.99	1	1	0.89	0.95	0.89	1	0.43	0	1	0	1	0	0.784444	0.995	1	1	1	1	1	1	1	1	1	1	1	1	1	1	1	1	1	1	1	1
QEAM01000002.1	55000	56000	1	1	0.96	1	1	1	1	1	0.98	0.94	1	0.84	0.42	0	1	0.02	1	0	0.786667	1	1	1	1	1	1	1	1	1	1	1	1	1	1	1	1	1	1	1	1	1
QEAM01000002.1	56000	57000	1	1	0.61	0.93	1	1	1	1	0.64	0.95	0.9	0.89	0.24	0	1	0.19	1	0	0.741667	0.94	1	1	1	1	1	1	1	1	1	1	1	1	0.96	1	1	1	1	1	0.997778	1
QEAM01000002.1	57000	58000	1	1	0.87	1	0.71	0.99	1	0.99	0.82	0.89	1	0.25	0.61	0.3	1	0.16	1	0	0.755	0.94	1	1	1	1	1	1	1	1	1	1	1	1	1	1	1	1	1	1	1	1
QEAM01000002.1	58000	59000	1	1	1	1	1	1	1	0.95	1	1	0.39	0	0.94	0	1	0.37	1	0	0.758333	1	1	1	1	1	1	1	1	1	1	1	1	0.99	1	1	1	1	1	0.98	0.998333	1
QEAM01000002.1	59000	60000	1	1	1	1	1	1	1	1	1	1	0.88	0.3	0.8	0	1	0.37	1	0	0.797222	1	1	1	1	1	1	1	1	1	1	1	1	1	1	1	1	1	1	1	1	1
QEAM01000002.1	60000	61000	1	1	1	1	1	1	1	1	1	1	0.3	0	0.95	0	1	0.52	1	0	0.765	1	1	1	1	1	1	1	1	1	1	1	1	1	1	1	1	1	1	1	1	1
QEAM01000002.1	61000	62000	1	1	1	1	1	1	1	1	1	1	0.59	0.3	0.77	0	1	0.28	1	0	0.774444	1	1	1	1	1	1	1	1	1	1	1	1	1	1	1	1	1	1	1	1	1
QEAM01000002.1	62000	63000	1	1	1	1	1	1	1	1	1	1	1	0.24	0.17	0	1	0.2	1	0	0.756111	1	1	1	1	1	1	1	1	1	0.99	1	1	1	1	0.96	1	1	1	0.91	0.992222	1
QEAM01000002.1	63000	64000	1	1	1	1	1	1	1	1	0.86	1	0.95	0	0.71	0	1	0.14	1	0	0.758889	1	1	1	1	1	1	1	1	1	1	1	1	1	1	1	1	1	1	1	1	1
QEAM01000002.1	64000	65000	1	1	1	1	1	1	1	1	0.65	1	0.94	0.03	0.29	0	1	0	1	0	0.717222	1	1	1	1	1	1	1	1	1	1	1	1	1	1	1	1	1	1	0.84	0.991111	1
QEAM01000002.1	65000	66000	1	1	1	1	1	1	1	1	0.77	1	0.96	0.27	0.72	0	1	0	1	0	0.762222	1	1	1	1	1	1	1	1	1	0.79	1	1	0.89	1	0.99	1	1	1	0.97	0.98	1
QEAM01000002.1	66000	67000	1	1	1	1	1	1	1	1	0.81	1	0.95	0	0.93	0	1	0	1	0	0.760556	1	1	1	1	1	1	1	1	1	1	1	1	0.25	1	1	1	1	1	0.85	0.95	1
QEAM01000002.1	67000	68000	1	0.99	1	1	1	1	1	1	0.45	0.98	0.79	0	0.59	0	1	0.12	1	0	0.717778	0.995	1	1	1	0.93	1	0.98	1	0.96	0.98	1	1	0.79	0.97	0.95	1	0.93	1	0.94	0.968333	0.99
QEAM01000002.1	68000	69000	1	1	1	1	1	1	1	1	0.52	0.99	0.29	0.27	0.09	0	1	0.05	1	0	0.678333	1	0.97	0.95	0.95	0.9	1	0.92	1	0.98	0.76	1	0.69	0.86	0.98	0.41	0.94	1	1	0.59	0.883333	0.95
QEAM01000002.1	69000	70000	1	0.97	1	0.9	1	0.95	1	1	0.77	0.38	0.03	0	0.3	0	0.77	0	1	0	0.615	0.835	1	1	1	1	1	1	1	1	1	1	1	1	1	0.7	1	1	1	0.83	0.973889	1
QEAM01000002.1	70000	71000	1	1	1	0.73	1	0.95	1	1	0.35	0.53	0.29	0	0.21	0	0.87	0	1	0	0.607222	0.8	1	0.99	0.92	0.85	1	1	0.98	1	1	0.99	0.92	1	1	0.27	1	1	1	0.6	0.917778	1
QEAM01000002.1	71000	72000	1	1	0.99	0.99	1	0.99	1	1	0.91	0.59	0.13	0	0.37	0	0.97	0	1	0	0.663333	0.98	1	0.87	0.87	0.8	0.96	1	1	0.98	0.96	0.71	0.86	0.88	0.73	0.23	0.92	0.97	0.73	0.49	0.831111	0.875
QEAM01000002.1	72000	73000	1	1	0.9	0.92	1	1	1	1	0.76	0.2	0.74	0.15	0.6	0	0.81	0.08	1	0	0.675556	0.855	1	0.76	0.8	0.65	0.78	0.87	0.98	0.93	0.86	0.74	0.48	0.62	0.53	0.19	0.45	0.72	0.57	0	0.662778	0.73
QEAM01000002.1	73000	74000	1	1	0.76	0.92	1	1	1	1	0.72	0.5	0.81	0.45	0.2	0	1	0	1	0	0.686667	0.865	1	0.97	0.98	0.96	1	1	1	1	1	0.75	0.99	0.91	0.9	0	0.94	1	1	0.59	0.888333	0.985
QEAM01000002.1	74000	75000	1	1	0.92	1	0.9	1	1	1	0.92	1	0.61	0.22	0.64	0	1	0	1	0	0.733889	0.96	1	1	0.98	1	1	1	1	1	1	1	1	1	1	0.43	1	1	1	0.97	0.965556	1
QEAM01000002.1	75000	76000	1	1	1	1	1	1	1	1	0.73	1	0.98	0.54	0.11	0	1	0	1	0	0.742222	1	1	1	0.82	0.95	1	1	1	1	0.9	1	0.99	1	0.92	0.89	1	1	1	0.88	0.963889	1
QEAM01000002.1	76000	77000	1	1	1	1	1	1	1	1	0.39	1	0.66	0	0.35	0	1	0.19	1	0	0.699444	1	1	1	1	0.97	0.97	0.93	1	0.99	0.87	0.95	1	0.9	0.96	0.86	1	1	1	0.85	0.958333	0.98
QEAM01000002.1	77000	78000	1	1	1	1	1	1	1	1	1	1	0.9	0.56	0.88	0	1	0.3	1	0	0.813333	1	1	1	1	1	1	1	1	1	1	1	1	1	1	0.99	1	1	1	0.99	0.998889	1
QEAM01000002.1	78000	79000	1	1	1	1	1	1	1	1	1	1	0.85	0.74	0.65	0	0.95	0.07	1	0	0.792222	1	1	1	1	1	1	1	1	1	1	1	1	1	1	1	1	1	1	0.91	0.995	1
QEAM01000002.1	79000	80000	1	1	1	0.96	1	1	1	1	1	1	1	0.63	0.96	0.3	1	0.14	1	0	0.832778	1	1	1	1	1	1	1	1	1	1	1	1	1	1	1	1	0.95	1	0.99	0.996667	1
QEAM01000002.1	80000	81000	1	1	1	0.97	1	1	1	1	1	1	0.86	0.48	1	0	1	0	1	0	0.795	1	1	1	1	0.96	1	0.96	0.95	1	1	1	0.85	1	1	0.8	1	0.96	1	0.87	0.963889	1
QEAM01000002.1	81000	82000	1	1	0.8	0.86	1	0.99	1	1	1	1	0.7	0.06	0.7	0	0.91	0	1	0	0.723333	0.95	1	1	0.93	0.89	1	0.93	0.95	1	1	1	0.96	1	0.97	1	1	1	1	0.94	0.976111	1
QEAM01000002.1	82000	83000	0.77	1	0.67	0.75	1	1	0.84	1	1	1	0.97	0	0.52	0	0.88	0	1	0	0.688889	0.86	1	1	1	0.97	1	0.99	1	1	1	1	1	0.83	1	1	1	1	1	1	0.988333	1
QEAM01000002.1	83000	84000	0.65	1	0.52	0.76	1	1	0.94	1	1	0.89	0.38	0.16	0.63	0.04	0.86	0	1	0	0.657222	0.81	1	1	1	1	1	1	1	1	1	1	1	0.26	1	1	1	1	1	1	0.958889	1
QEAM01000002.1	84000	85000	0.68	0.98	0.86	0.93	1	1	0.58	1	1	0.96	0.25	0	0.48	0	0.62	0.15	0.96	0	0.636111	0.77	0.91	1	1	1	1	0.99	0.99	1	1	1	0.99	0.86	1	1	1	1	1	1	0.985556	1
QEAM01000002.1	85000	86000	0.85	1	0.95	0.9	1	0.78	1	1	1	0.95	0.49	0	0.48	0	0.59	0	1	0	0.666111	0.875	0.84	0.94	0.88	0.81	1	1	0.95	1	1	1	0.76	0.85	1	0.77	1	1	1	0.84	0.924444	0.975
QEAM01000002.1	86000	87000	1	1	1	1	1	1	1	1	0.98	1	0.27	0	0.5	0	0.67	0	1	0	0.69	1	1	1	1	1	1	1	1	1	1	1	0.96	0.99	0.89	0.85	1	1	1	0.76	0.969444	1
QEAM01000002.1	87000	88000	1	1	0.98	1	1	1	0.94	1	0.7	1	0.19	0.12	0.72	0	0.69	0	1	0	0.685556	0.96	1	1	1	1	1	1	1	1	1	1	1	1	1	1	0.93	1	1	0.79	0.984444	1
QEAM01000002.1	88000	89000	1	1	1	1	1	1	1	1	0.92	1	0.15	0.05	0.62	0	0.78	0.18	0.96	0	0.703333	0.98	0.97	1	1	1	1	0.95	0.86	0.96	1	1	0.28	0.86	1	0.93	0.98	1	1	0.42	0.900556	0.99
QEAM01000002.1	89000	90000	1	1	0.99	1	0.99	1	1	1	0.96	1	0	0.58	0.74	0	0.97	0.08	1	0	0.739444	0.99	1	1	1	1	1	1	1	1	1	1	0.99	1	1	1	1	1	1	0.99	0.998889	1
QEAM01000002.1	90000	91000	1	1	1	1	0.94	1	1	1	1	1	0.5	0.16	0.37	0	1	0	1	0	0.720556	1	1	1	1	1	1	1	1	1	1	1	1	1	1	1	1	1	1	0.95	0.997222	1
QEAM01000002.1	91000	92000	1	1	1	1	0.93	1	1	1	1	1	0.9	0.37	0.74	0	1	0.15	1	0	0.782778	1	1	1	1	1	1	1	1	1	1	1	1	1	1	1	1	1	1	1	1	1
QEAM01000002.1	92000	93000	1	1	0.97	1	0.71	1	1	1	0.92	1	0.96	0.15	0.15	0	1	0.23	1	0	0.727222	0.985	1	1	0.98	1	0.93	1	0.97	0.98	1	1	1	0.91	1	1	1	1	1	0.46	0.957222	1
QEAM01000002.1	93000	94000	1	1	0.93	1	0.99	1	1	0.91	0.92	1	0.86	0.28	0.44	0	0.96	0.35	1	0	0.757778	0.945	1	1	0.98	0.96	0.99	1	1	1	0.97	1	0.96	0.99	0.92	0.87	1	1	1	0.35	0.943889	0.995
QEAM01000002.1	94000	95000	1	1	0.96	1	0.79	0.95	0.98	1	0.68	1	0.69	0.15	0.36	0	0.96	0	1	0	0.695556	0.955	1	1	1	1	1	1	1	1	1	1	1	1	1	0.81	1	1	1	0.93	0.985556	1
QEAM01000002.1	95000	96000	1	1	0.97	1	1	1	1	0.81	0.17	0.8	0.79	0	0.45	0.09	0.96	0	1	0	0.668889	0.885	1	1	1	1	1	1	1	1	1	1	1	1	1	1	1	1	1	1	1	1
QEAM01000002.1	96000	97000	1	1	1	0.95	1	1	1	0.9	0.86	1	0.46	0.52	0.37	0.22	1	0	1	0	0.737778	0.975	1	1	1	1	1	1	1	1	1	1	1	1	1	1	1	1	1	1	1	1
QEAM01000002.1	97000	98000	1	1	1	0.78	1	1	1	0.94	1	0.98	0.26	0	0.28	0	1	0	1	0	0.68	0.99	1	1	1	1	1	1	1	1	1	1	0.87	1	1	0.99	1	1	1	0.62	0.971111	1
QEAM01000002.1	98000	99000	0.7	1	0.96	0.91	1	1	1	0.89	0.4	0.6	0.32	0	0.3	0	1	0	1	0	0.615556	0.795	0.37	0.6	0.49	0.37	0.88	0.57	0.9	0.58	0.9	0.59	0.27	0.3	0.99	0.66	1	0.83	0.91	0.41	0.645556	0.595
QEAM01000002.1	99000	100000	0.86	1	0.99	0.72	1	1	1	0.97	0.69	0.17	0.37	0	0.82	0	0.94	0	1	0	0.640556	0.84	0.84	0.95	0.84	0.85	1	0.92	1	0.91	1	0.92	0.94	0.9	1	0.97	1	1	0.96	0.63	0.923889	0.945
QEAM01000002.1	100000	101000	1	1	0.99	0.97	1	1	0.97	0.97	0.93	0.58	0.66	0.19	0.66	0.08	1	0	1	0	0.722222	0.97	1	1	1	1	1	1	1	1	1	1	1	1	1	1	1	1	1	0.75	0.986111	1
QEAM01000002.1	101000	102000	1	1	1	0.97	1	1	0.9	0.97	0.97	0.81	0.48	0.06	0.73	0	1	0	1	0	0.716111	0.97	1	0.94	0.96	0.76	0.93	1	0.86	1	0.87	0.89	0.86	0.98	1	1	1	0.99	1	0.71	0.930556	0.97
QEAM01000002.1	102000	103000	1	1	0.99	0.88	1	1	1	0.98	1	0.49	0.71	0	0.99	0	1	0	1	0	0.724444	0.99	1	1	0.92	0.89	1	1	0.98	1	1	0.86	1	0.97	1	1	1	1	1	0.73	0.963889	1
QEAM01000002.1	103000	104000	1	1	0.95	0.99	1	1	1	1	1	0.7	0.54	0	0.82	0	1	0.19	1	0	0.732778	0.995	1	1	1	1	1	1	1	1	1	1	1	1	1	1	1	1	1	0.99	0.999444	1
QEAM01000002.1	104000	105000	1	0.97	0.29	1	1	1	1	0.89	0.51	0.98	0.52	0.23	1	0	1	0	1	0	0.688333	0.975	1	0.98	0.65	0.94	1	1	1	1	0.94	1	0.98	0.48	1	1	1	1	1	0.86	0.935	1
QEAM01000002.1	105000	106000	1	0.95	0.95	1	1	0.93	1	0.84	0.7	0.99	0.56	0	0.86	0	0.99	0	0.98	0	0.708333	0.94	1	0.96	0.86	1	1	1	1	0.97	0.95	1	1	0	1	1	1	0.89	1	0.74	0.909444	1
QEAM01000002.1	106000	107000	1	1	0.76	0.99	1	0.99	0.99	0.99	0.69	1	0.98	0	0.92	0	0.99	0.47	1	0	0.765	0.99	1	1	1	1	1	1	1	0.99	1	1	1	0.72	1	1	1	1	1	0.97	0.982222	1
QEAM01000002.1	107000	108000	1	1	0.99	1	1	1	1	0.94	1	1	1	0	1	0	1	0	1	0.18	0.783889	1	1	1	1	1	1	1	1	1	1	1	1	1	1	1	1	1	1	1	1	1
QEAM01000002.1	108000	109000	1	1	1	1	1	1	1	1	1	1	1	0	0.95	0	1	0.18	1	0	0.785	1	1	1	1	1	1	1	1	1	1	1	1	1	1	1	1	1	1	1	1	1
QEAM01000002.1	109000	110000	1	1	1	1	1	1	1	1	1	1	1	0.42	0.99	0	1	0.31	1	0	0.817778	1	1	1	1	1	1	1	1	1	1	1	1	1	1	1	1	1	1	1	1	1
QEAM01000002.1	110000	111000	1	1	1	1	1	1	1	1	1	0.97	1	0.29	1	0	1	0.3	1	0	0.808889	1	1	1	1	0.97	1	1	1	1	1	1	1	0.98	1	1	1	1	1	1	0.997222	1
QEAM01000002.1	111000	112000	1	1	1	1	1	1	1	1	1	1	0.61	0	0.66	0	1	0.1	1	0	0.742778	1	1	1	1	1	1	1	1	1	1	1	1	1	1	1	1	1	1	1	1	1
QEAM01000002.1	112000	113000	1	1	1	1	1	1	1	1	1	0.96	0.64	0	0.43	0.19	1	0	1	0	0.734444	1	1	1	1	1	1	1	1	1	1	1	1	1	1	1	1	1	1	1	1	1
QEAM01000002.1	113000	114000	1	1	1	1	1	1	1	1	1	1	0.91	0.16	0.44	0	1	0.1	1	0	0.756111	1	1	1	1	1	1	1	1	1	1	1	1	0.83	1	1	1	1	1	1	0.990556	1
QEAM01000002.1	114000	115000	1	1	1	0.9	1	1	0.97	0.98	1	0.76	0.68	0	0.64	0	1	0	1	0	0.718333	0.975	1	1	1	0.7	1	1	1	1	1	1	0.91	0.52	1	1	1	1	1	0.7	0.935	1
QEAM01000002.1	115000	116000	1	0.9	1	0.64	0.91	1	1	1	0.86	0.45	0.44	0	0.45	0	0.79	0	1	0	0.635556	0.825	1	1	1	0.99	1	1	1	1	1	1	1	0.88	1	1	1	1	1	0.87	0.985556	1
QEAM01000002.1	116000	117000	1	1	1	0.69	0.99	1	1	0.9	0.57	0.43	0.33	0	0.27	0	0.95	0	1	0	0.618333	0.795	1	1	1	0.9	1	1	1	1	1	1	1	0.43	1	1	1	1	1	0.98	0.961667	1
QEAM01000002.1	117000	118000	1	1	1	0.81	0.99	1	1	0.87	0.57	0.4	0	0	0.36	0	0.96	0.21	1	0	0.620556	0.84	1	1	1	1	1	1	1	1	1	1	1	0	1	1	1	1	1	0.77	0.931667	1
QEAM01000002.1	118000	119000	1	1	1	1	1	1	1	0.99	0.43	0.35	0.2	0	0.31	0	1	0	1	0	0.626667	0.995	1	1	1	1	1	1	1	1	0.99	0.97	0.98	0.59	1	0.76	1	1	1	0.64	0.940556	1
QEAM01000002.1	119000	120000	1	1	1	1	1	0.91	1	0.9	0.62	0.37	0.71	0	0.21	0.23	1	0	1	0	0.663889	0.905	1	1	1	1	1	0.91	1	0.93	0.79	0.81	1	0.99	1	0.9	1	1	1	0.74	0.948333	1
QEAM01000002.1	120000	121000	1	1	1	1	0.89	1	1	0.88	0.28	0.85	0.6	0	0.57	0	1	0.2	1	0	0.681667	0.885	1	1	1	1	0.99	0.97	1	1	0.9	0.9	1	1	1	0.86	1	0.95	1	0.43	0.944444	1
QEAM01000002.1	121000	122000	1	1	1	1	1	1	1	1	0.75	0.72	0.79	0.24	0.48	0	1	0	1	0	0.721111	1	1	1	1	1	1	1	1	1	0.87	1	1	1	1	0.97	1	0.98	1	0.8	0.978889	1
QEAM01000002.1	122000	123000	1	1	1	1	0.99	1	1	0.99	0.99	0.99	0.96	0.5	0.95	0	1	0	1	0	0.798333	0.99	0.99	1	1	1	1	1	1	0.99	0.99	0.99	0.93	0.99	1	0.66	1	0.99	1	0.88	0.967222	0.995
QEAM01000002.1	123000	124000	0.98	1	0.99	1	1	0.99	1	0.95	0.58	1	0.94	0	0.88	0	1	0	1	0	0.739444	0.985	0.72	0.89	0.76	1	0.99	0.93	1	0.77	0.76	0.86	0.69	0.72	1	0.48	1	0.99	1	0.9	0.858889	0.895
QEAM01000002.1	124000	125000	1	1	1	1	1	0.97	1	1	0.49	1	0.74	0	0.86	0	1	0.17	1	0	0.735	1	0.96	1	0.99	1	0.93	0.9	1	1	1	0.87	0.91	0.84	1	0.76	1	0.98	1	0.78	0.94	0.985
QEAM01000002.1	125000	126000	1	1	0.95	1	1	1	1	0.94	0.96	1	0.39	0.15	0.39	0	1	0.12	1	0	0.716667	0.98	1	1	1	1	1	1	1	1	1	1	1	0.58	1	1	1	1	1	0.98	0.975556	1
QEAM01000002.1	126000	127000	1	1	1	1	0.99	1	1	1	0.73	0.98	0.48	0	0.66	0	1	0.33	1	0	0.731667	0.995	1	1	1	1	1	1	1	1	1	1	1	0.95	1	1	1	1	1	0.97	0.995556	1
QEAM01000002.1	127000	128000	1	1	1	1	1	1	1	1	0.8	0.95	0.85	0.22	0.27	0	1	0.12	1	0	0.733889	1	1	1	1	1	1	1	1	1	1	1	1	1	1	1	1	1	1	1	1	1
QEAM01000002.1	128000	129000	1	1	1	1	1	1	1	1	0.92	1	0.95	0.83	0.66	0	1	0.21	1	0	0.809444	1	1	1	1	1	1	1	1	1	1	1	1	1	1	1	1	1	1	0.92	0.995556	1
QEAM01000002.1	129000	130000	1	1	1	1	1	1	1	1	0.9	1	0.62	0.65	0.88	0.3	1	0.09	1	0	0.802222	1	1	0.94	1	1	1	1	1	1	1	1	1	1	1	1	1	1	1	0.75	0.982778	1
QEAM01000002.1	130000	131000	1	1	1	1	1	1	1	1	1	1	1	0.77	0.91	0.12	1	0.26	1	0	0.836667	1	1	1	1	1	1	1	1	1	1	1	1	1	1	0.96	1	1	1	0.9	0.992222	1
QEAM01000002.1	131000	132000	1	1	1	0.98	1	0.98	0.98	0.99	0.99	0.98	0.98	0.1	0.74	0	0.99	0.15	1	0	0.77	0.98	1	1	1	1	0.99	0.99	0.99	0.99	0.99	1	0.99	0.78	1	1	0.98	0.98	1	1	0.982222	0.995
QEAM01000002.1	132000	133000	1	1	1	1	1	1	1	1	0.62	0.91	1	0	0.39	0	1	0	1	0	0.717778	1	1	1	1	1	1	1	1	1	1	1	1	1	1	1	1	1	1	1	1	1
QEAM01000002.1	133000	134000	1	1	1	1	1	1	1	1	1	1	0.94	0	0.76	0	1	0.15	1	0	0.769444	1	1	1	1	1	1	1	1	1	1	1	1	1	1	1	1	1	1	1	1	1
QEAM01000002.1	134000	135000	1	1	1	1	1	1	1	1	0.97	0.98	0.81	0	0.72	0.06	1	0.15	1	0	0.760556	1	1	1	1	1	1	0.98	1	1	0.92	0.97	1	0.6	1	1	1	1	1	0.79	0.958889	1
QEAM01000002.1	135000	136000	1	1	1	1	1	0.99	1	0.99	0.95	0.98	0.62	0	0.73	0	0.99	0	1	0	0.736111	0.99	1	1	1	0.97	1	0.97	1	0.98	0.98	0.99	0.94	0.97	1	1	1	1	1	0.85	0.980556	1
QEAM01000002.1	136000	137000	1	1	1	1	1	1	1	1	0.86	0.8	0.41	0	0.53	0	1	0.25	1	0	0.713889	1	1	1	1	1	1	0.95	1	0.96	1	1	0.9	1	0.96	0.95	1	1	1	0.75	0.970556	1
QEAM01000002.1	137000	138000	1	1	1	1	1	1	1	1	0.44	0.49	0	0	0.22	0	1	0	1	0	0.619444	1	1	1	1	1	1	1	1	1	1	0.94	0.95	0.94	1	1	1	1	1	1	0.990556	1
QEAM01000002.1	138000	139000	1	1	1	1	1	1	1	1	0.87	0.22	0.06	0	0.56	0	0.96	0	1	0	0.648333	0.98	1	1	1	1	1	0.99	1	1	0.95	1	0.85	0.63	1	1	1	1	1	1	0.967778	1
QEAM01000002.1	139000	140000	1	1	1	1	1	1	1	1	0.78	0.42	0.17	0	0.37	0	1	0.12	1	0	0.658889	1	0.8	0.81	0.99	0.72	1	0.81	0.9	0.77	0.56	0.52	0.21	0.26	0.8	0.68	0.76	0.61	0.66	0.38	0.68	0.74
QEAM01000002.1	140000	141000	1	1	1	1	1	1	1	1	0.44	0.67	0.81	0	0.72	0	1	0	1	0	0.702222	1	1	1	1	1	1	1	1	1	1	1	0.98	1	1	1	1	1	1	0.65	0.979444	1
QEAM01000002.1	141000	142000	1	1	1	1	1	1	1	1	0.78	0.62	0.9	0.02	0.78	0	1	0	1	0	0.727778	1	1	1	1	1	1	1	1	1	1	1	1	1	1	1	1	1	1	0.71	0.983889	1
QEAM01000002.1	142000	143000	1	1	1	0.99	1	1	1	1	1	0.24	0.78	0.5	0.3	0	1	0.31	1	0	0.728889	1	1	1	1	1	1	0.96	1	1	1	0.91	1	1	1	0.98	1	0.96	1	0.76	0.976111	1
QEAM01000002.1	143000	144000	1	1	1	0.95	1	1	1	1	0.84	0.32	0.28	0.26	0.36	0	0.97	0	1	0	0.665556	0.96	1	1	1	0.96	1	1	1	1	1	0.9	1	1	1	1	1	1	1	0.8	0.981111	1
QEAM01000002.1	144000	145000	1	1	1	0.97	0.72	0.95	1	1	0.94	0.17	0.23	0	0.31	0	1	0	1	0	0.627222	0.945	1	1	1	0.89	0.81	1	1	1	1	0.99	1	1	1	1	1	1	1	0.92	0.978333	1
QEAM01000002.1	145000	146000	1	1	1	0.89	0.97	1	1	1	0.87	1	0.55	0.22	0.24	0	1	0	1	0	0.707778	0.985	1	1	1	1	1	1	1	1	1	1	1	0.87	1	0.89	1	1	1	1	0.986667	1
QEAM01000002.1	146000	147000	1	1	1	0.85	1	1	1	1	0.71	1	1	0	0.4	0	0.87	0.21	1	0	0.724444	1	1	0.93	0.93	0.62	0.84	1	0.83	1	0.97	1	0.9	0.06	0.84	0.52	0.81	0.73	0.97	0.6	0.808333	0.87
QEAM01000002.1	147000	148000	1	1	1	1	1	1	1	1	0.71	1	1	0	0.38	0	0.95	0	1	0	0.724444	1	1	1	1	1	1	1	1	1	1	1	1	0.31	1	0.55	1	1	1	0.63	0.916111	1
QEAM01000002.1	148000	149000	1	1	1	1	1	1	1	1	0.94	1	1	0	0.23	0	1	0	1	0	0.731667	1	1	1	1	1	1	1	1	1	1	1	1	1	1	1	1	1	1	1	1	1
QEAM01000002.1	149000	150000	0.93	0.96	0.95	0.91	0.91	0.98	0.95	0.86	0.33	0.71	0.9	0	0	0	0.75	0	1	0	0.618889	0.88	0.82	1	1	0.99	1	1	1	1	0.93	0.98	1	1	1	1	1	0.94	1	0.97	0.979444	1
QEAM01000002.1	150000	151000	1	1	1	1	1	1	1	1	0.92	1	1	0.16	0.25	0	1	0	1	0	0.740556	1	1	1	1	1	1	1	1	1	1	1	1	1	1	1	1	1	1	1	1	1
QEAM01000002.1	151000	152000	1	1	1	1	1	1	1	1	1	1	1	0	0.83	0.15	1	0	1	0	0.776667	1	1	1	1	1	1	1	1	1	1	1	1	0.99	1	1	1	1	1	1	0.999444	1
QEAM01000002.1	152000	153000	1	1	1	1	1	1	1	1	1	1	1	0	0.85	0	1	0	1	0	0.769444	1	1	1	1	1	1	1	1	1	1	1	1	0.59	1	1	1	1	1	0.92	0.972778	1
QEAM01000002.1	153000	154000	1	1	1	1	1	1	1	1	1	0.95	1	0	0.3	0	0.97	0	1	0	0.734444	1	1	1	1	1	1	1	1	1	1	1	1	0.92	1	1	1	1	1	0.93	0.991667	1
QEAM01000002.1	154000	155000	1	1	1	1	1	1	1	1	1	0.82	1	0.13	0.53	0	0.99	0	1	0	0.748333	1	1	1	1	1	1	1	0.93	1	1	0.99	1	0.86	1	0.9	0.99	0.96	1	0.58	0.956111	1
QEAM01000002.1	155000	156000	1	1	1	0.86	1	1	1	1	1	0.95	1	0.34	0.86	0.14	1	0.21	1	0	0.797778	1	1	0.99	1	0.96	0.81	1	0.93	0.84	1	0.74	1	0.33	0.99	0.1	0.87	0.65	1	0.17	0.798889	0.945
QEAM01000002.1	156000	157000	1	1	1	1	1	1	1	1	1	0.84	1	0.02	0.76	0	1	0	1	0	0.756667	1	1	1	1	1	1	1	1	1	1	1	1	1	1	1	1	1	1	0.86	0.992222	1
QEAM01000002.1	157000	158000	1	1	1	1	1	1	1	1	1	0.24	1	0.59	0.52	0	1	0.3	1	0	0.758333	1	1	1	1	1	1	1	1	1	1	1	1	1	1	1	1	1	1	0.65	0.980556	1
QEAM01000002.1	158000	159000	1	1	1	0.98	1	1	0.87	1	0.57	0.78	1	0.09	0.55	0	1	0.37	1	0	0.733889	0.99	1	0.9	0.96	0.92	1	1	1	0.94	0.93	0.98	1	1	1	0.87	1	1	1	0.64	0.952222	1
QEAM01000002.1	159000	160000	1	1	1	1	1	1	1	1	1	0.98	1	0.37	0.87	0	1	0.32	1	0	0.807778	1	1	1	1	1	1	1	1	1	1	1	1	1	1	1	1	1	1	0.97	0.998333	1
QEAM01000002.1	160000	161000	1	1	1	1	1	1	1	1	0.98	1	1	0.15	0.81	0	1	0.41	1	0	0.797222	1	1	1	0.91	1	1	1	1	1	1	1	1	1	1	1	1	1	1	0.85	0.986667	1
QEAM01000002.1	161000	162000	1	1	1	1	0.96	1	0.99	0.99	0.31	0.81	0.99	0.52	0.67	0	0.95	0.16	1	0	0.741667	0.975	1	1	0.99	1	0.95	1	1	1	0.86	0.99	1	1	0.98	0.9	1	0.99	1	0.73	0.966111	1
QEAM01000002.1	162000	163000	1	1	0.93	1	0.85	1	1	0.8	0.55	0.36	0.99	0.66	0.53	0	0.83	0	1	0	0.694444	0.84	0.83	0.82	0.49	0.77	0.49	0.79	0.81	0.56	0.66	0.62	0.99	0.82	0.54	0.51	0.85	0.91	1	0.22	0.704444	0.78
QEAM01000002.1	163000	164000	1	1	0.85	1	0.98	1	1	1	0.75	0.37	0.98	0.79	0.27	0	1	0	1	0	0.721667	0.98	1	0.98	1	1	0.83	0.97	1	1	0.94	0.99	1	1	1	0.96	1	1	1	0.65	0.962222	1
QEAM01000002.1	164000	165000	1	1	1	1	1	1	1	1	0.29	0.9	0.76	0.27	0.49	0	1	0.16	1	0	0.715	1	1	1	0.99	0.96	1	1	1	1	1	1	1	1	1	0.86	1	1	1	0.56	0.965	1
QEAM01000002.1	165000	166000	1	1	1	1	1	1	1	0.88	0.15	0.95	0.77	0.68	0.69	0	0.94	0.01	1	0	0.726111	0.945	1	1	1	1	1	1	1	1	0.97	1	1	1	1	1	1	1	1	0.84	0.989444	1
QEAM01000002.1	166000	167000	1	1	1	1	1	1	1	0.95	0.72	1	1	0.61	0.73	0	1	0.17	1	0	0.787778	1	1	1	1	0.98	1	1	1	1	1	1	1	1	1	1	1	1	1	0.71	0.982778	1
QEAM01000002.1	167000	168000	1	1	1	1	1	1	1	1	0.55	1	1	0.84	0.97	0	1	0.24	1	0	0.811111	1	0.99	1	0.95	0.82	0.6	0.88	1	0.68	0.69	0.97	1	0.93	0.99	0.64	0.96	0.76	1	0.44	0.85	0.94
QEAM01000002.1	168000	169000	1	1	1	1	1	1	1	0.84	0.58	0.92	1	0.45	1	0.18	1	0	1	0	0.776111	1	1	1	1	0.96	0.93	0.98	1	0.95	0.99	1	1	1	1	1	1	1	1	0.99	0.988889	1
QEAM01000002.1	169000	170000	1	1	1	1	1	1	1	0.62	0.89	0.96	1	0	0.99	0	1	0.3	1	0	0.764444	1	1	1	1	1	1	1	1	1	1	1	1	1	1	1	1	1	1	1	1	1
QEAM01000002.1	170000	171000	1	1	0.99	0.99	0.99	0.99	0.99	0.8	0.7	0.6	0.98	0	0.94	0	0.99	0	1	0	0.72	0.985	0.99	0.99	1	0.99	0.98	1	0.99	0.86	0.98	0.87	1	0.85	1	0.95	0.99	0.94	1	0.46	0.935556	0.99
QEAM01000002.1	171000	172000	1	1	1	1	1	1	1	0.85	0.97	0.86	1	0	1	0	1	0.11	1	0	0.766111	1	1	1	1	1	1	1	1	1	1	1	1	1	1	1	1	1	1	1	1	1
QEAM01000002.1	172000	173000	1	1	1	1	1	1	1	1	0.5	1	1	0	0.94	0	1	0	1	0	0.746667	1	1	1	1	1	1	1	1	1	1	1	1	1	1	1	1	1	1	1	1	1
QEAM01000002.1	173000	174000	1	1	1	1	1	0.89	1	1	0.71	1	1	0	1	0	1	0	1	0	0.755556	1	1	1	1	1	1	1	1	1	1	1	1	1	1	1	1	1	1	1	1	1
QEAM01000002.1	174000	175000	1	1	1	1	0.82	1	1	0.91	0.78	1	0.84	0	0.9	0.23	1	0	1	0	0.748889	0.955	1	1	1	1	1	1	1	1	1	1	1	1	1	1	1	1	1	1	1	1
QEAM01000002.1	175000	176000	1	1	1	1	0.9	1	1	0.9	0.85	1	1	0.18	0.55	0.23	1	0	1	0	0.756111	1	1	1	1	1	0.94	1	1	0.9	0.96	1	0.99	0.3	1	1	1	1	1	0.74	0.935	1
QEAM01000002.1	176000	177000	1	1	1	1	1	1	1	0.78	1	1	0.65	0	0.92	0.15	1	0	1	0	0.75	1	1	1	1	1	1	1	1	1	1	1	0.98	0.89	1	1	1	1	1	0.96	0.990556	1
QEAM01000002.1	177000	178000	1	1	1	0.99	1	0.99	1	0.38	0.95	1	0.65	0	0.72	0	0.99	0	1	0	0.703889	0.99	1	1	0.91	0.99	0.96	0.84	0.98	0.72	1	1	0.67	0.47	0.83	0.87	0.93	0.86	1	0.59	0.867778	0.92
QEAM01000002.1	178000	179000	1	1	1	0.63	1	0.99	1	0.51	1	1	0.23	0	0.66	0.2	0.98	0	1	0	0.677778	0.985	0.85	0.83	0.72	0.58	0.55	0.83	0.89	0.61	0.86	1	0.66	0.58	0.82	0.63	0.92	0.36	0.92	0.67	0.737778	0.77
QEAM01000002.1	179000	180000	0.96	1	1	0.82	1	1	1	1	1	0.82	0	0	0.62	0	1	0.17	1	0	0.688333	0.98	1	0.95	1	0.91	1	0.91	0.98	0.88	1	1	0.98	0.79	1	1	1	0.97	1	1	0.965	1
QEAM01000002.1	180000	181000	1	1	1	1	1	0.92	1	1	0.91	0.61	0.49	0	0.57	0	1	0.12	1	0	0.701111	0.96	1	0.95	0.93	0.96	1	0.99	0.99	0.84	1	0.92	0.95	1	1	1	1	1	1	0.8	0.962778	0.995
QEAM01000002.1	181000	182000	1	1	1	0.96	1	1	0.99	0.97	0.74	0.73	0.24	0	0.98	0	1	0.08	1	0	0.705	0.975	1	1	1	0.86	1	1	1	1	1	1	0.93	0.92	1	1	1	0.93	1	1	0.98	1
QEAM01000002.1	182000	183000	1	1	1	0.81	1	1	0.91	0.82	0.84	0.64	0.17	0	1	0	1	0.53	1	0	0.706667	0.875	1	1	1	1	1	1	1	1	1	1	0.96	0.99	1	1	1	1	1	1	0.997222	1
QEAM01000002.1	183000	184000	1	1	1	0.9	1	0.94	0.99	1	0.75	0.22	0	0	1	0	1	0	1	0	0.655556	0.965	0.93	1	1	1	1	1	1	1	1	1	0.87	0.77	1	0.82	1	1	1	1	0.966111	1
QEAM01000002.1	184000	185000	0.95	1	1	1	1	0.88	0.77	1	1	0.81	0.18	0	0.97	0	0.99	0	1	0	0.697222	0.96	0.99	1	0.84	0.93	0.93	0.9	0.81	0.88	0.91	0.91	0.48	0.23	1	0.5	1	0.82	1	0.74	0.826111	0.905
QEAM01000002.1	185000	186000	1	1	1	0.98	1	1	1	1	1	0.85	0.67	0	1	0	1	0	1	0	0.75	1	0.95	1	1	0.84	1	1	0.84	1	1	1	0.94	0	1	0.72	1	0.97	1	0.87	0.896111	1
QEAM01000002.1	186000	187000	1	1	1	1	1	1	0.94	1	1	0.94	0.57	0.32	0.98	0	1	0	1	0	0.763889	1	0.66	1	0.85	0.67	1	1	0.73	0.84	0.83	1	0.68	0.68	1	0.44	1	0.61	1	0.66	0.813889	0.835
QEAM01000002.1	187000	188000	1	1	1	1	1	1	1	1	1	1	0.87	0.34	0.8	0	1	0	1	0	0.778333	1	1	0.8	0.89	0.77	0.95	0.94	0.89	0.59	0.98	0.85	0.63	0.58	0.87	0.53	0.94	0.95	0.96	0.01	0.785	0.88
QEAM01000002.1	188000	189000	1	1	1	1	1	1	1	0.95	0.89	0.79	0.29	0	0.7	0	1	0	1	0	0.701111	0.975	1	1	1	1	0.98	1	0.83	1	0.71	1	0.76	0.7	0.96	0.63	1	0.97	0.95	0.18	0.870556	0.975
QEAM01000002.1	189000	190000	1	1	1	0.9	1	1	1	0.96	0.8	0.67	0.57	0	0.61	0	0.88	0.16	1	0	0.697222	0.89	0.93	1	1	1	0.87	1	0.88	1	0.79	0.96	0.92	0.83	0.99	0.67	0.8	1	1	0.6	0.902222	0.945
QEAM01000002.1	190000	191000	1	1	1	1	1	1	1	1	0.69	1	0.72	0.07	0.75	0	1	0.12	1	0	0.741667	1	1	0.89	0.96	0.89	0.98	1	1	1	1	1	0.7	0.96	1	0.96	1	1	1	0.7	0.946667	1
QEAM01000002.1	191000	192000	1	1	1	1	1	1	1	1	0.99	1	0.67	0.3	0.85	0	1	0	1	0	0.767222	1	1	1	0.94	1	1	1	1	1	0.89	1	0.95	1	1	0.99	1	1	1	0.93	0.983333	1
QEAM01000002.1	192000	193000	1	1	1	1	1	1	1	1	1	1	0.81	0.28	0.96	0	1	0	1	0	0.780556	1	1	1	1	1	1	1	1	1	1	1	1	1	1	1	1	1	1	1	1	1
QEAM01000002.1	193000	194000	1	1	1	1	1	1	1	1	1	1	1	0	0.9	0.14	1	0.44	1	0	0.804444	1	1	1	1	1	1	1	1	1	1	1	1	1	1	1	1	1	1	1	1	1
QEAM01000002.1	194000	195000	1	1	1	1	1	1	1	1	1	1	1	0.22	1	0	1	0.09	1	0	0.795	1	1	1	0.91	1	0.96	0.98	0.98	0.94	1	1	1	0.94	1	1	1	0.94	1	0.46	0.950556	1
QEAM01000002.1	195000	196000	1	1	1	1	1	1	1	1	1	1	1	0.32	0.98	0	1	0.2	1	0	0.805556	1	1	1	1	1	1	1	1	1	1	1	1	0.21	1	0.97	1	1	1	0.46	0.924444	1
QEAM01000002.1	196000	197000	1	1	1	1	1	1	1	1	1	1	1	0.21	0.79	0	1	0	1	0	0.777778	1	1	1	1	1	1	1	1	1	1	1	1	1	1	1	1	1	1	0.92	0.995556	1
QEAM01000002.1	197000	198000	1	1	1	0.94	1	1	1	0.99	1	1	0.7	0	0.49	0	1	0.22	1	0	0.741111	1	1	0.99	0.98	0.97	1	1	0.97	0.68	0.81	1	0.96	0.61	0.91	0.9	0.88	0.99	1	0.62	0.903889	0.97
QEAM01000002.1	198000	199000	1	1	1	0.98	1	1	1	0.72	0.95	1	0.52	0.15	0.43	0	0.99	0.2	1	0	0.718889	0.985	1	1	0.95	0.97	1	1	0.96	0.63	1	1	0.74	0.39	0.89	0.98	1	0.78	1	0.25	0.863333	0.975
QEAM01000002.1	199000	200000	1	0.99	1	1	1	1	0.99	0.85	1	0.99	0.54	0.46	0.32	0.03	0.99	0	1	0.04	0.733333	0.99	1	1	1	1	1	1	1	0.95	1	1	1	1	0.85	1	1	1	1	0.92	0.984444	1
QEAM01000002.1	200000	201000	1	1	0.99	1	1	1	1	0.72	1	1	0.15	0.39	0.52	0.22	1	0	1	0	0.721667	1	1	1	0.98	0.99	1	1	0.85	0.82	1	1	0.88	1	0.96	0.91	1	0.82	1	0.37	0.921111	0.995
QEAM01000002.1	201000	202000	1	1	1	1	1	1	0.93	0.61	1	0.98	0.52	0.52	0.28	0	1	0.24	1	0	0.726667	0.99	1	1	1	1	1	1	1	0.91	1	1	0.94	1	1	1	1	1	1	0.88	0.985	1
QEAM01000002.1	202000	203000	1	1	1	1	1	1	1	0.91	1	0.86	0.78	0	0.62	0	1	0	1	0	0.731667	1	1	1	1	1	1	1	1	1	1	1	1	1	1	1	1	1	1	1	1	1
QEAM01000002.1	203000	204000	1	1	1	1	1	1	1	1	1	1	0.99	0	0.73	0	1	0.28	1	0	0.777778	1	1	1	1	1	1	1	1	1	1	1	1	1	1	1	1	1	1	1	1	1
QEAM01000002.1	204000	205000	1	1	1	1	1	1	1	1	1	1	0.08	0	0.96	0	1	0.17	1	0	0.733889	1	1	1	1	1	1	1	1	1	1	1	0.52	0.65	1	0.87	1	0.94	1	0.88	0.936667	1
QEAM01000002.1	205000	206000	1	1	1	1	1	1	1	1	1	0.94	0.44	0	0.7	0	1	0.35	1	0	0.746111	1	1	1	0.96	0.93	1	1	1	1	1	0.9	0.68	0.56	1	0.92	1	0.99	1	0.92	0.936667	1
QEAM01000002.1	206000	207000	1	1	0.79	0.94	1	1	1	1	1	0.93	0.23	0.21	0.59	0	1	0.01	1	0	0.705556	0.97	1	1	1	1	1	1	1	1	1	1	0.83	0.94	1	0.97	1	1	1	1	0.985556	1
QEAM01000002.1	207000	208000	1	1	1	1	1	1	1	1	1	0.75	0.18	0	0.17	0	1	0.09	1	0	0.677222	1	1	1	1	1	1	1	1	1	1	1	0.85	0.89	1	1	1	0.97	1	1	0.983889	1
QEAM01000002.1	208000	209000	1	1	1	1	0.9	1	1	1	1	0.68	0.28	0	0.45	0.13	1	0.3	1	0	0.707778	1	1	1	1	0.99	1	1	1	1	1	1	0.73	0.7	1	1	1	1	1	1	0.967778	1
QEAM01000002.1	209000	210000	1	1	1	1	0.95	1	0.96	1	1	0.82	0.68	0	0.35	0	1	0.2	1	0.18	0.73	0.98	1	1	1	1	0.96	1	1	1	1	1	0.93	0.88	1	1	1	1	1	1	0.987222	1
QEAM01000002.1	210000	211000	1	1	1	1	1	1	1	1	1	0.45	1	0.46	0.64	0	1	0.11	1	0	0.758889	1	1	0.97	1	0.91	0.93	1	0.99	1	1	0.9	0.91	1	1	0.92	1	1	1	0.96	0.971667	1
QEAM01000002.1	211000	212000	1	1	1	1	1	1	1	1	1	0.93	0.9	0.36	0.86	0	1	0.01	1	0	0.781111	1	1	0.98	1	1	1	1	0.95	1	1	0.98	0.92	0.91	1	0.9	1	1	1	1	0.98	1
QEAM01000002.1	212000	213000	1	1	1	1	1	1	1	1	1	1	1	0	1	0	1	0	1	0	0.777778	1	1	1	1	1	1	0.97	1	1	1	1	1	0.45	1	0.97	1	0.87	1	0.74	0.944444	1
QEAM01000002.1	213000	214000	1	1	1	1	1	1	1	1	1	0.98	1	0	0.92	0	1	0.42	1	0	0.795556	1	1	1	1	1	1	1	1	1	1	1	1	1	1	1	1	1	1	1	1	1
QEAM01000002.1	214000	215000	1	1	1	1	1	1	1	1	1	0.93	0.99	0	0.74	0	1	0.36	1	0	0.778889	1	1	1	1	1	1	1	1	1	1	1	1	0.66	1	1	1	1	1	0.83	0.971667	1
QEAM01000002.1	215000	216000	1	1	1	1	1	1	1	1	1	1	0.99	0	0.25	0	1	0.19	1	0	0.746111	1	1	1	1	0.92	1	1	1	1	1	1	0.97	0.76	0.89	0.98	1	1	1	0.97	0.971667	1
QEAM01000002.1	216000	217000	1	1	1	1	1	1	1	1	1	0.96	1	0.3	0.54	0	1	0	1	0	0.766667	1	1	1	1	1	1	1	1	1	1	1	1	1	1	1	1	1	1	1	1	1
QEAM01000002.1	217000	218000	1	1	1	1	1	1	1	1	1	1	1	0.26	0.78	0	1	0	1	0	0.78	1	1	1	1	1	1	1	1	1	1	1	1	1	0.94	0.93	1	0.83	1	0.68	0.965556	1
QEAM01000002.1	218000	219000	1	1	1	1	1	1	1	1	1	1	0.96	0	0.73	0	1	0	1	0	0.760556	1	1	1	1	1	1	1	1	1	1	1	1	1	1	1	1	1	1	0.81	0.989444	1
QEAM01000002.1	219000	220000	1	1	1	1	1	1	1	1	1	1	1	0	0.47	0	1	0.33	1	0	0.766667	1	1	1	0.99	1	1	1	1	1	1	1	1	0.79	1	1	1	1	1	0.52	0.961111	1
QEAM01000002.1	220000	221000	1	1	1	1	1	1	1	1	1	1	0.99	0.18	0.34	0	1	0.16	1	0	0.759444	1	1	1	0.97	1	1	1	1	1	1	1	1	0.87	1	0.82	1	1	1	0.66	0.962222	1
QEAM01000002.1	221000	222000	1	1	1	1	1	1	1	1	1	1	1	0.28	0.69	0	1	0	1	0.25	0.79	1	1	1	1	1	1	1	1	1	1	1	1	1	1	0.99	1	1	1	1	0.999444	1
QEAM01000002.1	222000	223000	1	1	1	1	1	1	1	1	1	1	1	0.5	0.64	0	1	0.08	1	0	0.79	1	1	1	1	1	1	1	1	1	1	1	1	1	1	0.96	1	1	1	0.86	0.99	1
QEAM01000002.1	223000	224000	1	1	1	1	1	1	1	1	1	1	0.86	0.63	0.68	0	1	0	1	0	0.787222	1	1	1	1	1	1	1	1	1	1	1	1	1	1	1	1	1	1	1	1	1
QEAM01000002.1	224000	225000	1	1	1	1	1	1	1	1	1	1	1	0.56	0.68	0	1	0	1	0	0.791111	1	1	1	1	1	1	1	1	1	1	1	1	1	1	1	1	1	1	1	1	1
QEAM01000002.1	225000	226000	1	1	1	1	1	1	1	1	1	1	1	0.33	0.47	0	1	0	1	0	0.766667	1	1	1	1	1	1	1	1	1	1	1	1	1	1	0.95	1	1	1	0.87	0.99	1
QEAM01000002.1	226000	227000	1	0.99	0.98	0.99	0.98	0.98	0.99	0.99	1	0.99	0.99	0	0.48	0	0.98	0	1	0	0.741111	0.985	0.98	0.99	0.99	0.99	0.99	0.99	0.98	0.99	1	0.99	0.98	0.95	0.9	0.81	0.99	0.96	1	0.85	0.962778	0.99
QEAM01000002.1	227000	228000	1	1	1	1	1	0.99	1	1	1	1	1	0	0.61	0	1	0	1	0	0.755556	1	1	1	1	1	1	1	1	0.94	1	1	1	0.77	1	0.97	1	1	1	0.74	0.967778	1
QEAM01000002.1	228000	229000	1	1	1	1	1	1	1	1	1	1	1	0	0.79	0	1	0.15	1	0	0.774444	1	1	1	1	1	0.99	1	1	1	1	1	1	0.8	1	1	1	1	1	0.85	0.98	1
QEAM01000003.1	0	1000	1	1	0.93	0.94	0.63	1	0.87	0.76	0.37	0.35	0.91	0.36	0.37	0	0.69	0.19	0.96	0	0.629444	0.725	1	0.77	0.83	0.95	0.97	0.8	0.48	0.52	0.51	0.6	0.75	0.98	0.68	0	0.89	0.92	0.95	0.46	0.725556	0.785
QEAM01000003.1	1000	2000	1	0.96	0.99	0.76	1	1	0.93	1	0.37	0.81	0.98	0.44	0.53	0	1	0	1	0	0.709444	0.945	1	1	1	1	1	1	1	1	1	1	1	1	1	0.98	1	1	1	0.81	0.988333	1
QEAM01000003.1	2000	3000	1	1	1	1	1	1	1	1	0.62	0.94	0.79	0.23	0.89	0	1	0	1	0	0.748333	1	1	1	0.99	1	1	1	1	1	0.94	0.99	1	1	1	0.89	1	1	1	0.49	0.961111	1
QEAM01000003.1	3000	4000	1	1	1	1	1	1	1	0.98	0.16	0.92	0.82	1	0.49	0	1	0.09	1	0	0.747778	1	1	1	1	1	1	1	1	1	1	1	1	1	1	0.7	1	1	1	0.94	0.98	1
QEAM01000003.1	4000	5000	1	1	0.99	1	1	1	0.99	0.99	0.23	0.61	0.55	1	0.73	0	1	0.21	1	0	0.738889	0.99	0.97	1	0.97	1	1	1	0.95	1	0.75	1	0.78	1	0.87	0.01	0.96	1	1	0.87	0.896111	0.985
QEAM01000003.1	5000	6000	1	1	1	1	1	1	1	1	0.79	0.74	0.66	0.99	0.36	0	1	0	1	0	0.752222	1	1	1	1	1	1	1	0.97	1	0.99	1	1	1	0.97	0.58	1	0.93	1	0.91	0.963889	1
QEAM01000003.1	6000	7000	1	1	1	1	1	1	1	1	1	0.98	0.68	1	0.8	0	1	0.06	1	0	0.806667	1	1	1	1	1	1	1	1	1	1	1	1	1	1	0.87	1	1	1	0.93	0.988889	1
QEAM01000003.1	7000	8000	1	1	1	1	1	1	1	1	1	1	1	1	0.82	0	1	0.36	1	0	0.843333	1	1	1	0.96	1	1	1	1	0.96	1	1	0.98	1	1	0.92	1	1	1	0.81	0.979444	1
QEAM01000003.1	8000	9000	1	1	1	1	1	1	1	1	1	1	1	0.45	0.91	0	1	0.27	1	0	0.812778	1	1	1	1	1	1	1	1	1	1	1	1	1	1	1	1	1	1	0.63	0.979444	1
QEAM01000003.1	9000	10000	1	1	1	1	1	1	1	1	1	1	0.98	0	0.64	0	1	0	1	0	0.756667	1	1	1	1	1	1	1	1	1	1	1	1	1	1	1	1	1	1	0.83	0.990556	1
QEAM01000003.1	10000	11000	1	1	0.99	1	1	1	1	1	0.93	0.99	0.68	0	0.58	0	1	0	1	0	0.731667	0.995	1	1	1	1	1	1	1	1	1	1	1	0.94	1	0.9	1	1	1	0.88	0.984444	1
QEAM01000003.1	11000	12000	1	0.98	1	0.98	1	1	0.89	1	0.92	0.78	0.71	0	0.81	0	0.93	0	1	0	0.722222	0.925	1	1	0.92	1	0.99	0.99	0.82	1	0.95	0.98	0.99	0.82	0.92	0.9	1	0.92	1	0.62	0.934444	0.985
QEAM01000003.1	12000	13000	1	1	1	0.86	0.94	1	1	1	0.85	0.66	0.28	0	0.58	0	0.93	0	1	0	0.672222	0.895	1	0.82	1	0.5	0.81	0.72	0.94	0.94	0.88	0.67	0.57	0.02	0.88	0.61	1	0.69	0.87	0.32	0.735556	0.815
QEAM01000003.1	13000	14000	1	1	1	1	1	1	1	1	1	0.92	0.85	0	0.3	0	0.95	0	1	0	0.723333	1	1	1	1	1	1	1	1	1	1	1	1	0.09	1	1	1	1	1	1	0.949444	1
QEAM01000003.1	14000	15000	1	0.63	0.57	1	1	0.62	1	1	0.4	0.41	0.39	0	0.71	0	0.99	0.15	1	0	0.603889	0.625	1	0.66	0.74	1	1	0.85	1	1	0.65	0.63	1	0.8	1	1	1	1	1	1	0.907222	1
QEAM01000003.1	15000	16000	1	1	1	1	1	1	1	1	1	0.83	0.91	0.26	0.76	0	1	0	1	0	0.764444	1	1	1	1	1	1	1	1	1	1	1	1	1	1	1	1	1	1	1	1	1
QEAM01000003.1	16000	17000	1	1	1	1	1	1	0.97	1	1	1	1	0.81	1	0	1	0.51	1	0	0.849444	1	1	1	1	1	1	1	1	1	1	1	1	1	1	1	1	1	1	0.97	0.998333	1
QEAM01000003.1	17000	18000	1	1	1	1	1	1	1	1	0.69	0.94	0.67	0.02	0.99	0	1	0.31	1	0	0.756667	1	1	0.88	0.84	0.77	0.63	0.92	0.65	0.96	0.73	0.76	0.83	0.81	1	0.75	1	0.77	0.97	0.71	0.832222	0.82
QEAM01000003.1	18000	19000	1	1	1	1	1	1	1	1	0.46	0.91	0.81	0.32	0.7	0	1	0.15	1	0	0.741667	1	0.96	1	1	1	1	1	0.96	0.98	0.76	0.94	0.95	1	1	0.96	1	0.9	1	0.96	0.965	0.99
QEAM01000003.1	19000	20000	1	1	1	1	1	1	1	1	0.7	0.9	0.67	0	0.83	0	1	0.26	1	0	0.742222	1	0.99	0.98	0.81	0.99	0.88	0.91	0.87	0.78	0.63	0.97	0.91	0.14	0.97	0.62	0.91	0.47	1	0.14	0.776111	0.895
QEAM01000003.1	20000	21000	1	1	1	0.99	1	1	1	1	0.25	0.8	0.83	0.42	0.4	0	1	0.38	1	0	0.726111	0.995	0.88	0.93	0.85	0.99	1	0.9	0.94	0.95	0.52	0.71	0.76	0.53	0.72	0.41	0.84	0.9	1	0.3	0.785	0.865
QEAM01000003.1	21000	22000	1	1	1	0.85	1	1	1	0.97	0.16	0.45	0.91	0	0.18	0	0.96	0.13	1	0	0.645	0.935	1	1	1	1	1	1	1	1	1	1	1	0	1	0.94	1	1	1	0.76	0.927778	1
QEAM01000003.1	22000	23000	1	1	1	0.89	1	1	1	0.72	0.58	0.42	0.97	0	0.84	0	1	0.3	1	0	0.706667	0.93	1	1	0.94	0.74	0.98	1	0.86	1	0.84	0.88	0.94	0.31	0.76	0.4	1	0.89	1	0.71	0.847222	0.915
QEAM01000003.1	23000	24000	1	1	1	0.62	1	1	1	0.66	0.18	0.86	1	0	0.5	0	1	0	1	0	0.656667	0.93	1	1	1	0.94	0.95	1	1	1	1	1	1	1	1	0.96	1	1	1	0.91	0.986667	1
QEAM01000003.1	24000	25000	1	1	0.95	0.77	1	0.99	1	0.92	0.45	0.7	0.73	0	0.57	0	0.87	0	1	0	0.663889	0.82	1	0.89	0.55	0.61	0.68	0.84	0.63	0.66	0.61	0.64	0.48	0.45	0.8	0.35	1	0.36	0.83	0.22	0.644444	0.635
QEAM01000003.1	25000	26000	1	1	0.76	0.95	0.79	0.89	0.91	0.72	0	0.82	0.94	0	0.1	0	1	0	1	0	0.604444	0.805	1	1	0.97	1	1	1	1	1	0.92	1	1	0.93	1	0.93	1	1	1	0.99	0.985556	1
QEAM01000003.1	26000	27000	1	1	0.99	1	0.96	1	1	0.81	0.61	0.19	0.61	0	0.67	0	1	0	1	0	0.657778	0.885	1	1	0.89	0.97	0.97	0.92	1	0.9	0.73	1	1	1	1	0.76	1	1	1	1	0.952222	1
QEAM01000003.1	27000	28000	1	1	0.98	1	1	1	1	0.92	0.2	0.65	0.48	0	0.62	0	0.98	0	1	0	0.657222	0.95	0.9	0.95	0.81	0.87	0.71	0.76	0.84	0.48	0.27	0.94	0.38	0.7	0.81	0.26	1	0.75	1	0.38	0.711667	0.785
QEAM01000003.1	28000	29000	1	1	1	1	1	1	1	0.94	0.37	0.73	0.27	0.19	0.61	0	0.93	0	1	0	0.668889	0.935	1	1	1	1	1	1	1	0.97	0.91	1	0.91	0.82	1	0.6	1	0.97	1	0.85	0.946111	1
QEAM01000003.1	29000	30000	1	1	0.98	1	1	1	0.97	1	0.36	0.93	0.4	0.24	0.7	0	1	0	1	0	0.698889	0.975	1	1	0.98	1	1	0.82	1	0.73	0.95	0.99	0.82	0.98	1	0.82	1	0.88	1	0.67	0.924444	0.985
QEAM01000003.1	30000	31000	1	1	1	1	1	1	1	1	0.99	1	0.66	0.23	0.94	0	1	0.16	1	0	0.776667	1	0.99	0.88	0.91	1	1	1	0.83	1	0.95	0.85	0.6	0.81	1	1	1	0.97	1	0.63	0.912222	0.98
QEAM01000003.1	31000	32000	1	1	1	1	1	1	1	1	1	0.97	0.12	0.27	0.48	0	1	0.12	1	0	0.72	1	1	1	1	1	1	1	1	1	1	1	1	1	1	1	1	1	1	1	1	1
QEAM01000003.1	32000	33000	1	1	1	1	1	1	1	0.99	0.49	0.72	0.26	0.46	0.9	0	1	0	1	0	0.712222	0.995	1	1	1	1	1	1	0.99	1	0.97	1	1	1	1	0.85	1	1	1	0.8	0.978333	1
QEAM01000003.1	33000	34000	1	1	1	1	1	1	1	0.92	0.3	0.88	0	0	0.68	0	1	0.24	1	0	0.667778	0.96	1	1	1	1	1	1	0.82	1	0.83	1	0.8	0.8	1	1	1	1	1	0.63	0.937778	1
QEAM01000003.1	34000	35000	1	1	1	1	1	0.99	1	0.74	0.5	0.47	0.55	0	0.32	0	0.6	0	1	0	0.620556	0.67	0.99	1	1	1	0.9	0.97	0.95	1	0.8	1	1	0.49	1	0.74	0.97	0.91	1	0.66	0.91	0.98
QEAM01000003.1	35000	36000	1	0.85	1	1	0.6	0.95	0.64	0.89	0.87	0.4	0.23	0	0.08	0	0.75	0	0.99	0	0.569444	0.695	0.69	0.66	0.87	1	0.94	0.91	0.91	0.73	0.79	0.87	0.93	0	0.71	0	0.72	0.31	0.78	0.15	0.665	0.755
QEAM01000003.1	36000	37000	1	1	1	1	0.87	1	0.96	0.91	0.75	0.74	0.52	0	0.13	0	0.89	0	1	0	0.653889	0.88	0.95	0.96	0.94	0.91	0.74	0.86	0.8	0.66	1	0.95	0.93	0.67	0.84	0.28	0.75	0.8	0.87	0.67	0.81	0.85
QEAM01000003.1	37000	38000	1	1	0.98	0.91	0.71	0.85	1	1	0.88	1	0.82	0	0.21	0	0.82	0	1	0	0.676667	0.865	0.99	1	1	0.89	0.92	1	1	0.99	1	0.97	0.88	0.9	0.91	0.77	1	0.87	1	0.88	0.942778	0.98
QEAM01000003.1	38000	39000	1	1	1	1	0.63	1	1	1	0.95	0.63	0.64	0.21	0.37	0	0.97	0	1	0	0.688889	0.96	1	1	1	1	1	1	1	1	1	1	1	1	1	0.83	1	1	1	1	0.990556	1
QEAM01000003.1	39000	40000	1	1	0.9	0.99	0.95	1	1	1	1	0.21	0.24	0	0.19	0	0.57	0	1	0	0.613889	0.925	0.95	1	0.94	0.91	0.86	0.99	0.86	0.83	1	0.88	1	0.7	0.6	0.4	0.98	1	1	0.84	0.874444	0.925
QEAM01000003.1	40000	41000	1	1	0.75	1	0.67	1	1	0.99	1	0.77	0	0	0.6	0	0.95	0	1	0	0.651667	0.86	1	0.98	0.86	0.87	1	1	1	1	1	0.99	1	0.45	0.84	0.51	1	0.99	1	0.87	0.908889	0.995
QEAM01000003.1	41000	42000	1	1	1	1	0.99	1	1	1	1	0.84	0.18	0	0.06	0	0.99	0.21	1	0	0.681667	0.995	0.97	0.7	0.74	1	0.97	0.92	0.76	0.66	1	0.85	0.67	0.37	0.6	0.69	0.77	0.88	0.83	0.6	0.776667	0.765
QEAM01000003.1	42000	43000	1	1	1	1	0.91	0.99	1	1	1	0.84	0.26	0	0.15	0	0.87	0	1	0	0.667778	0.95	1	0.96	1	1	1	0.86	0.87	0.73	1	0.94	0.87	0.8	0.83	0.75	1	0.97	1	0.98	0.92	0.965
QEAM01000003.1	43000	44000	1	0.98	1	1	0.96	1	1	0.92	1	0.86	0.59	0.01	0.21	0	0.91	0.23	1	0	0.703889	0.94	0.94	0.86	1	1	1	0.98	0.93	1	0.98	1	0.94	0.34	0.93	0.84	1	0.82	1	0.92	0.915556	0.96
QEAM01000003.1	44000	45000	0.89	1	0.89	1	0.84	1	0.96	0.94	0.99	0.64	0.41	1	0.63	0.37	1	0	1	0	0.753333	0.915	1	1	1	1	1	1	1	1	0.98	1	1	1	1	1	1	1	1	1	0.998889	1
QEAM01000003.1	45000	46000	0.95	1	1	1	0.98	1	0.92	0.9	0.91	0.81	0.52	0.06	0.62	0.14	1	0	1	0	0.711667	0.915	0.94	0.92	0.73	1	0.86	1	0.68	0.55	0.92	0.74	0.84	0.22	0.9	0.62	0.84	0.72	1	0.86	0.796667	0.85
QEAM01000003.1	46000	47000	1	1	1	1	0.8	1	1	1	1	0.83	0.59	0	0.68	0	1	0	1	0	0.716667	1	0.99	0.96	1	1	1	0.91	1	0.97	1	1	1	0.38	0.99	1	1	0.91	1	0.95	0.947778	1
QEAM01000003.1	47000	48000	1	1	1	1	1	0.99	1	0.88	1	0.72	0.67	0.29	0.71	0	1	0	1	0	0.736667	0.995	1	1	1	1	1	1	1	1	1	1	1	1	1	1	1	1	1	1	1	1
QEAM01000003.1	48000	49000	1	1	1	1	1	1	1	1	1	0.79	1	0	0.76	0	1	0.29	1	0	0.768889	1	1	1	0.98	1	1	1	1	1	1	1	1	0.98	1	0.97	1	1	1	1	0.996111	1
QEAM01000003.1	49000	50000	1	1	0.67	0.84	1	1	1	1	1	0.56	1	0	0.69	0.12	1	0	1	0	0.715556	1	1	1	0.9	1	1	1	1	1	1	0.87	1	0.62	1	0.98	1	0.9	1	0.82	0.949444	1
QEAM01000003.1	50000	51000	1	1	0.66	0.64	1	1	1	1	1	0.22	0.98	0	0.8	0	1	0.3	1	0	0.7	0.99	0.77	1	0.9	0.6	1	0.79	0.91	1	1	0.9	1	0.34	0.92	0.65	0.88	0.8	1	0.15	0.811667	0.9
QEAM01000003.1	51000	52000	1	1	0.84	0.93	1	1	1	1	1	0.69	0.72	0	1	0	1	0	1	0	0.732222	1	1	1	0.8	0.79	0.99	0.97	1	1	1	0.84	0.96	1	1	0.7	0.89	0.96	1	0.6	0.916667	0.98
QEAM01000003.1	52000	53000	1	1	0.8	0.96	1	0.99	1	1	0.85	0.97	0.28	0.25	1	0	1	0.04	1	0	0.73	0.98	1	1	0.78	1	1	1	1	1	1	0.85	0.84	0.85	1	0.77	1	0.91	1	0.6	0.922222	1
QEAM01000003.1	53000	54000	1	1	0.8	0.79	1	0.99	1	1	1	0.51	0.11	0	1	0	0.99	0	0.99	0	0.676667	0.99	0.75	0.98	0.92	0.78	0.95	0.95	0.88	1	0.99	0.92	0.79	0.72	1	0.68	0.91	0.77	0.93	0.52	0.857778	0.915
QEAM01000003.1	54000	55000	1	1	0.68	0.94	0.9	0.88	1	1	0.78	0.81	0.19	0	1	0	0.72	0	1	0	0.661111	0.845	1	1	0.93	0.99	1	1	1	1	1	0.98	1	0.51	1	0.97	1	1	1	0.79	0.953889	1
QEAM01000003.1	55000	56000	1	0.97	0.83	0.68	1	0.88	1	1	0.93	0.81	0.3	0	0.96	0	1	0	1	0	0.686667	0.905	1	1	1	1	1	1	1	1	1	1	1	0.64	1	0.93	1	1	1	0.97	0.974444	1
QEAM01000003.1	56000	57000	0.95	0.96	0.99	0.95	0.89	0.84	1	0.85	0.96	0.59	0.14	0	0.97	0	1	0	1	0	0.671667	0.92	1	1	1	1	0.94	1	0.97	1	1	1	0.95	0.33	1	0.97	1	1	1	1	0.953333	1
QEAM01000003.1	57000	58000	1	1	0.96	0.93	1	0.96	1	1	0.89	0.88	0.22	0	0.91	0	1	0	1	0	0.708333	0.945	0.87	0.99	1	1	1	0.98	0.99	0.92	0.94	0.9	0.92	0	1	0.8	1	1	1	0.95	0.903333	0.985
QEAM01000003.1	58000	59000	1	1	1	1	1	1	1	1	1	0.84	0.82	0	0.98	0	0.99	0.14	1	0	0.765	1	1	1	1	1	1	1	1	1	1	1	1	0.98	1	1	1	1	1	1	0.998889	1
QEAM01000003.1	59000	60000	1	1	1	1	1	1	1	0.93	1	0.57	0.83	0	0.52	0	0.98	0	1	0	0.712778	0.99	1	1	1	1	1	1	1	1	1	1	1	0.99	1	1	1	1	1	0.85	0.991111	1
QEAM01000003.1	60000	61000	1	1	1	1	1	1	1	1	1	0.53	0.53	0	0.08	0	1	0.13	1	0	0.681667	1	1	1	1	1	1	1	1	1	1	1	1	0.51	1	1	1	1	1	0.51	0.945556	1
QEAM01000003.1	61000	62000	1	1	1	1	1	1	1	1	1	0.82	0.92	0	0.36	0	0.98	0.34	1	0	0.745556	1	1	1	1	1	1	1	1	1	1	1	1	0.72	1	1	1	1	1	0.99	0.983889	1
QEAM01000003.1	62000	63000	1	1	1	1	1	1	1	1	1	1	0.97	0.63	0.7	0	1	0.48	1	0	0.821111	1	1	1	1	1	1	1	1	1	1	1	1	1	1	1	1	1	1	1	1	1
QEAM01000003.1	63000	64000	1	1	1	1	1	1	1	1	1	0.99	1	0.85	0.75	0	1	0.45	1	0	0.835556	1	1	1	1	1	1	1	1	1	1	1	1	1	1	1	1	1	1	1	1	1
QEAM01000003.1	64000	65000	1	1	1	1	0.97	1	1	1	1	1	1	0.12	0.96	0	1	0	1	0	0.780556	1	1	1	1	1	1	1	1	1	1	1	1	1	1	1	1	1	1	0.9	0.994444	1
QEAM01000003.1	65000	66000	1	1	1	1	1	1	1	1	1	0.95	1	0	0.57	0	1	0	1	0	0.751111	1	1	1	1	1	1	1	1	1	1	1	1	1	1	1	1	1	1	0.99	0.999444	1
QEAM01000003.1	66000	67000	1	1	1	1	1	1	1	1	1	0.69	0.99	0	0.7	0.1	1	0.06	1	0	0.752222	1	1	1	1	1	1	1	1	1	1	1	1	1	1	1	1	1	1	1	1	1
QEAM01000003.1	67000	68000	1	1	1	1	1	1	1	1	1	0.89	1	0	0.62	0	1	0.2	1	0	0.761667	1	1	1	1	1	1	1	1	1	1	1	1	1	1	1	1	1	1	1	1	1
QEAM01000003.1	68000	69000	1	1	1	1	1	1	1	1	1	1	0.95	0.29	0.99	0	1	0.43	1	0	0.814444	1	1	1	1	1	1	1	1	1	1	1	1	1	1	1	1	1	1	1	1	1
QEAM01000003.1	69000	70000	1	1	1	1	1	1	1	1	1	0.82	0.98	0	0.87	0	1	0.11	1	0.13	0.772778	1	1	1	1	1	1	1	1	1	1	1	1	1	1	1	1	1	1	1	1	1
QEAM01000003.1	70000	71000	1	1	1	1	1	1	1	1	1	0.82	0.84	0	0.86	0.04	1	0	1	0	0.753333	1	1	1	1	1	1	1	1	1	1	1	0.99	0.85	1	1	1	1	1	0.93	0.987222	1
QEAM01000003.1	71000	72000	1	1	1	1	1	1	1	1	1	0.76	0.24	0	0.57	0	1	0.29	1	0	0.714444	1	1	1	1	1	1	0.9	1	1	1	0.93	0.92	0.54	1	0.86	1	0.99	1	0.57	0.928333	1
QEAM01000003.1	72000	73000	1	1	1	1	1	1	1	1	0.9	0.69	0.47	0	0.67	0	1	0	1	0.16	0.716111	1	1	1	1	0.99	0.99	0.67	1	1	1	0.78	0.7	0.81	1	0.59	1	0.92	1	0.95	0.911111	0.995
QEAM01000003.1	73000	74000	1	1	1	1	1	1	1	1	0.91	0.94	0.48	0	0.45	0	1	0.3	1	0	0.726667	1	1	1	1	1	1	1	1	1	1	1	0.93	0.76	1	0.7	1	1	1	1	0.966111	1
QEAM01000003.1	74000	75000	1	1	1	1	0.95	1	1	1	0.76	0.75	0.43	0.64	0.51	0.18	1	0	0.96	0	0.732222	0.955	1	0.87	1	0.93	1	1	0.93	1	0.98	1	0.98	1	1	0.97	1	0.94	1	0.94	0.974444	1
QEAM01000003.1	75000	76000	1	1	1	1	1	1	1	1	0.92	1	0.97	0.62	0.93	0	1	0.04	1	0	0.804444	1	1	1	1	1	1	1	1	1	1	1	1	1	1	0.98	1	1	1	0.9	0.993333	1
QEAM01000003.1	76000	77000	1	1	1	1	1	1	1	1	0.73	1	0.91	0.46	0.93	0	1	0.27	1	0	0.794444	1	1	1	1	1	1	1	1	1	1	1	1	1	1	0.98	1	1	1	0.86	0.991111	1
QEAM01000003.1	77000	78000	1	1	1	1	1	1	1	1	0.86	1	0.93	0.23	1	0	1	0.1	1	0	0.784444	1	1	1	1	1	1	1	1	1	1	1	1	1	1	1	1	0.99	1	0.91	0.994444	1
QEAM01000003.1	78000	79000	1	1	1	1	1	1	1	1	0.82	1	0.8	0.57	1	0	1	0	1	0	0.788333	1	1	1	1	1	1	1	1	1	1	1	1	1	1	1	1	1	1	1	1	1
QEAM01000003.1	79000	80000	1	1	1	1	1	1	1	1	0.99	1	0.73	0.18	0.97	0	1	0.17	1	0	0.78	1	1	1	1	1	0.57	1	1	1	0.76	1	0.95	1	1	0.93	1	0.99	1	0.65	0.936111	1
QEAM01000003.1	80000	81000	1	1	1	1	0.92	1	1	1	0.71	1	0.93	0	1	0.15	0.99	0.3	1	0	0.777778	1	1	1	1	1	0.98	1	1	1	0.87	1	1	0.68	1	0.89	0.86	0.71	0.9	0.79	0.926667	1
QEAM01000003.1	81000	82000	1	1	1	1	0.78	1	1	1	0.5	1	1	0	1	0.11	0.99	0.19	1	0	0.753889	1	0.99	0.96	0.97	0.84	0.43	0.72	0.58	0.99	0.31	1	0.74	0	0.97	0.45	0.73	0.35	0.51	0.32	0.658889	0.725
QEAM01000003.1	82000	83000	1	1	1	1	0.85	1	0.96	1	0.41	0.9	1	0	1	0.24	1	0.11	1	0	0.748333	1	1	1	1	1	0.77	1	1	1	0.84	1	1	0.81	1	1	1	1	1	1	0.967778	1
QEAM01000003.1	83000	84000	1	1	1	1	1	1	0.99	1	0.46	1	0.97	0.57	1	0	1	0.15	1	0	0.785556	1	1	1	1	1	1	1	1	1	1	1	1	0.99	1	1	1	1	1	1	0.999444	1
QEAM01000003.1	84000	85000	1	1	1	1	0.88	1	1	1	0.4	0.93	0.82	0.32	1	0	1	0	1	0	0.741667	1	1	1	1	1	1	1	0.96	1	0.75	1	1	0.85	1	0.93	1	0.94	1	0.91	0.963333	1
QEAM01000003.1	85000	86000	1	1	1	1	1	1	1	1	0.53	0.98	0.75	0	0.99	0	1	0	1	0	0.736111	1	0.95	0.97	0.89	1	0.66	1	0.92	1	0.58	0.75	0.72	0.71	1	0.77	1	0.89	1	0.79	0.866667	0.905
QEAM01000003.1	86000	87000	1	1	1	1	1	1	1	1	0.83	0.89	0.77	0	0.93	0	0.76	0.19	1	0	0.742778	0.965	1	1	1	1	0.97	1	1	1	0.97	0.9	0.95	0.56	0.97	0.99	0.89	0.88	1	0.99	0.948333	0.99
QEAM01000003.1	87000	88000	1	1	0.93	1	1	0.77	1	1	0.44	0.18	0.38	0.16	0.77	0	0.73	0	1	0	0.631111	0.77	1	0.44	0.68	1	0.99	0.53	0.85	0.47	0.75	0.73	0.42	0.32	0.99	0.55	0.75	0.43	0.8	0	0.65	0.705
QEAM01000003.1	88000	89000	1	0.89	1	1	0.92	0.83	1	0.87	1	0.18	0.63	0	0.57	0	0.89	0	1	0	0.654444	0.88	1	1	1	1	1	0.99	1	1	1	1	0.98	0.88	1	1	1	1	1	0.74	0.977222	1
QEAM01000003.1	89000	90000	1	1	1	1	1	0.8	1	1	1	0.22	0.33	0	0.64	0	1	0	1	0	0.666111	1	1	0.99	0.99	1	1	0.8	0.93	0.96	0.9	0.5	0.75	0.57	1	0.64	1	0.78	1	0.62	0.857222	0.945
QEAM01000003.1	90000	91000	1	0.99	1	1	1	1	1	1	0.87	0.18	0.54	0.19	0.74	0	1	0.13	1	0	0.702222	0.995	1	1	1	1	1	0.93	1	0.98	1	0.84	1	0.77	0.9	0.95	1	1	1	0.68	0.947222	1
QEAM01000003.1	91000	92000	1	1	1	1	1	0.96	1	0.93	0.54	0.4	0.92	0.76	0.37	0	1	0.27	1	0	0.730556	0.945	1	0.77	1	1	1	0.91	1	0.84	1	0.68	0.96	1	1	0.99	1	1	1	0.58	0.929444	1
QEAM01000003.1	92000	93000	1	1	1	1	1	1	1	1	0.76	0.16	0.83	0.32	0.53	0	0.96	0	1	0	0.697778	0.98	1	0.98	1	1	1	1	1	0.99	1	0.76	1	1	0.86	0.98	0.86	1	1	0.49	0.94	1
QEAM01000003.1	93000	94000	1	1	1	1	1	1	1	0.74	0.62	0.57	0.97	0.17	0.41	0	0.9	0	1	0	0.687778	0.935	1	1	1	1	1	1	1	0.95	1	0.7	1	1	1	0.95	0.81	0.97	1	0.23	0.922778	1
QEAM01000003.1	94000	95000	1	1	1	0.94	1	1	1	0.95	0.77	0.79	1	0.54	0.6	0	1	0.11	1	0	0.761111	0.975	1	1	1	1	1	1	1	0.95	1	1	1	1	1	1	1	1	1	1	0.997222	1
QEAM01000003.1	95000	96000	1	1	1	0.99	1	1	1	0.86	0.8	0.98	1	0.54	0.5	0.3	1	0	1	0	0.776111	0.995	1	1	1	0.98	1	1	1	0.97	1	1	1	1	1	1	1	1	1	0.74	0.982778	1
QEAM01000003.1	96000	97000	1	1	1	1	1	1	1	1	1	1	1	0.73	0.69	0	1	0.01	1	0	0.801667	1	1	1	1	1	1	1	1	1	1	1	1	1	1	1	1	1	1	0.23	0.957222	1
QEAM01000003.1	97000	98000	1	1	1	1	1	1	1	1	1	1	1	0.05	0.73	0	1	0.29	1	0	0.781667	1	1	1	1	1	1	1	1	1	1	1	1	1	1	1	1	1	1	0.97	0.998333	1
QEAM01000003.1	98000	99000	1	1	1	1	1	1	1	1	1	1	1	0	0.74	0	1	0.38	1	0	0.784444	1	1	1	1	1	1	1	1	1	1	1	1	1	1	1	1	1	1	1	1	1
QEAM01000003.1	99000	100000	1	1	1	1	1	1	1	1	1	1	1	0	0.75	0	1	0.35	1	0	0.783333	1	1	1	1	1	1	1	1	1	1	1	1	1	1	1	1	1	1	1	1	1
QEAM01000003.1	100000	101000	1	1	1	1	1	1	1	1	1	1	1	0.01	0.89	0	1	0.2	1	0.15	0.791667	1	1	1	1	1	1	1	1	1	1	1	1	0.9	1	1	1	1	1	1	0.994444	1
QEAM01000003.1	101000	102000	1	1	1	1	1	1	1	1	1	1	1	0.29	0.98	0	1	0.07	1	0	0.796667	1	1	1	1	1	1	1	1	1	1	1	1	1	1	1	1	1	1	1	1	1
QEAM01000003.1	102000	103000	1	1	1	1	1	1	1	1	1	1	1	0.66	0.88	0	1	0.08	1	0.02	0.813333	1	1	1	1	1	1	1	1	1	1	1	1	1	1	1	1	1	1	1	1	1
QEAM01000003.1	103000	104000	1	1	1	1	1	1	1	1	1	0.72	0.77	0.93	0.62	0	1	0.22	1	0.2	0.803333	1	1	1	1	1	1	1	1	1	1	1	1	1	1	1	1	1	1	1	1	1
QEAM01000003.1	104000	105000	1	1	1	1	0.86	1	1	1	1	0.64	1	0.84	0.52	0	1	0.25	1	0	0.783889	1	0.99	0.96	1	1	0.99	1	1	1	1	0.97	1	1	1	0.81	1	0.96	1	0.96	0.98	1
QEAM01000003.1	105000	106000	1	1	1	1	1	1	1	1	1	0.64	0.98	0.88	0.95	0	1	0	1	0	0.802778	1	1	1	1	1	0.87	1	1	1	1	0.88	1	1	1	0.7	1	1	1	0.83	0.96	1
QEAM01000003.1	106000	107000	1	1	1	1	1	1	1	1	1	0.97	1	0.89	0.94	0	1	0	1	0	0.822222	1	1	1	1	0.9	1	1	1	1	1	1	1	1	1	0.69	1	1	1	0.59	0.954444	1
QEAM01000003.1	107000	108000	1	1	1	1	1	1	1	1	1	0.67	1	0.54	0.78	0	1	0	1	0	0.777222	1	1	1	1	1	1	1	1	1	1	0.94	1	1	1	0.95	1	1	1	0.99	0.993333	1
QEAM01000003.1	108000	109000	1	1	1	1	1	1	1	1	1	0.91	1	0.15	0.63	0	1	0	1	0	0.760556	1	1	1	1	1	1	1	1	1	1	1	1	1	1	1	1	1	1	1	1	1
QEAM01000003.1	109000	110000	1	1	1	1	1	1	1	1	1	0.98	1	0.15	0.69	0	1	0	1	0	0.767778	1	1	1	1	1	1	1	1	1	1	1	1	0.62	1	0.94	1	1	1	0.94	0.972222	1
QEAM01000003.1	110000	111000	1	1	1	1	1	1	1	1	1	0.11	0.83	0	0.45	0	1	0	1	0	0.688333	1	1	1	1	1	1	1	1	1	1	1	1	0.91	1	1	1	1	1	0.9	0.989444	1
QEAM01000003.1	111000	112000	1	1	1	1	1	1	1	1	1	0.59	0.78	0	0.46	0	1	0	1	0	0.712778	1	1	1	1	1	1	1	1	0.94	1	0.56	0.96	0.73	0.87	0.98	1	1	1	0.75	0.932778	1
QEAM01000003.1	112000	113000	1	1	1	1	1	1	1	1	0.94	0.8	0.8	0	0.49	0	1	0.13	1	0	0.731111	1	1	1	0.96	1	1	1	1	0.95	1	0.74	1	0.82	1	0.96	1	1	1	0.62	0.947222	1
QEAM01000003.1	113000	114000	1	1	1	1	1	1	1	0.87	0.57	0.39	1	0.3	0.72	0	1	0.17	1	0	0.723333	1	1	1	1	1	1	1	1	1	1	1	1	1	1	1	1	1	1	1	1	1
QEAM01000003.1	114000	115000	1	1	1	1	1	1	1	1	0.99	0.86	0.96	0.29	0.65	0	1	0	1	0	0.763889	1	1	1	1	1	1	1	1	1	1	1	1	1	1	1	1	1	1	1	1	1
QEAM01000003.1	115000	116000	1	1	1	1	1	1	1	1	1	1	1	0.66	0.74	0	1	0.46	1	0	0.825556	1	1	1	1	1	0.89	1	1	1	1	1	1	1	1	0.77	1	1	1	0.98	0.98	1
QEAM01000003.1	116000	117000	1	1	1	1	0.99	1	1	1	1	0.91	0.99	0.4	0.87	0	1	0	1	0	0.786667	1	1	1	1	1	1	1	1	1	1	1	1	1	1	0.99	1	1	1	0.84	0.990556	1
QEAM01000003.1	117000	118000	1	1	1	1	0.9	1	1	1	1	1	1	0.28	0.78	0	1	0.18	1	0	0.785556	1	1	1	1	1	1	1	1	1	1	1	1	1	1	1	1	1	1	0.67	0.981667	1
QEAM01000003.1	118000	119000	1	1	1	1	1	1	1	1	1	1	0.99	0.48	0.6	0	1	0	1	0	0.781667	1	1	1	1	1	1	1	1	1	1	1	1	1	1	1	1	1	1	0.99	0.999444	1
QEAM01000003.1	119000	120000	1	1	1	1	1	1	1	1	1	1	1	0.81	0.57	0	1	0.11	1	0	0.805	1	1	1	1	1	1	1	1	1	1	1	1	1	1	1	1	1	1	1	1	1
QEAM01000003.1	120000	121000	1	1	1	1	1	1	1	1	1	1	1	0.83	0.55	0	1	0	1	0	0.798889	1	1	1	1	1	0.94	1	1	1	1	1	1	1	1	0.69	1	0.97	1	0.72	0.962222	1
QEAM01000003.1	121000	122000	1	1	1	1	1	1	1	1	1	1	1	0.75	0.76	0	1	0.1	1	0	0.811667	1	1	1	1	1	1	1	1	1	1	1	1	1	1	1	1	1	1	0.93	0.996111	1
QEAM01000003.1	122000	123000	1	1	1	1	1	1	1	1	1	1	1	0.07	0.89	0	1	0.05	1	0	0.778333	1	1	1	1	1	1	1	1	1	1	1	1	1	1	1	1	1	1	1	1	1
QEAM01000003.1	123000	124000	1	1	0.95	1	1	1	1	1	1	1	1	0	0.74	0	1	0.28	1	0	0.776111	1	1	1	1	0.95	1	1	1	1	1	1	1	1	1	0.88	1	0.99	1	0.8	0.978889	1
QEAM01000003.1	124000	125000	1	1	1	1	1	1	1	1	1	1	1	0	0.67	0	1	0.19	1	0	0.77	1	1	1	0.9	1	1	1	1	1	1	1	1	0.58	1	0.93	1	1	1	0.83	0.957778	1
QEAM01000003.1	125000	126000	1	1	0.94	1	1	0.92	1	0.97	0.52	0.89	1	0	0.47	0	1	0	1	0	0.706111	0.955	1	1	1	1	1	1	1	1	0.95	1	1	0.17	1	1	1	1	1	1	0.951111	1
QEAM01000003.1	126000	127000	1	1	0.6	1	0.75	0.97	1	0.98	0	0.91	0.94	0	0.32	0	0.94	0.41	1	0	0.656667	0.925	1	1	0.95	1	0.91	1	0.99	1	0.51	1	1	0.39	1	0.67	1	1	1	0.43	0.880556	1
QEAM01000003.1	127000	128000	1	1	0.87	0.82	0.98	1	1	1	0.58	0.86	1	0	0.68	0	0.94	0.08	1	0	0.711667	0.905	1	1	1	1	1	1	1	1	1	1	1	0.92	1	0.97	1	1	1	0.9	0.988333	1
QEAM01000003.1	128000	129000	1	1	0.67	0.95	0.55	0.87	0.85	0.95	0.65	0.91	0.97	0	0.62	0	0.39	0	1	0	0.632222	0.76	1	1	0.88	1	0.97	1	1	1	1	1	1	0.51	1	0.91	1	1	0.98	0.94	0.955	1
QEAM01000003.1	129000	130000	1	1	0.4	0.62	0.77	1	0.91	0.67	0.71	1	0.87	0	0.37	0	0.24	0	0.91	0	0.581667	0.69	1	0.93	0.6	0.8	0.57	0.64	0.61	0.62	0.9	0.99	0.77	0	0.72	0.66	0.79	0.75	0.85	0.22	0.69	0.735
QEAM01000003.1	130000	131000	1	0.85	0.65	0.81	0.81	0.93	0.59	0.78	0.64	0.89	0	0	0.7	0	0.3	0	0.94	0	0.549444	0.675	1	1	0.94	1	1	1	1	1	1	1	0.98	0.32	1	0.85	0.98	1	1	0.44	0.917222	1
QEAM01000003.1	131000	132000	1	1	0.15	0.94	0.96	0.77	0.68	0.53	0.55	0.81	0.21	0	0	0	0.68	0	1	0	0.515556	0.615	1	0.81	0.6	0.56	0.97	0.73	0.84	0.59	0.79	0.93	0.27	0.52	0.7	0.79	0.77	0.9	0.99	0.16	0.717778	0.78
QEAM01000003.1	132000	133000	1	0.8	0.37	0.97	1	1	0.99	0.98	0.98	0.75	0.44	0.26	0	0	0.58	0.21	1	0	0.629444	0.775	0.99	0.73	0.67	1	1	1	0.92	0.99	1	0.82	0.66	0.81	0.91	0.22	0.86	1	1	0.5	0.837778	0.915
QEAM01000003.1	133000	134000	1	0.45	0.17	0.5	1	1	0.81	0.96	0.77	0.76	0.18	0	0.39	0	0.9	0.28	1	0	0.565	0.63	0.92	0.83	0.58	0.89	1	1	0.96	1	0.87	0.93	0.43	0.86	0.74	0.69	0.89	1	1	0.15	0.818889	0.89
QEAM01000003.1	134000	135000	1	0.88	0.69	0.92	1	0.91	0.97	0.93	0.6	0.93	0.54	0.02	0.41	0	1	0.02	1	0	0.656667	0.895	0.82	0.61	0.48	0.46	0.89	0.61	0.66	0.97	0.55	0.63	0.41	0.59	0.86	0.39	0.9	0.58	0.89	0.84	0.674444	0.62
QEAM01000003.1	135000	136000	1	0.97	0.78	0.96	1	1	0.97	1	0.55	0.58	0.18	0.26	0.41	0	0.95	0	1	0	0.645	0.865	0.94	0.92	0.76	0.91	1	0.94	0.91	0.89	0.9	0.76	0.96	1	0.83	0.75	1	0.97	1	0.56	0.888889	0.915
QEAM01000003.1	136000	137000	0.98	0.77	0.71	0.81	0.97	0.97	0.84	0.96	0.17	1	0	0.15	0.55	0	0.79	0.23	0.98	0	0.604444	0.78	0.64	0.56	0.59	0.36	0.91	0.67	0.85	0.67	0.41	0.94	0.32	0.3	0.9	0.25	0.96	0.77	0.96	0.48	0.641111	0.655
QEAM01000003.1	137000	138000	1	0.98	1	0.96	1	1	1	1	0.48	1	0.83	0	0.67	0	1	0	1	0	0.717778	0.99	1	1	0.96	1	1	1	1	1	0.87	1	0.98	1	1	1	1	1	1	0.97	0.987778	1
QEAM01000003.1	138000	139000	1	1	1	1	1	1	1	1	0.95	1	0.37	0.44	0.67	0	1	0	1	0	0.746111	1	1	1	1	1	1	1	1	1	1	1	1	1	1	1	1	1	1	0.98	0.998889	1
QEAM01000003.1	139000	140000	1	1	1	1	1	1	1	1	0.91	1	1	0.34	0.84	0	1	0	1	0	0.782778	1	1	1	1	1	1	1	1	1	1	1	1	1	1	1	1	1	1	1	1	1
QEAM01000003.1	140000	141000	1	1	1	1	1	1	1	1	0.86	1	0.99	0.15	0.81	0	1	0.49	1	0	0.794444	1	1	1	1	1	1	1	1	1	1	1	1	1	1	1	1	1	1	1	1	1
QEAM01000003.1	141000	142000	1	1	1	1	1	1	1	1	0.91	1	1	0.3	0.59	0.08	1	0.1	1	0	0.776667	1	1	1	1	1	1	1	1	1	1	1	1	1	1	0.85	1	1	1	0.89	0.985556	1
QEAM01000003.1	142000	143000	1	1	1	1	1	1	1	1	1	1	0.91	0.17	0.81	0	1	0.01	1	0	0.772222	1	1	1	1	1	1	1	1	1	1	1	1	1	1	1	1	1	1	1	1	1
QEAM01000003.1	143000	144000	1	1	1	1	1	1	1	1	1	1	0.76	0.45	0.52	0.11	1	0	1	0	0.768889	1	1	1	1	1	1	1	1	1	1	1	1	1	1	1	1	1	1	1	1	1
QEAM01000003.1	144000	145000	1	1	1	1	1	1	1	1	1	1	0.94	0.3	0.65	0	1	0	1	0	0.771667	1	0.96	1	0.86	1	1	1	1	1	0.89	1	0.93	1	1	0.8	1	1	1	0.62	0.947778	1
QEAM01000003.1	145000	146000	1	1	1	1	0.9	1	1	1	0.83	0.98	0.5	0.09	0.58	0	1	0.22	1	0	0.727778	0.99	1	1	1	1	1	1	1	1	1	1	1	1	1	1	1	1	1	0.97	0.998333	1
QEAM01000003.1	146000	147000	1	1	1	1	0.58	1	1	1	0.67	0.93	0.84	0.09	0.84	0	0.94	0.43	1	0	0.74	0.935	1	1	1	1	1	1	1	1	0.91	1	1	1	1	1	1	1	1	0.93	0.991111	1
QEAM01000003.1	147000	148000	1	1	1	0.92	0.54	0.97	1	1	0.41	0.75	0.68	0	0.6	0	0.91	0	1	0	0.654444	0.83	1	1	0.92	0.94	0.72	1	1	1	0.96	1	1	0.95	1	0.98	1	1	1	0.8	0.959444	1
QEAM01000003.1	148000	149000	0.84	1	1	0.58	0.41	1	1	1	0.17	0.35	0.66	0	0.37	0	0.71	0	1	0	0.560556	0.62	0.98	1	1	0.94	0.57	1	1	1	1	0.98	1	0.93	1	1	1	1	1	0.69	0.949444	1
QEAM01000003.1	149000	150000	0.99	1	1	0.43	0.95	1	1	1	0.89	0.46	0.5	0	0.74	0	0.91	0	1	0	0.659444	0.9	0.93	1	1	0.9	0.97	1	1	1	1	1	1	0.81	1	0.81	1	1	1	0.6	0.945556	1
QEAM01000003.1	150000	151000	1	1	1	0.5	0.97	1	1	0.97	1	0.74	0.78	0	0.89	0	1	0.27	1	0	0.728889	0.97	1	1	1	0.99	1	1	1	1	1	1	1	1	1	0.96	1	1	1	0.93	0.993333	1
QEAM01000003.1	151000	152000	1	1	1	1	1	1	1	1	0.89	1	0.72	0	0.69	0	1	0	1	0	0.738889	1	1	1	1	1	1	1	1	1	1	1	1	1	1	0.91	1	0.98	1	0.88	0.987222	1
QEAM01000003.1	152000	153000	1	1	1	1	1	1	1	1	0.55	0.87	0.93	0.27	0.98	0	1	0	1	0	0.755556	1	1	1	1	1	1	1	1	1	1	1	1	1	1	1	1	1	1	1	1	1
QEAM01000003.1	153000	154000	1	1	1	1	1	1	1	1	1	1	0.94	0.15	0.98	0.3	1	0	1	0	0.798333	1	1	1	1	1	1	1	1	1	1	1	0.91	1	1	0.99	1	1	1	0.94	0.991111	1
QEAM01000003.1	154000	155000	1	1	1	1	1	1	1	1	1	1	0.9	0	1	0	1	0.14	1	0	0.78	1	1	1	1	1	1	1	1	1	1	1	1	0.95	1	1	1	1	1	1	0.997222	1
QEAM01000003.1	155000	156000	1	1	1	1	1	1	1	1	0.99	1	0.16	0	0.87	0	1	0.39	1	0	0.745	1	1	1	1	1	1	1	1	1	1	1	1	1	1	1	1	1	1	0.97	0.998333	1
QEAM01000003.1	156000	157000	0.76	0.94	0.91	0.98	0.86	0.86	0.89	0.59	0.78	0.84	0.29	0	0.63	0	0.79	0	0.98	0	0.616667	0.785	0.98	0.81	0.93	0.94	0.79	0.8	1	0.66	0.94	0.73	0.93	0.97	0.96	0.75	0.95	0.78	1	0.4	0.851111	0.93
QEAM01000003.1	157000	158000	0.69	0.87	0.65	0.46	0.39	0.92	0.47	0.45	0.36	0.48	0.42	0	0.15	0	0.9	0	1	0	0.456111	0.455	0.92	1	1	0.85	0.98	1	0.86	0.9	0.97	0.99	0.66	0.94	0.98	0.71	0.99	0.88	1	0.44	0.892778	0.955
QEAM01000003.1	158000	159000	0.99	0.92	0.95	0.96	0.93	0.87	0.86	0.74	0.63	0.93	0.29	0	0.41	0	0.68	0	1	0	0.62	0.8	0.93	0.96	1	1	0.88	1	1	0.98	0.94	0.96	0.85	0.73	0.95	0.75	1	0.83	1	0.6	0.908889	0.955
QEAM01000003.1	159000	160000	1	1	1	1	1	1	1	1	1	1	0.56	0	0.75	0.1	1	0	1	0	0.745	1	1	1	1	1	1	1	1	1	1	1	0.99	0.62	1	0.91	1	1	1	0.92	0.968889	1
QEAM01000003.1	160000	161000	1	1	1	1	1	1	1	0.99	1	1	0.36	0.16	0.83	0	1	0.24	1	0	0.754444	1	1	1	1	1	1	1	1	1	1	1	1	0.61	1	0.98	1	0.91	1	0.93	0.968333	1
QEAM01000003.1	161000	162000	1	1	1	1	1	1	1	1	1	1	1	0	0.46	0	1	0.39	1	0	0.769444	1	1	1	1	1	1	1	1	1	1	1	1	1	1	1	1	1	1	1	1	1
QEAM01000003.1	162000	163000	1	1	1	1	1	1	1	1	1	0.77	0.94	0.23	0.72	0	1	0.11	1	0	0.765	1	1	1	1	1	1	1	1	1	1	0.98	1	1	1	1	1	1	1	0.89	0.992778	1
QEAM01000003.1	163000	164000	1	1	1	1	1	1	1	0.85	1	0.73	1	0.35	0.76	0.07	1	0	1	0	0.764444	1	1	1	1	1	1	1	1	1	1	0.93	1	1	1	0.96	1	1	1	0.2	0.949444	1
QEAM01000003.1	164000	165000	1	1	1	1	1	1	0.63	0.9	1	0.81	0.99	0	0.46	0.22	0.93	0	1	0	0.718889	0.96	1	1	1	1	1	1	1	1	1	0.98	1	0.54	1	1	1	0.97	1	0.37	0.936667	1
QEAM01000003.1	165000	166000	1	1	0.99	1	1	0.93	0.79	0.97	1	0.83	0.94	0	0.38	0	1	0	1	0	0.712778	0.955	1	1	0.97	1	1	1	0.86	1	1	1	1	1	0.95	1	1	1	1	0.55	0.962778	1
QEAM01000003.1	166000	167000	1	1	0.72	1	1	0.95	0.98	1	1	0.9	0.96	0.2	0.61	0	1	0.5	1	0	0.767778	0.97	1	1	1	1	1	1	1	1	1	1	1	1	1	1	1	1	1	0	0.944444	1
QEAM01000003.1	167000	168000	1	1	1	1	1	0.96	1	1	1	0.99	0.92	0	0.71	0.04	0.98	0.33	1	0	0.773889	0.995	0.95	1	1	1	1	0.91	1	1	1	1	1	0.95	1	1	1	1	1	0.74	0.975	1
QEAM01000003.1	168000	169000	1	1	1	1	1	1	1	1	1	1	1	0.27	0.47	0.07	1	0.08	1	0	0.771667	1	1	1	1	1	1	0.99	1	1	1	1	1	1	1	1	1	1	1	0.75	0.985556	1
QEAM01000003.1	169000	170000	1	1	1	1	1	1	1	1	1	1	0.98	0.57	0.74	0	1	0.07	1	0	0.797778	1	1	1	1	1	1	1	1	1	1	1	1	1	1	1	1	1	1	0.97	0.998333	1
QEAM01000003.1	170000	171000	1	1	1	1	1	1	1	1	1	1	1	0.3	0.78	0	1	0.19	1	0	0.792778	1	1	1	1	1	1	1	1	1	1	1	1	1	1	1	1	1	1	1	1	1
QEAM01000003.1	171000	172000	1	1	0.99	1	1	0.96	1	0.86	0.79	0.98	0.71	0	0.2	0	1	0	0.9	0	0.688333	0.93	1	1	1	1	1	1	1	0.98	1	1	0.98	0.82	1	0.48	0.98	0.85	1	0.49	0.921111	1
QEAM01000003.1	172000	173000	1	1	1	1	0.75	0.9	0.82	0.71	0.59	0.97	0.43	0	0.18	0	0.57	0	0.99	0	0.606111	0.73	1	0.93	0.99	1	1	0.98	1	0.65	0.97	0.98	0.47	0.67	0.83	0.65	0.99	0.76	1	0.18	0.836111	0.975
QEAM01000003.1	173000	174000	1	1	0.96	0.99	1	1	0.9	0.56	0.46	0.7	0.14	0	0.22	0	0.33	0	1	0	0.57	0.63	1	0.99	1	0.98	0.89	0.95	1	0.84	0.87	1	0.89	0.73	0.99	0.54	1	0.88	1	0.55	0.894444	0.965
QEAM01000004.1	0	1000	1	1	1	0.87	0.97	0.99	1	1	0.87	0.9	0.8	0.2	0.26	0	0.99	0.06	1	0	0.717222	0.935	1	1	0.92	0.84	0.97	1	1	1	0.93	0.96	1	0.93	0.99	1	1	1	0.99	0.92	0.969444	0.995
QEAM01000004.1	1000	2000	1	1	1	0.9	1	1	1	1	0.63	0.89	0.78	0.01	0.35	0	0.91	0.06	1	0	0.696111	0.905	1	0.93	1	0.99	0.95	1	1	0.95	0.94	0.99	0.89	0.71	0.77	0.95	0.67	0.73	0.8	0.56	0.879444	0.945
QEAM01000004.1	2000	3000	1	1	1	0.94	1	0.95	1	1	0.86	0.93	0.07	0.25	0.12	0	0.59	0	1	0	0.650556	0.935	0.97	0.87	0.95	0.67	0.57	0.9	1	0.93	0.56	1	0.26	0.54	0.5	0.56	0.65	0.85	0.72	0	0.694444	0.695
QEAM01000004.1	3000	4000	1	1	1	0.97	1	0.76	1	1	0.82	0.79	0	0	0.24	0	0.7	0	1	0	0.626667	0.805	1	1	0.97	0.73	0.88	0.74	1	0.94	0.9	0.93	0.76	0.56	0.69	0.76	0.98	0.7	0.86	0.77	0.842778	0.87
QEAM01000004.1	4000	5000	1	1	1	1	1	0.92	1	1	0.76	0.99	0.35	0	0.91	0	1	0.21	1	0	0.73	0.995	1	0.97	1	1	1	0.94	1	1	1	1	0.98	0.72	1	1	1	1	1	1	0.978333	1
QEAM01000004.1	5000	6000	1	1	1	0.98	1	0.98	1	1	0.78	0.97	0.38	0	0.85	0.07	1	0.06	1	0	0.726111	0.98	1	1	1	1	1	1	1	1	1	1	1	0.98	1	1	1	1	1	1	0.998889	1
QEAM01000004.1	6000	7000	1	1	1	1	1	1	1	1	1	0.98	0.38	0	0.49	0	1	0.08	1	0	0.718333	1	1	1	1	1	1	1	1	1	1	1	1	1	1	1	1	1	1	1	1	1
QEAM01000004.1	7000	8000	1	1	1	1	1	1	1	1	0.96	0.83	0.41	0.27	0.4	0	1	0	1	0	0.715	1	1	1	1	1	1	1	1	1	1	1	1	1	1	1	1	1	1	1	1	1
QEAM01000004.1	8000	9000	1	1	1	1	1	1	1	1	0.74	1	0.62	0	0.75	0	1	0.13	1	0	0.735556	1	1	1	1	1	1	1	1	1	1	1	1	0.94	1	1	1	1	1	1	0.996667	1
QEAM01000004.1	9000	10000	1	1	1	1	0.96	1	1	1	0.48	0.97	0.46	0	0.8	0	1	0.29	1	0	0.72	0.985	1	1	1	1	1	1	1	1	0.94	1	0.91	0.99	1	1	1	1	1	1	0.991111	1
QEAM01000004.1	10000	11000	1	1	1	1	1	1	1	1	0.37	0.88	0.73	0.52	0.53	0	1	0.12	1	0	0.730556	1	1	1	1	1	1	1	1	1	1	1	1	1	1	1	1	1	1	1	1	1
QEAM01000004.1	11000	12000	1	1	1	1	1	1	1	1	0.43	0.98	1	0.89	0.38	0	1	0	1	0	0.76	1	1	1	1	1	0.94	0.97	1	1	0.93	1	1	1	1	1	1	1	1	0.56	0.966667	1
QEAM01000004.1	12000	13000	1	1	1	1	1	1	1	1	0.48	0.88	1	0.62	0.83	0	1	0.01	1	0	0.767778	1	0.98	1	1	1	1	1	1	1	1	1	1	1	1	1	1	0.97	1	0.83	0.987778	1
QEAM01000004.1	13000	14000	1	1	1	1	1	1	1	1	0.72	0.6	1	0.48	0.67	0	1	0.13	1	0	0.755556	1	1	1	1	1	1	1	1	1	1	1	1	1	1	1	1	1	1	0.67	0.981667	1
QEAM01000004.1	14000	15000	1	1	1	0.87	1	1	1	1	0.89	0.52	1	0.32	0.76	0	0.9	0	1	0	0.736667	0.95	1	1	1	0.89	1	0.83	0.98	1	0.95	0.96	1	1	1	1	1	1	1	0.9	0.972778	1
QEAM01000004.1	15000	16000	1	1	1	1	1	1	1	1	0.83	0.9	1	0.8	0.59	0	0.9	0	1	0.04	0.781111	1	1	1	1	1	1	0.8	0.93	1	0.92	0.7	1	1	0.92	0.99	0.89	1	1	0.12	0.903889	1
QEAM01000004.1	16000	17000	1	1	1	1	1	0.54	1	1	0.93	0.79	1	0.3	0.16	0	1	0	1	0	0.706667	1	1	1	1	1	1	1	1	1	1	1	1	1	1	1	1	1	1	0.79	0.988333	1
QEAM01000004.1	17000	18000	1	1	1	1	1	0.98	1	1	0.69	0.96	1	0.07	0.35	0	1	0.2	1	0	0.736111	1	1	1	1	1	1	1	1	1	1	1	1	1	1	1	1	1	1	0.96	0.997778	1
QEAM01000004.1	18000	19000	1	1	1	1	1	1	1	1	0.94	1	1	0.74	0.88	0	1	0	1	0	0.808889	1	1	1	1	1	1	1	1	1	1	1	1	1	1	0.95	1	1	1	1	0.997222	1
QEAM01000004.1	19000	20000	1	1	1	1	1	1	1	1	1	1	1	0.46	0.8	0	1	0.13	1	0	0.799444	1	1	1	1	1	1	1	1	1	1	1	1	1	1	1	1	1	1	0.86	0.992222	1
QEAM01000004.1	20000	21000	1	1	1	1	1	1	1	1	0.86	1	1	0.83	0.87	0	1	0	1	0	0.808889	1	1	1	1	1	1	1	1	1	1	1	1	1	1	1	1	1	1	1	1	1
QEAM01000004.1	21000	22000	1	1	1	1	1	1	1	1	0.98	0.75	0.81	0.61	0.36	0	1	0	1	0	0.750556	1	1	1	1	1	1	1	1	1	0.71	0.96	0.99	0.89	0.86	0.95	1	1	1	0.73	0.949444	1
QEAM01000004.1	22000	23000	1	1	1	0.89	1	1	1	1	0.99	0.89	0.57	0.41	0.28	0	1	0.24	1	0	0.737222	0.995	0.94	0.88	0.93	0.89	0.94	0.83	0.98	1	0.54	0.51	0.77	0.66	0.8	0.85	0.67	0.8	0.94	0	0.773889	0.84
QEAM01000004.1	23000	24000	1	1	1	0.99	0.97	1	0.95	1	0.95	0.7	0.96	0.08	0.69	0	1	0	1	0	0.738333	0.965	1	1	1	1	0.98	1	0.95	1	0.99	0.85	1	0.7	0.95	1	1	0.98	1	0.31	0.928333	1
QEAM01000004.1	24000	25000	1	1	1	0.93	0.86	1	1	1	0.87	0.52	0.7	0.11	0.5	0	1	0	1	0	0.693889	0.9	1	1	0.9	0.94	0.99	1	1	0.99	0.69	0.87	0.81	0.54	1	0.67	0.94	0.93	1	0.4	0.870556	0.94
QEAM01000004.1	25000	26000	1	1	0.97	0.87	1	1	1	1	0.78	0.27	0.44	0	0.35	0	1	0.3	1	0	0.665556	0.92	1	1	1	0.78	0.97	1	0.99	1	1	1	0.94	0.95	0.79	0.96	1	1	1	0.72	0.95	1
QEAM01000004.1	26000	27000	1	1	1	0.95	1	1	0.98	1	0.88	0.96	0.9	0.37	0.74	0	1	0	1	0	0.765556	0.97	1	1	1	1	1	1	1	1	1	1	1	1	1	1	1	1	1	1	1	1
QEAM01000004.1	27000	28000	1	1	1	1	1	1	1	1	1	0.78	0.77	0	0.46	0	1	0.21	1	0	0.734444	1	1	1	1	1	1	1	1	1	1	1	1	1	1	1	1	0.98	1	0.95	0.996111	1
QEAM01000004.1	28000	29000	1	1	1	0.94	1	1	1	1	0.5	0.3	0.69	0.18	0.57	0	1	0	1	0	0.676667	0.97	1	1	1	1	1	1	1	1	0.96	0.95	1	1	1	0.98	1	1	1	1	0.993889	1
QEAM01000004.1	29000	30000	1	1	1	0.97	1	1	1	1	0.65	0.47	0.36	0.3	0.46	0	1	0	1	0	0.678333	0.985	1	0.98	1	1	1	1	1	1	1	0.87	1	0.64	1	1	1	1	1	0.61	0.95	1
QEAM01000004.1	30000	31000	1	1	1	1	0.98	1	1	1	0.51	0.61	0.47	0	0.59	0	1	0.15	1	0	0.683889	0.99	1	1	1	0.99	0.95	1	1	1	0.91	0.95	1	0.15	1	0.92	1	1	1	0.92	0.932778	1
QEAM01000004.1	31000	32000	1	1	1	1	0.91	0.99	1	1	0.59	0.75	0.23	0	0.44	0	0.98	0.15	1	0	0.668889	0.945	0.94	1	0.98	0.88	0.72	0.92	1	1	0.77	0.99	0.9	0.75	1	1	0.94	0.82	1	0.73	0.907778	0.94
QEAM01000004.1	32000	33000	0.98	1	0.85	1	0.98	0.96	1	0.95	0.57	0.83	0.15	0	0.62	0	1	0	1	0	0.660556	0.9	1	1	1	1	0.97	1	1	1	0.99	1	1	0.93	1	1	1	1	1	0.98	0.992778	1
QEAM01000004.1	33000	34000	1	1	0.91	1	1	1	1	0.96	0.63	0.87	0.34	0.16	0.57	0	0.9	0	1	0	0.685556	0.905	1	1	1	1	1	1	1	1	1	1	1	1	1	1	1	1	1	0.72	0.984444	1
QEAM01000004.1	34000	35000	1	1	1	1	0.99	1	1	1	0.74	1	0.42	0.43	0.4	0	1	0.52	1	0	0.75	1	1	1	1	1	1	1	1	1	1	1	1	1	1	1	1	1	1	0.97	0.998333	1
QEAM01000004.1	35000	36000	1	1	0.94	1	1	1	1	1	0.48	0.99	0.58	0.24	0.68	0	1	0.15	1	0	0.725556	0.995	1	1	1	1	1	1	1	1	1	1	1	1	1	0.99	1	1	1	0.86	0.991667	1
QEAM01000004.1	36000	37000	1	1	0.89	1	1	1	1	1	0.89	0.91	0.77	0.81	0.47	0.15	0.87	0	1	0	0.764444	0.9	1	1	1	1	1	1	1	1	1	1	1	1	1	1	1	1	1	0.92	0.995556	1
QEAM01000004.1	37000	38000	1	1	1	1	1	1	1	1	0.98	1	0.84	0.75	0.53	0.15	1	0.3	1	0	0.808333	1	1	1	1	1	1	1	1	1	1	1	1	1	1	1	1	1	1	0.97	0.998333	1
QEAM01000004.1	38000	39000	1	1	1	1	1	1	1	1	0.89	1	0	0.68	0.43	0.12	1	0.16	1	0	0.737778	1	1	1	1	1	1	1	1	1	1	1	1	1	1	1	1	1	1	1	1	1
QEAM01000004.1	39000	40000	1	1	1	1	1	1	1	1	1	0.96	0.51	0.51	0.5	0.13	1	0.19	1	0	0.766667	1	1	1	1	1	1	1	1	1	1	1	1	1	1	1	1	1	1	1	1	1
QEAM01000004.1	40000	41000	1	1	1	1	1	1	1	1	1	0.99	0.41	0.46	0.88	0.04	1	0	1	0	0.765556	1	1	1	1	1	1	1	1	1	1	1	1	1	1	1	1	1	1	0.9	0.994444	1
QEAM01000004.1	41000	42000	1	1	1	1	0.92	1	1	1	1	0.96	0.75	0.42	0.78	0	1	0	1	0	0.768333	1	1	1	1	1	1	1	1	1	1	1	1	1	1	1	1	1	1	0.61	0.978333	1
QEAM01000004.1	42000	43000	1	1	1	1	1	1	1	1	1	0.99	0.13	0.41	0.81	0	0.95	0	1	0	0.738333	1	1	1	1	0.99	1	1	1	1	1	1	0.97	1	1	1	1	1	1	0.68	0.98	1
QEAM01000004.1	43000	44000	1	1	1	0.62	0.96	1	1	1	1	0.95	0.41	0.51	0.47	0	0.99	0	1	0	0.717222	0.975	1	0.93	1	0.74	0.69	1	0.98	0.91	1	0.96	0.58	1	1	0.99	0.99	0.96	0.96	0.55	0.902222	0.97
QEAM01000004.1	44000	45000	1	1	1	0.71	0.99	1	1	1	1	1	0	0.4	0.54	0.23	1	0	1	0	0.715	1	0.68	1	0.9	0.15	0.53	1	0.98	0.82	0.99	1	0.3	0.9	0.49	0.56	0.68	0.92	0.79	0.39	0.726667	0.805
QEAM01000004.1	45000	46000	1	1	1	0.84	1	1	1	1	1	1	0.44	0.7	0.62	0	1	0.13	1	0	0.762778	1	1	1	0.97	0.66	0.83	1	1	1	1	1	0.88	1	0.97	1	1	0.97	1	0.79	0.948333	1
QEAM01000004.1	46000	47000	1	1	1	1	1	1	1	1	1	1	0.94	0.76	0.56	0	1	0.11	1	0	0.798333	1	1	1	1	1	1	1	1	1	1	1	1	1	1	1	1	1	1	0.99	0.999444	1
QEAM01000004.1	47000	48000	0.96	1	1	1	1	1	1	1	1	1	0.55	0	0.63	0	1	0.3	1	0	0.746667	1	1	1	1	1	1	1	1	1	1	1	1	0.99	1	1	1	1	1	1	0.999444	1
QEAM01000004.1	48000	49000	1	1	0.95	1	1	1	1	1	1	1	0.65	0.15	0.33	0	1	0.06	1	0	0.73	1	1	1	1	1	1	1	1	1	1	1	1	0.98	1	1	1	1	1	1	0.998889	1
QEAM01000004.1	49000	50000	1	1	1	1	1	1	1	1	0.97	1	0.99	0.28	0.72	0	1	0	1	0	0.775556	1	1	1	1	1	1	1	1	1	1	1	1	1	1	1	1	1	1	0.97	0.998333	1
QEAM01000004.1	50000	51000	1	1	1	1	1	1	1	1	1	1	0.87	0.79	0.57	0	1	0	1	0	0.790556	1	1	1	1	1	1	1	1	1	1	1	1	1	1	1	1	1	1	1	1	1
QEAM01000004.1	51000	52000	1	0.97	1	1	0.89	1	0.87	1	0.93	1	0.63	0.47	0.42	0	1	0	1	0	0.732222	0.95	1	1	0.93	1	1	1	1	0.98	0.94	1	1	1	1	1	1	1	1	0.74	0.977222	1
QEAM01000004.1	52000	53000	1	1	1	1	1	1	1	1	0.51	1	0.88	0.44	0.37	0	1	0.15	1	0	0.741667	1	0.97	1	1	1	1	1	1	1	0.97	1	0.99	1	1	1	1	1	1	1	0.996111	1
QEAM01000004.1	53000	54000	0.98	1	0.71	1	0.93	1	0.96	1	0.6	1	0.4	0.28	0	0	0.93	0.15	1	0	0.663333	0.93	0.75	0.96	0.86	1	0.95	1	0.76	0.99	0.83	1	0.74	0.77	0.88	0.98	1	1	1	0.37	0.88	0.955
QEAM01000004.1	54000	55000	1	1	1	1	0.68	1	0.93	1	0.43	1	0.77	0	0.48	0	0.8	0.09	1	0	0.676667	0.865	0.92	1	1	1	1	1	1	1	0.98	1	0.89	0.69	0.9	1	0.98	1	1	0.77	0.951667	1
QEAM01000004.1	55000	56000	1	1	0.83	1	0.93	1	1	1	1	0.87	0.71	0	0.95	0	1	0	1	0	0.738333	0.975	1	1	1	1	1	1	1	1	1	1	1	1	1	1	1	1	1	1	1	1
QEAM01000004.1	56000	57000	0.94	0.95	0.71	1	0.95	0.72	1	0.87	0.66	0.65	0.85	0	0.37	0	0.8	0	1	0	0.637222	0.76	1	1	1	1	1	1	1	1	1	1	1	0.94	1	0.95	1	1	1	0.85	0.985556	1
QEAM01000004.1	57000	58000	0.9	0.98	0.71	1	1	1	1	0.98	0.92	0.11	0.73	0	0.18	0	0.63	0	1	0	0.618889	0.815	0.8	1	0.91	0.95	0.79	0.97	1	0.88	0.92	0.82	0.89	0	0.75	0.4	0.99	0.7	0.96	0.53	0.792222	0.885
QEAM01000004.1	58000	59000	0.84	1	0.86	0.92	1	1	1	1	0.67	0.39	0.51	0.06	0.49	0	1	0	0.96	0.04	0.652222	0.85	1	1	1	1	1	1	1	0.88	1	0.99	0.98	0.85	0.96	0.62	1	0.94	1	0.84	0.947778	1
QEAM01000004.1	59000	60000	1	1	1	0.8	1	1	1	1	0.97	0.66	1	0.58	0.35	0	0.93	0.03	1	0	0.74	0.985	1	1	1	1	1	1	1	1	1	1	1	1	1	1	1	1	1	0.96	0.997778	1
QEAM01000004.1	60000	61000	1	1	1	0.94	1	1	1	1	0.98	0.85	1	0.75	0.81	0	1	0.08	1	0	0.800556	1	1	1	1	1	1	1	1	1	1	1	1	1	1	1	1	1	1	1	1	1
QEAM01000004.1	61000	62000	1	1	1	1	1	1	1	1	1	0.96	1	0.71	0.58	0	1	0	1	0	0.791667	1	1	1	1	1	1	1	1	1	1	1	1	1	1	1	1	1	1	1	1	1
QEAM01000004.1	62000	63000	1	1	1	0.95	0.98	1	1	1	0.99	0.17	0.93	0.36	0.18	0	0.91	0	1	0.16	0.701667	0.965	1	1	1	1	1	1	1	1	1	1	1	1	1	1	1	1	1	1	1	1
QEAM01000004.1	63000	64000	1	1	1	1	0.9	1	1	1	0.96	0.94	0.85	0	0.3	0	0.91	0.3	1	0	0.731111	0.95	1	1	1	1	0.8	1	1	1	1	1	1	1	1	0.95	1	0.95	1	0.74	0.968889	1
QEAM01000004.1	64000	65000	1	1	1	1	0.96	1	1	0.86	0.88	0.81	1	0.18	0.45	0	0.94	0	1	0	0.726667	0.95	1	1	1	1	0.53	0.99	1	1	0.99	1	1	1	0.97	0.5	0.92	1	1	0.5	0.911111	1
QEAM01000004.1	65000	66000	1	1	1	1	0.97	0.75	1	0.91	1	0.93	1	0.24	0.17	0	0.99	0	1	0	0.72	0.98	1	1	0.97	1	0.34	0.84	1	0.79	0.88	1	0.93	0.67	0.84	0.34	0.9	0.99	0.98	0.68	0.841667	0.915
QEAM01000004.1	66000	67000	1	1	1	1	1	1	1	1	0.88	1	1	0.12	0.89	0	1	0.15	1	0	0.78	1	1	1	1	1	1	1	1	1	1	1	1	0.96	1	1	1	1	1	1	0.997778	1
QEAM01000004.1	67000	68000	1	1	1	1	1	1	1	1	0.97	1	0.96	0.24	0.64	0.16	1	0.35	1	0	0.795556	1	1	1	1	1	1	1	1	0.96	1	1	1	0.94	1	0.96	1	1	1	1	0.992222	1
QEAM01000004.1	68000	69000	1	1	1	1	1	1	1	1	0.96	1	1	0.35	0.51	0	1	0.35	1	0	0.787222	1	1	1	1	1	0.91	1	1	1	0.89	0.9	1	1	0.95	1	1	0.98	1	0.98	0.978333	1
QEAM01000004.1	69000	70000	1	1	1	1	1	1	1	1	1	1	0.99	0	0.84	0	1	0.12	1	0	0.775	1	1	1	1	1	1	1	1	1	1	1	1	1	1	1	1	0.97	1	0.93	0.994444	1
QEAM01000004.1	70000	71000	1	1	1	1	1	1	1	1	1	1	0.88	0.27	0.15	0	1	0	1	0.27	0.753889	1	1	1	1	1	1	1	1	1	1	1	1	1	1	1	1	1	1	1	1	1
QEAM01000004.1	71000	72000	1	1	1	1	1	1	1	1	0.78	0.86	0.85	0	0.34	0	1	0.08	1	0	0.717222	1	1	1	1	1	1	1	1	1	1	1	1	0.65	1	1	1	1	1	0.99	0.98	1
QEAM01000004.1	72000	73000	1	1	1	1	0.99	1	1	1	0.91	0.91	0.39	0.29	0.33	0	0.97	0.3	1	0	0.727222	0.98	1	1	1	1	0.96	1	0.97	1	1	1	0.54	0.85	0.96	1	0.97	1	1	0.97	0.956667	1
QEAM01000004.1	73000	74000	0.67	0.89	0.93	0.81	0.65	1	0.93	0.61	0.76	0.73	0.4	0	0.44	0	0.79	0	0.97	0	0.587778	0.7	0.99	0.81	0.79	0.89	0.84	0.99	0.95	1	0.87	0.93	0.59	0.8	0.82	0.98	0.97	0.99	0.97	1	0.898889	0.94
QEAM01000004.1	74000	75000	1	1	0.89	1	1	1	1	0.99	0.67	1	0.73	0	0.49	0	1	0	1	0	0.709444	0.995	0.99	1	0.87	0.82	0.91	1	1	1	0.89	1	1	0.84	1	0.86	1	0.98	1	0.83	0.943889	0.995
QEAM01000004.1	75000	76000	1	1	1	1	1	1	1	1	0.67	0.99	0.99	0	0.73	0	0.94	0	1	0	0.74	0.995	1	1	1	1	1	1	1	1	1	1	1	1	1	1	1	1	1	1	1	1
QEAM01000004.1	76000	77000	1	1	1	1	1	1	1	1	0.52	1	1	0.79	1	0	1	0	1	0	0.795	1	1	1	0.89	0.99	1	1	1	1	0.82	1	1	1	1	0.96	1	0.99	1	0.72	0.965	1
QEAM01000004.1	77000	78000	1	1	1	1	1	1	1	1	0.56	1	1	0.6	0.88	0	1	0.21	1	0	0.791667	1	1	1	1	1	1	1	1	1	1	1	1	1	1	1	1	1	1	1	1	1
QEAM01000004.1	78000	79000	1	1	0.97	1	1	1	1	1	0.51	0.93	1	0.44	1	0	1	0	1	0	0.769444	1	0.99	1	1	1	1	1	1	1	0.83	1	1	1	1	1	1	1	1	0.96	0.987778	1
QEAM01000004.1	79000	80000	1	1	1	1	1	1	1	1	0.44	0.95	1	0.46	1	0	1	0.32	1	0	0.787222	1	1	1	1	1	1	1	1	1	1	1	1	1	1	1	1	1	1	1	1	1
QEAM01000004.1	80000	81000	1	1	1	1	1	1	1	0.99	0.21	0.78	1	0	1	0	1	0.42	1	0	0.744444	1	1	1	1	1	1	1	0.96	1	0.92	1	1	1	1	1	1	1	1	1	0.993333	1
QEAM01000004.1	81000	82000	0.98	0.99	1	1	1	1	0.97	0.8	0.51	0.98	0.78	0	1	0	1	0	1	0	0.722778	0.98	1	1	1	1	1	1	1	1	0.83	1	1	1	1	1	1	0.96	1	1	0.988333	1
QEAM01000004.1	82000	83000	1	1	1	1	1	1	1	1	0	0.96	1	0	1	0	0.83	0	1	0	0.710556	1	0.95	1	1	1	1	1	0.91	1	0.69	1	0.98	0.96	1	0.68	0.87	0.62	0.98	0.87	0.917222	0.98
QEAM01000004.1	83000	84000	1	1	1	1	1	1	1	1	0.97	1	0.99	0.27	1	0	1	0.15	1	0	0.798889	1	1	1	1	1	1	1	1	1	1	1	1	1	1	1	1	1	1	1	1	1
QEAM01000004.1	84000	85000	1	1	1	1	1	1	1	1	1	1	0.99	0.15	1	0	1	0.11	1	0.04	0.793889	1	1	1	1	1	1	1	1	1	1	1	1	1	1	1	1	1	1	1	1	1
QEAM01000004.1	85000	86000	1	1	1	1	1	1	0.97	1	1	1	1	0.24	1	0	1	0.04	1	0	0.791667	1	1	1	1	1	1	1	1	1	1	1	1	1	1	1	1	1	1	1	1	1
QEAM01000004.1	86000	87000	1	1	1	1	1	1	1	1	1	1	1	0.67	1	0	1	0.29	1	0	0.831111	1	1	1	1	1	1	1	1	1	1	1	1	1	1	0.97	1	1	1	0.83	0.988889	1
QEAM01000004.1	87000	88000	1	1	1	1	1	1	0.76	1	1	1	0.63	0.7	1	0	1	0.08	1	0	0.787222	1	0.9	1	1	1	1	0.9	1	0.95	1	1	1	1	1	0.67	1	1	1	0.78	0.955556	1
QEAM01000004.1	88000	89000	1	1	1	1	1	1	0.83	0.95	1	1	0.85	0.39	0.94	0	1	0	1	0	0.775556	1	1	1	1	1	1	1	0.86	1	1	1	1	1	1	0.61	1	1	1	0.69	0.953333	1
QEAM01000004.1	89000	90000	1	1	1	1	1	0.91	0.86	1	0.93	0.67	0.2	0.26	0.98	0	1	0	1	0	0.711667	0.955	1	1	1	1	1	1	0.99	1	1	1	1	1	1	0.72	1	1	1	0.83	0.974444	1
QEAM01000004.1	90000	91000	1	1	1	1	1	1	0.98	1	1	1	0.18	0.38	0.91	0	0.75	0	1	0	0.733333	1	0.82	1	0.95	1	1	0.86	0.62	0.91	1	0.82	1	1	1	0.59	1	0.8	1	0.57	0.885556	0.975
QEAM01000004.1	91000	92000	1	1	1	1	1	1	0.93	1	1	0.75	0.64	0.68	1	0	1	0	1	0	0.777778	1	1	0.91	0.98	1	1	0.99	0.72	1	1	1	0.96	1	1	0.79	1	0.63	0.91	0.56	0.913889	0.995
QEAM01000004.1	92000	93000	1	1	1	1	1	1	0.94	1	1	1	0.69	0.77	1	0	1	0	1	0	0.8	1	1	1	0.9	1	1	1	0.92	1	1	0.99	0.93	1	1	0.81	1	1	1	0.42	0.942778	1
QEAM01000004.1	93000	94000	1	1	1	1	1	1	1	1	1	0.99	1	0.96	1	0	1	0.09	1	0	0.835556	1	1	1	1	1	1	1	0.99	1	1	1	1	1	1	1	1	1	1	0.94	0.996111	1
QEAM01000004.1	94000	95000	1	1	1	1	1	1	1	1	1	0.97	0.94	0.76	1	0	1	0.01	1	0	0.815556	1	1	1	1	1	1	1	1	1	1	1	1	1	1	1	1	1	1	0.85	0.991667	1
QEAM01000004.1	95000	96000	1	1	1	1	1	1	1	1	1	1	0.9	0.69	1	0	1	0.39	1	0	0.832222	1	1	1	1	1	1	1	1	1	1	1	1	1	1	1	1	1	1	1	1	1
QEAM01000004.1	96000	97000	1	1	1	0.88	1	1	1	1	1	1	0.88	0.16	0.93	0	1	0	1	0	0.769444	1	1	1	1	1	1	1	1	1	1	1	1	1	1	1	1	1	1	1	1	1
QEAM01000004.1	97000	98000	1	1	1	0.83	1	1	1	1	1	0.64	0.93	0	0.96	0	1	0.06	1	0	0.745556	1	1	1	0.9	0.9	1	1	1	1	1	1	1	0.84	1	1	1	1	1	0.95	0.977222	1
QEAM01000004.1	98000	99000	0.98	1	0.98	0.68	1	1	1	0.8	1	0.78	0.8	0	0.98	0.07	1	0.19	1	0	0.736667	0.98	1	1	1	1	1	1	1	1	1	0.92	0.89	0.94	1	1	1	1	1	0.79	0.974444	1
QEAM01000004.1	99000	100000	1	1	1	0.42	1	1	0.95	0.99	0.88	0.41	0.74	0	0.94	0	1	0	1	0	0.685	0.945	1	1	1	0.91	1	1	1	1	1	0.77	0.95	0.86	1	1	1	0.97	1	0.92	0.965556	1
QEAM01000004.1	100000	101000	1	1	1	0.95	0.99	1	1	0.97	0.51	0.64	0.23	0.3	1	0	1	0	1	0	0.699444	0.98	1	1	1	1	1	1	1	1	1	1	1	1	1	1	1	1	1	0.87	0.992778	1
QEAM01000004.1	101000	102000	1	1	1	0.89	1	0.94	0.98	0.67	0.53	0.45	0.22	0	1	0	1	0	1	0	0.648889	0.915	1	1	1	0.9	1	1	0.97	0.99	0.97	1	0.48	0.72	1	0.98	1	1	1	0.95	0.942222	1
QEAM01000004.1	102000	103000	0.96	1	0.84	0.82	1	0.71	1	0.24	0.76	0	0.3	0	1	0	1	0	1	0	0.590556	0.79	1	1	1	0.83	1	0.97	0.83	0.85	0.81	0.81	0.81	0.86	1	1	1	1	1	0.96	0.929444	0.985
QEAM01000004.1	103000	104000	0.83	1	0.65	0.43	1	0.74	0.99	0.06	0.95	0.17	0	0	1	0	1	0	1	0	0.545556	0.695	0.66	0.86	0.69	0.85	0.94	0.97	0.62	0.35	1	0.39	0.28	0.24	1	0.74	1	0.81	1	0.54	0.718889	0.775
QEAM01000004.1	104000	105000	0.83	1	1	0.24	1	0.95	1	0.43	1	0	0.2	0	1	0	0.94	0.01	1	0	0.588889	0.885	0.95	1	0.58	0.72	1	0.85	0.76	0.62	0.98	0.7	0.6	0	1	0.7	0.97	0.91	0.99	0.67	0.777778	0.805
QEAM01000004.1	105000	106000	1	1	0.95	0.86	1	0.97	1	0.97	1	0.11	0.45	0.28	1	0.12	0.98	0.23	1	0	0.717778	0.97	1	1	1	0.99	1	1	0.95	1	1	0.8	1	0.77	1	1	1	1	1	1	0.972778	1
QEAM01000004.1	106000	107000	1	1	0.97	1	1	1	1	1	1	0.67	0.75	0.49	1	0	1	0	1	0	0.771111	1	1	1	1	1	1	1	1	1	1	0.96	1	1	1	1	1	1	1	0.98	0.996667	1
QEAM01000004.1	107000	108000	1	1	1	1	0.97	1	1	1	1	0.84	0.62	0.12	1	0.12	1	0.29	1	0	0.775556	1	1	1	1	1	1	1	1	1	1	1	1	1	1	1	1	1	1	1	1	1
QEAM01000004.1	108000	109000	1	1	1	1	1	1	1	1	1	1	0.99	0	0.95	0	1	0.32	1	0	0.792222	1	1	1	1	1	1	1	1	1	1	1	1	0.76	1	1	1	1	1	0.99	0.986111	1
QEAM01000004.1	109000	110000	1	1	1	1	1	1	1	0.94	1	0.89	0.99	0	0.73	0	1	0	1	0	0.752778	1	1	1	1	0.99	1	1	1	1	1	0.96	1	0.99	1	1	1	0.95	1	0.94	0.990556	1
QEAM01000004.1	110000	111000	1	1	1	0.99	0.96	1	1	0.96	1	0.97	0.97	0	0.44	0	0.92	0.29	1	0	0.75	0.97	0.99	0.92	0.95	0.9	0.69	0.93	0.71	0.44	0.93	0.98	0.77	0.84	0.91	0.8	0.99	0.9	1	0.79	0.857778	0.905
QEAM01000004.1	111000	112000	1	1	1	1	0.99	0.83	1	0.76	1	0.97	0.95	0.25	0.44	0	1	0	1	0	0.732778	0.98	1	1	1	1	1	1	1	1	1	1	1	1	1	1	1	1	1	0.73	0.985	1
QEAM01000004.1	112000	113000	1	1	0.9	0.92	0.74	1	1	0.76	1	0.88	0.58	0.42	0.6	0	1	0	1	0	0.711111	0.89	1	0.97	0.76	0.8	0.87	0.92	0.77	0.85	1	1	1	0.91	1	1	0.98	0.99	1	0.77	0.921667	0.975
QEAM01000004.1	113000	114000	1	1	0.98	0.76	0.74	0.79	1	0.96	1	0.91	0.98	0.06	0.74	0	1	0	1	0	0.717778	0.935	1	0.98	0.66	0.54	0.47	0.94	0.94	0.71	0.97	1	0.99	0.77	0.98	1	0.98	0.63	1	0.22	0.821111	0.955
QEAM01000004.1	114000	115000	1	1	0.89	0.48	0.76	1	1	0.48	0.78	0.91	0.38	0	0.46	0	1	0	1	0	0.618889	0.77	1	0.8	0.75	0.43	0.67	1	0.8	0.61	0.97	1	0.97	0.78	1	0.76	0.93	0.96	1	0.74	0.842778	0.865
QEAM01000004.1	115000	116000	1	1	0.87	0.54	0.76	1	0.91	0.46	0.98	0.61	0.83	0.17	0.34	0	1	0	1	0	0.637222	0.795	0.84	0.96	0.7	0.5	0.72	0.95	0.95	0.47	0.97	1	0.93	0.71	1	0.73	0.96	0.79	1	0.46	0.813333	0.885
QEAM01000004.1	116000	117000	1	1	0.96	1	0.41	1	1	0.82	1	0.84	0.84	0.34	0.65	0	1	0.3	1	0	0.731111	0.9	1	1	0.89	1	1	1	1	0.94	1	1	1	1	1	0.87	0.96	0.98	1	0.78	0.967778	1
QEAM01000004.1	117000	118000	1	1	1	1	0.84	0.96	1	0.6	0.98	0.37	0.99	0.97	0.68	0	1	0	1	0	0.743889	0.975	1	1	0.98	1	0.94	0.97	1	0.42	1	0.92	1	1	1	0.8	0.96	1	1	0.83	0.934444	1
QEAM01000004.1	118000	119000	1	1	1	1	0.89	1	1	0.42	0.99	1	0.88	0.98	0.94	0	1	0	1	0	0.783333	0.995	0.86	0.98	0.96	1	0.86	0.55	0.76	0.43	1	0.76	0.95	1	1	0.56	0.94	0.95	0.86	0.33	0.819444	0.9
QEAM01000004.1	119000	120000	0.97	1	1	1	0.96	1	1	0.88	0.94	0.88	0.86	1	0.6	0	1	0.06	1	0	0.786111	0.965	0.94	0.73	0.98	1	0.54	0.69	0.75	0.67	0.35	1	1	1	0.79	0.48	1	0.61	0.97	0.36	0.77	0.77
QEAM01000004.1	120000	121000	0.98	1	1	1	1	1	1	0.8	0.22	0.82	0.9	0.89	0.28	0	1	0.06	1	0	0.719444	0.94	0.97	1	1	1	0.96	0.93	0.84	0.72	0.7	0.99	1	1	0.63	0.62	1	0.89	1	0.51	0.875556	0.965
QEAM01000004.1	121000	122000	1	1	1	0.95	0.97	1	1	0.95	0.18	1	0.94	0.81	0.18	0	1	0.28	1	0	0.736667	0.96	1	0.94	0.99	0.93	0.81	1	0.97	0.68	0.73	0.85	0.77	1	0.96	0.95	1	0.85	1	0.71	0.896667	0.945
QEAM01000004.1	122000	123000	1	1	1	0.92	0.56	0.92	1	0.81	0.49	0.56	0.43	0.51	0.55	0.17	0.99	0.28	1	0	0.677222	0.685	0.99	1	1	0.8	0.91	1	0.99	0.6	0.4	0.83	0.91	1	0.93	0.8	1	0.98	1	0.58	0.873333	0.955
QEAM01000004.1	123000	124000	1	1	1	0.74	0.73	1	1	0.38	0.08	0.57	0.34	0.22	0.14	0	0.84	0.3	1	0	0.574444	0.65	0.97	0.55	1	0.49	0.06	0.65	0.85	0.29	0.19	0.44	0.56	0.9	0.72	0.78	0.99	0.48	1	0.19	0.617222	0.605
QEAM01000004.1	124000	125000	1	1	1	0.85	0.53	1	1	0.77	0.25	0.77	0.62	0.17	0.36	0	0.94	0	1	0	0.625556	0.77	1	1	1	0.87	0.93	1	1	1	0.88	1	1	1	1	0.95	1	1	1	0.95	0.976667	1
QEAM01000004.1	125000	126000	1	1	1	0.39	0.9	0.95	1	0.91	0	0.91	0.89	0.57	0.78	0	1	0.08	1	0	0.687778	0.905	1	0.97	1	0.67	0.32	0.83	1	1	0.35	0.96	1	1	1	0.74	1	1	1	0.61	0.858333	1
QEAM01000004.1	126000	127000	1	1	1	0.73	0.84	0.79	0.92	0.89	0.15	0.84	1	0.15	0.26	0	0.99	0	1	0	0.642222	0.84	1	0.93	1	0.65	0.74	1	1	0.97	0.67	0.94	0.97	1	1	0.91	1	0.94	1	0.77	0.916111	0.97
QEAM01000004.1	127000	128000	0.99	1	1	0.78	0.93	0.94	1	1	0.01	1	0.87	0	0.18	0	0.75	0	1	0	0.636111	0.9	1	1	1	0.9	1	1	1	1	0.92	1	1	0.9	1	1	1	1	1	0.91	0.979444	1
QEAM01000004.1	128000	129000	1	1	1	0.9	0.55	1	0.95	0.99	0.71	0.81	0.6	0	0.12	0	0.81	0.15	1	0	0.643889	0.81	1	1	1	0.92	0.7	0.92	1	1	0.87	1	1	0.36	0.96	0.93	1	1	1	0.54	0.9	1
QEAM01000004.1	129000	130000	1	1	1	0.76	0.77	0.65	1	1	0.15	0.95	0.76	0	0.34	0	0.66	0	1	0	0.613333	0.76	1	1	1	0.86	0.91	0.83	1	1	0.7	1	1	1	1	0.73	1	1	1	0.62	0.925	1
QEAM01000004.1	130000	131000	0.99	0.97	1	0.9	0.34	0.93	1	1	0.2	0.82	0.65	0	0.06	0	0.5	0	0.88	0	0.568889	0.735	1	1	1	0.87	0.95	0.73	0.98	1	0.84	0.97	0.96	0.98	0.62	0.84	0.9	0.92	1	0.74	0.905556	0.955
QEAM01000004.1	131000	132000	1	0.91	1	0.91	0.65	0.94	1	0.96	0.79	0.79	0.32	0.48	0.39	0	0.86	0	1	0	0.666667	0.825	1	0.81	1	0.97	0.95	0.93	0.97	1	0.78	0.99	0.81	1	0.9	0.51	0.98	0.91	1	0.74	0.902778	0.96
QEAM01000004.1	132000	133000	1	0.97	1	0.65	0.51	0.67	0.94	1	0.48	0.66	0.52	0	0.39	0	0.89	0.1	1	0	0.598889	0.655	1	0.95	1	0.89	0.84	0.96	1	1	0.77	1	0.92	0.97	0.85	0.89	1	1	1	0.68	0.928889	0.965
QEAM01000004.1	133000	134000	1	0.96	1	0.83	0.7	1	0.99	0.94	0.21	0.7	1	0	0.09	0	0.56	0.02	1	0	0.611111	0.765	1	1	1	0.82	1	1	1	1	1	1	1	1	1	0.84	1	1	1	0.68	0.963333	1
QEAM01000004.1	134000	135000	1	0.89	1	0	0.85	0.95	0.77	0.94	0.6	1	0.98	0.32	0	0	0.79	0	1	0	0.616111	0.82	1	0.92	1	0.5	0.98	1	0.89	1	1	1	1	1	1	0.63	0.98	0.92	1	0.2	0.89	1
QEAM01000004.1	135000	136000	1	0.77	1	0.64	0.9	1	1	1	0.49	0.76	1	0	0.62	0	0.96	0	1	0	0.674444	0.835	1	1	1	1	0.99	1	1	1	1	1	1	1	1	0.65	1	1	1	0.51	0.952778	1
QEAM01000004.1	136000	137000	1	1	1	0.91	0.91	1	0.95	1	0.58	0.81	0.9	0.18	0.18	0	1	0	1	0	0.69	0.91	1	1	1	1	1	1	1	1	1	1	1	1	1	1	1	1	1	0.98	0.998889	1
QEAM01000004.1	137000	138000	1	0.81	1	0.71	1	1	0.89	1	0.63	0.59	0.96	0.57	0.29	0	1	0	1	0	0.691667	0.85	1	1	1	1	1	1	1	1	1	1	1	1	1	1	1	1	1	0.8	0.988889	1
QEAM01000004.1	138000	139000	1	0.83	1	0.9	0.81	1	1	1	0.41	0.82	0.82	0	0.34	0	1	0	1	0	0.662778	0.825	1	0.92	1	1	1	1	1	1	1	1	1	1	1	0.93	1	1	1	1	0.991667	1
QEAM01000004.1	139000	140000	1	1	1	0.85	0.88	1	0.75	0.83	0.52	0.32	0.47	0	0.14	0	1	0	1	0	0.597778	0.79	1	1	1	0.88	0.99	1	1	1	1	1	1	1	1	0.96	1	0.97	1	0.93	0.985	1
QEAM01000004.1	140000	141000	1	1	1	0.97	0.96	1	0.91	1	0.17	0.87	0.6	0	0	0	1	0	1	0	0.637778	0.935	1	0.7	1	1	1	1	0.77	1	0.97	1	0.97	0.86	0.93	1	1	1	1	0.62	0.934444	1
QEAM01000004.1	141000	142000	1	1	0.81	0.99	0.89	0.47	0.84	1	0.82	0.68	0.54	0.16	0.59	0	1	0.08	1	0	0.659444	0.815	1	0.95	0.94	1	0.72	0.43	0.94	1	0.8	1	0.61	0.43	1	0.61	0.96	0.81	1	0.71	0.828333	0.94
QEAM01000004.1	142000	143000	1	1	1	0.94	1	0.99	0.85	1	0.79	0.71	0.67	0	0.12	0	1	0.18	1	0	0.680556	0.895	1	1	1	1	1	0.99	1	1	1	1	1	0.97	1	1	1	1	1	0.99	0.997222	1
QEAM01000004.1	143000	144000	1	1	1	1	0.99	1	1	1	0.7	0.84	0.8	0.2	0.82	0	1	0.1	1	0	0.747222	0.995	1	1	1	1	1	1	1	1	1	1	1	1	1	1	1	1	1	0.74	0.985556	1
QEAM01000004.1	144000	145000	1	1	1	1	1	1	1	1	0.84	0.98	0.72	0.15	0.92	0	1	0	1	0	0.756111	1	1	1	1	1	1	1	1	1	1	1	1	1	1	1	1	1	1	0.98	0.998889	1
QEAM01000004.1	145000	146000	1	1	0.96	1	1	1	1	1	0.48	0.82	0.86	0.15	0.95	0	1	0.3	1	0	0.751111	0.98	1	1	1	1	1	1	1	1	0.99	1	0.93	1	1	0.94	1	0.99	1	0.92	0.987222	1
QEAM01000004.1	146000	147000	1	1	1	0.85	1	1	1	1	0.22	0.64	0.56	0	0.86	0	1	0	1	0	0.673889	0.93	1	1	1	0.99	1	1	1	1	1	1	1	0.8	1	0.99	1	0.97	1	0.69	0.968889	1
QEAM01000004.1	147000	148000	1	1	1	0.73	0.73	1	1	1	0.8	0.56	0.87	0	0.45	0	0.91	0.14	1	0	0.677222	0.835	1	1	0.96	0.84	0.98	1	1	0.98	0.81	0.75	0.93	0.57	1	0.9	1	1	1	0.89	0.922778	0.98
QEAM01000004.1	148000	149000	1	0.77	0.9	0.77	0.65	0.93	0.9	1	0.73	0	0.74	0	0.36	0	0.74	0	0.99	0	0.582222	0.74	0.83	0.63	0.55	0.53	0.6	0.92	0.87	0.87	0.92	0.53	0.69	0.67	0.84	0.22	0.99	0.71	0.67	0	0.668889	0.68
QEAM01000004.1	149000	150000	1	1	0.57	0.85	0.74	0.81	0.97	1	0.62	0.3	0	0	0.09	0	0.76	0	1	0	0.539444	0.68	0.96	0.89	0.79	0.97	0.91	0.85	0.95	1	1	0.56	0.84	0.72	1	0.47	1	1	1	0.35	0.847778	0.93
QEAM01000004.1	150000	151000	0.97	0.93	0.6	0.9	0.7	1	1	1	0.93	0.34	0.23	0.45	0.88	0	0.83	0	1	0	0.653333	0.855	1	1	1	0.97	0.97	1	1	1	1	0.99	1	1	1	0.91	1	1	1	0.88	0.984444	1
QEAM01000004.1	151000	152000	1	1	1	1	0.91	1	1	1	0.69	0.17	0.58	0.62	0.81	0	1	0	1	0	0.71	0.955	1	1	1	1	1	1	1	1	1	1	1	1	1	0.96	1	1	1	0.96	0.995556	1
QEAM01000004.1	152000	153000	1	1	1	1	1	1	1	1	0.96	0.74	0.86	0.62	0.71	0	1	0.15	1	0	0.78	1	1	0.93	1	1	1	1	1	1	0.99	0.92	1	1	1	0.87	1	1	1	0.6	0.961667	1
QEAM01000004.1	153000	154000	1	1	1	1	1	1	1	1	0.85	0.76	0.96	0.07	0.97	0	1	0	1	0	0.756111	1	1	1	1	1	1	1	1	1	1	1	1	1	1	1	1	1	1	1	1	1
QEAM01000004.1	154000	155000	1	1	0.89	1	1	1	1	1	0.89	0.5	0.9	0.15	0.82	0	0.97	0.11	1	0	0.735	0.935	1	1	1	1	1	1	1	1	1	1	1	0.73	1	0.89	1	1	1	0.83	0.969444	1
QEAM01000004.1	155000	156000	1	1	1	1	1	1	1	1	0.79	0.71	0.96	0.16	0.34	0	0.95	0	1	0	0.717222	0.98	1	1	0.99	1	1	1	1	1	1	0.95	0.91	0.97	0.95	1	1	1	1	0.74	0.972778	1
QEAM01000004.1	156000	157000	0.98	1	1	1	0.98	1	1	1	0.82	0.78	0.55	0	0.27	0	1	0	1	0	0.687778	0.98	1	1	1	1	1	1	1	1	1	1	0.94	0.11	1	1	0.93	1	1	1	0.943333	1
QEAM01000004.1	157000	158000	1	1	1	1	0.99	1	1	0.47	0.94	0.88	0.38	0	0.4	0	0.9	0	1	0	0.664444	0.92	0.99	0.91	0.84	1	1	1	0.99	0.88	0.9	0.99	0.88	0.22	0.91	0.9	0.88	1	1	0.93	0.901111	0.92
QEAM01000004.1	158000	159000	1	1	0.8	0.92	0.71	1	1	0.95	1	1	0.18	0	0.42	0.3	0.75	0	1	0	0.668333	0.86	1	0.93	0.73	1	0.99	0.99	0.98	0.96	0.99	1	0.62	0.3	0.95	0.74	0.81	1	0.97	0.99	0.886111	0.975
QEAM01000004.1	159000	160000	1	0.92	0.6	1	0.69	1	1	1	1	1	0.73	0.14	0.48	0	0.99	0	1	0.07	0.701111	0.955	0.97	1	0.86	1	0.78	0.96	1	0.94	1	1	0.89	0.27	0.95	1	1	1	1	1	0.923333	1
QEAM01000004.1	160000	161000	1	1	1	1	0.76	1	1	0.9	1	1	0.74	0	0.56	0	0.99	0	1	0	0.719444	0.995	0.8	0.91	0.47	1	0.88	0.95	1	0.99	1	1	0.87	0.28	0.67	0.99	0.9	0.98	0.9	0.84	0.857222	0.905
QEAM01000004.1	161000	162000	0.8	1	0.51	1	0.39	0.75	1	0.93	1	1	0.41	0	0.68	0	0.9	0	1	0	0.631667	0.775	0.91	1	0.59	1	0.73	0.91	1	0.89	1	1	0.82	0.48	0.77	1	1	1	1	0.92	0.89	0.96
QEAM01000004.1	162000	163000	1	1	0.98	1	0.86	0.93	1	1	1	1	1	0.45	0.74	0	0.98	0	1	0	0.774444	0.99	1	1	1	1	1	1	1	1	1	1	1	1	1	1	1	1	1	1	1	1
QEAM01000004.1	163000	164000	1	1	1	1	0.94	1	1	1	0.94	1	0.92	0.01	0.51	0.1	1	0.36	1	0	0.765556	1	1	1	0.95	1	0.7	0.98	1	0.99	1	1	1	1	1	1	1	1	1	0.98	0.977778	1
QEAM01000005.1	0	1000	1	0.8	0.97	1	0.89	1	1	1	0.8	0.67	0.64	0	0.58	0	1	0.14	1	0	0.693889	0.845	1	0.66	0.9	0.99	0.84	1	1	0.83	0.97	0.59	0.61	0.35	1	0.73	1	0.9	1	0.39	0.82	0.9
QEAM01000005.1	1000	2000	1	0.74	0.98	1	0.97	1	0.95	1	0.91	0.13	0.51	0	0.43	0	1	0	1	0	0.645556	0.93	1	0.97	1	1	1	1	1	1	1	0.81	0.95	0.52	1	1	1	1	1	0.97	0.956667	1
QEAM01000005.1	2000	3000	1	1	0.75	1	0.96	1	1	1	1	0.64	0.49	0.47	0.86	0	1	0	1	0	0.731667	0.98	1	1	1	1	1	1	1	1	1	1	1	1	1	1	1	1	1	1	1	1
QEAM01000005.1	3000	4000	1	1	1	1	1	1	1	1	0.89	1	0.29	0.93	0.65	0	1	0	1	0	0.764444	1	1	1	1	1	1	1	1	1	1	1	1	1	1	1	1	1	1	1	1	1
QEAM01000005.1	4000	5000	1	1	1	1	1	1	1	1	0.62	1	0.73	0.12	0.8	0	1	0.32	1	0	0.755	1	1	1	0.97	1	1	1	0.92	1	0.72	1	0.82	0.94	1	0.89	1	1	1	0.97	0.957222	1
QEAM01000005.1	5000	6000	1	1	1	1	1	1	1	1	0.89	1	0.65	0.98	0.51	0	1	0.11	1	0.04	0.787778	1	1	1	1	1	1	1	1	1	1	1	1	1	1	1	1	1	1	1	1	1
QEAM01000005.1	6000	7000	1	1	1	1	1	1	1	1	0.75	1	0.62	0.8	0.76	0	1	0.09	1	0	0.778889	1	1	1	1	1	1	1	1	1	0.88	1	0.93	1	1	1	1	1	1	1	0.989444	1
QEAM01000005.1	7000	8000	1	1	0.98	1	1	1	1	1	0.91	1	0.13	0.28	0.41	0	0.94	0.12	1	0	0.709444	0.99	1	1	1	1	1	1	1	1	1	1	0.98	0.87	1	1	1	1	1	1	0.991667	1
QEAM01000005.1	8000	9000	1	1	0.98	1	1	1	1	1	0.76	1	0.7	0	0.54	0	0.99	0.11	1	0	0.726667	0.995	1	1	0.91	1	1	1	1	1	0.96	0.96	1	0.48	1	1	1	1	1	1	0.961667	1
QEAM01000005.1	9000	10000	1	1	0.91	1	1	0.77	0.99	1	1	1	0.3	0	0.61	0	1	0	1	0	0.698889	0.995	1	1	1	1	1	1	1	1	1	1	1	0.2	1	1	1	1	1	1	0.955556	1
QEAM01000005.1	10000	11000	1	1	0.79	0.88	1	0.96	0.97	1	0.79	0.95	0.18	0	0.57	0.12	1	0.17	1	0	0.687778	0.915	1	1	0.83	0.87	1	0.96	0.85	0.92	0.81	0.94	0.83	0	0.92	0.88	1	0.94	1	0.81	0.864444	0.92
QEAM01000005.1	11000	12000	1	1	0.6	0.81	0.94	0.91	1	1	0.78	0.29	0	0	0.47	0	0.92	0.14	1	0	0.603333	0.795	1	1	0.73	0.99	0.81	0.85	0.97	0.86	0.97	0.79	0.77	0.05	0.91	0.52	0.93	0.87	1	0.38	0.8	0.865
QEAM01000005.1	12000	13000	1	1	0.64	0.96	0.73	0.78	1	0.96	0.22	0.15	0.46	0.17	0	0	0.98	0	1	0	0.558333	0.685	0.93	1	0.95	0.8	0.85	1	1	0.83	0.77	0.43	0.92	0.68	0.97	0.94	1	0.98	0.92	0.55	0.862222	0.925
QEAM01000005.1	13000	14000	1	1	0.76	0.89	0.89	0.75	1	0.97	0.77	0.47	0.37	0	0.31	0	0.92	0	1	0	0.616667	0.765	1	1	0.89	0.84	0.85	0.8	1	0.76	0.66	0.83	0.79	0.98	0.86	0.36	0.99	1	0.96	0.17	0.818889	0.855
QEAM01000005.1	14000	15000	1	1	0.95	0.97	0.95	0.79	1	1	0.33	0.64	0.3	0.15	0.76	0	0.83	0.15	1	0	0.656667	0.81	1	0.87	0.63	1	1	0.58	0.93	0.59	0.61	0.81	0.6	0.92	0.84	0.6	0.98	0.69	0.92	0.63	0.788889	0.825
QEAM01000005.1	15000	16000	1	1	1	1	0.99	0.92	1	1	0.47	0.74	0.27	0.15	0.63	0	1	0	1	0	0.676111	0.955	1	1	0.97	1	0.86	0.94	1	1	1	1	1	1	0.99	0.95	1	0.96	1	0.68	0.963889	1
QEAM01000005.1	16000	17000	1	1	1	0.95	0.99	0.73	1	1	0.89	0.41	0.48	0.53	0.44	0	0.99	0.27	1	0	0.704444	0.92	1	1	1	1	0.93	1	1	1	1	0.98	0.93	1	1	0.92	1	1	1	0.67	0.968333	1
QEAM01000005.1	17000	18000	1	1	1	1	1	1	1	1	1	0.89	0.24	0.52	0.36	0	1	0	1	0	0.722778	1	1	1	1	1	0.92	1	1	1	1	1	0.98	1	0.98	0.53	1	1	1	0.52	0.940556	1
QEAM01000005.1	18000	19000	1	1	1	1	0.93	1	1	1	1	0.93	0.67	0.47	0.44	0	1	0	1	0	0.746667	1	1	1	1	1	1	1	1	1	1	1	1	1	1	0.89	1	1	1	0.87	0.986667	1
QEAM01000005.1	19000	20000	1	1	1	1	1	1	1	1	1	0.95	0.84	0.16	0.45	0	1	0	1	0	0.744444	1	1	1	1	1	1	1	1	1	1	1	1	1	1	1	1	1	1	0.33	0.962778	1
QEAM01000005.1	20000	21000	1	1	1	1	1	1	1	1	1	0.99	0.31	0.47	0.44	0	1	0	1	0	0.733889	1	1	0.95	0.7	0.94	1	1	0.81	0.93	1	1	0.3	1	1	0.17	1	0.11	1	0.65	0.808889	0.975
QEAM01000005.1	21000	22000	1	1	1	1	1	1	1	1	1	1	0.65	0.48	0.95	0	1	0	1	0	0.782222	1	1	1	1	1	1	1	1	1	1	1	1	1	1	1	1	1	1	1	1	1
QEAM01000005.1	22000	23000	1	1	0.93	1	1	1	1	1	1	1	0.37	0.72	0.8	0	1	0	1	0	0.767778	1	1	1	1	1	1	1	1	1	1	1	1	1	1	1	1	1	1	1	1	1
QEAM01000005.1	23000	24000	1	1	1	0.92	1	1	1	1	1	1	0.22	0.43	0.99	0	1	0.25	1	0	0.767222	1	1	0.91	0.92	0.92	0.98	0.96	0.99	1	1	0.86	0.65	0.65	1	0.84	1	0.76	1	0.36	0.877778	0.94
QEAM01000005.1	24000	25000	0.99	1	1	1	1	1	1	1	1	0.97	0.39	0.3	0.98	0	1	0.06	1	0	0.760556	1	1	0.93	1	0.98	1	1	1	1	1	0.98	0.7	0.61	1	0.81	1	0.65	1	0.63	0.905	1
QEAM01000005.1	25000	26000	1	1	1	0.98	1	1	1	1	1	1	0	0.3	1	0	1	0.17	1	0	0.747222	1	1	1	1	0.98	0.95	1	1	1	1	1	0.9	1	1	0.83	1	0.96	1	0.83	0.969444	1
QEAM01000005.1	26000	27000	1	1	1	1	1	1	1	1	1	0.93	0.82	0.19	0.79	0	1	0.2	1	0	0.773889	1	1	1	1	1	1	1	1	1	1	1	1	1	1	0.98	1	1	1	1	0.998889	1
QEAM01000005.1	27000	28000	1	1	1	1	1	1	1	1	1	1	0.89	0.57	0.97	0	1	0.15	1	0	0.81	1	1	1	1	1	1	1	1	1	1	1	1	1	1	1	1	1	1	1	1	1
QEAM01000005.1	28000	29000	1	1	1	1	1	1	1	1	1	0.71	1	0.65	0.97	0	1	0.08	1	0	0.800556	1	1	1	1	1	1	1	0.83	1	1	0.98	1	1	1	0.44	1	0.87	1	0.73	0.936111	1
QEAM01000005.1	29000	30000	1	1	1	0.99	1	1	1	1	1	0.8	1	0.71	0.7	0	1	0.12	1	0	0.795556	1	1	1	1	1	1	1	1	1	0.98	1	1	1	1	0.93	1	1	1	0.73	0.98	1
QEAM01000005.1	30000	31000	1	1	1	0.92	1	1	1	1	1	0.92	1	0.19	0.81	0	0.99	0	1	0	0.768333	1	1	0.96	0.87	0.92	0.93	1	0.8	0.99	1	0.86	1	0.94	0.96	0.52	1	0.97	1	0.52	0.902222	0.96
QEAM01000005.1	31000	32000	1	1	1	0.97	1	1	1	1	1	0.41	0.94	0.3	0.6	0	0.8	0	1	0	0.723333	0.985	0.98	1	0.97	1	1	0.98	0.75	1	0.97	0.77	0.94	0.87	0.87	0.5	0.95	0.99	1	0	0.863333	0.97
QEAM01000005.1	32000	33000	1	1	0.99	0.92	1	0.98	1	1	1	0.71	1	0.27	0.34	0	1	0	1	0	0.733889	0.995	1	0.98	1	0.95	1	1	1	1	1	1	1	0.86	0.98	0.89	1	1	1	0.82	0.971111	1
QEAM01000005.1	33000	34000	1	1	1	0.97	1	1	0.97	1	1	0.85	0.88	0.27	0.38	0.04	1	0	1	0	0.742222	0.985	0.99	1	0.95	0.99	1	1	0.76	1	1	1	1	0.94	0.66	0.16	1	0.78	1	0.77	0.888889	0.995
QEAM01000005.1	34000	35000	1	1	1	1	1	1	1	1	1	0.84	1	0.22	0.48	0	1	0.11	1	0	0.758333	1	1	1	1	1	1	1	1	1	1	1	1	1	1	1	1	1	1	1	1	1
QEAM01000005.1	35000	36000	1	1	1	1	1	1	1	1	1	1	1	0.63	0.47	0	1	0.24	1	0	0.796667	1	1	0.93	1	1	1	0.98	1	0.98	1	1	1	1	1	0.75	1	0.9	1	0.99	0.973889	1
QEAM01000005.1	36000	37000	1	1	1	1	1	1	1	1	1	0.95	1	0.3	0.82	0	1	0	1	0	0.781667	1	1	1	1	1	1	1	1	1	1	1	1	1	1	0.77	1	0.97	1	0.97	0.983889	1
QEAM01000005.1	37000	38000	1	1	1	1	1	1	1	1	1	0.65	1	0.43	0.43	0	1	0.23	1	0	0.763333	1	1	1	1	1	1	1	1	1	1	0.86	1	0.95	1	0.76	1	0.78	1	0.95	0.961111	1
QEAM01000005.1	38000	39000	1	1	1	1	1	1	1	1	1	1	0.94	0.15	0.99	0	1	0.25	1	0	0.796111	1	1	1	1	1	1	1	1	1	1	1	1	1	1	1	1	1	1	1	1	1
QEAM01000005.1	39000	40000	1	1	1	1	1	1	1	1	1	1	0.74	0	0.78	0	1	0.09	1	0	0.756111	1	1	1	1	1	1	1	1	1	1	1	1	0.98	1	1	1	1	1	1	0.998889	1
QEAM01000005.1	40000	41000	1	1	1	1	1	1	1	1	1	1	0.95	0.73	0.65	0	0.99	0.12	1	0	0.802222	1	1	1	1	1	1	1	1	1	1	1	1	1	1	0.97	1	1	1	1	0.998333	1
QEAM01000005.1	41000	42000	1	1	1	1	1	1	1	1	1	1	0.9	0	1	0	1	0.55	1	0	0.802778	1	1	1	1	1	1	1	1	1	1	1	1	0.63	1	0.95	1	1	1	1	0.976667	1
QEAM01000005.1	42000	43000	1	1	1	1	1	1	1	1	0.95	1	1	0.18	1	0	1	0	1	0	0.785	1	1	1	1	1	1	1	1	1	1	1	1	1	1	1	1	1	1	1	1	1
QEAM01000005.1	43000	44000	1	1	1	1	1	1	1	1	0.65	1	1	0.45	0.89	0.4	1	0	1	0	0.799444	1	1	1	1	1	1	1	1	1	1	1	1	1	1	1	1	1	1	1	1	1
QEAM01000005.1	44000	45000	1	1	1	1	1	1	1	1	0.92	1	1	0.3	0.9	0	1	0.05	1	0	0.787222	1	1	1	1	1	1	1	1	1	1	1	1	1	1	1	1	1	1	1	1	1
QEAM01000005.1	45000	46000	1	1	1	1	1	1	1	1	1	1	1	0	0.29	0	1	0.08	1	0	0.742778	1	1	1	1	1	1	1	1	1	0.94	1	1	0.99	1	0.99	1	1	1	0.99	0.995	1
QEAM01000005.1	46000	47000	1	1	1	1	1	0.98	1	1	0.99	1	0.96	0	0.94	0	1	0.08	1	0	0.775	1	1	1	1	1	1	1	1	1	1	1	1	0.94	1	0.85	1	1	1	0.95	0.985556	1
QEAM01000005.1	47000	48000	1	1	1	1	1	1	1	1	1	1	0.8	0	0.65	0	1	0	1	0	0.747222	1	1	1	1	1	1	1	1	1	1	1	1	1	1	0.68	1	1	1	0.96	0.98	1
QEAM01000005.1	48000	49000	1	1	1	1	1	1	1	1	0.99	1	0.98	0	0.51	0	1	0.06	1	0	0.752222	1	1	1	1	1	1	1	1	1	1	1	1	0.76	1	1	1	1	1	1	0.986667	1
QEAM01000005.1	49000	50000	1	1	1	1	1	1	1	1	1	0.99	1	0	0.73	0	1	0	1	0	0.762222	1	1	1	1	1	1	1	1	1	1	1	1	1	1	1	1	1	1	1	1	1
QEAM01000005.1	50000	51000	1	1	1	1	1	1	1	1	0.98	1	0.98	0	0.72	0	1	0.11	1	0	0.766111	1	1	1	0.95	0.97	1	1	1	1	1	1	1	0.75	1	0.73	1	0.95	1	0.5	0.936111	1
QEAM01000005.1	51000	52000	1	1	0.91	0.81	1	1	1	1	0.93	0.81	0.66	0.19	0.81	0	1	0	1	0	0.728889	0.92	1	1	1	0.96	1	0.98	1	1	1	1	1	1	1	0.9	1	1	1	0.83	0.981667	1
QEAM01000005.1	52000	53000	1	1	0.87	0.84	0.98	0.99	1	1	0.69	0.5	0.35	0	0.46	0	1	0.12	1	0	0.655556	0.855	0.91	1	0.71	0.73	0.85	0.97	0.84	0.96	0.72	0.81	0.76	0.84	1	0.77	0.89	0.81	0.92	0.69	0.843333	0.84
QEAM01000005.1	53000	54000	0.94	1	0.54	0.9	0.95	0.44	0.99	0.94	0.37	0.52	0.03	0.16	0.4	0	1	0	1	0	0.565556	0.53	0.83	0.95	0	0.59	0.24	0.53	0.42	0.85	0.37	0.52	0.69	0.44	0.38	0.45	0.76	0.91	0.99	0.3	0.567778	0.525
QEAM01000005.1	54000	55000	0.93	0.93	0.43	0.53	0.56	0.75	0.91	1	0.69	0.69	0.33	0	0.92	0	1	0	1	0	0.592778	0.69	0.45	0.71	0.06	0	0.32	0.29	0.19	0.5	0.13	0.29	0.07	0.03	1	0.51	0.79	0.77	0.87	0	0.387778	0.305
QEAM01000005.1	55000	56000	0.97	1	0.8	0.77	0.92	0.7	0.96	1	0.94	0.46	0.38	0	1	0	1	0	1	0	0.661111	0.86	0.29	0.95	0.05	0.58	0.76	0.49	0.45	0.57	0.88	0.51	0.46	0.3	0.99	0.57	0.67	0.67	0.9	0	0.560556	0.57
QEAM01000005.1	56000	57000	0.62	0.99	0.55	0.97	1	0.96	0.68	0.99	1	0.7	0.1	0	1	0	0.92	0	1	0	0.637778	0.81	0.57	0.96	0.88	0.83	0.94	1	0.92	0.71	0.97	0.96	0.86	0.26	1	0.82	1	1	1	0.49	0.842778	0.93
QEAM01000005.1	57000	58000	0.97	0.89	0.89	0.85	0.72	0.97	0.74	0.77	1	0.61	0.48	0	0.98	0	0.94	0	1	0	0.656111	0.81	0.6	0.57	0.57	0.7	0.58	0.14	0.42	0.45	0.81	0.69	0.36	0	0.97	0.15	0.62	0.78	0.72	0.11	0.513333	0.575
QEAM01000005.1	58000	59000	1	0.91	1	1	0.9	1	0.99	0.98	1	0.72	0.63	0	0.99	0	0.77	0	1	0	0.716111	0.945	1	1	0.95	0.91	0.81	0.8	0.64	0.87	1	0.57	0.7	0.29	1	0.64	1	0.91	0.99	0.66	0.818889	0.89
QEAM01000005.1	59000	60000	0.96	1	1	0.95	0.83	1	0.77	0.95	0.91	0.79	0	0	0.99	0	0.95	0	1	0	0.672222	0.93	0.9	0.94	0.6	0.35	0.65	0.76	0.36	0.78	0.69	0.45	0.53	0.11	0.97	0.21	0.75	0.77	0.86	0.22	0.605556	0.67
QEAM01000005.1	60000	61000	1	1	1	0.95	1	1	0.82	0.89	1	0.97	0.18	0	0.92	0	1	0	1	0	0.707222	0.96	0.96	0.72	0.91	0.4	0.71	0.73	0.68	0.8	0.81	0.96	0.8	0.09	1	0.18	0.95	0.85	0.95	0.37	0.715	0.8
QEAM01000005.1	61000	62000	1	1	1	0.94	1	1	1	1	0.83	0.88	0.91	0.44	1	0	1	0.05	1	0	0.780556	1	0.94	1	1	0.87	1	0.97	1	1	1	1	0.98	0.78	1	0.63	1	0.97	1	0.75	0.938333	1
QEAM01000005.1	62000	63000	1	1	1	0.94	1	1	1	1	0.9	0.65	0.86	0.65	0.71	0	1	0	1	0	0.761667	0.97	1	1	0.99	0.88	1	1	0.94	1	1	0.95	1	1	1	0.87	1	0.95	1	0.86	0.968889	1
QEAM01000005.1	63000	64000	1	1	1	1	1	1	1	1	0.93	0.91	0.95	0.87	0.61	0	1	0	1	0	0.792778	1	0.98	1	1	1	1	1	0.94	1	1	1	0.95	1	0.98	0.54	1	0.99	1	0.84	0.956667	1
QEAM01000005.1	64000	65000	1	1	1	1	1	1	1	1	0.88	1	1	0.02	0.95	0	1	0.14	1	0	0.777222	1	1	1	0.98	1	1	0.92	0.64	1	0.68	1	1	0.91	0.96	0.55	0.96	0.8	1	0.44	0.88	0.97
QEAM01000005.1	65000	66000	1	1	0.83	1	1	1	0.97	1	0.75	1	0.94	0.37	0.42	0	1	0	1	0	0.737778	0.985	1	1	1	0.99	1	0.9	0.92	0.89	0.92	1	1	1	0.86	0.27	0.88	1	1	0.26	0.882778	0.995
QEAM01000005.1	66000	67000	1	1	0.9	1	1	1	0.99	1	0.35	1	0.98	0	0.41	0	1	0	1	0	0.701667	0.995	0.91	0.79	0.91	1	1	0.95	0.95	1	0.49	1	1	0.11	0.69	0.35	0.96	1	0.96	0.38	0.802778	0.95
QEAM01000005.1	67000	68000	0.9	1	0.71	1	1	1	0.67	1	0.45	1	1	0	0.47	0	0.96	0	1	0	0.675556	0.93	0.99	0.96	0.68	1	1	0.96	0.83	1	0.85	1	1	0.68	0.98	0.42	0.71	1	0.97	0.04	0.837222	0.965
QEAM01000005.1	68000	69000	0.99	1	1	1	1	0.95	1	1	0.79	1	0.83	0.27	0.46	0	0.88	0	1	0	0.731667	0.97	1	1	1	1	1	1	0.99	1	0.95	1	1	1	1	1	0.95	1	1	0.52	0.967222	1
QEAM01000005.1	69000	70000	1	1	1	1	1	1	1	1	0.8	1	1	0	0.66	0	1	0.13	1	0	0.755	1	1	1	1	1	1	1	1	1	0.88	1	1	0.96	1	0.99	1	0.93	1	0.9	0.981111	1
QEAM01000005.1	70000	71000	1	1	1	1	0.98	0.9	1	1	0.67	1	0.99	0	0.65	0	1	0.1	1	0	0.738333	0.995	1	1	1	1	1	1	1	1	1	1	1	1	1	1	1	1	1	0.73	0.985	1
QEAM01000005.1	71000	72000	1	1	1	1	0.97	1	0.97	1	0.89	1	1	0	0.74	0	1	0	1	0	0.753889	1	1	1	1	1	1	1	1	1	1	1	1	0.98	1	1	1	1	1	0.79	0.987222	1
QEAM01000005.1	72000	73000	1	1	0.95	1	0.51	0.78	0.96	1	0.84	0.75	1	0	0.43	0	1	0.07	1	0	0.682778	0.895	0.99	0.9	0.79	0.97	1	0.98	0.93	1	1	0.86	1	0.33	1	0.94	0.98	0.95	1	0.64	0.903333	0.975
QEAM01000005.1	73000	74000	1	1	0.89	1	1	0.84	0.75	1	1	0.94	0.65	0	0.61	0	1	0.18	1	0	0.714444	0.915	1	1	1	1	1	1	1	1	1	1	1	1	1	1	1	1	1	1	1	1
QEAM01000005.1	74000	75000	1	1	0.89	1	0.77	1	0.85	0.98	1	0.77	0	0.01	0.09	0	1	0.01	1	0	0.631667	0.87	0.92	0.97	0.78	0.78	0.84	0.73	0.52	0.97	0.76	0.72	0.55	0.93	0.53	0.15	0.89	0.96	0.99	0.64	0.757222	0.78
QEAM01000005.1	75000	76000	1	0.98	0.7	1	0.97	0.9	0.96	0.9	0.49	0.15	0	0.25	0	0	0.87	0	1	0	0.565	0.785	1	1	1	1	1	0.93	1	1	1	0.99	0.78	1	1	0.86	1	1	1	1	0.975556	1
QEAM01000005.1	76000	77000	1	1	0.82	0.8	0.72	0.99	1	0.99	0.57	0.29	0	0	0.32	0	0.92	0	1	0	0.578889	0.76	1	1	1	1	1	1	0.99	1	1	0.94	0.98	0.86	1	1	1	1	1	1	0.987222	1
QEAM01000005.1	77000	78000	1	1	0.84	0.94	1	1	0.96	1	0.71	0.67	0.26	0	0.19	0	1	0	1	0	0.642778	0.89	1	1	1	1	1	1	1	1	1	1	1	0.99	1	1	1	1	1	1	0.999444	1
QEAM01000005.1	78000	79000	1	1	1	1	0.72	1	0.84	1	0.82	0.85	0.38	0	0.42	0	0.7	0.11	1	0	0.657778	0.83	1	0.8	0.84	1	0.79	1	0.88	1	1	0.69	1	0.73	0.98	0.99	0.99	0.77	0.89	0.97	0.906667	0.975
QEAM01000005.1	79000	80000	1	1	0.77	1	0.2	1	0.83	1	0.81	0.74	0.37	0	0	0	0.96	0	1	0	0.593333	0.79	1	0.86	0.8	1	0.87	1	0.87	1	0.72	0.89	0.99	1	0.99	0.9	0.86	0.83	1	0.99	0.920556	0.945
QEAM01000005.1	80000	81000	1	1	0.88	1	0.79	1	0.88	1	0.92	0.49	0	0.25	0	0	0.86	0	1	0	0.615	0.87	1	1	1	1	0.97	1	1	1	1	1	1	1	1	1	1	1	1	1	0.998333	1
QEAM01000005.1	81000	82000	1	1	0.96	1	0.89	1	1	1	0.86	0.84	0.51	0.29	0.27	0	0.95	0	1	0	0.698333	0.92	1	1	1	1	0.95	1	1	1	1	1	1	1	1	1	1	1	1	0.98	0.996111	1
QEAM01000005.1	82000	83000	1	1	0.99	1	1	1	1	1	0.93	0.9	0.43	0	0.28	0	1	0.13	1	0	0.703333	0.995	1	1	1	1	1	1	1	1	1	1	1	1	1	1	1	1	1	0.95	0.997222	1
QEAM01000005.1	83000	84000	1	1	0.98	1	1	1	1	1	1	0.69	0.49	0	0.43	0.13	1	0.09	1	0	0.711667	1	1	1	1	1	1	1	1	1	1	1	1	1	1	1	1	1	1	1	1	1
QEAM01000005.1	84000	85000	1	1	0.89	1	1	1	1	1	1	0.93	0.53	0.09	0.57	0	0.99	0.14	1	0	0.73	0.995	1	1	1	1	1	1	1	0.96	1	0.99	1	1	0.98	1	1	0.94	1	0.96	0.990556	1
QEAM01000005.1	85000	86000	1	1	0.81	1	1	1	1	1	1	0.87	0.9	0.46	0.65	0	0.96	0	1	0	0.758333	0.98	1	0.99	1	1	1	1	1	1	1	1	1	1	0.9	1	1	1	1	0.67	0.975556	1
QEAM01000005.1	86000	87000	1	1	1	1	1	1	1	1	1	0.54	0.7	0.41	0.54	0	1	0	1	0	0.732778	1	1	1	0.79	1	1	1	1	1	1	1	1	1	1	1	1	1	1	0.95	0.985556	1
QEAM01000005.1	87000	88000	1	0.99	1	1	1	0.76	0.67	0.99	0.98	0.3	0.5	0.69	0.73	0	0.91	0	1	0	0.695556	0.835	1	0.77	1	1	1	0.98	1	1	1	1	1	1	1	1	1	1	1	0.87	0.978889	1
QEAM01000005.1	88000	89000	1	0.8	1	0.49	1	0.79	0.76	1	1	0.07	0.98	0.31	0.92	0	0.82	0	1	0	0.663333	0.81	1	1	1	0.79	1	1	0.93	0.99	1	0.9	1	1	1	1	1	1	1	0.97	0.976667	1
QEAM01000005.1	89000	90000	1	0.97	1	0.47	1	0.99	0.75	0.7	0.97	0.53	0.77	0.62	1	0	0.62	0	1	0	0.688333	0.76	0.95	0.61	0.79	0.43	0.8	0.35	0.48	0.69	0.54	0.46	0.36	1	1	0.41	0.56	0.57	0.53	0.77	0.627778	0.565
QEAM01000005.1	90000	91000	1	0.68	0.96	0.39	1	0.96	0.89	0.69	0.8	0.53	0.87	0.3	1	0	0.69	0	1	0	0.653333	0.745	0.95	0.71	0.83	0.71	0.63	0	0.19	0	0.43	0.46	0.67	0.7	0.89	0.23	0.16	0.43	0.64	0.17	0.488889	0.545
QEAM01000005.1	91000	92000	1	0.8	1	0.71	1	1	0.96	0.65	0.58	0.91	0.98	0.2	1	0	0.74	0	1	0	0.696111	0.855	1	0.83	0.97	0.5	1	0.64	0.45	0.23	0.71	0.86	0.76	0.31	1	0.23	0.81	0.56	0.92	0.74	0.695556	0.75
QEAM01000005.1	92000	93000	0.98	1	1	0.89	1	1	0.71	0.97	0.41	0.85	0.81	0	1	0	0.78	0.08	1	0	0.693333	0.87	0.78	1	1	0.91	1	1	0.66	0.79	0.68	0.95	1	0.63	1	0.55	0.98	0.79	1	0.56	0.848889	0.93
QEAM01000005.1	93000	94000	1	1	1	0.98	1	1	0.93	0.86	0.99	0.71	0.77	0	0.9	0	1	0.05	1	0	0.732778	0.955	1	1	1	1	1	1	1	1	1	1	1	1	1	0.87	1	1	1	1	0.992778	1
QEAM01000005.1	94000	95000	1	1	1	1	1	1	1	1	0.73	0.97	0.96	0	0.94	0	1	0.24	1	0	0.768889	1	1	1	1	1	1	1	1	1	1	1	1	1	1	1	1	1	1	1	1	1
QEAM01000005.1	95000	96000	1	1	1	1	1	1	1	1	1	1	0.54	0.45	0.63	0	1	0.27	1	0	0.771667	1	1	1	1	0.83	1	1	0.86	1	1	1	1	1	1	0.88	1	1	1	0.86	0.968333	1
QEAM01000005.1	96000	97000	1	1	1	1	1	1	1	1	1	0.97	0.76	0.69	0.72	0	1	0	1	0	0.785556	1	1	1	1	1	1	1	0.96	0.98	1	1	0.97	1	1	0.77	1	1	1	0.65	0.962778	1
QEAM01000005.1	97000	98000	1	1	1	1	1	1	1	1	1	0.99	0.91	0.94	0.87	0	1	0	1	0	0.817222	1	1	1	1	1	1	1	1	1	1	1	1	1	1	0.86	1	1	1	0.92	0.987778	1
QEAM01000005.1	98000	99000	1	1	0.98	1	1	1	1	1	1	0.91	0.98	1	0.22	0	1	0.27	1	0	0.797778	1	1	1	1	1	0.94	1	1	0.97	1	1	0.95	1	1	0.85	1	0.99	1	0.88	0.976667	1
QEAM01000005.1	99000	100000	1	1	1	1	1	1	0.99	0.99	1	0.81	0.68	0.75	0.54	0	1	0	1	0	0.764444	0.995	1	1	1	1	1	1	1	1	1	1	1	1	1	1	1	1	1	0.95	0.997222	1
QEAM01000005.1	100000	101000	1	1	1	1	1	1	1	0.89	1	0.81	0.75	0.43	0.37	0	1	0	1	0	0.736111	1	1	1	1	1	1	1	1	1	1	1	1	1	1	1	1	1	1	1	1	1
QEAM01000005.1	101000	102000	1	1	1	1	1	1	1	0.96	1	1	0.94	0.19	0.58	0	1	0	1	0	0.759444	1	1	1	1	1	1	1	1	1	1	1	0.95	1	1	0.89	0.96	1	1	0.91	0.983889	1
QEAM01000005.1	102000	103000	1	1	1	1	1	1	1	0.92	1	1	0.79	0.02	0.9	0	1	0.26	1	0	0.771667	1	1	0.98	1	0.93	0.72	0.99	0.55	0.98	0.86	0.93	0.9	0.92	1	0.39	0.97	0.53	1	0.34	0.832778	0.93
QEAM01000005.1	103000	104000	1	1	1	1	1	1	1	0.99	0.63	1	0.87	0.22	0.81	0	1	0	1	0	0.751111	1	1	1	1	1	1	1	1	1	1	1	0.98	0.95	1	0.76	1	0.95	1	0.58	0.956667	1
QEAM01000005.1	104000	105000	1	1	1	1	0.93	1	1	0.74	0.67	0.73	0.99	0.08	0.92	0	1	0	1	0	0.725556	0.96	1	1	1	1	1	1	1	0.99	1	1	1	0.83	1	0.95	1	1	1	1	0.987222	1
QEAM01000005.1	105000	106000	1	1	0.77	1	1	1	1	1	1	0.59	0.72	0	0.86	0	1	0	1	0	0.718889	1	1	1	1	1	1	1	0.94	0.95	1	0.97	1	0.92	1	1	1	0.99	1	0.73	0.972222	1
QEAM01000005.1	106000	107000	1	1	0.88	0.97	1	1	1	1	0.96	0.82	1	0	0.72	0	1	0.04	1	0	0.743889	0.985	1	0.8	0.76	0.96	0.96	1	0.82	0.96	0.96	0.72	1	0.74	1	0.98	0.83	0.6	1	0.41	0.861111	0.96
QEAM01000005.1	107000	108000	0.92	1	0.82	0.67	1	1	0.98	1	1	0.62	0.81	0	0.92	0	0.99	0	1	0	0.707222	0.92	1	0.88	0.82	0.92	0.91	1	0.73	0.75	0.96	0.68	0.97	0.19	1	0.29	1	0.75	0.99	0.26	0.783333	0.895
QEAM01000005.1	108000	109000	0.85	1	1	1	1	1	0.64	0.97	1	0.44	0.59	0.08	0.85	0	0.95	0	1	0	0.687222	0.9	1	1	1	1	1	1	1	1	1	1	1	0.85	1	1	1	1	1	1	0.991667	1
QEAM01000005.1	109000	110000	0.99	1	1	1	0.93	1	0.88	1	1	0.74	0.56	0.18	0.81	0	1	0	1	0	0.727222	0.96	1	1	1	1	1	1	0.96	1	1	1	1	1	1	0.87	1	1	1	0.98	0.989444	1
QEAM01000005.1	110000	111000	1	1	1	0.89	0.94	1	0.69	1	1	1	0.68	0.22	0.39	0	0.94	0	0.98	0	0.707222	0.94	0.8	0.82	0.85	0.8	0.59	1	0.33	0.58	0.93	1	0.82	0.51	0.61	0.23	0.94	0.83	0.91	0	0.697222	0.81
QEAM01000005.1	111000	112000	1	1	1	0.92	0.51	1	0.84	1	1	0.93	0.66	0	0.78	0	0.95	0	1	0	0.699444	0.925	0.84	0.98	0.99	0.69	0.95	1	0.94	0.98	1	1	0.81	0.97	0.86	0.4	1	1	1	0.34	0.875	0.975
QEAM01000005.1	112000	113000	0.99	1	1	1	0.55	1	0.74	1	0.87	0.94	0.65	0	0.39	0	0.99	0	1	0	0.673333	0.905	1	1	1	1	1	1	0.91	1	1	1	1	1	1	1	1	1	1	0.95	0.992222	1
QEAM01000005.1	113000	114000	1	1	1	1	1	1	0.95	1	0.88	1	0.89	0	0.38	0.04	1	0	1	0	0.73	1	0.93	1	0.81	0.98	0.62	1	0.91	1	0.75	1	0.85	1	0.85	0.9	1	1	1	0.79	0.910556	0.955
QEAM01000005.1	114000	115000	1	1	0.98	0.94	1	1	0.97	1	0.07	1	0.45	0.61	0.23	0	1	0	1	0	0.680556	0.975	1	1	1	0.9	0.96	1	0.96	1	0.71	1	1	1	1	0.87	1	1	1	0.97	0.965	1
QEAM01000005.1	115000	116000	1	1	1	1	1	1	1	1	0.8	1	0.96	0.61	0.63	0	1	0	1	0	0.777778	1	1	1	0.87	0.97	1	1	0.96	1	0.95	1	1	1	0.96	0.87	1	1	1	0.8	0.965556	1
QEAM01000005.1	116000	117000	1	1	1	1	1	1	1	1	1	1	0.81	0.48	0.83	0.08	1	0.31	1	0	0.806111	1	1	1	1	1	1	1	1	1	1	1	1	1	1	1	1	1	1	0.82	0.99	1
QEAM01000005.1	117000	118000	1	1	1	1	1	1	1	1	0.99	1	1	0.46	0.93	0.04	1	0.17	1	0	0.810556	1	1	1	1	1	1	1	1	1	1	1	1	1	1	1	1	1	1	0.9	0.994444	1
QEAM01000005.1	118000	119000	1	1	1	1	1	1	1	1	0.52	1	0.83	0.15	0.43	0	1	0	1	0	0.718333	1	1	1	1	1	1	1	1	1	1	1	0.86	1	1	1	1	1	1	0.97	0.990556	1
QEAM01000005.1	119000	120000	1	1	1	1	1	1	1	1	0.67	1	0.94	0.39	0.42	0	1	0.09	1	0	0.750556	1	1	1	1	1	1	1	1	1	1	1	1	1	1	1	1	1	1	1	1	1
QEAM01000005.1	120000	121000	1	1	1	0.97	1	1	1	1	0.88	1	0.6	0.25	0.77	0	1	0.09	1	0	0.753333	1	1	1	1	1	1	1	1	1	1	1	1	1	1	1	1	1	1	1	1	1
QEAM01000005.1	121000	122000	1	1	1	1	1	1	1	1	0.61	1	0.86	0.19	0.57	0	1	0	1	0	0.735	1	1	1	1	1	1	1	1	1	1	1	1	1	0.95	0.89	1	1	1	0.71	0.975	1
QEAM01000005.1	122000	123000	1	1	0.92	1	1	1	1	1	0.78	1	0.91	0.13	0.59	0	1	0	1	0	0.740556	1	1	1	1	1	1	1	1	1	1	1	1	1	1	0.72	1	1	1	0.99	0.983889	1
QEAM01000005.1	123000	124000	1	1	1	1	1	1	1	1	0.92	1	0.95	0.17	0	0	0.99	0.09	1	0	0.728889	1	1	1	1	1	1	1	1	1	1	1	1	1	1	1	1	1	1	1	1	1
QEAM01000005.1	124000	125000	1	1	1	1	1	0.99	1	1	0.98	1	0.95	0.33	0.45	0	0.96	0.41	1	0	0.781667	0.995	1	1	1	1	1	1	1	1	1	1	1	1	1	1	1	1	1	1	1	1
QEAM01000005.1	125000	126000	1	1	1	1	1	0.9	1	1	1	1	0.93	0.37	0.24	0	0.94	0.3	1	0	0.76	1	1	1	1	1	1	1	1	1	1	1	1	1	1	1	1	1	1	0.95	0.997222	1
QEAM01000005.1	126000	127000	1	1	1	1	1	1	1	1	1	0.98	1	0.21	0.61	0	0.9	0	1	0	0.761111	1	1	1	1	1	1	1	1	1	1	1	1	1	1	1	1	1	1	1	1	1
QEAM01000005.1	127000	128000	1	1	1	1	1	0.93	1	1	1	0.65	1	0.92	0.82	0	1	0	1	0	0.795556	1	1	1	1	1	0.95	1	1	1	1	1	1	1	1	0.83	1	1	1	1	0.987778	1
QEAM01000005.1	128000	129000	1	1	1	1	1	0.93	0.96	1	1	0.95	1	0.94	0.75	0	1	0	1	0	0.807222	1	1	1	0.93	1	1	0.93	0.99	1	1	1	0.89	1	1	0.64	1	0.96	1	0.93	0.959444	1
QEAM01000005.1	129000	130000	1	1	1	1	1	1	1	1	1	0.89	1	1	0.94	0	1	0	1	0	0.823889	1	0.96	0.96	0.52	1	0.82	1	0.67	1	1	1	0.87	1	1	0.26	0.9	0.65	1	0.42	0.835	0.96
QEAM01000005.1	130000	131000	1	1	1	1	1	1	1	0.93	0.66	1	0.95	0.87	1	0	1	0	1	0	0.800556	1	1	1	0.97	1	1	1	1	0.99	0.99	1	1	1	1	0.9	1	1	1	0.73	0.976667	1
QEAM01000005.1	131000	132000	1	1	1	1	1	1	0.65	0.97	0.69	1	0.88	0.73	1	0	1	0.29	1	0	0.789444	1	1	1	1	1	1	1	1	1	1	1	1	1	1	1	1	1	1	1	1	1
QEAM01000005.1	132000	133000	1	1	0.99	1	1	1	0.88	0.49	0.39	1	0.48	0	1	0	0.9	0	1	0	0.673889	0.945	0.93	0.66	0.7	0.78	1	0.6	0.43	0.83	0.74	1	0.52	0.84	1	0.68	1	0.65	0.95	0.89	0.788889	0.805
QEAM01000005.1	133000	134000	1	1	0.85	0.75	0.73	0.7	0.72	0.75	0.3	1	0.52	0.15	1	0	0.91	0	1	0	0.632222	0.74	0.48	0.59	0.36	0.18	0.44	0.49	0.32	0	0.3	0.92	0.25	0.68	0.96	0	0.66	0.12	0.74	0.15	0.424444	0.4
QEAM01000005.1	134000	135000	0.82	1	0.97	0.69	0.85	0.66	0.42	0.74	0.21	1	0.57	0	0.83	0	0.69	0.22	1	0	0.592778	0.69	0.67	1	0.94	0.6	0.57	0.96	0.71	0.48	0.28	0.99	0.63	0.65	1	0.3	0.81	0.68	1	0.5	0.709444	0.675
QEAM01000005.1	135000	136000	0.96	1	1	0.89	0.98	1	0.94	0.63	0.96	1	0.69	0.3	1	0	0.89	0.05	1	0	0.738333	0.95	0.71	0.87	0.93	0.85	0.77	0.64	0.85	0.31	0.89	1	0.63	0.88	1	0.37	0.75	0.85	0.81	0.68	0.766111	0.83
QEAM01000005.1	136000	137000	1	1	1	0.92	0.86	0.91	0.95	0.89	1	1	0.91	0	0.98	0	0.93	0	1	0	0.741667	0.925	0.71	0.91	0.85	0.76	0.68	0.86	0.87	0.89	1	1	0.98	0.04	0.99	0.42	0.9	0.66	0.99	0.58	0.782778	0.865
QEAM01000005.1	137000	138000	0.97	1	1	1	0.58	0.7	0.9	0.92	1	1	0.57	0	0.84	0	1	0	1	0	0.693333	0.91	0.97	0.94	1	0.95	0.84	0.8	0.57	0.78	1	1	0.95	0	0.97	0.75	0.82	0.82	1	0.44	0.811111	0.89
QEAM01000005.1	138000	139000	1	1	0.94	1	0.85	0.87	0.85	1	1	1	0.39	0	0.75	0	1	0	1	0	0.702778	0.905	1	0.89	0.72	0.74	0.47	0.87	0.84	0.94	0.92	1	0.85	0	0.89	0.64	1	0.85	0.98	0.75	0.797222	0.86
QEAM01000005.1	139000	140000	1	1	1	1	0.64	1	0.79	1	0.89	1	0.54	0.37	0.94	0	1	0	1	0	0.731667	0.97	1	0.84	0.86	0.9	0.83	1	0.98	0.91	1	1	1	0.98	1	0.92	1	1	1	0.89	0.950556	0.99
QEAM01000005.1	140000	141000	1	1	1	1	0.51	1	1	1	0.95	1	0.94	0.43	0.92	0	1	0	1	0	0.763889	1	1	1	1	1	0.94	1	1	1	1	1	1	1	1	1	1	1	1	0.98	0.995556	1
QEAM01000005.1	141000	142000	1	1	1	0.77	0.28	1	1	1	0.74	1	0.95	0.26	1	0	1	0	1	0	0.722222	1	1	1	1	1	0.98	1	1	1	1	1	1	1	1	1	1	1	1	0.91	0.993889	1
QEAM01000005.1	142000	143000	1	1	1	1	0.9	1	1	1	0.46	0.71	0.43	0.61	1	0	1	0	1	0	0.728333	1	1	1	1	0.85	1	1	1	1	0.99	1	1	1	1	1	1	1	1	0.98	0.99	1
QEAM01000005.1	143000	144000	1	1	1	1	0.66	1	1	1	0.64	0.54	0.8	0	1	0.11	1	0.02	1	0	0.709444	1	1	1	0.83	0.94	0.86	1	0.89	0.98	1	0.89	0.97	0.95	1	0.79	1	1	1	0.75	0.936111	0.975
QEAM01000005.1	144000	145000	0.95	1	0.79	0.84	0.7	0.85	0.96	0.86	0.72	0.69	0.61	0.31	1	0	1	0.09	1	0	0.687222	0.815	1	1	1	0.77	0.8	1	1	1	1	0.93	0.94	1	1	1	1	1	1	0.95	0.966111	1
QEAM01000005.1	145000	146000	1	1	0.99	0.79	0.79	0.98	0.82	0.84	0.67	0.86	0.73	0	0.96	0	0.8	0	1	0	0.679444	0.81	1	1	0.93	0.83	0.9	1	1	0.93	1	1	1	0.2	1	1	1	1	1	1	0.932778	1
QEAM01000005.1	146000	147000	1	0.99	0.75	0.4	0.49	0.99	0.89	0.9	0.64	0.72	0.76	0	0.74	0	0.97	0.17	1	0	0.633889	0.745	1	1	1	0.96	0.98	1	1	1	1	1	1	0	1	1	1	1	1	1	0.941111	1
QEAM01000006.1	0	1000	1	1	1	1	1	1	1	1	1	0.96	0.86	0.03	1	0	1	0	1	0	0.769444	1	1	1	1	0.98	1	1	1	1	1	1	1	0.71	1	1	1	1	1	1	0.982778	1
QEAM01000006.1	1000	2000	1	1	1	1	1	1	1	1	0.98	1	0.96	0.19	1	0.17	1	0	1	0	0.794444	1	1	1	1	1	1	1	1	1	1	1	1	1	1	1	1	1	1	1	1	1
QEAM01000006.1	2000	3000	1	1	1	1	1	1	1	1	0.95	1	0.86	0.2	0.92	0	1	0	1	0	0.773889	1	1	1	1	1	1	1	1	1	0.98	1	1	0.74	1	1	1	1	1	0.83	0.975	1
QEAM01000006.1	3000	4000	1	1	1	0.99	1	0.95	1	0.99	0.73	1	0.93	0	0.83	0	1	0.33	1	0	0.763889	0.99	1	1	1	1	1	0.85	0.98	1	1	1	1	0.58	1	1	1	1	1	0.99	0.966667	1
QEAM01000006.1	4000	5000	1	1	1	1	1	1	1	1	1	1	0.82	0.43	0.9	0	1	0.17	1	0	0.795556	1	1	1	1	1	1	1	1	1	1	1	1	1	1	1	1	1	1	1	1	1
QEAM01000006.1	5000	6000	1	1	1	0.98	1	1	1	1	1	1	0.82	0.69	0.84	0.14	1	0	1	0	0.803889	1	1	1	0.84	0.98	1	0.97	1	1	1	1	1	1	1	1	1	1	1	1	0.988333	1
QEAM01000006.1	6000	7000	1	1	1	1	1	1	1	1	1	1	0.9	0.19	0.87	0	1	0.34	1	0	0.794444	1	1	1	1	1	0.97	1	1	1	1	1	1	1	1	1	1	1	1	0.74	0.983889	1
QEAM01000006.1	7000	8000	1	1	1	0.95	1	1	1	1	1	0.83	0.95	0.17	0.56	0	1	0	1	0.04	0.75	1	1	1	1	1	1	1	1	1	1	1	1	1	1	1	1	1	1	1	1	1
QEAM01000006.1	8000	9000	1	1	1	1	1	1	1	1	0.88	0.94	0.83	0.18	0.65	0.04	1	0	1	0	0.751111	1	1	1	1	1	1	1	1	1	1	1	1	0.9	1	1	1	1	1	0.83	0.985	1
QEAM01000006.1	9000	10000	1	0.99	1	1	1	0.97	1	0.68	0.99	0.87	0.99	0.63	0.72	0.24	1	0	1	0.09	0.787222	0.99	1	1	1	1	1	1	1	1	1	1	1	1	1	1	1	1	1	0.86	0.992222	1
QEAM01000006.1	10000	11000	1	1	1	1	1	1	1	0.81	0.96	0.93	0.64	0.22	0.88	0.04	1	0.14	1	0	0.756667	0.98	1	1	1	1	1	1	1	1	1	1	1	1	1	1	1	1	1	1	1	1
QEAM01000006.1	11000	12000	1	1	1	1	1	1	1	1	0.99	1	0.97	0.21	0.84	0.27	1	0.2	1	0.04	0.806667	1	0.99	1	0.97	1	0.92	0.95	1	0.72	0.79	0.98	1	0.86	1	0.9	1	0.79	1	0.55	0.912222	0.975
QEAM01000006.1	12000	13000	1	1	1	1	1	1	1	1	0.91	1	1	0.6	0.92	0	1	0	1	0	0.801667	1	1	1	1	1	1	1	1	1	1	1	1	1	1	1	1	1	1	1	1	1
QEAM01000006.1	13000	14000	1	1	1	1	1	1	1	1	0.98	1	0.99	0.15	0.99	0	1	0	1	0	0.783889	1	1	1	1	1	1	1	1	1	1	1	1	1	1	1	1	1	1	1	1	1
QEAM01000006.1	14000	15000	1	1	1	1	1	1	1	1	0.77	1	0.99	0	0.87	0	1	0.28	1	0.04	0.775	1	1	1	1	1	1	1	1	1	1	1	1	0.96	1	1	1	1	1	0.95	0.995	1
QEAM01000006.1	15000	16000	1	1	1	1	1	0.97	1	1	0.43	0.88	0.91	0	0.85	0.07	1	0.03	1	0	0.73	0.985	1	1	1	1	1	1	1	1	1	1	1	1	1	1	1	1	1	1	1	1
QEAM01000006.1	16000	17000	1	1	1	1	1	1	1	1	0.31	0.67	0.97	0	0.9	0.15	1	0.5	1	0	0.75	1	1	1	1	0.96	1	1	1	1	1	1	1	1	1	1	1	1	1	1	0.997778	1
QEAM01000006.1	17000	18000	1	1	1	1	1	1	1	1	0.89	0.92	1	0	0.76	0	1	0	1	0	0.753889	1	1	1	0.92	0.95	1	1	1	1	0.94	0.98	1	0.59	1	1	1	1	1	0.94	0.962222	1
QEAM01000006.1	18000	19000	1	1	1	1	1	1	0.94	1	0.76	0.48	0.85	0	0.7	0	1	0.08	1	0	0.711667	0.97	1	1	1	0.99	1	1	1	0.99	1	1	1	0.43	1	1	1	1	1	0.6	0.945	1
QEAM01000006.1	19000	20000	1	1	1	1	1	1	1	1	1	0.73	0.81	0	0.59	0.15	1	0	1	0	0.737778	1	0.97	1	1	0.98	1	0.97	0.74	1	1	0.87	1	0.69	1	0.96	1	0.99	1	0.73	0.938889	0.995
QEAM01000006.1	20000	21000	1	1	1	1	1	1	1	1	1	1	0.98	0.15	0.81	0.12	1	0	1	0	0.781111	1	1	1	1	1	1	1	1	1	1	1	1	1	1	1	1	1	1	1	1	1
QEAM01000006.1	21000	22000	1	1	1	0.96	1	1	1	1	0.71	0.97	0.64	0	1	0	1	0	1	0	0.737778	1	1	1	1	1	1	1	1	1	1	1	1	1	1	1	1	1	1	1	1	1
QEAM01000006.1	22000	23000	1	1	1	1	1	1	1	1	0.99	1	0.99	0.15	1	0	1	0.14	1	0	0.792778	1	1	1	1	0.99	1	1	0.99	0.95	1	0.96	1	0.84	1	1	1	0.99	1	0.68	0.966667	1
QEAM01000006.1	23000	24000	1	1	1	1	1	1	1	1	1	0.89	0.93	0.2	1	0	1	0.14	1	0	0.786667	1	1	1	1	1	1	1	1	1	1	1	0.84	0.97	1	0.91	1	1	1	0.75	0.970556	1
QEAM01000006.1	24000	25000	1	1	1	1	1	1	1	1	1	0.82	1	0.93	1	0	1	0.06	1	0	0.822778	1	1	1	1	1	1	1	1	1	1	1	1	1	1	1	1	1	1	1	1	1
QEAM01000006.1	25000	26000	1	1	1	1	1	1	1	1	1	0.94	0.86	0.55	1	0	1	0.18	1	0.14	0.815	1	1	1	1	1	1	1	1	1	1	1	1	1	1	1	1	1	1	0.98	0.998889	1
QEAM01000006.1	26000	27000	1	1	1	1	1	1	1	1	1	0.76	0.92	0.69	1	0	1	0	1	0	0.798333	1	1	1	1	1	1	1	0.95	1	1	1	1	1	1	0.99	1	1	1	0.83	0.987222	1
QEAM01000006.1	27000	28000	1	1	1	1	1	1	1	1	1	0.9	0.99	0.08	0.92	0	1	0.19	1	0	0.782222	1	1	1	1	1	1	1	1	1	1	1	1	1	1	1	1	1	1	1	1	1
QEAM01000006.1	28000	29000	1	1	0.82	1	1	1	1	1	1	0.64	0.99	0.24	0.18	0	1	0	1	0	0.715	1	1	1	1	0.89	0.98	1	1	1	1	0.78	1	0.96	1	0.85	1	1	1	0.74	0.955556	1
QEAM01000006.1	29000	30000	1	1	1	0.98	0.93	1	1	1	1	0.34	1	0	0.88	0	1	0.13	1	0	0.736667	1	1	0.99	0.99	0.92	0.99	0.91	1	1	1	0.72	1	0.58	1	0.63	1	1	1	0.65	0.91	0.995
QEAM01000006.1	30000	31000	1	1	0.37	0.85	1	1	1	1	1	0.62	0.91	0	0.64	0	1	0	1	0	0.688333	0.955	1	0.92	0.62	0.83	0.92	0.95	0.99	1	1	0.89	1	0.6	0.84	0.34	0.8	0.97	1	0.59	0.847778	0.92
QEAM01000006.1	31000	32000	1	0.95	0.94	0.99	0.98	1	1	1	1	0.93	1	0.24	0.56	0	1	0	1	0	0.755	0.985	1	1	1	1	1	1	1	1	1	1	1	1	1	0.91	1	1	1	1	0.995	1
QEAM01000006.1	32000	33000	1	1	1	1	0.96	1	1	1	0.84	0.53	0.93	0.15	0.98	0	1	0	1	0	0.743889	0.99	1	0.98	0.82	0.9	1	1	1	1	1	0.91	0.8	1	1	0.85	1	1	1	1	0.958889	1
QEAM01000006.1	33000	34000	1	1	1	1	1	1	1	1	1	0.9	0.73	0.67	1	0	1	0.58	1	0	0.826667	1	1	1	1	1	1	1	1	1	1	0.85	0.99	1	1	1	1	0.98	1	0.97	0.988333	1
QEAM01000006.1	34000	35000	1	1	0.95	1	1	1	1	0.8	0.66	0.75	0.54	0.11	1	0	1	0.29	1	0	0.727778	0.975	1	1	1	1	1	1	1	1	1	1	1	1	1	1	1	1	1	1	1	1
QEAM01000006.1	35000	36000	0.64	1	0.8	0.98	1	1	0.95	0.95	0.46	0.78	0.08	0	1	0	1	0	1	0	0.646667	0.875	0.42	0.67	0.34	0.31	0.72	0.8	0.48	0.48	0.36	0.84	0.38	0.36	1	0.3	1	0.91	1	0.76	0.618333	0.575
QEAM01000006.1	36000	37000	0.98	0.39	0.25	0.86	0.98	0.76	0.51	0.43	0.21	0.57	0.19	0	1	0	1	0	1	0	0.507222	0.47	0.69	0.8	0.79	0.72	0.7	0.74	0.86	0.93	0.82	0.68	0.6	0.33	1	0.57	1	0.85	1	0.29	0.742778	0.765
QEAM01000006.1	37000	38000	1	0.6	0	0.74	0.8	0.92	0.59	0.36	0.15	0	0	0	1	0	1	0	1	0	0.453333	0.475	1	0.64	0.25	0.82	0.97	0.94	0.76	0.57	0.2	0.16	0	0.44	1	0.8	1	0.99	1	0.23	0.653889	0.78
QEAM01000006.1	38000	39000	1	0.8	0.59	0.52	0.31	0.96	0.48	0.19	0	0.14	0.44	0	0.97	0	0.92	0	1	0	0.462222	0.46	0.99	0.73	0.8	0.96	0.78	0.85	0.77	0.65	0.27	0.44	0.39	0.59	1	0.74	0.92	0.7	0.9	0.44	0.717778	0.755
QEAM01000006.1	39000	40000	1	0.98	0.97	1	0.95	1	0.97	0.58	0.8	1	0.23	0.3	1	0	1	0	1	0	0.71	0.97	1	1	1	1	0.95	1	0.9	1	0.99	1	0.97	0.99	1	1	1	1	1	1	0.988889	1
QEAM01000006.1	40000	41000	1	1	0.99	1	1	1	1	1	1	1	0.47	0	1	0	1	0	1	0	0.747778	1	1	0.74	0.92	1	0.92	1	0.87	1	0.98	1	0.93	1	1	1	1	1	1	0.93	0.960556	1
QEAM01000006.1	41000	42000	1	1	1	1	1	1	0.98	1	1	1	0.51	0.35	1	0	1	0.17	1	0	0.778333	1	1	0.99	0.96	1	1	1	1	1	1	1	0.99	1	1	1	1	1	1	0.93	0.992778	1
QEAM01000006.1	42000	43000	1	1	1	1	1	1	1	1	1	1	0.93	1	1	0.16	1	0	1	0	0.838333	1	1	1	1	1	1	1	1	1	1	1	1	1	1	1	1	1	1	1	1	1
QEAM01000006.1	43000	44000	1	1	1	1	1	1	1	1	1	1	1	1	1	0	1	0	1	0	0.833333	1	1	1	1	1	1	1	1	1	1	1	1	1	1	1	1	1	1	1	1	1
QEAM01000006.1	44000	45000	1	1	1	1	1	1	1	1	1	1	1	0.89	1	0	1	0.2	1	0	0.838333	1	1	1	1	1	1	1	1	1	1	1	1	1	1	0.97	1	1	1	1	0.998333	1
QEAM01000006.1	45000	46000	1	1	1	1	1	1	1	1	1	1	0.9	0.3	1	0	1	0.19	1	0	0.799444	1	1	1	1	1	1	1	0.99	1	1	1	1	1	1	0.97	1	1	1	1	0.997778	1
QEAM01000006.1	46000	47000	1	1	1	0.8	1	1	1	1	1	1	0.87	0.22	0.95	0	1	0	1	0	0.768889	1	1	1	1	1	1	1	1	1	1	1	1	0.98	1	0.95	1	1	1	1	0.996111	1
QEAM01000006.1	47000	48000	1	1	1	0.93	1	0.95	1	1	1	0.28	0.21	0.01	0.81	0	1	0	1	0	0.677222	0.975	0.97	0.88	0.84	0.55	1	0.9	1	1	1	0.98	0.79	0.33	1	0.76	0.99	0.95	1	0.65	0.866111	0.96
QEAM01000006.1	48000	49000	1	1	1	1	1	1	1	1	1	0.93	0.81	0.17	0.66	0	0.91	0.1	1	0	0.754444	1	1	1	1	1	1	1	1	1	1	1	1	0.84	1	1	1	1	1	0.75	0.977222	1
QEAM01000006.1	49000	50000	1	1	1	1	1	1	1	1	1	0.99	0.91	0	0.41	0	0.9	0	1	0	0.733889	1	1	1	1	1	1	1	1	1	1	1	1	0.94	1	1	1	1	1	0.61	0.975	1
QEAM01000006.1	50000	51000	1	1	0.91	1	1	1	1	1	1	0.94	1	0	0.88	0	1	0.1	1	0	0.768333	1	1	1	0.99	1	1	1	1	1	1	0.96	1	0.19	0.98	1	1	1	1	0.87	0.943889	1
QEAM01000006.1	51000	52000	1	1	1	1	1	1	1	1	1	0.93	0.73	0	0.38	0	1	0	1	0	0.724444	1	1	1	1	1	1	1	1	1	1	1	1	0.99	1	1	1	1	1	1	0.999444	1
QEAM01000006.1	52000	53000	1	1	1	1	1	1	1	1	1	0.93	0.96	0	0.53	0.3	1	0.23	1	0	0.775	1	1	1	1	1	1	1	0.96	1	1	1	1	0.86	0.98	1	1	0.77	1	0.99	0.975556	1
QEAM01000006.1	53000	54000	1	1	1	1	1	1	1	1	1	1	0.22	0	0.66	0.09	1	0	1	0	0.720556	1	1	1	1	1	1	1	1	1	1	1	1	1	1	1	1	1	1	1	1	1
QEAM01000006.1	54000	55000	1	1	1	1	1	1	1	1	1	1	1	0.48	0.91	0	1	0	1	0	0.799444	1	1	1	1	1	1	1	1	1	1	1	1	1	1	1	1	1	1	1	1	1
QEAM01000006.1	55000	56000	1	1	1	1	1	1	1	1	1	1	1	0.4	0.95	0	1	0.3	1	0	0.813889	1	1	1	1	1	1	1	1	1	1	1	1	1	1	1	1	0.95	1	0.95	0.994444	1
QEAM01000006.1	56000	57000	1	1	1	1	1	1	1	1	0.9	1	1	0.55	0.88	0	1	0.59	1	0	0.828889	1	1	1	1	1	1	1	1	1	1	1	1	1	1	1	1	1	1	0.89	0.993889	1
QEAM01000006.1	57000	58000	1	1	1	1	1	1	1	1	1	1	1	0.15	0.56	0.1	1	0.17	1	0	0.776667	1	1	1	0.95	1	1	1	0.91	1	1	1	1	0.78	1	1	1	1	1	0.68	0.962222	1
QEAM01000006.1	58000	59000	1	1	1	1	1	1	1	1	1	1	1	0.19	0.39	0	1	0.18	1	0	0.764444	1	1	1	1	1	1	1	1	1	1	1	1	1	1	1	1	1	1	1	1	1
QEAM01000006.1	59000	60000	1	1	1	1	1	1	1	1	1	0.97	1	0.09	0.7	0	1	0.29	1	0	0.780556	1	1	1	1	1	1	1	1	1	1	1	1	1	1	0.93	1	1	1	0.95	0.993333	1
QEAM01000006.1	60000	61000	1	1	1	1	1	1	1	1	1	0.99	1	0.44	0.51	0.27	1	0	1	0	0.789444	1	1	1	1	1	1	1	1	1	1	0.97	1	1	1	0.58	1	1	1	1	0.975	1
QEAM01000006.1	61000	62000	1	1	1	1	1	1	1	1	0.98	0.97	1	0	0.86	0.04	1	0.09	1	0	0.774444	1	1	1	0.92	1	1	1	1	1	1	1	1	0.85	1	1	1	1	1	1	0.987222	1
QEAM01000006.1	62000	63000	1	1	0.93	1	1	1	1	1	1	1	1	0	0.92	0.16	1	0	1	0	0.778333	1	1	1	1	1	1	1	1	1	1	1	1	1	1	1	1	1	1	1	1	1
QEAM01000006.1	63000	64000	1	1	0.98	1	1	0.98	0.98	0.93	1	0.9	1	0.29	0.6	0	1	0	1	0	0.758889	0.98	0.99	1	0.9	1	1	0.83	1	1	1	1	1	0.79	1	0.77	1	0.89	1	1	0.953889	1
QEAM01000006.1	64000	65000	1	1	1	1	1	1	1	1	1	0.96	1	1	1	0	1	0	1	0	0.831111	1	1	1	1	1	1	1	1	1	1	1	1	1	1	1	1	1	1	0.99	0.999444	1
QEAM01000006.1	65000	66000	1	1	0.83	0.98	0.95	1	1	1	0.97	0.87	1	1	0.88	0	1	0.29	1	0	0.820556	0.99	1	1	0.89	0.87	0.95	0.98	0.98	0.95	1	0.98	1	1	1	0.75	1	0.77	1	0.78	0.938889	0.98
QEAM01000006.1	66000	67000	1	1	0.88	0.93	0.94	1	0.96	1	1	0.81	1	1	0.58	0	1	0	1	0	0.783333	0.98	1	1	0.56	1	0.95	0.88	0.73	0.79	1	0.92	1	1	0.98	0.73	1	0.8	1	0.43	0.876111	0.965
QEAM01000006.1	67000	68000	1	1	0.87	1	1	1	1	1	0.95	0.85	0.31	0.91	0.82	0	1	0	1	0	0.761667	0.975	0.94	0.95	0.72	1	1	1	0.88	0.88	0.94	0.85	0.53	1	0.96	0.39	1	0.97	1	0.29	0.85	0.945
QEAM01000006.1	68000	69000	0.98	1	0.66	1	0.9	0.74	0.87	1	0.88	0.65	0	0	0.18	0	1	0.31	1	0	0.620556	0.805	0.85	1	0.8	1	1	1	0.59	0.98	0.97	0.93	0.73	0.63	0.93	0.23	1	0.96	1	0.32	0.828889	0.945
QEAM01000006.1	69000	70000	1	1	0.95	1	1	0.98	0.94	1	0.72	0.57	0.66	0	0.71	0	0.93	0.07	1	0	0.696111	0.935	1	1	1	1	1	1	1	1	1	0.82	0.94	0.85	1	0.8	1	1	1	0.46	0.937222	1
QEAM01000006.1	70000	71000	1	1	0.51	1	0.95	1	0.84	0.99	0.7	0.45	0.15	0	0.84	0	0.91	0	1	0	0.63	0.84	1	0.84	0.93	1	0.93	1	0.63	0.73	1	0.85	0.73	0.72	1	0.49	0.97	0.77	1	0.43	0.834444	0.89
QEAM01000006.1	71000	72000	1	1	0.43	1	0.89	1	0.6	0.54	0.79	0.89	0.18	0	0.08	0	0.75	0	1	0	0.563889	0.675	0.8	0.94	0.68	1	0.64	0.75	0.48	0.76	0.66	0.86	0.41	0.32	0.58	0	0.74	0.66	0.86	0.42	0.642222	0.67
QEAM01000006.1	72000	73000	1	1	0.91	1	1	1	0.98	0.69	0.45	0.64	0.34	0	0.92	0	0.87	0	1	0	0.655556	0.89	1	1	0.89	1	1	1	1	1	0.85	0.89	1	0.81	1	0.63	0.99	0.89	1	0.68	0.923889	1
QEAM01000006.1	73000	74000	1	1	1	1	1	1	1	1	0.93	0.3	0.37	0	0.74	0	0.88	0	1	0	0.678889	0.965	0.99	0.97	0.59	1	0.75	1	1	0.92	0.9	0.76	0.79	0.37	0.99	0.67	0.95	0.84	1	0.83	0.851111	0.91
QEAM01000006.1	74000	75000	1	1	0.95	1	1	1	1	1	0.89	0.26	0.39	0	0.95	0	1	0	1	0	0.691111	0.975	1	1	0.71	1	0.87	1	1	0.66	0.99	0.85	0.81	0.78	1	0.4	1	0.87	0.99	0.26	0.843889	0.93
QEAM01000006.1	75000	76000	1	1	1	1	0.95	1	1	1	0.69	0.47	0.65	0	0.96	0	1	0	1	0	0.706667	0.98	0.98	0.96	0.88	0.81	0.89	1	1	0.88	0.96	0.56	0.57	0.99	1	0.59	1	0.95	1	0.65	0.870556	0.955
QEAM01000006.1	76000	77000	1	1	1	1	0.87	1	1	0.89	0.76	0.82	0.2	0	0.96	0	1	0	1	0	0.694444	0.925	1	1	1	1	1	1	1	1	1	1	1	1	1	1	1	1	1	1	1	1
QEAM01000006.1	77000	78000	1	1	1	1	1	1	1	0.92	0.9	0.93	0.26	0.15	1	0	1	0	1	0	0.731111	1	1	1	1	1	1	1	1	1	1	1	1	0.96	1	0.96	1	0.86	1	0.86	0.98	1
QEAM01000006.1	78000	79000	1	1	1	1	1	1	1	1	0.99	0.54	0.85	0.22	1	0	1	0.27	1	0	0.770556	1	1	1	1	1	1	1	1	1	1	1	1	1	1	1	1	1	1	1	1	1
QEAM01000006.1	79000	80000	1	1	1	0.99	1	1	1	1	0.94	0.47	0.52	0.59	1	0	0.98	0	1	0	0.749444	0.995	1	1	1	1	1	1	1	1	1	1	1	1	1	1	1	1	1	1	1	1
QEAM01000006.1	80000	81000	1	1	1	1	1	1	1	1	1	0.5	1	0.21	0.99	0	1	0	1	0	0.761111	1	1	1	1	1	1	0.97	0.96	1	1	0.75	1	0.55	1	0.59	1	0.92	1	0.74	0.915556	1
QEAM01000006.1	81000	82000	1	1	1	1	1	1	1	1	1	0.8	1	0	1	0	1	0.22	1	0	0.778889	1	1	1	1	0.98	1	1	1	1	1	1	0.99	0.93	1	1	1	0.96	1	0.77	0.979444	1
QEAM01000006.1	82000	83000	1	1	1	1	1	1	1	1	1	0.88	1	0	0.78	0	1	0.3	1	0	0.775556	1	1	1	1	1	1	1	1	1	1	1	1	0.66	1	1	1	1	1	1	0.981111	1
QEAM01000006.1	83000	84000	1	1	1	1	0.92	1	1	1	1	0.86	1	0	0.54	0	1	0	1	0	0.74	1	1	1	1	1	1	1	1	1	1	1	1	0.94	1	1	1	1	1	1	0.996667	1
QEAM01000006.1	84000	85000	1	1	1	1	1	1	1	1	1	1	1	0	0.58	0	1	0	1	0	0.754444	1	1	1	1	1	1	1	1	1	1	1	1	0.42	1	1	1	1	1	0.96	0.965556	1
QEAM01000006.1	85000	86000	1	1	1	1	1	1	1	1	1	0.95	1	0	0.41	0.06	0.95	0.01	1	0.05	0.746111	1	1	1	1	1	1	1	1	1	1	1	1	0.49	1	1	1	0.98	1	1	0.970556	1
QEAM01000006.1	86000	87000	1	1	0.96	0.99	0.82	1	1	1	0.74	0.92	1	0	0	0	0.89	0.14	1	0	0.692222	0.94	1	1	1	1	1	1	1	1	1	1	1	0.62	1	1	0.98	1	1	0.88	0.971111	1
QEAM01000006.1	87000	88000	1	0.98	0.91	1	0.94	1	1	1	0.61	0.6	1	0.23	0.58	0	1	0	1	0	0.713889	0.96	1	1	1	1	1	1	1	1	1	1	1	1	1	1	1	1	1	0.76	0.986667	1
QEAM01000006.1	88000	89000	1	1	0.92	0.89	1	1	1	1	1	0.47	0.75	0	0.55	0	0.99	0.09	1	0	0.703333	0.955	1	1	0.97	0.95	1	1	1	1	1	1	1	0.97	1	0.96	1	1	1	0.96	0.989444	1
QEAM01000006.1	89000	90000	1	1	1	1	1	1	1	1	1	0.78	0.53	0	0.85	0	1	0.06	1	0	0.734444	1	1	1	1	1	1	1	1	1	1	1	1	1	1	1	1	1	1	1	1	1
QEAM01000006.1	90000	91000	1	0.89	1	0.79	0.97	1	1	1	1	0.39	0.4	0.45	1	0	0.98	0	1	0	0.715	0.975	0.9	0.93	0.82	0.6	0.89	1	0.96	0.72	1	0.69	0.96	0.65	1	0.69	1	0.88	1	0.92	0.867222	0.91
QEAM01000006.1	91000	92000	1	0.51	0.59	0.79	1	1	1	0.89	1	0.32	0.15	0.03	0.92	0	0.91	0	1	0	0.617222	0.84	0.8	0.69	0.85	0.73	0.94	1	1	0.69	1	0.71	0.83	0.96	1	0.78	0.99	0.82	0.97	0.97	0.873889	0.895
QEAM01000006.1	92000	93000	1	0.71	0.57	0.58	0.84	1	0.86	0.69	0.95	0.3	0.66	0	0.93	0	0.52	0	0.99	0	0.588889	0.675	0.85	0.46	0.99	0.37	0.7	1	0.84	0.87	1	0.78	0.77	0.12	1	0.48	0.79	0.59	0.84	0.63	0.726667	0.785
QEAM01000006.1	93000	94000	1	1	0.8	0	0.83	1	1	0.95	0.99	0.59	0.23	0.29	0.98	0	0.48	0.25	1	0	0.632778	0.815	0.67	0.6	1	0.41	1	0.99	0.81	0.96	0.91	0.78	0.78	0.51	1	0.76	0.85	0.56	0.76	0.94	0.793889	0.795
QEAM01000006.1	94000	95000	1	0.97	1	0.63	1	1	1	1	1	0.29	0.77	0.25	1	0	1	0	1	0	0.717222	1	1	1	0.99	0.74	1	1	1	1	1	1	1	1	1	1	1	1	1	1	0.985	1
QEAM01000006.1	95000	96000	1	0.98	1	0.83	1	1	1	1	1	0.9	0.96	0	0.87	0	1	0.27	1	0	0.767222	0.99	1	1	0.96	0.64	1	1	0.95	1	1	0.99	0.94	0.36	1	0.64	1	1	1	0.67	0.897222	1
QEAM01000006.1	96000	97000	1	1	1	1	1	1	1	1	1	1	0.89	0	0.69	0	1	0.02	1	0	0.755556	1	1	1	1	1	1	1	1	1	1	1	1	1	1	1	1	1	1	1	1	1
QEAM01000006.1	97000	98000	1	1	1	0.98	1	1	1	1	1	1	0.98	0.16	0.4	0.18	1	0.14	1	0	0.768889	1	1	1	1	1	1	1	1	1	1	1	1	1	1	1	1	1	1	1	1	1
QEAM01000006.1	98000	99000	1	1	0.98	1	0.84	1	1	1	1	1	0.93	0	0.71	0	1	0	1	0	0.747778	1	1	1	1	0.71	0.92	1	1	1	1	1	1	0.71	1	1	1	0.98	1	0.99	0.961667	1
QEAM01000006.1	99000	100000	1	1	1	1	0.89	0.96	1	1	1	1	0.95	0	0.81	0	1	0	1	0	0.756111	1	1	1	0.98	1	0.99	1	1	1	1	1	1	1	1	1	1	1	1	0.86	0.990556	1
QEAM01000006.1	100000	101000	1	1	1	1	0.9	1	1	1	1	1	1	0.15	0.44	0	1	0.29	1	0	0.765556	1	1	1	1	1	0.84	1	1	1	1	1	1	1	1	0.97	1	1	1	0.9	0.983889	1
QEAM01000006.1	101000	102000	1	1	1	1	0.97	1	1	1	1	0.95	0.99	0.19	0.56	0	1	0.21	1	0	0.770556	1	1	1	1	1	1	1	1	1	1	1	1	1	1	1	1	1	1	1	1	1
QEAM01000006.1	102000	103000	1	1	1	1	0.89	1	1	1	1	0.88	1	0.52	0.75	0	0.98	0.13	1	0	0.786111	1	1	1	1	1	1	1	1	1	1	1	1	1	1	1	1	1	1	1	1	1
QEAM01000006.1	103000	104000	1	1	1	0.99	1	1	1	1	0.98	0.57	1	0	0.37	0	1	0.12	1	0	0.723889	1	1	1	1	1	1	0.99	1	1	0.95	1	1	0.99	1	0.93	1	1	1	0.27	0.951667	1
QEAM01000006.1	104000	105000	1	1	1	1	1	1	1	1	0.95	0.76	0.46	0	0.83	0	0.99	0	1	0	0.721667	0.995	1	1	1	1	1	1	1	1	1	0.95	1	1	1	1	1	0.96	1	0.64	0.975	1
QEAM01000006.1	105000	106000	1	1	1	1	1	1	1	1	1	1	0.79	0.06	0.74	0.15	1	0	1	0	0.763333	1	1	1	1	1	1	1	1	1	1	1	1	0.99	1	1	1	1	1	0.98	0.998333	1
QEAM01000006.1	106000	107000	1	1	1	1	0.99	1	1	1	0.9	0.89	0.35	0.4	0.99	0	1	0	1	0	0.751111	0.995	1	1	1	1	1	1	1	1	1	1	1	1	1	1	1	1	1	1	1	1
QEAM01000006.1	107000	108000	1	1	0.94	0.91	0.95	1	1	1	0.87	1	0.45	0	0.99	0	1	0	1	0	0.728333	0.97	1	1	1	1	1	1	1	1	1	1	0.99	0.89	1	1	1	1	1	0.95	0.990556	1
QEAM01000006.1	108000	109000	1	1	0.97	0.34	1	0.88	1	0.86	0.59	0.98	0	0	0.98	0	0.98	0.28	1	0	0.658889	0.925	1	1	1	1	0.96	1	1	0.92	0.98	1	0.86	0.67	1	0.93	1	1	0.96	0.48	0.931111	1
QEAM01000006.1	109000	110000	1	1	1	0	0.68	0.66	0.91	0.58	0.3	0.49	0.44	0	0.94	0	0.29	0	0.77	0	0.503333	0.535	0.48	0.58	0.39	0.55	0.49	0.32	0.34	0.04	0.28	0.43	0	0	0.68	0.46	0.36	0.56	0.36	0.16	0.36	0.375
QEAM01000006.1	110000	111000	0.98	1	0.21	0.14	0.63	0.54	0.51	0.34	0.3	0	0	0	0.88	0	0.77	0	1	0	0.405556	0.32	0.93	0.92	0.26	0.24	0.85	0.46	0.23	0.33	0.55	0.43	0.17	0	1	0.84	0.89	0.69	0.32	0.07	0.51	0.445
QEAM01000006.1	111000	112000	0.73	1	0	0.21	0.58	0.82	0.33	0.27	0.87	0.21	0.29	0	0.95	0	1	0	0.98	0	0.457778	0.31	0.85	0.99	0.15	0	0.54	0.64	0.1	0.53	0.62	0	0.37	0	0.8	0.39	0.46	0.66	0.41	0	0.417222	0.435
QEAM01000006.1	112000	113000	0.98	1	0.6	0.48	0.43	0.68	0.47	0.94	0.99	0.25	0.83	0	0.98	0	0.8	0	1	0	0.579444	0.64	0.54	1	0.1	0.33	0.22	0.6	0.34	0.49	0.96	0.55	0.82	0	0.88	0.41	0.64	0.51	0.58	0.53	0.527778	0.535
QEAM01000006.1	113000	114000	0.88	1	0.42	0.73	0.45	0.59	0.72	0.96	0.97	0.79	0.69	0	0.95	0	0.69	0	1	0	0.602222	0.705	0.89	0.99	0.63	0.46	0.72	0.77	0.72	0.72	0.93	0.34	0.95	0	1	0.76	0.84	0.56	0.95	0.36	0.699444	0.74
QEAM01000006.1	114000	115000	0.93	1	0.78	1	0.84	0.92	0.71	1	1	0.42	0.34	0.18	1	0	1	0	1	0	0.673333	0.88	0.97	1	1	1	1	1	1	1	1	0.74	1	0.7	1	0.82	1	1	1	0.79	0.945556	1
QEAM01000006.1	115000	116000	1	1	1	0.9	1	1	1	1	1	0.6	0.95	0	0.75	0	1	0	1	0	0.733333	1	0.93	0.94	0.83	1	0.91	0.94	0.54	1	1	0.93	0.83	0.45	1	0.32	1	0.71	1	0.15	0.804444	0.93
QEAM01000006.1	116000	117000	0.99	1	1	1	0.99	1	1	1	1	0.99	0.87	0	0.85	0	1	0	1	0	0.760556	0.995	0.87	1	1	1	0.97	0.92	0.74	1	1	0.87	0.96	0.91	1	1	1	0.99	1	0.39	0.923333	0.995
QEAM01000006.1	117000	118000	1	1	1	1	1	1	1	1	1	0.75	0.73	0	0.8	0	1	0	1	0	0.737778	1	1	1	1	1	0.96	1	1	1	1	1	1	0.97	1	0.87	1	0.88	1	0.58	0.958889	1
QEAM01000006.1	118000	119000	1	1	1	0.83	0.89	1	0.98	1	0.95	0.51	0.62	0	0.4	0	1	0	1	0	0.676667	0.92	0.94	1	1	0.78	0.92	1	0.94	0.97	1	0.96	0.93	0.83	0.97	0.62	1	1	0.93	0.58	0.909444	0.95
QEAM01000006.1	119000	120000	1	1	1	0.95	0.65	1	1	1	1	0.93	0.73	0	0.35	0	1	0.2	1	0	0.711667	0.975	1	1	1	1	1	1	1	1	1	1	1	0.98	1	0.77	1	1	1	1	0.986111	1
QEAM01000006.1	120000	121000	1	0.95	1	0.87	0.73	1	1	1	1	0.88	0.5	0.22	0.12	0	0.95	0	1	0	0.678889	0.915	1	0.8	0.89	0.7	0.22	1	0.75	0.75	1	0.59	0.67	0.36	0.86	0.41	0.72	0.9	0.74	0.27	0.701667	0.745
QEAM01000006.1	121000	122000	1	1	0.94	0.81	0.77	0.43	0.95	0.98	1	0.02	0.42	0	0.35	0	1	0	1	0	0.592778	0.79	0.95	0.81	0.88	0.68	0.56	0.92	0.83	0.78	1	0.93	0.82	0.89	0.75	0.51	0.9	0.94	1	0.8	0.830556	0.855
QEAM01000006.1	122000	123000	1	0.85	1	0.81	0.89	1	0.81	0.68	1	0.3	0.34	0.15	0.34	0	0.97	0	1	0	0.618889	0.81	0.56	0.67	0.83	0.52	0.69	0.6	0.61	0.81	1	0.39	0.56	0.41	0.88	0.73	0.59	0.53	1	0.43	0.656111	0.605
QEAM01000006.1	123000	124000	0.96	0.95	1	0.8	0.99	1	1	0.91	0.92	0.81	0.3	0.32	0.32	0	1	0	1	0	0.682222	0.915	0.91	0.94	0.95	0.82	0.73	0.96	0.92	0.77	1	0.68	1	0.4	0.73	0.83	1	0.88	1	0.74	0.847778	0.895
QEAM01000006.1	124000	125000	0.96	1	0.96	0.94	1	0.72	1	0.74	1	0.25	0.85	0	0.29	0	0.9	0	1	0	0.645	0.875	1	1	1	1	1	1	1	1	1	0.96	1	0.97	1	1	1	1	1	1	0.996111	1
QEAM01000006.1	125000	126000	1	1	0.95	0.85	0.71	1	1	0.99	1	0	1	0.24	0.42	0.18	1	0.23	1	0	0.698333	0.97	1	1	1	1	1	1	1	0.99	1	0.97	1	1	1	1	1	1	1	0.82	0.987778	1
QEAM01000006.1	126000	127000	1	1	0.85	1	1	1	1	0.99	1	0.33	1	0	0.56	0.2	1	0.15	1	0	0.726667	1	1	1	1	1	1	1	1	1	1	1	1	1	1	1	1	1	1	0.85	0.991667	1
QEAM01000006.1	127000	128000	1	1	0.89	1	0.99	1	1	0.74	1	0.84	1	0	0.41	0	1	0	1	0	0.715	0.995	1	1	1	1	1	1	1	1	1	1	1	1	1	1	1	1	1	0.98	0.998889	1
QEAM01000006.1	128000	129000	1	1	0.95	0.99	1	1	1	1	1	0.54	0.82	0.37	0.62	0	1	0	1	0	0.738333	0.995	1	1	1	1	1	1	1	1	1	1	1	0.93	1	1	1	1	1	0.8	0.985	1
QEAM01000006.1	129000	130000	1	1	1	0.9	1	1	1	1	1	1	0.99	0	0.24	0	1	0	1	0	0.729444	1	1	1	1	1	1	1	1	1	1	1	1	0.5	1	1	1	1	1	0.5	0.944444	1
QEAM01000006.1	130000	131000	1	1	1	0.83	0.98	1	1	1	1	0.77	0.99	0	0.3	0	1	0	1	0	0.715	0.995	1	1	1	0.97	1	1	1	1	1	0.99	1	0.98	1	0.94	1	1	1	0.76	0.98	1
QEAM01000006.1	131000	132000	1	1	1	0.96	1	1	1	1	1	0.43	1	0.14	0.68	0	0.94	0.03	1	0	0.732222	1	1	1	1	1	1	1	1	1	1	1	1	1	1	1	1	1	1	0.97	0.998333	1
QEAM01000006.1	132000	133000	1	1	1	1	1	1	1	1	1	0.36	0.85	0.16	0.95	0	0.85	0.33	1	0.1	0.755556	1	1	1	1	1	1	1	1	1	1	1	1	0.97	1	1	1	1	1	0.65	0.978889	1
QEAM01000006.1	133000	134000	1	1	1	1	1	1	1	1	1	1	0.87	0.36	0.94	0	1	0.11	1	0	0.793333	1	1	1	1	1	1	1	1	1	1	1	1	1	1	1	1	1	1	0.77	0.987222	1
QEAM01000006.1	134000	135000	1	1	1	1	1	1	1	1	1	0.89	1	0.62	1	0	1	0.12	1	0	0.812778	1	1	1	1	1	0.98	1	1	1	1	1	1	1	1	1	1	1	1	1	0.998889	1
QEAM01000006.1	135000	136000	1	1	1	1	0.98	1	1	1	0.94	0.94	0.94	0.44	0.98	0	1	0.09	1	0	0.795	0.99	1	1	1	1	1	1	1	1	1	1	1	0.9	1	0.85	1	1	1	1	0.986111	1
QEAM01000006.1	136000	137000	1	1	1	1	1	1	1	1	0.93	0.97	0.97	0	0.74	0	1	0.11	1	0	0.762222	1	1	1	1	1	1	1	1	1	1	1	1	1	1	0.96	1	1	1	0.93	0.993889	1
QEAM01000006.1	137000	138000	1	1	1	1	0.84	1	1	1	1	0.8	0.81	0.29	0.62	0	1	0	1	0	0.742222	1	1	1	1	1	1	1	1	1	1	1	1	0.96	1	0.99	1	1	1	0.9	0.991667	1
QEAM01000006.1	138000	139000	1	1	1	1	0.95	1	1	1	0.83	0.92	0.85	0	0.48	0	1	0	1	0	0.723889	0.975	1	1	1	1	0.98	0.98	0.9	1	1	0.95	0.92	0.97	1	0.68	1	0.83	1	0.73	0.941111	0.99
QEAM01000007.1	0	1000	1	1	1	1	1	1	0.99	1	1	1	0.92	0	1	0	1	0	1	0.3	0.789444	1	1	1	1	1	1	1	1	1	1	0.98	0.98	0.99	1	1	1	1	1	1	0.997222	1
QEAM01000007.1	1000	2000	1	1	1	1	1	1	1	1	1	1	0.98	0.17	1	0	1	0.21	1	0	0.797778	1	1	1	1	1	1	1	1	1	1	1	1	1	1	1	1	1	1	1	1	1
QEAM01000007.1	2000	3000	1	0.92	0.86	1	1	0.7	1	0.85	1	0.81	0.58	0	0.7	0	1	0.1	1	0	0.695556	0.855	1	1	1	0.95	1	0.76	1	0.98	1	1	1	0.55	1	1	1	1	1	0.97	0.956111	1
QEAM01000007.1	3000	4000	0.96	0.93	1	0.94	0.97	0.68	0.92	0.86	0.8	0.39	0.57	0	0.76	0.31	0.84	0	1	0	0.662778	0.82	1	1	1	0.99	1	0.93	0.94	1	0.99	1	1	0.27	1	1	0.98	1	1	0.79	0.938333	1
QEAM01000007.1	4000	5000	1	1	0.98	0.95	1	0.98	0.98	0.72	1	0.97	0.77	0	0.97	0	1	0.24	1	0	0.753333	0.975	0.94	0.83	0.43	0.88	0.93	0.77	0.82	0.4	1	0.59	0.61	0.12	0.97	0.63	0.82	0.5	0.96	0.44	0.702222	0.795
QEAM01000007.1	5000	6000	1	1	1	1	1	1	0.99	0.6	1	1	0.96	0	0.98	0	1	0.16	1	0	0.760556	1	1	1	0.83	1	0.88	0.92	0.83	0.93	0.95	0.91	0.9	0.53	1	0.73	1	0.87	1	0.54	0.878889	0.915
QEAM01000007.1	6000	7000	1	1	1	1	1	1	0.99	0.93	1	0.97	1	0.47	1	0	1	0.44	1	0	0.822222	1	1	1	0.98	1	0.85	1	0.78	0.98	1	0.88	0.9	1	1	0.67	1	0.96	1	0.41	0.911667	0.99
QEAM01000007.1	7000	8000	1	1	1	1	1	1	1	1	0.98	1	0.94	0.85	1	0	1	0.45	1	0	0.845556	1	1	1	1	1	1	1	1	1	1	1	1	1	1	1	1	1	1	0.94	0.996667	1
QEAM01000007.1	8000	9000	1	1	1	1	1	1	1	1	1	0.98	0.98	0.49	0.98	0	1	0.04	1	0	0.803889	1	1	1	1	1	1	1	0.98	1	1	1	1	0.97	1	0.84	1	1	1	1	0.988333	1
QEAM01000007.1	9000	10000	1	1	1	1	1	1	1	1	1	1	1	0.93	0.97	0	1	0.15	1	0	0.836111	1	1	1	1	1	1	1	1	1	1	1	1	1	1	0.83	1	1	1	0.87	0.983333	1
QEAM01000007.1	10000	11000	1	1	1	1	1	1	1	1	1	1	0.93	0.97	1	0	1	0.2	1	0.11	0.845	1	1	1	1	1	1	1	1	1	0.98	1	1	1	1	0.69	1	0.91	1	0.63	0.956111	1
QEAM01000007.1	11000	12000	1	1	1	1	1	1	1	1	1	0.96	1	0.96	0.81	0	1	0	1	0	0.818333	1	1	1	1	1	1	1	1	1	1	1	1	1	1	0.87	1	1	1	0.52	0.966111	1
QEAM01000007.1	12000	13000	1	1	1	1	0.95	1	1	1	1	0.82	0.98	0.78	0.97	0	1	0	1	0	0.805556	1	1	1	1	1	0.8	1	1	1	1	1	1	1	1	0.55	1	1	1	0.45	0.933333	1
QEAM01000007.1	13000	14000	1	1	0.85	1	0.92	1	1	1	0.94	0.9	1	0.49	0.36	0	1	0	1	0	0.747778	0.97	0.97	1	1	1	1	1	0.95	0.99	0.78	0.93	0.81	1	0.98	0.23	1	0.98	1	0.05	0.870556	0.985
QEAM01000007.1	14000	15000	1	1	1	1	0.84	1	1	1	0.95	0.99	0.75	0.05	0.94	0	1	0	1	0	0.751111	0.995	1	1	1	1	1	1	1	1	1	1	1	1	1	0.9	1	1	1	1	0.994444	1
QEAM01000007.1	15000	16000	1	1	1	1	0.97	1	1	1	0.89	0.77	0.65	0.38	0.83	0	0.98	0	1	0	0.748333	0.975	1	1	1	1	1	1	1	1	1	1	1	1	1	0.98	1	1	1	0.82	0.988889	1
QEAM01000007.1	16000	17000	1	1	1	1	1	1	1	1	0.98	1	0.67	0.24	0.97	0	1	0	1	0	0.77	1	1	1	1	0.84	1	1	1	1	1	1	1	1	1	0.96	1	1	1	0.97	0.987222	1
QEAM01000007.1	17000	18000	1	1	0.87	0.82	0.8	0.98	0.86	1	0.74	0.55	0.64	0	1	0	0.95	0	1	0	0.678333	0.84	1	0.92	0.94	0.98	1	1	0.97	1	0.92	1	0.92	0.89	1	0	1	1	1	0.04	0.865556	0.99
QEAM01000007.1	18000	19000	1	1	1	0.99	0.33	0.97	1	1	0.11	0.52	0.44	0	1	0	0.89	0.15	1	0	0.633333	0.93	1	0.68	0.62	0.86	0.43	0.66	0.59	0.89	0.44	0.42	0.6	0.35	1	0.25	0.64	0.71	0.69	0.4	0.623889	0.63
QEAM01000007.1	19000	20000	1	0.99	0.95	0.89	0.98	1	1	1	0.38	0.87	0.78	0.25	1	0	0.97	0.15	1	0.11	0.74	0.96	1	1	0.97	0.95	0.77	0.99	0.96	1	0.75	0.96	1	0.93	1	0.67	0.86	0.86	1	0.71	0.91	0.96
QEAM01000007.1	20000	21000	1	1	1	1	1	1	1	1	0.89	0.31	0.48	0.51	1	0	1	0	1	0	0.732778	1	1	1	0.73	1	0.77	1	0.82	1	0.8	0.51	1	1	1	0.96	1	1	1	0.45	0.891111	1
QEAM01000007.1	21000	22000	1	1	1	1	1	1	1	1	0.87	0.95	1	1	1	0	1	0	1	0	0.823333	1	1	1	1	1	1	1	0.89	1	0.92	1	1	1	1	0.99	1	1	1	0.69	0.971667	1
QEAM01000007.1	22000	23000	1	1	1	1	0.96	1	1	1	0.81	0.75	1	0.88	1	0	1	0.15	1	0	0.808333	1	1	0.93	1	1	1	1	1	1	0.98	0.97	1	1	1	1	1	1	1	0.76	0.98	1
QEAM01000007.1	23000	24000	1	1	1	1	1	1	1	1	0.87	0.59	1	0.87	0.76	0	0.98	0.22	1	0	0.793889	1	1	1	1	1	1	1	1	1	1	1	1	1	1	1	1	1	1	0.91	0.995	1
QEAM01000007.1	24000	25000	1	1	1	1	1	0.96	1	1	0.71	0.66	0.84	0.7	0.54	0	0.97	0	1	0	0.743333	0.965	1	0.93	1	1	0.87	0.57	0.76	1	1	0.88	1	1	0.96	0.56	0.97	0.88	1	0	0.854444	0.965
QEAM01000007.1	25000	26000	1	1	1	1	1	0.99	1	0.92	1	0.8	0.85	0.99	0.57	0	1	0	1	0	0.784444	0.995	1	0.76	0.87	0.92	0.98	0.73	1	1	1	0.76	0.9	1	0.96	0.74	0.98	0.8	0.96	0.56	0.884444	0.94
QEAM01000007.1	26000	27000	1	1	0.99	1	1	0.94	0.95	1	1	0.67	0.91	0.74	0.84	0	1	0	1	0	0.78	0.97	0.99	0.93	0.95	1	1	1	1	1	0.99	1	0.79	1	1	0.67	1	1	1	0.35	0.926111	1
QEAM01000007.1	27000	28000	1	1	1	1	1	1	1	1	1	0.68	0.77	0.58	0.86	0	1	0.13	1	0	0.778889	1	1	1	1	1	1	1	0.97	1	1	1	0.99	1	1	1	1	0.94	1	0.86	0.986667	1
QEAM01000007.1	28000	29000	1	1	1	0.99	1	1	0.96	0.93	1	0.75	0.92	0.11	0.9	0	1	0	1	0	0.753333	0.975	0.93	1	1	0.65	1	1	1	0.97	1	0.97	0.94	0.89	1	0.62	1	1	1	1	0.942778	1
QEAM01000007.1	29000	30000	1	1	1	1	1	1	1	1	1	0.72	0.43	0.11	0.86	0	1	0	1	0	0.728889	1	0.9	0.91	1	0.8	1	1	0.72	0.84	0.94	0.63	0.42	0.14	0.99	0.12	1	0.67	0.99	0.78	0.769444	0.87
QEAM01000007.1	30000	31000	1	1	1	1	1	1	1	0.97	0.97	0.37	0.69	0.17	0.99	0	0.98	0	1	0	0.73	0.985	1	0.98	1	1	1	1	0.99	0.92	0.97	0.43	0.85	0.47	1	0.67	1	0.9	1	1	0.898889	0.995
QEAM01000007.1	31000	32000	1	1	1	1	1	1	1	1	0.85	0.68	0.4	0.33	1	0	1	0	1	0	0.736667	1	1	1	1	1	1	0.99	1	0.89	1	0.91	1	1	1	0.97	1	0.89	1	1	0.980556	1
QEAM01000007.1	32000	33000	1	1	1	1	1	1	1	1	0.79	0.97	0.22	0.55	1	0	1	0.3	1	0	0.768333	1	1	0.96	0.99	0.91	1	1	1	0.73	0.64	1	0.89	1	1	0.63	1	0.84	1	1	0.921667	1
QEAM01000007.1	33000	34000	1	1	0.93	1	0.99	0.81	1	0.94	0.35	0.84	0.9	0	1	0	1	0	1	0	0.708889	0.935	1	0.83	0.97	0.64	0.84	0.41	0.66	0.65	0.73	0.8	0.81	0.34	1	0.36	0.83	0.79	0.99	0.24	0.716111	0.795
QEAM01000007.1	34000	35000	1	1	1	0.85	1	0.96	1	0.92	0.54	0.78	0.89	0.37	1	0	0.96	0.06	1	0	0.740556	0.94	1	1	1	1	0.97	0.92	1	0.98	0.98	0.77	1	0.87	1	0.13	0.97	0.78	1	0	0.853889	0.98
QEAM01000007.1	35000	36000	1	1	0.83	0.83	0.41	0.81	0.94	0.93	0.67	0.28	0.37	0	0.95	0	0.87	0	1	0	0.605	0.82	1	0.83	0.98	0.51	0.7	0.92	0.79	0.85	0.61	0.81	0.85	0.12	1	0.15	1	1	0.95	0.72	0.766111	0.84
QEAM01000007.1	36000	37000	0.91	0.86	0.96	0.27	0.63	0.98	0.84	0.8	0.53	0	0.3	0	1	0	1	0	1	0	0.56	0.715	1	0.99	0.99	0.91	0.67	1	1	0.88	0.86	0.71	1	0	1	0.58	1	0.97	1	0.77	0.851667	0.98
QEAM01000007.1	37000	38000	1	0.99	1	0.86	0.63	1	0.66	1	0.18	0.38	0.58	0	0.98	0	1	0	1	0	0.625556	0.76	0.99	0.64	0.4	0.14	0.49	0.69	0.27	0.74	0.17	0.26	0.91	0.24	1	0	0.9	0.53	0.98	0.23	0.532222	0.51
QEAM01000007.1	38000	39000	0.99	1	0.46	0.41	0.47	0.88	0.67	0.85	0	0.5	0.74	0	0.93	0	1	0	1	0	0.55	0.585	1	0.93	0.6	0.52	0.53	0.71	0.91	0.84	0.56	0.62	0.95	0.06	1	0.42	1	1	1	0.79	0.746667	0.815
QEAM01000007.1	39000	40000	1	1	0.76	0.25	0	0.84	0.47	0.16	0	0.13	0.47	0	0.99	0	1	0.25	1	0	0.462222	0.36	1	1	0.97	0.65	0.95	1	0.92	0.99	0.29	0.92	1	0.39	1	0.3	1	1	1	0.73	0.839444	0.98
QEAM01000007.1	40000	41000	0.97	0.98	0.56	0.22	0.81	0.92	0.84	0.66	0	0.16	0.23	0	1	0.04	1	0	1	0	0.521667	0.61	0.99	0.81	0.63	0.47	0.6	0.72	0.68	0.68	0	0.54	0.47	0	1	0.63	1	0.84	1	0.34	0.633333	0.655
QEAM01000007.1	41000	42000	0.69	1	0.75	0.81	0.73	0.83	0.74	0.31	0.26	0.29	0.72	0	1	0	0.9	0	1	0	0.557222	0.725	0.55	0.32	0.25	0	0	0.4	0.23	0	0	0.14	0	0	1	0	0.28	0.3	0.83	0	0.238889	0.185
QEAM01000007.1	42000	43000	0.62	1	0.93	0.76	0.78	0.88	0.9	0.49	0.31	0.18	0.16	0.12	0.99	0	0.76	0	1	0	0.548889	0.69	1	1	0.69	0.84	0.9	0.8	0.89	0.62	0.74	0.63	0.65	0.34	1	0.77	0.97	0.96	1	0.88	0.815556	0.86
QEAM01000007.1	43000	44000	0.99	0.7	0.87	0.88	0.77	0.75	0.67	0.2	0.48	0.31	0.25	0	1	0	0.85	0	1	0	0.54	0.685	0.83	0.89	0.74	0.88	0.91	0.95	0.97	0.58	0.98	0.86	0.97	0.88	1	0.63	1	1	1	0.97	0.891111	0.93
QEAM01000007.1	44000	45000	1	1	0.97	1	0.88	1	0.88	1	0.81	0.4	0.47	0.03	1	0	1	0	1	0	0.691111	0.925	0.99	1	1	1	0.93	1	0.93	0.92	1	1	1	0.91	1	0.82	1	1	1	1	0.972222	1
QEAM01000007.1	45000	46000	1	1	0.98	1	0.15	0.74	0.8	1	0.4	0	0	0	0.66	0	1	0	1	0	0.540556	0.7	1	1	0.99	0.99	0.95	0.98	0.93	1	0.99	0.93	0.82	0.62	1	0.66	1	0.97	1	0.88	0.928333	0.985
QEAM01000007.1	46000	47000	0.96	1	0.84	0.92	0.56	0.82	0.83	0.95	0.44	0.45	0	0	0.97	0.04	1	0	1	0.04	0.601111	0.825	0.82	0.99	0.83	0.83	0.89	0.68	0.96	1	0.32	0.99	0.54	0.93	1	0.58	1	1	1	0.71	0.837222	0.91
QEAM01000007.1	47000	48000	0.97	1	0.96	0.97	0.75	1	0.96	1	0.65	0.48	0.15	0	0.97	0	1	0	1	0	0.658889	0.96	1	1	1	1	1	1	1	1	1	1	1	1	1	1	1	1	1	1	1	1
QEAM01000007.1	48000	49000	1	1	0.99	0.99	0.9	0.93	0.91	1	0.26	0.76	0	0	0.91	0	1	0.02	1	0	0.648333	0.91	0.93	0.82	0.8	0.72	0.59	0.94	0.91	1	0.8	0.52	0.67	0.72	0.99	0.49	0.98	0.96	1	0.41	0.791667	0.81
QEAM01000007.1	49000	50000	1	1	0.85	0.92	1	1	1	1	0.4	0.67	0.44	0	0.94	0	0.92	0.04	1	0	0.676667	0.92	0.99	0.99	0.31	0.8	0.42	1	0.93	0.98	0.94	0.71	0	0.48	1	0.12	0.96	0.58	0.78	0.15	0.674444	0.79
QEAM01000007.1	50000	51000	1	1	1	0.96	0.97	1	1	1	1	0.92	0	0	0.98	0	0.82	0	0.99	0	0.702222	0.975	1	1	0.75	0.79	0.99	1	1	1	1	0.86	0.8	1	1	0.3	0.84	0.93	0.99	0.66	0.883889	0.99
QEAM01000007.1	51000	52000	1	1	0.91	0.78	1	1	0.96	1	0.9	0.47	0.56	0.43	0.76	0	1	0	1	0.26	0.723889	0.905	1	1	0.95	0.74	1	1	0.96	1	1	0.97	0.86	1	1	0.15	1	0.91	1	0.91	0.913889	1
QEAM01000007.1	52000	53000	1	1	0.86	0.84	1	1	0.96	1	1	0	0.57	0.25	0.88	0	1	0	1	0	0.686667	0.92	1	1	0.92	0.95	1	1	1	1	1	0.81	0.99	1	1	0.72	1	0.98	1	1	0.965	1
QEAM01000007.1	53000	54000	1	1	1	1	1	1	1	1	1	0.55	0.74	0.93	0.98	0	1	0	1	0	0.788889	1	0.93	0.82	1	0.83	0.9	0.99	0.52	0.9	0.94	0.64	0.94	0.99	1	0.73	1	0.81	1	0.94	0.882222	0.935
QEAM01000007.1	54000	55000	1	0.88	0.93	1	1	1	1	1	1	0.57	0.3	0.15	0.93	0	1	0	1	0	0.708889	0.965	0.78	0.92	0.86	0.74	0.94	0.99	0.8	0.93	1	0.87	0.9	0.87	1	0.49	1	0.89	1	0.83	0.878333	0.895
QEAM01000007.1	55000	56000	0.89	0.97	0.56	0.99	1	1	1	1	1	0.98	0.37	0.16	0.93	0	1	0	1	0	0.713889	0.975	1	0.93	0.88	0.85	1	1	0.85	1	1	1	0.84	0.82	1	0.49	1	0.73	0.92	0.64	0.886111	0.925
QEAM01000007.1	56000	57000	0.99	1	0.8	0.99	1	1	1	1	1	1	0.88	0	1	0	0.9	0.18	1	0	0.763333	0.995	0.95	0.81	0.57	0.66	0.99	0.9	0.87	0.97	0.8	0.94	0.69	0.23	1	0.21	0.63	0.62	0.99	0.31	0.73	0.805
QEAM01000007.1	57000	58000	1	1	0.83	1	1	1	1	1	1	1	0.95	0	1	0	1	0.28	1	0	0.781111	1	0.99	0.97	0.63	0.87	0.97	0.93	0.53	1	1	1	0.82	0.65	0.99	0.58	0.97	0.65	1	0.53	0.837778	0.95
QEAM01000007.1	58000	59000	1	1	1	1	1	1	1	1	1	1	1	0	1	0	1	0	1	0	0.777778	1	1	1	1	1	1	1	1	1	1	1	1	1	1	1	1	1	1	1	1	1
QEAM01000007.1	59000	60000	1	1	1	1	1	1	1	1	1	1	0.88	0	1	0	1	0.24	1	0	0.784444	1	1	1	1	1	1	1	1	1	1	1	1	0.99	1	1	1	1	1	1	0.999444	1
QEAM01000007.1	60000	61000	1	1	1	1	1	1	1	1	1	1	1	0	0.98	0.1	1	0.07	1	0	0.786111	1	1	1	1	1	1	1	1	1	1	1	1	0.98	1	1	1	1	1	1	0.998889	1
QEAM01000007.1	61000	62000	1	1	1	1	1	1	1	1	1	1	1	0.15	0.81	0.26	1	0	1	0	0.79	1	1	1	1	1	1	1	1	1	1	1	1	1	1	1	1	1	1	0.96	0.997778	1
QEAM01000007.1	62000	63000	1	1	1	1	1	1	1	1	1	0.93	1	0.39	0.74	0.24	1	0	1	0	0.794444	1	1	1	1	1	1	1	1	1	1	1	1	1	1	1	1	1	1	1	1	1
QEAM01000007.1	63000	64000	1	1	1	1	1	1	1	1	0.98	0.91	1	0	0.78	0	1	0	1	0	0.759444	1	1	1	1	1	1	1	1	1	1	1	1	1	1	0.98	1	1	1	1	0.998889	1
QEAM01000007.1	64000	65000	1	1	1	1	1	1	1	1	0.97	0.95	1	0.22	0.51	0	1	0.29	1	0	0.774444	1	1	1	1	1	1	1	1	1	1	1	1	1	1	1	1	1	1	1	1	1
QEAM01000007.1	65000	66000	1	1	1	1	1	1	1	1	1	0.68	1	0	0.94	0	1	0.24	1	0.15	0.778333	1	1	1	1	1	1	0.97	1	1	1	0.78	1	0.76	1	1	1	0.99	1	1	0.972222	1
QEAM01000007.1	66000	67000	1	1	1	1	1	1	1	1	1	0.69	1	0	1	0	1	0.15	1	0.16	0.777778	1	1	1	1	1	1	1	1	1	1	1	1	0.58	1	1	1	1	1	1	0.976667	1
QEAM01000007.1	67000	68000	1	1	1	1	1	1	1	1	1	0.84	1	0	1	0	1	0.1	1	0	0.774444	1	1	1	1	1	1	0.92	0.95	1	1	0.85	1	0.71	1	0.94	1	0.86	1	1	0.957222	1
QEAM01000007.1	68000	69000	1	1	1	1	1	1	1	1	1	0.96	1	0.52	1	0	1	0	1	0	0.804444	1	1	1	1	1	1	1	0.95	1	1	0.89	1	0.91	1	0.84	1	0.99	1	0.98	0.975556	1
QEAM01000007.1	69000	70000	1	1	1	1	1	1	1	1	1	0.81	1	0.93	1	0	1	0	1	0	0.818889	1	1	1	1	1	1	1	1	1	1	1	1	1	1	1	1	1	1	1	1	1
QEAM01000007.1	70000	71000	1	1	1	1	1	1	1	1	0.93	0.6	0.72	0.66	0.96	0	1	0.12	1	0.15	0.785556	1	1	1	1	1	1	1	1	1	1	1	1	1	1	1	1	1	1	1	1	1
QEAM01000007.1	71000	72000	1	1	1	1	1	1	1	1	0.97	0.98	0.77	0.59	1	0	1	0.25	1	0	0.808889	1	1	1	1	1	1	1	1	1	1	0.97	1	1	1	1	1	1	1	1	0.998333	1
QEAM01000007.1	72000	73000	1	1	1	1	1	1	1	1	0.94	0.99	0.86	0.25	1	0	1	0.27	1	0.17	0.804444	1	1	1	1	1	1	1	1	1	1	1	1	1	1	1	1	1	1	1	1	1
QEAM01000007.1	73000	74000	1	1	1	1	1	1	1	1	1	0.96	0.89	0	1	0	1	0.29	1	0	0.785556	1	1	1	1	1	1	1	1	1	1	1	1	0.96	1	0.98	1	1	1	1	0.996667	1
QEAM01000007.1	74000	75000	1	1	1	1	1	1	1	1	0.91	1	0.73	0.03	1	0	1	0.3	1	0.04	0.778333	1	1	1	1	0.93	0.92	0.98	0.84	0.83	0.92	1	0.92	0.43	1	0.82	1	0.9	1	1	0.916111	0.955
QEAM01000007.1	75000	76000	1	1	1	1	1	1	1	0.87	0.96	0.69	0.69	0.3	1	0	1	0.3	1	0.17	0.776667	1	1	0.98	0.89	1	1	1	1	0.66	0.96	1	0.94	1	1	0.87	1	1	1	1	0.961111	1
QEAM01000007.1	76000	77000	1	1	0.93	1	1	1	1	1	0.9	0.77	0.91	0	1	0	1	0.13	1	0	0.757778	1	1	0.89	0.83	1	0.98	0.99	1	0.85	1	1	0.95	0.84	1	0.66	1	1	1	0.96	0.941667	0.995
QEAM01000007.1	77000	78000	1	1	0.62	1	1	1	1	0.95	1	1	0.55	0.21	0.91	0	1	0	1	0	0.735556	1	1	0.83	0.85	1	0.84	1	0.99	0.78	0.97	0.93	0.75	0.93	1	0.59	1	0.92	0.99	0.69	0.892222	0.93
QEAM01000007.1	78000	79000	1	1	0.87	1	1	1	1	0.58	1	1	0.61	0.02	0.9	0	0.69	0	1	0	0.703889	0.95	1	1	1	1	1	1	1	0.99	1	1	1	1	1	1	1	1	1	0.95	0.996667	1
QEAM01000007.1	79000	80000	1	1	1	1	1	1	1	0.75	1	1	0.61	0	0.39	0	0.96	0.43	1	0	0.73	1	1	0.87	0.94	1	0.88	1	1	0.79	0.97	0.98	0.92	1	1	0.57	1	1	1	0.4	0.906667	0.99
QEAM01000007.1	80000	81000	1	1	0.79	1	0.94	1	0.94	0.89	1	0.61	0.43	0.3	0.54	0	1	0.16	1	0	0.7	0.915	1	0.96	0.87	1	1	1	1	1	1	0.9	1	1	1	0.92	1	1	1	0.97	0.978889	1
QEAM01000007.1	81000	82000	1	1	1	1	1	1	1	1	1	0.17	1	0	0.58	0	1	0	1	0.07	0.712222	1	1	1	1	1	1	1	1	1	1	1	1	1	1	1	1	1	1	1	1	1
QEAM01000007.1	82000	83000	1	1	1	1	0.73	1	1	0.74	0.99	0.72	1	0	0.66	0	0.95	0.12	1	0.04	0.719444	0.97	1	1	1	1	1	1	1	1	1	1	1	1	1	0.88	1	1	1	1	0.993333	1
QEAM01000007.1	83000	84000	1	1	0.96	1	0.99	1	1	0.89	0.97	0.53	1	0.29	0.92	0	1	0	1	0	0.752778	0.98	0.96	1	0.92	1	0.97	1	1	1	1	1	1	0.82	1	0.67	0.96	1	1	0.87	0.953889	1
QEAM01000007.1	84000	85000	0.95	1	0.82	0.93	0.93	0.99	0.88	0.92	0.97	0.46	1	0	1	0	0.93	0.05	1	0	0.712778	0.93	1	1	1	1	0.88	1	1	1	1	1	1	0.75	1	0.61	1	1	1	0.66	0.938889	1
QEAM01000007.1	85000	86000	1	1	0.89	0.98	0.63	0.95	0.93	0.89	0.9	0.53	1	0	1	0	1	0.26	1	0	0.72	0.915	0.97	0.89	0.93	0.92	0.78	0.8	0.73	1	0.97	0.72	0.98	0.54	1	0.43	1	0.67	1	0.48	0.822778	0.905
QEAM01000007.1	86000	87000	1	1	0.99	0.98	1	1	1	1	0.98	0.7	1	0	1	0	0.93	0.07	1	0	0.758333	0.995	0.97	0.94	0.67	0.88	0.7	0.81	0.8	0.93	0.96	0.81	1	0.78	1	0.64	1	0.84	1	0.7	0.857222	0.86
QEAM01000007.1	87000	88000	1	1	1	1	0.93	1	1	1	0.68	0.76	1	0	1	0	0.99	0.17	1	0	0.751667	1	1	1	1	1	1	1	1	1	1	0.96	1	1	1	1	1	1	1	0.99	0.997222	1
QEAM01000007.1	88000	89000	1	1	1	1	1	1	1	1	0.47	0.83	1	0.59	1	0	1	0.15	1	0	0.78	1	1	1	1	1	1	1	1	1	1	0.95	1	1	1	1	1	1	1	1	0.997222	1
QEAM01000007.1	89000	90000	1	1	1	1	0.76	1	1	1	0.94	0.7	0.3	0.15	0.89	0	1	0.24	1	0	0.721111	0.97	1	1	1	1	0.98	1	1	1	1	1	1	1	1	1	1	1	1	1	0.998889	1
QEAM01000007.1	90000	91000	1	1	1	1	0.73	0.96	1	1	0.46	0.16	0.54	0.3	0.73	0	1	0.17	1	0	0.669444	0.845	1	1	0.99	0.99	0.83	0.94	1	1	1	0.74	0.9	0.99	1	0.82	1	0.67	1	0.88	0.930556	0.99
QEAM01000007.1	91000	92000	1	1	0.97	1	0.6	0.78	1	1	0.71	0.87	0.15	0	0.37	0	1	0	1	0	0.636111	0.825	1	1	1	1	0.98	1	1	1	1	1	0.98	1	1	1	1	1	1	0.71	0.981667	1
QEAM01000007.1	92000	93000	1	1	0.96	1	0.63	0.83	1	1	1	0.97	0.64	0	0.29	0	0.98	0	1	0	0.683333	0.965	1	1	1	1	1	1	1	1	1	1	1	1	1	0.97	1	1	1	0.86	0.990556	1
QEAM01000007.1	93000	94000	1	1	1	0.92	1	0.99	1	1	0.99	1	0.54	0	0.36	0	1	0.34	1	0	0.73	0.995	1	1	1	1	1	1	1	1	1	1	1	1	1	1	1	1	1	1	1	1
QEAM01000007.1	94000	95000	1	1	1	1	1	1	1	1	1	1	1	0.17	0.59	0	1	0.02	1	0	0.765556	1	1	1	1	1	1	1	1	1	1	1	1	1	1	1	1	1	1	1	1	1
QEAM01000007.1	95000	96000	1	1	1	1	1	1	1	1	1	0.84	0.99	0	0.62	0	1	0.14	1	0	0.755	1	1	1	1	1	1	1	1	1	1	1	1	1	1	1	1	1	1	1	1	1
QEAM01000007.1	96000	97000	1	1	1	1	1	1	1	1	1	1	1	0.27	0.47	0	1	0.13	1	0	0.770556	1	1	1	1	1	1	1	1	1	1	1	1	1	1	1	1	1	1	1	1	1
QEAM01000007.1	97000	98000	1	1	1	1	1	1	1	1	0.99	1	0.9	0	0.37	0	1	0	1	0	0.736667	1	1	1	1	1	1	1	1	1	1	1	1	1	1	1	1	1	1	1	1	1
QEAM01000007.1	98000	99000	1	1	1	1	1	1	1	1	0.98	0.96	0.97	0	0.49	0	1	0.12	1	0	0.751111	1	1	1	1	1	1	1	1	1	1	1	1	0.96	1	0.91	1	1	1	1	0.992778	1
QEAM01000007.1	99000	100000	1	1	0.96	1	1	1	1	1	0.73	0.92	0.86	0	0.51	0	0.99	0	1	0	0.720556	0.975	1	1	0.96	0.98	1	1	0.93	1	1	0.99	1	0.39	1	0.91	1	0.92	1	0.91	0.943889	1
QEAM01000007.1	100000	101000	1	1	1	1	1	1	1	1	0.87	0.94	1	0	0.44	0	0.98	0.13	1	0	0.742222	1	1	1	0.87	1	1	1	0.92	1	0.79	1	0.95	0.99	0.99	1	0.96	1	1	0.98	0.969444	1
QEAM01000007.1	101000	102000	1	1	1	0.84	1	1	0.79	1	0.58	0.61	0.58	0	0.41	0	1	0	1	0	0.656111	0.815	1	1	0.94	1	1	1	0.98	1	0.79	1	0.92	0.94	0.97	0.75	1	1	1	0.83	0.951111	1
QEAM01000007.1	102000	103000	1	1	1	0.93	0.95	1	1	0.97	0	0.85	0.23	0	0.43	0	0.98	0.05	1	0	0.632778	0.94	1	1	1	1	1	1	1	1	1	1	1	1	1	1	1	1	1	1	1	1
QEAM01000007.1	103000	104000	1	1	1	0.8	0.99	0.88	0.79	0.61	0	1	0.21	0	0.25	0	0.86	0.01	1	0	0.577778	0.795	1	1	1	0.82	1	1	0.99	0.94	0.44	1	0.98	0.9	0.97	1	1	1	1	1	0.946667	1
QEAM01000007.1	104000	105000	1	1	1	0.56	0.91	1	0.86	0.63	0.16	0.69	0.34	0	0.31	0	0.79	0.09	1	0	0.574444	0.66	1	1	1	0.73	1	1	0.98	1	0.81	1	0.85	0.98	0.99	1	1	0.94	1	1	0.96	1
QEAM01000007.1	105000	106000	1	1	0.81	0.64	0.96	0.93	0.95	0.99	0.2	0.91	0.17	0.3	0.86	0	0.91	0	1	0	0.646111	0.885	1	1	1	0.84	1	1	1	0.85	1	1	0.95	0.99	1	1	1	1	1	1	0.979444	1
QEAM01000007.1	106000	107000	1	1	0.97	0.66	0.88	1	0.89	0.96	0.48	0.82	0.57	0	0.46	0	0.96	0.15	1	0	0.655556	0.85	1	1	0.99	0.43	0.95	1	1	1	0.9	0.91	0.99	0.72	1	0.86	1	0.97	0.98	0.91	0.922778	0.985
QEAM01000007.1	107000	108000	1	1	0.98	0.57	0.97	1	1	0.94	0.68	0.75	0.44	0.17	0.51	0	1	0.3	1	0	0.683889	0.845	0.85	0.9	0.82	0.63	0.89	0.77	0.72	1	0.89	0.78	0.68	1	0.83	0.66	1	0.76	0.82	0.85	0.825	0.825
QEAM01000007.1	108000	109000	1	1	1	0.92	0.98	1	1	1	0.74	0.41	0.92	0.65	0.77	0	1	0	1	0	0.743889	0.95	0.94	1	1	0.81	0.94	1	1	1	1	0.87	1	1	1	0.98	1	1	1	0.91	0.969444	1
QEAM01000007.1	109000	110000	1	1	1	1	1	1	1	1	0.92	0.99	1	0.56	0.35	0	1	0	1	0	0.767778	1	1	0.92	0.99	1	1	1	1	1	1	0.95	1	1	1	1	1	1	1	1	0.992222	1
QEAM01000007.1	110000	111000	1	1	1	1	0.82	1	1	1	0.92	0.95	1	0.51	0.63	0	1	0	1	0	0.768333	1	1	1	1	1	1	1	1	1	1	1	1	1	1	1	1	1	1	1	1	1
QEAM01000007.1	111000	112000	1	1	1	0.83	1	1	1	1	0.99	1	1	0	0.24	0	1	0.15	1	0	0.733889	1	1	1	1	1	1	1	1	1	1	1	1	0.56	1	0.87	1	1	1	1	0.968333	1
QEAM01000007.1	112000	113000	1	1	1	1	1	1	1	1	1	1	1	0.16	0.63	0	1	0.63	1	0	0.801111	1	1	1	1	1	1	1	1	1	1	1	1	0.94	1	1	1	1	1	0.98	0.995556	1
QEAM01000007.1	113000	114000	1	1	1	1	1	1	1	1	1	1	1	0	0.49	0.3	1	0.07	1	0	0.77	1	1	1	1	1	1	1	1	1	1	1	1	1	1	1	1	1	1	1	1	1
QEAM01000007.1	114000	115000	1	1	1	1	1	1	1	1	1	1	1	0.79	0.98	0	1	0	1	0	0.820556	1	1	1	1	1	1	1	1	1	1	1	1	1	1	1	1	1	1	1	1	1
QEAM01000007.1	115000	116000	1	1	1	1	1	1	1	1	1	1	1	0.46	0.86	0.2	1	0	1	0	0.806667	1	1	1	1	1	1	1	1	1	1	1	0.87	0.88	0.92	0.8	1	0.86	1	0.47	0.933333	1
QEAM01000007.1	116000	117000	1	1	1	1	1	1	1	1	1	1	1	0	0.99	0	1	0.07	1	0	0.781111	1	1	1	1	1	0.97	1	1	1	1	1	0.99	0.53	1	0.98	1	1	1	0.77	0.957778	1
QEAM01000007.1	117000	118000	1	1	1	1	1	1	1	1	1	1	0.94	0.18	0.82	0	1	0.1	1	0	0.78	1	1	1	1	1	1	1	1	1	1	1	1	0.91	1	0.92	1	1	1	0.98	0.989444	1
QEAM01000007.1	118000	119000	1	1	1	1	1	1	1	1	1	1	1	0.29	0.62	0.41	1	0.5	1	0	0.823333	1	1	1	1	1	1	1	1	1	1	1	1	1	1	1	1	1	1	1	1	1
QEAM01000007.1	119000	120000	1	1	1	1	1	1	1	1	1	0.93	0.86	0.35	0.81	0	1	0.18	1	0	0.785	1	1	1	1	1	1	1	1	1	1	1	1	1	1	1	1	1	1	1	1	1
QEAM01000007.1	120000	121000	1	1	1	1	1	1	1	1	1	0.94	0.99	0.54	0.71	0	1	0.04	1	0	0.79	1	1	1	1	1	1	1	1	1	1	1	1	1	1	1	1	1	1	0.7	0.983333	1
QEAM01000007.1	121000	122000	1	1	1	1	1	1	1	1	1	1	0.99	0.6	0.7	0	1	0.1	1	0	0.799444	1	1	1	1	1	1	1	1	1	1	1	1	1	1	1	1	1	1	0.99	0.999444	1
QEAM01000007.1	122000	123000	1	1	1	1	1	1	1	1	1	1	0.94	0.58	0.42	0	1	0.33	1	0	0.792778	1	1	1	1	1	1	1	1	1	1	1	1	1	1	1	1	1	1	1	1	1
QEAM01000007.1	123000	124000	1	1	1	1	1	1	1	1	1	1	0.95	0.02	0.57	0	1	0.2	1	0	0.763333	1	1	1	1	1	1	1	1	1	1	1	1	0.83	1	1	1	1	1	0.54	0.965	1
QEAM01000007.1	124000	125000	1	1	1	1	1	1	1	1	1	1	0.82	0.13	0.61	0	0.98	0.2	1	0	0.763333	1	1	1	1	1	1	1	1	1	1	1	1	0.72	1	1	1	1	1	0.74	0.97	1
QEAM01000007.1	125000	126000	1	1	1	1	1	1	1	1	1	0.9	0.48	0.05	0.74	0	0.85	0	1	0	0.723333	1	1	1	1	1	1	1	1	1	1	1	1	1	1	1	1	1	1	1	1	1
QEAM01000007.1	126000	127000	1	1	1	1	1	1	1	1	0.98	1	0.79	0.23	0.44	0	0.96	0	1	0	0.744444	1	1	1	1	0.99	1	1	1	1	1	1	1	0.65	1	0.99	1	1	1	0.56	0.955	1
QEAM01000007.1	127000	128000	1	1	1	1	1	1	1	1	0.93	0.96	0.68	0	0.81	0.29	1	0.08	1	0	0.763889	1	1	1	1	1	1	1	1	1	1	1	1	1	1	1	1	1	1	0.98	0.998889	1
QEAM01000007.1	128000	129000	1	1	1	0.99	1	1	1	1	1	1	0.59	0.45	0.8	0	1	0.35	1	0	0.787778	1	1	1	1	1	1	1	1	1	1	1	1	1	1	1	1	1	1	0.97	0.998333	1
QEAM01000007.1	129000	130000	1	1	1	1	1	1	1	1	0.81	1	0.38	0.35	0.61	0	1	0.49	1	0	0.757778	1	1	1	1	1	1	1	1	1	1	1	1	1	1	1	1	1	1	0.97	0.998333	1
QEAM01000007.1	130000	131000	1	1	1	0.99	1	1	1	0.87	1	1	0.64	0.11	0.47	0.04	1	0.09	1	0	0.733889	1	1	1	1	1	1	1	1	1	1	1	1	1	1	1	1	1	1	0.91	0.995	1
QEAM01000007.1	131000	132000	1	1	1	1	1	1	1	0.97	0.65	1	1	0	0.64	0.06	1	0.32	1	0	0.757778	1	1	1	1	1	1	1	1	1	1	1	1	1	1	1	1	1	1	1	1	1
QEAM01000008.1	0	1000	0.9	1	1	1	0.83	1	0.68	1	0.66	0.55	0	0	0.09	0	0.96	0	1	0	0.592778	0.755	0.99	0.98	0.87	0.97	0.88	1	0.89	1	0.32	0.68	0.56	0.35	0.81	0.87	0.99	0.91	0.97	0.69	0.818333	0.885
QEAM01000008.1	1000	2000	0.98	1	0.95	0.99	0.68	1	0.96	1	0.17	0.71	0	0	0.32	0	0.93	0	1	0	0.593889	0.82	1	1	0.97	1	1	1	1	1	0.91	0.98	0.91	0.63	1	0.99	1	1	1	1	0.966111	1
QEAM01000008.1	2000	3000	1	0.97	0.33	0.77	0.97	1	0.69	1	0.42	0.7	0.33	0	0	0	1	0	1	0	0.565556	0.695	1	1	0.95	0.98	0.91	1	1	1	0.73	0.94	0.76	0.53	0.94	1	0.97	1	1	1	0.928333	0.99
QEAM01000008.1	3000	4000	1	1	0.82	0.78	0.88	1	0.91	1	0.71	0.68	0.21	0	0	0	1	0.2	1	0	0.621667	0.8	1	1	1	1	1	1	0.81	1	1	1	0.92	0.41	1	1	1	1	1	0.95	0.949444	1
QEAM01000008.1	4000	5000	1	1	1	1	0.69	1	1	0.89	0.93	0.66	0.35	0.3	0.21	0	1	0.1	1	0.18	0.683889	0.91	1	1	0.97	1	0.78	1	1	1	1	0.92	0.98	1	1	1	1	0.91	1	0.94	0.972222	1
QEAM01000008.1	5000	6000	1	1	1	1	0.71	1	1	1	1	0.89	0.74	0	0.57	0	1	0	1	0	0.717222	1	1	1	1	1	0.92	1	1	1	1	1	0.99	1	1	1	1	1	1	0.72	0.979444	1
QEAM01000008.1	6000	7000	1	1	1	1	1	1	1	1	0.9	0.99	0.68	0.21	0.29	0	0.98	0.28	1	0	0.740556	0.995	1	1	0.92	0.94	0.92	1	0.98	1	1	0.69	0.42	0.87	0.79	1	0.86	0.91	0.93	0.73	0.886667	0.925
QEAM01000008.1	7000	8000	1	1	1	1	1	1	1	1	0.93	0.75	0.5	0.33	0.89	0	0.94	0	1	0	0.741111	0.97	1	1	1	1	1	1	1	1	1	1	1	1	1	1	1	1	1	1	1	1
QEAM01000008.1	8000	9000	1	1	1	1	1	1	1	1	0.83	0.8	0.61	0.69	0.67	0	1	0	1	0	0.755556	1	1	1	1	1	1	1	1	1	1	1	1	1	1	1	1	1	1	1	1	1
QEAM01000008.1	9000	10000	1	1	1	1	1	1	1	0.99	0.96	1	0.55	0.82	0.53	0	1	0	1	0	0.769444	1	1	1	1	1	1	1	1	1	1	1	1	1	1	1	1	1	1	1	1	1
QEAM01000008.1	10000	11000	1	1	0.99	1	1	1	1	0.95	0.89	0.89	0.64	0	0.26	0	1	0.2	1	0	0.712222	0.97	1	1	1	0.99	1	1	1	1	0.97	1	1	1	1	1	1	1	1	0.8	0.986667	1
QEAM01000008.1	11000	12000	1	1	1	1	1	1	1	0.93	0.89	0.94	0.95	0.26	0.51	0	1	0.35	1	0	0.768333	0.975	1	1	1	1	1	1	1	1	1	1	1	1	1	1	1	1	1	1	1	1
QEAM01000008.1	12000	13000	1	1	1	1	1	1	1	1	0.81	1	0.84	0.16	0.7	0.08	0.98	0.15	1	0	0.762222	1	1	1	1	1	0.98	1	1	1	1	1	1	1	1	1	1	1	1	0.97	0.997222	1
QEAM01000008.1	13000	14000	1	1	0.91	1	1	1	1	1	0.73	1	0.71	0	0.54	0	0.96	0	1	0.28	0.729444	0.98	1	1	1	1	1	1	1	1	1	1	1	1	1	1	1	1	1	1	1	1
QEAM01000008.1	14000	15000	1	1	0.9	1	1	1	1	0.98	0.5	1	0.55	0	0.39	0	1	0.15	1	0	0.692778	0.99	1	1	1	1	1	1	1	1	1	1	1	1	1	1	1	1	1	1	1	1
QEAM01000008.1	15000	16000	1	1	1	1	1	1	1	1	0.87	1	0.88	0.35	0.19	0	1	0.19	1	0	0.748889	1	1	1	0.9	1	0.6	0.99	1	1	0.85	1	0.8	0.74	0.93	0.59	1	0.94	1	0.77	0.895	0.965
QEAM01000008.1	16000	17000	1	1	1	1	1	1	1	1	0.98	1	0.69	0.5	0.76	0	1	0	1	0	0.773889	1	1	1	0.97	1	1	1	1	0.98	0.97	1	1	1	1	0.91	1	1	1	1	0.990556	1
QEAM01000008.1	17000	18000	1	1	1	1	1	0.93	1	1	0.96	0.95	0.99	0.62	0.82	0	1	0.12	1	0.04	0.801667	0.995	1	1	1	1	1	1	1	1	1	1	1	1	1	1	1	1	1	0.96	0.997778	1
QEAM01000008.1	18000	19000	1	1	1	1	1	1	1	1	1	1	1	0.29	0.87	0.17	1	0.23	1	0	0.808889	1	1	1	1	1	1	1	1	1	1	1	1	1	1	1	1	1	1	0.9	0.994444	1
QEAM01000008.1	19000	20000	1	1	1	1	1	1	1	1	1	1	1	0.28	0.74	0.12	1	0.06	1	0	0.788889	1	1	1	1	1	1	1	1	1	1	1	1	1	1	1	1	1	1	1	1	1
QEAM01000008.1	20000	21000	1	1	1	1	1	1	1	1	1	1	0.9	0.8	0.67	0.11	1	0.14	1	0	0.812222	1	1	1	1	1	1	1	1	1	1	1	1	1	1	1	1	1	1	1	1	1
QEAM01000008.1	21000	22000	1	1	1	1	1	1	1	1	1	1	0.74	0.45	0.75	0	1	0	1	0	0.774444	1	1	1	1	1	1	1	1	1	1	1	1	1	1	1	1	1	1	1	1	1
QEAM01000008.1	22000	23000	1	1	1	1	1	1	1	1	1	1	0.49	0	0.48	0	0.95	0	1	0	0.717778	1	1	1	0.91	1	1	1	1	1	1	1	0.93	0.85	1	0.87	1	1	1	0.98	0.974444	1
QEAM01000008.1	23000	24000	1	1	1	1	0.99	1	1	1	1	0.93	0.08	0	0.61	0	1	0	1	0	0.700556	1	1	1	1	1	1	1	1	1	1	1	1	1	1	1	1	1	1	1	1	1
QEAM01000008.1	24000	25000	1	1	0.99	1	1	1	1	1	1	0.85	0.65	0.25	0.58	0	0.97	0	1	0	0.738333	0.995	1	1	0.86	1	1	1	1	1	1	1	0.85	1	1	0.98	1	0.98	1	0.63	0.961111	1
QEAM01000008.1	25000	26000	1	1	1	1	1	1	1	1	1	0.95	0.55	0.51	0.52	0	1	0	1	0	0.751667	1	1	1	1	1	1	1	1	1	1	1	1	1	1	1	1	1	1	1	1	1
QEAM01000008.1	26000	27000	1	1	1	0.98	1	1	1	1	0.92	1	0.68	0.23	0.83	0	1	0	1	0	0.757778	1	0.98	0.94	0.8	0.9	0.62	0.81	0.99	0.79	0.83	1	0.84	0.98	0.99	0.81	1	1	1	0.8	0.893333	0.92
QEAM01000008.1	27000	28000	1	1	1	1	1	1	1	0.81	0.85	1	0.9	0.6	0.7	0.18	1	0	1	0	0.78	1	0.95	1	1	1	1	1	1	1	0.9	1	0.98	1	1	1	1	0.98	1	0.75	0.975556	1
QEAM01000008.1	28000	29000	1	1	0.92	0.94	1	1	1	0.95	0.67	0.98	0.7	0.31	0.38	0	1	0	1	0	0.713889	0.945	1	1	1	1	1	1	1	1	0.92	1	1	1	1	1	1	1	1	0.97	0.993889	1
QEAM01000008.1	29000	30000	1	1	1	0.93	1	1	1	1	0.29	0.56	0.75	0.29	0.39	0	1	0	1	0	0.678333	0.965	1	1	1	1	1	1	1	1	1	1	1	1	1	1	1	1	1	0.96	0.997778	1
QEAM01000008.1	30000	31000	1	1	1	1	1	1	1	1	0.61	0.85	0.39	0.28	0.62	0	1	0	1	0	0.708333	1	1	1	1	1	1	1	1	1	0.98	1	1	1	1	1	1	1	1	0.71	0.982778	1
QEAM01000008.1	31000	32000	1	1	1	1	1	1	1	1	0.89	0.82	0.38	0	0.49	0	1	0	1	0	0.698889	1	1	1	0.98	1	1	1	1	1	1	1	0.97	1	1	0.92	1	0.99	1	0.92	0.987778	1
QEAM01000008.1	32000	33000	1	1	1	1	1	1	1	1	1	1	1	0.53	0.89	0	1	0.3	1	0	0.817778	1	1	1	1	1	1	1	1	1	1	1	0.94	1	1	0.94	1	1	1	1	0.993333	1
QEAM01000008.1	33000	34000	1	1	1	1	1	1	1	1	0.72	0.95	0.73	0	0.88	0	1	0	1	0	0.737778	1	1	1	1	1	1	1	1	1	1	1	1	1	1	1	1	1	1	1	1	1
QEAM01000008.1	34000	35000	1	1	1	1	0.99	1	1	1	0.88	0.9	0.9	0.17	0.69	0	1	0.14	1	0	0.759444	0.995	1	1	1	1	1	1	1	1	1	1	1	1	1	1	1	1	1	1	1	1
QEAM01000008.1	35000	36000	1	1	1	1	0.99	1	1	1	0.72	0.88	0.79	0	0.71	0	1	0	1	0	0.727222	0.995	1	1	1	1	1	1	1	1	0.92	1	1	0.52	1	0.94	1	1	1	0.97	0.963889	1
QEAM01000008.1	36000	37000	1	1	1	1	1	1	1	1	0.79	0.65	0.83	0	0.46	0	1	0.12	1	0	0.713889	1	0.94	1	1	1	0.91	1	0.88	1	0.74	0.85	0.99	0.04	0.99	0.93	1	0.92	1	0.79	0.887778	0.965
QEAM01000008.1	37000	38000	1	1	1	1	1	1	1	1	0.95	0.99	1	0	0.6	0	0.97	0	1	0	0.750556	1	1	1	1	1	1	1	1	1	1	1	0.99	0.62	1	1	1	1	1	0.91	0.973333	1
QEAM01000008.1	38000	39000	1	0.92	1	1	1	1	1	1	1	1	0.7	0	0.54	0	1	0.09	1	0	0.736111	1	1	1	1	1	1	1	1	1	1	1	1	0.64	0.99	1	1	1	1	1	0.979444	1
QEAM01000008.1	39000	40000	1	1	1	1	1	1	1	1	1	0.99	1	0	0.41	0	0.98	0	1	0	0.743333	1	1	1	1	1	1	1	1	1	1	1	1	0.86	1	0.89	1	1	1	1	0.986111	1
QEAM01000008.1	40000	41000	1	1	1	1	1	1	1	1	1	0.9	0.96	0.4	0.39	0	1	0	1	0	0.758333	1	1	1	1	1	1	1	1	1	1	1	1	1	1	0.9	1	1	1	1	0.994444	1
QEAM01000008.1	41000	42000	1	1	1	1	1	1	1	1	1	1	0.99	0.52	0.65	0	1	0	1	0	0.786667	1	1	1	1	1	1	1	1	1	1	1	1	1	1	0.81	1	1	1	1	0.989444	1
QEAM01000008.1	42000	43000	1	1	1	1	1	1	1	1	1	0.97	1	0.33	0.77	0	1	0	1	0.11	0.787778	1	1	1	1	1	1	1	1	1	1	1	1	1	1	1	1	1	1	0.98	0.998889	1
QEAM01000008.1	43000	44000	1	1	1	1	1	1	1	1	1	0.93	0.87	0	0.67	0	1	0	1	0	0.748333	1	1	1	1	1	1	1	1	1	1	1	1	1	1	0.97	1	1	1	0.94	0.995	1
QEAM01000008.1	44000	45000	1	1	1	1	1	1	1	1	1	1	0.89	0.3	0.65	0	1	0	1	0	0.768889	1	1	1	1	1	1	1	1	1	1	1	1	1	1	0.88	1	1	1	0.87	0.986111	1
QEAM01000008.1	45000	46000	1	1	1	1	1	1	1	1	1	0.87	0.93	0	0.61	0	1	0.15	1	0	0.753333	1	1	1	1	1	1	1	1	1	1	0.82	1	1	1	0.96	1	1	1	0.93	0.983889	1
QEAM01000008.1	46000	47000	1	1	1	1	1	1	1	1	1	0.76	0.81	0.32	0.52	0	1	0	1	0	0.745	1	1	1	1	1	1	1	1	1	1	1	1	1	1	0.99	1	1	1	1	0.999444	1
QEAM01000008.1	47000	48000	1	1	1	1	1	1	1	1	1	0.94	0.87	0.18	0.14	0.18	1	0	1	0	0.739444	1	1	1	1	1	1	1	1	1	1	1	1	0.56	1	0.9	1	1	1	0.9	0.964444	1
QEAM01000008.1	48000	49000	1	1	1	1	1	0.88	1	1	0.97	0.99	0.87	0	0.41	0	1	0	1	0	0.728889	0.995	1	1	1	1	1	1	1	1	1	1	1	0.24	1	0.95	1	1	1	1	0.955	1
QEAM01000008.1	49000	50000	1	1	1	0.99	1	0.76	1	1	0.78	0.99	0.27	0	0.64	0	1	0.32	1	0	0.708333	0.99	1	1	1	0.91	1	0.94	1	1	0.97	1	0.92	0.3	0.86	0.89	1	1	1	0.6	0.910556	1
QEAM01000008.1	50000	51000	1	1	1	1	1	0.97	1	1	0.3	0.87	0.26	0	0.78	0	1	0	1	0	0.676667	0.985	1	1	1	1	1	1	1	1	1	1	1	1	1	1	1	1	1	1	1	1
QEAM01000008.1	51000	52000	1	1	1	1	1	1	1	1	0.84	0.96	0.2	0.51	0.67	0	1	0	1	0	0.732222	1	1	1	1	1	1	1	1	1	1	1	1	1	1	1	1	1	1	1	1	1
QEAM01000008.1	52000	53000	1	1	1	1	0.98	1	1	1	0.54	0.99	0.57	0.2	0.15	0	1	0	1	0	0.690556	0.995	0.91	1	0.82	0.98	0.7	0.55	0.88	1	0.39	0.96	0.34	0.72	0.61	0.46	0.93	0.94	1	0.6	0.766111	0.85
QEAM01000008.1	53000	54000	1	1	1	1	0.93	0.93	1	1	0.58	0.84	0.29	0.2	0.29	0	0.98	0.35	1	0	0.688333	0.93	1	1	0.98	1	0.95	0.93	1	1	0.82	1	0.97	1	0.91	0.94	0.94	0.95	0.97	0.7	0.947778	0.97
QEAM01000008.1	54000	55000	1	1	1	1	0.99	1	1	1	0.96	0.88	0.49	0.74	0.34	0	1	0.04	1	0	0.746667	0.995	1	1	0.84	1	0.78	0.95	0.85	1	0.8	1	0.93	0.98	0.95	0.69	1	0.89	1	0.4	0.892222	0.95
QEAM01000008.1	55000	56000	1	1	0.81	1	0.98	0.91	1	1	0.93	0.5	0	0	0.17	0	1	0	1	0	0.627778	0.92	1	1	1	1	0.8	0.98	1	1	0.9	0.98	0.73	0.72	0.99	0.74	1	0.57	1	0.36	0.876111	0.985
QEAM01000008.1	56000	57000	1	1	1	1	1	0.76	1	1	0.81	0.37	0.22	0	0.39	0	0.95	0	1	0	0.638889	0.88	1	1	1	1	1	1	1	1	1	0.9	0.71	0.9	1	1	1	0.97	1	0.8	0.96	1
QEAM01000008.1	57000	58000	1	1	1	1	1	0.99	1	1	0.99	0.59	0.06	0.18	0.53	0.04	0.9	0	1	0	0.682222	0.99	1	1	1	1	1	1	1	1	1	1	0.87	0.95	1	1	1	1	1	0.53	0.963889	1
QEAM01000008.1	58000	59000	1	1	1	1	1	1	1	1	1	0.96	0.42	0.17	0.63	0.1	1	0.09	1	0	0.742778	1	1	1	1	1	0.92	0.8	1	1	1	0.71	0.76	0.4	0.85	1	1	0.62	1	0	0.836667	1
QEAM01000008.1	59000	60000	1	1	1	1	1	1	1	1	1	1	0.77	0.16	0.18	0.25	1	0.2	1	0	0.753333	1	1	1	1	1	1	1	1	1	1	1	0.96	0.96	0.98	1	1	1	1	0.56	0.97	1
QEAM01000008.1	60000	61000	1	1	1	1	1	1	1	1	1	0.81	0.86	0	0.5	0.17	1	0	1	0	0.741111	1	1	1	1	1	1	1	1	1	1	0.98	1	0.89	1	1	1	1	1	0.92	0.988333	1
QEAM01000008.1	61000	62000	1	1	1	1	1	1	1	1	1	1	0.92	0.23	0.62	0.1	1	0.34	1	0	0.789444	1	1	1	1	1	1	1	1	1	1	1	1	1	1	1	1	1	1	1	1	1
QEAM01000008.1	62000	63000	1	1	1	1	1	1	1	1	1	0.94	0.98	0	0.88	0	1	0.19	1	0	0.777222	1	1	1	1	1	1	1	0.99	1	1	1	1	0.73	1	1	1	1	1	0.94	0.981111	1
QEAM01000008.1	63000	64000	1	1	1	1	1	1	1	0.91	1	0.34	0.86	0	0.98	0	1	0.28	1	0	0.742778	1	1	1	1	1	1	1	0.98	1	1	0.99	1	1	1	1	1	1	1	0.8	0.987222	1
QEAM01000008.1	64000	65000	0.98	1	1	1	1	1	1	0.95	1	0.13	0.98	0	0.82	0	1	0.23	1	0	0.727222	0.99	1	1	1	1	1	1	0.99	0.98	1	1	1	0.82	1	1	1	1	1	0.98	0.987222	1
QEAM01000008.1	65000	66000	1	1	1	1	0.88	1	1	1	1	0.42	0.76	0	1	0	1	0.4	1	0	0.747778	1	1	1	1	1	0.95	1	1	0.95	1	0.98	1	0.5	1	0.82	1	1	1	0.84	0.946667	1
QEAM01000008.1	66000	67000	0.99	1	1	1	1	1	1	0.94	1	0.73	0.42	0.22	0.89	0	1	0	1	0	0.732778	0.995	1	1	1	1	1	1	1	1	1	0.97	1	1	1	0.91	1	1	1	0.8	0.982222	1
QEAM01000008.1	67000	68000	1	1	1	1	0.97	1	0.98	0.92	1	0.9	0.39	0	0.79	0	0.99	0.06	1	0	0.722222	0.975	1	1	1	1	1	1	1	0.85	1	1	1	0.99	1	1	1	1	1	0.91	0.986111	1
QEAM01000008.1	68000	69000	1	1	1	1	0.99	1	1	1	1	0.56	0.67	0	0.68	0	1	0.1	1	0	0.722222	1	1	1	1	1	1	1	1	1	1	1	1	1	1	1	1	1	1	1	1	1
QEAM01000008.1	69000	70000	0.98	1	0.95	0.97	0.52	0.94	1	0.85	1	0.89	0.83	0	0.68	0	0.97	0.17	1	0	0.708333	0.915	1	1	1	0.99	1	1	1	1	1	1	1	0.99	1	0.95	1	1	1	1	0.996111	1
QEAM01000008.1	70000	71000	1	1	1	0.85	0.79	0.99	0.93	0.94	1	0.92	0.51	0	0.33	0	0.94	0	1	0	0.677778	0.925	0.84	1	0.96	0.96	0.76	1	0.93	0.85	1	0.98	0.98	0.74	1	1	1	1	1	0.91	0.939444	0.98
QEAM01000008.1	71000	72000	1	1	0.94	1	0.75	1	1	0.89	0.79	0.36	0.91	0	0	0	1	0	1	0	0.646667	0.9	1	1	0.91	1	1	1	1	0.99	0.99	0.95	1	0.53	1	1	1	1	1	1	0.965	1
QEAM01000008.1	72000	73000	1	1	1	1	0.84	1	1	1	0.96	0.63	0.5	0	0.66	0.09	1	0	1	0	0.704444	0.98	1	1	1	1	1	1	1	1	1	1	1	0.81	1	1	1	1	1	1	0.989444	1
QEAM01000008.1	73000	74000	1	1	0.91	0.99	0.73	1	0.93	1	0.91	0.77	0.41	0	0.21	0	1	0.07	1	0	0.662778	0.91	1	1	1	1	1	1	1	1	1	1	1	0.77	1	1	1	1	1	1	0.987222	1
QEAM01000008.1	74000	75000	1	1	1	0.88	0.68	1	1	1	0.86	0.91	0.39	0	0.17	0	1	0	1	0	0.660556	0.895	1	1	1	0.91	0.68	1	0.92	0.94	1	1	0.95	0.88	0.93	0.71	1	1	1	0.96	0.937778	0.98
QEAM01000008.1	75000	76000	1	1	1	0.93	0.48	1	1	0.76	1	1	0.8	0	0.42	0	1	0.21	1	0	0.7	0.965	1	1	1	1	0.6	0.95	0.93	0.97	1	1	0.86	0.99	1	0.74	1	1	1	0.97	0.945	1
QEAM01000008.1	76000	77000	1	1	1	1	0.87	1	1	1	1	1	0.89	0.03	0.11	0	1	0.13	1	0	0.723889	1	1	1	1	1	0.99	1	1	1	1	1	0.96	0.97	1	0.99	1	1	1	1	0.995	1
QEAM01000008.1	77000	78000	1	1	1	1	0.82	1	1	1	0.92	1	0.62	0.27	0.4	0	0.96	0	1	0	0.721667	0.98	1	1	1	1	1	1	1	1	1	1	1	1	1	1	1	1	1	1	1	1
QEAM01000008.1	78000	79000	1	1	0.9	0.98	1	1	1	1	0.95	1	0.48	0.26	0.17	0.04	0.99	0	1	0	0.709444	0.985	1	1	1	0.9	0.95	1	1	1	1	1	0.97	1	1	0.85	1	0.99	1	0.81	0.970556	1
QEAM01000008.1	79000	80000	1	1	1	0.99	1	1	1	1	0.6	1	0.59	0.05	0.47	0	1	0	1	0	0.705556	1	1	1	1	0.96	0.99	0.99	1	1	0.97	1	0.95	1	1	0.82	1	1	1	0.72	0.966667	1
QEAM01000008.1	80000	81000	1	1	0.63	0.91	1	1	1	1	0.82	1	0	0	0.3	0	0.98	0	1	0	0.646667	0.945	1	1	0.99	1	1	1	0.99	1	1	1	0.83	0.9	1	0.98	1	1	1	1	0.982778	1
QEAM01000008.1	81000	82000	1	1	0.87	0.91	0.98	1	0.95	1	0.54	1	0.55	0.17	0.62	0	0.97	0.24	1	0	0.711111	0.93	1	1	1	1	1	1	1	1	1	1	0.98	1	1	1	1	1	1	1	0.998889	1
QEAM01000008.1	82000	83000	1	1	0.92	0.97	1	1	1	1	0.24	1	0.11	0	0.17	0	0.79	0	1	0	0.622222	0.945	1	1	1	0.99	1	1	1	1	1	1	0.99	1	1	0.99	1	1	1	1	0.998333	1
QEAM01000008.1	83000	84000	1	1	1	0.58	1	1	0.85	1	0.43	1	0	0.16	0.83	0	1	0	1	0	0.658333	0.925	1	0.98	1	0.92	1	1	1	1	0.99	1	1	0.65	1	0.97	1	1	1	1	0.972778	1
QEAM01000008.1	84000	85000	1	1	1	1	1	1	1	1	0.39	1	0.17	0.12	0.46	0	1	0.01	1	0	0.675	1	1	1	0.78	1	0.99	1	0.86	0.99	0.88	0.91	0.56	0.91	0.97	0.99	1	1	1	0.98	0.934444	0.99
QEAM01000008.1	85000	86000	1	1	0.83	1	1	1	0.99	1	0.72	1	0.44	0.22	1	0.1	1	0.23	1	0	0.751667	1	1	1	0.66	1	1	0.98	0.9	0.8	0.62	0.95	0.66	0.88	1	0.8	1	0.79	1	0.57	0.867222	0.925
QEAM01000008.1	86000	87000	1	1	1	1	1	1	1	1	0.76	1	0.79	0.06	0.92	0.42	1	0.11	1	0	0.781111	1	1	1	1	1	1	1	1	1	1	1	1	1	1	1	1	1	1	1	1	1
QEAM01000008.1	87000	88000	1	1	1	1	1	1	1	1	0.89	1	0.72	0	0.95	0.19	1	0.51	1	0	0.792222	1	1	1	1	1	1	1	1	1	1	1	1	1	1	1	1	1	1	0.85	0.991667	1
QEAM01000008.1	88000	89000	1	1	1	1	1	1	1	1	1	1	1	0.35	0.94	0	1	0.5	1	0	0.821667	1	1	1	1	1	1	1	1	1	1	1	1	1	1	0.99	1	1	1	0.98	0.998333	1
QEAM01000008.1	89000	90000	1	1	1	0.94	1	1	0.72	1	0.7	1	0.6	0	0.19	0	0.99	0	1	0	0.674444	0.965	1	1	1	1	1	1	1	1	1	0.96	1	1	1	1	1	0.92	1	0.99	0.992778	1
QEAM01000008.1	90000	91000	1	1	1	1	1	1	0.99	1	0.86	1	0.92	0.63	0.73	0	0.92	0	1	0	0.780556	0.995	1	1	1	1	1	1	1	1	1	1	1	1	1	1	1	1	1	0.89	0.993889	1
QEAM01000008.1	91000	92000	1	1	1	0.98	1	1	1	1	0.54	1	0.89	0.88	0.7	0	1	0	1	0	0.777222	1	1	1	1	1	1	1	1	1	1	1	1	1	1	1	1	1	1	0.93	0.996111	1
QEAM01000008.1	92000	93000	1	1	1	0.98	1	0.96	1	1	0.22	1	1	1	0.37	0	1	0	1	0	0.751667	1	1	1	1	1	1	1	1	1	0.82	1	1	1	1	1	1	1	1	0.98	0.988889	1
QEAM01000008.1	93000	94000	1	1	1	1	1	1	1	1	0.39	0.99	0.81	0.91	0.54	0.19	1	0	1	0	0.768333	1	1	0.89	1	0.88	1	1	1	1	0.83	1	1	1	0.88	0.79	0.95	1	1	0.7	0.94	1
QEAM01000008.1	94000	95000	1	0.99	1	0.95	1	1	1	1	1	0.93	0.5	0.9	0.37	0	1	0	1	0	0.757778	0.995	1	1	1	0.97	1	1	1	1	1	1	1	1	0.91	0.98	1	0.99	1	1	0.991667	1
QEAM01000008.1	95000	96000	1	1	1	0.8	1	1	1	1	1	1	0.66	0.45	0.41	0.17	1	0	1	0	0.749444	1	1	1	1	1	1	1	1	1	1	1	0.96	1	1	1	1	1	1	0.98	0.996667	1
QEAM01000008.1	96000	97000	1	1	1	0.97	1	1	1	1	1	1	0.83	0.29	0.58	0	1	0	1	0	0.759444	1	1	1	1	1	1	1	1	1	1	1	1	1	1	1	1	1	1	0.98	0.998889	1
QEAM01000008.1	97000	98000	1	1	1	0.97	1	1	1	1	1	1	0.67	0.54	0.78	0	1	0	1	0	0.775556	1	1	1	1	1	1	1	1	1	1	1	1	1	1	1	1	1	1	0.8	0.988889	1
QEAM01000008.1	98000	99000	1	1	1	1	1	1	1	1	1	1	0.85	0.83	0.48	0	1	0.14	1	0	0.794444	1	1	1	0.96	1	1	1	1	1	1	1	1	1	1	1	1	1	1	0.88	0.991111	1
QEAM01000008.1	99000	100000	1	1	1	1	1	1	1	1	1	1	0.89	0.58	0	0	1	0.07	1	0	0.752222	1	1	1	1	1	1	1	1	1	1	1	1	1	1	1	1	1	1	0.86	0.992222	1
QEAM01000008.1	100000	101000	1	1	1	1	1	1	0.91	1	0.99	0.94	0.75	0.3	0.34	0	1	0	1	0	0.735	0.995	1	1	1	1	1	1	1	1	1	1	1	1	0.88	1	1	1	1	0.97	0.991667	1
QEAM01000008.1	101000	102000	1	1	0.92	1	1	1	1	1	0.97	0.98	0.43	0.15	0.33	0	1	0.09	0.94	0	0.711667	0.975	1	1	0.96	1	1	1	1	1	1	0.97	1	0.96	0.93	0.99	1	1	1	0.96	0.987222	1
QEAM01000008.1	102000	103000	1	1	1	1	1	1	0.99	1	0.96	1	0.24	0	0.09	0	1	0.15	0.98	0	0.689444	0.995	1	1	1	1	1	1	1	1	1	1	0.97	0.78	0.96	1	1	1	1	0.65	0.964444	1
QEAM01000008.1	103000	104000	1	1	1	1	1	1	1	1	1	0.73	0.59	0	0.3	0	1	0.23	1	0	0.713889	1	1	1	0.99	1	0.96	1	1	1	0.9	0.91	0.9	0.4	0.94	0.93	1	1	1	0.74	0.926111	0.995
QEAM01000008.1	104000	105000	1	1	1	1	1	1	1	1	1	1	0.76	0	0.6	0	1	0	1	0	0.742222	1	1	1	1	1	0.97	1	0.97	1	1	1	0.85	0.82	1	0.84	1	0.53	1	0.3	0.904444	1
QEAM01000008.1	105000	106000	1	1	1	1	1	1	1	1	1	1	1	0.21	0.74	0	1	0.3	1	0	0.791667	1	1	1	1	1	1	1	0.93	1	1	1	0.97	0.99	1	0.88	1	0.92	1	0.16	0.936111	1
QEAM01000008.1	106000	107000	1	1	1	1	1	1	1	1	1	1	1	0.86	0.91	0.24	1	0.24	1	0	0.847222	1	1	1	1	1	1	1	1	1	0.93	1	1	1	1	1	1	1	1	0.55	0.971111	1
QEAM01000008.1	107000	108000	1	1	1	1	1	1	1	1	1	1	0.85	0.88	0.85	0.14	1	0.09	1	0	0.822778	1	1	1	1	1	1	1	1	1	1	1	1	1	1	0.99	1	1	1	0.9	0.993889	1
QEAM01000008.1	108000	109000	1	1	1	1	1	1	1	1	1	1	0.98	0.63	0.9	0	1	0.06	1	0	0.809444	1	1	1	1	1	0.83	1	1	1	0.97	1	0.98	1	1	0.91	1	0.88	1	0.86	0.968333	1
QEAM01000008.1	109000	110000	1	1	1	1	1	1	1	1	0.9	1	0.74	0.48	0.42	0	1	0.12	1	0	0.758889	1	1	1	1	1	1	1	1	1	1	1	1	1	1	1	1	1	1	1	1	1
QEAM01000008.1	110000	111000	1	1	1	1	0.93	1	1	1	0.94	1	0.45	0.6	0.63	0.04	0.97	0	1	0.04	0.755556	0.985	1	1	0.95	1	0.9	1	1	1	0.97	1	1	1	1	1	1	1	1	0.97	0.988333	1
QEAM01000008.1	111000	112000	1	1	1	1	0.75	1	1	1	0.63	1	0.85	0.08	0.52	0	0.78	0.28	1	0	0.716111	0.925	1	1	1	1	1	1	1	1	1	1	1	1	1	1	1	1	1	0.97	0.998333	1
QEAM01000008.1	112000	113000	1	1	1	1	0.93	1	1	1	0.48	1	0.39	0.43	0.31	0	1	0	1	0	0.696667	1	1	1	1	1	1	1	1	1	1	1	1	1	1	1	1	1	1	1	1	1
QEAM01000008.1	113000	114000	1	1	0.32	1	0.86	1	1	1	0.25	1	0.62	0.07	0.31	0	0.96	0	1	0	0.632778	0.91	1	1	1	1	1	1	1	1	1	1	1	1	1	0.75	1	1	1	0.66	0.967222	1
QEAM01000008.1	114000	115000	1	0.92	0.95	1	0.76	1	1	0.98	0.89	0.99	0.72	0	0.26	0.04	1	0.06	1	0	0.698333	0.935	1	1	1	1	1	1	1	1	1	1	1	1	1	1	1	1	1	1	1	1
QEAM01000008.1	115000	116000	1	1	0.94	1	0.97	1	1	1	0.85	1	0.53	0	0.52	0	1	0.15	1	0	0.72	0.985	1	1	1	1	1	1	1	1	1	1	1	1	1	1	1	1	1	1	1	1
QEAM01000008.1	116000	117000	1	1	0.64	1	0.68	1	1	1	0.93	0.88	0.71	0	0.69	0	1	0	1	0	0.696111	0.905	1	0.97	1	1	0.93	1	1	1	1	1	1	1	1	0.99	1	1	1	0.98	0.992778	1
QEAM01000008.1	117000	118000	1	1	1	1	1	1	1	1	1	0.96	0.86	0	0.52	0	1	0.08	1	0	0.745556	1	0.99	1	0.99	1	1	1	1	1	1	1	1	0.9	1	0.98	1	1	1	0.96	0.99	1
QEAM01000008.1	118000	119000	1	1	1	1	1	1	1	1	1	0.95	0.94	0	0.7	0	1	0	1	0	0.755	1	1	1	1	1	1	1	1	1	1	1	1	1	1	0.98	1	1	1	1	0.998889	1
QEAM01000008.1	119000	120000	1	1	1	1	1	1	1	1	1	1	0.92	0.74	0.79	0	1	0	1	0	0.802778	1	1	1	1	1	1	1	1	1	1	1	1	1	1	1	1	1	1	1	1	1
QEAM01000008.1	120000	121000	1	1	1	1	1	1	1	1	1	0.92	1	1	0.62	0.14	1	0.27	1	0	0.830556	1	1	1	1	1	1	1	1	1	1	1	1	1	1	1	1	1	1	1	1	1
QEAM01000008.1	121000	122000	1	1	1	1	1	1	1	0.98	1	0.99	0.83	0.53	0.91	0	1	0.03	1	0	0.792778	1	1	1	1	1	1	1	1	1	1	1	1	1	1	1	1	1	1	1	1	1
QEAM01000008.1	122000	123000	1	1	1	1	1	1	1	1	0.99	1	0.88	0	0.53	0.06	1	0	1	0	0.747778	1	1	1	1	1	1	1	1	1	1	1	1	1	1	1	1	1	1	1	1	1
QEAM01000008.1	123000	124000	1	1	1	1	1	1	1	1	0.92	1	0.84	0	0.39	0	1	0	1	0	0.730556	1	1	1	1	1	1	1	1	1	1	1	1	1	1	1	1	1	1	1	1	1
QEAM01000008.1	124000	125000	1	1	1	1	1	1	1	1	0.84	0.99	0.37	0	0.76	0	1	0	1	0	0.72	1	1	0.73	0.67	0.73	1	0.92	0.9	1	0.98	1	1	0.3	1	0.86	1	0.91	1	0.78	0.876667	0.95
QEAM01000008.1	125000	126000	1	0.98	0.37	0.58	0.95	0.81	0.97	0.99	0.23	0.68	0.43	0.15	0.88	0	0.99	0.16	1	0	0.620556	0.745	0.99	0.79	0.6	0.92	0.98	0.79	0.82	0.99	0.91	0.83	0.74	0.85	0.96	1	1	1	1	1	0.898333	0.94
QEAM01000008.1	126000	127000	1	0.93	1	1	0.71	1	1	1	1	0.1	0.67	0	0.2	0	0.92	0.26	1	0	0.655	0.925	1	1	1	1	0.95	0.98	1	1	1	0.85	1	0.49	1	1	1	1	1	0.81	0.948889	1
QEAM01000008.1	127000	128000	1	1	1	1	0.81	1	1	0.99	0.85	0	0.01	0	0	0	1	0.07	1	0	0.596111	0.92	1	1	0.97	1	0.82	0.92	1	0.99	0.97	0.38	1	0.28	1	1	1	1	0.93	0.18	0.857778	0.995
QEAM01000008.1	128000	129000	0.97	1	1	1	0.81	1	1	1	0.85	0.87	0.78	0	0.7	0	1	0	1	0	0.721111	0.92	1	1	1	1	1	1	1	1	0.79	0.89	0.96	0.98	1	0.81	1	0.95	1	0.58	0.942222	1
QEAM01000008.1	129000	130000	1	1	1	1	1	1	1	1	0.83	1	0.98	0	0.9	0	1	0.12	1	0	0.768333	1	0.99	0.96	0.63	1	0.97	0.89	1	0.92	0.37	0.89	0.82	0.22	1	0.79	0.95	0.8	1	0.3	0.805556	0.905
QEAM01000008.1	130000	131000	1	1	1	1	1	1	1	1	1	1	0.85	0	0.78	0	0.98	0.24	1	0	0.769444	1	1	1	0.97	1	1	1	1	1	0.95	1	1	0.38	1	0.84	1	1	1	0.61	0.930556	1
QEAM01000009.1	0	1000	1	1	1	1	1	1	1	0.93	0.86	0.98	0.58	0	0.96	0	0.98	0.23	1	0	0.751111	0.98	0.94	0.98	0.93	0.98	0.99	0.93	0.98	0.95	0.83	1	1	0.92	1	1	1	1	1	0.87	0.961111	0.98
QEAM01000009.1	1000	2000	1	1	1	1	1	1	1	1	1	1	1	0.44	1	0	1	0.03	1	0	0.803889	1	1	1	1	1	1	1	1	1	1	1	1	1	1	1	1	1	1	1	1	1
QEAM01000009.1	2000	3000	1	1	1	1	1	0.99	1	1	0.83	1	0.94	0.17	0.6	0	0.97	0.25	1	0	0.763889	0.995	1	1	1	1	1	0.98	1	1	1	1	1	1	1	0.96	1	1	1	1	0.996667	1
QEAM01000009.1	3000	4000	1	1	0.92	0.98	1	0.6	1	1	0.34	0.67	0.78	0.15	0.5	0	1	0	1	0	0.663333	0.85	1	1	1	1	1	0.6	1	1	1	1	1	0.69	1	1	1	1	1	0.99	0.96	1
QEAM01000009.1	4000	5000	1	1	0.94	0.99	1	0.39	1	1	0.78	0.52	0.7	0	0.5	0.18	0.96	0	1	0	0.664444	0.86	1	1	1	0.98	0.98	0.75	0.91	0.99	1	1	0.97	1	1	0.99	1	0.99	1	0.95	0.972778	0.995
QEAM01000009.1	5000	6000	1	1	0.79	0.86	1	0.33	1	1	0.81	0.98	0.82	0.37	0.89	0.08	1	0.21	1	0	0.73	0.875	1	1	0.98	1	1	0.59	1	1	0.9	1	0.95	1	1	1	1	1	1	0.99	0.967222	1
QEAM01000009.1	6000	7000	1	0.99	1	0.76	1	0.99	1	1	0.79	1	0.23	0	0.84	0	1	0.15	1	0	0.708333	0.99	1	0.98	0.97	1	1	1	1	1	0.94	1	0.95	0.97	1	1	1	1	1	0.95	0.986667	1
QEAM01000009.1	7000	8000	1	1	1	0.99	1	1	1	1	0.51	0.83	0.49	0	0.86	0	1	0	1	0	0.704444	0.995	1	1	1	1	1	1	1	1	0.95	1	1	0.94	1	0.87	1	1	1	0.9	0.981111	1
QEAM01000009.1	8000	9000	1	1	1	1	1	1	0.97	1	1	0.79	0.23	0	0.9	0	1	0	1	0	0.716111	1	1	1	1	1	1	1	1	1	1	1	1	1	1	0.94	1	1	1	1	0.996667	1
QEAM01000009.1	9000	10000	1	1	1	1	1	0.95	1	1	0.99	0.96	0.77	0.42	1	0	1	0	1	0.04	0.785	1	1	1	1	1	1	1	0.96	1	0.99	0.99	0.83	1	1	0.94	1	0.81	1	0.97	0.971667	1
QEAM01000009.1	10000	11000	1	1	1	1	1	1	1	1	0.99	0.75	0.91	0.45	1	0	1	0.14	1	0	0.791111	1	1	0.93	0.94	1	0.97	0.97	0.5	1	1	1	0.84	0.99	1	0.6	1	0.76	1	0.92	0.912222	0.98
QEAM01000009.1	11000	12000	1	1	1	1	1	1	1	1	1	1	1	0.56	1	0	1	0.18	1	0.04	0.821111	1	1	1	1	1	1	1	1	1	1	1	1	1	1	1	1	1	1	1	1	1
QEAM01000009.1	12000	13000	1	1	0.99	1	1	1	1	1	1	1	1	0.68	1	0	1	0.26	1	0	0.829444	1	1	1	1	1	1	1	1	1	1	1	1	1	1	1	1	1	1	1	1	1
QEAM01000009.1	13000	14000	1	1	1	1	0.96	1	1	1	0.9	1	1	0	0.99	0	1	0.14	1	0	0.777222	1	1	1	1	1	1	1	1	1	1	1	1	1	1	0.83	1	1	1	1	0.990556	1
QEAM01000009.1	14000	15000	1	1	1	1	1	1	1	1	1	0.98	1	0.7	1	0	1	0	1	0	0.815556	1	1	1	1	1	1	1	0.92	1	1	1	1	0.96	1	0.9	1	1	1	0.96	0.985556	1
QEAM01000009.1	15000	16000	1	1	1	1	1	1	1	0.97	0.98	0.9	0.89	0.05	0.93	0	1	0	1	0	0.762222	0.99	1	1	1	1	1	1	1	1	1	1	1	1	1	0.94	1	1	1	1	0.996667	1
QEAM01000009.1	16000	17000	1	1	1	1	1	1	1	1	0.56	1	0.91	0	0.74	0	1	0.23	1	0	0.746667	1	1	1	1	1	0.98	1	1	1	0.99	1	0.81	0.94	1	0.6	1	1	1	0.78	0.95	1
QEAM01000009.1	17000	18000	1	1	1	1	1	0.98	1	1	0.77	1	0.69	0.19	0.56	0	1	0.39	1	0	0.754444	1	1	1	1	1	1	0.98	1	1	1	1	1	1	1	0.96	1	1	1	1	0.996667	1
QEAM01000009.1	18000	19000	1	1	1	1	1	1	1	1	0.94	1	0.68	0.42	0.85	0.14	1	0.15	1	0	0.787778	1	1	1	1	1	1	1	1	1	1	1	1	1	1	1	1	1	1	1	1	1
QEAM01000009.1	19000	20000	1	1	1	1	1	1	1	1	0.96	1	0.85	0.09	0.75	0	1	0.15	1	0	0.766667	1	1	0.99	1	1	1	1	1	1	1	1	0.58	1	1	0.98	1	1	1	1	0.975	1
QEAM01000009.1	20000	21000	1	1	1	1	1	1	1	1	1	1	0	0	0.82	0	1	0.17	1	0	0.721667	1	1	1	1	1	1	1	1	1	1	1	0.73	0.97	1	0.99	1	1	1	1	0.982778	1
QEAM01000009.1	21000	22000	1	1	1	1	1	1	1	1	1	1	0.03	0	0.33	0	0.98	0.18	1	0	0.695556	1	1	1	1	1	1	1	1	1	1	1	1	0.84	1	0.77	1	1	1	1	0.978333	1
QEAM01000009.1	22000	23000	1	1	1	1	1	0.92	1	1	1	1	0.9	0.2	0.49	0	1	0.25	1	0	0.764444	1	1	1	1	0.9	1	0.86	1	1	1	1	1	0.61	1	1	1	1	1	1	0.965	1
QEAM01000009.1	23000	24000	1	1	1	1	1	1	1	1	1	1	1	0	0.85	0	1	0	1	0.02	0.770556	1	1	1	0.95	1	1	1	1	1	1	1	1	0.88	1	1	1	1	1	1	0.990556	1
QEAM01000009.1	24000	25000	1	0.99	1	1	1	1	1	0.99	1	1	0.88	0.52	0.98	0	1	0.15	1	0.06	0.809444	1	1	1	1	1	1	1	1	1	1	1	1	1	1	1	1	1	1	1	1	1
QEAM01000009.1	25000	26000	1	1	1	1	1	1	1	0.91	1	1	0.9	0.56	0.9	0	1	0	1	0	0.792778	1	1	1	1	1	1	1	1	1	1	1	1	1	1	1	1	1	1	1	1	1
QEAM01000009.1	26000	27000	1	1	0.82	1	1	1	1	0.42	1	0.72	0.52	0	0.85	0.09	1	0.38	1	0	0.711111	0.925	0.87	1	0.92	0.98	1	0.99	0.96	0.87	1	0.68	1	0.48	1	1	1	1	1	1	0.930556	1
QEAM01000009.1	27000	28000	1	1	1	1	1	1	1	0.63	1	0.62	0.75	0	0.92	0.16	1	0.16	1	0	0.735556	1	0.94	1	1	1	0.96	1	0.95	0.83	1	0.99	1	0.66	1	1	1	1	1	1	0.962778	1
QEAM01000009.1	28000	29000	1	1	1	1	0.47	1	0.71	0.61	0.39	0.64	0.04	0.06	0.91	0	1	0	1	0	0.601667	0.675	1	0.98	1	0.95	0.82	1	1	0.74	0.63	0.83	1	0.93	1	1	1	1	1	0.97	0.936111	1
QEAM01000009.1	29000	30000	0.97	0.93	0.93	0.83	0.93	0.92	0.68	0.32	0.29	0.54	0.21	0.44	0.8	0	0.86	0.17	1	0	0.601111	0.74	0.9	0.79	0.95	0.75	0.84	0.84	0.83	0.78	0.45	0.67	0.69	0.94	1	1	1	0.97	1	0.96	0.853333	0.87
QEAM01000009.1	30000	31000	0.95	0.75	0.36	0.37	0.77	0.4	0.78	0.61	0.36	0.16	0.27	0.17	0	0	0.08	0	0.62	0	0.369444	0.36	0.89	0.95	0.7	0.72	0.97	0.59	0.9	0.92	0.78	0.87	0.96	0.77	0.58	0.76	0.9	0.93	0.93	0.37	0.805	0.88
QEAM01000009.1	31000	32000	0.97	0.79	0.51	0.49	0.71	0.24	0.78	0.79	0.17	0.12	0.3	0.15	0	0	0.79	0	0.82	0	0.423889	0.395	0.97	0.87	0.68	0.67	0.92	0.41	0.92	0.89	0.84	0.87	0.9	0.38	0.66	0.21	0.93	0.92	0.82	0.09	0.719444	0.855
QEAM01000009.1	32000	33000	0.99	0.92	1	0.75	0.91	0.95	0.78	0.99	0.74	0.66	0.45	0	0.44	0	0.96	0	0.9	0	0.635556	0.765	1	0.97	0.91	0.8	0.76	0.86	0.9	0.94	0.82	0.92	0.95	0.65	0.9	0.75	0.96	0.8	0.98	0.4	0.848333	0.9
QEAM01000009.1	33000	34000	1	1	1	1	1	0.88	1	0.99	0.99	0.63	0.74	0	0.58	0	1	0.14	1	0	0.719444	0.99	1	0.97	0.86	0.77	0.8	0.98	0.98	0.95	0.83	1	0.99	0.77	1	0.58	1	0.86	1	0.77	0.895	0.96
QEAM01000009.1	34000	35000	1	0.99	0.99	1	1	0.98	1	1	0.82	1	0.93	0	0.91	0	1	0	1	0	0.756667	0.99	1	0.96	1	1	1	1	1	1	1	1	1	1	1	0.98	1	1	1	1	0.996667	1
QEAM01000009.1	35000	36000	1	1	1	1	1	1	1	1	0.78	0.98	0.78	0.36	0.92	0	1	0.19	1	0	0.778333	1	1	0.97	1	1	1	1	1	1	1	1	1	1	1	0.56	1	1	1	0.88	0.967222	1
QEAM01000009.1	36000	37000	1	0.99	1	1	0.98	1	1	0.71	0.86	0.81	0.84	0.07	0.21	0	1	0.33	1	0	0.711111	0.92	1	0.94	1	0.84	1	0.89	1	0.46	1	1	1	0.87	1	0.91	1	0.88	1	0.77	0.92	1
QEAM01000009.1	37000	38000	1	1	1	1	1	1	1	0.94	0.87	0.97	0.95	0	0.99	0	1	0	1	0	0.762222	0.995	1	0.99	1	0.97	0.85	0.95	1	0.9	1	1	1	0.9	1	0.95	1	1	1	0.62	0.951667	1
QEAM01000009.1	38000	39000	1	1	1	0.78	0.62	1	1	1	1	0.94	0.34	0	0.58	0	1	0.32	1	0	0.698889	0.97	1	1	1	1	1	1	1	1	1	1	0.89	1	1	0.98	1	1	1	0.59	0.97	1
QEAM01000009.1	39000	40000	1	1	1	0.73	0.67	1	1	1	0.95	0.61	0.71	0	0.69	0	1	0.09	1	0	0.691667	0.84	1	1	1	0.89	0.82	1	1	0.98	1	0.87	0.88	0.66	1	1	1	1	1	0.54	0.924444	1
QEAM01000009.1	40000	41000	1	1	1	0.61	0.82	1	1	1	1	0.8	1	0.38	0.57	0	1	0	1	0	0.732222	1	1	1	1	0.9	1	1	1	1	1	1	1	1	1	0.99	1	1	1	0.61	0.972222	1
QEAM01000009.1	41000	42000	1	1	1	1	1	1	1	1	1	1	1	0.75	0.97	0	1	0.39	1	0	0.839444	1	1	1	1	1	1	1	1	1	1	1	1	1	1	0.99	1	1	1	0.69	0.982222	1
QEAM01000009.1	42000	43000	1	1	1	0.89	1	1	1	1	0.72	0.33	1	0.86	0.51	0	0.99	0	1	0	0.738889	0.995	1	1	1	1	1	1	1	1	1	0.93	1	1	1	1	1	1	1	0.62	0.975	1
QEAM01000009.1	43000	44000	1	1	1	1	1	1	1	1	0.5	0.16	0.94	0.91	0.88	0	1	0.29	1	0	0.76	1	1	1	1	1	1	1	1	1	1	1	1	1	1	1	1	1	1	1	1	1
QEAM01000009.1	44000	45000	1	1	1	1	1	1	1	1	0.8	0.71	0.88	0.16	0.78	0	1	0	1	0	0.740556	1	1	1	1	1	1	1	1	1	1	1	1	1	1	1	1	1	1	1	1	1
QEAM01000009.1	45000	46000	1	1	1	1	1	1	0.86	1	0.92	0.71	0.98	0.2	0.63	0.31	1	0.4	1	0	0.778333	0.99	1	1	1	1	1	1	1	1	1	1	1	1	1	1	1	1	1	1	1	1
QEAM01000009.1	46000	47000	1	1	1	1	1	1	1	1	0.84	0.49	0.73	0.46	0.63	0	1	0.01	1	0	0.731111	1	1	1	1	1	1	1	1	1	1	1	1	1	1	1	1	1	1	1	1	1
QEAM01000009.1	47000	48000	1	1	1	1	1	1	1	1	0.73	0.94	1	0.65	0.8	0	1	0.15	1	0	0.792778	1	1	1	1	1	1	1	0.9	1	1	0.98	1	1	1	1	1	1	1	0.79	0.981667	1
QEAM01000009.1	48000	49000	1	1	1	1	1	1	1	1	1	0.76	0.85	0.1	0.36	0	1	0	1	0	0.726111	1	1	1	1	1	1	0.9	0.96	1	1	0.97	1	0.99	1	0.96	1	1	1	0.71	0.971667	1
QEAM01000009.1	49000	50000	1	1	1	1	1	1	0.97	1	1	0.94	0.67	0	0.74	0	0.96	0.12	1	0	0.744444	0.985	1	1	0.98	1	1	1	1	1	1	1	0.98	1	1	0.71	1	1	1	0.76	0.968333	1
QEAM01000009.1	50000	51000	1	1	0.86	1	1	1	1	1	0.84	0.97	0.55	0.35	0.94	0	0.99	0.45	1	0	0.775	0.98	1	1	1	1	1	1	1	1	1	1	0.96	1	1	0.67	1	0.98	1	1	0.978333	1
QEAM01000009.1	51000	52000	1	1	1	1	1	1	1	1	1	0.93	0.87	0.47	0.88	0	1	0	1	0	0.786111	1	1	1	1	1	1	1	1	1	1	0.85	1	1	1	0.88	1	1	1	1	0.985	1
QEAM01000009.1	52000	53000	1	1	1	1	1	1	1	1	1	0.97	0.86	0.51	0.87	0	1	0.02	1	0	0.790556	1	1	1	0.99	1	1	1	0.97	1	1	0.98	1	1	1	0.76	1	1	1	0.89	0.977222	1
QEAM01000009.1	53000	54000	1	1	1	1	1	1	0.99	1	1	0.73	0.72	0.9	0.64	0	1	0.16	1	0	0.785556	1	1	1	0.98	1	1	1	1	1	1	1	1	1	1	1	1	0.99	1	1	0.998333	1
QEAM01000009.1	54000	55000	1	1	1	1	1	1	1	1	1	0.9	0.89	0.73	0.64	0	1	0.31	1	0	0.803889	1	1	1	1	1	1	1	1	1	1	1	1	1	1	1	1	1	1	0.88	0.993333	1
QEAM01000009.1	55000	56000	1	1	1	1	1	1	1	1	1	0.96	0.92	0.38	0.4	0	1	0.1	1	0	0.764444	1	1	1	1	1	1	1	1	1	1	1	1	1	1	1	1	1	1	0.93	0.996111	1
QEAM01000009.1	56000	57000	0.34	0.26	0.4	0.33	0.56	0.56	0.44	0.48	0.35	0.3	0.25	0	0	0	0.45	0	0.6	0	0.295556	0.335	0.24	0.26	0.21	0.39	0.53	0.33	0.6	0.73	0.61	0.6	0.59	0.7	0.74	0.32	0.71	0.74	0.6	0.23	0.507222	0.595
QEAM01000009.1	57000	58000	0.68	0.79	0.79	0.74	0.75	0.61	0.72	0.67	0.63	0.38	0.44	0.41	0	0	0.69	0	0.73	0	0.501667	0.65	0.9	0.71	0.83	0.77	0.76	0.64	0.77	0.9	0.54	0.69	0.59	0.95	0.82	0.42	0.71	0.71	0.82	0.31	0.713333	0.735
QEAM01000009.1	58000	59000	1	1	1	1	1	0.96	1	1	1	1	1	0.58	0.33	0	1	0.3	1	0	0.787222	1	1	1	1	1	1	1	1	1	1	1	1	1	1	1	1	1	1	0.95	0.997222	1
QEAM01000009.1	59000	60000	1	1	1	1	1	1	1	1	0.83	1	1	0.7	0.86	0	1	0.18	1	0	0.809444	1	1	1	1	1	1	1	1	1	1	1	1	1	1	0.98	1	1	1	0.89	0.992778	1
QEAM01000009.1	60000	61000	1	1	1	1	1	1	1	1	0.99	1	0.92	0.88	0.96	0	1	0	1	0	0.819444	1	1	1	1	1	1	0.99	1	1	1	1	1	1	1	0.81	1	1	1	0.82	0.978889	1
QEAM01000009.1	61000	62000	0.88	0.98	1	1	1	0.98	1	1	1	1	0.98	0.22	0.62	0.06	1	0	1	0	0.762222	0.99	1	1	1	1	1	1	1	1	1	1	1	1	0.97	1	1	1	1	0.73	0.983333	1
QEAM01000009.1	62000	63000	0.98	0.75	1	1	0.87	0.9	1	0.89	0.94	0.81	0.97	0.17	0.44	0	0.99	0	1	0	0.706111	0.895	1	1	1	1	1	1	1	1	1	1	1	0.98	1	1	1	1	1	0.88	0.992222	1
QEAM01000009.1	63000	64000	1	1	1	1	1	1	1	1	1	0.88	1	0.62	0.46	0	1	0.07	1	0	0.779444	1	1	1	1	1	1	1	1	1	1	1	1	1	1	1	1	0.98	1	0.45	0.968333	1
QEAM01000009.1	64000	65000	1	1	1	1	1	1	1	1	1	0.99	0.55	0.56	0.55	0	1	0.11	1	0	0.764444	1	1	1	1	1	1	0.98	1	1	1	0.95	1	1	1	1	1	1	1	0.93	0.992222	1
QEAM01000009.1	65000	66000	1	1	1	1	1	1	1	1	1	1	0.94	0.97	0.91	0	1	0	1	0	0.823333	1	1	1	1	1	1	1	1	1	1	1	1	1	1	1	1	1	1	1	1	1
QEAM01000009.1	66000	67000	1	1	1	1	1	1	1	1	1	1	1	0.47	0.76	0	1	0.12	1	0	0.797222	1	1	1	1	1	1	1	1	1	1	1	1	1	1	1	1	1	1	1	1	1
QEAM01000009.1	67000	68000	1	1	1	1	1	1	1	1	1	0.99	1	0.55	0.81	0	1	0.07	1	0	0.801111	1	1	1	1	1	1	1	1	1	1	1	1	1	1	1	1	1	1	1	1	1
QEAM01000009.1	68000	69000	1	1	1	1	0.64	1	1	1	1	0.88	0.88	0.46	0.58	0	1	0.07	1	0	0.750556	1	1	1	1	1	0.94	1	1	1	1	1	1	1	1	0.98	1	1	1	1	0.995556	1
QEAM01000009.1	69000	70000	1	1	1	1	0.92	1	1	1	1	0.55	0.91	0.24	0.92	0	1	0.3	1	0	0.768889	1	0.91	1	0.94	1	0.64	0.99	1	1	1	0.83	0.9	0.47	0.92	0.56	1	0.84	1	0.91	0.883889	0.93
QEAM01000009.1	70000	71000	1	1	0.83	1	0.99	1	1	1	1	1	0.97	0.43	0.94	0	1	0	1	0	0.786667	1	1	1	1	1	1	1	1	1	1	1	1	1	1	1	1	1	1	1	1	1
QEAM01000009.1	71000	72000	1	1	0.9	1	1	1	1	1	0.8	0.81	0.86	0.57	0.97	0	1	0	1	0	0.772778	0.985	1	1	0.95	1	0.95	1	1	1	0.95	0.99	1	0.93	1	0.88	1	1	1	1	0.980556	1
QEAM01000009.1	72000	73000	1	1	1	0.84	1	1	1	1	0.89	1	0.78	0	1	0.18	1	0.14	1	0	0.768333	1	1	1	1	0.93	1	1	1	1	1	1	0.96	0.81	1	1	1	1	1	0.86	0.975556	1
QEAM01000009.1	73000	74000	1	1	1	0.87	0.94	1	1	1	0.97	1	0.27	0.1	1	0	1	0	1	0	0.730556	1	1	1	0.82	0.8	1	0.97	0.84	1	1	1	0.99	0.9	1	0.81	1	0.67	0.98	0.58	0.908889	0.985
QEAM01000009.1	74000	75000	1	1	1	1	0.98	1	1	1	1	1	0.85	0.66	1	0	1	0.27	1	0	0.82	1	1	1	1	1	1	1	1	1	1	1	1	1	1	1	1	1	1	1	1	1
QEAM01000009.1	75000	76000	1	1	1	1	1	1	1	1	1	0.82	0.6	0.66	1	0	1	0	1	0	0.782222	1	1	1	1	1	1	1	1	1	1	1	1	1	1	1	1	1	1	0.99	0.999444	1
QEAM01000009.1	76000	77000	0.94	1	0.7	1	1	1	0.91	1	1	0.5	1	0.29	0.72	0	1	0.3	1	0	0.742222	0.97	1	1	1	1	1	1	1	1	1	1	1	1	1	1	1	1	1	0.99	0.999444	1
QEAM01000009.1	77000	78000	0.98	1	0.99	1	1	0.95	1	1	1	0.46	0.52	0.15	0.45	0.24	0.9	0.14	1	0	0.71	0.965	1	1	1	1	1	1	1	1	1	0.97	1	1	1	0.78	1	1	1	0.88	0.979444	1
QEAM01000009.1	78000	79000	0.97	1	1	1	1	1	1	1	1	0	0.71	0.21	0.42	0.01	1	0.07	1	0	0.688333	1	1	1	1	1	1	1	1	1	1	1	0.99	1	1	1	1	1	1	0.92	0.995	1
QEAM01000009.1	79000	80000	1	1	1	1	1	1	1	1	0.96	0	0.6	0.86	0.68	0	1	0.08	1	0	0.732222	1	1	1	1	1	1	1	1	1	1	0.97	0.98	0.99	1	1	1	1	1	0.45	0.966111	1
QEAM01000009.1	80000	81000	1	1	1	1	1	1	0.91	1	1	0.18	0.37	0	0.39	0	1	0.17	1	0	0.667778	1	1	1	1	1	1	1	1	1	1	0.97	0.99	1	1	1	1	1	1	0.77	0.985	1
QEAM01000009.1	81000	82000	1	1	1	1	1	1	1	1	1	0.49	0.48	0.45	0.44	0.17	1	0.19	1	0	0.734444	1	1	1	1	1	1	1	1	1	1	1	1	1	1	1	1	1	1	1	1	1
QEAM01000009.1	82000	83000	1	1	1	1	1	1	1	1	0.61	0.89	0.59	0	0.37	0.28	1	0	1	0	0.707778	1	1	1	1	1	1	1	0.93	0.98	1	0.49	0.48	0.64	0.89	1	1	0.79	1	0.44	0.868889	1
QEAM01000009.1	83000	84000	1	0.79	1	1	1	1	1	1	0.84	0.99	0.32	0	0.88	0	1	0.08	1	0	0.716667	0.995	1	0.77	0.89	1	1	1	0.8	1	0.91	0.94	0.81	0.25	0.83	0.95	0.97	0.69	0.99	0.36	0.842222	0.925
QEAM01000009.1	84000	85000	1	0.53	1	1	1	1	1	1	0.93	0.95	0.76	0.18	0.87	0	1	0.08	1	0	0.738889	0.975	1	0.19	1	1	1	1	1	1	0.99	1	0.94	1	1	1	1	1	1	0.98	0.95	1
QEAM01000009.1	85000	86000	1	0.96	1	1	1	1	1	1	0.77	0.98	0.84	0	0.5	0.08	1	0.1	1	0	0.735	0.99	1	0.93	1	1	1	1	1	1	1	1	1	1	1	1	1	1	1	1	0.996111	1
QEAM01000009.1	86000	87000	1	1	1	1	1	1	1	1	1	0.98	1	0	0.67	0	1	0.1	1	0	0.763889	1	1	1	1	1	1	1	1	1	1	1	1	0.99	1	1	1	1	1	0.92	0.995	1
QEAM01000009.1	87000	88000	1	1	1	1	1	1	1	1	0.91	1	1	0	0.8	0.47	1	0.14	1	0	0.795556	1	1	1	1	1	1	1	1	1	1	1	1	0.94	1	1	1	1	1	0.99	0.996111	1
QEAM01000009.1	88000	89000	1	1	1	1	1	1	1	1	0.72	0.87	1	0.23	0.77	0	1	0.37	1	0	0.775556	1	1	1	1	1	1	1	1	1	1	1	1	0.93	1	1	1	1	1	1	0.996111	1
QEAM01000009.1	89000	90000	1	0.99	1	0.96	1	1	1	1	1	0.76	1	0	0.63	0	0.99	0.23	1	0	0.753333	0.995	1	0.99	1	1	1	1	1	1	1	0.98	1	0.68	1	0.97	0.95	1	0.98	0.41	0.942222	1
QEAM01000009.1	90000	91000	1	0.93	1	1	1	0.87	1	1	0.94	0.88	0.89	0	0.52	0.09	0.82	0	1	0	0.718889	0.91	1	0.96	1	1	1	0.97	1	1	1	0.98	0.93	0.86	0.98	1	1	1	0.99	0.3	0.942778	1
QEAM01000009.1	91000	92000	1	1	1	1	0.84	0.75	1	1	0.88	1	0.23	0	0.25	0	0.62	0	0.98	0	0.641667	0.86	1	1	1	1	1	1	1	1	1	1	0.99	0.85	1	1	1	1	1	0.84	0.982222	1
QEAM01000009.1	92000	93000	0.93	0.98	1	1	0.99	0.99	0.88	0.84	0.91	1	0.38	0	0.53	0	0.97	0.08	0.98	0	0.692222	0.92	0.99	0.69	1	1	1	1	1	0.98	1	1	1	0.12	0.91	1	0.97	0.96	1	0.59	0.900556	1
QEAM01000009.1	93000	94000	1	1	1	1	1	1	1	0.96	0.85	1	0.34	0	0	0	0.83	0.33	1	0	0.683889	0.98	1	1	1	1	1	1	1	1	1	1	1	0.83	1	1	1	1	1	0.89	0.984444	1
QEAM01000009.1	94000	95000	1	1	1	1	1	1	0.97	1	0.53	1	0.63	0	0.65	0	0.99	0	1	0	0.709444	0.995	1	1	1	1	1	1	1	1	1	1	1	1	1	1	1	1	1	0.93	0.996111	1
QEAM01000009.1	95000	96000	1	1	1	1	1	1	1	1	0.6	1	0.89	0	0.98	0	1	0	1	0	0.748333	1	1	1	1	1	1	1	1	1	1	1	1	1	1	1	1	1	1	1	1	1
QEAM01000009.1	96000	97000	1	1	1	1	1	1	1	1	0.29	0.94	0.65	0	0.68	0	1	0	1	0	0.697778	1	1	1	1	1	1	1	1	1	1	1	1	1	1	1	1	1	1	0.99	0.999444	1
QEAM01000009.1	97000	98000	1	1	1	1	1	1	1	1	0.35	0.89	0.34	0	0.21	0.11	1	0.17	1	0	0.670556	1	1	1	1	1	1	1	1	1	0.99	1	0.96	1	1	0.98	1	1	1	0.97	0.994444	1
QEAM01000009.1	98000	99000	1	1	1	1	1	1	1	1	0.92	0.85	0.7	0.1	0.42	0	1	0	1	0	0.721667	1	0.88	0.96	0.73	1	0.67	0.69	0.72	1	0.6	0.77	0.68	0.17	0.92	0.63	0.93	0.84	1	0.61	0.766667	0.75
QEAM01000009.1	99000	100000	1	1	1	1	1	1	1	1	0.99	0.78	0.15	0.05	0.8	0	1	0	1	0	0.709444	1	1	1	0.98	1	1	1	0.77	1	1	1	0.96	0.97	1	1	1	1	1	0.84	0.973333	1
QEAM01000009.1	100000	101000	1	1	1	1	0.98	1	1	1	1	0.86	0.95	0.17	0.79	0.11	1	0.06	1	0	0.773333	1	1	1	0.95	0.54	0.71	1	0.62	1	1	0.92	0.95	0.55	0.86	0.96	0.99	0.54	1	0.9	0.860556	0.95
QEAM01000009.1	101000	102000	1	1	1	1	0.93	1	0.83	0.87	0.91	0.61	0.63	0.58	0.48	0	0.94	0	1	0	0.71	0.89	0.97	0.85	0.95	0.71	0.61	0.87	0.67	0.83	0.87	0.68	0.77	0.73	0.84	0.85	0.92	0.77	0.99	0.57	0.802778	0.835
QEAM01000009.1	102000	103000	1	1	1	0.99	0.96	1	1	1	1	0.95	0.85	0.08	0.59	0	1	0.22	1	0	0.757778	0.995	0.93	1	0.64	0.76	0.68	0.76	0.77	0.71	0.76	0.59	0.81	0.86	0.75	0.89	1	0.74	1	0.33	0.776667	0.76
QEAM01000009.1	103000	104000	1	1	1	1	0.96	0.97	1	1	1	0.62	0.67	0.22	0.44	0	0.84	0.28	1	0	0.722222	0.965	1	1	1	1	0.75	1	1	0.71	1	1	0.99	0.93	1	1	1	0.97	1	0.95	0.961111	1
QEAM01000009.1	104000	105000	1	1	0.94	0.96	0.84	1	1	0.91	1	1	0.52	0.19	0.37	0	0.78	0	1	0	0.695	0.925	0.92	0.94	0.93	0.81	0.78	0.85	0.96	0.68	0.99	0.96	0.91	1	0.93	1	0.79	0.89	1	0.96	0.905556	0.93
QEAM01000009.1	105000	106000	1	1	1	0.97	0.98	1	1	0.9	1	0.66	0.61	0.17	0.52	0	1	0	1	0	0.711667	0.975	1	1	0.88	0.99	0.83	0.82	0.78	0.67	0.69	0.81	0.98	0.96	0.9	0.76	0.87	0.94	0.99	0.62	0.860556	0.875
QEAM01000009.1	106000	107000	1	1	0.92	1	0.93	1	1	0.97	0.76	0.51	0.65	0	0.33	0	1	0.3	1	0	0.687222	0.925	1	1	0.71	0.93	0.5	0.77	0.85	0.44	0.7	0.55	0.53	0.47	0.41	0.78	0.87	0.37	0.64	0.65	0.676111	0.675
QEAM01000009.1	107000	108000	1	1	0.86	0.98	1	1	1	0.88	0.8	0.83	0.71	0	0.2	0	1	0	1	0	0.681111	0.87	1	1	0.61	0.95	0.84	0.68	0.86	0.89	0.78	0.7	0.69	0.19	0.34	0.89	0.77	0.8	0.89	0.79	0.759444	0.795
QEAM01000009.1	108000	109000	1	1	0.94	0.97	0.79	1	1	0.88	0.86	0.82	0.82	0	0.34	0	0.99	0	1	0	0.689444	0.87	1	1	1	1	0.97	1	1	1	1	0.98	1	0.86	1	1	1	1	1	0.84	0.980556	1
QEAM01000009.1	109000	110000	1	1	0.96	1	0.88	1	1	0.72	1	0.78	0.67	0	0.64	0	1	0	1	0	0.702778	0.92	1	1	1	1	0.91	1	1	1	1	1	1	1	1	1	1	1	1	0.85	0.986667	1
QEAM01000009.1	110000	111000	1	1	1	1	0.92	1	1	0.41	1	0.25	0.68	0.15	0.26	0	0.99	0	1	0	0.647778	0.955	1	1	1	1	1	1	1	1	1	0.96	1	0.99	1	1	1	1	1	0.93	0.993333	1
QEAM01000009.1	111000	112000	1	1	1	1	1	0.99	1	1	1	0.33	0.39	0.9	0.55	0	1	0.25	1	0	0.745	1	1	1	1	1	1	1	1	1	1	1	1	1	1	1	1	1	1	1	1	1
QEAM01000009.1	112000	113000	1	1	1	1	0.94	1	1	0.91	1	0.99	0.65	0.22	0.37	0	1	0.21	1	0	0.738333	0.995	1	1	1	1	1	1	1	1	1	1	1	1	1	1	1	1	1	0.94	0.996667	1
QEAM01000009.1	113000	114000	1	1	0.88	1	0.93	1	0.99	0.91	0.72	1	0.75	0.42	0.76	0.13	1	0.14	1	0	0.757222	0.92	0.85	0.73	0.9	1	0.81	0.95	0.97	0.95	0.85	0.99	0.91	1	0.99	0.85	1	1	1	0.8	0.919444	0.95
QEAM01000009.1	114000	115000	1	1	0.92	1	1	1	1	1	0.81	1	0.45	0.32	0.79	0.02	1	0	1	0	0.739444	1	1	0.97	0.74	0.49	0.9	0.95	1	0.45	0.57	0.89	0.86	0.86	0.99	0.77	1	0.87	0.98	0.65	0.83	0.88
QEAM01000009.1	115000	116000	1	1	1	1	1	1	1	1	0.85	0.95	0.51	0.2	0.86	0	1	0	1	0	0.742778	1	1	1	1	0.99	1	1	1	1	1	1	0.89	0.6	1	1	1	1	1	0.86	0.963333	1
QEAM01000009.1	116000	117000	1	1	1	1	1	1	1	1	1	1	1	0.05	1	0.05	1	0.45	1	0.08	0.812778	1	1	1	1	1	1	1	1	1	1	1	1	1	1	1	1	1	1	1	1	1
QEAM01000009.1	117000	118000	1	1	1	1	1	1	1	1	1	1	1	0.68	1	0.3	1	0.62	1	0	0.866667	1	1	1	1	1	1	1	1	1	1	1	1	1	1	1	1	1	1	1	1	1
QEAM01000009.1	118000	119000	1	1	1	1	1	1	1	1	1	1	1	0.64	1	0.12	1	0.23	1	0	0.832778	1	1	1	1	1	1	1	1	1	1	1	1	1	1	1	1	1	1	1	1	1
QEAM01000009.1	119000	120000	1	1	1	1	1	1	1	1	1	0.97	0.77	0.73	0.97	0	1	0.29	1	0	0.818333	1	1	1	1	1	1	1	1	1	1	0.8	1	0.98	1	1	1	1	1	0.98	0.986667	1
QEAM01000009.1	120000	121000	1	1	1	1	1	1	1	1	1	0.79	0.92	0	1	0	1	0.3	1	0	0.778333	1	0.84	0.67	0.7	0.81	0.57	0.63	0.56	0.76	0.88	0.48	0.43	0.54	1	0.76	1	0.75	0.72	0.36	0.692222	0.71
QEAM01000009.1	121000	122000	1	1	1	1	1	0.91	1	1	0.93	1	0.6	0	1	0	1	0	1	0	0.746667	1	1	0.98	0.76	1	0.97	0.8	0.58	0.97	0.88	0.89	0.39	0.68	1	0.86	1	0.86	1	0	0.812222	0.885
QEAM01000009.1	122000	123000	1	1	1	1	1	1	1	0.99	0.68	1	0.75	0.4	1	0	1	0	1	0	0.767778	1	1	0.89	0.85	1	0.88	0.69	0.94	0.91	0.8	0.92	0.72	1	1	0.9	1	0.99	1	0.66	0.897222	0.915
QEAM01000010.1	0	1000	1	1	0.97	1	1	1	1	0.94	0.89	0.58	0.61	0.22	0.19	0	1	0.1	1	0	0.694444	0.955	0.99	1	0.86	1	0.76	1	0.63	0.93	1	0.48	0.29	0.86	0.95	0.63	1	0.89	1	0.42	0.816111	0.91
QEAM01000010.1	1000	2000	0.95	1	0.93	1	0.89	1	1	1	0.67	0.23	0.22	0	0.08	0.09	0.81	0.15	1	0	0.612222	0.85	1	1	0.87	1	0.99	0.92	0.94	1	0.93	0.33	0.23	0.27	0.9	0.89	0.86	0.88	0.87	0.34	0.79	0.895
QEAM01000010.1	2000	3000	0.94	1	0.86	0.91	0.94	0.88	0.88	0.92	0.61	0.59	0	0	0.08	0	0.95	0.18	1	0	0.596667	0.87	0.99	0.98	0.71	0.99	1	0.78	0.86	0.93	0.66	0.85	0.39	0.31	0.75	0.87	0.93	0.83	1	0.14	0.776111	0.855
QEAM01000010.1	3000	4000	1	1	0.92	0.99	1	1	1	0.95	0.53	0.88	0.2	0	0.09	0	0.89	0.11	1	0	0.642222	0.905	1	1	0.96	0.99	1	1	0.98	0.98	0.84	0.92	0.71	0.44	0.95	0.6	1	0.96	1	0.25	0.865556	0.97
QEAM01000010.1	4000	5000	1	1	1	0.74	1	1	1	0.75	0.72	0.4	0.55	0	0.62	0	1	0	1	0	0.654444	0.745	0.88	0.99	0.85	0.68	1	0.92	1	0.96	0.88	0.91	0.89	0.86	0.73	0.48	1	0.85	1	0.31	0.843889	0.885
QEAM01000010.1	5000	6000	1	1	1	0.69	1	1	1	1	0.89	0.72	0.55	0	0.71	0	1	0	1	0	0.697778	0.945	0.99	1	1	0.79	1	0.98	0.99	1	1	0.89	0.96	0.64	0.66	0.34	0.79	0.99	1	0.29	0.850556	0.985
QEAM01000010.1	6000	7000	1	1	1	0.64	1	0.93	1	0.86	0.96	0.71	0.83	0	0.68	0	1	0	1	0	0.700556	0.895	1	1	0.96	0.58	0.93	0.9	1	0.98	0.97	0.87	0.96	1	0.99	0.86	1	1	1	0.36	0.908889	0.975
QEAM01000010.1	7000	8000	1	1	1	0.87	1	1	1	1	0.95	0.8	0.68	0	0.2	0	1	0	1	0	0.694444	0.975	1	1	1	1	1	1	1	1	1	1	1	1	1	1	1	1	1	1	1	1
QEAM01000010.1	8000	9000	1	1	1	1	1	1	1	1	0.92	0.78	0.81	0	0.76	0	1	0	1	0	0.737222	1	1	1	1	0.93	1	1	1	1	1	1	1	0.97	1	1	1	0.95	1	0.94	0.988333	1
QEAM01000010.1	9000	10000	1	1	1	1	1	1	1	1	1	1	0.94	0.17	0.73	0	1	0	1	0	0.768889	1	1	1	1	0.88	1	1	1	1	1	0.99	1	0.77	1	0.98	1	0.93	1	0.72	0.959444	1
QEAM01000010.1	10000	11000	1	1	1	0.97	1	1	1	1	1	1	0.7	0.16	1	0	1	0.22	1	0	0.780556	1	1	1	1	0.99	1	1	1	1	1	1	1	1	1	1	1	1	1	1	0.999444	1
QEAM01000010.1	11000	12000	1	1	1	1	1	1	1	1	1	1	1	0	0.99	0	1	0.3	1	0	0.793889	1	1	1	1	1	1	1	1	1	1	1	1	0.71	1	1	1	1	1	1	0.983889	1
QEAM01000010.1	12000	13000	1	1	1	1	1	1	1	1	1	1	0.95	0	1	0	1	0	1	0	0.775	1	1	1	1	1	1	1	1	1	1	1	1	0	1	0.77	1	0.96	1	0.98	0.928333	1
QEAM01000010.1	13000	14000	1	1	1	1	1	1	1	1	1	1	0.99	0.18	1	0	1	0.21	1	0	0.798889	1	1	1	1	0.98	1	1	0.99	1	1	1	1	0.58	1	0.98	1	1	1	1	0.973889	1
QEAM01000010.1	14000	15000	1	1	1	1	1	1	1	1	1	1	0.8	0.42	1	0	1	0	1	0	0.79	1	1	1	1	1	1	1	1	1	1	1	1	1	1	0.96	1	1	1	0.98	0.996667	1
QEAM01000010.1	15000	16000	1	1	1	1	1	1	1	1	1	1	0.68	0.21	0.95	0	1	0.13	1	0	0.776111	1	1	1	1	1	1	1	1	1	1	1	1	1	1	1	1	1	1	0.96	0.997778	1
QEAM01000010.1	16000	17000	1	1	1	1	1	0.98	1	1	1	1	0.83	0.18	0.86	0.02	1	0	1	0	0.770556	1	1	1	1	1	1	1	1	1	1	1	1	1	1	1	1	1	1	1	1	1
QEAM01000010.1	17000	18000	1	1	1	1	1	1	1	1	1	1	0.87	0	0.85	0.17	1	0.25	1	0	0.785556	1	1	1	1	1	1	1	1	1	1	1	1	0.93	1	1	1	1	1	0.96	0.993889	1
QEAM01000010.1	18000	19000	1	1	0.97	1	1	1	1	1	1	1	0.52	0	0.99	0.15	1	0.08	1	0	0.761667	1	1	1	1	1	1	1	1	1	1	1	1	0.85	1	1	1	1	1	1	0.991667	1
QEAM01000010.1	19000	20000	1	1	1	1	1	1	1	1	1	1	0.78	0	0.61	0	1	0	1	0	0.743889	1	1	1	1	1	1	1	1	1	1	1	1	0.83	1	1	1	1	1	0.94	0.987222	1
QEAM01000010.1	20000	21000	1	1	1	1	1	1	1	1	1	1	0.86	0.18	1	0	1	0.1	1	0	0.785556	1	1	1	1	1	1	1	1	1	1	1	1	1	1	0.89	1	1	1	1	0.993889	1
QEAM01000010.1	21000	22000	1	1	1	1	1	1	1	1	1	1	0.68	0.51	1	0	1	0.14	1	0	0.796111	1	1	1	1	1	1	1	1	1	1	1	1	1	1	1	1	1	1	0.92	0.995556	1
QEAM01000010.1	22000	23000	1	1	1	1	1	1	1	1	1	1	0.59	0.77	0.99	0	1	0.26	1	0	0.811667	1	1	1	1	1	1	1	1	1	1	1	1	1	1	0.91	1	1	1	0.88	0.988333	1
QEAM01000010.1	23000	24000	1	1	1	1	0.99	1	1	1	0.82	1	0.25	0.72	1	0	0.95	0.11	1	0	0.768889	1	0.93	0.95	1	0.87	0.96	0.94	1	1	0.96	1	0.79	0.86	1	0.88	0.96	0.94	1	0.7	0.93	0.955
QEAM01000010.1	24000	25000	0.82	1	1	1	0.99	0.87	0.96	1	0.49	0.72	0.45	0.06	1	0	0.88	0.02	1	0	0.681111	0.875	0.91	0.96	0.96	0.99	0.79	0.78	0.95	1	0.6	1	0.74	0.65	1	0.93	1	0.88	1	0.49	0.868333	0.94
QEAM01000010.1	25000	26000	1	1	1	0.92	0.32	0.85	0.98	0.92	0	0.26	0.5	0	1	0	0.82	0.2	1	0	0.598333	0.835	0.66	1	0.91	1	0.17	0.7	0.97	0.91	0.27	0.75	0.63	0	1	0.42	0.77	0.92	0.79	0.25	0.673333	0.76
QEAM01000010.1	26000	27000	0.67	1	1	0.86	0.53	0.76	1	0.89	0	0	0	0	1	0	0.91	0.27	1	0	0.549444	0.715	0.21	0.55	0.45	0.32	0.32	0.21	0.15	0.44	0.09	0.12	0.35	0.08	0.9	0.1	0.39	0.31	0.34	0.05	0.298889	0.315
QEAM01000010.1	27000	28000	0.86	1	1	0.88	0.87	0.95	1	0.37	0	0	0.32	0.17	1	0	0.9	0.03	0.99	0	0.574444	0.865	0.82	0.8	1	0.88	0.57	0.83	0.97	0.52	0.53	0.51	0.48	0.55	1	0.85	0.98	0.6	1	0.74	0.757222	0.81
QEAM01000010.1	28000	29000	0.99	1	1	1	0.98	0.99	1	0.41	0.16	0.6	0.62	0.6	1	0	1	0.1	1	0	0.691667	0.985	0.97	0.89	1	1	1	0.92	0.94	0.69	0.42	0.64	0.96	1	1	0.81	1	1	1	0.87	0.895	0.965
QEAM01000010.1	29000	30000	1	1	1	1	1	1	1	0.76	0.41	0.13	0.36	0.51	1	0	1	0.15	1	0	0.684444	1	1	1	1	1	1	1	1	0.97	0.88	1	1	1	1	0.97	1	1	1	1	0.99	1
QEAM01000010.1	30000	31000	1	1	1	1	1	1	0.99	0.88	0.66	0.89	0.4	0.44	1	0	1	0	1	0	0.736667	0.995	1	1	1	1	1	1	0.99	0.99	0.96	1	1	1	1	0.9	1	1	1	1	0.991111	1
QEAM01000010.1	31000	32000	1	1	1	1	1	1	1	1	0.56	1	0.62	0.1	1	0	1	0.18	1	0.1	0.753333	1	0.96	0.97	1	1	1	1	0.99	0.99	0.94	1	0.97	0.55	1	0.47	1	1	1	1	0.935556	1
QEAM01000010.1	32000	33000	1	1	1	1	1	1	1	1	0.85	1	0.9	0.37	0.97	0	1	0.26	1	0	0.797222	1	1	1	1	1	1	1	1	1	1	1	1	1	1	0.99	1	1	1	1	0.999444	1
QEAM01000010.1	33000	34000	1	1	1	1	1	1	1	0.99	0.54	1	0.92	0.19	0.84	0	1	0	1	0	0.748889	1	1	1	1	1	1	1	1	1	0.99	1	1	1	1	1	1	1	1	1	0.999444	1
QEAM01000010.1	34000	35000	1	0.97	1	1	1	1	0.99	1	0.82	1	0.73	0	0.8	0	1	0	1	0	0.739444	0.995	1	1	1	1	1	1	1	1	1	1	1	1	1	0.96	1	1	1	0.99	0.997222	1
QEAM01000010.1	35000	36000	1	1	1	1	1	1	1	1	0.98	1	0.92	0	0.69	0	1	0	1	0	0.755	1	1	1	1	1	1	1	0.88	1	1	1	1	0.31	1	0.76	1	1	1	0.85	0.933333	1
QEAM01000010.1	36000	37000	1	0.99	1	1	1	1	1	1	1	1	0.94	0.17	0.82	0	1	0	1	0	0.773333	1	1	0.93	1	1	1	1	1	1	1	1	1	0.98	1	0.84	1	1	1	0.87	0.978889	1
QEAM01000010.1	37000	38000	1	1	1	1	1	1	1	1	1	1	1	0.44	1	0	1	0.24	1	0	0.815556	1	1	1	1	1	1	1	0.99	1	1	1	1	0.98	1	0.98	1	0.92	1	0.96	0.990556	1
QEAM01000010.1	38000	39000	1	1	1	1	1	1	1	1	0.88	0.88	1	0.3	0.83	0	1	0.18	1	0	0.781667	1	1	1	1	1	1	1	1	1	1	1	1	1	1	1	1	1	1	1	1	1
QEAM01000010.1	39000	40000	1	1	1	1	1	0.99	1	1	0.83	0.8	0.63	0	0.83	0	1	0.21	1	0	0.738333	0.995	1	1	1	1	1	1	1	1	1	1	1	0.96	1	0.98	1	1	1	1	0.996667	1
QEAM01000010.1	40000	41000	1	1	1	1	0.98	0.95	1	1	0.85	0.98	0.27	0.33	0.79	0.14	1	0	1	0	0.738333	0.98	1	1	0.96	1	1	1	1	1	1	1	0.95	0.91	1	1	1	1	1	1	0.99	1
QEAM01000010.1	41000	42000	0.97	1	1	1	1	1	1	0.99	0.89	0.67	0.49	0.27	0.48	0.39	1	0	1	0	0.730556	0.98	1	0.95	0.91	1	1	1	1	1	0.89	0.98	0.84	1	1	0.89	1	1	1	0.89	0.963889	1
QEAM01000010.1	42000	43000	1	1	1	1	1	1	1	1	0.99	1	0.53	0.32	0.82	0	1	0.3	1	0	0.775556	1	1	1	0.7	1	0.85	1	1	0.89	1	0.99	1	0.92	1	1	1	0.9	1	0.82	0.948333	1
QEAM01000010.1	43000	44000	1	1	1	1	1	0.96	1	1	0.92	1	0.9	0.44	0.9	0	1	0.17	1	0	0.793889	1	1	1	0.99	1	1	1	1	1	1	1	1	1	1	1	1	1	1	0.97	0.997778	1
QEAM01000010.1	44000	45000	0.99	1	0.93	0.94	0.91	0.87	0.96	0.72	0.53	0.58	0.26	0	0.62	0	1	0	1	0	0.628333	0.795	1	1	1	0.68	0.98	1	0.92	1	1	1	0.76	0.92	1	0.98	1	1	1	0.68	0.94	1
QEAM01000010.1	45000	46000	0.99	0.99	0.73	0.93	0.9	0.94	0.99	0.81	0.2	0.8	0.45	0	0.69	0.12	1	0.15	1	0	0.649444	0.805	1	0.87	0.86	0.98	1	0.97	0.86	0.99	0.65	0.83	1	0	0.96	1	1	1	1	0.66	0.868333	0.975
QEAM01000010.1	46000	47000	1	0.92	0.79	1	0.98	1	1	0.9	0.45	0.74	0.38	0	0.68	0.15	1	0.15	1	0	0.674444	0.845	1	1	0.95	0.89	1	1	0.9	0.94	0.6	1	0.92	0.58	1	1	1	1	1	0.56	0.907778	1
QEAM01000010.1	47000	48000	0.99	1	0.68	0.95	0.76	1	0.76	0.77	0.36	0.79	0.15	0	0.85	0	0.88	0	1	0	0.607778	0.765	1	0.81	0.92	0.9	0.8	0.85	0.88	1	0.91	1	1	0.86	1	1	0.99	0.95	1	0.5	0.909444	0.935
QEAM01000010.1	48000	49000	1	0.96	0.59	0.92	0.82	1	0.85	0.86	0.66	0.91	0.54	0	0.73	0	0.98	0	1	0	0.656667	0.835	0.93	0.94	0.82	0.91	0.04	0.99	0.91	0.96	0.82	1	0.97	0.74	1	1	0.82	1	1	0	0.825	0.935
QEAM01000010.1	49000	50000	1	0.93	0.69	0.92	0.86	1	0.65	0.83	1	0.64	0.69	0.15	0.95	0	0.91	0.1	1	0	0.684444	0.845	1	0.96	0.9	1	1	1	1	0.98	1	1	1	1	1	1	1	1	1	0.32	0.953333	1
QEAM01000010.1	50000	51000	1	1	0.91	1	1	0.93	0.98	0.76	1	0.19	0.85	0	1	0.16	0.94	0	1	0.04	0.708889	0.935	1	1	0.86	1	1	0.95	1	0.97	1	0.94	0.99	0.63	1	1	1	0.96	1	0.47	0.931667	1
QEAM01000010.1	51000	52000	1	1	0.96	1	0.84	1	0.93	0.97	1	0.69	0.59	0	0.95	0	0.97	0	1	0	0.716667	0.955	0.97	0.98	0.82	0.81	0.95	1	0.86	0.79	1	1	0.99	0.38	1	0.63	0.97	0.82	0.98	0.6	0.863889	0.96
QEAM01000010.1	52000	53000	1	1	0.91	1	1	1	0.96	0.86	1	0.87	0.91	0	1	0	1	0.12	1	0	0.757222	0.98	1	0.96	0.58	0.96	0.91	0.65	0.8	0.82	1	0.98	0.68	0.47	1	0.87	1	0.77	1	0.73	0.843333	0.89
QEAM01000010.1	53000	54000	1	1	0.96	0.86	0.88	1	1	0.75	1	0.96	0.94	0	1	0	1	0	1	0	0.741667	0.96	1	1	0.81	0.74	0.78	0.98	0.81	0.55	1	0.95	0.86	0.92	1	1	1	0.9	1	0.74	0.891111	0.935
QEAM01000010.1	54000	55000	1	0.89	0.58	0.93	0.64	0.99	1	0.96	1	0.72	0.29	0.13	1	0	0.91	0	1	0	0.668889	0.9	1	0.77	0.68	0.48	0.83	0.91	0.88	0.6	1	0.68	0.68	1	1	0.99	0.94	0.91	1	0.51	0.825556	0.895
QEAM01000010.1	55000	56000	0.74	0.76	0.17	0.36	0.06	0.81	0.21	0.37	1	0.47	0.2	0.1	0.78	0	0.57	0	0.91	0	0.417222	0.365	1	0.68	0.68	0	0.52	0.73	0.87	0.48	1	0.65	0.84	0.97	1	0.86	0.92	0.93	0.89	0.62	0.757778	0.85
QEAM01000010.1	56000	57000	0.57	0.59	0.18	0	0.16	0.29	0.14	0.36	1	0	0	0	0.9	0	0.89	0	0.98	0	0.336667	0.17	0.85	0.7	0.11	0	0.66	0.55	0.51	0.58	1	0.22	0.55	0.42	1	0.73	0.61	0.76	1	0.66	0.606111	0.635
QEAM01000010.1	57000	58000	0.86	0.97	0.4	0.22	0.46	0.52	0.37	0.62	1	0.3	0	0	1	0	0.72	0	1	0	0.468889	0.43	0.96	0.94	0.52	0.45	0.63	0.97	0.94	0.68	1	0.46	0.62	0.18	1	0.65	0.97	0.69	0.96	0.69	0.739444	0.69
QEAM01000010.1	58000	59000	0.94	0.98	0.3	1	0.56	0.98	0.92	1	1	0.32	0	0	1	0	0.93	0	1	0	0.607222	0.925	0.98	1	0.82	1	1	1	1	1	1	0.96	0.84	0.2	1	0.78	1	1	1	0.74	0.906667	1
QEAM01000010.1	59000	60000	1	0.98	0.57	1	0.29	0.86	1	0.42	1	0.42	0.3	0	1	0	0.83	0.08	1	0	0.597222	0.7	0.96	1	1	1	0.88	1	1	1	1	1	1	0.74	1	1	1	1	1	1	0.976667	1
QEAM01000010.1	60000	61000	0.94	0.97	0.93	0.98	0.81	0.96	0.98	1	1	0.54	0	0.16	0.86	0	0.92	0	1	0	0.669444	0.925	1	0.91	0.7	0.94	0.68	0.87	1	0.85	1	0.96	0.72	0.9	1	0.73	0.99	1	1	0.81	0.892222	0.925
QEAM01000010.1	61000	62000	0.78	1	0.6	1	0.88	1	1	0.94	1	0.97	0.15	0.19	1	0	0.99	0	1	0	0.694444	0.955	0.94	0.96	0.95	0.91	0.58	0.97	0.9	0.97	1	1	0.56	0.9	1	0.64	0.99	0.8	1	0.51	0.865556	0.945
QEAM01000010.1	62000	63000	1	1	0.97	1	1	1	1	1	1	0.98	0	0	0.74	0	1	0	1	0	0.705	1	1	1	1	1	1	1	1	1	1	1	1	1	1	0.86	1	1	1	1	0.992222	1
QEAM01000010.1	63000	64000	1	1	1	1	1	1	1	1	1	0.65	0.21	0	0.52	0	1	0	1	0	0.687778	1	1	1	1	1	1	1	1	1	1	0.99	1	0.97	1	0.92	1	1	1	1	0.993333	1
QEAM01000010.1	64000	65000	1	1	1	1	1	1	1	1	1	0.55	0.76	0	0.97	0	1	0.16	1	0	0.746667	1	1	1	1	1	1	1	1	1	1	1	1	1	1	1	1	1	1	0.85	0.991667	1
QEAM01000010.1	65000	66000	1	1	1	1	1	1	1	1	1	0.66	1	0.15	0.91	0	1	0.29	1	0.09	0.783333	1	0.98	1	0.95	1	1	1	1	1	1	0.94	1	0.82	1	0.87	1	1	1	0.84	0.966667	1
QEAM01000010.1	66000	67000	1	1	1	1	1	1	1	1	1	0.94	1	0.18	1	0	1	0	1	0	0.784444	1	1	1	1	1	1	1	1	1	1	1	1	1	1	1	1	1	1	1	1	1
QEAM01000010.1	67000	68000	1	1	1	1	1	1	1	1	1	0.93	1	0.48	0.97	0	1	0.16	1	0	0.807778	1	1	1	1	1	1	1	1	1	1	1	1	0.98	1	1	1	1	1	0.99	0.998333	1
QEAM01000010.1	68000	69000	1	1	1	1	1	1	1	1	1	0.98	1	0.28	1	0	1	0.22	1	0	0.804444	1	1	1	1	1	1	1	1	1	1	1	1	1	1	1	1	1	1	0.89	0.993889	1
QEAM01000010.1	69000	70000	1	1	1	1	1	1	1	1	1	1	0.95	0	0.99	0.06	1	0.14	1	0	0.785556	1	1	1	1	1	1	1	1	1	1	1	1	0.92	1	1	1	1	1	0.99	0.995	1
QEAM01000010.1	70000	71000	1	1	1	1	1	1	1	1	1	1	0.63	0	0.92	0.05	0.95	0	1	0	0.752778	1	1	1	1	1	0.99	1	0.99	0.97	0.97	1	1	0	1	0.9	1	1	1	0.7	0.917778	1
QEAM01000010.1	71000	72000	1	1	1	1	1	1	1	1	1	1	0.87	0	0.48	0	1	0	1	0	0.741667	1	1	1	1	1	1	1	1	1	1	1	1	0.3	1	1	1	1	1	0.65	0.941667	1
QEAM01000010.1	72000	73000	1	1	1	1	1	1	1	1	1	1	0.67	0	0.55	0	0.94	0.23	1	0	0.743889	1	1	1	0.97	1	1	1	0.99	0.93	1	1	0.89	0.14	1	0.97	1	1	1	0.76	0.925	1
QEAM01000010.1	73000	74000	1	1	1	0.97	1	1	1	0.99	1	1	0.84	0	0.68	0	1	0.25	1	0.04	0.765	1	1	1	1	1	1	1	1	1	1	1	1	1	1	0.93	1	1	1	0.84	0.987222	1
QEAM01000010.1	74000	75000	1	1	1	0.99	1	1	1	1	1	1	0.99	0.39	0.79	0	1	0.38	1	0	0.807778	1	1	1	1	1	1	1	1	1	1	1	1	1	1	1	1	1	1	1	1	1
QEAM01000010.1	75000	76000	0.97	0.34	0.43	0.71	0.72	0.75	0.97	0.77	0.69	0.09	0	0.02	0.3	0	0.69	0	1	0	0.469444	0.56	1	0.93	0.9	0.99	0.8	1	1	0.69	0.89	0.67	0.36	0.08	1	0.5	0.87	1	1	0.28	0.775556	0.895
QEAM01000010.1	76000	77000	0.83	0.9	0.96	0.9	0.94	1	0.92	0.63	1	0.25	0.22	0.15	0.41	0	0.9	0	1	0	0.611667	0.865	0.95	0.97	0.35	0.94	0.92	0.89	0.78	0.94	0.93	0.43	0.19	0.45	0.79	0.93	0.88	0.98	0.87	0.77	0.775556	0.885
QEAM01000010.1	77000	78000	1	1	0.94	0.96	0.86	0.91	1	0.85	0.95	0.76	0.27	0	0.62	0.27	0.71	0.5	1	0	0.7	0.855	1	1	0.86	0.94	0.84	0.94	0.93	1	0.99	0.93	0.67	0.17	0.97	0.9	0.94	1	0.96	0.41	0.858333	0.94
QEAM01000010.1	78000	79000	0.98	0.92	0.93	0.98	0.92	0.97	0.92	0.64	1	0.33	0.52	0	0.14	0	0.8	0	1	0	0.613889	0.86	1	1	1	1	1	1	1	1	1	1	1	0.68	0.99	1	1	1	1	0.94	0.978333	1
QEAM01000010.1	79000	80000	1	1	0.97	1	0.74	1	0.89	1	1	0.63	0.83	0	0.56	0	0.99	0	1	0	0.700556	0.93	0.83	1	0.99	0.95	0.81	1	1	0.48	1	0.96	1	0.28	0.99	0.86	1	0.99	1	0.55	0.871667	0.99
QEAM01000010.1	80000	81000	0.93	1	0.92	0.99	1	1	0.98	0.88	1	0.98	0.33	0.15	0.69	0	1	0.16	1	0	0.722778	0.955	1	1	1	1	1	1	1	0.89	1	1	1	0.94	1	0.96	1	1	1	1	0.988333	1
QEAM01000010.1	81000	82000	1	1	1	0.98	0.96	1	1	0.56	1	0.59	0.45	0.19	0.55	0	1	0.3	1	0	0.698889	0.97	1	1	1	1	1	1	0.92	0.96	1	1	0.97	0.69	1	1	1	1	1	0.9	0.968889	1
QEAM01000010.1	82000	83000	1	1	1	0.91	0.83	0.98	1	0.83	1	0.82	0.42	0.17	0.36	0	1	0.03	1	0	0.686111	0.87	1	1	1	0.9	0.95	0.85	1	1	1	0.98	0.79	0.93	1	0.94	1	1	1	0.67	0.945	1
QEAM01000010.1	83000	84000	1	1	1	0.95	1	1	1	1	1	0.89	1	0.2	0.84	0	1	0.3	1	0	0.787778	1	1	1	1	1	1	1	1	1	1	1	1	1	1	1	1	1	1	1	1	1
QEAM01000010.1	84000	85000	1	1	1	1	1	1	1	1	1	1	0.96	0.2	0.53	0	1	0.3	1	0	0.777222	1	1	1	1	0.96	1	1	1	1	1	1	1	0.99	1	0.87	1	1	1	0.76	0.976667	1
QEAM01000010.1	85000	86000	1	1	1	1	1	1	1	1	1	0.98	1	0.22	0.72	0	1	0.19	1	0	0.783889	1	1	1	1	1	1	1	1	1	1	1	1	1	1	1	1	1	1	1	1	1
QEAM01000010.1	86000	87000	1	1	1	1	1	1	1	1	1	0.72	1	0	0.63	0	1	0.13	1	0	0.748889	1	1	1	1	1	1	1	1	1	1	1	1	1	1	0.9	1	1	1	1	0.994444	1
QEAM01000010.1	87000	88000	1	1	1	1	1	1	1	1	1	0.49	0.99	0.27	0.84	0	1	0.26	1	0	0.769444	1	0.97	1	1	1	1	0.99	0.92	1	1	0.81	0.98	0.98	1	0.76	1	1	1	0.99	0.966667	1
QEAM01000010.1	88000	89000	1	1	1	1	1	1	1	1	1	0.5	0.86	0.11	0.72	0	1	0.43	1	0	0.756667	1	1	1	1	1	1	1	0.99	1	1	0.71	1	0.69	0.93	0.86	1	0.94	1	0.31	0.912778	1
QEAM01000010.1	89000	90000	1	1	1	1	0.82	1	1	0.99	1	0.17	0.99	0.54	0.6	0	1	0.32	1	0	0.746111	0.995	1	1	1	1	0.93	1	1	1	1	0.9	1	1	1	1	1	1	1	0.95	0.987778	1
QEAM01000010.1	90000	91000	1	1	1	1	1	1	1	1	1	0.74	0.92	0	0.41	0	1	0.05	1	0	0.728889	1	0.84	1	0.81	1	0.8	0.86	1	1	1	0.78	1	0.26	1	0.77	0.95	0.98	1	0.84	0.882778	0.965
QEAM01000010.1	91000	92000	1	1	0.86	1	0.7	1	1	0.88	1	0.3	0.22	0	0.15	0	0.99	0.29	1	0	0.632778	0.87	1	1	0.96	1	0.94	1	1	0.97	1	1	1	0.06	1	0.91	1	1	1	0.84	0.926667	1
QEAM01000010.1	92000	93000	0.96	1	1	1	0.91	0.93	1	0.66	1	0.2	0.3	0	0.47	0	0.96	0	1	0	0.632778	0.92	1	1	0.92	1	0.87	0.87	0.98	0.93	1	0.69	0.5	0.4	0.86	0.48	0.98	0.92	1	0.43	0.823889	0.92
QEAM01000010.1	93000	94000	1	1	1	1	0.99	1	1	1	1	0.78	0.34	0	0.32	0	1	0	1	0	0.690556	1	1	1	0.89	1	0.84	1	1	1	1	0.83	0.89	0.66	1	0.73	1	0.98	1	0.71	0.918333	1
QEAM01000010.1	94000	95000	1	1	1	1	1	1	1	1	1	0.7	0.44	0	0.48	0	1	0.27	1	0	0.716111	1	1	1	0.99	1	0.86	0.98	0.95	1	1	0.7	0.68	0.42	0.89	0.74	1	0.81	1	0.81	0.879444	0.965
QEAM01000010.1	95000	96000	1	1	1	1	1	1	1	1	1	0.83	0.64	0	0.54	0	1	0.12	1	0	0.729444	1	1	1	1	0.93	0.98	1	1	1	1	1	0.89	0.6	0.9	1	1	0.88	1	0.68	0.936667	1
QEAM01000010.1	96000	97000	1	1	1	0.99	1	1	1	1	1	0.06	0.17	0	0.45	0	0.99	0	1	0	0.647778	0.995	1	1	1	0.98	1	1	1	1	1	0.87	1	0.97	1	1	1	1	1	0.92	0.985556	1
QEAM01000010.1	97000	98000	1	1	1	0.97	0.99	0.95	1	0.99	0.67	0	0.24	0	0.56	0	0.59	0	1	0	0.608889	0.81	0.98	1	1	0.64	0.86	1	1	1	0.89	0.1	0.63	0.47	0.85	0.66	0.88	0.96	1	0.33	0.791667	0.885
QEAM01000010.1	98000	99000	1	0.88	1	0.7	1	0.79	1	0.85	0.22	0	0.46	0	0.05	0	0.91	0	1	0	0.547778	0.745	0.91	0.9	1	0.62	0.78	0.79	1	0.92	0.63	0.6	0.77	0.53	0.77	0.59	1	0.93	1	0.4	0.785556	0.785
QEAM01000010.1	99000	100000	0.87	0.58	1	0.81	1	0.82	1	0.83	0	0.34	0.45	0	0.12	0	1	0	1	0	0.545556	0.695	1	1	1	1	1	1	1	1	0.94	1	1	1	1	1	1	1	1	0.91	0.991667	1
QEAM01000010.1	100000	101000	0.86	0.9	0.98	0.87	0.95	0.87	1	0.72	0.32	0.45	0.09	0	0.25	0	0.86	0	1	0	0.562222	0.79	1	0.89	1	1	1	1	0.94	0.7	0.7	0.96	1	1	1	1	1	0.98	1	0.74	0.939444	1
QEAM01000010.1	101000	102000	1	0.73	0.95	1	1	1	1	0.77	0.64	0.76	0.53	0	0.58	0	1	0	1	0	0.664444	0.765	0.95	0.88	0.73	1	0.89	0.95	0.92	0.87	0.82	0.99	1	0.82	1	0.97	0.83	0.93	1	0.59	0.896667	0.925
QEAM01000010.1	102000	103000	1	0.92	1	1	1	1	1	0.98	0.46	0.82	0.73	0	0.6	0	1	0	1	0	0.695	0.95	1	0.96	1	0.97	1	1	1	1	0.87	1	1	1	1	1	1	1	1	0.72	0.973333	1
QEAM01000010.1	103000	104000	1	0.9	0.63	0.97	0.67	1	1	1	0.81	0.93	0.72	0	0.09	0	0.98	0	1	0	0.65	0.855	0.99	1	0.99	0.97	0.97	1	1	1	0.83	1	1	0.7	1	0.91	1	0.96	1	0.83	0.952778	0.995
QEAM01000010.1	104000	105000	1	1	0.76	1	1	1	1	1	0.42	0.82	0.89	0	0.32	0	1	0	1	0	0.678333	0.945	0.95	0.96	0.65	1	0.85	1	0.98	1	0.64	0.91	0.98	0.55	1	0.97	1	1	1	0.57	0.889444	0.975
QEAM01000010.1	105000	106000	1	1	1	1	0.81	1	1	1	0.74	0.98	0.86	0	0.55	0	1	0	1	0	0.718889	0.99	1	1	0.91	1	0.85	1	0.94	1	0.93	0.86	0.87	0.76	1	0.88	1	1	1	0.77	0.931667	0.97
QEAM01000010.1	106000	107000	1	1	0.99	0.93	0.56	1	1	1	1	0.97	0.84	0	0.34	0	1	0	1	0	0.701667	0.98	1	1	1	1	0.95	1	1	1	1	0.97	1	0.92	1	0.98	1	0.87	1	1	0.982778	1
QEAM01000010.1	107000	108000	1	1	1	0.98	1	1	0.98	1	1	0.9	0.82	0	0.39	0	0.98	0	1	0	0.725	0.98	0.47	0.87	0.83	0.73	0.22	0.96	0.72	0.92	1	1	0.82	0.42	0.68	0.62	0.96	0.5	0.87	0.5	0.727222	0.775
QEAM01000010.1	108000	109000	1	1	1	0.91	0.78	1	0.98	1	0.96	1	1	0	0.05	0	0.98	0.11	1	0	0.709444	0.98	0.65	1	0.95	0.75	0.47	1	0.88	1	0.43	1	1	0	0.92	0.53	0.89	0.49	0.78	0	0.707778	0.83
QEAM01000010.1	109000	110000	1	1	1	0.82	1	1	1	1	0.76	1	1	0	0.34	0	0.99	0	1	0	0.717222	1	1	0.96	0.94	0.96	0.99	1	1	1	0.84	1	1	0	0.91	0.88	0.97	0.84	0.83	0.66	0.876667	0.96
QEAM01000010.1	110000	111000	0.96	1	1	1	0.97	1	0.97	1	0.36	1	0.96	0.02	0.23	0	0.9	0.39	1	0	0.708889	0.965	1	0.97	1	0.84	0.95	0.93	0.91	1	0.59	1	0.93	0.78	0.66	0.76	1	0.86	0.98	0.36	0.862222	0.93
QEAM01000010.1	111000	112000	1	1	1	1	0.97	1	1	1	0.48	1	0.82	0.23	0.68	0	1	0.31	1	0	0.749444	1	1	1	1	1	1	1	1	1	0.91	1	1	1	1	1	1	1	1	0.67	0.976667	1
QEAM01000010.1	112000	113000	1	1	1	1	0.92	0.84	1	1	0.15	0.97	0.7	0	0.49	0	1	0	1	0	0.670556	0.945	1	1	1	1	1	1	1	1	0.93	1	1	0.91	1	1	1	1	1	0.94	0.987778	1
QEAM01000010.1	113000	114000	1	1	1	1	1	0.91	0.88	0.99	0.33	0.99	0.36	0	0.5	0	1	0.06	1	0	0.667778	0.95	0.94	0.91	0.92	1	1	1	0.99	1	0.85	1	1	0.45	0.98	1	1	1	1	0.98	0.945556	1
QEAM01000010.1	114000	115000	1	1	1	1	1	0.88	0.83	0.99	0.18	0.97	0.2	0	0.59	0	1	0.22	1	0	0.658889	0.925	0.9	0.94	1	1	1	0.77	0.48	0.85	0.4	0.94	0.57	0.06	1	1	1	0.88	1	0.58	0.798333	0.92
QEAM01000010.1	115000	116000	1	1	1	1	1	1	0.99	1	0.9	0.97	0.06	0.36	0.9	0	1	0.29	1	0	0.748333	0.995	1	1	1	1	1	1	1	1	0.94	1	0.91	0.91	1	1	1	1	1	0.78	0.974444	1
QEAM01000010.1	116000	117000	1	1	1	1	1	0.95	1	1	0.4	0.87	0.56	0.35	0.58	0	1	0	1	0	0.706111	0.975	1	1	1	1	1	1	1	1	1	1	1	1	1	1	1	1	1	0.96	0.997778	1
QEAM01000010.1	117000	118000	1	1	1	1	1	0.9	1	0.99	0.05	0.59	0.22	0	0.42	0	1	0	1	0	0.620556	0.945	1	1	1	1	1	1	1	1	1	1	1	1	1	1	1	1	1	1	1	1
QEAM01000010.1	118000	119000	1	1	1	1	1	1	1	1	0.88	1	0.77	0.27	0.93	0	1	0.09	1	0	0.774444	1	1	1	1	1	1	1	1	1	1	1	1	1	1	1	1	1	1	1	1	1
QEAM01000011.1	0	1000	1	1	1	1	1	1	1	1	1	1	0.86	0.99	0.97	0	1	0.1	1	0	0.828889	1	1	1	1	1	1	1	1	1	1	1	1	1	1	0.99	1	1	1	1	0.999444	1
QEAM01000011.1	1000	2000	1	1	1	1	1	1	1	1	1	1	1	0.72	0.55	0	1	0.52	1	0	0.821667	1	1	1	1	1	1	1	1	1	1	1	1	1	1	1	1	1	1	1	1	1
QEAM01000011.1	2000	3000	1	1	1	0.57	1	1	0.94	1	0.82	1	0.19	0.57	0.51	0	1	0.01	1	0	0.700556	0.97	1	1	1	0.76	1	1	1	1	1	1	0.84	1	1	0.83	0.99	1	1	0.43	0.936111	1
QEAM01000011.1	3000	4000	1	1	1	0.29	1	0.91	1	1	0.89	1	0.7	0	0.42	0	0.95	0.14	1	0	0.683333	0.93	1	1	1	1	1	1	1	1	1	1	1	1	1	1	1	1	1	0.72	0.984444	1
QEAM01000011.1	4000	5000	1	1	0.86	0.85	0.92	0.88	0.9	1	0.35	1	1	0	0.54	0	0.92	0	0.97	0	0.677222	0.89	1	1	0.97	0.94	0.99	1	1	1	0.94	1	1	1	1	0.92	1	1	1	0.55	0.961667	1
QEAM01000011.1	5000	6000	1	0.96	0.48	0.54	0.97	0.46	0.99	1	0.2	0.91	0.96	0	0.3	0	0.83	0.09	1	0	0.593889	0.685	1	0.94	0.81	0.75	0.9	0.85	0.98	1	0.83	1	0.95	0.99	1	0.85	1	1	0.89	0.45	0.899444	0.945
QEAM01000011.1	6000	7000	1	1	0.74	0.96	1	0.73	1	1	0.52	0.99	0.73	0	0.09	0	0.67	0	0.99	0	0.634444	0.735	1	0.93	0.79	0.86	1	0.9	1	1	0.68	1	0.98	0.28	0.88	0.72	1	0.97	0.95	0.38	0.851111	0.94
QEAM01000011.1	7000	8000	1	1	0.25	0.76	0.98	0.58	1	1	0.77	0.54	0.61	0	0.12	0	0.77	0	0.97	0	0.575	0.685	1	1	0.75	0.96	0.86	1	1	1	1	1	1	0.3	0.82	0.99	0.9	1	1	0.68	0.903333	1
QEAM01000011.1	8000	9000	1	1	0.88	0.62	1	0.83	0.98	1	0.78	0.29	0.22	0	0.59	0	0.94	0.07	1	0	0.622222	0.805	0.91	0.97	0.51	0.72	0.46	0.83	0.9	1	0.97	0.87	0.93	0.29	1	1	1	1	1	0.88	0.846667	0.92
QEAM01000011.1	9000	10000	1	0.75	0.36	1	1	0.88	1	1	0.59	0.67	0.56	0	0.27	0	1	0	1	0	0.615556	0.71	1	1	1	1	1	1	1	1	1	1	1	1	1	1	1	1	1	1	1	1
QEAM01000011.1	10000	11000	1	0.97	0.38	0.89	1	0.94	0.79	1	0.05	0.47	0.52	0.22	0.33	0	1	0.28	1	0	0.602222	0.655	1	0.9	0.91	1	1	1	1	1	1	1	1	0.95	1	0.56	1	1	1	1	0.962222	1
QEAM01000011.1	11000	12000	1	1	0.99	1	1	1	0.92	0.97	0.92	0.85	0.91	0.13	0.78	0	1	0.28	1	0	0.763889	0.945	1	1	0.97	1	1	1	1	1	0.95	1	1	1	1	0.92	1	1	1	1	0.991111	1
QEAM01000011.1	12000	13000	1	1	0.7	1	1	1	0.88	1	0.05	0.88	0.53	0.16	0.42	0	0.99	0	1	0	0.645	0.88	1	0.9	0.72	1	1	1	0.88	1	0.99	1	0.67	0.55	1	0.52	0.97	0.9	1	0.84	0.885556	0.98
QEAM01000011.1	13000	14000	1	1	0.97	1	1	1	1	1	1	0.88	0.94	0.03	0.56	0	0.99	0	1	0	0.742778	0.995	1	0.99	0.98	1	1	0.9	1	1	1	1	1	0.99	1	0.71	1	1	1	0.81	0.965556	1
QEAM01000011.1	14000	15000	1	1	1	1	1	1	1	1	0.91	0.83	0.84	0.19	0.32	0	1	0.15	1	0	0.735556	1	1	1	1	1	1	1	1	1	1	1	1	1	1	0.9	1	1	1	0.61	0.972778	1
QEAM01000011.1	15000	16000	1	1	0.92	1	1	0.73	1	1	0.8	0.86	1	0.53	0.63	0	1	0.15	1	0	0.756667	0.96	1	1	0.56	1	1	1	1	0.96	0.95	1	1	1	0.91	0.86	1	1	1	0.69	0.940556	1
QEAM01000011.1	16000	17000	1	1	0.97	1	1	1	1	0.86	0.9	0.92	1	0.25	0.8	0	0.93	0	1	0	0.757222	0.95	1	0.95	0.46	1	1	0.99	1	0.97	0.99	1	1	1	1	0.92	1	1	1	0.91	0.955	1
QEAM01000011.1	17000	18000	0.99	1	0.96	1	1	0.96	1	0.74	0.98	1	1	0.15	0.58	0	0.81	0	1	0	0.731667	0.97	1	1	1	1	1	0.99	1	1	1	1	1	1	1	0.99	1	1	1	0.84	0.99	1
QEAM01000011.1	18000	19000	1	1	0.55	1	1	0.95	1	0.92	0.86	0.94	1	0.15	0.28	0	1	0	1	0	0.702778	0.945	1	1	0.68	1	1	1	1	0.97	1	1	1	0.99	1	0.73	1	1	1	0.54	0.939444	1
QEAM01000011.1	19000	20000	1	1	1	1	0.9	1	1	0.78	1	0.84	1	0.21	0.57	0	1	0.27	1	0	0.753889	1	1	1	0.96	1	1	1	1	1	1	1	1	0.93	1	0.76	1	1	1	0.91	0.975556	1
QEAM01000011.1	20000	21000	0.93	0.89	0.99	1	0.67	0.96	0.88	0.84	0.95	0.14	1	0.16	0.45	0	0.93	0	1	0	0.655	0.885	0.82	1	0.94	1	0.78	1	0.93	1	1	0.87	1	0.92	1	1	0.72	1	1	0.11	0.893889	1
QEAM01000011.1	21000	22000	1	1	0.83	1	0.6	1	0.91	0.83	0.9	0.46	1	0	0.04	0	0.94	0.14	1	0	0.647222	0.865	1	1	1	1	1	1	1	0.97	1	0.79	1	0.69	1	1	1	1	1	0.36	0.933889	1
QEAM01000011.1	22000	23000	0.99	1	0.7	1	1	1	0.97	0.67	0.71	0.2	1	0	0.43	0	0.77	0	1	0	0.635556	0.74	1	1	1	1	1	1	1	1	1	0.93	1	0.3	1	1	1	1	1	0.93	0.953333	1
QEAM01000011.1	23000	24000	1	1	1	1	0.87	1	1	1	0.73	0.5	1	0	0.39	0	0.96	0.1	1	0	0.697222	0.98	1	1	1	1	1	1	1	1	1	1	1	0.43	1	1	1	1	1	1	0.968333	1
QEAM01000011.1	24000	25000	1	0.93	0.95	1	0.99	1	1	0.76	0.48	0.72	0.96	0	0.46	0	1	0.28	1	0	0.696111	0.94	1	1	1	1	1	1	1	1	1	1	1	0.39	1	1	1	1	1	1	0.966111	1
QEAM01000011.1	25000	26000	1	0.94	0.81	1	0.94	1	0.96	0.65	0.62	0.28	0.81	0	0.45	0	0.96	0	1	0	0.634444	0.81	1	1	1	1	1	1	1	1	1	1	1	0.91	1	1	1	1	1	1	0.995	1
QEAM01000011.1	26000	27000	0.96	1	0.69	0.64	1	1	1	0.81	0.83	0.52	0.58	0	0.41	0.09	0.99	0.08	1	0	0.644444	0.75	1	1	1	1	1	1	1	0.95	1	1	0.81	0.74	1	1	1	1	1	0.86	0.964444	1
QEAM01000011.1	27000	28000	0.97	1	0.99	0.66	1	1	0.95	1	0.97	0.46	0.21	0.36	0.78	0	0.89	0	1	0	0.68	0.92	1	1	1	1	1	1	1	1	1	1	1	1	1	1	1	1	1	1	1	1
QEAM01000011.1	28000	29000	1	1	1	1	1	1	1	1	0.7	0.9	0.46	0.61	0.93	0	1	0	1	0	0.755556	1	1	1	1	1	1	1	1	1	1	1	1	1	1	1	1	1	1	1	1	1
QEAM01000011.1	29000	30000	1	1	1	1	1	1	1	1	0.88	1	0.41	0	1	0	1	0.4	1	0	0.760556	1	1	1	1	1	1	1	1	1	1	0.97	0.92	1	1	1	1	1	1	0.71	0.977778	1
QEAM01000011.1	30000	31000	1	1	1	1	1	1	1	1	1	0.93	0.64	0.21	0.97	0	1	0	1	0	0.763889	1	1	1	1	1	1	1	1	1	1	1	1	0.99	1	1	1	1	1	0.89	0.993333	1
QEAM01000011.1	31000	32000	1	1	1	0.81	1	1	1	1	0.79	0.49	0.62	0.75	0.99	0	1	0	1	0	0.747222	0.995	1	1	0.99	0.95	1	1	1	1	0.95	0.99	0.94	1	1	1	1	1	1	0.94	0.986667	1
QEAM01000011.1	32000	33000	1	1	1	0.79	1	1	1	0.85	0.16	0.86	0.93	0	0.83	0	1	0	1	0	0.69	0.895	1	1	0.97	0.76	1	0.92	0.93	0.97	0.78	0.6	0.73	1	1	0.97	1	0.91	1	0.19	0.873889	0.97
QEAM01000011.1	33000	34000	1	1	1	0.88	1	0.97	1	0.96	0.93	0.51	0.65	0	0.63	0	0.98	0	1	0	0.695	0.945	1	1	1	0.97	0.97	1	1	0.95	1	0.92	1	1	0.92	1	1	1	1	0.87	0.977778	1
QEAM01000011.1	34000	35000	1	1	0.98	0.43	1	0.88	1	0.99	0.91	0.57	0.84	0	0.59	0	1	0.18	1	0	0.687222	0.895	1	1	0.78	0.91	1	1	1	1	1	0.86	0.98	1	1	0.97	1	1	1	0.76	0.958889	1
QEAM01000011.1	35000	36000	1	1	0.97	1	1	1	1	1	0.6	0.67	0.75	0.15	0.63	0.3	0.97	0	1	0	0.724444	0.97	1	1	0.89	1	1	1	1	1	1	0.95	1	1	0.94	0.9	1	1	1	0.94	0.978889	1
QEAM01000011.1	36000	37000	1	1	0.76	0.96	1	0.96	1	1	0.9	0.53	0.48	0.12	0.5	0	1	0	1	0	0.678333	0.93	1	1	0.8	0.95	1	0.89	0.95	1	0.93	0.88	0.95	0.82	0.89	1	1	0.97	1	0.83	0.936667	0.95
QEAM01000011.1	37000	38000	1	1	0.82	1	1	0.99	1	1	0.55	0.44	0.57	0.24	0.08	0	0.99	0	1	0	0.648889	0.905	1	1	0.84	1	1	0.95	1	1	0.85	1	1	1	1	1	1	1	1	0.94	0.976667	1
QEAM01000011.1	38000	39000	1	1	1	1	1	1	1	1	0.81	0.76	0.61	0.03	0.62	0	1	0.03	1	0	0.714444	1	1	1	0.85	1	1	1	1	1	0.98	1	1	1	1	1	1	1	1	0.74	0.976111	1
QEAM01000011.1	39000	40000	1	1	1	1	1	0.87	1	1	1	0.45	0	0.19	0.74	0	1	0.12	1	0	0.687222	1	1	1	1	1	1	1	1	1	1	0.95	0.84	1	0.98	1	1	0.94	1	0.64	0.963889	1
QEAM01000011.1	40000	41000	1	1	1	1	1	1	1	1	1	0.71	0	0.5	0.51	0	1	0	1	0	0.706667	1	1	1	1	0.95	1	1	1	1	1	0.8	0.53	1	1	1	1	1	1	0.83	0.950556	1
QEAM01000011.1	41000	42000	1	1	1	1	1	0.99	1	1	1	0.51	0.42	0.58	0.39	0	0.99	0	1	0	0.715556	0.995	1	0.82	1	1	1	0.85	1	1	1	0.71	0.59	1	1	0.57	1	0.98	1	0.67	0.899444	1
QEAM01000011.1	42000	43000	1	1	1	1	1	1	1	1	1	0.9	0.82	0.61	0.54	0	0.93	0	1	0	0.766667	1	1	1	1	1	1	1	1	1	1	0.89	0.94	1	1	0.94	1	1	1	0.83	0.977778	1
QEAM01000011.1	43000	44000	1	1	1	1	1	1	1	1	1	1	0.42	0	0.29	0	1	0.04	1	0	0.708333	1	1	1	1	1	1	1	1	1	1	0.99	1	1	1	1	1	1	1	0.98	0.998333	1
QEAM01000011.1	44000	45000	1	1	1	1	1	0.93	1	1	1	0.92	0.71	0	0.43	0	0.7	0	1	0	0.705	0.965	1	1	1	0.91	1	0.99	0.92	1	1	0.83	0.87	0.35	0.76	0.66	1	0.95	0.85	0.97	0.892222	0.96
QEAM01000011.1	45000	46000	1	1	1	1	1	1	0.92	0.94	1	0.91	0.73	0	0.6	0	0.99	0	1	0	0.727222	0.965	1	1	1	1	1	1	1	1	1	1	1	0.88	0.95	1	1	1	1	1	0.990556	1
QEAM01000011.1	46000	47000	1	1	1	0.99	0.99	1	1	0.95	1	1	0.67	0	0.64	0	0.89	0	1	0	0.729444	0.99	1	1	1	1	1	1	1	1	1	1	1	0.82	1	1	1	1	1	1	0.99	1
QEAM01000011.1	47000	48000	1	1	1	1	1	1	1	0.94	1	1	0.16	0	0.42	0	1	0	1	0	0.695556	1	1	1	1	1	1	1	1	0.92	1	1	1	1	1	1	1	1	1	0.87	0.988333	1
QEAM01000011.1	48000	49000	1	1	1	1	1	1	0.96	1	1	1	0.72	0	0.36	0	1	0.18	1	0	0.734444	1	1	1	1	1	1	1	1	0.99	1	1	1	1	1	1	1	1	1	1	0.999444	1
QEAM01000011.1	49000	50000	1	1	1	1	1	1	1	0.94	1	1	0.64	0	0.65	0	1	0.21	1	0	0.746667	1	1	0.97	1	1	1	1	0.96	0.87	1	1	1	1	1	1	1	1	1	1	0.988889	1
QEAM01000011.1	50000	51000	1	1	1	0.73	1	0.99	0.85	0.73	1	0.91	0.19	0	0.28	0	1	0	1	0	0.648889	0.88	0.89	0.72	0.8	0.69	0.61	0.91	0.66	0.55	1	0.99	0.61	0.06	0.91	1	0.88	0.98	0.89	0.62	0.765	0.84
QEAM01000011.1	51000	52000	1	0.93	1	0.69	1	1	0.92	0.92	1	0.54	0.2	0	0.07	0	0.91	0	1	0	0.621111	0.915	1	0.99	1	0.93	0.99	1	1	0.88	1	0.86	0.81	0.55	0.89	1	0.97	0.81	0.96	0.36	0.888889	0.965
QEAM01000011.1	52000	53000	1	0.95	1	0.67	1	1	0.96	0.98	1	0.89	0.64	0	0.35	0	0.93	0	1	0	0.687222	0.94	1	1	1	1	1	1	1	1	1	1	1	1	1	1	1	1	1	0.91	0.995	1
QEAM01000011.1	53000	54000	1	1	1	1	1	1	1	1	1	1	0.9	0	0.61	0	1	0.15	1	0	0.758889	1	1	1	1	1	1	1	1	1	1	1	1	1	1	1	1	1	1	1	1	1
QEAM01000011.1	54000	55000	1	1	1	1	1	1	1	1	1	1	0.89	0	0.81	0	1	0.23	1	0	0.773889	1	1	1	1	1	1	1	1	1	1	1	1	0.52	1	1	1	1	1	1	0.973333	1
QEAM01000011.1	55000	56000	1	1	1	0.98	1	1	1	1	1	1	1	0	0.54	0	1	0	1	0	0.751111	1	1	0.92	1	0.84	1	1	1	0.97	1	1	0.95	0.64	0.9	0.96	1	0.93	1	0.75	0.936667	0.985
QEAM01000011.1	56000	57000	1	0.96	1	1	1	1	1	1	1	1	0.97	0	0.7	0	1	0.3	1	0	0.773889	1	1	1	0.9	0.97	1	1	1	0.99	1	1	1	0.99	1	0.95	1	1	1	0.68	0.971111	1
QEAM01000011.1	57000	58000	1	0.84	1	0.6	1	0.98	1	0.97	1	1	0.93	0	1	0	1	0	1	0	0.74	0.99	1	0.98	0.74	0.83	0.99	0.95	0.88	1	1	1	1	1	1	0.99	1	1	1	1	0.964444	1
QEAM01000011.1	58000	59000	0.98	0.89	0.79	0.55	1	0.8	1	1	1	1	0.87	0.23	0.83	0	1	0	1	0	0.718889	0.88	1	1	0.9	0.29	0.79	0.77	1	0.92	0.91	1	0.86	0.87	1	0.89	1	0.99	1	0.66	0.880556	0.915
QEAM01000011.1	59000	60000	1	0.77	0.56	0.3	0.83	0.93	0.86	0.93	0.56	1	0.48	0	0.92	0	1	0.22	1	0	0.631111	0.8	1	0.75	0.2	0.16	0.57	0.48	0.74	0.57	0.35	0.86	0.45	0.25	1	0.63	0.63	0.81	0.87	0.57	0.605	0.6
QEAM01000011.1	60000	61000	0.94	0.49	0.53	0.42	0.76	0.94	0.7	1	0.19	0.8	0.01	0	1	0	1	0.17	1	0	0.552778	0.615	0.76	0.59	0	0	0	0.34	0	0.3	0.12	0.27	0.21	0.31	1	0.59	0.87	0.4	0.82	0	0.365556	0.305
QEAM01000011.1	61000	62000	0.55	0.53	0.48	0	0.58	0.68	0.85	0.51	0.25	0.17	0.29	0	1	0	0.95	0	1	0	0.435556	0.495	0.42	0.81	0.23	0.27	0.86	0.94	0.22	0.87	0.36	0.45	0.3	1	1	0.39	1	1	1	0.43	0.641667	0.63
QEAM01000011.1	62000	63000	0.93	0.68	0.16	0.45	0.34	0.68	0.4	0.46	0	0	0.17	0.3	1	0	0.7	0	1	0	0.403889	0.37	0.53	0.6	0.45	0.02	0.54	0.48	0.31	0.61	0.03	0	0.4	0.3	1	0.56	0.92	0.91	0.9	0.3	0.492222	0.505
QEAM01000011.1	63000	64000	0.75	0.42	0.65	0.27	0.66	0.61	0.77	0.54	0.13	0.14	0.09	0	0.94	0	0.69	0	0.95	0	0.422778	0.48	0.34	0.16	0.16	0.04	0.1	0.38	0.05	0.13	0.08	0.06	0.04	0.03	0.81	0	0.15	0.06	0.4	0.25	0.18	0.115
QEAM01000011.1	64000	65000	0.82	0.78	0.65	0.49	0.96	0.97	0.87	0.73	0.04	0.55	0.5	0	1	0	1	0.17	1	0	0.585	0.69	0.93	0.28	0.71	0.69	1	0.59	0.83	0.55	0.48	0.62	0.86	0.04	1	0.61	0.81	0.72	1	0.49	0.678333	0.7
QEAM01000011.1	65000	66000	0.91	0.88	0.49	0.7	0.92	0.51	1	0.27	0.02	0	0.41	0	1	0	0.93	0.13	1	0	0.509444	0.5	0.98	0.86	0.92	0.82	1	1	1	1	1	0.91	0.99	0.8	1	1	1	1	1	1	0.96	1
QEAM01000011.1	66000	67000	1	1	0.97	0.99	1	0.68	0.96	0.82	0.8	0.75	0.68	0	1	0	1	0	1	0	0.702778	0.89	1	1	1	1	1	1	1	1	1	1	1	0.81	1	1	1	1	1	0.99	0.988889	1
QEAM01000011.1	67000	68000	1	1	1	1	1	1	0.97	0.93	0.97	0.9	0.68	0.91	1	0	1	0	1	0	0.797778	0.985	1	1	1	1	1	1	1	0.98	1	1	1	1	1	1	1	1	1	0.98	0.997778	1
QEAM01000011.1	68000	69000	1	1	1	1	1	1	1	0.43	0.11	1	0.94	0.65	1	0	1	0.28	1	0	0.745	1	1	1	1	1	1	1	1	1	0.91	1	1	1	1	0.99	0.99	1	1	0.92	0.989444	1
QEAM01000011.1	69000	70000	1	1	1	1	1	0.98	1	0.96	0.26	1	0.94	0	0.95	0	0.99	0.3	1	0	0.743333	0.985	1	1	0.99	0.99	1	1	1	0.76	0.9	1	0.95	1	1	0.99	1	0.8	1	0.69	0.948333	1
QEAM01000011.1	70000	71000	1	1	1	1	1	1	1	1	0.81	1	1	0	0.97	0	1	0	1	0	0.765556	1	1	1	1	1	1	1	1	1	1	1	1	1	1	0.93	1	1	1	1	0.996111	1
QEAM01000011.1	71000	72000	1	1	1	1	1	0.97	1	0.95	0.59	1	1	0	0.3	0	1	0	1	0	0.711667	1	1	1	0.99	1	1	1	1	0.99	0.9	1	1	0.81	1	0.9	1	1	1	1	0.977222	1
QEAM01000011.1	72000	73000	1	1	0.91	1	1	1	1	1	0.27	0.57	0.4	0	0.39	0.08	0.95	0	1	0	0.642778	0.93	1	1	0.82	1	1	0.98	1	1	0.76	1	1	1	1	0.97	1	1	1	0.97	0.972222	1
QEAM01000011.1	73000	74000	1	1	0.8	1	1	1	1	1	0.77	0.77	0.65	0.34	0.71	0	1	0	1	0	0.724444	0.9	1	1	1	1	1	1	1	1	1	1	1	1	1	1	1	1	1	1	1	1
QEAM01000011.1	74000	75000	1	1	1	1	1	1	1	1	0.92	0.85	0.3	0	0.76	0	1	0.58	1	0	0.745	1	1	1	1	1	1	1	1	1	1	1	1	1	1	0.98	1	1	1	1	0.998889	1
QEAM01000011.1	75000	76000	1	1	1	1	1	1	1	1	1	0.92	0.73	0	0.9	0	1	0.01	1	0	0.753333	1	1	1	1	1	1	1	1	1	1	1	1	1	1	1	1	1	1	1	1	1
QEAM01000011.1	76000	77000	1	1	1	0.94	1	0.95	1	1	1	0.84	0.8	0	1	0	1	0	1	0	0.751667	1	1	1	1	1	0.98	1	0.96	1	1	1	1	0.97	1	1	1	1	1	0.9	0.989444	1
QEAM01000011.1	77000	78000	1	1	1	0.94	1	0.9	0.86	1	0.94	0.99	0.64	0.22	0.99	0	1	0	1	0	0.748889	0.965	1	1	1	1	0.95	1	0.97	1	1	1	1	1	1	1	1	1	1	0.97	0.993889	1
QEAM01000011.1	78000	79000	1	1	1	1	1	1	1	1	1	1	1	0	1	0	1	0	1	0.27	0.792778	1	1	1	1	0.99	0.98	0.97	1	1	1	1	1	1	1	0.9	1	1	1	1	0.991111	1
QEAM01000011.1	79000	80000	0.95	1	1	1	1	1	1	1	1	0.96	0.56	0.46	1	0	1	0	1	0	0.773889	1	1	1	1	1	1	1	1	1	1	1	1	1	1	0.99	1	1	1	0.87	0.992222	1
QEAM01000011.1	80000	81000	0.94	1	1	1	1	1	1	1	1	0.65	0.95	0.66	1	0	1	0	1	0	0.788889	1	1	1	1	1	1	1	1	1	1	1	1	1	1	0.86	1	1	1	1	0.992222	1
QEAM01000011.1	81000	82000	0.96	1	1	1	1	1	1	1	1	0.94	0.95	0.15	1	0	1	0	1	0	0.777778	1	1	1	1	1	0.97	1	1	1	1	1	1	0.91	1	0.89	1	1	1	1	0.987222	1
QEAM01000011.1	82000	83000	0.97	1	1	1	0.97	1	0.97	1	1	0.42	0.98	0	1	0	0.97	0.16	1	0	0.746667	0.975	1	1	0.97	0.88	0.87	0.95	0.97	1	1	0.83	0.93	0.85	1	0.69	0.92	0.79	1	0.65	0.905556	0.94
QEAM01000011.1	83000	84000	1	1	0.82	1	0.95	0.86	1	1	1	0.13	1	0	1	0	1	0.3	1	0	0.725556	1	1	1	1	0.95	0.98	0.82	1	1	1	0.9	1	0.85	1	0.8	1	1	1	0.84	0.952222	1
QEAM01000011.1	84000	85000	1	1	0.94	1	0.9	0.77	1	1	1	0.72	1	0	0.74	0	1	0	1	0	0.726111	0.97	0.98	1	0.99	0.93	1	0.88	1	1	1	1	0.95	0.9	1	0.41	1	0.93	1	0.31	0.904444	0.995
QEAM01000011.1	85000	86000	1	1	0.97	1	0.97	1	1	1	1	1	1	0	0.94	0	1	0	1	0	0.771111	1	1	1	0.8	1	0.92	0.89	0.97	1	1	1	1	0.99	1	0.67	1	1	1	0.46	0.927778	1
QEAM01000011.1	86000	87000	1	1	1	1	0.79	0.88	1	1	0.11	0.98	0.76	0.29	0.88	0	1	0	1	0	0.705	0.93	1	1	0.81	0.89	0.78	0.68	1	0.97	0.7	0.96	0.98	0.81	1	0.15	1	0.81	0.9	0.3	0.818889	0.895
QEAM01000011.1	87000	88000	1	1	0.76	1	0.47	0.77	0.86	1	0.25	0.7	0.84	0.64	1	0	0.89	0	1	0	0.676667	0.805	1	1	1	1	1	1	1	1	1	1	1	1	1	0.94	1	1	1	0.96	0.994444	1
QEAM01000011.1	88000	89000	0.73	1	0.98	0.99	0.13	0.74	0.91	1	0.16	0.81	0.75	0	0.9	0	0.87	0.2	1	0	0.620556	0.78	1	1	1	0.98	0.86	0.96	1	0.91	0.89	1	0.97	1	1	0.81	1	0.97	1	0.92	0.959444	0.99
QEAM01000011.1	89000	90000	0.95	1	0.89	0.76	0.52	0.6	0.58	0.8	0.63	0.8	0.42	0.18	1	0	0.76	0	1	0	0.605	0.695	0.49	0.81	0.83	0.92	0.59	0.62	0.51	0.63	0.81	0.66	0.51	0.07	1	0.89	0.81	0.93	1	0.18	0.681111	0.735
QEAM01000011.1	90000	91000	0.71	0.69	0.83	1	0.61	0.57	0.15	0.97	0.65	0.59	0.24	0	1	0	0.95	0	1	0	0.553333	0.63	0.8	0.82	0.99	1	0.95	0.71	0.51	1	1	0.71	0.23	0	1	0.86	1	1	1	0.74	0.795556	0.905
QEAM01000011.1	91000	92000	0.42	0.67	0.55	1	0.78	0.11	0.34	1	0.64	0	0	0.18	1	0	1	0	1	0	0.482778	0.485	0.56	0.45	0.74	1	0.87	0.66	0.3	1	0.85	0	0.3	0.54	1	0.39	0.88	0.72	0.76	0.62	0.646667	0.69
QEAM01000011.1	92000	93000	0.91	0.84	0.67	1	0.81	0.59	0.45	1	0.16	0.29	0	0	1	0	1	0	1	0	0.54	0.63	0.83	0.37	0.88	1	0.87	0.69	0.8	1	0.5	0.55	0.39	0.52	1	0.31	1	1	1	0.91	0.756667	0.85
QEAM01000011.1	93000	94000	1	0.96	1	1	1	1	1	1	0.05	0.45	0.44	0.27	1	0	1	0	1	0	0.676111	1	0.97	0.29	0.82	0.99	0.93	0.98	1	0.97	0.34	0.24	0.48	0.88	1	0.39	1	0.96	1	0.78	0.778889	0.945
QEAM01000011.1	94000	95000	1	0.98	1	1	1	1	1	1	0.54	0.58	0.51	0.53	1	0	1	0.27	1	0	0.745	1	0.99	0.86	0.83	0.92	1	1	1	1	0.91	0.96	1	1	1	0.84	1	1	1	0.91	0.956667	1
QEAM01000011.1	95000	96000	1	1	0.8	0.99	1	1	1	1	0.73	0.53	0.41	0.78	1	0	1	0	1	0	0.735556	0.995	1	0.98	0.79	0.7	1	1	0.89	0.95	0.78	0.98	1	1	1	0.89	1	0.92	1	0.91	0.932778	0.98
QEAM01000011.1	96000	97000	1	1	1	0.96	1	1	1	1	0.79	0.83	1	0.32	0.97	0	1	0	1	0	0.770556	1	1	1	1	0.87	1	1	1	0.95	1	0.85	1	1	1	0.43	1	1	1	1	0.95	1
QEAM01000011.1	97000	98000	1	1	0.93	1	1	1	1	0.88	0.89	0.33	0.9	0.18	0.92	0	1	0	1	0	0.723889	0.925	1	1	0.94	1	0.99	1	1	0.99	1	1	1	1	1	1	1	1	1	0.92	0.991111	1
QEAM01000011.1	98000	99000	1	1	0.98	1	1	1	1	0.79	0.99	0.88	0.5	0	1	0	1	0	1	0	0.73	0.995	1	1	1	1	1	1	1	1	1	1	1	1	1	1	1	1	1	0.93	0.996111	1
QEAM01000011.1	99000	100000	0.98	0.82	0.67	0.91	0.78	0.95	1	0.32	0.82	0.82	0.3	0	1	0	1	0.22	1	0	0.643889	0.82	1	1	1	1	1	1	1	0.93	1	1	1	1	1	1	1	1	1	1	0.996111	1
QEAM01000011.1	100000	101000	0.89	0.91	0.79	0.8	0.8	0.97	0.93	0.3	0.77	0.27	0.24	0	0.97	0	1	0	1	0	0.591111	0.795	1	1	1	1	1	1	1	1	1	1	1	1	1	1	1	1	1	1	1	1
QEAM01000011.1	101000	102000	0.96	0.81	0.95	0.49	0.95	0.16	0.93	0.55	0.55	0.57	0.3	0	0.89	0	0.92	0.16	0.98	0	0.565	0.56	0.9	1	0.96	0.87	0.91	0.56	0.87	0.78	0.83	0.84	0.87	0.57	1	0.43	0.97	0.82	1	0.74	0.828889	0.87
QEAM01000011.1	102000	103000	1	1	0.94	0.63	0.94	0.73	0.96	0.9	0.63	0.18	0.49	0.23	1	0	1	0	1	0	0.646111	0.815	1	0.95	0.98	0.49	1	0.62	0.86	0.55	0.6	0.5	0.72	0.74	1	0.28	1	0.79	1	0.85	0.773889	0.82
QEAM01000011.1	103000	104000	1	1	1	0.95	1	1	1	1	0.93	0.79	0.73	0.64	1	0	1	0	1	0	0.78	1	1	1	1	1	1	1	1	1	1	1	1	1	1	1	1	1	1	1	1	1
QEAM01000011.1	104000	105000	1	1	1	0.97	1	1	1	1	0.66	0.87	0.85	0.92	0.95	0	1	0	1	0	0.79	0.985	1	1	1	1	1	1	1	1	1	1	1	1	1	1	1	1	1	1	1	1
QEAM01000011.1	105000	106000	1	1	1	0.89	1	1	0.94	1	0.42	0.9	0.91	0.55	0.87	0	1	0	1	0.15	0.757222	0.925	1	1	1	1	1	1	1	1	0.77	1	1	1	1	1	1	1	1	0.75	0.973333	1
QEAM01000011.1	106000	107000	0.91	1	1	0.5	0.9	0.96	0.92	0.92	0.17	0.27	1	0.2	0.35	0	0.87	0	1	0	0.609444	0.885	0.79	1	1	0.94	0.88	1	0.94	0.99	0.7	1	1	0.83	0.89	1	0.99	1	1	0.44	0.910556	0.99
QEAM01000011.1	107000	108000	0.95	1	1	0.9	0.67	1	1	1	0.64	0.87	1	0.15	0.15	0	0.73	0.1	1	0	0.675556	0.885	0.89	1	1	0.92	1	1	0.94	0.89	0.94	1	1	0.64	1	1	0.94	0.98	1	0.72	0.936667	0.99
QEAM01000011.1	108000	109000	1	1	1	1	0.97	1	1	1	0.94	0.8	1	0	0.3	0	0.62	0	1	0	0.701667	0.985	0.99	1	1	1	0.97	1	0.96	0.99	0.9	1	1	0	0.99	0.84	0.98	0.96	0.97	0.63	0.898889	0.985
QEAM01000011.1	109000	110000	1	1	1	0.93	0.97	1	1	1	1	0.72	0.77	0	0.14	0	0.78	0	1	0	0.683889	0.95	0.96	1	1	0.85	0.96	1	0.9	0.99	1	0.97	1	0.63	0.73	0.21	0.55	0.79	1	0.34	0.826667	0.96
QEAM01000011.1	110000	111000	1	1	1	0.96	0.96	1	1	1	0.99	1	0.25	0	0.18	0	1	0	1	0	0.685556	0.995	1	1	1	1	0.89	1	1	1	1	1	0.97	0.93	0.89	0.35	1	0.94	1	0.52	0.916111	1
QEAM01000011.1	111000	112000	1	1	0.93	0.99	0.49	1	1	1	0.88	1	0.48	0	0	0	0.92	0	1	0	0.649444	0.925	0.8	1	0.91	0.78	0.83	0.94	0.86	0.76	0.74	1	0.64	0.38	0.48	0.42	0.88	0.78	0.83	0.6	0.757222	0.79
QEAM01000011.1	112000	113000	1	1	0.91	1	0.89	1	0.99	0.97	0.76	1	0.48	0	0.24	0	0.93	0.11	0.99	0	0.681667	0.92	1	1	0.9	0.75	0.76	0.94	0.93	0.92	0.99	1	0.99	0.7	0.93	0.84	0.96	0.88	1	0.58	0.892778	0.93
QEAM01000011.1	113000	114000	1	1	0.95	1	0.95	1	1	1	0.73	1	0.87	0.16	0.72	0	1	0.02	1	0	0.744444	0.975	1	1	1	1	1	1	1	1	1	1	1	1	1	1	1	1	1	0.83	0.990556	1
QEAM01000012.1	0	1000	1	1	1	1	1	1	1	1	0.94	1	0.9	0.38	0.78	0.19	0.99	0.41	1	0	0.810556	1	1	1	0.87	0.99	1	0.96	0.96	0.99	0.92	1	0.95	0.65	1	0.99	1	1	1	0.87	0.952778	0.99
QEAM01000012.1	1000	2000	1	1	1	1	1	1	1	1	1	0.73	1	0.77	0.82	0	1	0	1	0	0.795556	1	1	1	1	1	1	1	1	1	1	1	1	1	1	1	1	1	1	1	1	1
QEAM01000012.1	2000	3000	1	1	1	1	1	1	1	1	1	0.66	1	0.05	0.5	0	1	0	1	0	0.733889	1	1	1	1	1	1	1	1	1	1	1	1	1	1	1	1	1	1	1	1	1
QEAM01000012.1	3000	4000	1	1	1	1	1	1	1	1	1	0.76	1	0	0.57	0	0.98	0	1	0	0.739444	1	1	1	1	1	1	1	1	1	1	1	1	1	1	1	1	1	1	1	1	1
QEAM01000012.1	4000	5000	1	1	1	1	1	1	1	1	1	0.75	0.99	0.33	0.74	0	1	0	1	0	0.767222	1	1	1	1	1	1	1	1	1	1	1	1	1	1	1	1	1	1	1	1	1
QEAM01000012.1	5000	6000	1	1	1	1	1	1	1	1	1	1	1	1	1	0	1	0.21	1	0	0.845	1	1	1	1	1	1	1	1	1	1	1	1	1	1	1	1	1	1	1	1	1
QEAM01000012.1	6000	7000	1	1	1	1	1	1	1	1	1	0.67	1	0.94	0.61	0	1	0.13	1	0	0.797222	1	1	1	1	1	1	1	1	1	1	0.99	1	1	1	1	1	1	1	1	0.999444	1
QEAM01000012.1	7000	8000	1	1	1	1	1	1	1	1	1	1	1	0.58	0.73	0.06	1	0.37	1	0	0.818889	1	1	1	1	1	1	1	1	1	1	1	1	1	1	1	1	1	1	1	1	1
QEAM01000012.1	8000	9000	1	1	1	1	1	1	1	1	1	1	1	0.61	0.7	0.26	1	0.3	1	0	0.826111	1	1	1	1	1	1	1	1	1	1	1	1	1	1	1	1	1	1	0.91	0.995	1
QEAM01000012.1	9000	10000	1	1	1	1	1	1	1	1	1	1	1	0.15	0.88	0	1	0	1	0	0.779444	1	1	1	1	1	1	1	1	1	1	1	1	1	1	1	1	1	1	0.97	0.998333	1
QEAM01000012.1	10000	11000	1	1	1	1	1	1	1	1	1	1	1	0.41	0.98	0	1	0.08	1	0	0.803889	1	1	1	0.72	1	0.86	1	0.91	1	1	0.95	0.98	0.87	1	0.95	1	1	1	0.31	0.919444	1
QEAM01000012.1	11000	12000	1	1	1	1	1	1	1	1	0.95	1	1	0.15	0.84	0	1	0.08	1	0	0.778889	1	1	1	1	1	1	0.99	1	1	1	1	1	1	1	0.99	1	1	1	0.89	0.992778	1
QEAM01000012.1	12000	13000	1	1	1	1	1	1	1	1	0.85	1	1	0.18	0.54	0.09	1	0.06	1	0	0.762222	1	1	1	1	1	1	0.9	1	1	0.9	1	1	0.82	0.97	0.55	1	1	1	0.72	0.936667	1
QEAM01000012.1	13000	14000	1	1	1	1	1	1	1	1	0.11	0.76	1	0	0.48	0	1	0	1	0	0.686111	1	1	1	1	1	1	1	1	1	1	1	1	1	1	1	1	1	1	0.94	0.996667	1
QEAM01000012.1	14000	15000	1	1	1	1	1	0.99	1	1	0.32	0.45	1	0	0.74	0	1	0	1	0	0.694444	1	1	1	0.95	0.96	1	1	0.97	1	0.72	0.92	1	0.87	1	0.77	1	1	1	0.72	0.937778	1
QEAM01000012.1	15000	16000	1	1	1	1	1	1	1	1	0.62	0.82	1	0.02	0.46	0	1	0	1	0	0.717778	1	1	0.97	1	1	1	1	0.96	1	0.84	1	1	0.98	1	0.73	1	1	1	0.37	0.936111	1
QEAM01000012.1	16000	17000	1	1	1	1	1	1	0.98	1	0.75	0.96	0.82	0.23	0.26	0	1	0	1	0	0.722222	0.99	1	1	1	0.97	1	1	1	1	1	1	1	1	0.88	1	0.98	1	1	0.44	0.959444	1
QEAM01000012.1	17000	18000	1	0.99	1	0.66	1	0.82	1	1	0.63	0.74	0.75	0	0.2	0	0.8	0	1	0	0.643889	0.775	1	1	1	0.82	1	1	1	1	1	1	1	0.99	1	1	1	1	1	0.92	0.985	1
QEAM01000012.1	18000	19000	1	1	1	0.37	1	0.95	0.95	1	0.65	1	0.92	0	0.45	0.21	1	0	1	0	0.694444	0.95	1	1	1	0.79	1	1	1	1	0.78	1	1	0.82	0.85	0.82	0.89	1	1	0.35	0.905556	1
QEAM01000012.1	19000	20000	1	1	1	0.96	1	1	1	1	0	1	1	0.29	0.44	0	1	0.31	1	0	0.722222	1	1	1	0.99	0.91	1	0.93	1	1	0.72	1	1	0.9	1	1	1	1	1	0.98	0.968333	1
QEAM01000012.1	20000	21000	1	1	1	0.82	1	1	1	1	0.05	0.9	0.87	0.3	0.62	0.15	1	0.12	1	0	0.712778	0.95	1	1	1	1	1	1	1	1	1	1	1	1	1	1	1	1	1	1	1	1
QEAM01000012.1	21000	22000	1	1	0.9	1	1	1	1	1	0.6	1	1	0	0.96	0	1	0	1	0	0.747778	1	1	1	0.75	0.98	1	0.89	0.99	0.98	0.91	1	1	0.55	1	1	1	1	1	0.87	0.94	1
QEAM01000012.1	22000	23000	1	1	1	1	1	1	1	1	0.3	1	0.91	0.58	0.89	0	1	0	1	0	0.76	1	1	1	1	0.99	1	1	1	1	1	1	1	1	1	1	1	1	1	1	0.999444	1
QEAM01000012.1	23000	24000	1	1	1	0.98	1	1	1	1	0.62	1	0.78	0.19	0.85	0	1	0.29	1	0	0.761667	1	1	1	0.96	0.99	1	1	0.98	1	0.86	1	1	1	1	1	1	1	1	0.85	0.98	1
QEAM01000012.1	24000	25000	1	1	1	0.98	1	1	1	1	0.65	1	0.6	0.34	0.86	0	1	0	1	0	0.746111	1	1	1	1	1	1	1	1	1	1	1	1	1	1	1	1	1	1	1	1	1
QEAM01000012.1	25000	26000	1	1	1	1	1	1	1	1	0.52	1	0.26	0	0.74	0	1	0.22	1	0	0.707778	1	1	1	1	1	1	1	1	1	0.99	1	1	1	1	1	1	1	1	1	0.999444	1
QEAM01000012.1	26000	27000	1	1	1	1	1	1	1	1	0.15	1	0.6	0	0.64	0.11	1	0.07	1	0	0.698333	1	1	1	1	1	1	1	1	1	1	1	1	1	1	1	1	0.99	1	0.83	0.99	1
QEAM01000012.1	27000	28000	1	1	1	0.97	0.9	1	1	1	0.69	0.91	0.26	0	0.44	0.23	1	0	1	0	0.688889	0.94	1	1	0.98	0.81	0.98	0.96	0.95	1	0.91	1	0.9	1	1	1	1	1	1	0.92	0.967222	1
QEAM01000012.1	28000	29000	1	1	1	0.96	0.85	1	1	1	1	0.92	0.5	0	0.39	0	0.95	0	1	0	0.698333	0.955	1	1	0.83	0.97	0.62	1	0.97	1	1	0.99	1	0.83	1	1	1	1	1	0.89	0.95	1
QEAM01000012.1	29000	30000	1	1	1	1	0.79	1	0.98	1	1	1	0.66	0	0.1	0.3	0.96	0	1	0	0.710556	0.99	1	1	0.99	1	1	1	0.9	1	1	1	0.89	0.59	0.9	1	1	1	1	0.82	0.949444	1
QEAM01000012.1	30000	31000	1	1	1	1	1	1	0.99	1	1	0.98	0.29	0.28	0.12	0.18	0.92	0	1	0	0.708889	0.995	1	1	0.91	0.97	1	1	1	1	1	1	0.86	0.42	0.91	1	1	0.95	1	0.27	0.905	1
QEAM01000012.1	31000	32000	1	1	1	1	1	1	1	1	0.86	0.45	0.23	0.3	0.32	0	0.94	0	1	0	0.672222	0.97	1	1	0.99	0.95	1	1	0.97	1	1	0.93	0.99	0.94	0.98	1	1	1	1	0.52	0.959444	1
QEAM01000012.1	32000	33000	1	1	0.99	1	1	1	0.96	1	0.96	0.3	0.47	0.57	0.72	0	1	0	1	0	0.720556	0.975	1	1	1	1	1	1	1	1	1	0.79	1	1	1	1	1	1	1	0.56	0.963889	1
QEAM01000012.1	33000	34000	1	1	1	1	0.98	0.99	1	0.97	1	0.14	0.93	0.41	0.32	0.11	0.95	0	1	0	0.711111	0.975	0.97	0.98	0.88	0.95	1	1	1	1	0.93	0.93	1	0.92	1	0.92	1	0.95	1	0.58	0.945	0.975
QEAM01000012.1	34000	35000	1	1	0.99	1	1	1	0.98	1	0.9	0.92	1	0	0.2	0	1	0.12	1	0	0.728333	0.995	0.96	1	0.99	1	1	0.89	0.98	1	1	0.88	1	0.96	0.94	0.87	0.97	0.92	1	0.76	0.951111	0.975
QEAM01000012.1	35000	36000	1	1	1	1	1	1	1	1	1	1	1	0.04	0.61	0	1	0.09	1	0	0.763333	1	1	1	1	1	1	1	1	1	1	1	1	1	1	1	1	1	1	1	1	1
QEAM01000012.1	36000	37000	1	1	1	1	1	1	1	1	0.92	1	0.67	0.51	0.91	0	1	0	1	0.03	0.78	1	1	0.98	0.88	0.96	0.76	0.77	1	1	0.94	0.84	0.91	0.66	0.95	0.65	0.84	0.92	1	0.76	0.878889	0.915
QEAM01000012.1	37000	38000	1	1	1	1	1	1	1	1	0.71	1	0.81	0.08	0.88	0	1	0	1	0	0.748889	1	1	1	1	1	1	0.97	1	1	0.77	0.93	0.97	0.63	0.98	0.72	1	1	1	0.78	0.930556	1
QEAM01000012.1	38000	39000	1	1	1	1	1	1	1	1	0.87	0.74	0.97	0.08	0.95	0	1	0.3	1	0	0.772778	1	1	1	1	1	1	1	1	1	0.91	0.97	0.98	0.93	1	1	1	1	1	0.98	0.987222	1
QEAM01000012.1	39000	40000	1	1	0.97	1	1	1	1	1	0.56	0.96	0.98	0	1	0.12	1	0.19	1	0	0.765556	1	1	1	0.89	1	1	1	1	0.97	0.92	1	0.96	0.77	1	0.91	1	1	1	0.99	0.967222	1
QEAM01000012.1	40000	41000	1	1	0.95	1	1	0.88	1	0.99	0.98	0.79	1	0	0.98	0	0.93	0.16	1	0.04	0.761111	0.98	1	1	1	1	1	1	1	1	1	1	1	1	1	1	1	1	1	1	1	1
QEAM01000012.1	41000	42000	1	1	1	1	1	1	1	1	1	0.61	0.78	0	0.73	0	1	0.3	1	0	0.745556	1	1	0.97	0.88	1	1	1	1	1	1	0.9	1	0.82	1	1	1	1	1	0.57	0.952222	1
QEAM01000012.1	42000	43000	1	1	0.99	0.97	1	0.96	0.97	0.96	1	0.13	0.43	0	0.46	0	0.97	0.39	1	0	0.679444	0.965	1	1	1	1	1	1	1	1	1	0.98	1	0.84	1	1	1	1	1	0.87	0.982778	1
QEAM01000012.1	43000	44000	1	0.95	0.62	0.81	1	0.75	0.67	0.68	1	0	0.6	0	0.04	0	0.76	0	1	0	0.548889	0.675	0.73	0.96	0.81	1	1	0.84	0.97	0.35	1	0.9	1	0.54	0.98	1	1	1	0.95	0.84	0.881667	0.965
QEAM01000012.1	44000	45000	1	1	0.93	1	1	0.38	1	0.88	1	0.19	0.62	0.3	0.37	0	1	0	1	0	0.648333	0.905	0.96	1	1	1	1	1	1	1	1	1	1	1	1	1	1	1	1	1	0.997778	1
QEAM01000012.1	45000	46000	1	1	0.97	0.99	1	0.99	1	0.69	1	0.5	0.31	0.01	0.44	0	1	0	1	0	0.661111	0.98	0.98	1	0.97	1	1	1	1	0.98	1	1	0.95	1	1	0.95	1	1	1	0.98	0.989444	1
QEAM01000012.1	46000	47000	1	1	1	1	1	1	1	1	1	0.99	0.77	0.52	0.48	0	1	0.2	1	0	0.775556	1	1	1	1	1	1	1	0.98	1	1	1	1	1	1	0.86	1	1	1	1	0.991111	1
QEAM01000012.1	47000	48000	1	1	1	1	1	1	1	1	1	1	0.97	0	0.85	0	1	0	1	0	0.767778	1	1	1	1	1	0.96	1	1	1	1	1	1	1	1	1	1	1	1	1	0.997778	1
QEAM01000012.1	48000	49000	1	1	1	1	1	1	1	1	1	1	0.71	0	0.8	0	1	0.38	1	0	0.771667	1	1	1	1	1	1	1	1	1	1	1	1	1	1	1	1	1	1	1	1	1
QEAM01000012.1	49000	50000	1	1	1	1	1	1	1	1	1	1	0.86	0.36	0.95	0	1	0	1	0	0.787222	1	1	1	1	1	1	1	1	1	1	1	1	1	1	1	1	1	1	1	1	1
QEAM01000012.1	50000	51000	1	1	1	1	1	1	1	1	1	0.98	0.96	0.61	1	0	1	0	1	0	0.808333	1	1	1	1	1	1	1	1	1	1	1	1	1	1	1	1	1	1	1	1	1
QEAM01000012.1	51000	52000	1	1	1	1	1	1	1	1	1	1	0.91	0.39	1	0	1	0	1	0	0.794444	1	1	1	1	1	0.89	1	0.97	0.93	1	0.99	1	1	1	0.9	1	0.85	1	0.98	0.972778	1
QEAM01000012.1	52000	53000	1	1	1	1	1	1	1	1	1	1	0.97	0.54	1	0	1	0	1	0	0.806111	1	1	1	1	1	1	1	1	1	1	1	1	1	1	1	1	1	1	0.86	0.992222	1
QEAM01000012.1	53000	54000	1	1	1	1	1	1	1	1	1	0.92	0.94	0.85	1	0	1	0	1	0	0.817222	1	1	1	1	1	1	1	1	1	1	1	1	1	1	1	1	1	1	1	1	1
QEAM01000012.1	54000	55000	1	1	1	1	1	1	1	1	1	0.99	0.91	0.67	0.68	0	1	0.12	1	0	0.798333	1	1	1	1	1	1	1	1	1	1	1	1	1	1	1	1	1	1	1	1	1
QEAM01000012.1	55000	56000	1	1	1	1	1	1	1	0.93	1	0.95	1	0	0.92	0.15	1	0	1	0	0.775	1	1	1	1	1	1	1	1	1	1	1	1	0.98	1	1	1	1	1	0.95	0.996111	1
QEAM01000012.1	56000	57000	1	1	1	1	1	1	1	1	1	0.77	0.9	0	0.89	0	1	0.18	1	0	0.763333	1	1	1	1	1	1	1	1	1	1	0.98	1	0.88	1	1	1	1	1	0.93	0.988333	1
QEAM01000012.1	57000	58000	1	1	1	1	1	1	1	1	1	1	1	0	0.81	0.13	1	0.21	1	0	0.786111	1	1	1	1	1	1	1	1	0.99	1	1	1	0.58	1	0.88	1	1	1	0.82	0.959444	1
QEAM01000012.1	58000	59000	1	1	1	1	1	1	1	1	1	1	1	0.22	0.77	0	1	0.37	1	0	0.797778	1	1	1	1	1	1	1	1	1	1	1	1	0.56	1	1	1	0.89	1	0.85	0.961111	1
QEAM01000012.1	59000	60000	1	1	1	1	1	1	1	1	1	1	1	0.84	0.85	0	1	0.11	1	0	0.822222	1	1	1	1	1	1	1	1	1	1	1	1	1	1	1	1	1	1	1	1	1
QEAM01000012.1	60000	61000	1	1	1	1	1	1	1	1	1	1	0.95	0.54	0.97	0	1	0.33	1	0	0.821667	1	1	1	1	1	1	1	1	1	1	1	1	1	1	1	1	1	1	1	1	1
QEAM01000012.1	61000	62000	1	1	1	1	1	1	1	1	0.98	1	0.98	0	0.63	0.1	1	0.07	1	0	0.764444	1	1	1	1	1	1	1	1	1	1	1	1	1	1	1	1	1	1	0.98	0.998889	1
QEAM01000012.1	62000	63000	1	1	1	1	1	1	1	0.96	1	1	0.99	0.21	0.41	0	1	0.13	1	0	0.761111	1	1	1	1	1	1	1	1	1	1	1	1	0.9	1	1	1	1	1	1	0.994444	1
QEAM01000012.1	63000	64000	1	1	1	1	1	1	1	1	0.63	1	1	0	0.34	0	1	0.14	1	0	0.728333	1	1	1	1	1	1	1	1	1	1	1	1	0.99	1	1	1	1	1	0.91	0.994444	1
QEAM01000012.1	64000	65000	1	1	1	1	1	0.97	1	0.92	0.34	1	1	0	0.39	0.25	1	0	1	0	0.715	1	1	0.92	1	0.94	1	1	0.99	0.98	0.83	1	0.91	0.9	0.97	0.72	1	0.69	1	0.64	0.916111	0.975
QEAM01000012.1	65000	66000	1	0.98	1	1	1	0.92	1	0.71	0.22	1	0.91	0	0.67	0	1	0.13	1	0	0.696667	0.95	1	1	0.97	1	1	1	1	1	0.98	1	1	1	1	0.98	1	1	1	0.84	0.987222	1
QEAM01000012.1	66000	67000	1	1	0.88	0.95	0.98	1	0.93	0.98	0.89	1	0.98	0	0.56	0	1	0.01	1	0	0.731111	0.965	1	0.99	1	1	1	1	1	1	1	1	1	0.98	1	1	1	1	1	1	0.998333	1
QEAM01000012.1	67000	68000	1	1	0.89	1	0.98	0.85	0.86	0.94	0.62	0.69	0.81	0	0.61	0	1	0	1	0	0.680556	0.855	1	1	1	1	1	1	1	1	1	1	1	0.92	1	1	1	1	1	1	0.995556	1
QEAM01000012.1	68000	69000	0.99	1	0.95	0.9	0.66	0.99	1	1	1	0.84	0.51	0	0.24	0	1	0	1	0	0.671111	0.925	1	0.93	0.82	0.85	0.85	0.89	0.84	0.96	1	0.9	0.94	0	0.85	0.59	1	0.88	0.99	0.5	0.821667	0.885
QEAM01000012.1	69000	70000	1	1	1	0.97	1	1	0.99	1	1	0.65	0.98	0	0.33	0	1	0	1	0	0.717778	0.995	1	1	1	0.95	0.89	0.95	0.99	1	1	1	1	0.68	1	0.88	1	0.98	1	0.78	0.95	1
QEAM01000012.1	70000	71000	1	1	1	1	1	0.93	1	1	1	0.58	0.82	0.3	0.08	0	1	0	1	0	0.706111	1	1	0.88	0.98	0.9	1	1	1	0.94	1	0.96	1	1	0.95	0.73	1	0.93	1	0.57	0.935556	0.99
QEAM01000012.1	71000	72000	1	1	0.97	0.89	1	1	1	1	1	0.62	0.77	0.74	0.64	0	1	0.2	1	0	0.768333	0.985	1	0.94	0.62	0.43	0.91	0.9	0.97	1	1	0.68	1	1	0.7	0.54	1	1	1	0.58	0.848333	0.955
QEAM01000012.1	72000	73000	1	1	1	0.89	1	1	1	1	1	0.89	0.91	0.09	0.67	0	1	0	1	0	0.747222	1	1	0.93	0.8	0.47	1	0.86	0.96	1	0.96	0.8	1	0.98	1	1	0.94	0.88	0.97	0.8	0.908333	0.96
QEAM01000012.1	73000	74000	1	1	1	0.98	1	1	1	1	1	1	0.98	0.57	0.37	0	1	0	1	0	0.772222	1	0.99	1	0.99	0.84	1	1	1	1	1	0.91	0.99	1	0.95	1	1	1	1	0.62	0.960556	1
QEAM01000012.1	74000	75000	1	1	1	1	1	1	1	1	0.87	0.7	0.91	0.35	0.5	0	1	0	1	0	0.740556	1	1	1	1	1	1	1	1	1	1	1	1	1	1	1	1	1	1	0.91	0.995	1
QEAM01000012.1	75000	76000	1	1	1	1	1	1	1	0.96	0.98	0.7	0.58	0	0.57	0	1	0	1	0.14	0.718333	0.99	1	1	1	1	1	1	1	1	1	1	1	0.95	1	0.93	1	1	1	0.83	0.983889	1
QEAM01000012.1	76000	77000	1	1	1	1	1	1	1	1	0.9	0.9	0.78	0	0.86	0	1	0	1	0	0.746667	1	1	1	0.88	1	0.87	1	1	0.94	1	0.96	0.99	0.63	0.98	0.93	1	1	1	0.81	0.943889	0.995
QEAM01000012.1	77000	78000	1	1	1	1	0.99	1	1	1	0.88	0.98	0.9	0	0.58	0	1	0	1	0	0.740556	0.995	1	1	1	0.92	0.61	1	0.97	0.97	0.99	1	1	0.46	1	0.69	1	0.97	1	0.43	0.889444	0.995
QEAM01000012.1	78000	79000	1	1	1	1	0.87	1	1	1	0.87	0.99	0.66	0.57	0.46	0	1	0	1	0	0.745556	0.995	1	1	1	1	0.87	1	1	1	0.99	0.95	1	0.95	1	1	1	0.96	1	0.93	0.980556	1
QEAM01000012.1	79000	80000	1	1	1	1	1	1	1	1	0.97	1	0.61	0.55	0.74	0.11	1	0.09	1	0	0.781667	1	1	1	1	1	0.98	1	1	1	0.99	1	1	0.81	1	1	1	0.95	1	0.71	0.968889	1
QEAM01000012.1	80000	81000	1	1	1	1	1	1	1	1	0.9	1	0.86	0.32	0.55	0	1	0.24	1	0	0.770556	1	1	1	1	1	1	1	1	1	1	1	1	1	1	1	1	1	1	1	1	1
QEAM01000012.1	81000	82000	1	1	1	1	1	1	1	1	1	1	0.93	0.48	0.84	0	1	0	1	0	0.791667	1	1	1	1	1	1	1	1	1	1	1	1	1	1	1	1	1	1	1	1	1
QEAM01000012.1	82000	83000	1	1	1	1	1	1	1	1	1	1	0.95	0.38	0.84	0.13	1	0	1	0	0.794444	1	1	1	1	1	1	1	1	1	1	1	1	1	1	1	1	1	1	1	1	1
QEAM01000012.1	83000	84000	1	1	1	1	1	1	1	0.95	1	1	0.91	0.53	1	0	1	0.01	1	0	0.8	1	1	1	1	1	1	1	1	0.96	1	1	1	0.94	1	1	1	1	1	0.77	0.981667	1
QEAM01000012.1	84000	85000	1	1	1	1	1	1	1	1	1	1	0.89	0	0.86	0	1	0.07	1	0	0.767778	1	1	1	1	1	1	1	1	1	1	1	1	0.6	1	1	1	1	1	0.81	0.967222	1
QEAM01000012.1	85000	86000	1	1	1	1	1	1	1	1	1	1	1	0	0.87	0	1	0	1	0	0.770556	1	1	1	1	1	1	1	1	1	1	1	1	0.87	1	1	1	1	1	0.95	0.99	1
QEAM01000012.1	86000	87000	1	1	1	1	1	1	1	1	1	1	1	0.39	1	0	1	0.08	1	0	0.803889	1	1	1	1	1	1	1	1	1	1	1	1	1	1	1	1	1	1	1	1	1
QEAM01000012.1	87000	88000	1	1	1	1	1	1	1	1	1	1	1	0.61	0.82	0	1	0	1	0	0.801667	1	1	1	1	1	1	1	1	1	1	1	1	1	1	1	1	1	1	1	1	1
QEAM01000012.1	88000	89000	1	1	1	1	1	1	1	1	1	1	1	0.33	0.62	0	1	0.13	1	0	0.782222	1	1	1	1	1	1	1	1	0.93	1	0.95	1	1	0.99	0.82	1	0.95	1	0.77	0.967222	1
QEAM01000012.1	89000	90000	1	1	1	1	1	1	1	1	1	1	1	0.22	0.85	0	1	0.14	1	0	0.789444	1	1	1	1	1	1	1	1	1	1	1	1	0.95	1	1	1	1	1	0.86	0.989444	1
QEAM01000012.1	90000	91000	1	1	1	1	1	1	1	1	1	1	1	0	0.93	0	1	0	1	0	0.773889	1	1	1	1	1	1	1	0.91	1	1	1	1	0	0.98	0.35	1	1	1	1	0.902222	1
QEAM01000012.1	91000	92000	1	1	1	1	1	1	1	1	1	1	1	0	0.91	0	1	0	1	0	0.772778	1	1	1	1	1	1	1	1	1	1	1	1	1	1	0.91	1	1	1	0.96	0.992778	1
QEAM01000012.1	92000	93000	1	1	1	1	1	1	1	1	1	0.91	0.83	0.62	0.37	0.05	1	0	1	0	0.765556	1	1	1	1	1	1	1	1	1	1	1	1	1	1	1	1	1	1	1	1	1
QEAM01000012.1	93000	94000	1	1	1	1	1	1	1	1	0.96	0.96	1	0.77	0.43	0	1	0.08	1	0	0.788889	1	1	1	1	1	1	1	1	1	1	1	1	1	1	1	1	1	1	1	1	1
QEAM01000012.1	94000	95000	1	1	1	1	1	1	1	1	1	1	1	0.74	0.49	0.04	1	0	1	0	0.792778	1	1	1	1	1	1	1	1	1	1	1	1	1	1	1	1	1	1	1	1	1
QEAM01000012.1	95000	96000	1	1	1	1	0.97	1	1	1	1	1	1	0.16	0.77	0.2	1	0.12	1	0	0.79	1	1	1	1	1	1	1	1	1	1	1	1	1	1	1	1	1	1	1	1	1
QEAM01000012.1	96000	97000	1	1	1	1	0.98	1	0.9	1	0.93	1	1	0.33	0.65	0	1	0	1	0	0.766111	1	1	1	1	1	1	1	1	1	1	1	1	1	1	1	1	1	1	1	1	1
QEAM01000012.1	97000	98000	1	1	0.83	1	1	0.97	1	1	1	1	1	0.33	0.83	0	1	0	1	0	0.775556	1	0.94	1	1	0.99	1	1	0.9	1	1	1	1	1	1	0.93	1	1	1	0.86	0.978889	1
QEAM01000012.1	98000	99000	0.52	0.58	0.45	0.69	0.66	0.47	0.67	0.56	0.44	0.58	0.6	0	0.3	0	0.56	0	0.65	0	0.429444	0.54	0.79	0.66	0.59	0.79	0.66	0.69	0.7	0.75	0.81	0.81	0.87	0.62	0.77	0.75	0.92	0.67	0.89	0.8	0.752222	0.76
QEAM01000012.1	99000	100000	0.74	0.81	0.73	0.76	0.77	0.76	0.8	0.76	0.77	0.85	0.72	0	0.23	0	0.65	0.07	0.84	0	0.57	0.75	0.89	0.8	0.92	1	0.88	0.89	0.94	1	0.99	0.84	1	0.81	0.86	0.92	0.98	0.91	1	0.88	0.917222	0.915
QEAM01000012.1	100000	101000	1	1	1	1	1	0.97	1	1	0.93	1	1	0.11	0.94	0	1	0.39	1	0	0.796667	1	1	1	1	1	1	1	1	1	1	1	1	1	1	0.94	1	1	1	1	0.996667	1
QEAM01000012.1	101000	102000	1	1	1	1	1	1	1	1	0.68	1	1	0.4	0.66	0	1	0.45	1	0	0.788333	1	1	0.96	1	1	1	1	1	1	0.96	1	1	0.74	1	0.78	1	1	1	1	0.968889	1
QEAM01000012.1	102000	103000	1	1	1	1	1	1	1	1	0.69	1	0.86	0	0.61	0	1	0.24	1	0	0.744444	1	1	1	1	1	1	1	1	1	1	1	1	1	1	1	1	1	1	1	1	1
QEAM01000012.1	103000	104000	1	1	1	1	1	1	1	1	0.93	1	0.73	0	0.37	0	1	0.27	1	0	0.738889	1	1	1	1	1	1	1	1	1	1	1	1	0.61	1	0.7	1	1	1	0.96	0.959444	1
QEAM01000012.1	104000	105000	1	1	1	1	1	1	1	1	0.91	1	0.51	0	0.35	0	0.94	0	1	0	0.706111	1	1	1	1	1	1	1	1	1	1	1	1	0.97	1	1	1	1	1	1	0.998333	1
QEAM01000012.1	105000	106000	1	1	1	1	1	1	1	1	0.81	1	0.75	0	0.73	0.3	1	0	1	0	0.755	1	1	1	1	1	1	1	1	1	1	1	1	1	1	1	1	1	1	1	1	1
QEAM01000012.1	106000	107000	1	1	1	1	1	1	1	1	1	1	0.98	0	0.8	0.16	1	0.06	1	0	0.777778	1	1	1	1	1	1	1	1	1	1	1	1	0.97	1	1	1	1	1	1	0.998333	1
QEAM01000012.1	107000	108000	1	1	1	1	1	1	1	1	1	1	0.62	0.45	1	0	1	0.06	1	0	0.785	1	1	1	1	1	1	1	1	0.88	1	1	0.96	1	1	1	1	0.97	1	0.97	0.987778	1
QEAM01000012.1	108000	109000	1	1	1	1	1	1	1	1	0.93	1	0.43	0.35	0.83	0	1	0	1	0	0.752222	1	1	1	1	1	1	1	1	1	1	1	0.96	1	1	1	1	1	1	1	0.997778	1
QEAM01000012.1	109000	110000	1	1	1	1	1	1	1	1	0.54	1	0.19	0.79	0.34	0	1	0	1	0	0.714444	1	1	1	1	1	1	1	1	1	1	1	0.97	1	1	1	1	1	1	0.89	0.992222	1
QEAM01000012.1	110000	111000	1	1	1	1	1	1	1	1	0.96	0.94	0.19	0.18	0.32	0	0.97	0.29	1	0.08	0.718333	0.985	1	1	0.97	1	1	1	1	1	1	1	0.97	1	1	1	1	1	1	0.95	0.993889	1
QEAM01000012.1	111000	112000	1	1	1	0.72	1	1	1	1	0.76	0.88	0.6	0.21	0.62	0	0.9	0.09	1	0.15	0.718333	0.89	1	1	1	0.9	1	1	1	1	1	1	0.89	0.94	0.98	0.99	1	1	1	0.88	0.976667	1
QEAM01000012.1	112000	113000	1	1	1	0.83	1	1	1	1	0.58	0.74	0.5	0	0.46	0	0.67	0	1	0	0.654444	0.785	1	1	1	0.99	1	1	1	1	1	1	1	0.95	1	1	1	1	1	0.92	0.992222	1
QEAM01000013.1	0	1000	1	1	1	0.8	1	1	1	1	1	0.85	0.59	0.15	0.42	0	0.96	0.2	1	0	0.720556	0.98	1	1	1	0.95	0.91	1	1	1	1	0.9	0.94	0.87	1	0.94	1	1	1	0.66	0.953889	1
QEAM01000013.1	1000	2000	1	1	1	0.95	0.89	1	0.98	0.89	1	0.88	0.84	0.14	0.51	0.03	1	0	1	0	0.728333	0.92	0.94	1	1	0.99	0.93	0.94	0.96	1	1	0.93	1	1	0.94	0.93	1	1	1	0.45	0.945	0.995
QEAM01000013.1	2000	3000	1	1	1	1	0.91	1	1	0.99	0.87	1	0.59	0.3	0.62	0	1	0	1	0	0.737778	0.995	0.66	0.8	0.88	0.73	0.57	0.66	0.43	0.81	0.9	0.44	0.63	0.36	0.79	0.37	0.69	0.74	0.81	0.22	0.638333	0.675
QEAM01000013.1	3000	4000	1	1	1	0.93	0.86	1	1	1	0.49	0.79	0.62	0	0.41	0	1	0	1	0	0.672222	0.895	1	1	1	0.86	1	1	1	0.9	0.84	1	0.94	0.49	0.97	0.85	1	1	1	0.51	0.908889	1
QEAM01000013.1	4000	5000	1	1	1	1	0.84	0.97	1	1	0.76	0.87	0.78	0	0.48	0	1	0.13	1	0	0.712778	0.92	0.89	0.82	0.83	0.85	0.66	0.76	0.66	0.86	0.59	0.96	0.77	0	0.58	0.3	0.8	0.76	1	0.18	0.681667	0.765
QEAM01000013.1	5000	6000	1	1	1	0.97	0.96	0.94	1	1	0.55	0.99	0.74	0	0.58	0	1	0.05	1	0	0.71	0.965	0.99	0.96	0.89	0.87	0.79	0.53	0.63	0.95	0.74	0.88	0.38	0.55	0.98	0.69	0.97	1	1	0.87	0.815	0.875
QEAM01000013.1	6000	7000	1	1	1	0.97	1	1	1	1	0.9	0.97	0.98	0	0.76	0	1	0.2	1	0	0.765556	0.99	1	1	1	1	1	1	1	1	1	1	1	1	1	0.94	1	1	1	1	0.996667	1
QEAM01000013.1	7000	8000	1	1	1	1	1	1	1	1	0.92	1	0.96	0.21	0.53	0	1	0.18	1	0	0.766667	1	1	1	1	1	1	1	1	1	1	1	1	1	1	0.98	1	1	1	0.93	0.995	1
QEAM01000013.1	8000	9000	1	1	1	1	1	1	1	1	1	0.95	0.83	0.52	0.91	0.3	1	0	1	0	0.806111	1	1	1	1	1	1	1	1	1	1	1	1	1	1	1	1	1	1	1	1	1
QEAM01000013.1	9000	10000	1	1	1	1	1	1	1	1	0.98	1	0.71	0.74	0.87	0	1	0	1	0	0.794444	1	1	1	1	1	1	1	1	1	1	1	1	1	1	1	1	1	1	1	1	1
QEAM01000013.1	10000	11000	1	1	1	1	1	1	1	1	1	1	0.93	0.86	0.52	0	1	0.1	1	0	0.800556	1	1	1	1	1	1	1	1	1	1	1	1	1	1	1	1	1	1	0.85	0.991667	1
QEAM01000013.1	11000	12000	1	1	1	1	1	1	1	1	1	1	0.99	0.81	0.39	0	1	0.05	1	0	0.791111	1	1	1	1	1	1	1	1	1	1	1	1	1	1	1	1	1	1	0.58	0.976667	1
QEAM01000013.1	12000	13000	1	1	1	1	1	1	1	1	1	1	0.98	0.28	0.17	0	1	0	1	0	0.746111	1	1	1	1	1	1	1	1	1	1	1	1	1	1	1	1	1	1	0.91	0.995	1
QEAM01000013.1	13000	14000	1	1	1	1	1	0.99	1	1	0.8	0.9	1	0	0.49	0	1	0	1	0	0.732222	1	1	1	1	1	0.98	1	1	1	1	1	1	0.87	1	1	1	1	1	0.91	0.986667	1
QEAM01000013.1	14000	15000	1	1	1	0.97	0.93	1	1	1	0.53	0.82	0.81	0.86	0.44	0	1	0.2	1	0.21	0.765	0.95	1	1	1	1	1	1	1	1	0.88	1	1	0.99	1	0.95	1	1	1	0.94	0.986667	1
QEAM01000013.1	15000	16000	1	1	1	0.96	1	1	1	1	0	0.94	1	1	0.32	0	0.99	0	1	0	0.733889	1	0.95	1	1	0.9	1	1	1	1	0.98	1	1	1	1	1	1	1	1	1	0.990556	1
QEAM01000013.1	16000	17000	1	1	0.95	0.96	1	1	1	1	0	0.61	1	1	0.66	0	0.95	0.14	1	0	0.737222	0.98	1	1	1	1	1	1	1	1	0.8	1	1	1	1	1	1	1	1	0.95	0.986111	1
QEAM01000013.1	17000	18000	0.94	1	1	1	1	1	1	1	0.09	0.67	1	1	0.54	0	0.82	0.18	1	0	0.735556	1	0.98	1	0.9	1	1	1	1	1	0.73	1	1	1	0.88	0.97	1	0.9	1	0.91	0.959444	1
QEAM01000013.1	18000	19000	1	1	1	1	1	0.97	1	1	0.9	0.75	1	1	0.7	0	1	0.14	1	0	0.803333	1	0.98	1	0.96	0.98	1	0.89	0.98	1	0.82	1	1	1	0.87	1	1	0.35	1	0.59	0.912222	0.99
QEAM01000013.1	19000	20000	1	1	1	1	1	1	1	1	1	0.98	1	0.99	0.61	0	1	0	1	0	0.81	1	1	1	1	1	1	0.98	0.98	0.95	0.94	1	1	1	0.83	0.99	1	0.81	1	0.43	0.939444	1
QEAM01000013.1	20000	21000	1	1	1	1	1	1	1	1	1	1	1	0.8	0.81	0.19	1	0	1	0	0.822222	1	1	1	1	1	1	1	1	1	1	1	1	1	1	1	1	1	1	1	1	1
QEAM01000013.1	21000	22000	1	1	1	1	1	1	1	1	1	1	1	0.41	1	0.1	1	0	1	0	0.806111	1	1	1	1	1	1	1	1	1	1	1	1	1	1	1	1	1	1	1	1	1
QEAM01000013.1	22000	23000	1	1	1	1	1	1	1	1	0.99	1	1	0.91	0.91	0	1	0	1	0	0.822778	1	1	1	1	1	1	1	1	1	1	1	1	1	1	1	1	1	1	1	1	1
QEAM01000013.1	23000	24000	1	1	1	1	1	1	1	1	1	0.97	1	0.21	1	0.14	1	0	1	0	0.795556	1	1	1	1	1	1	1	1	1	1	1	1	0.58	1	1	1	1	1	0.9	0.971111	1
QEAM01000013.1	24000	25000	1	1	1	1	1	1	1	1	1	0.99	1	0.39	0.59	0.23	1	0	1	0.21	0.800556	1	1	1	1	1	1	1	1	1	1	1	1	1	1	1	1	1	1	1	1	1
QEAM01000013.1	25000	26000	1	1	1	1	1	1	1	1	0.73	0.72	1	0	0.99	0	1	0	1	0	0.746667	1	1	1	1	1	1	1	1	1	1	1	1	1	1	1	1	1	1	1	1	1
QEAM01000013.1	26000	27000	1	1	1	1	1	1	1	1	0.53	0.9	1	0.49	0.8	0	1	0.38	1	0	0.783333	1	1	1	1	1	1	1	1	1	1	1	1	1	1	1	1	1	1	0.92	0.995556	1
QEAM01000013.1	27000	28000	1	1	1	1	1	1	1	1	0.51	0.54	0.61	0.61	0.54	0	1	0.13	1	0	0.718889	1	1	1	1	1	1	1	1	1	0.96	0.94	1	1	1	1	1	1	1	0.9	0.988889	1
QEAM01000013.1	28000	29000	1	1	0.94	1	1	1	1	1	0.69	0.7	0.81	0.76	0.76	0	1	0	1	0	0.758889	0.97	1	1	0.77	0.81	1	0.95	1	0.95	0.46	0.55	0.91	0.92	1	1	0.99	0.78	1	0.84	0.885	0.95
QEAM01000013.1	29000	30000	1	1	0.83	1	1	1	1	1	0.46	0.96	0.99	0.45	0.27	0	1	0.06	1	0	0.723333	0.995	1	1	0.81	0.82	1	0.88	0.9	0.94	0.68	0.86	0.88	1	0.91	1	1	0.64	1	0.51	0.879444	0.905
QEAM01000013.1	30000	31000	1	1	1	1	1	1	1	1	0.81	0.92	0.88	0	0.65	0	1	0	1	0	0.736667	1	1	1	1	1	1	0.96	1	1	1	1	1	1	1	1	1	1	1	0.68	0.98	1
QEAM01000013.1	31000	32000	1	1	0.99	1	1	0.83	1	1	0.74	0.94	0.63	0.28	0.69	0	0.87	0	1	0	0.720556	0.905	1	1	1	1	1	1	1	1	0.98	1	0.89	1	1	1	1	1	1	0.74	0.978333	1
QEAM01000013.1	32000	33000	1	1	1	1	1	0.92	1	1	1	1	0.16	0	0.59	0	1	0.15	1	0	0.712222	1	1	1	1	1	1	1	1	1	1	1	1	1	1	1	1	1	1	1	1	1
QEAM01000013.1	33000	34000	1	1	1	1	1	1	1	1	1	1	0.63	0	0.26	0	1	0	1	0	0.716111	1	1	1	1	1	1	1	1	1	1	1	1	1	1	1	1	1	1	0.69	0.982778	1
QEAM01000013.1	34000	35000	1	1	1	1	0.76	1	1	1	0.56	1	0.16	0	0.66	0	0.81	0	1	0	0.663889	0.905	1	1	1	1	1	1	1	1	1	1	0.95	1	0.93	1	1	1	1	0.96	0.991111	1
QEAM01000013.1	35000	36000	1	1	1	1	1	1	1	1	0.8	1	0.8	0	0.41	0	0.92	0	1	0	0.718333	1	1	1	0.94	1	0.99	1	1	1	0.89	1	0.35	0.66	0.92	0.74	0.98	0.91	0.88	0.17	0.857222	0.96
QEAM01000013.1	36000	37000	1	1	1	1	1	1	1	1	0.89	1	0.83	0.02	0.72	0	1	0.33	1	0	0.766111	1	1	1	1	1	1	1	1	1	1	1	0.86	0.87	1	0.8	1	0.95	1	0.68	0.953333	1
QEAM01000013.1	37000	38000	1	1	1	1	1	1	1	1	0.94	1	0.74	0.49	0.76	0	1	0	1	0	0.773889	1	1	1	1	1	1	1	1	1	1	1	1	1	1	1	1	1	1	0.99	0.999444	1
QEAM01000013.1	38000	39000	1	1	1	1	1	1	1	1	1	1	0.87	0.99	0.86	0	1	0	1	0	0.817778	1	1	1	1	1	1	1	1	1	1	1	1	1	1	1	1	1	1	1	1	1
QEAM01000013.1	39000	40000	1	1	1	1	1	1	1	1	1	1	0.95	0.41	0.8	0	1	0.11	1	0	0.792778	1	1	1	1	1	1	1	1	1	1	1	1	1	1	1	1	1	1	1	1	1
QEAM01000013.1	40000	41000	1	1	1	1	1	1	0.99	1	1	1	0.99	0	0.74	0	1	0	1	0	0.762222	1	1	1	1	1	1	1	0.98	1	1	1	1	1	1	1	1	1	1	1	0.998889	1
QEAM01000013.1	41000	42000	1	1	1	1	1	1	1	1	1	1	0.61	0	0.34	0	1	0.1	1	0	0.725	1	1	1	1	1	1	1	0.96	1	1	1	1	0.4	1	0.52	0.99	0.97	1	0.93	0.931667	1
QEAM01000013.1	42000	43000	1	1	1	1	1	1	1	1	1	1	1	0	0.7	0	0.88	0	1	0	0.754444	1	1	0.99	1	1	0.99	1	0.93	1	1	1	1	0.68	1	0.78	1	0.98	1	1	0.963889	1
QEAM01000013.1	43000	44000	1	1	1	1	1	1	1	1	1	1	0.88	0.17	0.98	0	1	0	1	0	0.779444	1	1	1	1	1	0.99	1	1	1	0.99	1	0.98	0.71	1	1	1	0.77	1	0.94	0.965556	1
QEAM01000013.1	44000	45000	1	1	1	1	1	1	1	1	1	1	0.54	0	1	0.07	1	0.15	1	0	0.764444	1	1	1	1	1	1	1	1	1	1	1	1	1	1	1	1	1	1	1	1	1
QEAM01000013.1	45000	46000	1	1	1	1	1	1	1	1	1	1	0.74	0	1	0.23	1	0.15	1	0.3	0.801111	1	1	1	1	1	1	1	1	1	1	1	0.83	0.72	1	1	1	1	1	1	0.975	1
QEAM01000013.1	46000	47000	1	1	1	1	1	1	1	1	1	1	1	0.64	1	0	1	0.52	1	0	0.842222	1	1	1	1	1	1	1	1	1	1	1	1	1	1	1	1	1	1	1	1	1
QEAM01000013.1	47000	48000	1	1	1	1	1	1	1	1	1	1	0.89	0.31	0.93	0	1	0.08	1	0	0.789444	1	1	1	1	1	1	1	1	1	1	1	1	1	1	1	1	1	1	1	1	1
QEAM01000013.1	48000	49000	1	1	1	1	1	1	1	1	1	0.89	1	0.14	0.98	0	1	0.03	1	0	0.78	1	1	1	1	1	1	1	1	1	1	1	1	1	1	1	1	1	1	0.99	0.999444	1
QEAM01000013.1	49000	50000	1	1	1	1	1	1	1	1	1	0.93	1	0.13	0.76	0	1	0.28	1	0	0.783333	1	1	1	0.93	1	1	0.94	0.94	1	1	0.87	1	0.73	0.82	0.79	1	0.6	1	0.6	0.901111	0.97
QEAM01000013.1	50000	51000	1	1	1	1	1	1	1	1	1	0.95	1	0	0.58	0	1	0	1	0	0.751667	1	1	1	1	1	1	1	1	1	1	1	1	0.57	1	1	1	1	1	1	0.976111	1
QEAM01000013.1	51000	52000	1	1	1	1	1	1	1	1	1	0.61	1	0	0.54	0	1	0.06	1	0	0.733889	1	1	1	1	1	1	1	1	1	1	1	1	0.61	1	1	1	1	1	1	0.978333	1
QEAM01000013.1	52000	53000	1	1	1	1	1	1	1	1	1	1	1	0.27	0.65	0	1	0	1	0	0.773333	1	1	1	1	1	1	1	1	1	1	1	1	0.74	1	1	1	1	1	1	0.985556	1
QEAM01000013.1	53000	54000	1	1	1	1	1	1	1	1	1	1	1	0.52	0.31	0	1	0	1	0	0.768333	1	1	1	1	1	1	1	1	1	1	1	1	1	1	1	1	1	1	1	1	1
QEAM01000013.1	54000	55000	1	1	1	1	1	1	1	1	1	1	1	0.42	0.68	0	1	0.29	1	0	0.799444	1	1	1	1	1	1	1	1	1	1	1	1	1	1	1	1	1	1	1	1	1
QEAM01000013.1	55000	56000	1	1	1	1	1	1	1	1	1	0.88	1	0.24	0.65	0	1	0.23	1	0	0.777778	1	1	1	1	1	1	1	1	1	1	1	1	1	1	1	1	1	1	0.95	0.997222	1
QEAM01000013.1	56000	57000	1	1	1	1	1	1	1	1	1	0.94	0.68	0.76	0.82	0	1	0.19	1	0	0.799444	1	1	1	1	1	1	1	1	1	1	1	1	1	1	1	1	1	1	1	1	1
QEAM01000013.1	57000	58000	1	1	1	1	1	1	1	1	1	1	0.89	0.42	0.83	0	1	0	1	0	0.785556	1	1	1	1	0.97	1	1	1	1	1	1	0.95	1	1	0.93	1	0.99	1	0.92	0.986667	1
QEAM01000013.1	58000	59000	1	1	1	1	1	1	1	1	1	1	0.97	0	0.54	0	1	0.1	1	0	0.756111	1	1	1	1	0.99	1	1	0.98	0.94	1	1	0.91	0.88	0.83	0.66	1	0.96	1	0.5	0.925	0.995
QEAM01000013.1	59000	60000	1	1	1	1	1	1	1	1	1	1	0.75	0.22	0.66	0	1	0.11	1	0	0.763333	1	1	1	1	1	1	1	1	1	1	1	1	1	1	1	1	1	1	1	1	1
QEAM01000013.1	60000	61000	1	1	1	1	1	1	1	1	1	1	0.82	0.51	0.31	0	1	0	1	0	0.757778	1	1	1	1	1	1	0.89	1	1	1	1	1	0.93	1	0.77	1	0.96	1	0.92	0.970556	1
QEAM01000013.1	61000	62000	1	1	1	1	1	1	1	1	0.83	1	0.58	0	0.4	0	0.93	0	0.94	0	0.704444	0.97	1	1	1	0.99	1	1	1	1	1	1	1	1	1	0.62	1	0.95	1	0.87	0.968333	1
QEAM01000013.1	62000	63000	1	1	1	1	1	1	1	1	0.65	1	0.94	0.02	0.47	0	0.97	0.13	1	0	0.732222	1	1	1	0.98	0.96	1	1	1	1	0.99	1	0.78	1	1	0.65	1	0.99	1	0.3	0.925	1
QEAM01000013.1	63000	64000	1	1	0.88	1	1	1	1	1	0.77	1	0.74	0.31	0.94	0	0.99	0.19	1	0	0.767778	0.995	1	1	1	1	0.99	1	1	1	0.99	0.98	0.93	1	1	0.98	1	1	1	0.83	0.983333	1
QEAM01000013.1	64000	65000	1	1	1	1	1	1	1	1	0.8	0.94	0.45	0	0.9	0	1	0	1	0.11	0.733333	1	1	1	1	1	1	1	1	1	1	1	1	1	1	1	1	1	1	1	1	1
QEAM01000013.1	65000	66000	1	1	0.97	1	0.98	0.98	1	0.96	0.58	0.85	0.31	0	0.98	0	1	0	1	0	0.700556	0.975	1	1	1	1	1	1	1	1	1	1	1	1	1	1	1	1	1	1	1	1
QEAM01000013.1	66000	67000	0.67	1	0.72	1	0.63	0.81	1	0.86	0.85	0.88	0.59	0	1	0	0.92	0	1	0	0.662778	0.83	0.98	1	0.87	0.95	1	0.93	1	0.88	0.88	1	0.72	0.4	1	0.61	0.94	0.8	1	0.49	0.858333	0.935
QEAM01000013.1	67000	68000	0.86	1	0.97	1	0.88	0.98	1	0.97	0.71	1	0.78	0.15	0.89	0	0.88	0	1	0	0.726111	0.885	0.63	1	1	1	0.65	0.72	0.82	0.8	0.91	1	0.66	0.64	1	0.53	0.79	0.9	0.98	0.45	0.804444	0.81
QEAM01000013.1	68000	69000	0.96	1	1	1	0.63	1	1	0.96	1	1	0.81	0.15	0.94	0	0.96	0.39	1	0	0.766667	0.96	0.87	1	0.75	0.94	0.52	0.63	0.97	0.89	0.94	1	0.78	1	1	0.36	0.64	0.97	1	0.46	0.817778	0.915
QEAM01000013.1	69000	70000	1	1	1	1	1	0.95	1	1	1	1	0.38	0.64	1	0	1	0	1	0	0.776111	1	1	1	1	1	1	1	1	1	1	1	1	1	1	1	1	1	1	1	1	1
QEAM01000013.1	70000	71000	1	1	0.9	1	1	1	1	1	0.95	1	0.7	0.32	1	0.02	0.97	0	1	0	0.77	1	1	1	1	1	1	1	1	1	1	1	1	1	1	1	1	1	1	0.8	0.988889	1
QEAM01000013.1	71000	72000	1	1	0.92	1	1	0.58	1	0.99	0.73	0.92	0.47	0	0.93	0.27	1	0.09	1	0	0.716667	0.925	1	1	1	1	1	1	1	1	1	1	0.94	1	1	0.91	1	1	1	0.79	0.98	1
QEAM01000013.1	72000	73000	0.95	1	0.93	1	1	0.87	1	1	0.81	1	0.35	0	0.89	0	0.9	0	1	0	0.705556	0.915	1	1	0.72	0.86	0.96	0.88	0.86	1	0.94	1	0.62	0.82	1	0.59	1	0.89	1	0.56	0.872222	0.915
QEAM01000013.1	73000	74000	1	1	1	1	1	1	1	1	0.8	0.98	0.96	0	0.95	0	0.88	0	1	0	0.753889	0.99	1	1	1	1	1	1	1	1	1	1	1	0.95	1	0.97	1	1	1	0.7	0.978889	1
QEAM01000013.1	74000	75000	1	1	1	1	0.96	1	1	1	0.49	1	1	0	1	0	1	0.08	1	0	0.751667	1	1	1	1	1	1	1	1	1	1	1	1	1	1	1	1	1	1	1	1	1
QEAM01000013.1	75000	76000	1	1	0.93	1	1	1	1	1	0.98	1	0.96	0	1	0	1	0.09	1	0	0.775556	1	1	1	1	1	1	1	1	1	1	1	1	0.94	1	1	1	1	1	1	0.996667	1
QEAM01000013.1	76000	77000	1	1	0.94	1	1	1	1	1	1	0.99	0.93	0.08	0.9	0	0.98	0	1	0	0.767778	0.995	1	1	0.95	1	1	0.95	1	1	1	1	1	1	1	0.92	1	1	1	1	0.99	1
QEAM01000013.1	77000	78000	1	1	1	1	1	1	1	1	0.91	1	0.95	0.79	0.96	0.1	1	0	1	0	0.817222	1	1	1	1	1	1	1	1	1	1	1	1	1	1	0.9	1	1	1	0.94	0.991111	1
QEAM01000013.1	78000	79000	1	1	0.91	1	1	1	1	1	1	1	0.84	0.41	1	0	1	0.22	1	0	0.798889	1	1	1	1	1	1	1	1	1	1	1	1	1	1	0.94	1	1	1	0.99	0.996111	1
QEAM01000013.1	79000	80000	1	1	1	1	1	1	1	1	1	1	1	0.25	1	0	1	0.06	1	0.2	0.806111	1	1	1	1	1	1	1	1	1	1	1	1	1	1	1	1	1	1	0.91	0.995	1
QEAM01000013.1	80000	81000	0.97	1	0.82	1	1	1	1	1	0.87	1	0.62	0.14	1	0	1	0	1	0	0.745556	1	1	1	1	1	1	1	1	1	1	1	1	0.97	1	0.94	1	0.94	1	0.93	0.987778	1
QEAM01000013.1	81000	82000	1	1	1	1	1	1	1	1	0.93	1	0.84	0	1	0	0.98	0	1	0	0.763889	1	1	1	1	1	1	1	1	1	1	1	1	0.67	1	1	1	1	1	1	0.981667	1
QEAM01000013.1	82000	83000	1	1	1	1	1	1	1	1	0.94	1	0.81	0	0.89	0	1	0	1	0	0.757778	1	0.89	1	1	1	1	1	1	1	1	1	1	0.69	1	0.96	1	1	1	1	0.974444	1
QEAM01000013.1	83000	84000	1	1	1	1	1	1	1	1	1	1	0.83	0	0.92	0	1	0	1	0	0.763889	1	1	1	1	1	1	1	1	1	1	1	1	1	1	1	1	1	1	0.99	0.999444	1
QEAM01000013.1	84000	85000	1	1	1	1	1	1	1	1	0.89	1	0.9	0	0.97	0	1	0.17	1	0	0.773889	1	1	1	1	1	1	1	1	1	1	1	1	1	1	1	1	1	1	1	1	1
QEAM01000013.1	85000	86000	1	1	1	1	1	1	0.96	1	0.96	1	0.69	0	0.65	0	1	0	1	0	0.736667	1	1	1	1	1	1	1	1	1	1	1	1	1	1	1	1	1	1	1	1	1
QEAM01000013.1	86000	87000	1	1	0.94	0.87	1	0.87	0.97	0.7	0.99	0.94	0.69	0	0.42	0	1	0	1	0	0.688333	0.905	1	1	1	0.97	1	0.93	1	1	1	1	1	1	1	1	1	1	1	0.89	0.988333	1
QEAM01000013.1	87000	88000	1	1	0.87	0.89	0.9	0.74	0.61	0.88	0.93	0.83	1	0.73	0.66	0	0.91	0	1	0	0.719444	0.875	1	0.99	1	0.95	1	1	0.94	0.99	1	1	1	0.98	1	0.99	1	1	1	0.72	0.975556	1
QEAM01000013.1	88000	89000	1	0.94	0.21	0.72	0.69	0.62	0.79	0.74	0.87	0.4	0.53	0.47	0.36	0	0.78	0	1	0	0.562222	0.655	1	1	0.95	1	1	1	0.96	0.97	1	0.93	1	0.86	1	1	1	1	1	0.88	0.975	1
QEAM01000013.1	89000	90000	1	0.93	0.47	0.51	0.82	0.78	0.93	0.5	0.56	0	0.64	0	0.23	0	0.69	0	0.94	0	0.5	0.535	1	0.99	0.98	1	1	0.89	0.99	1	1	0.88	1	0.79	1	0.94	1	0.97	1	1	0.968333	1
QEAM01000013.1	90000	91000	0.55	0.43	0.11	0.7	0.52	0.93	0.44	0.5	0.2	0.22	0.4	0	0.29	0	0.37	0	0.99	0	0.369444	0.385	0.41	0.76	0.65	0.79	0.65	0.97	0.72	0.77	0.53	0.47	1	0.42	1	0.93	0.91	0.93	1	0.73	0.757778	0.765
QEAM01000013.1	91000	92000	0.84	0.98	0.85	0.92	0.71	0.31	0.89	0.94	0.24	0.51	0.65	0	0.65	0	0.9	0	1	0	0.577222	0.68	0.97	0.95	1	1	0.98	0.98	1	0.93	0.64	0.95	0.97	0.11	1	1	0.99	0.94	1	0.62	0.890556	0.975
QEAM01000013.1	92000	93000	1	1	1	1	1	0.91	1	0.91	0.28	0.87	0.95	0	0.78	0	1	0.1	1	0	0.711111	0.93	0.95	0.97	0.97	0.99	0.93	1	1	0.79	0.92	0.83	0.96	0.49	1	0.99	1	0.92	1	0.68	0.910556	0.965
QEAM01000013.1	93000	94000	0.97	1	1	1	1	1	1	1	0.62	0.69	0.97	0	0.95	0.06	1	0.09	1	0	0.741667	0.985	1	1	1	1	1	1	1	1	1	0.93	1	1	1	1	1	1	1	0.98	0.995	1
QEAM01000013.1	94000	95000	1	1	1	1	1	1	1	1	0.98	0.81	0.7	0.17	0.47	0	0.99	0.11	1	0	0.735	0.995	1	1	1	1	1	1	1	1	1	1	1	1	1	1	1	1	1	0.44	0.968889	1
QEAM01000013.1	95000	96000	1	1	1	1	1	1	1	1	0.99	0.79	0.95	0.6	0.28	0	0.96	0.22	1	0	0.766111	0.995	0.96	0.95	1	1	1	1	1	1	1	1	1	1	1	1	1	1	1	0.99	0.994444	1
QEAM01000013.1	96000	97000	1	1	1	1	1	1	1	1	0.9	0.94	1	0.66	0.73	0	1	0.27	1	0	0.805556	1	1	1	1	1	1	1	1	1	1	1	1	1	1	1	1	1	1	0.98	0.998889	1
QEAM01000013.1	97000	98000	1	1	0.86	1	1	1	1	1	0.9	0.69	0.67	0.18	0.72	0	1	0	1	0	0.723333	0.95	1	1	1	1	1	1	1	1	1	1	1	0.96	1	1	1	1	1	0.99	0.997222	1
QEAM01000013.1	98000	99000	1	1	1	1	1	1	1	1	0.99	0.78	0.26	0	0.47	0	0.99	0	1	0	0.693889	0.995	1	1	1	1	1	1	1	1	1	1	1	0.2	1	1	1	1	1	0.8	0.944444	1
QEAM01000013.1	99000	100000	1	1	0.77	1	1	1	1	1	0.95	0.79	0.47	0	0.71	0	0.97	0	1	0	0.703333	0.96	1	0.81	0.79	1	1	1	1	1	0.83	0.95	0.98	0.26	1	1	1	0.9	1	0.72	0.902222	1
QEAM01000013.1	100000	101000	1	1	0.81	1	1	1	1	1	0.86	0.89	0.4	0	0.36	0	0.91	0	1	0	0.679444	0.9	1	1	0.57	1	1	1	0.75	1	0.63	1	0.83	0.24	0.95	0.76	0.91	0.57	0.88	0.38	0.803889	0.895
QEAM01000013.1	101000	102000	1	1	1	1	1	0.99	1	1	0.64	1	0.83	0	0.22	0	0.84	0.12	1	0	0.702222	0.995	1	0.89	0.97	0.97	0.92	1	0.88	1	0.72	1	0.86	0.62	0.96	0.83	0.79	0.82	1	0.79	0.89	0.905
QEAM01000013.1	102000	103000	1	1	1	1	1	1	1	1	1	0.99	0.96	0.15	0.65	0	0.97	0.13	1	0	0.769444	1	1	1	1	1	1	1	1	1	1	1	1	0.86	1	1	1	1	1	0.87	0.985	1
QEAM01000013.1	103000	104000	1	1	1	1	1	1	1	1	0.94	1	0.61	0.47	0.66	0.28	1	0.16	1	0	0.784444	1	1	1	1	1	1	1	1	1	1	1	1	1	1	1	1	1	1	1	1	1
QEAM01000013.1	104000	105000	1	1	1	1	1	1	1	1	1	1	0.87	0.55	0.61	0.3	1	0.14	1	0	0.803889	1	1	1	1	1	1	1	1	1	1	1	1	1	1	1	1	1	1	1	1	1
QEAM01000013.1	105000	106000	1	1	1	1	1	1	1	0.99	1	1	1	0.38	0.76	0.21	1	0	1	0	0.796667	1	1	1	1	1	1	1	1	1	1	1	1	1	1	1	1	1	1	1	1	1
QEAM01000013.1	106000	107000	1	1	1	1	1	1	1	1	1	1	0.93	0.3	0.58	0.25	1	0	1	0	0.781111	1	1	1	1	1	1	1	1	1	1	1	1	1	1	1	1	1	1	1	1	1
QEAM01000013.1	107000	108000	1	1	0.97	1	1	1	1	0.97	1	1	0.64	0.16	0.44	0	1	0	1	0	0.732222	1	1	1	1	1	1	1	1	1	1	1	1	1	1	1	1	1	1	1	1	1
QEAM01000013.1	108000	109000	1	1	0.95	1	1	1	1	1	0.96	0.98	0.73	0.64	0.4	0	1	0	1	0	0.758889	0.99	1	1	1	1	1	1	1	1	1	1	1	1	1	1	1	1	1	1	1	1
QEAM01000013.1	109000	110000	1	1	0.71	1	1	1	1	1	0.96	0.87	0.03	0.2	0.55	0	1	0.12	1	0	0.691111	0.98	1	0.98	0.92	1	1	1	1	1	1	1	0.98	1	1	0.98	1	1	1	1	0.992222	1
QEAM01000013.1	110000	111000	1	1	0.71	0.94	0.96	1	1	0.97	0.99	0.86	0.44	0.21	0.92	0	1	0	1	0	0.722222	0.95	1	1	1	1	1	1	1	1	1	1	1	1	1	1	1	1	1	1	1	1
QEAM01000013.1	111000	112000	1	0.91	0.76	1	0.71	1	0.99	0.98	0.82	0.93	0	0	0.81	0	0.94	0.09	1	0	0.663333	0.865	1	1	1	1	1	1	1	1	1	1	1	0.93	1	1	1	1	1	1	0.996111	1
QEAM01000013.1	112000	113000	0.9	0.92	0.57	0.95	0.6	0.84	0.81	0.76	0.89	0.51	0.35	0	0.53	0	0.94	0	1	0	0.587222	0.68	0.9	0.52	0.09	0.91	0.57	0.63	0.64	0.75	0.92	0.43	0.62	0.17	1	0.76	1	0.89	1	0.72	0.695556	0.735
QEAM01000014.1	0	1000	0.98	1	1	0.97	0.98	0.98	1	0.82	1	0.97	0.92	0.75	0.08	0	0.96	0	1	0	0.745	0.97	0.95	0.97	1	0.91	1	0.92	1	0.95	1	0.99	0.92	1	0.91	1	1	0.93	1	0.95	0.966667	0.98
QEAM01000014.1	1000	2000	1	1	1	0.98	1	1	1	0.82	1	0.95	0.77	0.9	0.6	0	1	0	1	0	0.778889	0.99	1	0.96	1	0.61	1	0.65	1	0.83	1	0.86	0.82	1	1	0.84	1	0.64	1	0.36	0.865	0.98
QEAM01000014.1	2000	3000	1	1	1	0.96	1	1	1	1	1	0.78	0.94	0.87	0.95	0	1	0.22	1	0	0.817778	1	1	1	1	0.91	1	1	1	0.94	1	1	1	1	0.99	1	1	1	1	0.64	0.971111	1
QEAM01000014.1	3000	4000	1	1	1	1	1	1	1	1	1	0.66	0.92	0.66	0.89	0	1	0.3	1	0	0.801667	1	1	1	1	1	1	1	1	1	1	1	1	1	1	1	1	1	1	0.8	0.988889	1
QEAM01000014.1	4000	5000	1	1	1	1	1	1	1	0.97	1	0.97	0.78	0.52	0.69	0	1	0	1	0	0.773889	1	1	1	1	1	1	1	1	1	1	0.97	1	1	1	1	1	1	1	1	0.998333	1
QEAM01000014.1	5000	6000	1	1	1	1	1	0.92	1	1	1	0.64	0.73	0	0.61	0	1	0.3	1	0	0.733333	1	1	1	1	1	1	1	1	1	1	1	1	0.94	1	1	1	1	1	1	0.996667	1
QEAM01000014.1	6000	7000	1	1	1	0.96	1	1	1	1	1	0.48	0.7	0.31	0.1	0	1	0.15	1	0	0.705556	1	1	0.96	1	0.97	1	1	1	1	1	1	1	1	1	1	1	1	1	0.93	0.992222	1
QEAM01000014.1	7000	8000	1	1	1	1	1	1	1	1	1	1	0.97	0.43	0.67	0	1	0.18	1	0	0.791667	1	1	0.98	1	0.97	0.96	1	1	0.9	1	1	1	1	1	0.97	1	0.95	1	0.63	0.964444	1
QEAM01000014.1	8000	9000	1	0.99	1	1	1	1	0.93	1	0.93	1	0.98	0	0.68	0	0.88	0.3	1	0	0.760556	0.985	0.88	0.79	1	0.9	0.88	0.77	0.96	0.99	1	1	0.94	0.94	1	0.87	1	0.96	1	0.66	0.918889	0.95
QEAM01000014.1	9000	10000	1	1	1	0.88	1	1	1	1	1	1	0.87	0	0.48	0	1	0.25	1	0	0.748889	1	1	1	1	0.96	1	0.96	0.97	1	1	1	1	1	0.85	0.95	1	1	1	1	0.982778	1
QEAM01000014.1	10000	11000	0.99	0.97	1	0.48	1	0.96	0.92	1	1	1	0.73	0	0.35	0	0.87	0.1	1	0	0.687222	0.94	1	0.98	0.97	0.99	0.99	0.98	0.98	1	1	1	1	0.79	0.96	0.95	1	0.94	1	0.71	0.957778	0.985
QEAM01000014.1	11000	12000	1	1	1	1	1	1	1	1	1	1	1	0	0.85	0	1	0	1	0	0.769444	1	1	1	1	1	1	1	1	1	1	1	1	1	1	0.93	1	1	1	0.96	0.993889	1
QEAM01000014.1	12000	13000	1	1	1	1	1	1	1	1	1	1	0.91	0	0.66	0	1	0.25	1	0	0.767778	1	1	1	0.99	1	1	1	1	1	1	1	1	1	1	0.86	1	1	1	0.84	0.982778	1
QEAM01000014.1	13000	14000	1	1	1	1	1	1	1	1	1	1	1	0	0.49	0	1	0	1	0	0.749444	1	1	1	1	1	1	1	1	1	1	1	1	0.79	1	0.81	1	1	1	0.83	0.968333	1
QEAM01000014.1	14000	15000	1	1	1	1	1	1	1	1	1	1	0.84	0	0.52	0	1	0	1	0	0.742222	1	0.89	0.97	0.87	1	0.77	1	1	1	1	1	1	0.77	1	0.82	1	1	1	0.89	0.943333	1
QEAM01000014.1	15000	16000	1	1	0.97	1	1	1	1	1	1	1	1	0	0.87	0	1	0	1	0	0.768889	1	1	1	1	1	1	1	1	1	1	1	1	0.49	1	1	1	1	1	0.59	0.948889	1
QEAM01000014.1	16000	17000	1	1	1	1	1	1	1	1	1	1	0.94	0	0.52	0	1	0.18	1	0	0.757778	1	1	1	1	1	1	1	1	1	1	1	1	0.69	1	0.76	1	1	1	0.98	0.968333	1
QEAM01000014.1	17000	18000	0.84	1	0.94	1	1	1	1	1	1	0.9	0.77	0	0.39	0	1	0.32	1	0	0.731111	0.97	1	0.94	0.68	0.89	0.46	0.85	0.75	0.9	0.98	0.58	0.62	0.12	0.8	0.28	1	0.72	1	0.47	0.724444	0.775
QEAM01000014.1	18000	19000	0.86	1	0.86	1	0.57	0.94	1	0.95	1	0.68	0.48	0	0.14	0	1	0	1	0.04	0.64	0.86	0.81	0.76	0.86	0.95	0.56	0.91	0.96	0.89	0.99	0.67	0.68	0.6	1	0.43	1	0.64	0.99	0.7	0.8	0.835
QEAM01000014.1	19000	20000	1	0.99	1	1	0.78	1	0.97	0.91	0.94	0.85	0.3	0.15	0.28	0	1	0.3	1	0	0.692778	0.925	0.96	0.92	0.92	0.97	0.98	1	0.88	1	1	0.94	1	0.99	1	0.99	1	1	1	0.74	0.960556	0.99
QEAM01000014.1	20000	21000	0.85	1	1	1	1	1	0.87	0.97	0.98	0.75	0.6	0.15	0.65	0	0.89	0	1	0	0.706111	0.88	0.99	1	1	1	0.92	1	0.91	0.94	1	1	1	1	1	0.82	1	1	1	0.67	0.958333	1
QEAM01000014.1	21000	22000	1	1	1	1	1	1	1	1	0.98	0.9	0.97	0.14	0.42	0	0.96	0.16	1	0	0.751667	0.99	0.95	1	0.98	0.99	0.95	1	0.96	0.65	0.96	0.94	0.99	0.63	0.73	0.63	0.76	1	0.69	0	0.822778	0.95
QEAM01000014.1	22000	23000	1	1	1	0.96	1	1	1	0.79	0.78	1	0.96	0	0.64	0	0.83	0	1	0	0.72	0.96	1	0.97	1	1	0.86	1	1	0.57	0.98	1	0.91	0	0.95	0.71	0.91	0.94	1	0.78	0.865556	0.96
QEAM01000014.1	23000	24000	1	1	0.88	1	1	1	1	0.98	0.61	0.99	0.98	0	0.4	0	0.94	0	1	0	0.71	0.98	1	1	1	1	1	1	1	1	1	1	1	0.25	0.93	0.95	1	1	1	0.72	0.936111	1
QEAM01000014.1	24000	25000	1	1	0.92	1	1	1	1	0.98	0.7	1	0.99	0	0.63	0	0.8	0	1	0	0.723333	0.985	1	1	1	1	1	1	1	1	1	1	1	0	0.95	0.45	1	1	1	0.74	0.896667	1
QEAM01000014.1	25000	26000	1	1	1	1	1	1	1	0.95	0.69	0.92	1	0	0.53	0	1	0	1	0	0.727222	1	1	1	1	1	1	1	1	1	1	1	1	0	1	0.51	1	1	1	0.95	0.914444	1
QEAM01000014.1	26000	27000	1	1	1	1	1	1	1	1	0.91	0.93	1	0	0.74	0	1	0	1	0	0.754444	1	1	1	1	1	1	1	1	1	1	0.93	1	0.49	1	0.88	1	1	1	0.71	0.945	1
QEAM01000014.1	27000	28000	1	1	1	0.99	1	0.96	1	0.81	0.57	0.99	0.51	0	0.27	0	1	0	1	0	0.672222	0.975	1	1	1	1	1	1	1	1	1	1	1	0.83	1	1	1	1	1	0.86	0.982778	1
QEAM01000014.1	28000	29000	1	1	1	0.88	1	1	1	1	0.99	0.86	1	0	0.62	0	1	0	1	0	0.741667	1	1	1	1	0.93	1	1	1	1	1	1	1	0.55	1	0.81	1	1	1	0.99	0.96	1
QEAM01000014.1	29000	30000	1	1	1	1	1	1	1	1	0.87	0.36	0.96	0.21	0.57	0.17	1	0	1	0	0.73	1	1	1	1	1	1	1	1	1	1	1	1	1	1	1	1	1	1	1	1	1
QEAM01000014.1	30000	31000	1	1	1	0.89	1	1	1	1	1	1	1	0.09	0.91	0.13	1	0.1	1	0.06	0.787778	1	1	1	1	1	1	1	1	1	1	1	1	0.83	1	1	1	1	1	1	0.990556	1
QEAM01000014.1	31000	32000	1	1	1	1	1	1	1	1	1	0.99	1	0	0.92	0	1	0.07	1	0	0.776667	1	1	1	1	1	1	1	1	1	1	1	1	0.92	1	1	1	1	1	1	0.995556	1
QEAM01000014.1	32000	33000	1	1	1	1	1	1	1	1	1	0.92	0.96	0.2	0.85	0	1	0.22	1	0	0.786111	1	1	1	1	1	1	1	1	1	1	1	1	1	1	1	1	1	1	0.76	0.986667	1
QEAM01000014.1	33000	34000	1	1	1	1	1	1	1	1	1	1	1	0.67	0.92	0	1	0	1	0	0.810556	1	1	1	0.96	0.97	1	1	1	1	1	1	1	1	1	1	1	1	1	0.89	0.99	1
QEAM01000014.1	34000	35000	1	1	1	1	1	1	1	1	1	0.78	0.49	0.91	0.97	0	1	0	1	0	0.786111	1	1	1	1	1	1	1	1	1	1	1	1	1	1	1	1	1	1	1	1	1
QEAM01000014.1	35000	36000	1	1	1	1	0.49	1	1	1	0.61	0.85	0.98	0.19	0.96	0.05	1	0	1	0	0.729444	0.99	1	1	1	0.96	0.89	0.93	0.85	1	0.67	0.98	1	1	1	0.97	1	0.99	1	0.12	0.908889	0.995
QEAM01000014.1	36000	37000	1	1	1	0.94	0.54	1	1	1	0.29	0.87	0.64	0.23	0.72	0	0.88	0.2	1	0	0.683889	0.875	0.97	1	1	0.98	0.66	0.86	0.9	0.9	0.98	0.87	0.86	1	1	0.8	1	1	1	0.57	0.908333	0.975
QEAM01000014.1	37000	38000	1	1	1	0.7	0.74	0.98	0.9	1	0.57	0.85	0.91	0.41	0.91	0	0.98	0	1	0	0.719444	0.905	0.85	0.85	0.96	0.5	0.56	0.69	0.51	1	0.39	0.88	0.91	0.81	1	0.76	0.93	0.65	0.98	0.42	0.758333	0.83
QEAM01000014.1	38000	39000	1	0.98	1	0.94	0.75	1	0.92	1	0.14	0.65	1	0	0.86	0	0.93	0.26	1	0	0.690556	0.925	0.95	0.88	0.99	0.29	0.68	0.78	0.87	1	0.38	0.89	0.98	0.46	1	0.58	0.81	0.97	1	0.27	0.765556	0.875
QEAM01000014.1	39000	40000	1	0.99	1	1	0.9	0.78	0.94	1	0.01	0.43	0.46	0.21	1	0	0.96	0.13	1	0	0.656111	0.92	1	1	0.98	0.94	1	1	0.94	1	0.62	1	1	0.78	1	1	1	0.95	1	0.82	0.946111	1
QEAM01000014.1	40000	41000	1	1	1	1	1	1	1	1	0.81	0.77	0.85	0.81	1	0	1	0.22	1	0	0.803333	1	0.98	0.86	0.98	0.85	0.88	1	0.94	1	0.74	0.98	0.94	0.83	1	0.88	1	0.98	1	0.6	0.913333	0.96
QEAM01000014.1	41000	42000	1	1	1	1	1	1	1	1	0.5	0.96	0.99	0	1	0	1	0.3	1	0	0.763889	1	1	0.97	1	1	1	1	1	1	0.87	1	1	1	1	1	1	1	1	1	0.991111	1
QEAM01000014.1	42000	43000	1	1	1	1	1	1	1	1	0.94	1	0.85	0.38	1	0	1	0.27	1	0	0.802222	1	1	1	1	0.98	1	1	1	1	0.86	1	1	1	1	0.94	1	1	1	0.89	0.981667	1
QEAM01000014.1	43000	44000	1	1	1	1	1	1	1	1	0.92	0.87	0.98	0.19	1	0	1	0.38	1	0	0.796667	1	1	0.99	1	1	1	1	1	1	0.88	0.98	1	0.87	1	1	1	1	1	0.8	0.973333	1
QEAM01000014.1	44000	45000	1	1	1	1	1	1	1	1	0.92	1	0.87	0	1	0	1	0	1	0	0.766111	1	1	1	1	1	1	1	1	1	1	1	1	0.58	1	0.9	1	1	1	0.99	0.970556	1
QEAM01000014.1	45000	46000	1	1	1	1	1	1	1	1	0.99	1	0.85	0	0.97	0	1	0.22	1	0	0.779444	1	1	1	1	1	1	1	1	1	1	1	1	0.83	1	1	1	1	1	0.99	0.99	1
QEAM01000014.1	46000	47000	1	1	1	1	1	1	1	1	1	1	0.97	0.71	1	0	0.96	0.29	1	0	0.829444	1	1	1	1	1	1	1	1	1	1	1	1	1	1	0.95	1	1	1	0.62	0.976111	1
QEAM01000014.1	47000	48000	1	1	1	1	1	1	1	1	1	1	0.95	0.82	0.86	0	1	0.38	1	0	0.833889	1	1	1	1	1	1	0.98	1	1	1	1	0.94	1	1	0.99	1	1	1	0.95	0.992222	1
QEAM01000014.1	48000	49000	1	1	1	1	1	1	1	1	1	1	0.46	0.22	0.82	0.09	1	0	1	0	0.755	1	1	1	1	1	1	1	1	1	1	1	1	1	1	1	1	1	1	0.83	0.990556	1
QEAM01000014.1	49000	50000	1	1	1	1	1	1	1	1	1	1	0.77	0.58	0.9	0	1	0	1	0	0.791667	1	1	1	1	1	1	1	1	1	1	1	1	1	1	1	1	1	1	1	1	1
QEAM01000014.1	50000	51000	1	1	1	1	1	1	1	1	1	1	0.64	0.35	0.68	0	1	0	1	0	0.759444	1	1	1	1	1	1	1	1	1	1	1	0.94	1	1	1	1	1	1	0.49	0.968333	1
QEAM01000014.1	51000	52000	1	1	1	1	1	1	1	1	1	1	1	0.46	0.82	0	1	0	1	0.04	0.795556	1	1	1	1	1	1	1	1	1	1	1	1	1	1	1	1	1	1	0.95	0.997222	1
QEAM01000014.1	52000	53000	1	1	1	1	1	1	1	1	1	1	0.87	0.69	0.92	0	1	0.13	1	0	0.811667	1	1	1	1	1	1	1	1	1	1	1	1	1	1	1	1	1	1	1	1	1
QEAM01000014.1	53000	54000	1	1	1	0.99	1	1	1	1	1	1	0.93	0.44	0.58	0	1	0.06	1	0	0.777778	1	1	1	1	1	1	1	1	1	1	1	1	1	1	1	1	1	1	0.97	0.998333	1
QEAM01000014.1	54000	55000	0.96	1	1	0.95	1	1	1	1	1	1	0.97	0.61	0.43	0	1	0	1	0	0.773333	1	1	1	1	1	1	1	1	1	1	1	1	1	1	1	1	1	1	1	1	1
QEAM01000014.1	55000	56000	0.85	1	1	0.96	0.91	1	1	1	1	0.55	0.5	0.23	0.7	0	1	0.06	1	0	0.708889	0.935	0.94	1	1	0.88	0.93	1	1	1	1	1	1	1	1	0.97	0.94	1	1	0.88	0.974444	1
[truncated: 20,602 more rows]
