# Supplementary material for: A target enrichment approach for enhanced recovery of Synchytrium endobioticum nuclear genome sequences
Source: PLoS One. 2024 Feb 12;19(2):e0296842. doi: 10.1371/journal.pone.0296842 (PMC10861067; doi:10.1371/journal.pone.0296842)
Supplement: S4 Table — (XLSX) [file pone.0296842.s004.xlsx]

## Sheet: Sheet1
S4 Table. Metagenome assembly length (base pairs).
							Not Enriched		Target Enriched
Lab Sample Code	SendoTrack-ID(a)	Pathotype	Country	Location	Collection Year	Source Material	All contigs	putative S. endobioticum contigs	All contigs	putative S. endobioticum contigs
MB6	SeTr-074-001	2(G1)	The Netherlands	Groningen, Mussel	1987	Spores from compost	40151588	20059546	22056470	19941839
pot_ID-127	SeTr-117-001	2(G1)	Germany	Thüringen, Giessübel	1995	Spores from compost	34096703	20038618	20670671	19566504
MB56	SeTr-071-002	38(Nevsehir)	Turkey	Nevsehir	2005	Spores from compost	38939863	18164629	19690034	18947521
MB42	SeTr-060-003	1(D1)	The Netherlands	Noord-Brabant, Langenboom	2002	Spores from compost	31229976	17895576	20520087	18979784
MB70	SeTr-080-001	6(O1)	Germany	?	2007	Spores from compost	49786835	17685210	20334819	19208461
MB15	SeTr-044-004	18(T1)	Germany	?	1999	Spores from compost	44589912	18705531	20321569	19499735
pot_ID-151	SeTr-017-001	1(D1)	The Netherlands	Noord-Brabant, Luyksgestel	2011	Spores from compost	44732822	18985127	19941607	19329765
MB21	SeTr-050-001	6(O1)	The Netherlands	Drenthe, Smilde	2004	Spores from compost	43994409	17845311	20863010	19383110
pot_ID-189	SeTr-023-003	18(T1)	The Netherlands	Groningen, Alteveer	2013	Spores from compost	37311269	12174314	19575545	18586500
pot_ID-175	SeTr-129-001	2(G1)	Germany	?	2007	Spores from compost	63376162	12290205	21823868	19106447
MB69	SeTr-078-002	1(D1)	Sweden	?	2000	Spores from compost	62082315	8820802	19851538	18504170
MB52	SeTr-067-001	2(Ch1)	Poland	?	2006	Spores from compost	66105188	1403066	18924735	16859154
CHY1003f	NA	8(F1)	Canada	Prince Edward Island, Baltic	2018	Spores	18173034	7516834	21559279	20568165
CHY1003g	NA	8(F1)	Canada	Prince Edward Island, Baltic	2018	Crude wart tissue	59110662	11618	41057562	16725932
LEV6748f	LEV6748	6(O1)	Canada	Prince Edward Island, New Glasgow	2002	Spores	57056575	18816306	22526187	21288125
LEV6748g	LEV6748	6(O1)	Canada	Prince Edward Island, New Glasgow	2002	Crude wart tissue	20417686	106584	22409580	19856291
LEV6574s	LEV6574	6(O1)	Canada	Prince Edward Island, St. Eleanors	2012	Spores	27306329	21804790	22336282	21729580
LEV6574t	LEV6574	6(O1)	Canada	Prince Edward Island, St. Eleanors	2012	Crude wart tissue	90614347	489	77634810	12520503
						Average	4.60598e+07	1.29069e+07	2.51165e+07	1.89223e+07
						Median	4.42922e+07	1.77653e+07	2.07668e+07	19269113
