# Supplementary material for: A target enrichment approach for enhanced recovery of Synchytrium endobioticum nuclear genome sequences
Source: PLoS One. 2024 Feb 12;19(2):e0296842. doi: 10.1371/journal.pone.0296842 (PMC10861067; doi:10.1371/journal.pone.0296842)
Supplement: S5 Table — (XLSX) [file pone.0296842.s005.xlsx]

## Sheet: Sheet1
S5 Table. Percentage of the 8671 S. endobioticum LEV6574 genes putatively detected on the genome assemblies by BLASTn
							Not Enriched		Target Enriched
Lab Sample Code	SendoTrack-ID(a)	Pathotype	Country	Location	Collection Year	Source Material	All contigs	putative S. endobioticum contigs	All contigs	putative S. endobioticum contigs
MB6	SeTr-074-001	2(G1)	The Netherlands	Groningen, Mussel	1987	Spores from compost	0.977165	0.97705	0.979241	0.979241
pot_ID-127	SeTr-117-001	2(G1)	Germany	Thüringen, Giessübel	1995	Spores from compost	0.980394	0.98051	0.97901	0.97878
MB56	SeTr-071-002	38(Nevsehir)	Turkey	Nevsehir	2005	Spores from compost	0.955945	0.95606	0.969554	0.969669
MB42	SeTr-060-003	1(D1)	The Netherlands	Noord-Brabant, Langenboom	2002	Spores from compost	0.951909	0.952024	0.970015	0.9699
MB70	SeTr-080-001	6(O1)	Germany	?	2007	Spores from compost	0.945681	0.946027	0.97013	0.970015
MB15	SeTr-044-004	18(T1)	Germany	?	1999	Spores from compost	0.961596	0.961711	0.972437	0.972437
pot_ID-151	SeTr-017-001	1(D1)	The Netherlands	Noord-Brabant, Luyksgestel	2011	Spores from compost	0.963326	0.963441	0.970476	0.970476
MB21	SeTr-050-001	6(O1)	The Netherlands	Drenthe, Smilde	2004	Spores from compost	0.94718	0.947296	0.970476	0.970476
pot_ID-189	SeTr-023-003	18(T1)	The Netherlands	Groningen, Alteveer	2013	Spores from compost	0.820205	0.821013	0.957444	0.957444
pot_ID-175	SeTr-129-001	2(G1)	Germany	?	2007	Spores from compost	0.833237	0.833122	0.962634	0.962634
MB69	SeTr-078-002	1(D1)	Sweden	?	2000	Spores from compost	0.719871	0.720217	0.957675	0.95756
MB52	SeTr-067-001	2(Ch1)	Poland	?	2006	Spores from compost	0.22408	0.225118	0.903587	0.903471
CHY1003f	NA	8(F1)	Canada	Prince Edward Island, Baltic	2018	Spores	0.6915	0.691039	0.991812	0.991812
CHY1003g	NA	8(F1)	Canada	Prince Edward Island, Baltic	2018	Crude wart tissue	0.00138392	0.00149925	0.933918	0.934379
LEV6748f	LEV6748	6(O1)	Canada	Prince Edward Island, New Glasgow	2002	Spores	0.973359	0.973359	0.987314	0.987199
LEV6748g	LEV6748	6(O1)	Canada	Prince Edward Island, New Glasgow	2002	Crude wart tissue	0.0434783	0.0445162	0.980856	0.980856
LEV6574s	LEV6574	6(O1)	Canada	Prince Edward Island, St. Eleanors	2012	Spores	0.99481	0.99481	0.992619	0.992619
LEV6574t	LEV6574	6(O1)	Canada	Prince Edward Island, St. Eleanors	2012	Crude wart tissue	0	0	0.866451	0.866567
LEV6574 original assembly from van de Vossenberg et al. (2019)							0.999423	NA	NA	NA
