# Supplementary material for: A target enrichment approach for enhanced recovery of Synchytrium endobioticum nuclear genome sequences
Source: PLoS One. 2024 Feb 12;19(2):e0296842. doi: 10.1371/journal.pone.0296842 (PMC10861067; doi:10.1371/journal.pone.0296842)
Supplement: S1 File — (ZIP) [file pone.0296842.s006.zip]

Archive with 10 entries (9 files):
- S1_File/
- __MACOSX/._S1_File
- S1_File/.DS_Store
- __MACOSX/S1_File/._.DS_Store
- S1_File/2_Combined_nonGene_Passing.clust-50-95.fasta
- __MACOSX/S1_File/._2_Combined_nonGene_Passing.clust-50-95.fasta
- S1_File/1_Combined_Gene_Passing_Baits.clust-50-95.fasta
- __MACOSX/S1_File/._1_Combined_Gene_Passing_Baits.clust-50-95.fasta
- S1_File/3_Combined_Gene_nonGene.final_baits.fasta
- __MACOSX/S1_File/._3_Combined_Gene_nonGene.final_baits.fasta
