# Supplementary material for: A target enrichment approach for enhanced recovery of Synchytrium endobioticum nuclear genome sequences
Source: PLoS One. 2024 Feb 12;19(2):e0296842. doi: 10.1371/journal.pone.0296842 (PMC10861067; doi:10.1371/journal.pone.0296842)
Supplement: S1 File — (ZIP) [file pone.0296842.s006.zip › S1_File/2_Combined_nonGene_Passing.clust-50-95.fasta]

>QEAN01000001.1:1-247_0
ATATAAGTGTCATCTCGTAGATACATGGAAACGTTGAACGGGCACGCAATGCTGCTACAAGGCATGAGAGAGAAGCGCTT
>QEAN01000001.1:1-247_83
TAGCGCAACGCGGTCAGTCAGGCAATGACAAGGTGGTGACAAGGTACCCTGTGATTGGATGGTCTCTCGCCAACAGCGCA
>QEAN01000001.1:1-247_166
CATAAGCACCCACGAGGCAAGGAGACAGGGCGGCCGTCAACCAAGGACTGTATACACGTGTTGCTAGTGAGCAGATAACA
>QEAN01000001.1:1554-4651_0
ATATGATTCCCACCACCGCCACCCTTCATCACTATAGCAAACTCACACCGCGTTTGTACATAGGCTTTTCTCGTGTATTT
>QEAN01000001.1:1554-4651_126
CTCTGTAAACTTGATCGGAATTTCATATACCTGTCCAAAGCTCTTCATTTTTCATCCAACTAAAACAAAGCTCTGGGCCA
>QEAN01000001.1:1554-4651_252
ATGCTGGATAAGCTGTTTATCGAGAGGGTGCTTCTTCATGCTGACGGTACTACCGAAATCACTTATGTGCATCCCTTGGT
>QEAN01000001.1:1554-4651_378
ATCAGGTTTTACGTTGATGCCCAGCCACAGGATACTGAAGATGAGAACAACAAGGTATTCTGAAGGAGACATTTTGTTGA
>QEAN01000001.1:1554-4651_504
GGAAAGTTGAGATTGTTGGCCTACATGTATTAACATGCAGTATAAAAGTCCTGATACAGTTTACATCAGATACACTCGGG
>QEAN01000001.1:1554-4651_630
ATCACGATAGTGAGATCTGTGATATGATGATTTAGATTAAATAAATAAAATGCTGGTGTGCAACGTCCTATGACACTTAT
>QEAN01000001.1:1554-4651_756
ATACACAATAGCCCCGGTTTCTTTTCTCATGTTTATCGCTCTCTATGTTTATAATCTTCTAATACTAGTGCCCATCTGGC
>QEAN01000001.1:1554-4651_1512
CTGACATGCCTGAACTCGAGTGGATATGCAGCATATGCCAAGAAGCATGCCATTATCTATCCCTTTCCTCATTTTTATCC
>QEAN01000001.1:1554-4651_1638
AGCCCACTACTCATCACGACATCTTTTCATTGCAAATCTTCGAACAACGAATGACAATGGCCACCAAGTGACTGGTTCCT
>QEAN01000001.1:1554-4651_1890
CCGCCTGATCTGCTCTATGGCTACGCGCATAGATCTGATGTGTCAGGTGCTTCTCTGCGTTGATGTAACAGAAAAGGCCA
>QEAN01000001.1:1554-4651_2016
GCTGGATGACTCTAACAATTACACAATTGGATGACAATTGTATGACAATTAGATGACGATTAGACAATTTAATACTATTC
>QEAN01000001.1:1554-4651_2394
AGATGTTACATGCTCAGCTGAATCCATGGTTTGGCTTCAAAACAAAAACTATGCCTCCCGCAACCCCGCCATGCTGTACC
>QEAN01000001.1:1554-4651_2646
GAAGATTCCATGTAAGAGTTTTCTGACGTCGGTGGAGCAACGGTGTTACATACTTGGCGTCTGTCTGGGGTTCTGTGGCA
>QEAN01000001.1:6891-8292_937
GGCCTCACAGCGAAGGTAATCACCGACCTCGATATTGTCGCAAAAGCGACCGAGTATTGCTCACACGACGTGTCACTTTC
>QEAN01000001.1:10220-11375_840
GTGGTGGTGGACAGTACATATGTCATATACTATACATAGCAGTTAGCTTATAACTATACACAATTATTATACACAATACA
>QEAN01000001.1:10220-11375_960
TCGTCAGCTGCGCACTCATCAAAACTTGTTTGTTTAGCAAACGACCTGAGACTCGAAGTTCTGAGGATTGGGGAAAGTAT
>QEAN01000001.1:10220-11375_1075
CTCACGAACCTTCATAATTGTGATTTTTCCTCAACAATCGCAAAAACCCCAAACAACATACTTGAGCAGACTGGCATACA
>QEAN01000001.1:14712-15080_0
TAGTTCTGGAACGCGTATTACCAAAACCGAATATTTGTTCTTCGCTCAGGGAGCAGCACAGCAACATTTGTATAAAGTTC
>QEAN01000001.1:14712-15080_96
GTAGCATAACCTTCCGTAGTCGCAAGTTAGTTTCTCTTAGTTTGTAGCAAGACCATCTTCAAAACATTATAAATAGTGAC
>QEAN01000001.1:14712-15080_192
TTTGTGGGAGAAGTTCCGATCATCCACGTCTCTAAACACAGCACGATGCAGAGGTTTGATGAGGCTGATGCTCATCATTT
>QEAN01000001.1:14712-15080_288
ATGTATATTACTTACAAATAATTTCATTCTAGAGTAATTTCTATATAGAAGAAACAAACAAACAGATTGGTCATGCCAAT
>QEAN01000001.1:15504-16170_0
CTGGCGTAACTTGTGACGTAGATCCTGAGCTAGAGTATATAGATCTTGAGTTGATATGGTCTAATTACGAGACTGGTAGA
>QEAN01000001.1:15504-16170_118
GTGATTTTTGGTGGGAAAGATGGATGGAGCGGTTCTGGCAGCAGGTCGAAATTATTTATAGCTTTGGACGTAGTCAAATT
>QEAN01000001.1:15504-16170_236
GTCATTGTCTAGCAACTGGGGTGATCTGGTTGACCGCTTCGCAGATCAAACTGGACGGATCGAGAAGACGTTGCTGACAA
>QEAN01000001.1:15504-16170_354
AGATCACACTACGGTACACCTCATCAACGCATTTCATTGTTGCGATGTGCTGTCGCGCCTTCAAGGGAACAACAATAAGC
>QEAN01000001.1:15504-16170_472
AGTCCATGCCTTTCAATCCACATATCAGCTACATCTTCATCATGATGTAACGAATTTGCCGATCTCTTTCACTCCGCGTC
>QEAN01000001.1:15504-16170_586
CGTGAACAAGATCGCTTACAGAATAGACACATACAAAGTTTTCACCCAGTCACGGTCACTTCACTCCCTTAACCCCCTTA
>QEAN01000001.1:17455-18580_0
TACGTAGTCATTGATATACTGGTAGCAGTAGCACCGGCTTCTTATACAGTTCGAGGCCGGTCAACCTCTATTGGGGGTAT
>QEAN01000001.1:17455-18580_131
TGTGGAACAATGTCATACACATCATCTTTTTTTGGTCGCTTTTACCCCTCTTTCCTAAGAATAGTATCTTAGGGCCAGTC
>QEAN01000001.1:17455-18580_262
TATGTATAATTTAGTTAGTGGGCCAAGATTTTGTAGATACATCTCAGTTTGGCGCCTGTTAACCTGAAACTGTATGACTT
>QEAN01000001.1:17455-18580_393
CCCCTTCCCTTCGTTCCTTGATGGCGCATCGCAAATGTGGAAGGTGCGTTCCGACTCTAATGTTCATGACCTGCTGCCAA
>QEAN01000001.1:17455-18580_524
GCGATGCGGATTATAGTAGTAGTAATTGTCTACTGCTGTAATATATATATTTTTTTTTTTATATATATATATTACAGCAT
>QEAN01000001.1:20553-20691_0
ATATTAAGACCGTGTATCGTTTGTGTTCATGAAAGCCCACGCATGTATTGTATATGATTATTTTGAATAGTACGCCGTAT
>QEAN01000001.1:20553-20691_58
TATTTTGAATAGTACGCCGTATACCTTCGATGGAGATTGATCCACACTACAGCTTCTCTGAATCGATCAAAAACACAAGG
>QEAN01000001.1:22857-23666_0
TCTGTGACACTTTGAGTTTGCCATTGAATGTTGTTCATATACTACCGGTAGCCGCATGGACTATCAAACAATAGATTATG
>QEAN01000001.1:22857-23666_122
GCAACTGAAATATTATAGTACAAGGGGAGAGCAGTCGGACCTACGATTGATGTCATCGTCATCGGCTACCTGTCTGTTAA
>QEAN01000001.1:22857-23666_366
TTTATCTCCAATGGTGGATAGCCTTTTTCGGGAAGCCACACCACGCCACACCATTCCGAGATTAGTTGGCTGGAATGGAT
>QEAN01000001.1:22857-23666_488
CTATGCCGCTCAGACGGAGCTTTGGCGCTCAGATCAGGTTTGGGTGCCAATCAAGGTTCTTATCTAGTCCTATGACAGAA
>QEAN01000001.1:22857-23666_610
CCTAAACGCTGCTTTCTGGTTTCCACTTTCCATCCGTTCAGCGAACTTCAGGAATTCCCAGAAATCATTAGTACCGACTG
>QEAN01000001.1:22857-23666_729
TTCCCAGTAGTGCTGTAGCTAGTTGATCGTTAGTGATCGTCGTAACATCACAATCTGGTTCAAACTTGGACTTTGATAGA
>QEAN01000001.1:26072-26338_0
TGCATAGTTGTTTTTTGGCATGGACAGAGGTTGTGGTACAAGTAAGCGTGTAGAGTGTAGTAGTGATATGTAGTTCTTTG
>QEAN01000001.1:26072-26338_93
TGATTTTGTTGTCGAACGCATCACTCATATAGAGCACTCATGGCGTCTTCTCCTTGGCCCTTGGAGTCGTGCAAATAAAG
>QEAN01000001.1:26072-26338_186
GCCAATAAAGGTCAAAATGAAAAGAAGAATCCCTCGCATGAGTAGCCAGTTCCTCGCCCTTGTAAGAAGCAATCAGCAAC
>QEAN01000001.1:28714-28956_0
ATTACGGTGCAATATTGTAATATTGTATCATAAAAGTATAATTGAATGTTGTTGTTGTTTTTTAGTGAAAAACAAAATAG
>QEAN01000001.1:28714-28956_81
CAGGGACGTTTGTTGCAATGGCATCGACTGTTTCTGCATCCGATGCAGAGAGCTTCTAATTTGCGGTGGGCTGAATTATA
>QEAN01000001.1:28714-28956_162
GACGCTAAGAGGAAATCGCCGACCGCGGGAGGCGCGCACGGTCCAAGCACACAAGCCATCGACAGGCAGACACAGCAACA
>QEAN01000001.1:30419-31025_0
AGCAGAGGAAGAGTAATCAGTATAGCCAAAGTATGTTCCATTGTAACTTGTTGTAGTTTGCATCCAGTCTCTGAATGTGT
>QEAN01000001.1:30419-31025_132
GCGCTTGGTTGTCAATTGATACTTCATTGGTAGTTGCACCTGCGTCACGAATACAGCGACTGAAGAACATGACGAATGCT
>QEAN01000001.1:30419-31025_264
CTGCGTGTGCAGCTATCCTTTATGGGCGCTGCTGACGTCTTCTCGTTCAACGTCACCGAGAATGCCCCTCGGTGTAATCA
>QEAN01000001.1:30419-31025_396
CCATTGCCTGATAGAAAGAAGCGTCAAGACTGTGAACGTGGCCAATTGTGAAAGGTTGTCTTATTATTGGCAAGCTGAAG
>QEAN01000001.1:31661-32061_0
GCTGGTGCGCCTATGTGCCTTTGCAGGTTGCGTGCGCATGCGATGTTGTAGTGGGCGCGAGGGACGCGACGGGACGCGCC
>QEAN01000001.1:31661-32061_107
AAGAGATGCAGCATGCCTAGTCGCGCATGTGATTGTGACGACGTGTCTGACTCGTATATCATTCGAACTCCGGGCGGCAT
>QEAN01000001.1:31661-32061_214
GATCGCTGCTCGCTGCTCCGCCTGTGCTGTCAATCATTCCATGAACGAAGCACATTCTACATGACCCATTGTATGAAATG
>QEAN01000001.1:31661-32061_320
GCGCCGCAGCACGTTACCGGCCCCTCCCATAGCATCTGAGAAAAATGGTAATGCCAACAACCGCAACGACGAACAGCCGG
>QEAN01000001.1:35126-35294_0
TGGGTTTGTAGTTTCTGTTATATTTACTTTTTACTGCTTTGGATTGGCGTGTCCGCGTCCGGGTTTTGTACATAATGTGT
>QEAN01000001.1:35126-35294_88
TAGCGCTTTGCAGTAACGTAATAGAGTCGCTGTCGAGTCCGCGACGAGGTATGTCGTCCAGGTCGGTTTGATTGGTATCA
>QEAN01000001.1:37429-37671_0
GCTGTTCTGTTGTGTGTGCTGTTTCATTTTTTTTTTGGGAGAAATGCGCCTGGAGCATCCTGGAACTGGACTTTCGATTT
>QEAN01000001.1:37429-37671_81
TAACTTTGTACGCTCGAGCTGCAGATGCTAATGCACTGTGTGCACCAAACATGAAACGATCTCCGTCTTTACCCCATGTT
>QEAN01000001.1:37429-37671_162
GGACGATGACGACCATGAGCACAAAGCGTTTAGATGTACACTACATATGACTAGACGTATATCAGTGATGCATAGAATAC
>QEAN01000001.1:38258-38671_0
GGGTGGATTTGTTGATGGCGGAGTGGCTGGAGTTTGGATTGCATGATGATGGTGCTCGTGAACAGTGGGGGGCCGACTGG
>QEAN01000001.1:38258-38671_111
GATGCACATGCGCTTCTGAACATCTCGGCTACGGAATGGAATGGAGTGATTGCTGATGGAAATGGAGAATTGCACGAGAC
>QEAN01000001.1:38258-38671_222
CCCTGCGTGCTGAGTTGATGTCGTGCTGCTGCAGGAGGATGCCGGAGACGTCCTCGCGCTCGTCGACCTTGTGGTGTCGG
>QEAN01000001.1:38258-38671_333
CTCAGTGGCTGCAACGCAGGCAACGCTCAACAGCCATCATCACCATTGTATAGCCAGGCAAGCAGCTGCTAGTGCCAGGC
>QEAN01000001.1:39684-43064_0
TATGGAAAATGCAAACGGCGCATAATCAGTTACCGACCTTCTCTTGTATCTAGTGGTCACGGTATTGCCACGCCATATCC
>QEAN01000001.1:39684-43064_123
TTTACTCTTAGATTCATGCGTCAGCCAACCATTGTCTTCCAGTGAGCTTTTTTGCTACTTCGGCACGTGTATCACCAGTT
>QEAN01000001.1:39684-43064_246
ACCCACCGCACTATACAACAATATTTCCACAAAATCAAACAAAATGGCAAGAATCAATGATGAATCAAGACGGTGGAGAA
>QEAN01000001.1:39684-43064_369
CAACTCATTCAGATTCGACATGGATGATGATTACTATTATGAACCTGTACGGACAGAATGTGATTCAAGAGCCAAGATCG
>QEAN01000001.1:39684-43064_492
GGAATACTATGAAGTTCGTACCTTTATCCCGTTGGAATGTGGAAGATTTGATGCAGCGAATTAAACATCCAGAAGCTGAC
>QEAN01000001.1:39684-43064_615
GCATGCTTGGCGTCTCTTGCTAGTAAACCTATTTCCTCCTCTGAATCAGGTTGATCTGAGATGATCTTCGTGATCTCACA
>QEAN01000001.1:39684-43064_738
ACTATCCGAAATCGAACCTGCCGTCTACAGTGGTAACCAAGAAGGCCTCACCAGACTAGTCAAACGTCAAGTAGATGTTA
>QEAN01000001.1:39684-43064_861
ATCTAGCGATATTGAAGTAATTGACTCAAATACATTAGAAAGTAGCAATTCTGAGGAGGATGCTGTGAGTTATGGCAATT
>QEAN01000001.1:39684-43064_984
TTAATTTTTGCAACTTGAATTAATCCTTTGTAATACAGCCCTATCCCAAGCTAAAACGACATTGCAGCCAAAAGCTCAAG
>QEAN01000001.1:39684-43064_1107
GTTATTAAATGTAGCAATGGATACCATCAGTACGAAAGCCGTTGCTGCAGGAAAGCCAAATACAATGACCACGTCATCTA
>QEAN01000001.1:39684-43064_1230
AGCTCAAAGGACGCAACCAGAGTCATCGGTGAAGACAACAGTGATGCGACAAGATCTGTCACCACTCACGGTTGCTGCTA
>QEAN01000001.1:39684-43064_1353
CTGACTTCCCGCGACGTCGAAACAGGTTTCTCATTGTTTCAAAAACTTAGTCAAGCAGGTACTATCTGCACAAACGAGTA
>QEAN01000001.1:39684-43064_1476
GAATTGTGACACGTCATGTGTACTTGTAGACGATCATTGAGATCTTGAATTCATTGCTAGTACCATTGATGCAATCCAGC
>QEAN01000001.1:39684-43064_1599
CCGATTCGGGAAGAGCTGCTTGTCAGAGCAACTTGGGGCTCACGTCTCATGTAACACCATAGTACTGTCAACACAACCAA
>QEAN01000001.1:39684-43064_1722
AAAAATTGGTGATCAAGGCACGCCTTCAGCTCAAGGTCAGCATCCAGTCGGCACTACATTTGTACTTCTGCGTAGTATTG
>QEAN01000001.1:39684-43064_1845
GCTCCGGCAAATGCAGGACAAGCCGGCAATGGTGGTAATACTGGTAATCCTGCTGGTGGCAATAATCTGGCGGCGCCACA
>QEAN01000001.1:39684-43064_1968
GCGCAACCATCAGCAGCGCCTGTCGTCGTCAAGGTATATTCTCGCACTTGCGTGGACTTTTTGCAGCAAGCTGCTAAAGT
>QEAN01000001.1:39684-43064_2091
TCTTATCAAACCTTCACCAGATCCTATACAACCTTCAGCTGCTCCTGTTGAACCATCTGCAGCACCAGCAACGGCATCAC
>QEAN01000001.1:39684-43064_2214
TAATATGTCGACGCCGAAAATTTCTGTACAACCTCCAACAACTTCAAAGAATGTTGTAACCTCACACAGTAATGATGTCC
>QEAN01000001.1:39684-43064_2337
TCCAGTCGCTCCACAGTCCCCTCCGGATCCATCCGCGGCGCCACCGGTAGTGGTACCACATCCGTCTCCAGATACTATAG
>QEAN01000001.1:39684-43064_2460
ATCACCAGACCCTGTACAACCTTCCGCTGCTCCTGTTGTGGTTGCTCCAGAAGTACCTGCATCGCCACAAGTGGCCCCTA
>QEAN01000001.1:39684-43064_2583
TGCGCCCTCCCCAGATTCTAATTCAAATGGCAAGGGTCGCGGTGGTAACAATGGTGATGGTAATACTGCCAAAGGAGGTA
>QEAN01000001.1:39684-43064_2706
TGCAAACATTTGACGGGTGCTAAATCTACTTTAGGGCTCAGGAAACCGTCCCTCACCAACGGCCACCCTTCTGAGAACTC
>QEAN01000001.1:39684-43064_2829
TCAGACTTCAGATCCAATAAGTATTGCCAAAGGTCCAATCCTTGGTGTAGTGATCTTCGTGGCAGTAGCACTGGCTGCAT
>QEAN01000001.1:39684-43064_2952
GCGATTCGCTCGAAATGGGTTTCGAGCGTCACGTCCCATTCCCGTTGGTTTTTTCAAACCAGTTGCTGAGTATTAAATGG
>QEAN01000001.1:39684-43064_3075
TATTGTGTATGCTAAGAAGTAGAATTGTAAGGCAGAGTAGTCGATTGTCTTACGAACTAGTTTGAACCGATGACTTCAAT
>QEAN01000001.1:39684-43064_3198
TTAAACATAACGCCACAATGCGATATGGGTCCACAGCTTTACCAAATACAGTCCCTGACTCACACAGTAGCTAACTCCTT
>QEAN01000001.1:39684-43064_3300
CCTCGTACGGTCGTACCACTGCCAAGATTCATGGGCTAGTTGTGATGATTTGAATTTCATTGTTTGTTTTGCCATAGAGC
>QEAN01000001.1:44111-44352_161
GTTATCTATCAGTTAAGGCATCTATCTAGCTACATAACTCCCATAGGGAAGAGGGTTGAGGGAGCAAGGCGGACCATAAA
>QEAN01000001.1:46346-46475_0
GACTGCATGGATTTGCGATAGCAGTAGTATTCCTTTACCAGTCGCTTCAACGCCATTCCTCTTAGTTTTCTGTATTTCTA
>QEAN01000001.1:46346-46475_49
ACGCCATTCCTCTTAGTTTTCTGTATTTCTATATTTACATTTCCATACATATCCAGTTGTCCCGGAAGCATGAGCGGAAA
>QEAN01000001.1:49011-49844_0
ATCCAGGTGACCAACCAAGGTGGAGAAACAGTTCCACCTTCCCAACATACTACACCAAGCCAAAAGACTGTCCTTTCCCA
>QEAN01000001.1:49011-49844_504
ATTCCAGAGGTCATGAGAAACTTAACAAATAGTATGACCTGATTAATCGGTTGACATGCTGAACTAGTAATTGCGTACAT
>QEAN01000001.1:49011-49844_630
CGTCGTGCCAGTGCTTCCAATGGACTGGACCAAAACACCACACCGCGATCAAGTCACTTAGATAAACTGGAGCCCAATCA
>QEAN01000001.1:49011-49844_753
AATTGAGTCAATCAAATATAGCAGACCATAGTATGTATATGTAAAGATCAGCTTGCTCATTGACATCACCTATTCTACCA
>QEAN01000001.1:50672-50990_0
ACTAGATATTTTGTAACGTCAACTGTAATGTAGCTGCTAGCTGCTCCTGCTCAAAGGAAGAATCATGCAACCTATCACTC
>QEAN01000001.1:50672-50990_119
TTACACTGCCCAACGTCACGTCCCTGTCACGTCACAATCTAGTGGATTCTCCAAACTGTACATTGTCTATGACCTATCAT
>QEAN01000001.1:50672-50990_238
ATAAGACAATGTAATGCATATAAAAAGGTATAATGTCTTTTTGACCCGAAGTAGAGACTTGCGCTCATCGTAGGGCAACT
>QEAN01000001.1:55376-55678_0
TTTTTCTCTACCTTAAGGTTCTCGTGCGGAAGGATGGACGCAAGGCTGGAAAAGGAGACACCACAGAATTGGAGAACATA
>QEAN01000001.1:55376-55678_111
CTTCACCTCCGTACCCTGTGAAATCCTCACGGCGTCGTGCGACACACCAAACTCTTTCTTATATCAACTTCTATATAACC
>QEAN01000001.1:55376-55678_222
CAACGTAAACAGTGGAATATAAGATGACCACAGTGATTAGACCGGGAATGATGAGCCATGCGCCTAGTTTATTTCAACTC
>QEAN01000001.1:57983-58457_0
TCCACTGCTCTATGTGTATATCTAGTTTGGAATCACTGGAGGTTTGTCCGTCGTCGGGTGGTTGTCGATATAGGATGTAA
>QEAN01000001.1:57983-58457_132
TTATCCTACTTCCTTTTCATCTAGTTTAGCCGTAATCGATTGGAACGGACCGCTATCTATACTCGGCGATGCTGGAACGC
>QEAN01000001.1:57983-58457_264
AATCCTGGGGATCAAACTGTAAGCTGGTGAAAAAAACGCTCTTGTGCGGATCCCCGTCGTTACTCGTTACTGCCCGGGCC
>QEAN01000001.1:57983-58457_394
ATCCGACGACAACCCTTCTTGTATGTTTGGCCAACAGCATATATAGTCTAGTGCCACCTAAACATGGCTATCTAGAAGAA
>QEAN01000001.1:59992-60260_0
CTGCCTTAATTGAAGGTAATGTTTTCACCATTGTCAACGTGACCAGGTTGGGAGGAAGCGTAGTTTGCAGCCAGGAGCCT
>QEAN01000001.1:59992-60260_94
AGATGAGCGCTACAAGCCGTACTCCTCGAACTCATGACGTGTATATTAGTCTGCAGCTATTCGAACGCGAACACACAGTC
>QEAN01000001.1:59992-60260_188
AGCCCCATATGTGCAAACTAAGGAGTATATTTCTGCATTGAAGAATAACCGTTTCTACCATACCGTATCTTGCCAGCGTT
>QEAN01000001.1:60840-61040_0
GATCGCAAGGTCGCACGATTTTGTCAGAATTTGAAGGGTACATGTGCCTGCATGTGCATGTGCATGTGACTGCTAATGAC
>QEAN01000001.1:60840-61040_120
ATGTACCCAACACACGTCCACCCCCCACGCCAATCCACCTTCATCTTTACATTTTCATGTTCTGCCACTCAAGCCGAGGA
>QEAN01000001.1:63820-63960_0
ATGCATTGGGTGCTTTGTATATAGTCATGGACAACAAGGATCACAGCCTTGTATGTTGCGATCATGGTCCACACAATTGC
>QEAN01000001.1:63820-63960_60
ATCATGGTCCACACAATTGCTTATACTTAAAATAGATGAACAGACTAATTTAGGGTTACACAGAAACGACCTGTAAGAGG
>QEAN01000001.1:64973-65177_0
CTGGATACGACGGGCTCCGGTGACGGCTCTGTATGGTACGGGTATGTTCCGGGTTGTCGCAAATGTTGCGAAAGTTGTGG
>QEAN01000001.1:64973-65177_124
AACGCCAACGCTCCTCCGCGTGCCACATCATCGAATAGCGCCCGTAGTGCCAGCCACGCAGGAAGCGAACATCAAGAAGC
>QEAN01000001.1:67106-67787_0
TCGAGTGCCGGAAACATACAGAGTCAGTCCACTTTCTTTGCCATAAATACGTGCCCCTTCCTGGTTTATATACAATGAAA
>QEAN01000001.1:67106-67787_121
GATAATACACATCCAAAAACGACGCAGCGTCCCTATTGTTTCCCTATTTGCACAACAACAACTGGCCCCTATTTGACCAT
>QEAN01000001.1:67106-67787_601
AAACTACCGCCACAACAACAGCTGACTGTCGCTGGCCTTTTACTCTAACGAGAGGTCTCGCATCAAAAATCTTACTGGTG
>QEAN01000001.1:69562-69685_0
TGAAGGGCCGTCAACCCATTCCTCGGATCCGCAGCATTGATCCCGTCTGTCGGAATCATGAGCAGCAATTCTCGCAACGT
>QEAN01000001.1:69562-69685_43
CGTCTGTCGGAATCATGAGCAGCAATTCTCGCAACGTTACCAGATCATGGTTTCGTATCGCTGAGGCTAAGGTGTGATGA
>QEAN01000001.1:71083-71806_0
CCAGAAGTCAGAAAGCACGAATGGCGCCGTTGTGAAGGCGGCAATGCCGGGTTGACCGTCATGGTAGAACGCAGAACCGC
>QEAN01000001.1:71083-71806_129
ATGGGCTCCATCTCTAGAAACAAGGGCGTGCTAGCCGAATCTACGGGCGCGACCTGGGTCAAAGTCTGAGTTTGAGAAAT
>QEAN01000001.1:71083-71806_387
AATCGGTCCGTCCGTCTGGCGCGGTATGGCAAAAATCTGGTATGCACCATAGCATGCATGTTAGTGTCGTCTAGTCCTTG
>QEAN01000001.1:71083-71806_516
ACATAATGTGCATTACCCAATCACATCTCATCCGCAGATTCTTTATAACTATCACCAGCTTTTTTTCATGGCATGATCCC
>QEAN01000001.1:71083-71806_643
CATCATAGATACTCATAAATGTGGTTGAAGTGATGATGCGGAGTGAATGGCTTCAATGAGTGGGCTTCACCTACATCTAC
>QEAN01000001.1:73336-73607_0
GGGTCTGACCGGGCACGAGGCAGGCAGTGGGGGGGGGACAGATATGGGGCTGAATGCAAGTGAAAGCAGTCGTGGACAGT
>QEAN01000001.1:73336-73607_96
GAAAGGCTTTTGTGGCTTTTGACTGCACCACAGCGGGGGAGCCTCATCATTGCTGTTTTACATGACAACAAGCCAGACGA
>QEAN01000001.1:73336-73607_191
CGAGCTGCCGTAATGAAAAGGAACTAGCCCATCTATATTGAATGTGTGCATGCTGTATCTACAGACACTTTGCGGGAAAA
>QEAN01000001.1:76586-76865_0
AGTTGTGGGCAGGGCTGGGAGTCAAGGTGAATTGCGTCCCTGGGATCGAGCCGGAATGCCGTTATCTACTGGAATTATCA
>QEAN01000001.1:76586-76865_100
ATGTCGGGTAACGGGTATTTGCCGTCTAGCTGTGCCTGATTTCCAGACGAAGACCTTGGAGAAAATGGTAGCATAGTCCC
>QEAN01000001.1:76586-76865_199
CAGTGTTTGAAATTCGCCGCAGCGTTTCTGAAATTAGTTACAAAAATCGCATATATAGGAGTCACTAGTGCACCCCCCTA
>QEAN01000001.1:77621-77883_0
TTCTACTTGCTATTACAGTCACGGTGTACCACGTTGCCTTTGATGCAGTGCAGCAACGGAGAACACTCATTCTGAGCGAC
>QEAN01000001.1:77621-77883_91
AGTTGTCGTCTAGAAGGGCCGGCCACCGATTCTGACAAGATCAACTACCACTGGTAGGTCCAAGGGTATTTTATTTGCGC
>QEAN01000001.1:80098-81177_0
TCTGAGTCTGATTCTGATACTAATGTATACTAATGTAACAATGAAGATTGAAATGGGAATGACAGTCAATATGACGATGA
>QEAN01000001.1:80098-81177_999
TAGTCATCCCATTTGTATTCAAAGTCATTATATTCAGAGTCATAACTACAGAACGCTTTACATTAAATGCCGGTCAGCCG
>QEAN01000001.1:84163-84403_0
GCATATGTCTGTGCGTCGGTCCGTCTGGCTGGCTGGCTCGCCTATGCGCCCATGGTCCATGGTCCATCGCGCATGCATCC
>QEAN01000001.1:84163-84403_160
GCTTACACCCGCACCCGCACCCGACCCATCCACGCTCCCCGCATACAGCCGCTGCAGCAATCAGCCATCAGGCCCCTCCC
>QEAN01000001.1:88192-90341_0
AATAAAAGCCGTAATCATACACCATCATCGTAAACTATGAAAACACGGATGATATTTTCGGAGGAAAAAACTCGAAAACA
>QEAN01000001.1:88192-90341_130
TTCTTTTTTTGTATTTAGTGGTAGAGAACTTTGGACAATGGGTGAGACAGCAAGCAGCATTGTACATAAAAAATTCCATT
>QEAN01000001.1:88192-90341_260
ATATATGGCATCTTTTGGAAACTCGGTTATATGTTATACATATTTCTCTTGCCATCCGTTACATGCAATATCCGACAATG
>QEAN01000001.1:88192-90341_390
TAGTTATAATACGGAGTTTCGGCTCATCTACATCTACATGCGACTCATAGTAATGAGTACGGGTACTCAGGGTACGGTGT
>QEAN01000001.1:88192-90341_650
GACCGTACATCTCGCCATCACGATGACGATCGAGGCATTTCTGCACAAGGCTATGCGTGATCTATGTAGATTCTACACAT
>QEAN01000001.1:88192-90341_1820
CCAACAGGACCTATGGTTTTGCACTGAAATCGTCACTCATGTTTGTGAGAGTGCAGGTAGAAAATGGTCGAGCTTATTTT
>QEAN01000001.1:88192-90341_1950
ACTGTTTTCGTTGTAGCTTGTAGATATCTCAAGGCTCTAGTCCGTTGATGAGAGATGATCGACACGATTAGTGGTATCAC
>QEAN01000001.1:88192-90341_2069
GTGTTGGAGGCGGACAAACACCACTATTTACATATTCTCAAAAAAGATGACGTCACGTTTACAACAACCGTCACAAATGA
>QEAN01000001.1:96395-97458_0
TAATGAATTGATTGATGGTTTGGATGGTGGATGCGGTTGTTTGCATTTTTGCATATTTGTAAAAGTTTGGCGGAATGTCA
>QEAN01000001.1:96395-97458_123
GTTACAGACCTGCGCGATATCACTATGGTTGTACCTTTCTATCCATGGTTATTATTCGTTGCTGCGAATTTGAAGAAATT
>QEAN01000001.1:96395-97458_246
ACGATCCGGATTGTCATAGATTCAGGAAGAAATTTATTTATATAAGGCTTATTATAAAAGTAGACCATGTGCAACGACAC
>QEAN01000001.1:96395-97458_369
ATGGACGCACAAAGCGTCGACTAAGAGCGAATCTTCAGTTGACGCATCATTCAGTCTGGAATCTGAATCCATTCCCTTTT
>QEAN01000001.1:96395-97458_983
ATCAACATCTCTGCGTTCTTCTAATTAACCGTAATCTTATGTAAATATTACACCATGACCTGAATACAATTCCGTTATTA
>QEAN01000001.1:98461-99697_0
GTTGTATGTGTATTGAATGATATGAATAATGTGATGTTGGTATGGGTGTCAAGAAGCAGGGACGCCGAAACGGGATACGT
>QEAN01000001.1:98461-99697_129
CCTTCATTTAGCAGATTCATTTGGCCAAGCGCCAGTAAATTGAGCGAAAGACTCTGATTCAATTTCGGAAAGAGTGCCAC
>QEAN01000001.1:98461-99697_258
CTTTGCTCGACGTGGCCTGGTTCATCACGACTTCTGTCCATGTGCTCTCTTGCTGACGCTTGACGCTTGACGCTTGACGT
>QEAN01000001.1:98461-99697_387
ACGCGCGCAATGAGGCAATATGGCTGTTGTGACGAACGGAGACGCCGCACCGCCCGTGTTCACAACACTTGACAAGGGCC
>QEAN01000001.1:98461-99697_1032
GTTGTCCCTAACTTCCATCCGAGTCATAACTGGCGATATCGCGACGGGTTGGTGGCGAATGTGGATCGACCCGACGCTAT
>QEAN01000001.1:98461-99697_1156
AGTAGTGCAGTGCAATCCACGCACCCGAGGCCAATAGCAATACGCAAGGACAGCACTCAATAAGGACGGACCCACCCAAA
>QEAN01000001.1:101357-102573_127
GACTATAGACTGACGGTTCACATATACCTCCGTAACTCAGAAAGTATGTATAATAATATCTCTGGTGGCAGGTGTGCAAG
>QEAN01000001.1:101357-102573_254
CCTCCCCCGCCACTGGTCCAGGTCCCTATCCAGGGATTCACCTAATGGCTTCCCAGAGTCAGATGTCTGAGTCCACATCT
>QEAN01000001.1:101357-102573_1016
CATGCTACATGTCATTATGTATGAAAGGAGATTTGGACGAATACGACCATAAATCTATATAGACACAACAATGGCATGTT
>QEAN01000001.1:101357-102573_1136
TGTTGGTGCGGACCAGGTGCGATAGTGTAATATGAGACGGAGGTACACTGAATAACGGTACAAAGTGCTTATATGCCGCT
>QEAN01000001.1:103176-103481_0
ACAGAAGGACGGAAGGCGCAACGTCTGGTCGAGATAATCAATAAAAATAAAAATAATAATAGAGGTGGGAGAGGAGTGGC
>QEAN01000001.1:103176-103481_113
AGCGCTTGCAGACAACAACGCAGATAGGAGACACTAGGTGCCATTCGCAGCCACAGTCAACCATGCCAAGGATAGTGTGG
>QEAN01000001.1:103176-103481_225
GCAATTGCAATTGCGTGCACTTCCAGGAGTAGAGGCTCCGAGCGACGCAGCCTTGTTCCTTCATTGGAAGCGACGTCTCT
>QEAN01000001.1:108298-108641_0
ATGAACATTGTGTAAATATGTAACTTGCTTGCATTTCGTTTAATATTGTTGGATTCTGCCTAATAGTCTCGTGCGTGTTT
>QEAN01000001.1:108298-108641_132
GGGCAGGGTATTAAAAGGCGGTAGTGTTCTTTTAGAGTGAGTCAAGTGTTTTTTGTTCGCATTTTGAGACACGCGGAATT
>QEAN01000001.1:108298-108641_263
AACTAATAATAACCACGAGTCTCAATTCCTCGACACTAATAATATACTAGACCGAAGCAAAGTGACAGACGAAGGTGGAG
>QEAN01000001.1:111981-112613_0
ACAGTTTGACACTTTGAATTATGCCCATAACTTGTAGATATTAATGTGACATTAATTGCTGTGTGTATTACACGATTTTG
>QEAN01000001.1:111981-112613_111
ATATGCACACATGTGGATGGTAGGTGCGCCTGAGGAAGCTAGTACAAGCATAGTACAAGTAAAGAAACACGAGTACCTAA
>QEAN01000001.1:111981-112613_222
CCTATTGTATATAGCATCCACACCCGAGACTCGGATAATACTTAGGTCGACCATCCAGACAAAGCTGACCTACAACCCTC
>QEAN01000001.1:111981-112613_333
GTTATGATACAAATGAGACACACTGTACATATTAACACGTCCCCATGAAAATGACAATCAATCAACAGTCGTTACAACTC
>QEAN01000001.1:111981-112613_444
GAGACTTTGATGTCTCCCACGGCTCCTTCTCAATCGCAAACGCGCCACGGAAGAAGCCAGTGTGGCCAAAACAGAAATAG
>QEAN01000001.1:111981-112613_552
GCGCTTTGTATGGCTGCGTAAAACCATAGTCTCACTCTGTTCCTCACGTTATCTTCTACTCAAGGCCCACACAGGCGGAC
>QEAN01000001.1:115626-116413_0
TGATGCCAGCAATGGACTGCACAATGCTTCATTTTACGCAGTTGTTCAACGCCCTTCAAATGAACTGTTTTTTAATCGTC
>QEAN01000001.1:115626-116413_118
TCCCACCATGTACGTCTACATACGTCTTATAGATAAGACCCTGCTCTTTGATCCGCTACTTTTAACAATCGCACAGCACT
>QEAN01000001.1:115626-116413_236
GTAACTCTTTCAATCCAGCATAGAGCCGAATGTGCTCTCTAGCTGTCAAATCGTCAAACAAGATGTCGTGACACCAGGTG
>QEAN01000001.1:115626-116413_354
TGCTTGAAACACTTTCCTCAACTTAACAATATTGACAACCGGCCAGAAGTCCCCCTTCAGTGTATACTGCGGTTCTTCGA
>QEAN01000001.1:115626-116413_472
CAAGTCCTCGTCTTTTCTTTGTCAAGCCACTCGCTAGCTTCGACACCCTTTCATTTTGTGAGAGCCCCGCATGCTGATGT
>QEAN01000001.1:115626-116413_707
ACACATTTACCAGTCTCAATACCCCATACACGACGAATAATTACATACTAATGCACTAGCCCACAGTCTTTTGTATCAAG
>QEAN01000001.1:117140-117245_0
GGTTGATGCTGCTTGACTGGGATCTGGGTTTGTATGAGGGTATGTTATTTATATAACATCTAGAATTAGTTAATTGTACA
>QEAN01000001.1:117717-118091_0
TAGCGGGGCTTTGATGGTGGCCACTATCAGCGAAGTATAAGCGTATGATATATGCGATCCTTCCACGCTGAACTGCAACC
>QEAN01000001.1:117717-118091_98
TATCCGTCTATCCGTCCATCCGTGCTCCAAGGCATCCTTCCCATCCGTCCCTATTGCGTATAGCCAAGGACTCGTACAAG
>QEAN01000001.1:117717-118091_196
GGGTGCACTGATACGAGAATATCTGATTCCAACACGTCTACCTTGGAGGCGTTGGTGTGCCATCATTGGCTGTCGTCTGT
>QEAN01000001.1:117717-118091_294
TTCATAGTAGTACATAGCCCGTGCGTGCTTGCCCATAAGTACTTGTTGGCTACGGCAAGCGGAAGCAGGATTTGCCCACC
>QEAN01000001.1:119244-119554_0
CTCTAATATTTGTAAATAATTTGGTAACGTGTGTCAGTTAGCAAGGAACAAAGCCTACGCATTCACTCAATTCCGCTGTT
>QEAN01000001.1:119244-119554_115
CTGTCATAATTGAGCGATCGCACTTGCGTGTGGAACGGCTGTAGGCGCGTTGTAATTAAACAAAATCGCGTCGCATCTTG
>QEAN01000001.1:119244-119554_230
CATCGAGATTAGAGGGTGGTAATTTTACTAGGCGGCCGCTTGCATCTTGATAGTGATATCATCGCTGGATATCTATAATC
>QEAN01000001.1:126051-126416_0
AGGCCCAAGCTATAGTGTCTTGGAGTGTTTGCCCGATTGTCCTGCCAGTATATAAATTTATACCAGCTGTCGCCGCTATT
>QEAN01000001.1:126051-126416_95
AGATCCTTTTACTAGCCAATTTCAAGCGGAAATTCAAATAGCTCTCTGGAATGATCTGTTGATCATCGGTTGATCATTGA
>QEAN01000001.1:126051-126416_190
CTGATGTTTGGTGTTCCGGGTGGCGGGGTAATTTGGAGCTTCCGTAGGGTGCAGCGATCAAATTGGGGACGTCTGCTTAT
>QEAN01000001.1:126051-126416_285
CATGGCCCACGTCTTACAGTCTTAGTACACTCGATACCTCGCACCGTTGCTTTTACTAGTCGACCATAGCAAACGCAAAA
>QEAN01000001.1:128174-128695_0
ATGATGGACTGGTAATTGGCACTGCCTCTCGGTGAGAGCTTTGCATGTTAATGTCAGTATATCATACACAAAGCAGTACA
>QEAN01000001.1:128174-128695_111
TCTCTCAACCCCGATCACGAATTTGTAGCGTATCCAGTTTTACACATCAATATGGCTCAAGTTTTGTCACATTTGCCTAT
>QEAN01000001.1:128174-128695_441
TTCACCTGACATGTGTGTGAGAAAGCCCCTAATCTCCTCTCTTGGCATCCCATCCATCCATTCAACCCTGATAATTAAAG
>QEAN01000001.1:129755-132044_0
AAACCGAGCGAGTTTAGGTCGTGGGTATACATAGGTTGTCAGGTCTTGACATTTGCACATAAATACTGTCTCGTCGCCCT
>QEAN01000001.1:129755-132044_130
CAGTCTTTTAATTGAAGGGTTGAAATGATCAGTAGGGGCACTGGGCCTTATTACCGCCATCCCAATGACATCGAACGAGA
>QEAN01000001.1:129755-132044_520
GTCCACGGTATGGTGTCTTTATGGGCCGCAACTGATCAAGCGCACTCACCAGGCACATATGAACACGTTATGTTGTCTCC
>QEAN01000001.1:129755-132044_650
ACCGTCCCAGAAACAAGATCTGACTGATCAGTAGCTTGATACGCACACTCGTTTGCATGAAAGGGCGGAAAAGCCTGCTG
>QEAN01000001.1:129755-132044_780
CAGATAGGTACAAGGTAAAAAAGAATAAGTCGGAAACAGTAGAACAGGTCGGAGAAGTCATACCAGTAGGAAGAGGAACA
>QEAN01000001.1:129755-132044_910
TCTGGCTCGACTGCTGAATTTCGGCAGAGACCAGTACTATGTATAAAATATTTATTATGCCCTGTGTAACAGCTCCTCAT
>QEAN01000001.1:129755-132044_1430
TTGATCCCTAGCATCGAGAAATACAAACGGTAAATATTCCCGCAAATAACACATCGAAAGCATGTATGAACGCTATACCA
>QEAN01000001.1:129755-132044_1820
ACGGCAACAATCAAAAAAGATTCTTATGTTGATTTTTTCGGCTTTTTCTACCAATAAGATTATTATATATACAAAATAAA
>QEAN01000001.1:129755-132044_1950
TTTAATAGGTAATTTCAAGGCCTGGCGTTCTTCCTGTGGTGTGTTGCTTGAAGATTTGTCTCACAACCACTGGGCCAAGC
>QEAN01000001.1:132827-132977_0
AAGCCGATCGAGTTATGTAGGTTTAGGTAGAGGCCATACACATGGTTTTCGCGTCTTGACATATACGCATATATACTGTG
>QEAN01000001.1:132827-132977_70
ATATACTGTGTCGTCGCCTTATATGTGTCGCTACTACTGTTAACAGAGTTTGAGTTACTTGTTGGAGTACATCAATGTTT
>QEAN01000001.1:134333-134856_0
GCTTGATAGGCGTGATTGGCTTGTGAGCACTGGGTTTATGGCTTGCAGCAGATCAAGCACATTCACCGGGCACATATGAG
>QEAN01000001.1:134333-134856_111
GTCCGCGACAGGTTGCACCCGGATGGAAAGACAAGACCAGCTGCGCTGTCACGAAAGTGACACATCGCGTGAGCAATCCT
>QEAN01000001.1:134333-134856_333
CGCGGATTCTGTCCACTTCAAGCGAACCTCGTGCTGCACCGCCACAAACACGCGTCCGTCGATCAATTCGGCAGATAGTA
>QEAN01000001.1:134333-134856_443
ATATGGTGTAGTGCACGTGGTGCGCGTCTGCTCTGCGTACCCAACATGCTGTGGACTGTGGGCGGCGGCAGCCGATATAG
>QEAN01000001.1:138518-139293_0
CGATGTCAAGGTGACTGTATATTGAAGATTTACAGCTTCAATACAAATATCTCAATGCCAGCGTGGCCCAAAGATTACTT
>QEAN01000001.1:138518-139293_232
CAATGATACTGCTTGTGAAGCCACGTCATGCGAGACAACCAGAGAACCGGATTGGAAGAGTCATTCATCATTGTTGAGTG
>QEAN01000001.1:138518-139293_348
ATACGTATCTACCAGAATGGCCAACTTGAAGAAAATCCTAACGTCAGGTCTGTTGTATATGCACGTATAGATGGATGGAT
>QEAN01000001.1:138518-139293_580
AGGTAATCTCCGACACCGAGATTGTCGAGATTGAAGATTTGCACACCGCATGTCATTGACGACAAATTTGTACAATAGGC
>QEAN01000001.1:138518-139293_695
CTTCTTGTCGCGTTTGAAGCGTTCCAATTTCTTATTCATCATTGTATTCCCGCGCGACAGCGGTCTCTGCCATGCGCCCC
>QEAN01000001.1:139814-140355_0
CACACCAAGGAGGCCGGCCAGTCCGACGAGGAACATGGTGTTGGGCGGCATGGCTAGAAGCTCTGTAGTTAGTGCGACGA
>QEAN01000001.1:139814-140355_232
AAGAGCTTGTGGAGATGCAGCTATGTGACGACTGCATCCTCGTAGGGCTAACGCCATTTAGGAGTCCAGGAGTTACTGTC
>QEAN01000001.1:139814-140355_348
AGACTTCGGCGTAGACTGGGTGGGCCTTCTCACGACTACGGCGCGTTCCCATCCCCCTTCAAGCTTGAGAATCAAGCTCT
>QEAN01000001.1:139814-140355_461
TTCAACCCTCTTTTGAAAATCACCGCCGTCATCATCATCCTTCTTGCCTTCTTCATTCTTCATCATCAACTCCACCAAGC
>QEAN01000001.1:141282-142162_0
CGAGCTTGTAATGGTGTATGGTGTGGGCGTTACTGTTTTTGATTGAAATTTTCATGTTTCGTACTTTTATTATTTGTACG
>QEAN01000001.1:141282-142162_345
CAATGACAAGCGGTGTGTGAATCTTCAATCTCCAAAAAGCACCCCAAGCATGATGATTGATTGGATTTCTTTTGTTTCTG
>QEAN01000001.1:141282-142162_690
CCAACGTCAAAATATTTCAAAAGATGTTGATGGGCACTTTACCAAAACGACGTATGGCGTTGCTGAGAGAGATTGGAGGA
>QEAN01000001.1:141282-142162_800
TAAATATATCCGGATATTCGTATAGCATAACGCAGTGTGTAACATAATTTAGAGATATTCATCAAGCCACTCGACAAAGG
>QEAN01000001.1:150075-151574_258
TGTATATAAGTCTTTCTAGATTACATACATGAAAACTGGTGGGCAAACTGAGAATAACTATGATACGCAGGAACTATAGA
>QEAN01000001.1:150075-151574_1290
CAATTCAAAAACCCGGAAGATTCACAAAAGAAAAAAGACCTACGCAGTATGCATCGATGACAGATCTATTAGTCGAAAGA
>QEAN01000001.1:150075-151574_1419
GTAAATGTGTAAATGGAATTATACAATGACAAGTACCATCGTGCTGACGCTGCATTAACATATCGTCTACCCCGACATCC
>QEAN01000001.1:154244-154385_0
GTCAAAGTCGGCTCCAGCGTCCAATCTCGGCTCCAGTCGTCCTCAGGCACGCAATCCAACCGAGAGAATCAGGACACACA
>QEAN01000001.1:154244-154385_61
GAGAGAATCAGGACACACATGTTCATGCTAGTGTATAGACTAGCATAGAAGTATGCTCCAAGATAACCGGCGATCCCCAA
>QEAN01000001.1:155740-156244_0
ATTTGGGCACATAGAGATACAATAAAATAGGATGGCAAGTGTCGCAACGATGTCCGTTGGCGCCGTACGATTTCATCTAG
>QEAN01000001.1:155740-156244_106
TCGCATTCTGTCGCAATGAACTACCCTAGTAGCGTGTTCTACCCTATAACATGTCAGCTTCCAGATTAGGTATCGCCAAC
>QEAN01000001.1:155740-156244_212
AGACCCAATACCTTGTACTCGAAGCCCTTTGTTCGCTTTCGCGTTCTCAATTCTCATTAAAGCCTTCCATGGCGCTTTGA
>QEAN01000001.1:155740-156244_318
CTTGAGCATGAGCAGTGAGCTGGATGGCCGAAGAGTAGGGATTGATGATAATTCGCTTCTAAAAATATTTTGTGCAAACA
>QEAN01000001.1:155740-156244_424
CTTTGCCGAATGGCGACTTGTCTCACCAGTTTCAACACGACGGAGATCTGCGATTAGGCCTCATTAGCAACAAAGAAAAT
>QEAN01000001.1:156835-157082_0
GGAAGCAGGCACAGAGCTCGTGTCGCTTTATTTAATATGTCTTGCCCTGTTACTCTTGTTCACCATGTCACAGTTTTCTA
>QEAN01000001.1:156835-157082_84
CGGAGTTTGTATAGTTGGTGTTTCAGCGTGTACAAGGACATCATCATGTACACTACAATAATGTAGCACTTTTCATGCTA
>QEAN01000001.1:156835-157082_167
TTATTGTATTTTGCATATATTTTTATTGTATATAAATCATCGTATCACATTTCACTACCGTGATTCAAAATGCTGCAAAT
>QEAN01000001.1:158395-158715_0
ATGGATGACGACATATGCCAGATCTGGTATATGTTACGAATTCACGATCTCAATTAATGCCACTATTCGATATTGGTTCA
>QEAN01000001.1:158395-158715_120
CCATCCAATTCATGCAGCCGCCAAAAACATACGCGAGACGCGACAGCGTATACTCGCCACTTCCATAATCGCGTACTCCA
>QEAN01000001.1:158395-158715_240
AGGCATCGAAAGCAAAATACACAAAATAATATAGTGGAAACCGCTTCTGAGTTATAAAGAACCTACATCATAGCTAAGTC
>QEAN01000001.1:160395-161715_0
CTTCGCTGAGCTTTCTTCAAGGAAGGCTTTCTTCAAGGAAGGTTTCCTTCAACTCGTGCGGGAAGCAATACCCGTGGTAT
>QEAN01000001.1:160395-161715_124
AGCGTCCTCCTTTGTTCGTCACGGTGCAGCTTGGCGAGCAAAGTAGGACATGATCATGAGCAGATAGGTGATAGGGCCCA
>QEAN01000001.1:160395-161715_248
GCCTCGGATTACATTTTTCCATGCACCATTAGCAACATGCAGATATGGCTGCCGTGTTTCCCTGCCGTTCTTTCCTGTCT
>QEAN01000001.1:160395-161715_372
TCTGCACAGCCTTACTCACCAGCACGCATACGTAACGTGGCCACCTCGACATAATGTATTTCACGTTTCCTTAGTTAAGA
>QEAN01000001.1:160395-161715_868
CATCAACCATGATCTCAAATTTACCGGCCCGGATGTGTCTCCCCTCTCAACAAACTTGTTACCCCGCTGTCGCACGGGAA
>QEAN01000001.1:160395-161715_1116
CAACAAGTTGTGGATAAGAACTAGATGACTGATGACAAGGAAGCGCAAAGCACGAAGCAAAACAGCGGGTATACTTAAAG
>QEAN01000001.1:160395-161715_1240
CTATACACTTCATATACATTAAGCAAACAAGGTATTTAAACAGTTACCACTGAGATTACGTACACCTTCGCAATGACAAA
>QEAN01000001.1:169522-170425_708
CTCTCACATCAGCCAAAGCCCTTTCCATTGTCTGCGTTTTTTTTTTTTCCAGGTTATAGTAGCAGTAGTCCTTCCAGACA
>QEAN01000002.1:1-626_218
TGTGTAGAGCGGCCTCGATGCGGCTAGACACGGCTCATAGATTCATGTGATTTCACAAAATGGAGGCACGTCCAGAAATC
>QEAN01000002.1:1-626_327
CATTAGTTTCTTCCGCGTCGAATCTTTGTCAGCCGGCTGCAAGAGTAGGGGGATCAGCCAAACAATTCCTATGGGGCATA
>QEAN01000002.1:1-626_545
CCAACTAGAACTTGATGATACAATAACCTCAAGACAGCACTGTTGCAATGTATGAAACTTTGCAGATTTTATAAATTACC
>QEAN01000002.1:2748-3269_222
TGTGACTGCCGATGCGACGGTCTAAGCGCGCTGGCCTAAACCTAGCTTCTTCTCCCGTGTTGACGGGCCATGCATTTAGA
>QEAN01000002.1:2748-3269_333
CGAGTGCGCTGACTCCAGTCATACGACTTGAATCCAGTGTCGTGGCGGCAAATGATGAGCAGGTGAAGGCGGATAGGTGC
>QEAN01000002.1:2748-3269_441
GTTGCGTTAATCAATGTTTTTGTATTGCTGGTATTTTCAAATCTGTACAATGTAAAATCACATCAACATGTCTTACGCTA
>QEAN01000002.1:6249-6556_0
TGTTACCAAGATGGGAATTGACCAAGATCGACTGGCCTGAGTTTGTCTTGTCGAGAATCGGTTGTGTGTGCCGTGTGGCG
>QEAN01000002.1:6249-6556_114
GTAAAACGGCAGCGGGAATAGCGGCATTTACGGTGAACATATCACACGAATTCAGGGAGTGAAGAGGGGAAATACAATGA
>QEAN01000002.1:6249-6556_227
TGATTTGCGAGTCTCAAAGTGCAGAAAACATCACGGCGCTCAACCTTACATGTCGTACCCGTCACTCTTTGTTGTGTCGA
>QEAN01000002.1:8313-8903_0
CTGGTATGACTAATAAAGACGTGCTGGCTAGCCAGATCAAAAAGACCTGCTAATCTGATCTAATCTGAGCTATTGCCGGA
>QEAN01000002.1:8313-8903_128
AGATTAGGCCCTTTTCGGCTTGCGCTCGCAAACTCCGATAGGGCCACTGAGCCGTCTCGGGACAGGGCCTTCGGGCGGAA
>QEAN01000002.1:8313-8903_256
TGGTGTGCGGCTGCAGAATGTATTCATGGTCACCACGCTCTTTTCACGCATTCATCACCAGACTCCCTGTATTCGTGCCC
>QEAN01000002.1:8313-8903_510
ATCATCGATTAATACCAACCTCCAAACTTGGAATCAAGAGTGCATTGACGTGAGAGTGCCGCCCTATAGCTGGCCCGAAA
>QEAN01000002.1:10280-10658_0
ATGTAAAAATATGTAGAGCACGTCGCTTCGTTCCTCATGTGGCGCTGTTGAAAAGCATATAAGCGTGTCGAGATGTCACA
>QEAN01000002.1:10280-10658_100
CCGTTTTCGTGGTTGGTCCGTGGGAGTGAATTACCGTGAAGTTGTGCCAAGACCCAAAAAGCCCATCAGACTTTGACAGC
>QEAN01000002.1:10280-10658_200
GTAAACTTGATATGAAGCCTGATCGTTTTTCAATATCAGCCTGCCACTAATACAGTAAGAAGTAGCCTAGACTCGCCGTT
>QEAN01000002.1:10280-10658_298
ACCCAAGTCACCACTTTCTCCATTCATCAACCTCCACAACAGAACCTAATCATCATTCTTGAGCACGTAAAAATTCAATC
>QEAN01000002.1:23472-23564_0
CCCGGCCGCGAGCTGCGTTCCGCATGGGACGCACGTGCACCGTTCCTCCGTGGCCGGGCAAGCTTCCAAACTCACCCGCC
>QEAN01000002.1:24347-24782_0
ACGTTGTGGCTTCACCTTGTGCATGCCGTCAATTATAATTCCCTCTTTTTCTACTTTTTCTATCAATCCTTTGCTTGCTA
>QEAN01000002.1:24347-24782_119
CTTTTGCAAGTAGCGGCATAGAAATGCGGTACAGCACTGTGGGTAGCTGCCCAATGAAATGGAAACCAGCGCTCCGACTT
>QEAN01000002.1:24347-24782_238
AAAACCCAAAAAAACGACAAAACTCGAATCATAATATATACGATGTGAGGCTTACTCAACCTCACAGATGACAAACGAAA
>QEAN01000002.1:24347-24782_355
ATTCATCCATCATCCTTGACCCCTTTCTCATGATATACTAAGACATTTCTAATTCCCAACCGCTTGTGATGATAATGCAA
>QEAN01000002.1:27375-27792_0
CCTCTCTTTTGTTGACTGGTTGCCTGCTAGAAAGATCGCACAAAATTTGTTGAAAAGGGCCGATAAGCGATAGCCGCCTC
>QEAN01000002.1:27375-27792_113
GTGAATCCGCGGTTCTCTTTGTCGTGCGTGCACTGGTAATTAACTTGTCTGGATACAGGCATCGACAGACCGTGTTATAA
>QEAN01000002.1:27375-27792_226
CGACCGATTGCAGACAAAATCCACCAGCTGTGCGAATATCTCCCTTGCCAGCAATCCATCTGACCCTCCAGGTAGGCATA
>QEAN01000002.1:27375-27792_337
GCAAACATGTAACCCGGACATAACTCATCTATTTCATGCGAGCTGTACAATACATGCATTAATACAAGATCGAGCTATGT
>QEAN01000002.1:29397-29689_0
GTTCTTAGTCCAAAGGGGGGAGGGATTTGTTTGAGAGTTTCGAATGCCTCAGAGACAAGACTGCTTACGACCGAGACGAA
>QEAN01000002.1:29397-29689_106
GCTGGAGACGTAATTAGTGCTCAATTTACGCGACTGCAAGTCTAAGACATAAATCTGGTTATATGTGCTGAATCGCCATG
>QEAN01000002.1:29397-29689_212
AAACGCCAAATAAAGACCACAATTCAGAAATGTATGATTTGAGTTGTGTGTGCACAACGACACAAATACAGAGACTACGT
>QEAN01000002.1:31004-31177_0
GCTGCGACGTCGCGACGAGCACGGGCGAGCAGCTGGAGGCGACACTGATGTGTGTCGCCACAGTCGTCTGACTCCACGGC
>QEAN01000002.1:31004-31177_93
CCCCAGGAAAGATGTCTTGGGTCTTCTCATGCCTTGCTTCCAGACTGATCCGGATGATAACCCGAGCACCAGAAGCAACC
>QEAN01000002.1:32071-32441_0
CATGTGCAACGACCAACTAGTGGCGTGAAGCCCCTTGAGCATCCAGCTTTATATCCACAAATAAAGTTTTTCAATAGATC
>QEAN01000002.1:32071-32441_97
GCTATTTTCTGTAATCGCCCGTCGTGTGATATTTGCGGTTAGCTATCAGAATGTCAGACGCTATATGCTAATATGGTCTT
>QEAN01000002.1:32071-32441_194
TTTGTATGTCGACGATCAAGTGAGTGGTAAGAACGAGCAATCATAATCGCTACTTGACATGTTATTACAGGCAATCAACA
>QEAN01000002.1:32071-32441_290
AACTACAAATCCTACCCTCGTGCGAACTGATCTATTTACAGTAATTTTACAGAAATGACAAAAAAATTTACACTACAATG
>QEAN01000002.1:45359-45540_0
ATTGCCACGCACACGCACTGGAGAACGCGCGTTGGAATACCGTGGGAGCATTGACATTTCTTACAAGCCTTGATGTTGTC
>QEAN01000002.1:45359-45540_101
GGCCACTGTCGCGTCGCTGATTCAGTGCCGCTGCGGCTCGGACTGCACGGCCTAGTGACCGACAAGCAACCACACCGGCA
>QEAN01000002.1:45911-46054_0
AAGTGTGTACACGCCAACCAACCAACCAACCCCCCCCCCCCAACAACAACAACAACAACAACAATTGCACTCATTCTATT
>QEAN01000002.1:45911-46054_63
ATTGCACTCATTCTATTGACAACTACGCACACAACCCACAGCTGCCTGAAGTCAAGTCAACCAACTAGATAATATTGTCT
>QEAN01000002.1:47941-48434_0
TTCTTCGTGCTGTTGTCTTGGGATAAAATGGATTCTCAACGAGGGGTCGCTAAACATTGCATTGCATTTACTAATGCAAA
>QEAN01000002.1:47941-48434_104
TAGGAGCTACAATTTTCATGGGTTTAGGCACCAGAATCATTAGATAAGCTAACCTCCGCTTGTGTCGCGGGCTTTCCATG
>QEAN01000002.1:47941-48434_208
ATTTTTGTCTCAGTAGGTACCGAAATTGACCTAGCGTTGACGCATGAAAAGAGCTGCACATATTTGCAACTATGCAAACA
>QEAN01000002.1:47941-48434_312
TTACAATCGAGCAGCTGTGAAATTTTTATATATTTGACCATGACAAGCATAAATCACTGTACACTAAGGACTCAAGATAA
>QEAN01000002.1:47941-48434_413
GTTTTCGTTTGAAACGAACTACTATATTTATATGGCCATTTTTGAACAGTGATGCGAGGGAATGGCATTATGATAGCTAT
>QEAN01000002.1:53708-53867_0
CAGTGTAATGAAGTGTATAAACAGTCATGTACATACGGCATAGTACTGGTTGAAGATGTAATTATAAACAATGCTTTTAT
>QEAN01000002.1:53708-53867_79
TGTTACAATCTACTTGTAAATTATTGGAATCACAACAGACGTTACTGCTCATCAATCACCATGGTCGTATCATGAGACGA
>QEAN01000002.1:55775-56159_0
CTAGTGGTTGTCTACTAGGTGACGTCTTTGACGAGTTTGGAACCGGTCGGGGACCTATAGGCTATCCAGCATCCGGGAAT
>QEAN01000002.1:55775-56159_102
CACTATGATCGCGTCAGCATTTACAACTAGCGTCAATTCTATTCCAGTTAATAGAATGCGAATACTAGAGAGGAGAAGGG
>QEAN01000002.1:55775-56159_204
AGAATTTACATCTAATTCTACAAATAGAACAGCCGAAGAAAACTATCCCGTAATACGTAAATCGGGATAGTTTTATTCCA
>QEAN01000002.1:55775-56159_304
GCTATTCGGTTCAATTGAGCAGCCCAAAATAGTGGGGGCAGAGATCGGGACTGGCTGCCTCGAGTCAATTTGAGCGAGGA
>QEAN01000002.1:58913-59716_0
TTTTGGCGTGGCCTTGAACATCTATGAATAATACCCCTCATCATCCTTTCTGCGTCTCCTAATTTTCTTGAACTAATAAT
>QEAN01000002.1:58913-59716_121
ACTCTGTACATGTGTCTTTGTTTCTCTGTTACTCTTGCGACAGAATCACGCCAGTGTATTAAGCAATACACGAATTGAGT
>QEAN01000002.1:58913-59716_242
CCTGGCTTCCCTCTGGACTTTGGCTCACGACAACTTTCGCTGCAGAGTTCGCTCTGAACGTTGAACCAAACTCAACGGAG
>QEAN01000002.1:60736-62119_131
AAAGATAATAGTAGTAATATTGGTAGTTATGGGTATAGGTACCAAACGGAGCGTAATCGAACAATGTGGTGGCGTGGTTT
>QEAN01000002.1:60736-62119_524
CCGACATTATTCTCGTTGAGTTAAAATTCCAACCGACCAAGGTGTCAACGCATCATCGTCGAAGTGTGATATAGTACGTA
>QEAN01000002.1:60736-62119_655
GTGCTGGCCAATCAAGTGGAAACAGCCACAAATCGCTTTTGTGTTCGTCCATTTAGCTGAACACGGCTTTTCAGACTTCA
>QEAN01000002.1:60736-62119_786
TATCTGCAGGCGAAGTTCAATTAATAGCGAGCGTATGCCCCTCGAAGCACTTCTGATGTGTGAAGAGCGACATTCTTGTT
>QEAN01000002.1:60736-62119_917
GACAGGAAGACGTGGGAATAACCACGGTCGCCAAGTCAATGAAGCGGAAATAGCAAAACACGTCATTCCATATCCATATC
>QEAN01000002.1:60736-62119_1048
TACTCGTGAAAATCAGATGGTAGCCCATGGAAACTGTAACCGTAAGACACTTGAGGCATAAATCTACCAAGATTTCGTTT
>QEAN01000002.1:60736-62119_1179
CGAGACTGATATCAACCATCCCACATGGGCTGTTGTTAGTTGACTACGCCGGACAGCCCCATGGCGGCTCGTCATTAAAG
>QEAN01000002.1:60736-62119_1303
ATACTGCACGTGGTCGTCAGGGTTTTCACAGAATATATAAGCCGACCAGAGTTAGTGAATCTCTTGGATAGCACGACAAG
>QEAN01000002.1:86241-86547_0
GTGTGGCCGAGGGCAGACAGTCCGATGTGGCTGTGGCTGTGGCTGGCTGGGCGACGGGCCTGGTCGCGCGATGTGTCTGT
>QEAN01000002.1:86241-86547_113
TCCTTACATGCGGCACCTATCAGGCATCAGCCATCAACCGTCACCGGTTCTTCTCAGACTGCCAGTGTGACTCTGTGCCG
>QEAN01000002.1:86241-86547_226
AGCCACCGCCTGGGATCCGTGGTGTGGCCTGATTGTCCGAGTGCATTGCCTCCACCCAACAACATACAATTCGTCCGACA
>QEAN01000002.1:89360-89574_0
CCAGGTCGTAAATTCACCTAGTGTTTCATGATGTTCTCGCTGCATTGTAGAAAGTTCCTCTCCCGAAAAACACATATTTC
>QEAN01000002.1:89360-89574_134
CTTCAGTCTAGATTTACATTCAGAAGTACAACGCATAAATGTAACATTAGAAGCACCATGGTATTCAGTTATGAATAATG
>QEAN01000002.1:90924-91409_0
TTTGCAACCATATTTGGTGGATTCGGCTGGCAAATGATTTGACAGGCAACAGTGACGGAGAGGACCAAGCTCAGCAAATT
>QEAN01000002.1:90924-91409_102
TACAGCCGTACCGGCGATCCATAGAAACCAATCGAGTGGTCTTTGTTTTCGCTGGCGTGTATCAAGAAATTTATTCAGAA
>QEAN01000002.1:90924-91409_204
TCTGGAGAGTAGAGGCACACACTCTGAAAACACTCACGTATTATCTTCACTTCACGCAAAAGGTCGACACTCGTTCAGTG
>QEAN01000002.1:90924-91409_306
GAGTGGCTGCTTTTTGTACATGAAAGTTGTCATCCGCCCGCTACGCCATCGAGAATCGTCTCGGCCGTGCACTTGTTATG
>QEAN01000002.1:90924-91409_405
TTTCTACTGTACATTTCTATCTGAGCATATGTCATTGCTGCACAGTTTATGGTGCTCGCGGCCACACTGTCGATGCATCC
>QEAN01000002.1:93663-94340_0
TTATTCCGAGTGTGTATAGAAATATATTTATTGATGTTCCTGTCTTCTTGTAATTCATCTAGCTGGAAATGATAGTACAA
>QEAN01000002.1:93663-94340_120
TTGAACGAGATACGTGTACTGTCTACACAATCGCTGTTGAAACGTCTCGACATTTCATCTCATTCATCTCAGCATACCAA
>QEAN01000002.1:93663-94340_240
CCTGGCACTAGTTGAATATGTTTGGCCTCCACAGATTGCCCCATGACCCTTGATACCAGAAGCTACCACAGTGATATGGA
>QEAN01000002.1:93663-94340_360
GTACAATATCGTATTGACATCCAATGTAACATATTTGACCAAAATTCCAAAATGGTAGCATTTTTTGAGCTTGCGATTCC
>QEAN01000002.1:93663-94340_480
TTTCCAGATGTCCGTGACGCATTAGTAGCTTCTTTCTCTAGAAACTGTCATTAGAAGAATTTAGAAAAAGAACAATTCTG
>QEAN01000002.1:93663-94340_597
CGCATATCTAAAACACTACATTTATACGAATCTGTCAAACTTTGCATGGTCTAGTTCCTGCAATGGTCAAATCTGTTTTA
>QEAN01000002.1:95493-96084_0
GTGTCTGGGATGCGGTCTTGTCAAGTATCAATTCTAGTCCTAGAACGGCCAGCTCCGCAATTGGAGACAGCGCATCAACA
>QEAN01000002.1:95493-96084_128
AATCTAGCGGGGCTTAATGGTCGTGGACATGCTCATGCCCTTTTGTTTTTATCCCCGAGATTTATCCATTTTGACTTTAA
>QEAN01000002.1:95493-96084_256
AGCCATGCTTGTCAAATCTGTTTGCACTAGATAGAAAGCGCAGCGATAATCAGAATTTGACCTAAATCTTGTATTGGTTC
>QEAN01000002.1:95493-96084_384
CATACCCGAACTGTCAGCCTTGTGCATGCCTAACTAGCCTCAGGCTAATATCCGCCAATATAATTCAACTTGGAATTTCC
>QEAN01000002.1:95493-96084_511
GGCCTCTAGATCAATATATTGGTTACGGTAGCAACCTGCACGTCTACTGAAGCGGTAGGCGATATTGGCGACTCGGTATC
>QEAN01000002.1:98203-98431_0
GTAGTGAAACTGCAATACATTTTCGCATTCTCGATGTCTTGTAGGCGTCGATTATACTTTTGCGAGCGCGGTCTCTAGCG
>QEAN01000002.1:98203-98431_148
AATCAAGTACACTCTTTTAATCCTCACCAAAGATATCAACAGGAGAAAAGAAGCACAGAGGTAGTATAATATAAGCAGAT
>QEAN01000002.1:99287-99702_0
CGGTATCACTCAGAGGATGTACAGAGAGAAAAGGTTAGATCCCATAATACATCATCTGGTAGTAAAGGAGAGAGTAAAGG
>QEAN01000002.1:99287-99702_112
TGAGAGAAACGCTTTATCGTTGTTCCTTAACGGACACATTATGAAATCAACGTCTCTAGCTCTTCGTAAGCCCCTTGTAC
>QEAN01000002.1:99287-99702_224
TACAGCCATAAGAACGTGTTTCTGAGTAGCTACGAGTCCTGATGAGTCAGGCATTAGCGAATGAGCGTCAGCTCATGATA
>QEAN01000002.1:99287-99702_335
AGTGTTGGTCCCTTTCACAAGCTCGAACGTAGCGTCAATATCATCAAAACACAAACTTCATAGTGACATCAACTGAAAAT
>QEAN01000002.1:100218-100425_0
GTGACTAGCGGCGATAGCAATTGTACAACGCAGGTTCACTCAACAAGATTCTATAATCGTCCGCTCATACATGTCTTTGT
>QEAN01000002.1:100218-100425_127
TGTTGTACGCTGTTCGTATGTCCATACACTCCGTCTCGCTGACGAAAGCTTGAGCCCAACTCCCGTCAACCAGATCACCA
>QEAN01000002.1:103040-103339_0
TCGGAAGTGCGCCCTACTATGGAATGGAACATTGTGGGACAATTGATCCTTACCGTTGTTTTTTTTCTTTATTTAGTACA
>QEAN01000002.1:103040-103339_110
CACTAATATATTGTATGGATTTAGTCCAGTGTAAACCAATTTAATGAAAGACGACTGCTTGGACGAGAGACCAGATTTAT
>QEAN01000002.1:103040-103339_219
CGCTACGAAAAAGAAATATCTTCTTTTTCTACAGACTCGTACATGGCTTTTGACGGCTGCGACTGTTATGATCAACGGGT
>QEAN01000002.1:114519-115536_0
ACTTGCATCTGGAAAAAAGAATTGAATGCAGATTTGAATATCAGAAACGTGTGGAAGCCGTCTAGAAAGGATGTCATCAG
>QEAN01000002.1:114519-115536_118
CACAATTTGTAGTAATTCGTATATTTTACAACAGCCTATATCACTATGTGATATGTTTATCATCACTGATAGTATAAAGG
>QEAN01000002.1:114519-115536_236
AGCAACACGACAATAGCCATATAAACACTCCCAAGTTTTGTCAAGATGGTCCTGTAGCCCAAAACGCTGAGAAGCATCAT
>QEAN01000002.1:114519-115536_354
TTACCCTCTCAACAAAAACTTCAGAATGTATCTGATGATGAAGTATACAGTTTAGAGCAGACATATTCTGCAACTTGACG
>QEAN01000002.1:114519-115536_826
TATACGAACACACACACCCATAATCATACACTACACTCGACACTCATGCCTCGGCGCCTCGGTGAACGACGACTTACCTG
>QEAN01000002.1:115831-116145_117
GTTAAGCAAGAGGAACTGCTACCGAAACTGGCTTATATGGATCAATATAACCAGTAGTAAAATAACTTATGTGGATGCCT
>QEAN01000002.1:115831-116145_234
TGCATACCCAGTGCTCGCCAATCATCCTCACTGTTTTTCGTCAAATGCTGTTTTCCACAGGGGAGCATTGTGGATAGTGA
>QEAN01000002.1:118540-118868_0
GGGAAATGCTCATGATTCATGACTGTCAAATCCGACGGTCCGAGTTACGATCAAGTACGTTCGAGGCTATGTTCATCTGA
>QEAN01000002.1:118540-118868_124
GCGTACCGGGGTCGCCGTCTGACAAGGCTAGCACATAAGCGTCGTCGAGGATTCATTTGGCTGTCTTGTCCAAGAAGTCA
>QEAN01000002.1:118540-118868_248
AGGTGTTGACGTCATCGCTATAATGCCAACGGAAAACTTTGCCCATGCTGATCGTGAGAACATGCACATGATGCGCGAGG
>QEAN01000002.1:119620-120101_0
CTATCGAATGAAACGAAGCGAAACAAAACAATGAACCATATAACGGACTTTACAGCACGGGAAATGAAATTATACGCAAT
>QEAN01000002.1:119620-120101_101
TACAGCAACGGACATGCATAAGACCCCATGCGGTTCGTTGAATCAGCGTGGCAAGCAATGGCTTAGCTGATGCCATGCCG
>QEAN01000002.1:119620-120101_202
CCACATCTAGTAGCACAAGCACTGCATTTCTCCTAAATCGCCCGTCATCCATTTAACGACAAAGGCTAAGGCGAGTTTAC
>QEAN01000002.1:119620-120101_303
TATGCCGCAATGAAATCGCGTCTTCCTAGCCATTCAAACTGCATGTGATGTCGTTTCTTCCCTTCTTCCCTGCCTAATTA
>QEAN01000002.1:119620-120101_401
AATCTCACCATCGAAAAACATTCGAGGGAGCAGCTGCGAGCTCTTTCTGTCGTCCAGCGCAACAAGATCAATAGTCAGAG
>QEAN01000002.1:122841-123231_0
CAGGAAAAGAATGGAGATGTTTGCAGGTAGTTATAGTATCAGTCGTCCATATTCTGCGCATTCATCATCGATCGTGATCT
>QEAN01000002.1:122841-123231_104
TAGCAAAGTAGTGTTAGTTTGTTGTGGTTTAGTCTAATTCGTTGTTTTATTTCCCTGTAGTTATATAGTAGGACTTTACG
>QEAN01000002.1:122841-123231_208
TATGGGTAGAAAGTTGTTAGTTGCTCAGGTCAGTGGCAGTATAGAATATGAAGCCAATTAATAGAATCTCATTCCAATAC
>QEAN01000002.1:122841-123231_310
GTCGACTGTATGTATTGAATAGTTATATGACACTATCACCAGACTGGAACAGATTATACATTAGCGACAAGCTTCTAATA
>QEAN01000002.1:124005-124582_0
ACTCGATAAACTGTCGCAATGTTTGGATTCTTCAGCGCTTCATTGTCACTCAACAGACACAAGATGAACAGCAGACTTTT
>QEAN01000002.1:124005-124582_125
TATACATCGGAGTATGTCCGCCTTTTAAAGATTCGCTTCCTCATAGCATGGTCGCGTCGCGTGGTATGTACAACAACATG
>QEAN01000002.1:124005-124582_250
AGCTTCCATCTTTCGTCAAGCTCAGGCTTCGCTTGGATGGCCCAAATCAATAAGTATACCTAATCTGTCTCACGTGTGTG
>QEAN01000002.1:124005-124582_375
GTTACGGCACATATGGAGGCGGCCCGTTACGAAAACACCACGATGCTACCACCCGCAGCCAATACCTTGGACCGTGTTGG
>QEAN01000002.1:124005-124582_497
GCATTTGTTATATCGATAAATACGTATTTCCCGCCTAATATTTCATCTATAATCGCAAGAATCGCAAATTGTTCATTCGC
>QEAN01000002.1:126915-128621_0
TGCAATTATAATCTCAATGTATCTACTGCGTTGCTGAATGTTTTGACAATGTTAACTTTCACAACTTGATTTTCTACGCG
>QEAN01000002.1:126915-128621_630
AGATACCTAATAAATAGGACGTGGAGTGCCTTGGTCGAGCTAAAGTTACCCGAATTGAAGCCACTCCAACACCGACGTCT
>QEAN01000002.1:126915-128621_756
ACCAGTAAAGCATGTTTATCCTCGAGCTGAATTTTAGAAATGATTCTGAATCATTATAAAACATACTGTTCCCTGTAGTC
>QEAN01000002.1:126915-128621_882
ACGTATCCTAGGATGAAACGTGTGTGGTGCAAAACCTCCATGCTCTCGGAGTAACCGATTTACAGAAGAGTATCTTTGAT
>QEAN01000002.1:126915-128621_1008
TGTAAATGGATGGAAGTAGACGAATTACTACAATGGGATGATGCTGAGAGACAAGGTTATGTTGTGCGTAGAGAGGACCC
>QEAN01000002.1:126915-128621_1134
GTTGGTTGTAGACCAAGCGAAACAACAATCTAATTTTGTTCCAGTGCGAGTGGCCGAAGCACAAACGATTCCCCTGAGGT
>QEAN01000002.1:126915-128621_1260
CGAGATTACAGCCGAACGCTCTTCCAACTGAGCTATCAGGGGAACGACATATGTGATACGACATTACGATATATTCAATG
>QEAN01000002.1:126915-128621_1386
AATCACGCCTCCAGTTTGAAAACAATGCATGCAAGTTCCTTCCACGTTTGATGCCGCGTCCGACGGCTAGTGATGAGCTG
>QEAN01000002.1:126915-128621_1512
TTGACAAACCCACCAACATGCTTCACCTCGCTCGCACGACAAGCATGGCAAGCACGGCACGCAATGCAGTGGCATCGCTG
>QEAN01000002.1:126915-128621_1626
GCGCAAACACAGCAGCAGCAGGCGTCCACCACCTGCGACGGTGGTTCGTCGCAACTGCAGGCCTCCGGTCTGACAAGCTA
>QEAN01000002.1:129314-129423_0
AGTTGTAGTAACAGTAGAATTAGGTTTATGTTGATGAGCTATACTGAATACACTGAATTTCGGAACTGTATGCTCATTTA
>QEAN01000002.1:134834-135071_0
CTGCCTTTGCTATGCTATGCTAAACCATCGTGATAGTATATGTACAATTTTAGTACTTTTGACGTTGCGTGAGAATAAGC
>QEAN01000002.1:134834-135071_157
CGTATTCGTGCCATGTTCACTGCTAGGGCCTAGAGTGATCGCCAGCTGCGCCCCCAGCTACAGAAATTAAGAAAGCGACG
>QEAN01000002.1:135629-137208_0
ACAGCCAGGGCGATGCTCGTCTTCCGTCTGCCACCAATATATAATGTAATTCAAATGTGGCACTCTACTCTACTTTGCAT
>QEAN01000002.1:135629-137208_125
TGTTTTGACCACTTTTTAATAAAAGCAGCCACTACTGCTGTACGGCGTTAATTGGCGGCCCTTAGCTGGATCAGCATCCA
>QEAN01000002.1:135629-137208_875
TTTCAGTCAAAAGCGATTCTGCATTAATTCGTCATAAGTTACCAACACGTGAGAGATGTACCAGCAGAAGAGGCAACACT
>QEAN01000002.1:135629-137208_1125
TGGTGGTCTATGTTCATATGTTGGGTTGACGATCCGAATCTTGATTCTCAATGTTCTCAATTCTTTTATACACACGACAA
>QEAN01000002.1:135629-137208_1250
TCGTGACAGACATCATTCATGACCACCCGCGCCGCTGTTAGAAGACAGCAATACCGACGAGCCGAATTGAAACCATCATG
>QEAN01000002.1:135629-137208_1375
AAGCGCCAAAGTATGCAAAACATCGCGAGCGGGCGATCTTTTATATTATTATATATTTTATATTTCCCTACCAAATTATG
>QEAN01000002.1:135629-137208_1499
AGCAAAAACTCGCAAAAACATCCAAAAAAGATTATACTAAACTATCTATACACTTGGAATACGAAAACCTACATATAATT
>QEAN01000002.1:139314-139557_0
TTGAGCCAGGTTTGTACACTCTTGTTAACCGATATGAGTGCAGGTTCAGTGTGAGTTGGACGGTCGGCTAGGCTTCTAGC
>QEAN01000002.1:139314-139557_82
CTGTAGTAATATGGGGAGGTTGTTATGTGATCAGGCCACGTTTGTTGAGATGATTTGGAGGGTTCTGTTTGATGTCGTTG
>QEAN01000002.1:139314-139557_163
AATTGAGGTGAAGAGGGCGGACAGGGCTAACGGAGGAGTGTGGAGCGGTAGCCGGTGAATGGACGTGGCCGTGGGCACAA
>QEAN01000002.1:140654-142058_0
ATGTATTAACCAAGTTGCCCAAACAGCAAGCATGCATGTGTGTCGCCATGGTAGACGCTACTGAAAACGATATACAACGT
>QEAN01000002.1:140654-142058_121
CACGTACGATGATGCATTAACAAGCATTATATATACAACATTATATCTAATCCCAAAGCCGCGTATTTTCACCACGTAGA
>QEAN01000002.1:140654-142058_847
TATCATACTTCTCTACACTCGGCTTTCAGGCCAGTGCAATGATTAGACGTGACGAGCATTGCCTTGTCGAAACACTAGTG
>QEAN01000002.1:140654-142058_968
TGGTTGATTACCAAAAATTATACCAAAAGATATACAAACATACATCACATGAGCACTTCTCTTTCGATGGTTGTCCGCGG
>QEAN01000002.1:140654-142058_1210
CATCATAAGTACAATGAAGTCGCAACCCAGGACGCCAGCATTCGTGGCAGTAACATCTGCAGTATGCACTTCGCACCTTG
>QEAN01000002.1:140654-142058_1324
CTCGACAAATCGCTTTTGTGCAGTCTCGAGGTGCCGCTCCCTTTTTTTAATCCACCAACAAGCTTGCAAGACAGCTCAAT
>QEAN01000002.1:143152-143387_0
ATTGTGCCCCAGAAGGCGTATAATCTTGATCGTTTGTATAGTCACCACATCGAATAAGCTCTTTTTTGAATTGATTGAAC
>QEAN01000002.1:143152-143387_155
GGTCCCAACAACTTACTCAAGACCGCAGAAAGTGTGCAGTGCCTCATCCCAACATCAATCCAGGTAGAGCTTGCCCTTGC
>QEAN01000002.1:145551-146315_0
GTAGCAGGCAGGTCTCTCACGTATGGATGATTGCATGTACATATATTTATTTCAACTGTGTTACTGTTGCGAATATGCAC
>QEAN01000002.1:145551-146315_114
TACATGAAAAAAATCTGTGCCGTCATTGGGCGGGCTTTGTGTCAAAACATCAACTTGTGCTAGCCAACCACTGAGTGCAA
>QEAN01000002.1:145551-146315_570
TCAAAGACCTCATGATTCAAACCACACCACCACGATTGAGCGCCGACGGTTCTTATTTTTAAATAAACTAAAATAACTGC
>QEAN01000002.1:145551-146315_684
ACTACTGCGACTGTTTCGACCGATTCTGTTTGGTTCAACTATCTGTCCCGTGCATATTGCGTTTTATAACTATAAGTCGG
>QEAN01000002.1:147213-147614_107
ATCGCAACACACAAATATCGCCTCGACTGTATTAGGGGGTTTGCCTTTTCTGCGTTGAATCTCTGGTTAGCCGGCTACAA
>QEAN01000002.1:147213-147614_214
GCTAATCACAGTTGGCACCAACACTGGTTGCAGTGTCCGGGCAGAGGGGATGTGACACGAATCGTGTCATCCAATTCATC
>QEAN01000002.1:148046-148162_0
TGGCCAAAGTTGACAGAGCTGGGAGCCGAGTGTGTTGGTTAATCAGTAGTACATGTAAAATATTATCATACTTTTTCTCA
>QEAN01000002.1:149642-149973_0
GTTGCCGGTGCCTTGATATATTGTAATGTACCGCAAGCCCGATGAAGTGCTATGCATCATTTATGCGCTGAACACAACAA
>QEAN01000002.1:149642-149973_126
GTTCTTTCAAGTTGAAAAACGAGGTTACGAGGCATCGACGTGGATTTAAACGGATGAACAAAAATGAGGTTCGGTCTCGC
>QEAN01000002.1:149642-149973_251
TGTCGCATCGCGATCAATACAGATTTGGCTTGAATCACTGAATGCGATGTCCAAACATCAAACCTGCGAAAGTCGCGATA
>QEAN01000002.1:151647-152077_0
TATATATTGCAATATAATCTACAACAGCGGCTTTGCAGACATCAAGTATTTAAATTTCACGTCCATATGTTCTTGTTCCT
>QEAN01000002.1:151647-152077_117
GAATTGTCTGCGAAGGTACGTTTTGGACACAGAAGGCAACAAATCCGGTGCGTGAATGAATGATAAAGTGATTATCATAT
>QEAN01000002.1:151647-152077_234
CCAAACTATAATTCCTACGACATATCATAATATAGAATACCGTATCTATTGGACTCATTACTGAAAGAAATAAAGCTTAG
>QEAN01000002.1:151647-152077_350
TCGAGTGCAATCCAATACAACCCGGAGAATCCAAGAGTCATGTTAAATGTATTGAATCGTAACATACTACATCCTTCCAT
>QEAN01000002.1:153698-153866_0
TTTCCCTCAGCTCCTTTGATGGATGGGTTGGATGGAATGTTGGATGACAGGCAGCCGAAGGCGGTTTTGATTCCGAGCCG
>QEAN01000002.1:153698-153866_88
GGCGGAGGCAAAGCGAGGACACTGCGTGAAAAAATAGCGACAACTTTCGCATCAAATTTCCATATATCAAGGAGAACAAA
>QEAN01000002.1:154625-155701_0
GGAGGATTAAATAGAAGGATGTAGTTTTGCATTTAGTAATGATTATTATAATATATTCTGTTCTCTGTAGTTCCGCGTTT
>QEAN01000002.1:154625-155701_125
GTGATAATTTCATCTTAAAGTTTCATATGATGAAATGTGCTTGTGGTGCAAGACCTATATGGCCTGAGAATAATTGTGTG
>QEAN01000002.1:154625-155701_250
GATCCGAGAGTTGGACTGTTGGAGTAGCTTCATGGCTAGCGTCATGTTGCTTCAACGTTCCAATTGAAAATACATATTGG
>QEAN01000002.1:154625-155701_375
TGAGCATATTACATAATGCAATCGTGGTGCAGTGGTATTCAGCTAGTTGGACGGGCACAAAAGCAATTTGCGACTGCATC
>QEAN01000002.1:154625-155701_500
TCATTAATGATTGGACTACCTCAACCGTACCATAGCATGAGGAGGAGCGGACGAAGCTAGAGTAGACATCGCATGGCAGC
>QEAN01000002.1:154625-155701_625
ACAGAATACCGCGCGGATAGGACACCTTGCCTCCATGGACGCAAAGTCCTCTTGGGTAATATTAGCATAGCATGGAAAGG
>QEAN01000002.1:154625-155701_750
ATGTTTTTACACCATGTTCTATGGTGTATTTCCGAGTCCAAACGTTCATAATAGCTGCACTTGTCCTTTGAGAGGACGTT
>QEAN01000002.1:154625-155701_875
CTCTCTTCTCTCCGTCTAACAATCAATTTCAAGCAATCTACAGTCTTGAGCGCCTCGTGCAACTTCTACATGTTGGGTCA
>QEAN01000002.1:154625-155701_996
ATTGTGTATTCAGATGCATGGACAGACCGAACAACGCGTCATGGCGTTATTCCTTTACAACCAATTATCAAATCAAATAA
>QEAN01000002.1:157020-157489_0
TGCGAATGCAGAATGCGTTTTTGTTGGGATGATTGTCAACGAAAAGACTTCAAGTTATTCACAATGTCCGGACGCGGCCC
>QEAN01000002.1:157020-157489_130
CAGTTAGGAATTGGCGATCAAAACATCGCGTCAGCAGTCAATCACGAGACGAATTCAATGGGTGAATGATTTTTTCTGGA
>QEAN01000002.1:157020-157489_260
GCGCAACAGTAGAGTACCATCAGCAATTTGCACCACCGATCATTGGATTTCTTACATGGTGAAGCGGGTATTCCCACACT
>QEAN01000002.1:157020-157489_389
TGGGACACACTATCCAATTGATGAGGCAACGTACATTCATCATTACAAGAGAATAGGGGTAAAACCGTGTTTGCAAATCG
>QEAN01000002.1:160246-160672_0
ATCAGTATGTGTACACCATTCTGCAGCATCGTCTTCTGCTCTGTTGCTGTACCATTCAATGCTACTAATTACAGATGGAT
>QEAN01000002.1:160246-160672_116
AACTAACTATGAGCGGCTATATGTGTATATGATGAGCTTCATGCACCGTGGCTGTCGCCTTCTCTCTCTCTGTCTCCATT
>QEAN01000002.1:160246-160672_232
ACATCTGGAATGACCACGGCCAGAGCTGCTTGACGCGTCTGAGCATGTAGGCAGTCGCGTTACGTGGATGCAACTATATT
>QEAN01000002.1:160246-160672_346
ATGAACTATCTTGACTATTAACAAGTAGGTAGTTACGAAAGACTTGCTATCCTTACTTAAATACATAAATAACGCCAGCT
>QEAN01000003.1:3174-3283_0
CCTGACGGATACTCCGTCCTTGTCGACAGCATTTACACATCAGTAACAAGACGTGCACATAATCGCAAGCCCGAGAGAGA
>QEAN01000003.1:3852-4017_0
AGTCAGATCGTTATTAACCATTCCTCTTTTTTCGCCTCAAGCACAACACATAAGTACTAATACTCTAGGGTAAAGTCCTT
>QEAN01000003.1:3852-4017_85
TATAAATATATATATACACACAATACACAAAGATTCTGCTATATTTGCTCTAGCTAGATACATAACAGCAGCAGCAAAGC
>QEAN01000003.1:5943-6722_0
TGGGTGGTAGTTGGTGGGGATGTTGCGTTTGTGCGATTGGATGGGGGGTTGTTGGGCAGTATGATGGAAGATATGGAGGG
>QEAN01000003.1:5943-6722_120
GTTATGAGCCACGGGTCGTTGTAGCCAGTGGGCGGCCTGCCAAAGCGGAAGAGCGAGGCGGGTATTCGAGCGCCTGGGAA
>QEAN01000003.1:5943-6722_240
GCACGTAATAAACGAGCCAGCGTGGCCTTCTTCCCGCTAGTGCCTTGTCTGCCTTGTCGCTTCACTAGCAGCTACCGCCA
>QEAN01000003.1:5943-6722_360
GGCATAAATTTCTATCGCCTGGGCAGGCATGACGGTCACAAATCCAACATCATCCAGCACCAGCACCAGCACCAACACCA
>QEAN01000003.1:5943-6722_480
ATCCGCGAGAGCACCCCCGAATACGCCAATGTCTGCTGTTCTACATACAGGCACCACGCCCACATCTGCGTCCCATTCGC
>QEAN01000003.1:5943-6722_600
GGCTCGTTCCCCCATCACAAACCAGGTCGCCATCACGCTCGAGGACGACGGCGACGACGACGACGACGACGACGATGACG
>QEAN01000003.1:7128-7498_0
TGTAAAGTAGCCCCTATAAAACAGCTTGTACGCGCACAAAACCCAAACATCCTTCACATTGTTCGTATAAACCGCGCTTT
>QEAN01000003.1:7128-7498_97
GCGTAGAAGAAGAAAAAGTACATTGATAGAGATCTGTACAATACGGTACACAGAGGAATTGAAATTTTGTGTGCAAAACA
>QEAN01000003.1:7128-7498_194
ACACTCTCAAGGTGAGTGACACAAGATATGCAACTACCCAGTAGTCCATCCAATATTTGAGAGGCTTCCATGGTAAAATT
>QEAN01000003.1:7128-7498_290
ATGAGGTCCTTTGTTGAGAATAACTAACGATGTTGGTCCTATTTCCTAAACGGTACCATTCTCGATAAGTACTACCAGCT
>QEAN01000003.1:10048-11051_0
GCAGGTGGTCGGGTGGGTAGAGTCGGTTAAGTAGGAGGTTGGATCTAATTGAACATGAGAGATGAGACGGAGATCATGAT
>QEAN01000003.1:10048-11051_132
CTTGGCGTCGACTGGGAAGGGGAGGTAGTTGAGCAAGATCCCTGTATGATGTTCTGTCTAGCGGCGTGATGTGGTCGTTT
>QEAN01000003.1:10048-11051_264
GGAACCGAACGGTGTTGTGTATTTGGACGGGCCGTTGCAGGTGACATCGTGCGGGGCCCGGTCGGTGCTGAGGGTGATGA
>QEAN01000003.1:10048-11051_396
TCGCACACCAACGCAACACTCGCGTCATCGAGCAGGTGCCTGCACCGGTAGATTAAATCGCATACATGGCAACCCGCCTC
>QEAN01000003.1:10048-11051_528
CCTTTGGAGGGGACCTTCATAGCGGCTGCTCTTGTTGCGATTTTTTTTTTGGCTCAAGGCCTGCCCGGACATGAAGATGG
>QEAN01000003.1:10048-11051_660
ACTGACACTGGGAGTAGGAAGAGTCGGAAAGCAGTCGTCAATGGAAGTAACGATGAGGAGTGAATTGTAATGTGTGTGTG
>QEAN01000003.1:10048-11051_792
GTTGTAAAATCGTAGTCCTAGCGAATCACCTTTGACAATAGATAACAAAGGTTGCGTATATTCGAGAAGACAAACTATGC
>QEAN01000003.1:10048-11051_923
AGGTGGGGTCTGCTGGGCATGATGGGTTCTGGCAGTATGCGAGCAATGATGTCGGCCAAGATCACATTAACCCGCAGCAA
>QEAN01000003.1:11976-12339_0
TTTGGGCGGCCTTGGATGGTCTGGCGACAGATGCGGATGATGACTATATGGCACTCTACTGTGTGTTCTGGAATGGAAAT
>QEAN01000003.1:19721-20157_0
CCGGCTTGATGCGGGTTGGGTGGGAGATGCGTGAGTTGATGGTGCCGGGCGCCAGCAGTATTGTAAATGTCGCCGGTTTA
>QEAN01000003.1:19721-20157_119
GACCTTGATGGTGGCTGGGTAGACAGATGTGTAATTTAGAGAAAAATTTCACGGCGTTTTTCACGGGGAAAATTTTTGGG
>QEAN01000003.1:19721-20157_238
GAAATTATGATTGGAGTGCATTACTCCACTAGTCCTGATGTGCGTGGCCAGCGACAGTATCTCATTATCAGTATCCGAGT
>QEAN01000003.1:19721-20157_356
ATGACGTCGCGACCCGTGGGAAGACAAAGGCACCTAGCGGACCCTTGATGACCAAGATGGCTAGCTGACTAGCTGACTAG
>QEAN01000003.1:21149-25527_123
AGGTTTGGCGTAGTAGTCTTGTTGGTACGATGTGTCAGCTGGCTACGCCGTGGGCGTGCCCACTCGTTAAATCTCAGTTT
>QEAN01000003.1:21149-25527_246
GGTCAACCAATGTAATGCGCGTAACATTTGGTCGGTGCATGAGGACCAAGTGCAACATGGTCACTTTATATGTATTGACA
>QEAN01000003.1:21149-25527_369
ACACAAAGATGACATGGTTTTTGTGGAGCCGGTCATCTCACTATGTCTACTTGTCGGCTGGAGCGGCAGCAGCTGGTAGC
>QEAN01000003.1:21149-25527_492
ATCGTGCCAAATGTTTGCACGGTAGTATAATCTAACCTTCTCGGAAGCCGTTCTTGAATCGACGTGGTAGATTTTTCAAG
>QEAN01000003.1:21149-25527_615
TGATGCTCCATTGGTCTATTTGACACAGACGTCAGCTAGATCGCACTCGAGGGCAGGGCCGCATAGCTGCTACGTACACT
>QEAN01000003.1:21149-25527_738
TTTCTGGTTGTGGAAGCTTCTTCGTCCGCATCGTCGACACAATGAGTGCGACTTGGTATGTCGCATACCAAATGATTGAG
>QEAN01000003.1:21149-25527_861
TGTCATGATGTATCTCGAGACTTGGGTGAGAGAGGTGATAATGTTAGGTCAACGCATCCGTGGTTATGGTATTGGCACAC
>QEAN01000003.1:21149-25527_984
CATGGCGACCTCCTATGTGTTCTGGCTTCGCTGCAAGCATGTGCTGACTTTGCTCCCCTGCCACTTGGCCGACAGCACAC
>QEAN01000003.1:21149-25527_1107
TAGGAAGGTCGTCATCTGGCAATTCCGAGTGCGATACTCCTATATTTATGGTGCGAACACTCACCATCTTGACGGACTAG
>QEAN01000003.1:21149-25527_1230
CTAGGGGTTGACCAACATCAACATGGCGTGGGCCAGAGTGCAGAACAAGACCGGCGTGCTTTATGCGCGTGCTACCTTTG
>QEAN01000003.1:21149-25527_1353
AATGACGCAACCATGAGTTCAGATTTAACCAAAGGGAACAACTGATTTGCACTTGAGGTCTGCCCATACTTGATTTGATC
>QEAN01000003.1:21149-25527_1599
TTAAATCTTCACCATCGCGTGGTCAGCGATCGTCAGCCGCAGCTACGTCGTCGTCGCCGTCCTCTCTCGTGACAATTACT
>QEAN01000003.1:21149-25527_1722
ATCACGTTATTGTGGAGTACTACCCCTGACATTTATGTTCCAAGTGTCGTGGTCTGTGTAGAAAATATTATTATTCGAGT
>QEAN01000003.1:21149-25527_2091
AGAACAGTATTAATCGCTCTACGGCTCTGTGCAGAGGTTACACTGAGCAAGGGAGAATATCCTTGTACCTAGTGGATTTC
>QEAN01000003.1:21149-25527_2337
GTAGGAGGACGACCACCCGATCTATCCTACCGCACCATGCAATTATCTGGGATTGCCATTGCATATGTATCAAAAACAAA
>QEAN01000003.1:21149-25527_2952
AGTACTACTCGCACGCCAATGCTACTAAGTAACTAATCGGATCAAGTACTACTACATTCCAGTTTTGCCCGTTTTTTGAA
>QEAN01000003.1:41524-41786_0
GGGGCAGCCATAATCTATTTTATAGTACTACAGTAATTGTGTTAATTCTACGTCGTGAGGAATAGAGAAGCTATCATAGT
>QEAN01000003.1:41524-41786_91
TCAATGGATCATTCATCTGCACCGCAATTAATGTATTTTTTATGTACACCAAGACAACAAGAGTGTTTGGAAAAACAATG
>QEAN01000003.1:41524-41786_182
GAACGACTCTACACCAAACTATCCATGAAAAAAAATTCCAACGCCGGTAGCGTTTTGTAAGCTCCTTGTTACCTGGACTG
>QEAN01000003.1:45768-46356_0
TGCCAATGGTTCTGTCGCTTGGTGTCGTGTGCTGGGCCTCTGGACCAAGGACCGTATATGCTTTCACTATGCTCACGCAA
>QEAN01000003.1:45768-46356_127
CCTTGACTGAAATAAAAAAAGCCGAGTCGACGACTGGTCGGCGAGTTGTATTTTCCAAAACCTCCGACCAATCCCGACAC
>QEAN01000003.1:45768-46356_254
CTTTCCTGGCAGGAACCTACAGTGCTGATGGCGCACGTTGTCTCTTGGGTCGTTACTTCCGACTTGCGGCGAATCCTCCT
>QEAN01000003.1:45768-46356_381
CGAATGCCCGTAACATACACCGCCCTAATCTACAATATCTTATAATGAGCATATGTATATATAACAACCAGGCATCAACC
>QEAN01000003.1:45768-46356_508
CCTGCTTCATTTACATACTCTATAAAATTACGACTACTACTAATTCAGCATTCAAAGCATCAAGGAGAACAATTATTATT
>QEAN01000003.1:49055-49398_0
TCGTTGCGTCTGTTGCGGTGTCCCCGCTGCCGCTGTAGCTGCACGATTCCAAAGTTTGTGACTTAACATATGCGCCGCGC
>QEAN01000003.1:49055-49398_132
TCCAGCTCCTCTGTAGATCCGCTACATCACGTCGGATTGGACGTAGCGGACTTTGGACAGGCGCTTTGACGAGTGATAGC
>QEAN01000003.1:49055-49398_263
TTTTATCTGTCTACCAAGTATAACACTTTGATGTGACGGTAGACTTTCAAGTGATTGATGGCGACGCGCCATACTTGCTT
>QEAN01000003.1:51361-51986_218
CAAGTTGTGCGTTCTTCAGTGGCGATGCCTATACTATATCTGACTGAAGATAGTGGTCAAATGGTTGCCAGACACGTTTT
>QEAN01000003.1:51361-51986_327
ACACATGGCAATAGAAAAAATATATATACCCTGTACAATGTACCGATGTGCAAGCTGTCTCAAGCTTCAGGGGCCCTTAT
>QEAN01000003.1:53258-54572_1106
GTTGAAAAAGACGCCTTTTGCCAAATCATATGCCTGGATCAGACCAGATGTGGGCTAGCACACACAATTTGACAAAGTTT
>QEAN01000003.1:53258-54572_1234
GTAGCAATATACACCGGTAGTAGGATGAGCTCCTGCGCATACATCTGCGGGTCCGAAAGAAAATTTATTGAAAAAGTAAA
>QEAN01000003.1:55623-56429_242
CCATGTCCTGCCATGGTACATTCTGTTCCCACAAAGCATTCAATGCACACGCGCATGTGAAGACGTGTAATAACAATACG
>QEAN01000003.1:55623-56429_484
ACCGGAACTGGATATTCCCCCGGGCATGGTTCATCCAGTAGTACATTCTGAATACATACACAAACTGCGCTGAGCTACTG
>QEAN01000003.1:55623-56429_605
AAAGCATGTCGTTGTTTACATTTGGTTCGGACGTACTAAAGGACCGCAACGAACGCATCCAACACGACATAGCGTTCGCC
>QEAN01000003.1:55623-56429_726
CAACGGGATGGCTTGCTTCCTTTGTCCCTGGCAACGGCCAGCGCTGCTTCATCTTCGGACGATTGCAGTCGGGGTGATTG
>QEAN01000003.1:57538-57912_98
TGTCTATGACTCTGAATATGAAGTCTCTCCTGTGCCTCGTCAATCTGGACAATATTGAGGAACAAGACAATGTCGTAGTC
>QEAN01000003.1:57538-57912_196
GCTCAGCGACGGGCGTGCCCTCTTTCCATATTTTAGTGATTATTCATGTAATTGTGATTGTCCTACAAGGAATGTCTACT
>QEAN01000003.1:57538-57912_294
GATTTATTTGCAGATGAAGGTCTTCATAAAAGCTGAACATGGAACATGGAACATGCTCTATTCGTTGGCCAAACACAGGT
>QEAN01000003.1:59922-64139_378
CTGGGAAGGAAAAGAATGATACATCAAATTGGGGTGTGATTGATCTTGCCCATTATCATCATATGTCAACTAGTTTTCCA
>QEAN01000003.1:59922-64139_504
AAAAGAACAAAAATGGGTTCATAAATACTTGTATGGCTCACCACTCTATAGATGCGGTTCCTTCGGCGGAGCGGTGTCGT
>QEAN01000003.1:59922-64139_630
GGATGGATGTATCCCTTCCACCGTTGAAACAATGGCGACGGACCCATGGTGCATGTACCGCTGATTATTCAATTCGATTG
>QEAN01000003.1:59922-64139_756
CCGTCCTTTTGGTGACGTGTCACCCATCCAATTGATACGATGGGCACTAGCTCCGTTTCGAAGATGAAAGTTTGCTACAG
>QEAN01000003.1:59922-64139_882
GTGGGAACACTGTGAGCACACGTTTGTTTTCCAGCTTCGCGTTCACTGGATTACCTGGAGCACAGCCTCAGCAGGACCGG
>QEAN01000003.1:59922-64139_1008
GAAAGTATGTCCTATAGTCATATCACGCGAATCTCGAAATGACGAAAATCTTGAGGGAATCACGACAAGCGGTGCCGTAC
>QEAN01000003.1:59922-64139_1134
GCTTAGTAACTTGGTAATCTCATCATTCTCCAGCAAATTTGTCGCGCCGCCAGATCCAATCTCTTGATTGAGTTGCGTGC
>QEAN01000003.1:59922-64139_1260
CTCAACTGTGGGTATATTTTTCTTGATTTCCTACTTCAGAGCAAAAACGTAGGCGACCGTAGACAAGGATTGCTACGGCA
>QEAN01000003.1:59922-64139_1386
ATCAACACCTTGTAAACCTCGCTGTGTCGATGTTATCGAGTAGAACATGGCAATTTTAAGGCCTTCTGGTTTTGCACTTG
>QEAN01000003.1:59922-64139_1512
ATATAAATCAATCACAAAAACCTTTGGGACTGAACATCTCACTTGGATGGAGCTCGCCATCTTATCAACTAGTGCAACCT
>QEAN01000003.1:59922-64139_1638
GTAGCACAATCGTCCTTGGGACAACCTCTGCTTCATATGAGGGACCCAACTCTTGATTTCGTGTACAGCTTCATAGCTAA
>QEAN01000003.1:59922-64139_1764
ATGCGCACGGCTCACCTTCTCTAGAACCGAAGCTGGGGAGTTCCAGGTCAGCCTTTCTACCAAAAAAGTGAACACGCCCT
>QEAN01000003.1:59922-64139_1890
CCTTTTTTTCGCCCTACCGAGTTCGAGGAACCCAATACCAAACCACGATCCCAGCAGACTCTTCAGAGCGATATCCAAAA
>QEAN01000003.1:59922-64139_2016
CGCTCTCAACATGACCAACCAAGTCATTCCCTCGGGCAACTGATTGACCTGGTGAAAAAACTTCTGATACGGTGCAATTA
>QEAN01000003.1:59922-64139_2142
TTTATCAACTGATTTGGTGAGCTCTACTGCAGCTTTCAGTGCCTGCGTTTTATCTACCCCGAAATCTCGAGCCAAGACTC
>QEAN01000003.1:59922-64139_2268
AATAGCCTGTTGAGTCAGGAGGGACGGGAGCAAGTCTCCTTGTTCGTGGCTTTTGGCTGGTATGGCTCTGAAGAGGAGGG
>QEAN01000003.1:59922-64139_2394
TGCTGATTCTGGTACGTGTGGTAATGTTGTGAGGATGTTGGCGAGCTTGACCAGTGTCATGACATTTGATGTCGAGGCCA
>QEAN01000003.1:59922-64139_2520
TACCGAATTCCAATAATGTGCAATGGCTCTTTCTGAAGGTGCGATGTCACTAGATGAAGTCTTTGAGTGTGGTAAATAGT
>QEAN01000003.1:59922-64139_2772
GCTACAGAAGCTTGCTATTCGAGACAGAATGTCAGAGTGTACATCGCGACGCGGAATTGGGTGTTTCGGAAAGCACGGGT
>QEAN01000003.1:59922-64139_2898
CGAGCATTCCCAGAAATTGGCCCATCCGGAACCCTATATACTACGACATCGCCAGTACGAGCAGCTGCAGTCGGAGTAGT
>QEAN01000003.1:59922-64139_3024
CCATACCCACCATGGTCATACATAGAATCAGACAAGCATCAAGCACATCAACTCAATCCAATATATCACATAGCGCTACC
>QEAN01000003.1:59922-64139_3150
TATGTCTGTATAGACATCTACTACGTACTGCTCGACAGTACAAGAGCTACAACCTGAATCAATACATCCGCAAACGATCA
>QEAN01000003.1:59922-64139_3276
TAGCAGGCCTGTACGCGAAAGGATGCAAGGACTTGGAGGTTGCAAGGAGACAGGCTTATATTCAGAATGTCTTTTCCATG
>QEAN01000003.1:59922-64139_3402
CATAAAGTGCGGTGCAAATGGTGCATATAGAGCGGGAGTAGGAACGCCTGGAGTCTCATGGCATAACGACGTCATACATA
>QEAN01000003.1:59922-64139_3528
ACATCAAGTAATGGGCCCAAAGCCACCGTGACCTGCGTCCAGATTTTTCATCGTAGGCCTTATTGTTTCCATGTAGGTCC
>QEAN01000003.1:59922-64139_3780
TTACTTGCCTGCTAGCGAGTGAGTACCATTGTAATCCTATAAATATCCTGAAGCTTTTTCCTTGATAATTTCTAATATAG
>QEAN01000003.1:59922-64139_3906
TACAAAATTAGCCGCAGTGCCCTGCTGAGGAATAATAGGCTTGTGCTGCTCAGCTACAGCTGCGCACGCTTCAACGCCGT
>QEAN01000003.1:59922-64139_4032
CCACTCCTGCCCCTCCTTTCATACATACACGATATCTTTCCTAGTGACTACGTCGTTGGCTCGTAGTTTCATTGAACCGA
>QEAN01000003.1:59922-64139_4137
GTCCATGCTTGGACTTTGTCGAGTCATTGATCATTGATTGGCACTCAGTTCCAGATTGGCATTGTCCTCGCGATGGCCAT
>QEAN01000003.1:66558-67035_0
AGCGAAGCGAGTATGAAGATGAGGCGGCAAATGGATTGAACTTGCACTTTGGATCTTGCTGATATCTTTGTAGTACGCGA
>QEAN01000003.1:66558-67035_100
CGTAGATGCCTCACGCGTCTCAAATATGCTAGGGGAAATGTGTGTTTTTTTTTGGTTCAGATTTAGATTATATTTAAATT
>QEAN01000003.1:66558-67035_200
AGGATGGAGACTGGCTTGTTTCTTACAAAGCGAGAGTTCGGGGCTTATGAAGGTATAGAGGGTAAAGCATAATGATAATG
>QEAN01000003.1:66558-67035_300
ACATCTATATATCATTCGTGGAATAAATTATACCTCATGTGAGATTGAGTTGGGTGCACCAGGCATAATGGGATTCTTCG
>QEAN01000003.1:66558-67035_397
TGCGCCCGGTACGTGGAAGTGACCGGGGCGAGAGATGCCTTTGTTGTTGTTGTTGTAAGGTCGATACAGCTTCAGAGGGC
>QEAN01000003.1:68992-69091_0
AAAAACGCCCAACCTCAATTCAAGTAGGTATGGGATAGAGACATTGGGGAAACTACAAAGTTATCCAGTTACAAGTACCA
>QEAN01000003.1:70435-70651_0
TATTACTTAATTATGAATTAGATTTAGATAGATAGTAATTTAATCATTCAATGTCAAGTCATGTCCGCCCGGTAGCGAGG
>QEAN01000003.1:70435-70651_136
AGAGACGAAACGAAAAGCCAATCGTAAAATACTACTATAGAGAATCAATGAGTAACTCTTATCATAGAGATACGACTCAT
>QEAN01000003.1:71870-72418_0
GTTTGCTATGGGCTTGCAGCTGGCCGTTGCTTTGTGTGGATGAACCCTAGGGTGAGGGCGCTCGAATGAAATTGAAATCA
>QEAN01000003.1:73686-75814_1408
AACATCCACATTTCAAATGACAGGCATCGTTTTTTTTTTGTATATACCTGAACAAATGAACTCATTATGAACTGGAAAGA
>QEAN01000003.1:80564-81297_0
AATTAGTTGTGGACCTCTTGCGTTGTATCTGGTGGTGGTGATTGAGAGGTAGTGGTTTGGGAGCATCGTAGGCTCTGTAC
>QEAN01000003.1:80564-81297_524
TAAACTGTACTAGACAGCGTATTCTCTCATGCAAACGTGGTGTAACTCTGCTCTCGCACGGTACCGCTCTCGCAGGAAAT
>QEAN01000003.1:80564-81297_653
ATCACAATCACGGCAATCCTCGTCTGCAACCAGCCCGTCTACAGCCTGGCACTCTCACAACCCACTTTCATACAGGCAAA
>QEAN01000003.1:82716-82892_0
TTACATTTGATTGCGATTCATTGCGAGGTGCAGTACATGTAAGATGGCTGCGTGTATACCATAGTTGGGTGGGTGGCCGC
>QEAN01000003.1:82716-82892_96
TTCCTTTGTATTGTGTGCAATTTGCTCTTCTGGGTGTAATAAAGATATGTACAAAAGCAGCACGCTACGGTACAATCAGG
>QEAN01000003.1:83789-84186_0
ACCTGCCTTACTTACAATCAGTCAAGTGTCGTGGTGCAAGAATTTTTTTGAGACGGCAGCCGCAGTGGTCCAACCTCGGG
>QEAN01000003.1:83789-84186_106
TGTTTTTCAAACGAAAAATCATCAGAATATTGCCTCAATACCGGTGCTCTATGCTTTATAGCCTGCGTACAACGTCCTGC
>QEAN01000003.1:83789-84186_212
CTGCGTTATGAATCAATAACATCCTACTTTCACGGTACACGTCTATACGCATAGAGTCAGATTTGCGCGGCACTCTGTCC
>QEAN01000003.1:83789-84186_317
TTAGAAATATATGCAATAAGTGATGCAAACACGTTATGATACAAAATGGGACTAGACGTTACAGACTCAAAAAGTTTTCT
>QEAN01000003.1:87035-87377_0
GGGGCTGGTGGAATTCGATGGTTTGGATGTTACGAGAAACGAAAAAAAAGAGGAAAGGCAGCCAGATATGTTATTGTGCA
>QEAN01000003.1:87035-87377_131
AGCAGATGGCGGAAACTTCGGGACTGTCGCGTCCACACAATGTTCTGTGGCCAATAACAAGACCTTAGTGGCCAGTCCTA
>QEAN01000003.1:87035-87377_262
TTGCTTTGTAATTACTGTAATACATACAAGGCGTTGGTGATGGTGGCGGTCAACGAGGGAATCTTGAGTCGGCTGCCCTG
>QEAN01000003.1:87959-88332_0
ACTGTGTCGATGTGCTGGAGTGAAGAGACCAAAAACGGCCTAGCGAATGCTCTGGCTGGGACCGGGGGATGCCTTGTGTA
>QEAN01000003.1:87959-88332_98
ACAATGGTACGAATGTCGCCGACACCTGGTCGTTCGCTGATGGCCGGATGCAGGGCTGGATTGTCGGATCGGAGCGAGCA
>QEAN01000003.1:87959-88332_196
AGGCAGCGGAGCGCAAGCGGCTCCTGCCGGACTCCGTGTCCAAACATGTCATGTCAGCGGACTAGTGCAACCGAACCACG
>QEAN01000003.1:87959-88332_293
TAATGCACTCGTCCTGGACAGTCTCGATCCGAAATTGCCAACATCGACCACGACATTTTTGCAGAAGAGGCTGATCAGGA
>QEAN01000003.1:91150-91558_0
AGGTTTATCGTATATGTAGGTACACAGGCTCACATAGTGTACGGAAACACTAATCGAATCAAAGACGGGGGTAAAATGAC
>QEAN01000003.1:91150-91558_110
ATAACATATCATATAGGATAGATTTTCTAGGGTGTTTTTTGTTTTCCGTTCATTTTTGTAGCTGCTAACTCCATCTCGTG
>QEAN01000003.1:91150-91558_220
ATACTAATCTTTTAGTACTAACAACGAACTTTCTTTTTTTTCTCGCCCAGTTAGTCGTGTAAAGTAGTACTGTGGTGTAG
>QEAN01000003.1:91150-91558_328
GGGACGCGTGTACTATTGAGAGGAAATGCTACGTAGATTGCATCTGCACACTGCAAAGCGACAATGGACGTCTGCGAGTA
>QEAN01000003.1:92879-93166_0
TTGTGTTTCGCGAGCATCCAACGAGATGACGATTGAGCAAGGGCTCGCGGGCTGCAGTAGAAACGCCAGAGCGGACAGAG
>QEAN01000003.1:92879-93166_104
CGGCCACAACGGGCCCCGTTTGTCTCTGTCGTCTGTGCGCACAAGCCCAACAACCACGCCAACCGTGTTCTCGGTCACCG
>QEAN01000003.1:92879-93166_207
ATTACAACATTTCCCATGATACAGGCGTCTATGATACAGCGGAGCAAACGATCACGCGTCGCCACTCGGCAGCAGTTGTC
>QEAN01000003.1:93895-94730_0
CCTGTGGCGGTATATCTCCTTGTCGGTTGATTGATTGTGTGTCTTGGAATTGAGTTTCGAGCCGAGCTGCGATAGTGTGG
>QEAN01000003.1:93895-94730_126
CTGCTCTTTTGGAGAGTATGCGGACTGGTCAGTGCGTGTTTCATGCCTTGGTTTCCGATGAATTCCAAGTTGCGTCCTCG
>QEAN01000003.1:93895-94730_252
ACCAATTTGCAAAACAGCGATGAAAATATACGCGATCTATCACTATTATGTCTCAAAGTTGTCCAGTCTACTCTGGCCAG
>QEAN01000003.1:93895-94730_378
CAATCCGTAAGAGGAGCTTAAATCACGGTAGAAACTACGCAAGGGAACAAAGATCCGAGATGCAATAGAGGGCAGGGCAC
>QEAN01000003.1:93895-94730_504
CCGAAAGGGCATACAACGCAGTGACTCACGGTGACTGCACAGTTGCGCATGCAGCGTCAGCTCAGTCACACGAGCAGGGA
>QEAN01000003.1:93895-94730_630
ATCTTGGTTGGCAATAATTGCAATACATCCCCGTCCTGCATCAGTCCGCATTTGGTCAATGGCCACGTATTTTCCGTACG
>QEAN01000003.1:93895-94730_755
CCCGTGAGCTGGAGGCCTTGGAGATGGACTTGAATGTTCATCACCAGCTTTCACTGAATAACAGCAATCCGGGAGCACCG
>QEAN01000003.1:96449-96685_0
TTGGTTGTAGTTTTTCGTGTAAAGCCTCGTGAGTAAAAGACATGTATCGACTATTTGTTGTACTGTTTTTTTTTGTATAG
>QEAN01000003.1:96449-96685_156
AGGTGAGATTAGCGATGTGGTGGGGCTGCATGATTGTGGGGGAGGGGGGAATGCGTGCCCGTCGTCCAAGCGTCACAGCG
>QEAN01000003.1:97018-97130_0
ATCATTAGGGACCCGCCCTTGAGTTAAAACATCACTTGCATGAATACTGTCTATTCGCAGACGTATATGAAGCTATAACA
>QEAN01000003.1:98515-99158_0
GGATTGAAGTACATATATTGTATCAATGGGACTGTTAATTTTTTATTCTGTTTGTTCTCTATTGTATCTGACATGTGTCT
>QEAN01000003.1:98515-99158_226
TTGTTTTGTTTTGTTTGTAGTACTTGTGCCAGAGGGCTCCCCAGAGCGGTTCACTGGTGAAACGAAATTTGTGGCCTATC
>QEAN01000003.1:98515-99158_339
CGCAGCAGAGAGAATTGCCGAGTTTCATTTTCATCCCGTTGGCCGCTATATAGGCTGCCAGCGTTTACGTATTGGCCTGC
>QEAN01000003.1:98515-99158_452
GTGTCCTGGATGTCGCAAAAAGCTCAAACTCCCGCTATCCTTTGATATTGGCTTACTCGTCCGCCAGCCCATATAGTGCG
>QEAN01000003.1:98515-99158_563
ACCGCAACCGCAACACTGCTGAACTCCAGCGACATTGGGCCCATCTCCTTGTCAGGAGTGCTGAAGCCACATTCTGGAAA
>QEAN01000003.1:100605-101878_0
GGGTATATATGCTGAAACGCATATCATTTCTGCATACCGACCTGCTGGGTCGTGTAGTAATCAGCCTTCCCTTGTCAAGT
>QEAN01000003.1:100605-101878_120
ACCTGCAACGTGCTGTATAACTAATAGAGGAACGGGTGCCGCGAAGACGTGACGCGCCCGTCTCTTTTGTAGACACTATG
>QEAN01000003.1:100605-101878_240
GCTGTTCCAAGGTATTGTCGAGCAATGTTTCATTTTGTCCTGACGTTTGACACTGCTATTGCATGAGCCTGGATCTGGGA
>QEAN01000003.1:100605-101878_360
ATCGCTTCCAAGTTGCACCCACAACCTTGAACAAAACATCAGATAACTGTCGATTATATATCTTGGATGATGTATAACAT
>QEAN01000003.1:100605-101878_840
GTGTGACTACTCCTGAAGGTTCTAACGCGGGCAGCGCAGATCTTTTAATTATGCACTGAGATTTAGACTCGTAGGTGGAA
>QEAN01000003.1:105292-105688_212
CGTAGATTAGTTACATGAATTGCTATTTATTATTGATATTTCTTATATAATTATCCCGTATGATTGGAATTCCCAACCTG
>QEAN01000003.1:105292-105688_316
TGAAGATCAATCTAGAGGAAATAAATTTTCTTGGCCGTGTACAAAGCATCCAAACCACCCAGACAAGCCAACGTCGATAA
>QEAN01000003.1:112448-112719_0
TCCGACTAGTTTCGTGATGGCTATGGGGTTGATGGGCCAAGCCGGACCTGTACTAGTACTGTACTACTATAACTACTATG
>QEAN01000003.1:112448-112719_96
GCACCCGTTCCTCTCTTGAGGATGTTTCTATGTCGCCAAAATCAAGAAATGCGAGGCCGCGGCCGAACGAGCGATCGCAG
>QEAN01000003.1:112448-112719_191
ATATAATGCGGTCGGAGGCCTCGCGAACCAGCTGCGACGTGGCGCCATGATCCGAGACGTGATTTACAGCTACAAAGCAT
>QEAN01000003.1:114564-114885_0
CAAAGTCTTGATTCATAATATATACACTGTCCGAGACCATTGACATGTGGTTGTATGCAATTGGAATATTTACCGGCATC
>QEAN01000003.1:114564-114885_121
ACATCATTTTGTTATTCGTTATGCGGCGTGCACCAATCGCCGAGTTTTGTAGGTCAAATAGCTGTTACCTTAGCATCTCA
>QEAN01000003.1:114564-114885_241
CCGGCGTCGATACAAATGGGTGAAAGCAAAAATAATACATGATACAATCAGAAAGGGGAATGCATGACTACTCAGTACCT
>QEAN01000003.1:117604-118553_0
TCGATCTTCGCCTCGACTCCTTCGAAAAAAAACGTATCGCAAACGCCCCATTTCCAATGGACTGGGCGTGGGTACGAGTC
>QEAN01000003.1:117604-118553_125
ATAATCTTTCCCACGTCGTTGAGCCCGATTGGAGACTCTCCTTCAGCATCTGTCAAATAGCGAAAACCACAGTCGCTGTT
>QEAN01000003.1:117604-118553_250
TTGAAACAGGTACGTCTAAGGTATCTTCAATATCGTCTTGTATCCACTGGATGGGGAATTGCAAGATGCCTTGGAGCGTC
>QEAN01000003.1:117604-118553_375
ACTTCAACGACTATACCAGATACTTTAAAGATATTTGCCATGGGCAGAGTGTAATATCGAGAATCAATTTGAGACATTTT
>QEAN01000003.1:117604-118553_625
TCTGAAAACAGATTCAGTGACAAATGTCAACAATTAGTAGGTGAAATCGCAATAGCAATGCAAAGATCATGAAGCTATGA
>QEAN01000003.1:117604-118553_750
GAGATTTAATAATTAATAATAATGTATTAACAAATAGCACGGATTTACACAGCCGAATACGGAAATACAAACCAAAACTG
>QEAN01000003.1:117604-118553_869
TTATGATTATCCTGCCGTACACCTCATCTAAACTCAAGGAACGTACAGATGTACAACCATTACTTTTATGAAGCACGATA
>QEAN01000003.1:123129-123257_0
TTATTGTCTCCGTACTTGATGGTAAAGATAGGGTACCTAAAATATATCGCATTATATGGAATTTTTTTATCTTCGCATGT
>QEAN01000003.1:123129-123257_48
GCATTATATGGAATTTTTTTATCTTCGCATGTAGCCCTTTGATGACACCAGTCTAGTAACGTCACGGGCGTCGGAAGGCG
>QEAN01000003.1:124120-126235_0
TTTCTATTCACTTGACGCTTGGATCGATGAACGGAACAACAAGTCGTAAGCCACCGATGGTTGGGATACAACGACTAGAT
>QEAN01000003.1:124120-126235_128
GGCATAGTAGTCGGCGTTCAATCGGACACAGTGGTGGACTGGTTTGTGTTGAGATGCAGAGGACATGCATTATTTCTCCA
>QEAN01000003.1:124120-126235_384
GGCCGTCAAAGGACATGTATGGATCGACATTCGCCACCCAGCAAACAGCTTCGAGGGACAGATCAGGCAGAGTACAAGCA
>QEAN01000003.1:124120-126235_512
TGGAATCTATACTCAATCCAACGAAAAGGTAGGTGTAGATGATCTGATCGATAGAAACTGGAATGGGTTGAGCCCGGTTG
>QEAN01000003.1:124120-126235_640
TTGTCTGATCATACCAGGATCTGCGCGTTCCGACTTGGATTTAACCGTTCCTCGCGACAATTCTGTCAAACAGGGATGGC
>QEAN01000003.1:124120-126235_768
ATGCGGATCAAGCAAGTGGAGAAGCAGAATCGGTTGAAACAAGAAGTATGTCTCTCGTTTCATGGTAAAAGTAGGAAATG
>QEAN01000003.1:124120-126235_896
GTTACCACCACCATTTAAACTGAAGGAATTCAGGGACGTTCCGTCAAAGCTAGCTACCCAACGATGCAACGTATGTGGCT
>QEAN01000003.1:124120-126235_1024
CACAGTCCCTGGAATCGATGCACTCACTGTCATCTGCACTGGATTGCATAGAGGATAGGCAGACTAGCGGGCCTAAAACT
>QEAN01000003.1:124120-126235_1152
AGCAATGATCCACTTTGCACTAGTTCTACACAACTCTAAGTTCATTTTAACAATAGAGTTGTGGCACTCGCAGTTTCATA
>QEAN01000003.1:124120-126235_1280
ATTGAAAAAATACACTGACCAAACGAACCCAGGTCAAATATGTTTCAATGATAGAGGACACATCCATTACCACCATCTCG
>QEAN01000003.1:124120-126235_1408
ATCAAGGCGCATGTTTCAATGGTCTATGCTGATTTTGTTATAACAATCTAGTCTGCTGGATCGTAAACTGGATTGGGCAA
>QEAN01000003.1:124120-126235_1536
CGTGCAAGTTGCTGTTTCTCCGCAAATTGCTAACATGATGCAGCTGCACCGTAGAACACCCAAAGGCATGATGCGTAAGT
>QEAN01000003.1:124120-126235_1664
CCTTTCTACCACCAGTAATACCGGATGATGAACGTATAAACACACTGAACTTTCTTCAACAAGGTAATCTTGATCCATCT
>QEAN01000003.1:124120-126235_1792
CCGAGAAGGTCTGATACGGGACTTGTCGCGTTTCCCAGTCATTGTCGAAACGCCATCCATGAAGCGGAAACGTGCGGCAA
>QEAN01000003.1:124120-126235_1920
AGACGACAGTGTATGTGGAGAAAGAGTGGAGTGGTGTAGAGAGTTCATTGAATGGTGTGGCAAAAGCAGCGCGGGTTTAA
>QEAN01000003.1:124120-126235_2035
TAGAAGTAGTAGTAGTAGTAGTAGGGGTAGTGGTAGGGTATTTGTACATACTAATAGAGAATATTGCGATCGATGATGAA
>QEAN01000003.1:127528-127671_0
GGATTAAAGCGGGGCTGTGATCTGACTGATGTGCGTGTATAGCGGACGCTGTGTCGGATCTAGACAGGCCTCCTGTATCT
>QEAN01000003.1:127528-127671_63
ACAGGCCTCCTGTATCTGAAGAGCCGCTAGTGCTTTCGGGCTGCGCCGCACTCGTGGATCTGTAACATCCACGATTGGAG
>QEAN01000003.1:129262-129926_0
TTGTTTGTAGATGAAGTTGTAATTAGGCAGAATATTGTATGCAGCTCCCTGTAGTACCCTTTGTCCAGTGTCGTTCACTA
>QEAN01000003.1:129262-129926_234
GGGTGGAACTACACTTGTGCAGGTAGTTAGATACTATCGACCACCTGGACCGCCTCGACACCCATGATAATTGCCGCGAC
>QEAN01000003.1:129262-129926_468
ATCCGTCTAAGAGATAGTCCGTCCCACTATACAATATGAGCAGATCGTGCAAAATCAGGTGTGCGAGGTGTGCCAGATGT
>QEAN01000003.1:129262-129926_584
TTGCGTAGCCTGCACGCCAATCGATGACCCTCACCTACAAACAGCATAGCCGACTTGGACCATACTGGAACTAGAACAGG
>QEAN01000003.1:134883-135981_1018
ATGATTTTACAATGGTCGGGCCCCACAAAGCCCGATATTAAACACTTCTCACCCCATTATTACTAATCTCAATATGGCCA
>QEAN01000003.1:138359-140055_0
TCTCCAGCTGTGAATATTGTACGGGCTAGTACAGCCTGCTACAGCGGTGCGGGAAACATGAAAACAAACCACTCCGCCTC
>QEAN01000003.1:138359-140055_125
CCACAATTACGATTACAATCGTCTCACATCGCGGTCCGACGTGCCGAATTATGTTATCCTTATGGTGCAACTGCGGCAGT
>QEAN01000003.1:138359-140055_250
ATACACCTAGACAATGGAAGGACTTTATAGTTCGTTCTGGTTTGACCACAATTTTATGTGACAGCATAAAATATCGTTAT
>QEAN01000003.1:138359-140055_375
CTTTGTACACTTTAGTCATTCAGGCCGTGCTACGTCTGCATGCATACGCATTTGTCAATTACCTCTTCATACGCTTAGAA
>QEAN01000003.1:138359-140055_500
TATGTAATAAAATACAATATCGCTAAGCTGAGTGAGCGCAACCCCTTTGTACACTTTAGCCATTCAGGCCGTGCTACGTC
>QEAN01000003.1:138359-140055_625
TGCACGTCGGACCTCCCCTTTCCCTCACCACTTCGAATCCTCTAATCTTCATTGTGGTTTTTTTTTTTGGTTCGGGTCTC
>QEAN01000003.1:138359-140055_875
ACAATGGGACCTCAAGATGGGCGGCGACTGAAATGCACTGATGTTTGCCCCTTGCCATTATCCATGTGGGTTTCATTAGG
>QEAN01000003.1:138359-140055_1125
ACAAAAGTTGTAATTCGACGGCATACACCACTTCAGCAATCGGCATCGTCGTAAAGAGTGAAACTTATTACTTTATATAC
>QEAN01000003.1:138359-140055_1250
GGATCATCCATCTGAAGCGATATCCAGTGTTACGGATGGCCATATTCCAGTTGCATCGTCTGTTGCTGGACAATTTACAA
>QEAN01000003.1:138359-140055_1375
AAGAAGTGTCATAGAGTGATGACACAAACGGCACATTGCGACACTCAGAGTGTGGTGACGCCCGAGCCTCTGGGCACGAC
>QEAN01000003.1:141265-141707_121
ATGATTCTTTTGCTGAGCTACCAGGAATTTTACACGCAGCTTTTAGTGTCCATTTGGTGCACAGATTTCGTCGTCCATAT
>QEAN01000003.1:141265-141707_242
AGATAGGAAGCATGCCGTCCAACACGCAGAAATACTTGCGTCCAGATAACTATCTTGATATAGATTATGTTGGCACATGT
>QEAN01000003.1:146470-148291_0
TTCGCTGTGACGGTTACACAGAATAACGTGCAACCGAATCCAGCGTCGCCTCGCCTTGAGCCGTTGAGCGGTGGATAAGA
>QEAN01000003.1:146470-148291_125
ACCTTGGAGTCAGTATCAGCGAATCTCACCGGTTGCGGTTGCATTGGCGGACCAGTCTTGGTGGATTACATCGAGAGTTT
>QEAN01000003.1:146470-148291_875
TGTGGCTATTTCGCTATTATATATTTCTACCATGAATTGTCCAGGTCTCCGACTGTGCAGGATATTGATGCGTTGGTCTG
>QEAN01000003.1:146470-148291_1375
ACCCATTCATCCTCTCCCAAGCCATACCTCTTATCTCGAGCAAGTCTGAACATATTGATCAAGTTTTGATGGGTCGGGAT
>QEAN01000003.1:146470-148291_1625
ACCGATCCGTAGATCGACAGTGTAATACAATAGAATAGATATATGTTAGATGTAGCGCGTATCTGAGCGCGTGCATGACA
>QEAN01000003.1:146470-148291_1741
GGGCCAGACGCCCATATTTCACACGCTCAGCGCACGCGCACGCGCACCGGACACGGCGAGGCTCTATCCCGTGCAACCAA
>QEAN01000003.1:149514-149642_0
CCTGTGGTGTGATCTGGTGTGGTGTATGCCATACAGGATGCGGGGGGCAGTGCTTGTGTAGTATCAGTGTGTATATCACG
>QEAN01000003.1:149514-149642_48
AGTGCTTGTGTAGTATCAGTGTGTATATCACGAATTTGACTGGGAACTGGAGCTGTTACGATACAGAGAAATCCGCAAAA
>QEAN01000003.1:153068-153534_258
GTGGTGACGCGCGAGCCACTGGGCATGTCAAAAAGTTTCTCCGTCTCCCTGCAAGGCGTAATCATTCCAACCATCTCACA
>QEAN01000004.1:5986-6072_0
CGCCCAAAGGGAAAGCACCAAGACGAACTATTAATATTTTAATTTCATATCAGCACACCGACGTATATATATATATATAT
>QEAN01000004.1:7654-7835_0
ACTTGATCATTGTATTGTTTTTGCACTTAATGGTACCGGCATTATCCTCGAGAGCAGCAGTAGACAATCAAAAGTGCAAA
>QEAN01000004.1:7654-7835_101
TATATATGTACTTGTGTATTTGACATACACACAGATCGTCGGACAATTCCCAATGCAGTCCAACACACTTTTTCTCCATC
>QEAN01000004.1:12506-12926_0
CAAGACGTCACTGTCAATGACCAGCGATTGGATGTGAAGTCAGGTATAGTCCGTATTCCCTCGAGGTTTGTCACTGCTGC
>QEAN01000004.1:12506-12926_114
GCCCAGTGCAGCGGTGAGTCAGCGCACTGGATGCAGGGAATGCAAGGCAAGGCAAGGCAAGGGAGGGGTGCTGGAATGTA
>QEAN01000004.1:12506-12926_228
CCACGCCATGCCAGTGACTACATTGCAACGCGTCGGGCGACCTACTGCCCACTGCAACAGGACGGATTGCGCATGGGACT
>QEAN01000004.1:12506-12926_340
CTCACCTGGCACACGCCGCTACCACGAGGCTCGAGCATCGCAGTATTTAACTTACTGAACTATGCAGTAGACACCACGCC
>QEAN01000004.1:15236-15338_0
ATTCGATAATTTCCACGTTTGCATTGAAATATGGTAATTATCATTCTCTGTAGATAGTTGGTGTTTCCAAACCCATTTAA
>QEAN01000004.1:21977-23214_0
AGATTAGACACCTCTCCACGGAAGCGCCCCCCAAATGCATTCCGGACATGTGCCGAACCAAGAAACATTCTATTGGTTCT
>QEAN01000004.1:21977-23214_129
ATTGTATCCTCGCTTTCTCCTCCAATAAAAACAACTCTCCAATCTCTACACATACACCACCAGCGACAAGCGTTGAAGGG
>QEAN01000004.1:21977-23214_516
TCAACAACACCAACAGAGGGATCAGACGACTATTATTAATACCATAACTATTTGAGAATAGAGAGTCGTCATCACTCACA
>QEAN01000004.1:21977-23214_1032
ACGGACCCAGCAACTACAATTTTTACATAATTCATGTTCCGGGGTCTCATGAGGCCCAATACCACATTAACATTACTAAT
>QEAN01000004.1:21977-23214_1157
AGTCCATCTAGAATTACAGAATAAAGTAAATCACCATCAACCGTTCCTTCAGTAGTGGTAGCATTCCAACGATTTGGTTG
>QEAN01000004.1:24307-24469_0
GCAAGCGAGGGCTCAATAATAAGGTGGCTACCCCGTGAGCTAATCGTGAAGAATATCGCAAATGTATACGCAAATCCATG
>QEAN01000004.1:24307-24469_82
AAATAATAGTAATGACGCCTATCTACTAACAAACATTCCTATTCCTGACTATGATACATCTACGGACAACCTCGCCTCCG
>QEAN01000004.1:27387-41746_0
ACATTAATTTATTGCTCAACTGAGCGGAACCGATGGTCGAGAACTGAAATTAATAACAAATAAAGTGTCAAAAGTAGCGA
>QEAN01000004.1:27387-41746_122
TGTCGCTCAAACACTCAGCACTTTCGTTCCATGGCCTCCACGTCTGCAGCTGTACACTGTCCGCCAACCAACCAACTGTC
>QEAN01000004.1:27387-41746_244
GCAGAAAGAAATACAAGGTCTACGAATGTAAACGCGTGCTGGTGACCAACAACCGCCGCCGCCACCTACAGTGCTTCAAT
>QEAN01000004.1:27387-41746_366
ACAAACTCTCCTATACTAGCTCTAGAGACTTCAAATCGAGCGTCCGGCACAAACTCGAGTCCTATATCTGACAATATGGA
>QEAN01000004.1:27387-41746_488
GATCCCTCCAGGCGTCTCAAACTTTGCCACCAGCTTCTCCGTGGGTGCCTCTCCATCAGTACTGTCATGAGTCAAGGATG
>QEAN01000004.1:27387-41746_610
CACTAAATATACCCGGCGGTTTGGTTTGTACGTCACCGAATGCAAGTTCGGGAGGCCCGTCTATATTCACTACTACTTGC
>QEAN01000004.1:27387-41746_732
TGACGATACGCCACTACTAAGGACGTGGATCCTAATTCGACCTTCCAGAATGGTATCATTATGAATGGGATTAAACTATC
>QEAN01000004.1:27387-41746_854
CACTTCCTTCCCTAAAGCTGCCCTGAGAGCATCCAGAGATAATACATAATCTCCTGGCATGGTATCAAGTGCTCGCAGAT
>QEAN01000004.1:27387-41746_976
TTAAACGCAACACCACCGTGCCTCGTGGGGGCGGTACGGTTTGTGGTAGTACTATTGAAATGTCCCCAACCAGCAGTAGT
>QEAN01000004.1:27387-41746_1098
TTTATCACTGCTTTAAATGGCGGGACAGGTGGTGATGATTCATTGCCTTCCTGCATGGCATTTCCAAATAACTCGTCCAG
>QEAN01000004.1:27387-41746_1220
TCCCGGCCGTTCGTCACCTCTCCTTGTCCTTCGATTTTAACTTTTGTCAGCTCCATAAGCGTGATAGCGATGCACATAGA
>QEAN01000004.1:27387-41746_1342
AAGATTAGCTGCCATCACTCTCATCGTATTAAAACCATCTTCTTCGATAATGGCGTCTTTCTTGATGTTAAAGTTGAACC
>QEAN01000004.1:27387-41746_1464
GACAATGTCAAACAGGAACTTTGCCACTACATACCTAATACTGGCGGTATCATCATCATCTCCTACGTTCGAAGCCGTCT
>QEAN01000004.1:27387-41746_1586
TGTATCCTTCACCATCGACATGCGGGGATGCTAAATCCTATCAACATTGAATAGCTGCGTAACTGTTCCATGAAGCCAAC
>QEAN01000004.1:27387-41746_1708
CATCAGCAGGTCTAGTCATTGGCACAGTTAGTGCTGGCGTTGTTATTTGTTGTCCATTAATTGTTTGCTGTCCATTGGTT
>QEAN01000004.1:27387-41746_1830
TGTCCATTTATTGATTGTTGTCCACTGGTGGATCGTTGTCTACGTAAAGCGTGTCTTTGACGGATATTATTCATCCTAAT
>QEAN01000004.1:27387-41746_1952
CAGATCTTGAACTTCCACCCAATGCAGTAACACTAGGCACAGATCCACTCTTGTTAATGTTACCCTTTATCGCACAGAAC
>QEAN01000004.1:27387-41746_2074
AGTGTCTTGTCTGGCACTAGCGCTCTAGCTTGCGCATTCTGGGCATCAAAGGTTGCATACTCGGTCATGTATCTCTTCAA
>QEAN01000004.1:27387-41746_2196
TTTCTTGAACGTTGGTTACTGGAGTTTGAGGGCAGCTTTCCTTGTCGGAGAAGCATACATACATCAAACAATTGAACAGC
>QEAN01000004.1:27387-41746_2318
CGCCTCGTTTAATCTCTTTTCGGCTCGACTTGCCATGAATCCTGATCCAGCTGGCCTTTTCTTTCCGTCCAACTATAGGA
>QEAN01000004.1:27387-41746_2440
TTCAGATCACGGTACCTTGGCAGCCTTTTGAACCTTGTCCTCATATTCTCTGGTCCGCTTTACAAAGTCGTTCTCATACT
>QEAN01000004.1:27387-41746_2562
GCAAATGCGGCAATTGGCAGCTTACAAGTCTTAATTTGGACCAATCTGGATCAGTCTCGCCTCTTGTCCGCAGTGGTTTA
>QEAN01000004.1:27387-41746_2684
GTGGCTACTTCGGCTGTCGCCAGCAGGACCTGTTCCCAGACAGGGGCAAATGTTCTGGAGTGGGGAGACAGAGTCAGGTG
>QEAN01000004.1:27387-41746_2806
AAAGTGCTCCTTGTCGGTAGTTGGCTGCTTTTTGGATAGTCTCCTGAGCTCATCCGCATATCGTTCTTCAATCTGCGCCC
>QEAN01000004.1:27387-41746_2928
ATGTCTGATGTGTTTCCTGCTGGCGACATCCTTCACACCTTTCACGGAAATACTCGGCGACTTCCTCCTCGATAGCGCGG
>QEAN01000004.1:27387-41746_3050
GGCTTCTCAAACTGCTCGCATGCACGAATAGTGCAGAATCGATGATGCAGAACGATGGTGACATGGCATGGCAACCGAGA
>QEAN01000004.1:27387-41746_3172
TGGCGTCTGTAACTGGATCCACTTACACTGAAGCTCTCTACGAAGCGCATCCTTCGCCCCTGGAACTTCCGCGAGGCAAC
>QEAN01000004.1:27387-41746_3294
TCGATCAATTCGCGTGTCTCGAGAACTGGAACCGTCGCTACATCATCACAGCTTCGGAATTCAGCCTAAGATCTATCTCT
>QEAN01000004.1:27387-41746_3416
ATAACTATGACTATACACTATGAGCATATCCCCGTGTCCTACTTTGCATTCCCCAGACACTTTATAGCTGAATCCGAGTC
>QEAN01000004.1:27387-41746_3538
ACGTTCCAATAGCTGATTCTGACGTTTGAGGAGCTCATTGTGTTCACGGAGCAAGTTTTCCAGTCTGCAAGATCTATTAT
>QEAN01000004.1:27387-41746_3660
AACCTAATGATACATGTGCCCATACAAGCCACTTACTGAACAGCCAAAACGCACCGGCGGACATGAGGGCATACACGGTA
>QEAN01000004.1:27387-41746_3782
TGCTTGAAGTTATTGAGACGTTGCGTAAAGATTTCCGTAATGGATTCCTGGCGATCCATCATGTCCGACAACCGCGAAAA
>QEAN01000004.1:27387-41746_3904
TATCTCAGGAAACGTCAAAGTGCTCCACGGTAATTCTCTTTGCATCTTGTCTGGATGTATCGCATCGATAGAGCTAGGAT
>QEAN01000004.1:27387-41746_4026
TTGTTGAATTTCAGCTGGGCATTTTCCCACTGATCCAGCGACTGCTCAACTCTATCACTAACAAGAAACACTTTTTCATC
>QEAN01000004.1:27387-41746_4148
ACTTAATACCATTTCAGTACATTACGTTGATTATCGTGTACTACCAATCTAACTGTGTTTCTTGTCTAGTAAATGATATC
>QEAN01000004.1:27387-41746_4270
GTTTCAGCGTACATCTACATATCATGTAGTGTGGGTTACCAATCTTCAAACCATCCATCTTCCAGACATCTTTACTTACT
>QEAN01000004.1:27387-41746_4392
ACCCATTTCATGAAGCAGGCTTTTTTCGCAACTAGCTCAATGCGTTCCAGCATTCCCGCTGCCAATTGCCGTTTACTTGG
>QEAN01000004.1:27387-41746_4514
CAATAGTCGTGTCATGTATCGGTGGCGCCACACACTGAATACCCTTCTTGATACAGCAAATATACGTAGACTATTTGCTA
>QEAN01000004.1:27387-41746_4636
AAATACCTAATACGGGGAGAAAGGTATCATACCTCGACGAGTGTCTAGAACATATTTCCATTGTGCCCAATGCCGGCCGA
>QEAN01000004.1:27387-41746_4758
TCCACAGCATAAAAATCTAAGCAGTTGCGTACGTATTGAGTCCAGTGTGTTCATAACACAGAAATTCGTTCTGCAACCTA
>QEAN01000004.1:27387-41746_4880
TTTCAATCTTGTCACTTGTCGCTTGCCTCCACAAACCAAAACTCCCCACTATCATCCTCCGTTGATTATACAGCACCAGA
>QEAN01000004.1:27387-41746_5002
ATCCAACCCTGTAACGCAATCCTTGCTTGATTAAACACTGTAGCCATATGCACCAATTTGTATTGCAGGAGATTCATCGT
>QEAN01000004.1:27387-41746_5124
TAACTCGTGATAACGATCGGCTACAAGTACTCGATGGTGCTCAATCATCATTCTACTCCTCCAACGCTTCAGTGCTGCTC
>QEAN01000004.1:27387-41746_5246
TACCGTGAACGGATGTTCCAGGCTTCATCCACATCATTACCGTTCGTCTTTTCAATGCTAAGTTATAATTACCATCGGCT
>QEAN01000004.1:27387-41746_5368
ATTCTCATGTAGATACGTTCATACCACACCTGTCGACGAGGCGTCTTCAACAAGTGGTCGAGATATCGGCATTTCTGTTG
>QEAN01000004.1:27387-41746_5490
TAAATGACAGTGGCGAAATGACGTAGCTGAAGCGATCCAGACCCGCTGAGATACTTGATACTGTTGCCAGTCTATAACCA
>QEAN01000004.1:27387-41746_5612
GTGGAGATCGACCCTTCCTTGGTGAATACCAAGGTGACATTGGTCGTCTGGTAGGTGGTGCTAAATCAAATGCATCCAAA
>QEAN01000004.1:27387-41746_5734
AGCGGATTGACCGGCTGATGTTCGTAACAGGGCTGAATATGATAATACGTGTGAAACGTGGAAGCGTCTGGAACGAGTGC
>QEAN01000004.1:27387-41746_5856
TGGGATGTACCGGCTGACGTATTCTACCGATGACGCACTCTGATTTGGCTTCAGTCCTAGTCAACAAAAAACTACTTTTA
>QEAN01000004.1:27387-41746_5978
CTCGGACAAATGACCTCCATCCGAAATTCCCACAGCCATGCTCTGAAAGCAAGTCGGGCTATTCGACGAGTATATAAAAC
>QEAN01000004.1:27387-41746_6100
CCATGCCCCAAAGCCCACAGTAAACAGTTTTATTCTTCGGTAACGCCTTGCTCTGAGCAGCTGTTGATGTGGCAGTTGAT
>QEAN01000004.1:27387-41746_6222
GAAGTTTTCCTCTCCAATTACTGAAACTTTTGGTTGTTTCCTGTTGCGCCTTCGTCACTAACTCCATTTGCAGCTTTACA
>QEAN01000004.1:27387-41746_6344
CACTTACACGACGAAACAAACGCCGAGACTTGCAACACTTGACAATATGTTCAAACACCACACGCTGGGTCCGCCTAGTT
>QEAN01000004.1:27387-41746_6466
TCTCTATTAGTAAAAAACTTCCATCCTATAACGCAGCGCTGGAGTACAACTGGTTTGGTTGTGAATTACACTGTGTTGTC
>QEAN01000004.1:27387-41746_6588
AGAGACCGCGAAGCCTTGTTTCGTCGTTGAGATTCTTTTGCAACAGCATGCCAATATATTAGTCTCTTCCTACGATTGCG
>QEAN01000004.1:27387-41746_6710
CCAAGGATCAAACTTACCTTAGCAGATTCCTCGCGTGAAAAGTTATAGCGGCTCGATAAGCCTGCTGGTGCTCCCTCATA
>QEAN01000004.1:27387-41746_6832
ACAAAATGCCGTGAGAAACCTCCAGAGAGTATGCTGGCGCCGAAAGTCTACTCACAAGTTGGTTACGGGTTTCCATTTCA
>QEAN01000004.1:27387-41746_6954
CTCCAAACTAGATGCAATGCCGTCAATGGAAGCAAAAGTGGCATGTAATTGGCAAAATACTCACGCTCCGTAACCCGCCG
>QEAN01000004.1:27387-41746_7076
CCTCAGAAGCTTCTGCTCTCGTCGACCTTCTAGATGAGCCCTCCATGTACTCCAGTACAAGCTTATCTGACTTATTTGCC
>QEAN01000004.1:27387-41746_7198
CGCGCTGCTTCCAATGTCGAAACCGCTCTTGTTTTTCGAGCAGAGACGATCGTTCCTACAAAACGGGCGTCAAAGAAAAT
>QEAN01000004.1:27387-41746_7320
TGGTTGTGCACGTTGCCAGCTCGCTTCAACCACAGCATAAACAGTTTCTGCAATGATCTTTGGCGGATGACGATGATGTG
>QEAN01000004.1:27387-41746_7442
CAGCAAATACAGCTGGCGACATTACCAGATAGTACGTGCACGACGACTCGTTTCCTACACCTTCAAATCGTCAGTTAAAT
>QEAN01000004.1:27387-41746_7564
TCCTTCCAGCGAGTCCACAACATTCTCAACATGCGTCCATGCTGCGAATGTGCATGTCGATGCAAGAGGAGACGATGTCT
>QEAN01000004.1:27387-41746_7686
TGTTTGGAAGGCAATCATCTTGTCATCCAGCGCCTACACAGATTTGACTGTATCAGGCGGGAGCGCAGAAGTCCAAGCGC
>QEAN01000004.1:27387-41746_7808
CAGGTCCTAAAAACATCTCCACGTATTCTCTTTTCCATTCGTAGCCTTAATTTTGAACAATTCTCTGCCTCAAGCTACGA
>QEAN01000004.1:27387-41746_7930
CAACGTTGCGACGTACATGCCGGCGTTTAGCAAATTTTAACCACGCTCGAAAGCGCTTCCCAATACTGATTTCCAGTGCC
>QEAN01000004.1:27387-41746_8052
GCTCCAAAGCAGGCTCGTGCGACGAATGCACTTCATAAAACCACATACCTGCTCCGCAGCCAGGCAAGAAAACTTGTACG
>QEAN01000004.1:27387-41746_8174
AATATATATTCTGTGATGCTCCTTCCACGAACTCATCGTCCTAGACAATAACAGTCGCCTACGCCACTTCTCAGAAACAG
>QEAN01000004.1:27387-41746_8296
ACAGCATGTGAGGTAGAACATGTACCGTGACGCGGAAACTCCTACCTGGACAGCCAATTTTTGAGCCACGCCTTTAATAA
>QEAN01000004.1:27387-41746_8418
CTGATAACTTCTTGTTCTTACACTAGAGATTATAATAAAGTTAGGATCCAGCCAAATCGATTATCGACTGATGCTCTCAC
>QEAN01000004.1:27387-41746_8540
GTCTTCATGCTTCTGAACCTTGACGCAGCATACGACCGTCTAGCCTTAGTCAACCACATATAAAACACCCTCTTTCGCTC
>QEAN01000004.1:27387-41746_8662
TAAAGCTCGTCGATGCTTTGATGTAAAGTGCCAATGCTAGTTCAGCTGAGCCAGTGAGCACAGAAACAATTTATGATCAA
>QEAN01000004.1:27387-41746_8784
CCAGTCCGCCTCTTCATAAACATTTCCAAACATATCTCTCGCCGTTGTCTAACGACAGCAGCTCGAGCAGCTTTGCCGGC
>QEAN01000004.1:27387-41746_8906
CACTCTGAGTCTGTTTACTAGCTCATCGGTCTTCAACGTCATGGCTCTCCAGGCGGTGAAAATTCTTTTTCTTCCACATA
>QEAN01000004.1:27387-41746_9028
TCTGCAAATACTGTCATACACCCACCACACACCTTATATTCTCGATGCTTCAGACGCCAAATTTTGAAAACTCGTTTGAG
>QEAN01000004.1:27387-41746_9150
CACCAACTCGTCGTTCGTCAGGTTTGGCCTTTTCAGGTTGGAAGCACCGATCCAACTGAATTCACCCAAATCCATCAGTG
>QEAN01000004.1:27387-41746_9272
AACTGACATCCAATTCTGGTTTTGGGATCTGGTGATTGCTATGGTTATGATGTATGATATGACTTGGTTCATAATTCATA
>QEAN01000004.1:27387-41746_9394
AGAATAGATTGGTCGGCTGCGAATAGTGAGTCGGGCGCGAATAGTGAGGGCTCGTTTACAATAGTCGTGGAGTTGGGGGT
>QEAN01000004.1:27387-41746_9516
CACAGCAGTATAAATCTCCCTTACATCACGAGCTATATTGATCCTGCTCTTTACAAAGTGAATCAGCATTTTTTTGTACT
>QEAN01000004.1:27387-41746_9638
CATCTAACGCCCTCATCAGGCGAAACAAGTCAACTTCCGGCCTCGTCAACGGTCCCTTTGTCGATACAGGATTGTAGTCA
>QEAN01000004.1:27387-41746_9760
ACCTGATCTACCATTAGACATTGGGTAAACATTCTGATCATGGAATAAAAATCAAAACTACAATGATGTACCGTTTATGT
>QEAN01000004.1:27387-41746_9882
GCTTAATCTATTCCGTGCAGCATTGGGTTGGCATCTCTTGTCGGCAATTGTCGATTGAGCCAACCTACTTACGGCCGCCG
>QEAN01000004.1:27387-41746_10004
CATGCATATGCGTGGTTTCTACAAACAAAAGACAACTAAATAGATATATTACAGAAATTCTTACACAAGAATTACTTTAC
>QEAN01000004.1:27387-41746_10126
GGATCAGTCATTGCCGGCTCAGCATCAGCTGCAGCACTATCGTCACCCCCTTCCACACGAGCATCTTGATCTCCCATCGG
>QEAN01000004.1:27387-41746_10248
GTTGATAAGACGTGATAGTACCGCTTTGATCTTTCTTTGCTCCATTTTGAGTTGTTCCTCATCTCCAATGTCATCCTCTT
>QEAN01000004.1:27387-41746_10370
GGGCAGATCCGTCTTGCGACCGAAGTTGCCTTCGATGGATCTCTGAAACCAGAGAATTGGCAATACGTTGATATTCGTCA
>QEAN01000004.1:27387-41746_10492
TGGTCAACCCATGTGGTATCATTTGTACTTGGACCACCACCATTAGCCTCGTTGCCTGCTACTGGTTGTACATCTTCATC
>QEAN01000004.1:27387-41746_10614
CGCTTGTTCAGCGAGACGAATCAGCTCTTGATCCTCGTCATCATTTAACTCGATATCATCATGATCGATGTGAACAATAG
>QEAN01000004.1:27387-41746_10736
CCACCTAGTTTGACGTTAAATTGGCATAACAACGACAACAAGGAAACTACCGGGACACAAAATGCGGCAAATACGGAAAT
>QEAN01000004.1:27387-41746_10858
GATAATCGAATCATACTTTCCAGTTGACGTACGGTAATTCGGTAGGAACTCCGATTAACGCCTAACTGTATCGGATTACT
>QEAN01000004.1:27387-41746_10980
GTTGAATCCTCTTGTCTCAGAATCCGATATTGCTTCACCAAATATTCACGAGCCGCCACAGTCAACTGCGGTCTAAGACT
>QEAN01000004.1:27387-41746_11102
CTCTGCTTGCATGCCCTCATCACGGTGACGATGAAAATTAACAATGTGTTGAGCAATGTTGTAATCTGTCGACTCGTCAC
>QEAN01000004.1:27387-41746_11224
TAGGACTTGACATTTGAATATTTTGCTGAGTTGGGAGACCAGTTTAAACCGGTTCAGTCGTAGACGTATTTTCTTTGAGT
>QEAN01000004.1:27387-41746_11346
CCATGTACCGGATTGGCAGCAGCCAAAATGGAGGTACGAGCATTCAATGTAGCTTGGATACCAGCTTTCGCAATACTAAT
>QEAN01000004.1:27387-41746_11468
AATGTCCATTTTGTCAAACTCGTCAATACAGCAGATGCCCTAATTGCAAAACTTTTAGGCAGTGATCAAAAACACTCTTA
>QEAN01000004.1:27387-41746_11590
GATAGTAAACTCCCCTGTTTCTTCATCCTTTGTCACACTTGCTGTCAAACCTGCTGCCGAGGAGGCTTTACCAGAGGTAT
>QEAN01000004.1:27387-41746_11712
TGGGGAGATTAAAACTACTGGGATACCTTTAAACCAATAATAGGAATCAACGACTTGCTTCAAGAACTGCGACTTGGCAG
>QEAN01000004.1:27387-41746_11834
GATGTATCCCTTCAGGAGTCACTTTGTGGACACCGCCTAACAGCTGCAATAGGATACCCTTTTTTATCTCGTCGTGGCCT
>QEAN01000004.1:27387-41746_11956
GCCAAAGTACAGGAAACCTGCCAAAAATATGAGGAGCGACACTAGCAATCAGATTGGGGTACAAGGCAGGGTCTGACTTC
>QEAN01000004.1:27387-41746_12078
AAAATAGCTTCCGCAGTCAATTCTGCTTCTTCCGAATTACTCAAACCGGGGGGCCCTCGGGCTTCAGCTGGCCGGACAAA
>QEAN01000004.1:27387-41746_12200
GAGAAGTTTCAACCCGGTGAGACCCTCTTGCAAGCCCGCTATTTGACTAATGATCAACTGACATGACAACATCTCGAGGC
>QEAN01000004.1:27387-41746_12322
ACGACTTCGCTGTGCTTCGACCCGACCACCTATGAAAGCGGATAAAATGAGAGTATGCACATCAAGAAGGTATCGTATGG
>QEAN01000004.1:27387-41746_12444
TGTTCCAGTAACAATAATCTTATCCCCGGCTTTGGCGGTTTCTACAGCTTCATTTCGCAATATAATGTCCATACTTCGTG
>QEAN01000004.1:27387-41746_12566
TGAGTCCGTGAGTGACTTGTTCCAGAATCCACCCGAAAGGGCTGCTGACCTTGCACGCGAACTTTCTGCCAATCGGCAAA
>QEAN01000004.1:27387-41746_12688
GCAAGTTTGGTTGTTACAAATGGTAGGCTCGGTGTATTTGAATTCTTGCTCCACGTCCTTCATGATTGCACCACAATCTT
>QEAN01000004.1:27387-41746_12810
AAGTACGAGTGACAGTACCAGAGATGGCTACCAATTGCCCCAGCAAATGGGTTCGCACTTCCCGCAATCTAGGGGCGACG
>QEAN01000004.1:27387-41746_12932
AGACACGCCTTCTAGTTGCCGGTACGCCATAAAAGCTGACCCAAAACTCTCGTATTGTCCCTTGCTCATTATTATTGGTA
>QEAN01000004.1:27387-41746_13054
ATGTTTTGGACGGCCTTTCGTAGATAGGGATCCAGACTATTGGGTAGCATGACGAATCAGAACTTGGGCATAGACCAGAC
>QEAN01000004.1:27387-41746_13176
ATGGCTTGGGCCAGAGTAGAGTCGACATTAAGCAACTTTTCATAGTCGACGTAGAGGGTGGTGGATATGGTGTCTCTCAT
>QEAN01000004.1:27387-41746_13298
AGTAGAGCTATGAGTTGATGGGCATTAGATGTACGAAGCACGTAGCTCTGGAGGAAACTTACTCGGCCATGAACTCTTCA
>QEAN01000004.1:27387-41746_13420
GGGATATTATCGTCGGCAGACAAGACCTGGCTCAGATTGGTCTTTCTCTTTGGTAATGAAGTGTGGACTTGAGACGACAT
>QEAN01000004.1:27387-41746_13542
TCGTTCGCTGCCATGGGCACTTTGTGGTATTGACGAGTTGTCCGGGGCATGACGCGCATTGCCATGGGTATGATCATCCA
>QEAN01000004.1:27387-41746_13664
GAAGTTTCCTGGTTGCGGGTCCTCGAGCATTTGTTTTGGGCTGGCTGGATGGATTGTCGGCACTCAGCATGATGTATCAC
>QEAN01000004.1:27387-41746_13786
CCCTAGGCGCACTGCAAAATCAATGGGGGCCTGGCGTGACGCTGAAGTTTGGTCGCTTCGCATTATACGGACATAAGGGC
>QEAN01000004.1:27387-41746_13908
TCAGAATAATTCTGGCGTACATCATCATGTTGATGGGACCTGAGGCGGAGGCGGAATACCGTGCAGATAGAGCTATGACC
>QEAN01000004.1:27387-41746_14030
CACAATAATGTTGACACACTGGTTGTGACAGAGAGAGAGAGCTCAACCATATTGTATCATGTCATCGTAGAACAACCGGC
>QEAN01000004.1:27387-41746_14152
ACCTGCACAGCCCCACGCTTATCTGGAAATTAAAGCCTGTACACAAACCACAACATCTGAGCGGAACCACCATTGTTATA
>QEAN01000004.1:27387-41746_14274
AGGCATGACAAAAGACATTCTTGACCCACTCCACTGACAAAACTCAACAAACATATTTAGCATACAATTCTCCCAAAACC
>QEAN01000004.1:44250-44677_0
TGCTGCTTATAGCAATGGCAGTATGGCGGCGACAGTGCTATGTATGTGCTAGACAGCACACGTACAGATCTGTAAGCAGC
>QEAN01000004.1:44250-44677_116
GCCTGCGTGCCTGCATGATACGTCACAGTGCCAGTCACACGACCCTCCTCTCCCCTCCTTGGACACCCACAGACTTGGAG
>QEAN01000004.1:44250-44677_232
CTGGACGCCAACTGCACGATTTCCCTGGGTTTGTCCGGGTTCGACGCCTGAACAAAGCCCCCGACGTGACGACGTCATAT
>QEAN01000004.1:44250-44677_347
GCAACCGCCATTCTCTGTTAGGATGTGTGCTGCTGCTCCAGTGGCCCTGCCCCAATACAAACACAACTCCTAATTCCACA
>QEAN01000004.1:45243-45338_0
ACGCAGCGCCGTAGGGCAAAGCAAGCGCATACGCACCCCGCCATGGTCGGCAGCAGCGAGAGCTGATATAAATAAAGTGA
>QEAN01000004.1:48182-50076_1300
TAGGGATGGGTGATTTCTGGCGAGTGTCTTTGATTGGTTCAATGGTGTTTATATGTTACAGGCTTCAATTACTGCATAAA
>QEAN01000004.1:50432-52077_0
CGAGACGAGATTTTACCGATATATTTGCAGCAAAGTCTGAAAATCCTACGCTGCCACCTCATTGGAAAGGGTTAGATTGT
>QEAN01000004.1:50432-52077_131
CGTCTATCAACTGTTGCATCTCAAGTTTGATGTTGAATCAAAGTCTCATTCAATCATCCAATACACCGTATGCTAGTCCG
>QEAN01000004.1:50432-52077_262
CTTCAGGAATATCAATGAAGTGTTAGTGAAGGATAGGTATTCCTTGCCTCTCACTGACCTCTCAGGTACCTTATCCGCGA
>QEAN01000004.1:50432-52077_655
TATACAGCTGACAGTATTGTCACTATTGTCAGTGTCATGCGCCATGTGCTTCAGGGAGGAATGTAGCAAAATCTCGAGGT
>QEAN01000004.1:50432-52077_917
AGCCCTGTTGTTTTACAGGCGCCTGACAGTCAGGTGGTACCCCGAACATGATGAAAGGCACCTGACGCCTACCTGAGACC
>QEAN01000004.1:50432-52077_1048
TACAGCCCGGAGTGGGTCGAGCAAGAATCGAAAGACTCGCTATATAAAAACGCGAGCAACAATTCAGTATTCAACACTAC
>QEAN01000004.1:50432-52077_1179
CGATATACAGCCGACAAATGCACAACGCTGGAATGCAGCAGGACGGGAAGCAACAATCGTAATTGAAATCGGTCAGTGCA
>QEAN01000004.1:50432-52077_1310
AACGATACTCACCAGAACACTGTGCAAATAAAAGTGCGTCATGTATCTCGAGTTAATTGAATACATAGCAGCAGACATGT
>QEAN01000004.1:50432-52077_1441
AACAAAACACAATTATTACACGTCACCCATTCTCGGCTGACAAGCACACCACACCTCCATCCACATTCCTGGTGATAACT
>QEAN01000004.1:50432-52077_1565
ACTCCGCCAACCACTTAGACCTGATCACTATAAATTACATAAAAAACTTCGAAATGTTCCTATGGAGTTACAGTACAGAC
>QEAN01000004.1:52806-53038_0
GTCGACATTTTGTTAGTTTGACGAAGAAGTACAGGAAGAGGACGAATTCAGAAGGCTGCTCCTGTCTATGTGACGGTATA
>QEAN01000004.1:52806-53038_152
TTCAGATGTCTAAAGTTTTCAATCGATGCAATTGCCATTCTAGACTAGATGATACAACAACACGATTACTATATGAGGAT
>QEAN01000004.1:54089-54464_0
TTCCCCTTCATACTCAACACGACCGACTGAAGCGCACATTCACATTCACATGCCAGCAGCGAGCGGCAAGAGGCAAGAGG
>QEAN01000004.1:54089-54464_99
CGCATGTGCAGACGGCATAACGAGTGAGATCCGAACGATGCACCCGAATACAGCGATGCTTACTAACCAAGTGGGCGACC
>QEAN01000004.1:54089-54464_198
GCAATCATCGGCTCTGGCATTGGGCCCGGGTGCGACTACTGCATAGTGAACAATGGAAGGCACGCCAAGAGACGCCCCGG
>QEAN01000004.1:54089-54464_295
CCACCGACATGCTCGAGTCTGCAAGCGACAGCACGACGTGCTTGCAATCTTGATCCTATCCAGTTCAGAGACTTCCGATA
>QEAN01000004.1:55198-55714_0
TCAATATATCTTCAAAAAATGCAACAGTAACCCTAGTGCTATCATAAATAGCGTTGAAAACGCCCAGTGTTTTTGACAAA
>QEAN01000004.1:55198-55714_109
ATGTGTCAAACATACCAGGAGTGCCATCATGTGCAGATCGACATGAACTCAGATCAGTCCAAGAGATGCACGCAACGCAC
>QEAN01000004.1:55198-55714_218
CAGTAGCTTGCATGCGAATGTCCGGAGGTCGATGTCCTTTCTCGACGACGTGACTATCACTCACATTGTCGATTCGGACA
>QEAN01000004.1:55198-55714_327
GCCTGAGTTCCTTGGTCATATCCACTTGCTTGCGCGCTTTCGTCTTTCAACATTGTATGCCTGGTTGTTGCGTGTCTCCA
>QEAN01000004.1:55198-55714_436
GTGGAACAGAACGTCGCCTGGTCGCTAAAAGGACATTTCGGGCTACAAGTGGCATTCAAATCGTTGGAGGGATGGCACCA
>QEAN01000004.1:57110-57538_0
CTATGGATCATGGCATGGTATCTTTGATGTCCTTTGATGGGATATCATGTTGCAGGACGGGTGCGACTTGTGCCTGATTG
>QEAN01000004.1:57110-57538_116
TGCACAATAGGGGTATGCGTCTAAATAGAAAATGTGTATATCACGCGCCCAATTCGAACCACTTTCAGGGGCCATTTGTT
>QEAN01000004.1:57110-57538_232
ACTTATTCCAAACGTAGGCCTGTCTTTGGGAGTTTTGCCTACTTTCTTAGGGATTTGCGAAGAACCAGACAACCACATCA
>QEAN01000004.1:57110-57538_348
CGAGTGGATGGATGTCTTTTTGTGACATTTGTGGGACACCCTCATAAACACAATGTTTACATTATCTACAAACGGACCTA
>QEAN01000004.1:61038-61184_0
ACGAGGTCCTAGAAGACAGAAACAGAAATAGGACAACAAGTAAATCGGTGAAAAGTGTTGGACGATCGTTCGCAAAGTGC
>QEAN01000004.1:61038-61184_66
CGTTCGCAAAGTGCACGTCCTGACAGTGCAGTAACTCGTAGTATTCACCATAGTGACCACAGTATTCAGAAAAACATGTA
>QEAN01000004.1:61757-62028_0
CGCACAATGTCCGGCCAGCGAGCAGCTGTTCTTCTGCGTCTGTGCGGATGGATGGTGTTTGGAATCCTCGCTTCATTCTG
>QEAN01000004.1:61757-62028_96
CCTGCACTGCAATCCAATCCAATCAAGGCCATGCATTATTCTCCGGAATGAAGTAAGCTAGTGCGCGGCCCCGATCCACT
>QEAN01000004.1:61757-62028_191
AAGGGTCAAGAGTCTGCTGCACGCACGCATGCCGAACATCATCGCAAGCACCTACTCGTCCATTGCAACTGCGGGTTGTC
>QEAN01000004.1:68244-68520_0
GCATTGGTACTGTAATGTGGCGTGAACTTCCATTCCTCCGGACCTTCGTTTTTGGTAAACGTGCAAAAGCATCTTGTAAC
>QEAN01000004.1:68244-68520_98
ATTAAACCTGAAGTTGTATGTAGTCGTCCATCGCTACCTTTGACTTACGACATAAATTGGAGGGTTCTGTCAAGTTGTCA
>QEAN01000004.1:72417-72665_0
GCGAGAGAGGTGTATGAAGAATCGAGAAAACGAGATAAGATTAGTAAGACCATTGTACAAAGGCTCGTGAAAGTCAACAT
>QEAN01000004.1:72417-72665_84
ATTGATGATATGAATAGAGGACTAGCCATACATCAACTGCTGTCAGGTATGAGCCGGCTTTTTCATAGATGTGCACTTCA
>QEAN01000004.1:72417-72665_168
GGTACAAGTCGCCCACTCGATTCCTCGCGTTCTAGGTCGTGAGATATGCCAAAAGAGCATATTAGCTCCAATAAACTCAA
>QEAN01000004.1:74027-75434_0
TGAAGCAGTAGAATCCAACAACATTTGTTCTTCTTTAATAGCTGCCAATTTCAGTTCCTGAATGAGTGCATCCAATGCTT
>QEAN01000004.1:74027-75434_605
TGCACCTCCTCCCTTCCTCCGCCCCACCCTCGGGCTCGAAGCTTCGAAGGAGCCGGAGGAGAAAGAAAACAAGAAAAAAA
>QEAN01000004.1:74027-75434_847
CATTACGGCTGAATGACCATGAACTGTCTGGTACTGTCTGGCGGCTACTGAACAACGTTGCCATTAGGAATAGCAAAAAG
>QEAN01000004.1:74027-75434_1089
ACAGTTTCCATTCGATTCCATTCGTTCCTCCCATGAACTGGGACGTTTGTTATGCAATTAAGTCGACGGTGTAATCCACC
>QEAN01000004.1:74027-75434_1210
AGCATGAAGGTTAACGGCACATTGTAGTATGAAGACTCGGCACATTGTAACACAAGAGTCATGTGGGTGCGAGTGGATGA
>QEAN01000004.1:74027-75434_1327
ACTATGTTGCACATAAAGAGCTACATACATGTACAATCCATATACGAGCGGATGAGAGTGTTCCTGTAGCAGCGAGAGCA
>QEAN01000004.1:77048-77618_0
CTTACTACGGAAGGGAGCCGAGGGGGGGGGATATAGGGAAGGAAAGGAAGGAAAGGGGTGTGATGTTGGTGATGTATGGA
>QEAN01000004.1:77048-77618_123
TGGCAAGATGGGGGTTGACCAGGAGACACGCTCGGACAGGGGATTGCAGATGTGCGAGGGTTGGTTGTGAGTGGGCGGCT
>QEAN01000004.1:77048-77618_246
ACAGCGACGTAGAGCAGAGAAGAATGGCAACGTCGCCTCGTGCAGCAAAGTGTGCCCCAAACAGACCGGTAGCAGAGTGT
>QEAN01000004.1:77048-77618_369
TGCCATTGGCCATCGTGTTCCGTCTCGCCCTGCCCCGCCCCGCCCCGCCTCGCCTCGCCTCGTTCGACGCGCGCTGGTCA
>QEAN01000004.1:77048-77618_490
GCCAGCCAGTGGGGCTGTACCATAGCAGTGGTGCCGTGCGTGTCGCTTGCATAGCCCGTGGGCACCGCCCGCTGTGATCA
>QEAN01000004.1:88307-88503_0
AGAGTAGCCAAAAGAAATAGTGATAGAATAGACTCTTTTCAATAGAGATACTCCTTATCATATGTGTAAGCAGCGGGTTT
>QEAN01000004.1:89518-89711_0
TAGCTCCACTTATAACAGGGGAGGGAGCTCTTAGCCGATTTATTTTACAGAACGCAATGATAATCAATATGCAGGGGACA
>QEAN01000004.1:89518-89711_113
GTAGCCGCACGTAGTCGTAACAGTAACCGCAACGGATATATTATCGCAGTAATTGTAGTAGTTATAGTTACAGGTACCAA
>QEAN01000004.1:90335-90523_0
TATGATGTACCAGGCCTGTAAATCTCTCATCCGCTGCAATATAAATATCTGTTAAATACTTGAATGAAACGTTATGATCC
>QEAN01000004.1:90335-90523_108
TATCAAACGTGACCTCATCTAGATGAATTGAGGAATTCATACTGTTATCACAGGATGCTATCGGACGCAGGTCAAAAAGC
>QEAN01000004.1:93163-93451_0
ACAGCGATATCGACGGGCTTGTATATTCAGTTCTCGTCGTCACTACCAACTTCTTGTGAATGAATATTCAACTTCAGCTG
>QEAN01000004.1:93163-93451_104
ACAAAGTCCGACGATGAACGGTCCGTCTACCTGAAGCCGCCTCAATCTCTCCAACTCGATGAATGACCTCCAATTCAGAA
>QEAN01000004.1:93163-93451_208
AACTATACTATTTATTGCGCTGATATTATACAATGCGAAATGCAAAATTCCACACATAAAATTATGTGACTGTTTTCAAG
>QEAN01000004.1:95577-95917_0
GAAACTTGAGATTATGTATTCAATAATGGGCTGTTCCGCTTGTTGACTAGCAGTAACCTCAACGGACCAAGCCGAGTGAC
>QEAN01000004.1:95577-95917_130
GAGAACATACATAGTATTAGTACAGGTTCATATCCGACAAAGATGTAAAATATCCTTCCTAAATCAATATTGACACGTCT
>QEAN01000004.1:95577-95917_260
GCAAACCAAGGATGAAACGATTAGAATCAGATGCTAACCTACTACTCAAAAGACACTAGATGTATTCCAAAGATACTACT
>QEAN01000004.1:100650-100931_0
TGTCCTTGGGGACGGCCAATGGGATGATCAGCGGTAATCAGTGCGGAGACGCAAGGGCCGTGGCCATGCTTGACTTGCAA
>QEAN01000004.1:100650-100931_101
CGATATGCACGTCCCTGGTTGGTGACCCTCAGTTGACTGGCGCGTGGTGTCTGCCCTGCCCGACGCAAGAGCGAGTGACC
>QEAN01000004.1:100650-100931_201
CCTCGTGGCTTTTTCTCCCGTCTTTCTCACGGCGTATCGCGTGTCATTTGGGCTGATCATAATAGGCCCATGCATCGCCT
>QEAN01000004.1:102395-103023_0
TGATCTTTCATGTTTGTCGATAATGAGATTTGGAACCGGTGACGTAGAAATGTTTATGCAATTAGCAGCAATTATATCAT
>QEAN01000004.1:102395-103023_110
GCTTCGCCTGGACATTGTTGTGCCAATAGGGTTTGCCATGCAATGTACAGGTGCTGTATTGAATGTTCATCGAATCAGCG
>QEAN01000004.1:102395-103023_220
GCCGCCCACTACTGTTGAGGATGCGGTAGGTTAGGCAGAGATCCAGAGTGCGCCACCTCCAGTGCGATGCAAAACTCACC
>QEAN01000004.1:102395-103023_330
AAGGGACGCACAGGGCATGACCCGCGCGTTTCTGGACATTTGACGGATACGGCCTAGTGCGCATTGCAGCCATAACATCT
>QEAN01000004.1:102395-103023_440
CCAGTCTCTTGTGTCTGCTCGCAGCCGGCATTCTTTTCTGCGCGAGGTCCAGCATAGACACGACCATGAACGCACGATGT
>QEAN01000004.1:102395-103023_548
GCATCAGGCTTCCGCATACCCGCAGTCATCATAAAGTATCCACCTCGTCCATATACCAGCCAGTATATCGCCGACATCAA
>QEAN01000004.1:105355-106517_0
CGATCATGATTCAGACGACGGATGCGGACCTGCGCCGGTAATGGTGTGGTGCACGACGGTAGTTTCTCCAACGCTGTTCA
>QEAN01000004.1:105355-106517_242
ATATCAAGAGTTTCTATTTGGATTTGGCTTCGTGTGACGGTGCATGTACTCCTAGAAGGCGATAGATAGGAACAGGACGG
>QEAN01000004.1:105355-106517_363
AAACTTTTTCCCACTCTCAGCACTTATCGCAAACTAAGGGAACCTACTCCTGCTGAAGGTAAGTGTTCAGCGGTGGTAAG
>QEAN01000004.1:105355-106517_484
CCATTCTGGGACGCGCCTTGTTTATTCAAGACCGCCCAAAAAAATCCCGATGAGATCTACCTAAAATACAGCGCAAGCGA
>QEAN01000004.1:105355-106517_726
CCGTCCTAAACGCTCACATGCAGGAAATTTGGGGTGACGGAGGACCAAGAGTTTGAAGAGTCTTTATGAGTAGTTCTTGA
>QEAN01000004.1:108147-108431_0
CTGGTTTTGACAGATTGCACACTAACCACTAACTAATCGATAAGCGATAAGCATATGATGGGTTGAAAGAATTGGATGTG
>QEAN01000004.1:108147-108431_102
CGGCGAATGTGTGCATGGCGTCGGGATGGCAATGCCCGTGCATCGGAGGCACGAGGGTATAGAGGCTATAGAGGATATAC
>QEAN01000004.1:108147-108431_204
ACATATATCTGATCGCATCGCATCGGATCTGTCTGCACGACGCCATCGCTTCCTTACACGCCAGACACGACCGAGCTACG
>QEAN01000004.1:113093-113430_129
AAGCCCATCCATAGGAATGCATAGCATAGACCCCCCTGCCATACAGCCATGCATCCCGCAACCGTCGCAGCTGGAACGAG
>QEAN01000004.1:113093-113430_257
CAGACAGTGATGCGACACAATATGCGACGTAATGTTGTATGATCCGAAGCACGGACACGCTCGATACAATGTACTCGAAT
>QEAN01000004.1:114012-114375_0
CCTCACTTACAACCACTATTGCAATTACAAGCAGCTCTGCTATGCTCACTTCCGTTCTCGCCTGAAATGTCAAGAGCAGA
>QEAN01000004.1:114012-114375_95
CTCCCAAGCGCGGAGCATTCAACAAGAGTTGCGGAACTGTCAATGCTCCATCGAATTCCATTATACTAATTGAGTTCGAC
>QEAN01000004.1:114012-114375_190
TTCTGTCCACCTGTCAGCAGACTGCTCCATGGTGTTATGACACGCAATCGCCAATCCCAGCATGACGCCAACGTTTGGAT
>QEAN01000004.1:114012-114375_283
CAATCCGATCCCTCATTTACCATTCCCAACATTTCTGATCTTTAGTAGTGCCATACTGCATACATCTTATATCATATCAT
>QEAN01000004.1:115657-115908_0
TCTAATTGTGCCTTGAATGTATTCACAATAGTGATGGTGGTCGCTGTTATTTGCTGTGCCATGACGTGCATAGAGCGCAC
>QEAN01000004.1:115657-115908_86
ATGGCACATTAAATTGCGTCTCTGGAATTATCGTGTCGTTGAGGCTGCATGGAATCTATCGGCCTATTGAGGCGAAGTGC
>QEAN01000004.1:115657-115908_171
ATTATGCGAGGCAGCGTGCAGCGACTCGCTCAAATGAGGGCAATTTCAGAGCTATCTCGTGTTAGCTCATAAATCGTGCA
>QEAN01000004.1:118803-120997_0
TACGAGAAATGAGAGGCTGTGCCGAATGAATCTATGAGTATAGGAAGTAAAAACACCACGTATCTTCTGTGGTGTATATG
>QEAN01000004.1:118803-120997_125
GCATTGTTGTGCACGACTAAGTAGATAGCAAATGTACCATTGCGATGCTGATTCTGCAATTCAGAACGAGCATCGACTTA
>QEAN01000004.1:118803-120997_250
TTGACACATCTAGCTTTGCCTCAGTCGTGAACCGGTTATTTCAACCAGTTATGGTTATGAACTTTTGACACAATGGTTCG
>QEAN01000004.1:118803-120997_625
CTATCTTCAAAGTGCTTGACCAGCAGCTCTACTGTAGTTTAAGAGGGCTGTATATGTACGTCACTTTTTAGAACATAACA
>QEAN01000004.1:118803-120997_750
GAGCTACTTGCTATCAAGTGAACCCGACCTCTCTTGTTTGCGGTGAATGCGCACACCAGCCATAACAACTCTTGGGCGAA
>QEAN01000004.1:118803-120997_875
GAAAACAAGCAGTAACCGTCTTCGCCTTTTCATCACGGTATTGTCTACTCACCGCAATTCATGATGAATCGGGTAATCAG
>QEAN01000004.1:118803-120997_1375
GGAAAGAACAACAAGCGTAAGAAATTCAATGGGAAATCACCGTCTGCCTCATCATAGACAGGGCAAATTACCGAGTCTCC
>QEAN01000004.1:118803-120997_1500
CGGTTCGATCCCGCGGGGAAACACACAAACCTCATTGTTTTGCTGGGGGTCGTGTACGCCATGTGAAATCCTTTCACTGA
>QEAN01000004.1:118803-120997_1625
ACTTCAAGGAAGAACCAGCAATAAAACACCTGGTCGACTCGCAGTTCTACAACCTTGGTCGCCGCTACAATCATTTCCAG
>QEAN01000004.1:118803-120997_1750
ACATCACCCGTGGCATTCTTAAACAAGCCACAACAGTTTGATTCAACCCCCGCTAAGATGGAGGTGCATTGGGACGTCAA
>QEAN01000004.1:118803-120997_2000
TACTACAGGTACTGCACCGGTGATAGCACGTCTGGCTGACGGATGCGCCACATAGTCGCTAAAGAGCTGCTGCTTTACAC
>QEAN01000004.1:123754-124431_240
CCATTACTCGAGACAGTGCTGGCCACAGGACCACCGTATCGCGACCTCAACCTCCAGCGATCATGGGACGATGGCAGGTC
>QEAN01000004.1:123754-124431_360
GGAAAGACATGCCAATATGTAAATACAGTTGCCACAATCGGGCAGCCACAACGCCGGCCGTGCACTACACGCCCAACTCG
>QEAN01000004.1:123754-124431_480
ATGTGTCAATCAAATCCATACTTATAGCTGAAGATAGTGGACGGTTCAGAATCTGTTCTCCATGTTTCCAATGACTTTTT
>QEAN01000004.1:123754-124431_597
ACCATCCTCATAAAATGCACCTATAGACACACTTCGCGTCTGCGTAGCAATATACTCGCATTTTACCCCTTTATGAAGCA
>QEAN01000004.1:125612-125883_0
GGCATTGTGTCTTTCCTATATCAAGTACGCCCAATGCATTGATTCAACCTACAAAACTACTAAAGTGTATTTGGATAATC
>QEAN01000004.1:125612-125883_96
AAAAAGACTTTACTTTTTATGTCACAAACTGCAATTCCATTGGCTACTACTATTGAACGCTAACACAATGTGCAACTACA
>QEAN01000004.1:125612-125883_191
GTTAACAAATCAACCAATACTTGTTTGCACCCATCAAATGCACCAAGACAAGTTGACAACCTTTACAACGACCGATACCT
>QEAN01000004.1:128723-129235_0
ATACTCGGTATCTATAGTCCTGCAAGTCTATTGGAATGGCAAGCTGAATGTGAGGTTTGGTCCAATTGTGGAGCTCGATT
>QEAN01000004.1:128723-129235_108
CAGGAATTTATAATAGCTGTACATACCTTTTTATGTTAATGATACAGTACCCTCAGCTAGTCCTGCAGATGATGCTTCAT
>QEAN01000004.1:128723-129235_216
GTGCTAGCGCCCACACGAAGTTACACAACAAGATGCATGAGCTGAAACGCGATGTCGTACCAGGATTGCGCATGTTAAAT
>QEAN01000004.1:128723-129235_324
TGGTTGGCGACAAGAATATATCGAAGATGGTGCTTGCTGAAGCTTTGCCGATGCGATGCGATGCATGCATGTTGGGCTAC
>QEAN01000004.1:128723-129235_432
AGTGACAACTACAACTTGCCCTCTAGGATGACAAGGCCGATGTGTAATTCTCTCGATTGGCACAAAGTCTAATATTTATA
>QEAN01000004.1:132838-133165_0
ACTCTGGCCGGCATATAGCCATGTCATTTAATAATGTGGTTGGGCATGAATATTTCGAGTCTGGGAGGGGGAGGGTGTGT
>QEAN01000004.1:132838-133165_124
ATCAGCATCAGCATGGGCTGGCGCTGCGCTGCGCTGCGTGTGCATCGTGCCGCCCATGGGGCTTGGGGCATGGCCCATCC
>QEAN01000004.1:132838-133165_247
TCGCACCGCCTGGGCGTGGTACAAACCGGCGTCCACCACAACTACACCTACTGCTACCGGTATACAGAAACTCCCTCAAC
>QEAN01000004.1:138868-139069_0
TGGCTGTAGTTCCTTTGATAACTAATGGACAATACGCACTTTGCATTAGATAGTAGGATGTTACGTCAGATGATGTTGGT
>QEAN01000004.1:138868-139069_121
AGCACTATCGCCATGTAACTGAACTGATTATATAAGTACAGGCAAAGGAGGCAAGCTAACGTAGCGTGCTGTTATCTATC
>QEAN01000004.1:141761-142258_0
CGACTCCAATCTACGTTTGGTTAATAACTGCGTACGGGGGTATTTTGGGGTACAACAAAGCACATATCTCCAAAATCATG
>QEAN01000004.1:141761-142258_105
GTGAATAAGTGCTGTGCCTGCAGTATATATACATATATATCGTCCGTTTCTCAGACCTAGTTTTTCACAATGTTTCCGCA
>QEAN01000004.1:141761-142258_210
TAGCAGCTAATGCGGCCGTCCGAGTGCACACAATAGTCTCTGGTGCCATTTCGTCGGGCAGTGGTGTCGGCTATACTGCA
>QEAN01000004.1:141761-142258_315
GGCACTTGTATTTTATGTGACTTTCTATGGTGTACACTCAAAGATGTCGGTCCGCCATAGATGGAGAAACGCCTCTGCTC
>QEAN01000004.1:141761-142258_417
TCCTCGGTTGATGCCTCCCGGCCGGCGTTCCGCCACAAAACCCAGACAGCATTATCCCGGCATACAACGACCAAGCAGCC
>QEAN01000004.1:143881-145291_0
CTTGATAGTTTGCCGCATCACACTATCATAATACAGGTATTTGTTTCTGATACAGAATACTACCTATCATTCCGGCACGT
>QEAN01000004.1:143881-145291_121
TTAAGTCTGTCGTCATGACAGTTTCAATTTTCGATTCTGTGACGTGACGTGCCGTGCCGTGTGGTCCGAGACGCCATATT
>QEAN01000004.1:143881-145291_242
AAATAACAAGTCTTTACTACTACTACCACATATTACTTTTGCGAAGCGTCCTGTGCCTTTGAATGTCGTCGCTAAACCTT
>QEAN01000004.1:143881-145291_363
TACCTGTGCCGTCATCGCTTCGGGAGGTATGCCCCACAACATACTTGTGGCCGTAACTCGAGTTGAAAATGCCCACGTCA
>QEAN01000004.1:143881-145291_484
TCGTATAACTATCAACGAATGCTTTGTATATTGGCAGTGTATACACACAGAAGGACGACCATGTCGTGTTCAATCTATTG
>QEAN01000004.1:143881-145291_847
TTCCAAGACATGCCGTTTCACCATTCGAGTGAGATCCGAATACACTCTTCCTGACAGAGTAATATCGTATGGTGTCACAA
>QEAN01000004.1:143881-145291_1210
ATAATGCATATCTGCGTTATATACACCGTGTCAATGGTTCACCGTCTCCTGAAGTTACCAATACGCCACATTCACGTATA
>QEAN01000004.1:143881-145291_1330
GAATGCCTGGATTGCCCCACGCATCTACACAGTACCGCTCTATATTTTACACCAAAAACCACAAGGCGTTTACAAAAATG
>QEAN01000005.1:1-1104_640
TCTTGGTCCATCATAGGGTACAACCACCACGTGTTGAAGCGTTGGCAATCAGTTGACGATTTGCATTAATTTCAGAGCTT
>QEAN01000005.1:1-1104_768
ACTTTGGTTTTATCTGTATCCATCTGTGGGTGTGCGTGGCATGGACAGCATGATGTCTGGTCCGCTCGTGACGTATGTGG
>QEAN01000005.1:1-1104_896
CTAGTCACGCGATGCACCGAGGCTACCAGGCAGGGGAACTAGACGACTAGATGCAAATGCGCGCAAGTGCAAGTGCACGT
>QEAN01000005.1:1-1104_1023
CACACCACCCTGTTCCATTACGCGTGCACTACACTAAACTACACGGCACGACACTACACAGCACACTAGCGGTCCCCTGA
>QEAN01000005.1:1813-2015_0
GCGGTCGCGGGCAGCCTCGCTTTTTTTTTTCATCTTCCCACAAGCGCGCAAATGGCATCGACACAGCGCGTCGGCCAGCA
>QEAN01000005.1:1813-2015_122
ACCGGCCCCACCTCTCACGAACCCAACTCACTATCAGCACATCTCTGCCTGTGCCCAGTGCCCTGAACCGACAACCAATA
>QEAN01000005.1:2837-3243_0
TTTGCCATCACTAGCAATCCCAAATACATCAGACTTTCTCCGACACCCCTTCGTATCCTCTCACTTAAATGAAGAAACTC
>QEAN01000005.1:2837-3243_109
CGGCTGGTGTCAAAAACTACCAGAGACAACACAAACAACAACAAGAACAAACTAGTTTACACAAAAAGCAAAGACCCACC
>QEAN01000005.1:2837-3243_218
CAAACATGCGTAAAGAGTAAGGGTATATATAGTATATGGGTGACACTTACAACGTGGTGTATTTATGGCACATTCACACA
>QEAN01000005.1:2837-3243_326
GCGGATTGTCCCAAAACAATTCATGAGATGGGATACCAATCTACTTTATAAATTACCTAAATTTGCTATATCGTTTCATT
>QEAN01000005.1:5784-6162_0
GGCGACGACGGGCTACTATCTACTATCTACTATTTGCTATCTACTATTTACTATCTGCTATTTACTACTTGGGTGTTCTA
>QEAN01000005.1:5784-6162_100
CACCACCGGCGTCGGAGAGCATAGCGGAGCGTATACAGCAGACCGTAGACCGTCGACCGTCGACAGCATGCACTTCACGT
>QEAN01000005.1:5784-6162_200
TCCCGTCTATCGAGACTCGAGGGACAGCAAAGTATAATCTGGAAAACCCGCGATTCTGCGAGTGGGGCAGGGGTGACCCT
>QEAN01000005.1:5784-6162_298
CGCAAACCCGCCTGCACCTGCATCTGCGTCTGCATCTGCATGCAGCTCCCTGGCAAACCGCGCCGGCAAAACAAACAGAC
>QEAN01000005.1:12531-16346_1875
CATGGATAGCTCATGCACGAGCCTCAAGATGGCCAATCAACCAAGCCATTTGATATCACTTCTATCATTAGACGTGACGG
>QEAN01000005.1:12531-16346_2375
GCATTGTCGCATTTGTTCCCTTGTACTTGAGATCCCTTAGTATTGGCTTCTAGTCTCGCATTGGCTACTTGGTTGCAATT
>QEAN01000005.1:12531-16346_2750
GTGAGAAAAGGACGCTCATTATCTATGTATCTGATATCCAATTATAAGTTGAATACCTCAGCACGGCAAGGTCTTGATCA
>QEAN01000005.1:12531-16346_3250
TGTCAACAAGCATTCTTATACGCTCTTTTCAACCATTTAACACGCTGTACAACTCTCTATCATCTAAACATAGAATCTCA
>QEAN01000005.1:12531-16346_3375
AGTGTTTCTGCAGCGATCGTTATGCATGCTGTTGTGCTTGCTCACACACCAATATCTCCTAGATGGACACTCCCAACGAT
>QEAN01000005.1:12531-16346_3500
CAATTAGAAGCCACAACGTCATGATGTCAAGGGTTAGGTGTCGCGGACGATGCACAATGTGAAGTAGCGCAGCAGATGGG
>QEAN01000005.1:12531-16346_3625
CACACTGACAAGCAGCTGAAAGCACTAATCAGCAGGAATTTGCATTCTGACATATTGCGCTGTTGCACGCGTAATACCCT
>QEAN01000005.1:12531-16346_3735
CTACGTCGACGACAGTCAAGTCGACTCGTTACATATCAGCTTCAGGCGACGCACAACAATAGTACGGTAGCATCTGTCAT
>QEAN01000005.1:21785-22227_242
ATGGAAATACATGATGCCGTGACGATAAAATGCGATATTCATGCCACATCTCGAGACATGTCCGATGGACACTGGGCGGG
>QEAN01000005.1:21785-22227_362
ATCACATCAATCGCCAAGTCAGATCCTCACTTCAGTCTTGGTAACAGTAATAGTGATAGGAAGTAGCTACATAGTCAGGA
>QEAN01000005.1:24259-24572_0
TTTCAAGGAAGTACTGAGTAGTGAAAGTAACAGTAGGAATGTTTCACTTAGTAGTCTCATTCTTTGATCATTCTTGTACC
>QEAN01000005.1:24259-24572_117
GATGAACTCTGCCAAATGACAGTTAGTTAGAGTTTGAACTATAACCGTAATCGTTTTCTGCTAGATGGGCTCGATGTGCC
>QEAN01000005.1:24259-24572_233
AGTTCCGCTGGACACTGCGAACGTGGGGAAGGAGTATGTATGAAGCAGATGGTCGCATATGATATCCATAATAAACCTGA
>QEAN01000005.1:26205-26540_0
CTGTCGTCCCCAAGGCAAAGGGAAAGAACGGCGGTCGGCGGGGCTCGAAGCCGTCAGTCCTGGTCTTTGCGGCCCGAAAC
>QEAN01000005.1:26205-26540_128
ATGGACTGCTTTTAAAATGCCGATGCTCGCGCTTAGCTTAGCTGCGACTTCCAATGCCAGATCCACTCCCCCATCCCGAC
>QEAN01000005.1:26205-26540_255
CACATTTGCATTCACACTAGATCCAGAAGACCCACGGCGCATACGACCGCGTATCAACCCTAACATAATCCGCCTGAGCA
>QEAN01000005.1:30378-30980_0
GCGTGAACTGAGTGTCTATGTGGACTGTTTTTTTTTTTTTTTTGTCACGTACGTTGGCATGTAGGGTAGAAGGTCCCTGT
>QEAN01000005.1:30378-30980_131
CCGTGTACGGCACAAGTCGGCACAAAACTTGACTACTACAGAGATCATGACATGTTAGGCTGTGCTCAATGTATGTCGAT
>QEAN01000005.1:30378-30980_262
GGTGATTGAAGAGTAGAAAAAACGCAATGCTCGAGTGACAGGTTTTGGTTCCAGGAACAGAACATTCGTGGCTTGAACTA
>QEAN01000005.1:30378-30980_393
ATCATCATCAAGGTACGATGGACAATGTGGAAAGTGATATGAATACCGCAATTCATCCAATAACTATACAATACTAACCG
>QEAN01000005.1:30378-30980_522
CGGCTATTAATGTGGCTCTACTACATATTTTTTCTTTTTCGATTGTGATTATGATTATGATGTAGTAATGCATTAATTAA
>QEAN01000005.1:32549-32789_0
GGCGATGGAGGGAGCTTATTATTATTATTATTATTCAGTCTGGGTGGTCTGGGTGGCGTGGCGTGGCGTGGCGTGGCGTG
>QEAN01000005.1:32549-32789_160
CCCCTGACCACCGCTCGCTGAGCACGACCAACAGCCGACAACAACCCCCCGCTCCACTGCATATGTGCCCTACCCAACAA
>QEAN01000005.1:36245-36823_0
AGGTAAGACTGTATAAGAGCCGTGTGAATCAAGCTAGCATTGACGTAGTAAGAAAAAGGTGGAAATTGCAAGTCTGGGAA
>QEAN01000005.1:36245-36823_125
GTGTATGATGAGAGAGGGGGAGAGAGGGGGGAGGCGCAAGGTTTACATTCAAATAAAAAAAAAAGTCAATGAGTGTAAGA
>QEAN01000005.1:36245-36823_250
GATCATTTGTGTCATGATATGCTCCGTCAAAGCCAATAGTACTCTGAAACTAAATTTAAACAGGATGAAATACGCAACAA
>QEAN01000005.1:36245-36823_375
GAAATCAAAACATGTTCAAGAGTTGCAAGACGAGAAGCTGGCGGCTATAATTAGCAATCATAATAATTAAATAATCAAGC
>QEAN01000005.1:36245-36823_498
ACACGATAAATACAGCGGCCTTGATGTAAACGTCAACGCAAACGCCACTTGACGCCGTAGCACTGACTTGGGCTGTGTAC
>QEAN01000005.1:40111-41585_0
CGTGGTAACGGGTCCATTCCCATCACCACTGATGGATTGTTTAGGGCTTCCTTTCGTTTGTATGTATTCTCTGTGACAGT
>QEAN01000005.1:40111-41585_889
GGTGGACGTATCAGGTATTCGACAAACTTCATACTGGCATTTGCTAAAGCACAGTATGAACGAGACAAGCGTCAGCGGAG
>QEAN01000005.1:40111-41585_1016
GTGACGTGTAAGCAGTATGCGAAATGGATGTACACCGAGGATTCATTTATACTTTTCTAAAAACACGTGTACAACACGGA
>QEAN01000005.1:40111-41585_1143
TGAACACTGGGGACAATACGGGTTCCATGACTGTGCGTGTGGAAGCGTTGTTCTGAACCACAGGCTCACTTGATGGCCAC
>QEAN01000005.1:40111-41585_1270
GGTCGGGTAAATGCGATGCGATGCGACCCAGCAGTGAGGCTGCGTGTGTGGCTAGTAGTGATGGCGTTGCGCAAGTACGC
>QEAN01000005.1:40111-41585_1394
GCGCGCTCAGGTGCATTCCGGTCTACTCCAAGTCACTGATAATACTCATTCATTCTCCTAGTGATCTGGAATTCGGAGGA
>QEAN01000005.1:42179-43716_122
CCTTCTTCCTTCTCACTACCTTTTGTAGTCCTGGCTTCGAGACATGACACGCCGGCGGGTGGAATCCATGTATAATCCAT
>QEAN01000005.1:42179-43716_1098
TGTTATGAGCCCGCATCCCTAACAGGACTATATTGCTGTCTCGTCCCAGGGATAACTGTTACATGTGATGATTAATCTTT
>QEAN01000005.1:49436-49748_0
CATTTGTATAGCCCCCTTGGGCCAATAAATTGATTACCCCTACAATTCCTACATTCAGCAACGGGCTTGATTCCTGGAAC
>QEAN01000005.1:49436-49748_116
ATATCCCGTGTCAACAATGAATGACCTTTGACACGAATGTCATTGCATGCTTCTATTCAACAAAATTCCACATGCTACCG
>QEAN01000005.1:51784-54153_520
AACTCACACTGGAAGAACAGTATTGACGATAATATAAAGTCGCGAAAAATCACAGAACCTTAGGAGGCGGAACCGTAGGA
>QEAN01000005.1:51784-54153_650
ACGTATATGGTATATTATGAGGAAACACCCCCCCCCCCCAAACTAGACAGTTTACTGTGGAGCCGACAGCACTTGCTGAG
>QEAN01000005.1:51784-54153_1560
TGTTTCGTCTCTGCTACTCCTCCATTTGCGTCAGAGGAGTTTGGTTTCTTGTACAACCGGCGATAAAGTCTCTGTAAGAA
>QEAN01000005.1:51784-54153_2171
GTCTCGATCGGTGGGGGCGATTTGAAACATCTGTGTTATCTTTGTATTTTCTGTGATATCAAACGATCTATCTTTTAAAA
>QEAN01000005.1:56977-57198_0
TGTGAATGAACGCATAGTGTGTTACAGTGCCAGTTGTTTAGCGTAAGAGTGCAGTTTACTGTATTGATAAACTTTATTCG
>QEAN01000005.1:56977-57198_141
GATGCTGCTATGTTACAAAGTTGACAAGGCGTTTTTAGAACACACGAGGATCCAAAACCAGAAACCTGAGCTTGTGGTTT
>QEAN01000005.1:58332-58728_0
GTCGGTGCCTGTTGGATTCTGGTTTGTCAATGGACGTTGGGAGTGGAAAAGGGTGTCTTGTGACGAAAATAAGGTTTAAG
>QEAN01000005.1:58332-58728_106
CGTTTGCGGGCGGGGTTAAAGTTGGGTGGGCGCTGCAGCCCGCAAGTGGCTGTGAACACGGTCCTGGCGGGATGGGGTTC
>QEAN01000005.1:58332-58728_212
ATGTTGTTCGTGCTTCAGCTGATTACGGGGATGTGTCTGATTTGTTTTTCATGAGGCACCAACTCATGCAGCAGCATCCC
>QEAN01000005.1:58332-58728_316
CTGGAACATCCGTGACGCGTGGATTGCACGTATAACAATCAATCACTACCAGAACCATTCTGAATTCCATGTGTATAAAG
>QEAN01000005.1:60458-60741_0
GGTGATTATTCCATTTGCCTGGCCCCGCTCAATAGTACAGACCGATCGCGAGGATGCACCGGCCATCTTGATGTCGATGA
>QEAN01000005.1:60458-60741_102
ATCAGCGCGTACGGCACGGCTGACAGAGCATGTGGTGGGCTCTGGTGGGCCCAGCGATATTATATTATGTATTATTATAT
>QEAN01000005.1:60458-60741_203
CACCAATCCGCTTGCATCGCCAACCATCCGCACCAGAATCGCAACCATAACATGACCATTGCGGGCATAGCACCAAGGGA
>QEAN01000005.1:61510-61684_0
AGCCTTGTGTTCGCCTATGCGCGATGTGGATATTTATGGTTTATTGTGATTCATGTAATCAATGCTCTCGTTCCATCTTT
>QEAN01000005.1:61510-61684_94
GTAAATATAATTGTGACCGTCTTCCTACAGCAACGAACTCTCTTGTATGTACAAGGCCTACGACCCTTGCGCATACAGGC
>QEAN01000005.1:63430-63622_0
GCTTGTAGCTGCGAACTGGTCTGGCTCTGGTGGTGGATGCTCGCCTCACGGTCAGGGCTGACGCCGACTGCATCACAGAC
>QEAN01000005.1:63430-63622_112
CGCGGAAGCTATTATGACAACTAATTATTACAGCAGCCGGCCTCAACCACTGCAATTATGCTACAAAATACGGTGCCAAA
>QEAN01000005.1:64429-64768_0
GTGCGCCTATTGCCTATTGACTTTTGCGATTTTCTGGTCAGCGATCGATGCGGAAAAGGGCGCGATCGTGGCGTTACGGT
>QEAN01000005.1:64429-64768_130
TGGATAGCACGTCGATTGCTCACTATTGCGGCTGACTCAAGTTGAAAAATCCCTTGATTTCATCGAGCTCATGGCTCATC
>QEAN01000005.1:64429-64768_259
GTCCTTTCGCTGATATCAGCCTTTCCACTTGCGCCGATCGTCGTCTGCACTCACCAACGACGCTCAGGTCATACGCCACG
>QEAN01000005.1:68305-68534_0
TCAGAAATGTCTTTCCTTGCATTCTTTGTACACCGTTCATGTTTCATTACGGGTGGTGTTGATAGCAGTTAATAGCGTAA
>QEAN01000005.1:68305-68534_149
GTTTTTTCTTTCGCAGTCCGCGGATATTGATATAATTACAGTGAGTGCTTCAATCTTCAAAACATCGGACTTTAGCAGGG
>QEAN01000005.1:70972-71128_0
CGAGCTATTCCATTGTGGTATTTTGTACATAGTCCTAAGCCATAATTTATGTAATTGTCGCGAGCCGGACCCATGGACCA
>QEAN01000005.1:70972-71128_76
ACCACATATGCCCCGCCGGTCCAGCTCTATCACGTCTTTCACACAACCTTTTGCAATACCATCCAAAAGGCATCGCAGCA
>QEAN01000005.1:71836-71979_0
GAGGACTGTTGTGAGGGTTGTGTTGACGATGCGGAAACGAATACAGTATGGGAAACTACGATTCTATTTGCAAATGTGTA
>QEAN01000005.1:71836-71979_63
CTATTTGCAAATGTGTACACATCTTGATTCTTTGGGAATAATGAGTATGAAATGTGATGATTCAGTGCGACGCCATCTCT
>QEAN01000005.1:73265-73781_0
ATGCTGCCGATGTAGAAACAACTGTCCTGTGCTTTCGAGGCTCAACTGGATCCGGATGTCGGTAGTAGGCGCGAGGCGCG
>QEAN01000005.1:73265-73781_109
GAATCATCGACAAGCTGCGAGATGTACCGCGGTTGGCGCTAGCGCGGGCTCACGGTGCCCGACATTCAGCATGAATTACC
>QEAN01000005.1:73265-73781_218
CACTTCATCGTGTTTCTCGTATTCGTTTGAACTGGTGCTGACCGTATATTCACCCTGAATTGGCACGAAACGAGACTAGG
>QEAN01000005.1:73265-73781_327
GGATGTAGCGGTCTGTGCTTACGCCAGCAGTCAGATACATTAGGGTAGGTGAGTACATAGAGTCCGGTGTTCAAGGTGAC
>QEAN01000005.1:73265-73781_436
AACTTTATTCGTTCTAAGCTTTCTATTTAATGTACACATACATCTAATTTACGACTTACCCGATTTAGGAGTTGGCCTAT
>QEAN01000005.1:80028-80513_0
AGAACTATATATAGTTGCATACGGGACATGATATTCAATAGTAAACTCCGCCATGACCACGTCGCGTGGAGGCGGGCGCT
>QEAN01000005.1:80028-80513_102
ACTGCCACATGTGTACCACCGATTGGTACTAGACGGCGATCAATCGTGAATCTTAGTAGGTATCATGGCATAATGAATCT
>QEAN01000005.1:80028-80513_204
GGTTAACGAACGGGTGCGAGCTAAATGTTGCTTCCTTTATCATCTCGCATCATCTCATCTAGGGAAGACGCCGTCAATAC
>QEAN01000005.1:80028-80513_306
GAGCTTCTGCCTCCTCTGCGTGATGTCCAATACTCTCAATATCCGTTCGAGTAGTCGTCAGCCGTAACCAGGCGTACGGA
>QEAN01000005.1:80028-80513_405
GCAAGCGAGCGGAAGAGCCTGATATCCCGGCATCCACCGAGAAGGCCTCAATCGTGCTTTAATCCTGTTTACGAGGAGAA
>QEAN01000005.1:82145-84399_0
AGCTCTTCGGTGCGAATTCACGTGAGATGGATACCCATTGTCTCATAGAGTATTGCAGCTCTTAGTTCACAATATAGGAT
>QEAN01000005.1:82145-84399_128
AGAAACGGCAATGCGCTGGCATGTCTTTGTTCTTAGAATGTCACAACAAGCGACTGATACAACGCGACAATCATAACATT
>QEAN01000005.1:82145-84399_256
GCAGATTGGTTAAATCACGACATTGCTTTATGATCCAGCATGAGGGATGTCTTTTCATCAGTCTTCGATCAAATCTCAAG
>QEAN01000005.1:82145-84399_384
AGGGGGTTAGATTAACGTCTCGACTTATCATTTCCATCGCGACATATGCAGGCGAGGCTGATTGATCAGTGAGGTAAAGC
>QEAN01000005.1:82145-84399_512
ATCCTTTCAATCATTCCTCATGCATGCCCCACAAGTTATCCAAATGACTCACCTTCAGTGGCTTCCCGACTGAAAGGGAA
>QEAN01000005.1:82145-84399_640
CGATAGTAAAGACATCGCTTTCAGCATCAGTTCCGGACAATGGAACACCTGTGATGTGTTGACATTGATCAAAATTCATC
>QEAN01000005.1:82145-84399_768
CTACACTAGGATACATATAATTAATGTCAGGATGCATGTGATGCATATGATACAGGTGATGCATGTCAGGATAATGCATA
>QEAN01000005.1:82145-84399_896
CATCAATGCAAACATCCATCAATCCGACTTACCTCCGGCCTTCAGGATGGACATGCCCTATTTCACTAGTATTGGCCAGC
>QEAN01000005.1:82145-84399_1152
GGGTCCATCCATGAGCACGTCCCTGACGAATGAAATTGGCTGTCATACAGGCGGTAGTTTCTTCCATGGCCGTGACATGG
>QEAN01000005.1:82145-84399_1408
GGGCGTCTACGCCCAAATTCTTGAGTACTGCTAAACATCACTCATTGCTGTCGCAGGTGTTCGGAATTGTGCCCAAAGTA
>QEAN01000005.1:82145-84399_1536
TTTTCACTATTGAAGCTTCTATTACGGTCAACTTGGATTTTCTCTATGTATCTTCTCATTCTCGAATTCAGAACTTGAGT
>QEAN01000005.1:82145-84399_1664
AATTTTACGATATGAAAGTACGTCTAGAAAAGCAGATTATCAATGTCGGATCCTCAACCGTATCAGCGTTTTCTTCTCCT
>QEAN01000005.1:82145-84399_1792
GTATTATATGTTCCAATGTCTGTTCAGAATAGATATGAGGGCCAATAGTGCTGCTAGTTTCATGTCTTCACCGTTAAAGC
>QEAN01000005.1:82145-84399_1920
ACGCAATGAGCAATCAGTTCTGTTCCTGGCTACACGACGAGCGCCAAGTATACCGAGTATAAGAGGGAATAGAATCTACT
>QEAN01000005.1:82145-84399_2048
ACGCATCATCTTGTGTTGGTACGTGATTTGCTGCCTGTATTATGATTCTGAACGAGGCCAGACTCGTGGCGTCGCTATCT
>QEAN01000005.1:82145-84399_2174
CTATCGACACCCGACGATGAGCACTGCAAGTTCCGAAACACCTTGAACTACGGCAAAGCAGCCTTCAAACGAGTGCAAGC
>QEAN01000005.1:86257-86591_0
GTTGGTATCCGGCGGTACGCGTTATTTGGCCCTGGTATAAGTACATGGGGGCGATGGGGTAGTCGGTGTTCCATGGTCGT
>QEAN01000005.1:86257-86591_127
GGACCCGAATAAATGGGAGTCTCGTTCTGAAGTATTGATACTGCACGCGTGATTTCGTCCCACTACCACTGTTTGTCACG
>QEAN01000005.1:86257-86591_254
AAAATACTACCACTTTACACAAAGGACGACACGCTGCAATAGTACTATGATATATATCTAACTATGATAGTGCCTGGAAT
>QEAN01000005.1:87387-88479_0
TTCGCAGACTATGGGCAAGTTGGGGTGGGTGATGTCAGACTCATACATCAATACCGGCACTCCACAAGACGACAGCTGGT
>QEAN01000005.1:87387-88479_127
ATGGTGTTGAGATTACTGTTTGGAATTGCATCATGGCTGGATTGGCAATGGTCGACATTCTCCAAACATCACCTAGTCCA
>QEAN01000005.1:87387-88479_254
TGTGGAGGCATTACCTGTTATATTCCCACGGCGGTTGTCCCCTGTCTCGGATGGATGGATGGGATGGGCGTGGAGAGGGG
>QEAN01000005.1:87387-88479_381
AAGGGACGCAGGTGGAGCACAGTGCCGAGAGTGTGACGTATGCCTGTCAGTCCGTCGCATCATATCGTGTCCTCATTAGC
>QEAN01000005.1:87387-88479_508
TACACCGCCAGGACAAATGTGACAACCAAAGATTGACGAATTGCTAAGAGTATGTTTAAAAGACAATAACTCAGCCTGCT
>QEAN01000005.1:87387-88479_635
TGTACCGGGCGGCCGACCCTACTGATCACGAAAAAGTCCTTTAACTGGTGTCAAAATCAGACTGGTGGAAAGTTTTTAAC
>QEAN01000005.1:87387-88479_762
CCCAAGGTTCTTAGGACATGAATGACCTATTTACAGATAGCATGATTTGTACATATTAACTGTTACACACTGGGTGTTAA
>QEAN01000005.1:87387-88479_1012
AAGTGACTATTCTGTTGACATGAAATGGGCCTGTTACATGGGTATCTTCACTATTACAGGTTAGCAGCTGCGGGCAGGCT
>QEAN01000005.1:89857-90023_0
CGGGTGCTCCATATCGTGTGGAACGATAACGCCATCGTGCGGCTTGTATGCTGTGTCGTGCATTGCGTCGGCGGGTGCGT
>QEAN01000005.1:89857-90023_86
TCCTGATTGGCACAGTGCGCGGATATCTCCGGCGCTGAAACAGATGTATTGATTGGAAATGTACACACACTATCGGCTTG
>QEAN01000005.1:93706-94029_0
TTTACTATGCGATCACTGTCCAACTGTAACAATCCTGAGCCTGCGGAACTACTGATACTACAAGACTAGTACTACTTTGC
>QEAN01000005.1:93706-94029_122
TGTGTCCGTGTCCCACGTCAAACTCAATGCCATGATGATTGGAGGCACTAGGCACTAGGAAGCGCGCGCAAACCACAGGA
>QEAN01000005.1:93706-94029_243
AATATTATACACCACGTGGTGCCATCCCCTGATTAATATATTTCGGATATACGAAATCTCACCAGAAGCTTATACACGGA
>QEAN01000005.1:99844-100344_0
GCGGGGCCAGGATAATTGGGAGCGAGAAACTGCCCACAGACACAAACACGGGAGAAATTGCGTGCGAAAGGACATTCCGA
>QEAN01000005.1:99844-100344_105
CGGGCTCAGCAATTTACTCGGCAACAAATCAAGCTGACCCACGGAACGGACACGTTGATGCGACCAATCCTGTAGTGTTC
>QEAN01000005.1:99844-100344_315
GATCCCGGATGCATCACATAATGCTGGGATCTCCTCTGCCGTAGCATAGTGCACTAATGCGTACTACATCCTTCCGCCGG
>QEAN01000005.1:99844-100344_420
CGCGATCGTCCTAATCGTTAACTACGTTATTAACGTTGAGATGCGAAAGCATCAAGCACGTGAAAGTGCGCTCTCCTCGT
>QEAN01000005.1:112065-113396_0
GGTAGTTAAATGCTTGTACGTGCTTCAACTAGTGCATTTGTCATGAGTGAATTTACCAGAGTTACACCATGCCTTGTGCG
>QEAN01000005.1:112065-113396_126
TGACGATCATGCTTCACACTCCGAACTCGGTAGGACAGAAACAAACTGGCTAGTAATGAAGGGCCCCAATCATAGTGCCC
>QEAN01000005.1:112065-113396_252
ATGTTTCCGGTTACATTATACGTATGTGCGGTTGACGACAATTACGTATAACGCGTAAGGTATTCTGCACCGATAGCAAA
>QEAN01000005.1:112065-113396_378
CATTGTAGCGCCATTGTTCTCGCACGACACCGGGGTCACAGCGACACGTCATGCCATGTCATGAGTTGTTGTATCATAGA
>QEAN01000005.1:112065-113396_630
GCCAGGTTTTGGGTGCCCAGGAACAGCATCATGAGGTTTGCCTCATATGCTAACAACGAGGAAAGGCCCTAGATTCTCGA
>QEAN01000005.1:112065-113396_756
GGGCCAAGCGGACGGCCACGCCCAAGCCCAAGCCCAAGCCGAAGCCCACGCAATACTCTTATGGATACTCGCCAAATACA
>QEAN01000005.1:112065-113396_882
TTGGTCAATAAGCTCTCGCGCCATTGACCAACGTCAAGTGGCAAGTGGACAATGGTCAATGGTCAAAGGTCAATGGGCGG
>QEAN01000005.1:112065-113396_1134
CGTGTGGAGACGGATATGCAATACGTTGTATATAGACTCACATGACCCACACTCTATCTACTTCTTATGCCCCTTGTCTC
>QEAN01000005.1:112065-113396_1251
GGCATCGCTTCTATCAAACTTTCATTATTCATCAGCTCATTTGTAGCGATCGACAGTCTACAGCTACGGTGCGACCAAAA
>QEAN01000005.1:117582-117936_0
CGAAATAGTTCTTCATTTTATTCGTAGTTTCTAAGGATCGTGCTCCTCCATGTTCCAAAAACCGGCTGACACTCGCGTCT
>QEAN01000005.1:117582-117936_92
CACTTAGTATCACTTCTACAATATAAAATATACATCATCCATCGCATACATCAGATTGCTGATAACCGCCGCACTTTCAT
>QEAN01000005.1:117582-117936_184
ATATTGATAGTACGCCTTGCGTCTGTCACAATGGGCGCCGTCTAATACAAGCTGTCTGTCACTATGCTCGAAAGGCGACA
>QEAN01000005.1:117582-117936_274
TTCATATGTAATTTTTGCCTTGTTTCGCTTTATTGCTAATGTCTTGCATTATTGTTACGGATGCCCTCGACGTGGGTTGC
>QEAN01000005.1:118340-119021_0
CAGTGAGCCATTTCCATGGCGTACTCTCGTCGACAGGGCGCTGCTGCTAGACCAGGACGTGGACGAAAAAGCGGCTGGGT
>QEAN01000005.1:118340-119021_121
GTACCACAAATGCTGGCCTTTGCTGAAAAGGAGCGAGGTCTGTGCGTGCACAGCGTAGGAGCATGTCCCATTTGTTGCGC
>QEAN01000005.1:118340-119021_242
AAGTTATACCATGGATCTGCGTCAGACGTCAGACCCTGTTAAAGGAGCCGGTGATTGCATGATCGCCGGTTCATCTGCAC
>QEAN01000005.1:118340-119021_363
TTCCTGTCCTGAGCATAATTAACTGTTTGCCGCAGGTTCTTGCCGTGGTACCGTATTCATCTGGCTGGTGTACTTTCACC
>QEAN01000005.1:118340-119021_484
AGATGGGTATATGCATTTCACGGTCAATTATCGGCAACAACTGGCTGGAGCGACAATGATACAGATGCATATTTCAGTGA
>QEAN01000005.1:118340-119021_601
CATACAACATTAATACTGATATGCTGAATCTGCCAACAATACGGTAACAAAAATAAACCCCAATACTTGAGCGTCATTGA
>QEAN01000006.1:1096-1962_524
GATCAGGGCGTTTCGTCAAGGGGATTGTGATTGAAAGTGATGTGATGTTTGCACGTTTTGTTGGGTTTCTGATTGTTCAT
>QEAN01000006.1:1096-1962_655
TTGGCAGCAGACGGACCGGTTGACAAGGTCGCCTCGTGCATGCCATCTTTCCCACGGGGTGATTGAGGCTCACGCCACCG
>QEAN01000006.1:1096-1962_786
ATTACAACAACCATTCTGACCGCATACCCACTAACAAGAGCCCCACCCCCCAACCTACACAGCACCAGCCCACGCACACG
>QEAN01000006.1:3213-3392_0
TTCTGCCACTTACTACATCATTGAGCAATAACTTATTTATACTTCGTAACCTGTCTCTCTGCATTCTGCACTCTTAGTCA
>QEAN01000006.1:3213-3392_99
ATGCACGTCATTCGCGAGTGCAGATATCTATCTACGTACAAGCTACAATCCATTATACTTTATACGCAACGCAACAATAT
>QEAN01000006.1:5148-5300_0
ACATGTGGTGTGGATATGCGACGGTGTTCTTCATATGCGAGAAGAGAATGAATGGCTGTCTGCGCCTATCCCCTGTCTGC
>QEAN01000006.1:5148-5300_72
CTGTCTGCCATCTGCCGCACTGGAGCATGCGCGATATACATCCAGCCAGAGACCGCCGCCACACAGCACGAGCACCAGAC
>QEAN01000006.1:6914-7282_0
CATGGTAGTTGCGAGAATATAGCATAATATATCAGTTGGTATGAATGAAAGCTTTGATTGAAGTGCTAGTAGCTCTGACG
>QEAN01000006.1:6914-7282_96
GCTATACCGCAGTACCTGTACTACAGACGCCCAGTCTGGGTGAAATAACTGTGAAGATGGACAAGTCTGCATGAGCAGAT
>QEAN01000006.1:6914-7282_192
CGCATATATACAGTGTTTCATTTACCCAGTGCTGCACAAGGCGCACCTGCCAACACCACTACTACTTTACTACTGACAGA
>QEAN01000006.1:6914-7282_288
TTCTAATAAGCACATTATACTTGTCCTTATTTCCCACCTTCAGATTTAAAAGCAACGAGTGATATCGTCCCACCGTCTCT
>QEAN01000006.1:9134-13937_0
ATCTCCTATAGATGCAGTAATAGATCTATGCAGTCGTTGGATTACTCTCTTCGTGACAATCTTGATTGCTTCAGTTACTG
>QEAN01000006.1:9134-13937_125
GCCCGTCACCAGACACGTCTTCAACTCGGCACGTCCTATGATGATGCCAAGACGCGTTACTGGGTCGTACATACTGCAGA
>QEAN01000006.1:9134-13937_250
ACATCTCATAATATGTACACATCGTGATCATAACCTAACGCTCTCATGTAGTATGACACATCCCTATTAAATCCGTCCTA
>QEAN01000006.1:9134-13937_750
GCACCCAGGCCCCGTTGCGTGAGGCGGAGAGAACCACACGCATACCACCATTACCTACATTGTGGATTACAAAGTCGGCA
>QEAN01000006.1:9134-13937_1250
CTCGTGAAGATGCATAGTGTTTCTGATCTAAACTGTATACTCTGCTATGGCTACAAATAGACTACAAGACTACGTGATCG
>QEAN01000006.1:9134-13937_1500
CATCCACGGCCGACTGTATGTTTGGATTCCTATGCGGTTGCTAAGATATGAGGTTCATGAGGTTATGAGCGTCACACCTC
>QEAN01000006.1:9134-13937_2375
TTACTTAACACCTTCACCCTAGATCCTGATGATACCGCCGTCTCTTTACTCGTTTTGTTCGGACTCGCTTGGGTAGGTGA
>QEAN01000006.1:9134-13937_2500
AAGTAAGACAGGACGTAGTCTGGTTCTTGTTTCGGCCCCGAGTTCATGATTCGATGCATTCCGGGGCTTGGTCTGCGCGT
>QEAN01000006.1:9134-13937_2625
CATGGGGGTGATTTTATCGACGTCAAGGCGGAATATATTGAAAAAGTACCTTGGGCAATCCTTTCCACGCATTCGAGATC
>QEAN01000006.1:9134-13937_2750
GCTTGCAAAGACTACACATTTCTCAAGCGCCTCTTCAAGCATATCTCTAACATCTGCGCGTCCATACCCATTTACAGCTC
>QEAN01000006.1:9134-13937_2875
CCTCATTCAGATTCTCCGTCACTACCACGGAACTGGTGTCAGTTGGCTAAATAAATAATATTGTCCTCAATGCACGGATG
>QEAN01000006.1:9134-13937_3000
CGCCGCTCGGTCAAGCAGCCTAGTCAAATACACATCTTCCGAAACAGCATCAAAATTATGGACGATAACATCCCTACTCC
>QEAN01000006.1:9134-13937_3125
TCTGCGACTTGCCACTGATGATATTCGATTTCACAATCCGTACACTCATCCCCAAATGCTGTACACAGGTCTTGACAGAG
>QEAN01000006.1:9134-13937_3250
ACATCCTGCGGATGCACAGACGTGAAGAACGTATTGTTTTTCCATTTACACACGTCTTCAAAATTGTTGGCAATGGTGCT
>QEAN01000006.1:9134-13937_3375
TCGTGCAAATCGGGGTATATCTGCATCATGCACAATGTTGTACATGTGACTGATCAAATATGCGCAAAGTGACAACATGC
>QEAN01000006.1:9134-13937_3500
TGTTTGGAAGGTGGATGTGCTTGTGGTTGCTGGTATACACGTACTGGAGAATGTATGGCAGGGTGTCGGGGTATACACAT
>QEAN01000006.1:9134-13937_3625
TCTGCATGTCAGTTCCGCGGCACAAGGAACGTGTGAGAGCGTACGCCAGTACGCGCTCACCAGCCCAAGGACTCGTAAAC
>QEAN01000006.1:9134-13937_3750
GCAGGAAACTCCTCCAATTTCTCCTCATTCGGGGTGGTAGCCTTGACACGAATGGCCACGTCGTGAAACCGCTTGCTTGC
>QEAN01000006.1:9134-13937_3875
GTACGCCCTCTCTATGATGGCATCTAGCTCTTGTTCGTTCGTGCTCGGACTGATGTTGATCATGTCCAGCTCCAGGGATT
>QEAN01000006.1:9134-13937_4000
CGAGGAGGACAACTGGTGTGGCGTAGTCAGTTTGAGGTTACAAGTAGCCTGTGTACATCGACATGCCTTTATGTACGGCT
>QEAN01000006.1:9134-13937_4125
TCAGGCTTCACATGGGCCTTGTGCTCGGAAAGGGCCTCGTGCTGTTGTTTTGATGGCAACTGAGGTCGTTTTGGCAAAGA
>QEAN01000006.1:9134-13937_4375
TAATCAATACATCTAAATCAATTCTCATCAAAGCAAATCATAATCTTCGTTTATCAAATTCGTCATTTATATAGATTGAT
>QEAN01000006.1:17258-19333_625
GACAGGTAAGCTGTAGTGTCCCTGCACACTAGATCGCTCAGACAGATCAAGATGTTCGTTGTTGAGATGAGAGACACATC
>QEAN01000006.1:17258-19333_1625
AGACAGACTTTGTCTTGCTCCCATGTTTCCCAAAGACTGCATCCCAGACTCTTCTTCAATTCTAGACAACAGTTACGTAT
>QEAN01000006.1:17258-19333_1995
TTAACGAATGCCTCTATACATCTAGTCAAATACTGAATGAAGATGACATATTCTTTCTCACTCATTTCCAAGGACAATAG
>QEAN01000006.1:24450-24879_0
GCTCGCCGTCGTCGCTGACTTTGCTTCTTTCGCTTGCGAGTTGCAACCCAATCGCGATGTTTTGATCAAGCACGGCATAG
>QEAN01000006.1:24450-24879_117
TAGACGATGATCTGCGCTTTCTGCACAGCCCGTGGGTGCCAGTGCCCCGGGGTGCAGTGAGCATGCAACACGTTGAAAGA
>QEAN01000006.1:24450-24879_234
CGACCGCACTAGGCGATGCACGCTGCCGTCGGCACAAATTGCACGAGACGAATACATTTTGTAGCATCCAGGGTGATTGG
>QEAN01000006.1:24450-24879_349
GCTAGAGACTCGCGACATTCTTGACGTTCTACGAATGTGCAGGCCGTGGGCCGGGTTACTAGGAGTTTGCCGCCCATCAA
>QEAN01000006.1:27732-28089_186
TTTGGTCGTAAAAAATTTTGTTATTTGATAACGTAGGTCGATTTCCATCTTCTCCTTTTGCTTTGTATGACTGCTACACG
>QEAN01000006.1:27732-28089_277
CGAATGACCATCGGGCAGCTGCTCGAATCCATCATGGGCAAGATCGTATGTGAAAAGATTCGAGACGGACGGAACCCCCT
>QEAN01000006.1:30594-30693_0
AACGAGAATTCAGTTCCTCATCGGTCTGTTCAAGCTGAAACATCAATGTTACCAAAGTAATCACCCTGTGGGAGTCTCCA
>QEAN01000006.1:37663-37931_0
TGACATTACATGACAATCATAACCAGTGATTTGATACTCATTTCTGCTTTGTGAATAGTATAATAGTTGGGATTGTACTT
>QEAN01000006.1:37663-37931_94
CCATGGGCATCAAAACAAATTAAACAAGGAATGTTATCAAATTTATATAGTTGAAATGAGAATAGTGCAAAACAAATCCA
>QEAN01000006.1:37663-37931_188
CACATAGCACACGTTGCAAGGCGAAAAAGCAATTACACGGTTTAAAACGTCAGTTGTGATCTCTAACCAGCAAGATTCTT
>QEAN01000006.1:39588-40026_0
CAACCGAAAAGGGGGGAAATAGAGGGAATTTGGGTATTCTTATTTGCGACTGCTAATCATTGTTTGTCCCGCGTGCGTGA
>QEAN01000006.1:39588-40026_120
ACGGCACAGATCGCCATTCCCATTCGGAGGAAACCATTTCATGTTCGGGGAATGCGTACGAGGATCAAACTGGCACTTAA
>QEAN01000006.1:39588-40026_240
AACACATCGCCACGAGTCCACTGTCTCACTTGAACACAAATCATGATATCGAACCCGGGAGGACATGAAGCTCTACGTAC
>QEAN01000006.1:39588-40026_358
ATGAATAATAGATAATCCATGAGGGAATCTCATGTGGTAATTTTAGTGATAAATGATTCGCGTTTTGTTAACGAACCTTA
>QEAN01000006.1:41566-41990_0
ATGGATGATACGACTTGTATACTTTGCAGATAACGTAGTTTATATGTCGTTGCGTTGATTAGCTTGTGCCACAGGCTACT
>QEAN01000006.1:41566-41990_115
GGATTACGCGTCAATCGGCACCTCTACCAAGTACAAAGGAGGGATCGATATCGTGCCATATCCGGTGGCGGAGAACTCGA
>QEAN01000006.1:41566-41990_230
TTTGCAATCTCGTGCAAAGTTAGCAGCTTCTTAAGTAACGTCTCGCGTCAAAACAGGCACGACTTCACAAAGGAAACTAC
>QEAN01000006.1:41566-41990_344
ACATAAATATAAGCTGCCAATAACAAACTATATGACCAAAACTTGCAAGATACATGATTCAGTGGTACGCAGTCAAAACC
>QEAN01000006.1:43805-44478_0
GTTGAGCAGGGCAGCTAATTGTGTGACTTGGGTTTCGATCTTGCACTTCTGCCTCCTGCTAGTACTACTATGCTAATAAC
>QEAN01000006.1:43805-44478_119
TGGCGGACAACAGAAGGTGCTTGGAGGGAGGTCGGCGGTTTGTTTTCTAAAAATAGAACAGGCCAGGGCCGGCCAAACTT
>QEAN01000006.1:43805-44478_238
CCACTGCCCGATCGCTGAAAAAACGCGACATCCCATCCAGCACAGATGAAGCCGCTGAGCATGTCGCTGGCCGTGCTTTG
>QEAN01000006.1:43805-44478_357
CCAGGTCCGATGGTTTGACCCGCTTTATCGCTTTATTCTTTGTTACAAAGGCTGCGTATGAAGAAAGGCAGCATTCGCGC
>QEAN01000006.1:43805-44478_593
CGATACAAGTGAGCTAGTATTGGTTGAGCTGAAATGCCCAAACATTGTTGTACTGACTGCTTCTCTTCTTCTGTAGCGCA
>QEAN01000006.1:45978-46679_250
GCTCGTCGACCATAGATAGTACCTCCCTATGAAAATAAAATGCTTCCACTCCCATGAATCCAAAATTCCCAACTCTTGAT
>QEAN01000006.1:45978-46679_375
TCCTGAAAGTACACCCCGTCAAGCGCAAAGCTTCTCCTCTGGCATATTAACATTCTATAACTATAAATCTATAAATATAA
>QEAN01000006.1:45978-46679_500
GCTTAACGCGTATATGAAAGACATATAAAGATATATAAAGGCATGGTGGAATAACCGACGCCGTTCCGATTCCGCTTGTC
>QEAN01000006.1:45978-46679_621
CCAACAAATGTGAGAAGCTGTAGAAGGTGTGCACCGTGACTCTCGCAAACATTTACGAACTGAAAAGCGTGCCGGCCAGA
>QEAN01000006.1:48260-48491_0
TTTGACTTTTCGTGGCTTCTGCTAAAATCTGCTATTCATTCTTACATTTTTCCTGTTTCAACTACGCGCGTGCCTCATTC
>QEAN01000006.1:48260-48491_151
AAGTACAGTGACATTGCATATATTCTGGCAAATTCTAAAATACTATTTTTGTACCAAATATATATGAAGACAACAACAGA
>QEAN01000006.1:50433-51038_0
TTATATTATGCTCAGACTATTGGATATGAAGCATTAAGAGACTCGATTAGCTCGGCGACGGCATAGGCTAGTATCTTCAG
>QEAN01000006.1:50433-51038_132
TCAGGAATATGATGAGGAGCATTCTGCTCAGCTACGAGACATATTAAGTACTATGTCCAGCTAGAGTGCACTCTGTTCGT
>QEAN01000006.1:50433-51038_264
CATCCATCAATCGCCTGATAATATTATAACAAGGTCGAGCTTCCACCCATATTGAAGTCATGCATCCATTATAATAAACT
>QEAN01000006.1:50433-51038_396
AGATTCTTGTTGAGTGGGAAGGAAACTTGGATGCAGGACACAGGACTTAAGCGAAAGTGACCCTTCAAACTTGACTGGCC
>QEAN01000006.1:50433-51038_525
TCACACTACAAAATGTATTGCTGATTAAAAAGTTATACTGAGTCACGCAGAAATGGGATTAACTACAAAATTTATCGAAA
>QEAN01000006.1:53741-53994_0
TTCGAGAACGGTTCTTCTTCTATTGCATCTCATGCATCGCCAAATCATTTGCACACAAATCATTCGGCATCATAAGATCC
>QEAN01000006.1:53741-53994_87
AATAATTGCCAGAGGTGAACCTGATCGTCCAAGAATTGAATCCGCCAGGCTTGCATGCCGATGCCTATGCCATCCACACT
>QEAN01000006.1:53741-53994_173
TGATGTTGTGCCATCTATCCCATCTTCGTCTTTTTTTCTCCACATAGTAGTACCTAAATAGACCAGACCAGCATCGCAGA
>QEAN01000006.1:55600-55847_0
AGAGTAGATTATTACTTACTATAAATGTCTGGCGTGAATTTGTATCCCGGCGGCATGTTGCAGGAGACACAGTATTACAA
>QEAN01000006.1:55600-55847_84
TTATCCGGTGTTGAAGTACATCAAACATGTCATCTGGGCGTAAAAGGCGGCTGGCTTTCACAATAAGAAAGGCGAAAGGA
>QEAN01000006.1:55600-55847_167
AGAGTCAAATAAGCGTGTATTCAACGCGCATTCAGCTCAGTTATTTGGTACTTTCACATACAAATGGGGCGGACATAACC
>QEAN01000006.1:57804-59147_0
CGAACCGTGTCTACACTCACCGAATCGACTCTACGCAAGTTTTACACGCAAGAACGAGAAGATACATTAAGCCAACTGTA
>QEAN01000006.1:57804-59147_123
TTTAATGTCAGTTTTGTAACATGACGCTTGTAGTCCAATCCTCTTCAAAGTTAGCACAGATGACCCCTGTATTGTAAAGT
>QEAN01000006.1:59596-60140_232
TCGAACAACAACCTTCACCTGTGTGGGATTACGAGTACACGAAAGAGTGTTTTACCGGCCCTGTTTCGTATCTTATACTA
>QEAN01000006.1:59596-60140_348
GGCAACGATACTATTGTATGTAAATTCTCATGGAAACCACAGTACAATAAATCTTTACTATATTGCATAACCCAACAAAA
>QEAN01000006.1:59596-60140_464
ATTCAATAATAGAACAACATACTACGATAGCTTAATGAACCACGACAACCTCAGACAAACTAGGACATTTCAGCTTTCGA
>QEAN01000006.1:64025-64757_0
CTACTATCCCAATGATCTATATGTGCGTAATTCCGCTACACTTCTTTTTTTTGGAATTTGAGTAGTGTTGCCTTTTTACT
>QEAN01000006.1:64025-64757_131
GCGTAAAATGATCAAGACCAGGTGACATACCTGGTATCGATGGTGTCGCGTACCGAATCAGCACAAATTTGCCGGAGACT
>QEAN01000006.1:64025-64757_262
TTGAAAGGACTTCCACGTGCACATTGTATCAACTGATTTGTTCCAGTCAATTGTATATTTATAATCATTAGTATTGCTAG
>QEAN01000006.1:64025-64757_393
CACCATTTTATGTGGGAGGGAACGGTGGACTGTGCCTCGCGGAGTAAGCGCTTATTTTCTCAAAGACTGATTGGCTGGAT
>QEAN01000006.1:64025-64757_524
GAACGATGGCTTACATGCAACGGCTGTGGAAGGTCGTATGCACTATTTGCAAGCTATTGAGCTTCGTCTCGTGTGCTTTC
>QEAN01000006.1:64025-64757_652
ATGATGTGTTCATGTTCGTATCGTACGTACTACGTTCTGATGGAGAATTATACATGAAATCACTCCAAATGCTTTACAAC
>QEAN01000006.1:68664-69774_0
TTAAGATGAACTGTTACGTTAGACTTGATTTAGATTCTAGTTCTAGATGATATATGATGACTTGATGAATTAGCAGGGCT
>QEAN01000006.1:68664-69774_129
TGTTGATTTGGTGGTGGTCGGACAACGACCTTTCTCACTGGTAACGTCTGATTTATATAGACTGGGTTCGTCTAGATGCG
>QEAN01000006.1:68664-69774_258
GCTGCCAATAAACCCTCCATTGAAATGATCGTGGGAAGAACACAAATACGTCGATACCGCACCAACGGCACGTGGTTCAC
>QEAN01000006.1:68664-69774_387
AGCATGTCTAAAGCGTCCCGCGTGTCGGGGGTAGTTTGTTACCTGACATATCTGATTGATGATTTATGACGATAGGGCCA
>QEAN01000006.1:68664-69774_516
TACGATTTCAGATCGTGGCTCAGTCAATTTCCGCTAGTGGCGGGTGACCCCTGCAGTAGCCATTTAAGCCCGATGGATTT
>QEAN01000006.1:68664-69774_903
TACTGTTTGGCGGATGTTTCTTCCACCCTTTGACAACTGAGCGTGAGTTCTCCGGGATCCATACTTTTCTTTTTAGGCTG
>QEAN01000006.1:68664-69774_1030
AAGAATTTGGCGGAATTTTATGGAGATGCTAGATCAAGACTTAACTAACACATGCACACCGAATACATATATTGTTGTCA
>QEAN01000006.1:71370-71456_0
GCTGGGAATAATCTATAATCTATTTTTAGTCCTAAAGTTATATTGTTGGATAGAAGAGAGCTTTGTTCAACATTGATCAA
>QEAN01000006.1:74212-74442_0
TTAGCTTGTAGTCGAGAGGTGGAGGTTCTTTGCTAGATTTGTTCTTTGTTGGGATAGGGATAGGGGTTGCGGGCTTAGTA
>QEAN01000006.1:74212-74442_150
TTCTACTGACATCAGGCAGACCAAGTATGACTTTTGTGAGATGTGTATATATATATATATATAAGTCATAGCGACATGTA
>QEAN01000006.1:76739-76877_0
ATTGCATGCGTCTGCCGTTACGATCAGTACCTTATACGCCTCTACTTTGTACTCAAGATTCACTATTGTACATATATTGC
>QEAN01000006.1:76739-76877_58
TTCACTATTGTACATATATTGCGATCGATCGTGCATCGCAGGGACACGATGTTCCAGGTGTCACCAGCATTCATCCAACG
>QEAN01000006.1:77403-78634_0
GCTGAAAACCTTCTTCTTTCTCTGAAGACGTACCTTGTAGGTATTCATATAAGAATGCGATGGGTGAATATACAAAATTT
>QEAN01000006.1:77403-78634_128
GATTATACTCGTAAACTCAAACATGTTTCAAGCTGTGGCTTCGCCTCAAGGGGAGGGTGATCTACAAAAATGGCGAGCCT
>QEAN01000006.1:77403-78634_896
TTGAGTTGCTTAGGGGATGTCGTGATGTATCTATGCCTCAGCGGAAGTGCGGAATTCTCCAGAGAAACACGTCCCATCTG
>QEAN01000006.1:77403-78634_1024
ACAGTAAGACAAGAGGAATCTGTCCGGCCATCGTAGCACTTGATCCGGCTGGCCTGGTATTCTCATATCAACGCGGTGTA
>QEAN01000006.1:77403-78634_1151
AACCCTAACAAACTCGACAACTTCTCAAGTAGTAAGTCAACCCTCTTTATTCTACAAGAACCAAAGCAAATCGTGGCACT
>QEAN01000006.1:80083-80845_0
ACTATATCAAATCAACAGTCAAATGTGTTTCCCCAGCTCGTCTGGATTGAGGAACTACGACACCACCTCAACCTGTACTA
>QEAN01000006.1:80083-80845_342
TTAATACCCCCTACACTCTGATACACATTCGTGGGGAATCACGGCCTATCATCCCATGGGCGAGCATGGCTTTGACGTGC
>QEAN01000006.1:80083-80845_456
GGAGGTAGTGTCGTGGCTGTGGCTGTTTAAACATCTAGGGAAGTGACACAGAAAAAATACGACGGCCGTCACATTCGAAT
>QEAN01000006.1:80083-80845_570
ATATCGCAAAACAACTGTTGCAATTGACGACTGAAACGATCGCGCCACTACCCAGTACCCGCGAAATCTTGGCACTAGAC
>QEAN01000006.1:80083-80845_682
ACTGTCGGGCGTCGGCTAAACGTTGCGATCGATGACCGACCAAACATCCAAGTAAAGGAGCTGGAACGAGTGACACGAGA
>QEAN01000006.1:82391-82601_0
CTAATGTCGAATCAATACATAACTAAGTTTGCTTATTTTTACTTAGTTTTTTACTATGCATTGTGCGGCGGCAGTAGTTG
>QEAN01000006.1:82391-82601_130
AATCAAAGTACGAATACGTAATTTACTATCTCGCAATACTGGGAAAGTAGGAAGAAATCAAGAGCAAGGCACCTACTCCA
>QEAN01000006.1:83824-84332_0
ATCCTACGTTACGTTCCAAAGTTCGGATAGTTTCCCTCGAGTGGCGCAAGTGGTCCATGCATTGATCGGATGCTTTCAAC
>QEAN01000006.1:83824-84332_107
GAGTCCAGGCCAAGCCCAGCCACGGCCTGCTGCCATTCTGTTCCGCCCGGCTGGAGCAGGCAGAAACAGATCGCCGCTTC
>QEAN01000006.1:83824-84332_214
CGTGGGATTTGACGTGAACGTCAACGTGAAAAACAACGAGCGGGAAAGTGATGCGGTTTCAAGCACGATACGCGTGCAAC
>QEAN01000006.1:83824-84332_321
GTTCGACGTGTTGTATCCTGTCTGCCTTGCTGCTAGCCCAGTCGCCAACATAGCGCCTGATTACTGTGCGATTCGAGCAC
>QEAN01000006.1:83824-84332_428
CCCCCTCCCCCGAACTCCCTAAGCGGACTCTGTCAATCACCCGCGTCCATACGAGCCATCCTCAGCTCAAATACCAAAAT
>QEAN01000006.1:87867-88622_0
GCCAGCAACTTAAATGCGGTGCCAGAATCGAAAAGCAACGGCGGAGACCCGTTTGCTATTTCTCGTGACAAGCTTCAGTA
>QEAN01000006.1:87867-88622_113
CAGGTTGACTATGGGCCATTGCAATTGGGGGGGGGGGCGTTTCGTCGGTCTTTGGGCGTCCCATGGCGGCGAACGTTAGA
>QEAN01000006.1:87867-88622_226
CTCTAACAGCTCACCAATTTCTTCCGTTGACGTCACGGAGACATCCGCCGGCCGTGGGCATCCATGTCGAAAGTTCATAC
>QEAN01000006.1:87867-88622_339
CAATAAGTATGGTTCTGACCGTCCCATCAAAGGGCACGGGTGGTGGCACCGGCCAAAGCGTTCAACGGGAAACTCTGTGA
>QEAN01000006.1:87867-88622_452
GTGGAGTCAAGATCGTTATTATTATATGACTGGCCATTTGAATAATGGACAATCTAGGTGGCTTCAGTTGTCTTGTCAAA
>QEAN01000006.1:87867-88622_565
TCCGTGGACAGCAGAGTTTTTCTGAGGACATCTGACCGTTGACAGCAATGTACCGTGCTCGGTCCACTCTTGCACGACTC
>QEAN01000006.1:87867-88622_675
CCGACGACATTTGCAATGTTAATAACCAGCAACCAATCCACCCAAGGATCCAGTTTACAAAACTCACTTGTTCGGATAGG
>QEAN01000006.1:90410-91314_0
GCGTTATAAGTTGAATTTGACCGGAGAATGGTGTGTAGCATTGATTCTTCTGTCTTGTTTCTTCAACTGCGTCAGTCACA
>QEAN01000006.1:90410-91314_118
GTTGTCATATCATCACCGGCTGTATTGTATGGAATGCAGCACTTTTTTAGGGAACAGCGTAGTAGTTGTTAAAAAAAAGC
>QEAN01000006.1:90410-91314_236
TCCAAAGCCCTTTGCCAAGGCTAGATCGTCCTAGTACGCACGTCTTTCATTATTCCCTATCTGTGAACTATAAATGGCGG
>QEAN01000006.1:90410-91314_354
AACGGAAAAGGAGAAGTACATTTGTCCAAAACGGATGTCAAGAAATTCGGAACCCTTTATTATTTCATTATTCTGCGTAC
>QEAN01000006.1:90410-91314_472
ATTATTGAATAATTTACATCAACCAATGTAAATGGAAGGCATACAATATACATGATGATATTGCGCAATGAGCTGCGCCA
>QEAN01000006.1:90410-91314_590
CGTAGCATGTAAAATATATACCGTGGTTTTTCTTGCATGTCATGCGTTTCAAAGCCGGTGTCGTCCGCCCGACGTGCCAC
>QEAN01000006.1:90410-91314_708
TGCATTGAGAGGCCTGCTCGCCATGCGCGTCTGCATCACGCTTGCTGTGCTCCATATATCTCGCTCGTGCACTGCCGTCC
>QEAN01000006.1:90410-91314_824
GCCCGCAGGCGCGAATGCGATCTCCTACTCCGTGCATCGTACATCTATTCTGCGACTGCCGACTCGCATTCGACACCCCG
>QEAN01000006.1:93045-93130_0
CTATAATCCCTCCACAATACGTATAGCTATATTCAGCACTTGACACTCTGGTTAGCCTTGGCCAAAGGGAAATCCAGGTT
>QEAN01000006.1:93680-93849_0
GTAATCAAGCATAGTCTTTCCTTTTCACATACATGTATTTTATTATATGTACATTGTATGACGAATAACTATTGGAAATG
>QEAN01000006.1:93680-93849_89
TCTATACATTATTTAATTAAAGCAGATTGGTATCAGTATCAGGAATAGTGGCCGTCCAATTAAAATTTGGAACAATCTCA
>QEAN01000006.1:100682-101179_0
CTGATCCGGCTATGTTTCTATTGCGGATGTGACTTTGTCCTGATGGTTGTGTAGGTTGGTGGGAGCGTGCGTGCGTGCGT
>QEAN01000006.1:100682-101179_105
GGATGATACTGGATGACCTGGCACTCCGAAGCACACTCGAGCGAGATGGATGGGGAGCGGACAGATATTTCGACCCCTGA
>QEAN01000006.1:100682-101179_210
TCAAATCAAATCAAATAGTAAATGCGAGGGTTGAGGTTGGGATTGGGATTGGGGTTGGCGCTGCGGTTGAGTCTGCGAGG
>QEAN01000006.1:100682-101179_315
TTGCAAGGTGGCTCGATCTGTCATCGCTGTCATCGCGAGGTTCGCACAGAATGCCACTTTGTGGGTGGAAATCCAAAAAG
>QEAN01000006.1:100682-101179_417
CGTGATCACTTTGTTGTCTTTGTATTTGACAATGACCAAACAATAACTCATCTACTCATCTTCAACTTACTGGCTATTGC
>QEAN01000006.1:104738-105192_0
ATTCGTGTGGGTTGGCTGAGTTAGATCAGTGTGGTCGAACTACGCAACTGCGACATAGGGGGCTGCCAGGTGGGGGAAAG
>QEAN01000006.1:104738-105192_125
GGCTCTTCAACACTTGGAGAAGCACTGGAGACGCAATCCCTTTAGGCCCCTTCAGTCTGAGAGTGAAGCGGGGCTACACC
>QEAN01000006.1:105501-106082_252
GCTCCTGGATGCTCCTAAGTTTCCGCTCCGCCTGGCCGCCCTCAAAATTCCTGTATATATATATATGGCATTTGGATTGT
>QEAN01000006.1:105501-106082_378
AGTCGGAATATAACGTGAATATTTATAATGCACTCGAGCGGATGGAGAGAAAGCAAATGCAAATCACGAGAACCTATATA
>QEAN01000006.1:105501-106082_501
CAAGGTAACTACTATAGGCGATAGGCGCCATCAATTAGTTCCGGCCTTCAAAGTGTTGAAGAGCCTTCGCCGCTTGCAGT
>QEAN01000006.1:109949-110276_0
TGAGATAATGATCAGGGTGGCGAGAGAAGGAGGTGTCTTTCTGTCTGGAAAGGAATGACGCAGATTGCGTATACTATATA
>QEAN01000006.1:109949-110276_124
TATCCGAGAATACAAGCTAATCTCTGAAATCTCCCCATGCGTATTGAGCAAGGAGCGGACAGGGATCCTGTTTTTTATTT
>QEAN01000006.1:109949-110276_247
GCTTTGACCCTCAGCATCTATTTACAGACAAGCGTTTTATGATACCAATGGCGTTTGAATACATAGCCCCTATCATATTT
>QEAN01000006.1:111494-111814_0
ATTGCCATGCTTTCAAATGATATTATCACGCTCTTGCGGGACTCAACGAGAATGCAAGCAGCACAGTCAAGAGGGAGACA
>QEAN01000006.1:111494-111814_120
CACGGTCACAGCCGCTGCGCGCTTGGAACTGGGCAAAATTTCTTTCTATATACAAAAAATACAAAACACTAGTAAGTTGT
>QEAN01000006.1:111494-111814_240
GTAGAGAAATCACAACAAGCCATATGAATAGACGTGCAGTAGTAGTAGTAGTAGTCGTAGTAATAGATTAAATGACATGC
>QEAN01000006.1:112487-112816_0
ACTGATTGCTCTGCTCTGTGCTTTTCGTGCTGTTCCTGGTCCTGGTTTGAAGCGAGGTTCGTTCACCGGGCGCGAACTAT
>QEAN01000006.1:112487-112816_125
CGCCCCACATATCTGTACACACAGCTGCGCCATCGTAATCCAATCTGAGAGCAATGCTCCCACGATTACGTAATCGGATT
>QEAN01000006.1:113582-114128_117
GTACATGCTGATATAGGGCTAATAAATTTGGTTATTGCTCATGCGGTCTTCCCGAGTTGTTTTCTGTGCTGCTGGAAGTG
>QEAN01000006.1:113582-114128_234
GTTGTCGCTAATAACTTGGGTCCCCGTCTGATGGAACGGGCGGCATAACGACGTAGTCCATCGGCATCTGCCAATGCTGT
>QEAN01000006.1:113582-114128_351
GCCAAGGTTGCCTTTGTAAACAGCCCGAGGATGACGCAGGGCTGTGCTACACCCACCAGCCAACGATGAACAATCATTGC
>QEAN01000006.1:113582-114128_466
CGAAGCAGACCAAGGTTATGACATTGTGTTGACTCTGGATGCGCCAGAAGTAAATCAGAATCTATTATTTTTCAATCCTA
>QEAN01000006.1:117418-117762_0
TTTATATTATTATAGCCGTTTGTCAATCAATGTGGCAGGCAAAGTTATGACAATCAAGGACAGTAAACCGCCAAGGACAA
>QEAN01000006.1:117418-117762_132
AAGACACGCTTCCTCTTCTTAAGGAATGTGATTAAATGCTAGTAAGGCCGACGGATGTATACATGAGATACATATCATCT
>QEAN01000006.1:117418-117762_264
GCACAAAAATATGAGAAAATATGAAAACGAAGAACTACACAACGACCCGTCATACTGTCTCGCATCCTATATATGACAAC
>QEAN01000006.1:119156-119922_0
ATTGCTATCAACTACAATGCGATGGCACGTTGCTTCTTCTTGTGTGTGTCTGTCTGCGGAGCGGCAAAACAAAAAGATTT
>QEAN01000007.1:1-7613_0
AGGGGATGCATTTCCTCGTGTTGGAAGACTATCCCTCTCCTCATCCGTCAGAGGAACTCCTCCGGTATGAAATCGATCGG
>QEAN01000007.1:1-7613_122
TAGACACAATCATCACTTGCTCGGTTTCTAGTAACATTGACAAAAGTATTCTCATCACTGGTGCTCATCACCTACCTCAT
>QEAN01000007.1:1-7613_244
CCTTGCCCACGTCGTCATCCAGCCTGCTAAAGCTGCTTTGGACCTGATATTGACTTTCGCATGGCTCATATTCACTACCT
>QEAN01000007.1:1-7613_366
CTGTGAGACCGCTGCCTGCCCCTCTTATAGTTTACTGGGTAGGGGTGCTGCTAGGAGAAACTGTACCATTATGCAACTGG
>QEAN01000007.1:1-7613_488
TATGTGTATTTTGGTATCATCATAGCGAGATATCTGTTTATACTGGGAGGACTAGTGGGCGGGATAGTGTACCTGATGAG
>QEAN01000007.1:1-7613_732
ACTCTTTGTATTTACAGTTCCTGGTAGTTGCTTGTCTTGTCTTACTTGTTCTGGGAAGAATAGTCAATGTGTTAGTGCCA
>QEAN01000007.1:1-7613_854
TTTTCTTCTTTGACTGACCGGAAGTTCTTTGAATAGGTAGACGCGTTAACACCAGGGGGTTCAGAAGAAGCTGGCGACAA
>QEAN01000007.1:1-7613_976
ATCCTTGCTGAGTTTGCTTCGTATAGCGTGGGGATTGATTTTAATATTTGTCGCATTGAGATTTTTGCAAGGTGGTGTAG
>QEAN01000007.1:1-7613_1098
GACAAGTAAGTCCTGCTGCATGTCGCTCCGTTGGTTTGGTTATCATTCATCATTCATCAATAGTATACAACCAGAAAGAT
>QEAN01000007.1:1-7613_1220
TTTTCATCTCAATCGAAAAACCGGCGAAGTTTTGAGAATCATGGATCGTGGTACCAATTCTATCGGAAGTCTCCTGTCGT
>QEAN01000007.1:1-7613_1342
CGGCTGTGGTGTTTTTTATATATAAGTTTGGATGGGTCTTCGGCACCATTGTCTTTCTCACCATGACACTGTGTAAGTGT
>QEAN01000007.1:1-7613_1464
ACTTTAATGCAATCATAGACATCATTGCCACAATTGCAATAACAGAATGGAGATCCAAATTCCGTCGTGAAATGATTGAA
>QEAN01000007.1:1-7613_1586
AACTATGAAACTGTCAAGTACTACAATGCTGAAAGGAGAGAGGTGGAATTGTACGATGAAGCGATGATCAAGTACTTGAG
>QEAN01000007.1:1-7613_1708
GGCGCAGAATTTGATTATTACGTTGGGACTCCTGGTAGGAAGTCTACTTTGTGCCAAAGAAGTGGCTGACGGTTTGTTGT
>QEAN01000007.1:1-7613_1830
TTTACGGTAAGGGCTGCCTGGCCTGAGTTGAAAAGTGTGACTCTTGAGAGCCTCGTCAAAGCTTCCTTGGCACCTAATCA
>QEAN01000007.1:1-7613_1952
ACCGAGTGATTCAACAAAACTTTATTGACATGGAGAAAATGTTGGAATTATTCAATGAAAATACCGCTATACAGGATACC
>QEAN01000007.1:1-7613_2074
GCTTTTGAAGATGTTTTCTTTGCTTACGACCCACGGCAGCCTATTTTGAAAGGGTGTGTCAATGCGTTTTTGTACTACAA
>QEAN01000007.1:1-7613_2196
TTCACTGTTCCAGCTGGGAAGACTGTGGCATTGGTTGGTACGCTAGCGTGGTTTTCGTCGTTGTTGACCCCATGTGTATC
>QEAN01000007.1:1-7613_2318
AGGGAAAAGTTCGATTTTGAGACTGCTCTTTCGATTTTACGACGTCTCAGCAGGGCGCATTACCATTGATGATCAAGATA
>QEAN01000007.1:1-7613_2440
TGGTTCCGCAAGTGAGTACAATTCAGTTCTTGCTGTAAGCAACGACTAAGCACGATTAGAATTGCAATGGTACCATAAAA
>QEAN01000007.1:1-7613_2562
CAATATGGGCGATATACATCTACACAAGAGGAGGTTGAACGCGCTGCTGACGCTGCCCAAATACATGACAAGATTGTGAA
>QEAN01000007.1:1-7613_2684
AGGTTTTGCAGGTTAAGTGGCTTGGAAACGACGTTTCAATAACCTTCAATAATGTAGGTTGCGGTTGAGGTATGAGCAGG
>QEAN01000007.1:1-7613_2806
AATAGTGGTGGTGAAAAACAACGCGTTGCTATTGCCAGAACGATCTTGAAAAATCCATCTATTGTGAGTGATCTACAGTG
>QEAN01000007.1:1-7613_2928
CTCTAGATATTACTCGATGAGGTACAATAAGTTGAAAATCACGTTCCATGTTTACTGCGTAATGTAACAATGTATGCGGA
>QEAN01000007.1:1-7613_3050
GCAAACAGCTTTGAGGTCTCTCTGCTCTAATAGGACAACTTTAATTATTGCACATAGGTATATCTGATGCCATGAAGTGA
>QEAN01000007.1:1-7613_3172
CTTTCCACCATTGTCGATGCAGACCTCATACTTGTGGTGAAGGATGGTAGGATCGTAGAACGTGGAACGCACCAGCAACT
>QEAN01000007.1:1-7613_3294
CAAAGTACCGGCAGAAACGGCCGAGAACGAGCACGAAGGTAGCTACTATGAAATGTGGATGGAGCAACTGGAATCAGACC
>QEAN01000007.1:1-7613_3416
ATGGATTGAGGCAGCGGCAGACCGCGACCTTCATCCCATTCAATGGGAGTGATACATCTGCAGGATTGAAGCTAAACAAC
>QEAN01000007.1:1-7613_3538
TTGTATCATTCGCACGGTGGCGGCGGTGGTGGATTTCATTGATTTTAGTATCCCGTTTTTGTACTACATACTGGCTTGAT
>QEAN01000007.1:1-7613_3782
CTAGTTTTTACTTACCGAGCACCGTTAGCGACCCGCAAGGCTCATCTGAATCATAGTACATACGAGGACGCCAGACGACT
>QEAN01000007.1:1-7613_3904
CCAGTTCTAGACTGTAGAACCGTACAATGGATGATCTTTCAAGTAATCCAATAGGAACAGCGCCATCGCCAGGTCATGCA
>QEAN01000007.1:1-7613_4026
GGTCTTGGTGGCCATGCAACATCAACATCCACGGCCCATCATCATCAAGTACATAACTCTGCCAGACCCCGGATACGAAT
>QEAN01000007.1:1-7613_4148
AACACCGCTCGTTTTCTTCTCACTTGCTATACTGTGTATAGCCATCCATGCCCACTTGAAATTCGGGCAGGACATCAATA
>QEAN01000007.1:1-7613_4270
ATGGACCAAAAAACATTGCTACCGCAAACAAATATTCCCTGTGGTTGTACAAGGAGGGCCCGCACATTGACGTGTCCATA
>QEAN01000007.1:1-7613_4392
TTTCCGCGCTGGTGGTGCTGCTAGTTGGAGGGTAACCCTGTGCTGTTTTTACCTGGACATGCTGGCTCCAGTCGGCAAGT
>QEAN01000007.1:1-7613_4514
TCCAGGCCGAATTAGGAAACTGGATTTCTTTACCGGTATATAATCATGAATTGAGCTATTGTTTTCATTATTTGTTTTGT
>QEAN01000007.1:1-7613_4636
TCGAATAGTCGAAACAAGTGAAGAAATGTCGGCTTTTTCCGGCAGACTCATACTCGCTCAAGCAGAATACGTGAATACAG
>QEAN01000007.1:1-7613_4758
CAACAATCAGTATATTGGCACATTCGATGGGCGGCATCGTCGCGCGGACCATGTTCACACTACCCCACTTTCAACCTGGA
>QEAN01000007.1:1-7613_4880
CCACCGATCAACCTAGACCGGAAGCTGAATGAAGTATATAATCACGTCAACTCATTTTGGCGGAACGGGACGTACGCAGA
>QEAN01000007.1:1-7613_5002
AGTCGCTGGTGGAAATCACGATGAGATGTTTCCATCATCCTTGACAGAACTGGAGACACTCGTCCACAACACTCGTGGTC
>QEAN01000007.1:1-7613_5124
CAGATCACCGACAAATATTATGGTGCAACCAACTAGCAAAAGTAGTGGCGACATCATTGATGATGGTGGCGGGTAATCGA
>QEAN01000007.1:1-7613_5246
CTGACTAGTGGGTTTCTGTCGCTACCTGATGAACGGGCACCAAAGAAACGAGCGATGATTGATTTTCCAGCTGAATTGAT
>QEAN01000007.1:1-7613_5368
ACCCGTAACGACACGAAGAATCAAGGTCATTCCTATACCGTCACAGGATGAGGTTCAGTTAGAGATCGTAGCTGTAAAGA
>QEAN01000007.1:1-7613_5490
GCACAGATCCTATCCAAGGCAGCATGACTGAAGCTGAATGTCTAGAGCCTCGCGTCCATTGGGTCCCTGTGCCACAGATA
>QEAN01000007.1:1-7613_5612
CATGTATCGTTATCGAAACTCCAGTTTGGAAACCATGGTTATTTGATCTTAGACGTATTGGGCGGTGGGGAGGTATTTAG
>QEAN01000007.1:1-7613_5734
TACATTACTAGGTACTGGGTCGCAACTTTTTGAGAGCCCGCAGACGTGCAATAGCTGATGAAACTAATCATACAGATTTA
>QEAN01000007.1:1-7613_5856
AATGTAGTTAGAGTTCCGACCATCTCAAGCGATTTCCTCAAGTATACCTTGACGTTCAATAGTACATGTGGAGGTACGCA
>QEAN01000007.1:1-7613_5978
GAATTTCTGATTTGTAATCTACACATGCATTCAGATAACAGGCCAGCATTCTGGCCACTCATACATGCATCAAGTCCCCC
>QEAN01000007.1:1-7613_6100
GTCATCACACAGTTTCTCCTTGTACGCTTCACCAGTCAACCCCTCCCCAAATGTACTGCTAAAAATCCTAACGGACAAGG
>QEAN01000007.1:1-7613_6222
TATACGCAAGCGCCGGCCGCTTGATTGAACGTGTTGGGATTGCATGGATTGTGTTTCCTGTTGCCATTGGAATTGCGTGT
>QEAN01000007.1:1-7613_6344
TTGAACAACCCCGTACTTTGAGGCGCTCGTGCGACGTACTGATTCATTACATTCAATGGGTAGAACCATCGTTTGCAAAG
>QEAN01000007.1:1-7613_6466
GCATTGTTCGGTGTATCCGTTCTTCAAGCGCGTTTCAAATCATTTGCGCCGTCCATCATACCACCGCACTCTCACAACAC
>QEAN01000007.1:1-7613_6588
CTTGGGGATCGCCGATATTCATCTCCCGCCCATCGTACCCGCCCTGTACATATTCTCAGGCTGTGTCGCGTTGGTGGTTT
>QEAN01000007.1:1-7613_6710
CATACCTGGCTGGCCTAGAGCCTTACCCAATCGCCGCGGTTGGGGTTGGCAGGAAGATGGTGTATCTTGCAGGAACCGTC
>QEAN01000007.1:1-7613_6832
ATGGTAGCAGCATCTCTGTTGATTCAGCTCCTCAATTGCATCGTTTCGCGGATTGCAGTGTGGATGCATCCTGTAAGTCC
>QEAN01000007.1:1-7613_6954
GCAAACATAGAATAGCAGCTCAGCCAAACGGGTACACGGATACCGTGAAATGAATCTGGTATTGATGGCGTACTCAGGCA
>QEAN01000007.1:1-7613_7076
CATGGGCACATGTGCTGCTTCAGGTGGACTCGACATCTAATCTCATTGATAAAGTGTCTGGTCTGATTTTACTGTGCTTT
>QEAN01000007.1:1-7613_7198
TGCGTCTTATTGATTCTTTTGCTGATTCTGTCTGAGCAGATTTGATAAATGATGGCTCCACTGCTCTGTTTTCATGCAGG
>QEAN01000007.1:1-7613_7320
TTGGGAGTTAGGAGGCCTTACATCGTATTCAACTTGGACGCTGCAGCTCGGCTCATACTACTGGTTGCTTCCTTCGCCTC
>QEAN01000007.1:1-7613_7442
TACGCTCGCAGTGCCTCCAACGCTCGAAGTGCATATGATAAGGTGTATTTTTGATTCTTAATGAAATTCAATTTACTATT
>QEAN01000007.1:1-7613_7532
TGTGAATTTTTAAAAGACACAACACCTTCTCAAGCGACGCATCATTGGTCTGTCGACTCACTGTATTGTGTTCTTATCCT
>QEAN01000007.1:12844-13352_0
GCCTTAGAGAGCACAGAATGTAGATCCTAAGTAAGTCAATAGACTGATATTATCATGTGTCATAGCAAGTGGTAGTGAGG
>QEAN01000007.1:12844-13352_107
TGTCTGATCCCGCGATGAGCAGTATAAATTTGCTGCGTAGAGTAACTGGAGCTGGATAGAGATAATCGGCGAGTTTGGCG
>QEAN01000007.1:12844-13352_214
CGCGTCGAGGACGATATTATGTTCACTATAATGATAAAACTGGCAGAACTGACCGCGGTCTAATATGGTCGCGATGCAAG
>QEAN01000007.1:12844-13352_428
ATGCAGCCTGTCCGATGAACCGCACCTGGTCATCCAAAAAAAAAAAAAGAAAAAAAACCCCCCTATGAAGCGGAAGGCTG
>QEAN01000007.1:13711-15337_903
TTTTTTTGATTTGATGGTTTTGAATTTTGATTTATATAGGCTCGGTCTCCCAAATTGCCTGAGATCCTGAGAACGTCAAG
>QEAN01000007.1:19079-19172_0
ACCTCTAATGGTGTTTGCATCTCATCCGTCTGCCTGACAAATATGACAGAACAAACTAATTATGAGGAATTTTGAATGCG
>QEAN01000007.1:20140-20248_0
ATAGGATAACTTTGCGAAAGCACCAGGCCAGGTAGTATTCTGCCACTTAGCATCATCTCGGCGAATCTTCTGAATGCACC
>QEAN01000007.1:21283-21778_0
GAGCGATGTACCATAATGATGGCGGTAATTGGTAACTAAAATATAATTGTACGGAATGCGGTCATGATGCTGATGAAAAG
>QEAN01000007.1:21283-21778_104
TTTTGTTGAGATCTGTTGATCACGGCTACGCTTCCATTCCTCGGTGTTTCGATGTAGAACACGAAGCAACAAGACAGGTA
>QEAN01000007.1:21283-21778_208
GTAGCTTAAATCTGTTCGTGGCGAGTTATGTCGGTATCTGGTTGCTAGCTGCGCTGTCACATCCAAAACAACGCAACAGC
>QEAN01000007.1:22907-23522_0
TTACATTCTTCTAGTATCGTAATTTGTATGTACTGTCGGGTTCCATTTTTGTGCACTCTCCTTAATACAGCAGACAGTCT
>QEAN01000007.1:22907-23522_321
GTTACATATCGTAGAAAAATGTTATTGTGCTCCCTTGTTCCTGTTGCCTCGGACGAAACCCCTTATTCCACTCCACTACA
>QEAN01000007.1:24922-25384_0
GTCCGGACATTTAGCTTAAATCAATACAATTAGAAGTTACATTCAGGGAGAGCGGCCGGCTGAAAATGAATGCGATTCCA
>QEAN01000007.1:24922-25384_128
TATGTTCTTTTTGCACCCTTCTCGATGTCCTTTACTGCGTTGTCGGCCCCGCGTCTGGTGCTGGCTGTAGCCCTGCGTTG
>QEAN01000007.1:24922-25384_256
TAAGCGAGCGACCTGGTTACGTACCAGTTCAGAAACGATCAAGGGCGGATAAGAAGGGTGTCGGACTATTCCAAGTTAGA
>QEAN01000007.1:24922-25384_382
AAGAGGAAGCAGTCGCCTCAGAGCAAAGGAGGACCATTGGAAGGACCTCGATACGATACTGGTATCACCGATATAGAATA
>QEAN01000007.1:26385-28449_0
AATACATATATTCCCATAGGACAGTAATTATTCGGATTGAATGGGTGTCGATTATATCACGTTGTGTAAGCCCTGTGTTT
>QEAN01000007.1:26385-28449_124
CGTTGGCGTTCTTTGTACCCATTTCGCTTGGAATGTCACGTGGCTCAAGTGCGGAAAGCGACAGTACGCCGTGAACTCGA
>QEAN01000007.1:26385-28449_248
AGATCGACGCTTGAAGAGGGCTCCGATAAAAAACAGTAAGCTCCTACGACTCAAATAAATCATCCTTGATTTCGTTCAGA
>QEAN01000007.1:34760-35213_0
TCTGCGTCCGGAAGCGAGGGCTTTTTCTACACATCTGCATCATGACTGTACTGGTCTTGCTCGCAGTGCTAGAAATTCAA
>QEAN01000007.1:34760-35213_125
ATAACATGCATCCATGCAATACACTCATCAGCCCTGCACGAGTGTATGGAACCGACTTGACCATCCAAAGTGCATTGCGT
>QEAN01000007.1:34760-35213_250
ATTCAGCATTCGGTGCGCCAACCACGGTCCGTAGATTTTTTCACCTTGCTTGCCGTTACCTGTCTCGGCCGTGCCTTGCC
>QEAN01000007.1:34760-35213_373
GAGTATACAAGGCCGCCGGCGTAAATAGCATCGGGATCCATACGGCCTAGGGCCTAGGGCGTAGGACTTAGGACGGTCCC
>QEAN01000007.1:37697-37837_0
AATTATCATGTGTACTTGGAATACATCTAATTAATTGTGCCTAATTTGTATTCATGGCTCACATGCCGGATAGGAATCTA
>QEAN01000007.1:37697-37837_60
ACATGCCGGATAGGAATCTAATGGCACATTCTGGTGCATCCTTGTATAATTGTACAAGAGTGGAATGTGTAATAGTAATT
>QEAN01000007.1:41069-41272_0
TTCCGCAGTGTATTTGATATGGATTGAGATCGTCCGACAGCAGCCCTCAGAAACATGGAATGGGTCTTGCAGTGACGTTG
>QEAN01000007.1:41069-41272_123
ATTCCGGCTTCTCCAGATAGTCTCGTGATTCTTTAACGACGCCATGCAAAAAAGAGACATACAAGCATGCGATACTACTA
>QEAN01000007.1:41811-42379_0
ACTGCTAGTGGATCAATTGGACGCAGAACTGTTGATTTTGTGATTTTGTTGCTAGCTACAAGACATGGCTGGCTGGCTGG
>QEAN01000007.1:41811-42379_122
GTATCTTTAATACGTGTATCATATGATTATGTGGTACGCAATGCAACTCTGATGCTCTGATGCCACATTAGCGACTGTGG
>QEAN01000007.1:41811-42379_244
AAATGCAACGATGCAAGACAGCCAAATTATCCTAGCCAAGCAGACTAGTTCATATGATTACGTGGTATGCAATGCTGCCG
>QEAN01000007.1:41811-42379_366
TAGGTAGATGGCTTTATTGCTTATTATACCTGGTTGTGAGGTTGTGAGGTTGTGAGTAGGTGAGAAAGGCAGAAGCCACG
>QEAN01000007.1:41811-42379_488
TGCGACACTTGGCCGCCAGCAATTGTCTAGCAATGGCCAGCCAGACACGGTGTCCATATGTAATACCGGCGACGGACGGG
>QEAN01000007.1:43641-43789_0
CACCCATACCGCATCTGTTCCCCTTGTCACACCTGGTACACAGCTTTTGAAAGCATGATGATGCAAGTCTAGACTGAAAC
>QEAN01000007.1:43641-43789_68
CTAGACTGAAACTTTTTTTGTAGTTTCTATTAGCAGTAGCAGTAAGGATGACAACAGAGTCTGTATCACCAATTCGCATG
>QEAN01000007.1:47410-47496_0
GATGATCTTTACGCTTCCTCAGTCTTGTCCAATCGTGTTTACCACTGACTCAATATCCTCCAGCCAAGTTGGACAAGTTC
>QEAN01000007.1:51186-52001_0
TCGATTGTATCAGTAATATTGCTTCTTCGTAATAATTGTTTTCTGTATATTGTCTAGTACGTCGAAAAAACATCATCCAG
>QEAN01000007.1:51186-52001_246
AAGCAGGAACCCTCAGGGGACACGAGAAAATCAAGTCAAACGCGCGCTGAATAATTTGTGCTGCCATTCCATCATCTATC
>QEAN01000007.1:51186-52001_369
TCCATTGGCGCTAGAATATTGGATTTGGTCTTCCTGTCGAATTCGTGTGAGCGTGGTACGGGTAGCGGCAAAAAGACGCA
>QEAN01000007.1:51186-52001_492
AGAAACGCGAACAGGGTGTGCATTCCGATTTACCCTCTCACCTGCCGACGTGACAATGGTCACAAAGGATACCGGCATTT
>QEAN01000007.1:51186-52001_615
CTTCTCGCCTCGTGAAAAACGACAATGATCCCATTGCTGCACACTTCACATTTACTATATCACGTACTAACAAGTCTATA
>QEAN01000007.1:51186-52001_735
CCGTTGTCGTGTTATTCCCATTTATATGCTTGATGAGATATTTGAGTATGAGTTTAATGTTACCGCTTGGTGTCAATAAT
>QEAN01000007.1:54000-56575_0
TCTGTGTAGATCAAGAACGTGCTGCTGTCTCGTTTTGAGGATAGGGTGTCACAAGTCAACACTCGTCAACACTTCCATGA
>QEAN01000007.1:54000-56575_128
ACAACAATTGAAACTCTCGCATACCATGAAAAGAAGCTTACCATTACTAACAGATAATTTCAAAGTCCGACATTAGTGTA
>QEAN01000007.1:54000-56575_256
CACCCAGACAGCATCCATGGAATTGATTTCAGTCTCTCCAGGATATGACATCCATGATAAGCCAGAATATGAGGTTCGGG
>QEAN01000007.1:54000-56575_384
TTGATTTTTTTTCAGACCCTAACCCTGTACTAGATTTATATAATAAAATCATACCTTAGCAGCGAAGCGGCGCCACGGCC
>QEAN01000007.1:54000-56575_640
AGAAGTCAGTCGTTCATGCTGCTTTCCGGCTGATGAGCTCTTGTCTATTGAATTGTGTTTTCTTTGACCGTGTCGACATT
>QEAN01000007.1:54000-56575_896
CTACACCAACAGACATTACAATTTTATCAGTATTACAGTAGGCTTGTTTGTCCGCACATTAATCCATCATCGACGCGACT
>QEAN01000007.1:54000-56575_1024
ATCCTGCGTCCTTTATGCATGCAGGTCAACAGATTGTTGTATTTCGTCTTTAGAACTGAATTCATAGGTGAAAAGGCTAC
>QEAN01000007.1:54000-56575_1780
TCTATCGCTTATCTGATCCACTGAGCCACACTCAAATCCCTACACAATGGGTCAAAGTGGTGTCGTAGTTCCTCCGCCGA
>QEAN01000007.1:54000-56575_1900
GGTCGATTTCCAATCATCGTTCGGTATTTGTTCTTTGACCATAAGATAACGGCGATAGAATTGCAGGGTGGCTGACCACG
>QEAN01000007.1:54000-56575_2020
TCGTTCCAAGCGTCAGACACAAGGCGATTGTTATATATCGACAATGTCGGTCAAATCTATGGCGTCATATGTCCGACTTA
>QEAN01000007.1:54000-56575_2260
AATCCATTGCAATACAGTCGGCGAACCAAAGCAGCTTATCAACATGCTTACAGATCCAAGTACGTACGAAGTAAGTACAG
>QEAN01000007.1:54000-56575_2380
GCAGTGTAATGCAGAGAAGCTCCATCATGAGTCACGAGTCATGAGTCGCATCTGAGCAGCATGTTAATATTTATATCAGC
>QEAN01000007.1:54000-56575_2495
ATGGCCAACCATAGAAATGCTTCAGGTGGTTTAGAAATTACATACGTCTGACCTATCCTGCATTATTTAGCAACCATACG
>QEAN01000007.1:57331-57556_0
TTGTACAATTACCCTTTTCTATATGCGCGAATATATATACATTAACACGCCCATAGAGTGTTCTTGCGTTGGCGGACACT
>QEAN01000007.1:57331-57556_145
TCACATCGGACCGTAGCCCGGCATTCACTTTTGTAGCTTGGAACCAATAGGTAGAATCATCCTAGGAGCAGCCACTTGCC
>QEAN01000007.1:58139-58519_0
ACTTCCGTGTTGTCATCGAGCCATGTGGTAATACGTCGCCAATGTACATCACTATTGTGTAGTGACACAGTAGTTCTTTG
>QEAN01000007.1:58139-58519_100
GCGAGTAAGCCGTTAATTATCCGCCAGGATGGAAAGTTCTCAAAGTTGTAGTTAGCAGCATCGGGTGCGTGATGCGAATG
>QEAN01000007.1:58139-58519_200
CCACATATTGCGTCTTCGTGTGCTCCGATGACGCTGGGTTGCACCTGTCAAACTGCCATTGTCAAAACCCCTACAAATAA
>QEAN01000007.1:58139-58519_300
ATACATATTTGGAGACGCAGAGACATAGACGCTCTGGTATCTCCATATTTTTTGTGTAATCATCTTCCAAGTGGGCGGAT
>QEAN01000007.1:61154-61608_125
CAGGAACGATACACGAAACTGACATAAGGAGTATTATCTGTAAACTTTTGCACCATGCTTGCTCGACACAGTTTGGGTGG
>QEAN01000007.1:61154-61608_250
ATCCATAGCAATAACGCAAGAATATGCCGCAGAAAAGACAAGTCAAAAACGACACTGATAAACTATACGCATGGAGTTTT
>QEAN01000007.1:61154-61608_374
TGTGCACACGTGTTGCATATATACATGAGATACTATTCAGCCTACGCAACATCCACCCGTCTCTTTTTGGAAAGCTACAT
>QEAN01000007.1:64793-65143_0
TTGTTAGTATTGTTCAAAGGCTGGGACGATTGATACTAGACTCTTGTTATTGATGTTAATGATGTCACGAATTAGACTCG
>QEAN01000007.1:64793-65143_90
AGGACTGGGAGTTGGTGCGGAGTGTGGCGAGCCGTCGATAGGGGCAGGCAACAGAGAACCGGGTATATAGATCACCCAGA
>QEAN01000007.1:64793-65143_180
CACCCGGCGGCTTGGGAGCAATAAATTGACGTGATGAGGTGTCTAATGCAAGCAACGACAAGACTACGGTATATACATAA
>QEAN01000007.1:64793-65143_270
CCTAGAGATCACAGTGCATTCCAGCGTCTATACACTTTCGTACTACTACTGTTTGCGTACCTATGTTATGAAAAAAATTC
>QEAN01000007.1:71332-71450_0
GTGATACTGTTTGCTGCTTTACTGTTTGTATATACATTACTAGTATATATTCATACAAACGCGTCATGAAACTATATACA
>QEAN01000007.1:85856-86207_0
CTTGCTGTAAGAGACTTTGTTTCCCGTCTTGATCCGGCGACTGACCAACCGTATGTATGTATGTATGTATGTATGCCACA
>QEAN01000007.1:85856-86207_91
CTCTTTGTTCACTTACTACACCCACTTACTACTGCAACATACTATGTATGTAAACGTTGAAATATGTTACAAAACTGGCG
>QEAN01000007.1:85856-86207_182
CTCCCCCCTCCCCCGTTTGCCGTGAGACAACTTTCACGAAAACTTGGCTATAAGCCGCACCGGTGAGTTGCAGTAGAGTG
>QEAN01000007.1:85856-86207_271
TACCGCAATGACTTGACCGTTCGGCGTGTACGTAGCAGAAAAGTGAGAGATGACATGACGTGGCACTGTAAACTACCAGA
>QEAN01000007.1:88732-89028_0
TGGTGCATGTGGTGCAGTGCGATGCGATGCGATGCGACGCGACGTCGCGCCTCCCCTCCCCTCCCCTCGGCTTCTACACC
>QEAN01000007.1:88732-89028_108
CGTCTCGTCAAATTGCGTCCTCGCCTGACGCCAGCAGATATATTAATGGCACCGAGCGATTCTGTCCTGACCAAAATTAC
>QEAN01000007.1:88732-89028_216
AAAAGTTCATAAGTGCCTCCCTATCTCTCCTTCTGCCGAGTAGTAATGGTCGACTACAGGCTGACACTTGGGCGCAACTT
>QEAN01000007.1:90722-91094_0
GTTTCAGTAAAGTTTATCAAACCGTGCGTGTGTCACTGTTGTACGAACAGGGCTGAGGCTCTTAAGGAACAAACGACTTT
>QEAN01000007.1:90722-91094_98
AAATTTTGAGTAGGTCATTAGGAAGTAAATTTTGAACACCTTATCGCCACACCGCTTCAGTTACCCCGTGACATCAAGTG
>QEAN01000007.1:90722-91094_196
TCATGGATGCTATTTGGCTGCTCACACTGACAAAATGAGAGTCTCCTTTTTCCTGTCAGTCCGTACAACGCATGTCGCCT
>QEAN01000007.1:90722-91094_292
TGGCGCAACAACGTCATGCATGCTTCCAAGGTTAGCACACCATTACAGATTAGTTGAAAGTGTACAAATCATTTACATTA
>QEAN01000007.1:92668-94402_0
GTTGTCGTTGTCGTTGTCGTTGGTGTGAATTATCGGATGGGAGGTTTCCGGTTTTAACACACTTTTATTAGAGTTGGTGG
>QEAN01000007.1:92668-94402_128
ATGAGGTGTTAAAAGTCCGCGCCTCGTGAATGCACTACTGTGGAGTCAATGAGCATTCAAGAAGTGCCTGTTGTGAGGAT
>QEAN01000007.1:92668-94402_256
GTGGAGATGCGACAACATGGTAAATAGGGAACGCGACGAGCGGCTTGCATATTTGAAGCCTCTGTCCAGGAAAGGCACTC
>QEAN01000007.1:92668-94402_384
GAAACAGCCGCAAGACTCGCGAGGCGTCTTGATTCACCGCGAAGCATTGACCTACGTAAATCGAAAGAATTTATTTATTT
>QEAN01000007.1:92668-94402_512
GCCGCTGTTTCGCGAATATAGAATGACATTATATTGTATAATATTATATGACATTATTGTATAATTTAGTACGTGATAAC
>QEAN01000007.1:92668-94402_640
CCTGAAATCCTCGTGGGGGCCCACTCGCCCGACGAACCCTTACACTATACCGCGAGGTTTTAAACCACAGTTTGCAAACC
>QEAN01000007.1:92668-94402_768
AGAAAAGATGTAGCGCTCTACATCCTTTCCCCCGAAAGGTACTCGAACATCGCTCCCTTGACTCCCACGGAGTACGAGCA
>QEAN01000007.1:92668-94402_896
GATAACAGCGTTGTAGTTGTTGCCGTTGAGAGGGCGCTCCCCCCCCCCCCTTTTTTTTTTCCCCCCCCCCCCTCAACGAA
>QEAN01000007.1:92668-94402_1024
CCTGCTTTATCATTCTGCCACATGGCGCAGTCACGACTTGTTGCCATGACCTCTCAGGCATATTATCTAAATCCACTTGT
>QEAN01000007.1:92668-94402_1152
TCAAGCTATTCAATATCTGAAACGCCCCAGCGATTCGACATCGATAAACCCGGTGTGCTGTTACTGGCTCTTCTTGTGCA
>QEAN01000007.1:92668-94402_1280
ATCGCATGCATCATGAGCAGCATTGCGGCCCAGCCACATGACAGTATTGCTAACAATTCCATTTTTGCTACTGCTACTTC
>QEAN01000007.1:92668-94402_1536
TGTCATGTATTTTGCGACCTGTTGTATTCATAGTGAGAGGGTACAACTCCGTCAAAAGGTATGACGCGTAATGGGGGTTC
>QEAN01000007.1:92668-94402_1654
CATTCATGAACTGAATGCATACTCTATCTTCAAATTTCTATGTATAGCGCCCGCCAGATGACAGTGATCGATAGCAGAAG
>QEAN01000007.1:95361-96045_0
TAGGCGATAACGATGGTAATAAACTGTGATTTGTTTGTGTTGGATGGTCTTCTGAATACTAAAAAAGAAAAAAACTTGTG
>QEAN01000007.1:95361-96045_242
CGCACGCTGGCCCTGAAGTAGGAGTACACGTAGAGTCCGCACCTGAGCGTCGCAGGTGGAAGTGCTGATGTTCGACGATA
>QEAN01000007.1:95361-96045_363
GACACGATGAGTATTTATATGAGATCAGCCGCTTGACAGGTGCGCCATCGATAGCTGGGCTCTGCTTGAGTTGCCAGATG
>QEAN01000007.1:95361-96045_484
TCAATAAGGCTTCTGAGATTAATTCTTCGTCGTAATTGATAACTCCATATGTTATTTGTTTCCGGACGTCAGTTTGACAG
>QEAN01000007.1:106922-107496_0
TTCTAGGGGAGAACACAGACATGTAGTCTTGCAATTGAGAGCGATGTATATACAGGGCATAGTTATACTAATTTTCTGGG
>QEAN01000007.1:106922-107496_124
CGTGGCAAGCAAGTTGCTCTATCATCGGTTTAGGACCATGGCAGAGGACTGCAGAATATAGCCCTTGCGGATACTTGCGA
>QEAN01000007.1:106922-107496_248
GGAAGCAGCATTCAGGTTTTCTGAGTTCCACAGCGTGCCATTATGCGCGAAATGCCGCAAGCTAGACACATAGTGAGAGC
>QEAN01000007.1:106922-107496_372
CAATAGTCCGTCAACGCCTGCAAATATCACCAACTACAGTCGAATGCCTCCGATAAGCACACCTGTGTTTCGTGGTGGAG
>QEAN01000007.1:106922-107496_494
CCGATTTCGCTCTGCATGCGAGGGTTGTGCTTATCTCCAGCAACCATCAGGAACAGTGATCGTCAACCCATCAGCCCATA
>QEAN01000007.1:108192-110391_0
GGCGTTTTATATACGAATGATATAGTGCCATACGATTCCTATGCTTGGCTTGCAGTTAACATCCAAATAATATGAATGGA
>QEAN01000007.1:108192-110391_125
TGTTCGCACACTGATCACATTCAAACACGAGCAGCGGGTATCAGCGTGTACGAGACGTCTTTATTGCTACTAGTAAGCGC
>QEAN01000007.1:108192-110391_250
ACAAACGAATTGTTCTGGTGCGCTGGACTTAGTTGTGCGTTGGACTTTGATGGACTGGCTTGCTACTCTCTTCTCTTGGA
>QEAN01000007.1:108192-110391_1250
AACTAGGGATAGATTTTGAAGAGACTTTCGCACCAACTTCGCACCTCGCGACCATTCGTCTATTCCTCTCTATTGTTGCC
>QEAN01000007.1:108192-110391_1375
CTGTATGGAGAATTAGAATCAGAATTTAACATCTATATGAAACAACCCACTGGCTTTGAGGATAAAAAGTATCCTGACCA
>QEAN01000007.1:108192-110391_2119
GTCGATTTGAACAAGAACTAGAGGGAGTCTTCAAGATGGCAAGAAAAGGAGAAGCGTTGGAGACTAAATGGAGGGCGTTC
>QEAN01000007.1:112681-112776_0
CCGACGACACATCTATAGAATTATAATACTTGCTTATACATATGTACATGATGTAGGACTAAAAACGGGCAAGTAACGTG
>QEAN01000007.1:114410-114680_0
CTTTCTCGATGAAAATTGCAGCTTCAAGCTACTATGCTCACAGGCGGTCGGATCCGGACTACTTCCACTATGGGGTTATG
>QEAN01000007.1:114410-114680_95
CAAATGGACCAGCGTCTGAGACTGCGTCTGCTGTATCGTTCCTGCTGGCCCAAGTGCTGATGGACCGAGCAATTGCTGCG
>QEAN01000007.1:114410-114680_190
ACACACTGACACAGTATAAATTATGCTATTAGCTGCGTGTGCCGTGAATCTGAGCACTCCAAATTTGAACAGAATTATAG
>QEAN01000007.1:115632-116076_0
TTGACGTATTGATTGCACTATGTGGATTGTGTGATGGTTCCGTCGTTACGTCGATATGATCCCGACGGGCTGTTGGAAAC
>QEAN01000007.1:115632-116076_122
GTCGGTGCTTGGATGGCCGCTGCCGCACTATGCGGCCCATATTATCCACTATGCCTTTCTGGGGCCCTCATTCTGAAGAA
>QEAN01000007.1:115632-116076_244
GTCGCCTCCATACTCTTGCTCATCATTGCTGAACTGCCAGCCAGCTTGCACTGGATACTACGATGAGACAGTCTGTACGA
>QEAN01000007.1:115632-116076_364
ATGCATCTGAGACATGCCTCGATGGAACCTTCTACACTCGAAACCAGCATCACTACGGGCATCTCAAGAGCTAAAGTGTA
>QEAN01000007.1:118539-118743_0
CCATACCACTGGTGGCTTTATGTGGGCTATTTTATCTCATAATTTATCTTACTTGCCTAATAGTCTATGTACATACTAGC
>QEAN01000007.1:118539-118743_124
AATCAAACACACCCTTCAGCGAGACGCGTTGCTGGCCACGTCCAAACATCTCTGGAATTCTTCATGAAGCAGCTGGCAAG
>QEAN01000008.1:1-1935_0
GCGCTGCCAGCACGGTACCGCTTCGAGCTGCCAGTTGACTCTGCCCTGTTTCTGGACGCGGTAGATCTGGCAATGGAGCC
>QEAN01000008.1:1-1935_124
CAAAGGCCAACACCGCTGCGAATCTGGGCAGCTGCAGCCTCGCTACGTGGGACGGCCTGCTGCAGTTCAGGTGGGGCGAC
>QEAN01000008.1:1-1935_248
GGTGTCCCGATACGCGACTCTCGGATGGGATAGCCAGGATCTGGGAAACGAGATGGTCCCCTTGCAGTAGGCAATTTATG
>QEAN01000008.1:1-1935_372
TTTTGTAAAAAAGAGGAAATACACTTGTGGAAATACAAAAAATTAGAGAATGCGATGTCCCATGCTGGTTGTCCCGCCAG
>QEAN01000008.1:1-1935_620
GGTACCTCATGGATATGTGCGATTTAAAATCTGTACTTGTCCTTGTTAACCTTGCCAAGCGCTCGTCATTCCTCATTGAG
>QEAN01000008.1:1-1935_1240
GAAACCGCGGTTCGGCACCTCGTACACTTTGCACTGAGTGAACTCAACACTCTTGTGGCCCGTATAGGTCATGCCATTAA
>QEAN01000008.1:1-1935_1364
TCAGGAATTTTACCTTAGTTATATCGTGGTTCGATGAACCATATCCGGCTAGCACCAACGAAAAACTATATCCTATCTAG
>QEAN01000008.1:2957-3150_0
AAATTTGTCTGTCAAGAGGTTCAACGTTCAACAACCCACACGCGTCAAGCTAATCGAGTTTGATGCGTATGTCAACTCAT
>QEAN01000008.1:2957-3150_113
TATTCATGTACGTAAAAAAAACTACATTCTCCTGTGGAGTGTTCGATTTAAACCAAGCATGAAACACTAAATACACTAGT
>QEAN01000008.1:4588-5082_0
GCGGTTGCTTCCTCAAATTATGCAATTCCAAAATGAGTCTGGTTTGTCGTGCGAAGTGGTTCAATGGGCTCGAACGTTAA
>QEAN01000008.1:4588-5082_104
GCGTGAGCATTCGCATGCGCACTGCATGAGAATTGGCATTGGCATTGCATTTGATTCCAATTGCGATTTGGTAACAGAGT
>QEAN01000008.1:4588-5082_208
AAGAGGAAGGAGTTTCTATCGTGTCGCTACTAGGGCCTTCAGAAGGGCTGCTCACGATGCAATAATGTCTGACATGTATT
>QEAN01000008.1:4588-5082_312
ACCTAAATTGGCATTGGCAGTTGACAAGCAGTCCAAGTGTATTCGATCGCGTACAACTGTGGAAAATGCAGCATAGGATG
>QEAN01000008.1:4588-5082_414
ACCAAATTTGATGGTGTGTAAATTTCTGCGTCGTAAGAGCCAGATTGATATTTCGACGACGACAACGCGTCCATCACAGC
>QEAN01000008.1:5717-6124_327
CAAAAGGGGCAGCTTGACGAGCAATTCAGGCGGGGATGGACCTCCTGCCAAGAAATGCCCTTCGTGTGTGGAGTTTGCAG
>QEAN01000008.1:9088-9502_0
GGATGATGCTGTGGCTTTATTTGATGAAAGCTGTACACTCCGTCCTTGCGCCTCCTTTTGCCTCGTATGCTGGTGCCGAA
>QEAN01000008.1:9088-9502_112
CGAATGCAGTTGGTGCATTTTGGGCCTGGGCCATGGTGCATTGGGGCTGAAGTGATTGATGACCGTTCGGAAAACAAGCA
>QEAN01000008.1:9088-9502_224
TCGATTACAAGCCGAGGGCCAAATGGTAGACGTTCGGTCTAGGAGCAAGACAACGACAGATATGGATGATTGACGACAAT
>QEAN01000008.1:9088-9502_334
ATGCGCCACCTTGTCCCAAGGCGCAACTGAAGTTCACCCTGGTAGTATAAGTACGATACCCAAAGGCGCAGACAAACACC
>QEAN01000008.1:16130-16507_99
GAGCTCATCCCTATGTAATGTGTATTCATATGAAGACCAGACTCCTTCTATCAGGTTCAGTGATCAAATGTCAGTCTCGT
>QEAN01000008.1:16130-16507_198
TTCACTATTCTTGTGTCTTCACGATCCCAATACCCCTAACGTCTGGTGTGCAACAATCATCAACTACATTCCGCTTCGTC
>QEAN01000008.1:16130-16507_297
TGCAGCGCACCTGCCATATCGCCTACGCCAGTTAGTTTGCTGAGATAGAGTCAGTCATTACACAGGGGTCATTAGGGAAT
>QEAN01000008.1:25565-25969_0
TATAGCATACCATGAAGTCGATCATGAGTTGCCCATCGACGGCTTCTGCTTTGAAATATGCGTCAAAAGTTTGTGTCAAA
>QEAN01000008.1:25565-25969_108
GCCGACCGGCGCATAGCAGCAGAGTGATTTGACAATTTCGCCTTCACTGTACGGACAGTCGCTGAAATATCGTCGTCTCC
>QEAN01000008.1:25565-25969_216
TCGCGAAGGAAGAACATCCAGTATCTTGAGGCTGCATGAGGTAATTTCAAAACCCGACAGGGATAAAAGAAGCGTGAATT
>QEAN01000008.1:25565-25969_324
TAATACAAAAGCCTAAGTTTTTTTAAATTATACATGCAATGAGTATGCTACGAGTAAGATCACCTCTATAGAATAAGGAC
>QEAN01000008.1:28372-29239_0
TTTACTTTGGAGCAAGCTTTCGGTTACTGCGACTTAGAAATGATCAGGCTCTGGGTACAGCCAAATGCTCGTTGTTACGA
>QEAN01000008.1:28372-29239_132
TCCCCTGCAAAAATGAGAAATGTTGAAATTGCGACGAAAAAAGGACACCATTGAAGCACGAACAACTTGCACAAGCGAGT
>QEAN01000008.1:28372-29239_264
GGATCCGCGCTAGACGCACCACTGTCGTTGTGAGGGATATTGGTAGCATTTGTTCAGCGTAAACCGGACATCAATTCAGC
>QEAN01000008.1:28372-29239_396
ATCTCGTACTACATTCAGAGCGTAGAGAGCAAAACCATCCATTGTGCAGGGCGAGATCTGGAGCTTTTACGACATACGCC
>QEAN01000008.1:28372-29239_528
GGACATTTACTGATCATGCCCGCAGACCCCACGCTTGGACCCGTCCTTGACGCGACAGTATCGACACCTTCGAGCTTGTA
>QEAN01000008.1:28372-29239_660
TCCAAAGTAACGATCACTGTGTCCACATATAGCGCTAGATTCCCGATTATAACACAGGTCTGTAACTAGTGACGGCCATG
>QEAN01000008.1:28372-29239_787
CTTGCACAACAATATTGAAACAATCAGTAGCCTTTGACGTAGTATTGTGAAGGTAGACTATAATCGGCAAGACAGCGATG
>QEAN01000008.1:31332-31907_0
TAAGAAAGGACAAATGGAGTGTAGTGCATAGTAGAATCAGCTAGTTCTCCTTTGTTTGCCAATACAGAAGCATTATTAAC
>QEAN01000008.1:31332-31907_124
TGGCGGCGCATCCATTCCTGATATGTGACCTGATGGGATCCCGACCTGTAAAAAGGGTGTCTGCCTACTCCTCCCTCCCA
>QEAN01000008.1:31332-31907_248
GTCGGTCAACTATGCAGTACTCACACATAATTGCATATACTATATCCCTTGTTAACTCCAGAATCCTCGTCCCTGTATGC
>QEAN01000008.1:31332-31907_372
TCTCAGGCTACATCGTGATAACTTTAGAAAGTCACACTTTCGCAATAAAGTCGTTTCCCACTCCGTACTAGCCGTGAGAT
>QEAN01000008.1:31332-31907_495
CCGCGACGTGACACAAAAGTCAACGACCAGCACGCCACACCGAAAGCTCTCGCCCACAAATTTGAAACAAAGGGAGAAGA
>QEAN01000008.1:35355-36116_0
GAGGATTACTAATGTAGGACAAGTGGGAAGTTGTTATATGTAAAAAACCGACGCGTTGACGCGGAGTGTAATGAGGGTGT
>QEAN01000008.1:35355-36116_114
AATCAACATGAAGTAGACTGTATAACTTAGTACCGACTGTGGTACGTCTTTTCACCTTCACCCTTAGGGCTTTCATCCAT
>QEAN01000008.1:35355-36116_228
GAAACATAATGTCCGATAGCTATCGAGGTCATAAACAGCACTGAGTCGCTTATTGTAATGATGGGAAGGAAAGAGAGGCA
>QEAN01000008.1:35355-36116_570
ATCTGGATCGACTAATTATAATTCACTGGATGATGTGGCGGCTGGATCCATTTCCAAATCTTTCTCGTCGTCCATATTAA
>QEAN01000008.1:36670-37706_360
GGTTTTTTTTTTATGACCTTGTCGTCCTCGCTGTTGTATCGGGTGTCACAGATTGGACATCGCAACCGTCCGTATGATCG
>QEAN01000008.1:36670-37706_840
GATGAGCGAAGGATGTACGTTTTGATGTATATTTGATTTACTCTTTGATGTGAGTGAGTATTTTTTTAACTTGTTGACCT
>QEAN01000008.1:38160-38417_177
TATCATAATTGTGCTTTCGTTTGTGGTTGGCGTAAGTATAAAAATGCATGTTAAGTAAGCCCTCGACGGAAGGGCTGCGC
>QEAN01000008.1:39419-39865_0
GCCGTAAGTCAGAACTATCTGGCAAGACCGACATGAATACTAACTACATTGAGACTTAAATTTTAATTGAGAACGATTAA
>QEAN01000008.1:39419-39865_122
GAAGGAAAGGAATGACTTATTAGCTCATAGAGTTATTGACCAAGTCTAGGGTGATCGGACAGTCAAATTTAGTGAACGCA
>QEAN01000008.1:39419-39865_244
TTGGGTCGCCCTAACATTGAAAAGTGATTCGCGTAATCTTCGATTTTTTAATGGTCGTAAGGTCTAATGGTATCTCATAT
>QEAN01000008.1:39419-39865_366
TATAAACGCTGTGGCAGCATCTCTAGCAGAAAAAACTTTACGTCATGTACGTAAGTATGATACGACTCCTCCTGCGACAA
>QEAN01000008.1:42205-43216_0
CTGATGGAGTCGTTTATGTTGTTGTGATAATGATCTCCCAGCGGGGAGGAAGGACCCCGAAAGCTTAATTTGGTTAAGGG
>QEAN01000008.1:42205-43216_117
TCGCCCTAGGATGCGGCTAGACCAGAATAGAGCATGTGCGTGCCGTTATTTATTGGATTGGATTGGATTGGATGGGAGTT
>QEAN01000008.1:42205-43216_234
ATCCATGTTCTTATTTTCCTGACAAAACGAACAAGTCATGTAGGAGGTTATCATAAAAGGTTCATACATGGCTAGTCGCA
>QEAN01000008.1:42205-43216_351
GGAGGTTTGGCCTTGACTGACTTGAGAGTTGGGATGTTTCTTCTGGACAGTACATCTATCATGCATCCCGTCCAGTCGTC
>QEAN01000008.1:42205-43216_468
TGGCCAGTAGTGTCAGGGTTACGGTCGGTCGGTCGGTCGGTCGGTCGTTCGGTCGTCCTCGGGTGTGCAGCCGCTGTTTC
>QEAN01000008.1:42205-43216_585
CATGCATGGTCTCTCAATAGTTTCGCACGCTGCCGTGGTCCCACGTGAAAGAACGCATGCAGGTCAGGCGGTGTTTGAAA
>QEAN01000008.1:42205-43216_702
ACACCTAGTAGCAGGTAACAGTCGTATATAAGCCAGTGGTACCTCAGTCCGACAAGTGGAGTGTGCACATCAGCAAGCTC
>QEAN01000008.1:42205-43216_819
ACAACTTCGATTCAGAACAGCATCCAATCGAGCAGTTCCAGGAACTCAAGTAACCAGAGTAGGTCACTATCCAAAGGATC
>QEAN01000008.1:42205-43216_931
TGCCCATTGGCACACGTCTCACGGAGCTGTTGTCCCCTCCGTCACAAACATCACTGCTGTCGTTCGAAACAAGGTCCACA
>QEAN01000008.1:44524-45151_0
ATGAGAAAATCAACTAGTGAATATCCACTCGGCACTGTCCGCCATCCGGATGTACTTTGCACTCACTGTTTGGACGAGGC
>QEAN01000008.1:44524-45151_110
TCTCATGTCATTATAATCCGACCGTAAAGCTGTATTCGCATACGCTAGATAGTCTGGAGGTTGTCGTCGTAACGAACGAG
>QEAN01000008.1:44524-45151_220
TCGTAAAACCTGTGTATTTGTAATGTATTTGTAGTCGTACTTGAAAGGACTACGTATTTATATTGGGACGATAATAGTGC
>QEAN01000008.1:44524-45151_330
ATGTGAACCCTTTGAAATTGGCAATGTTTAATAAACGTTGCATGTCTTACCGTTGGTCGGTGGTTGCCAACCTTCAAACG
>QEAN01000008.1:44524-45151_440
GGAGGAGACAAGGGAGGGGTTGCAAACTCTGATAACGGGCATCCCTTTCAAAGTTGGTGTCGGTGAAGTAAACAAATCCA
>QEAN01000008.1:44524-45151_547
AATCTGCCAGACAAATTCCAGGGGAGTATTTCATGAGGAATTATTTACAAATCGAAAACTCGCACTACACCACATCATCA
>QEAN01000008.1:45797-45925_0
TTTCTATGCCGTTTTGCTTTGTTGCCTTTGCGTATTATCTGTCGGCACCCTGTCAGGCGGGATTGCCTCGAGGATTCGGT
>QEAN01000008.1:45797-45925_48
CCTGTCAGGCGGGATTGCCTCGAGGATTCGGTCCAAACATCAAGAACATAAAACGATAGAATCAGAACACCTGGAGTGGA
>QEAN01000008.1:50854-51212_0
GAGGATTATCATGGACGATTTGGCAAACGCCAATAATTGTGGTAGACCATTAACTCAACCAGGTAACAAACAGCTGCGAA
>QEAN01000008.1:50854-51212_93
GTGTATTGTTCATTTGCCTTTTGCATTTGTGGAATATATGTAAGTTTATTGAAACAATTGTTTTAGCTGCCGTAGCGGGA
>QEAN01000008.1:50854-51212_186
CAAGCCGGTGCATGCTTTCATAGCGTTCTAGTATGCCTTGAAGCAAACTTTCCATTATCGTGGCCCTGAAACGCCACGTG
>QEAN01000008.1:50854-51212_278
CACTCATCCTACAAACTACTCTACCACGTGTATTTCATAGTACTATGAAATGGCAGACTAATTTATCAGTTGAAACGGAA
>QEAN01000008.1:52543-52651_0
TAGGGTTTGGATCTTGTCATTGTATATAATATGTCATTGTCTGTACACTATATGGACATGTAGATAATATTCGAGTTCAG
>QEAN01000008.1:54511-54775_0
GCTGATTGTGTTCTGGCTGTCATTGTCGCCGTGCTTGATCTGGCCACATCAAGCAAGCTAGCTAGCAAATGTGAACCTAG
>QEAN01000008.1:56927-57328_0
CGGCCTCGACATTTCTTTTTCTGTGCTTAGATAGTGTACTTATTGTCTGTTTGGGATTGCATTATAGACATTAAATTTGC
>QEAN01000008.1:56927-57328_214
TTGTGCTACGCGGCCAATTTTTCTTGTGTGCACACCGATAGCTTTATGGTCATATCATATACTGAGCGAGGAGGGTCCCT
>QEAN01000008.1:56927-57328_321
CAATATTGAAAGTATAAGGTACCAATCCATGTAGAAAAGCAGTTACTAGAAAATATAACCAAGATGGATAAGCAGTCAGT
>QEAN01000008.1:59521-59685_0
GGATTCTGACACAATATTAGCAATATAGCCACGGAAGAATGTAAGACGCACTAATCTGACATAGATCGCGTATCTTTGAT
>QEAN01000008.1:59521-59685_84
CAAATGGATTGGTTATAATTACAGTGATAACGGCCAAAAGGATCACAACACACATATACAAGAGGGTCCCATCACTACTA
>QEAN01000008.1:61455-62260_605
AAATGCTAAATGGGTGGTAAGATGGACAAGGGTGTAGCACTAAATTAAGACTAGGTATTGCAATTGCGCCCAAGGCAGTC
>QEAN01000008.1:61455-62260_725
GCACCAGCATTTTCGAGAGTTCCGTATGAAGAGAGCTGCATGATGGCTCATCTGCTGTATCAGGGCCTATCGCGGAAAGT
>QEAN01000008.1:63612-64574_0
ATCATTTCCTCATACGGTCCATGGCACATGCTATTGTAGATTATAATCCTGTATCAATAAATCATCAGTAAATTCGATCA
>QEAN01000008.1:63612-64574_252
CCAACGCGTTAATGAGACGGCTACCATTATGTGATGGATTCAGCCATTGGTATGCGGAAAGAAATAGTGCCTCCATGGAC
>QEAN01000008.1:63612-64574_378
ACTGGTTTCGCAAACTTTGAGGTTTCGGACTAGTGAACATTGTCAAAAATGACTTTTGATAAATGTCTATATTCAGCAAG
>QEAN01000008.1:63612-64574_504
CAAGAGTTAGCGATTCTGCAGGGTAAGTTAGCCAACACTTGCCTGTCACGAACGTGACAGCTGCTATGATGCGACCATCT
>QEAN01000008.1:63612-64574_756
GAAGTATCAACATCATGTTGACACAATGTCAAATTTGTCATGAGATCACAAATCTCATGGCTCCAAATGCTGCATGTTTC
>QEAN01000008.1:63612-64574_882
GTTGAGATTGCGTGTTTTGGTCATGCATCGAAATTTTACCTTGAAACCCCTCGCGACATTGGCAGGGTGCTGATTTGAAG
>QEAN01000008.1:65743-66363_216
CTAGATAAAGAAATCTATTCATATATTTCATCGCTTGAACGTCATGATAAATGGCAAATAGGTCTAAAGCCGGGCGCACC
>QEAN01000008.1:65743-66363_324
ACGTAATAGTTTCAGAATGCACAATTTAGTGAATTTTTTTTATTTCATTTCAGTGAACTACGATGCTAGGAATTATTATT
>QEAN01000008.1:65743-66363_432
TAATTGCTAATGACTAACTCTCTACTATTTGCCTGCTTTGGTGCCCAGATTGTTACACAATACAGATATGAAGGATACTA
>QEAN01000008.1:65743-66363_540
CATTTACAAGATTATATACTGACTACTATAACTATTAATTGGATAAACGGTAATAAAAGGGAGGCGCTGATTGATTGGGT
>QEAN01000008.1:69987-70609_0
TTGTTGTTGACGGACAGATGCAATGCAATGCTGCACTTTTTGATATGATGAGTAACTATTTCTACTGATGACAGAATACA
>QEAN01000008.1:69987-70609_109
ATTTAATCTATGGTGAATTGTGACAGCGATCATCTGCGAGGGATTCGCTCGACAGCGGGCACTCATTACAGGAAGTAATA
>QEAN01000008.1:69987-70609_218
ACGTGCAAATTGAGGTAAATCAATGATCAGTGACATTGGCCAACCCGTCGAAGACATCCGAGACCATAGTTATAATATAA
>QEAN01000008.1:69987-70609_327
CTGGGATAAGTGAGTTTCTGTAAAAGTTGCTTCATATGTATATATTTGCTGCGTCAAAATAGTGTAATCAGTGTGTGTGA
>QEAN01000008.1:69987-70609_436
TTAACATCAGAATGCCCTAATTTATCAGTTGTGCGCTGCCGTCCCGGGATATGGTTGCTATTTAGAGCGACAGTATGTAC
>QEAN01000008.1:69987-70609_542
ATAGTGCTCAAGGCGTTCAATTCGTGATTCCGTTGTCACATGTCAGCCATGATGTATTTGGTGTCCAACCAAGTAGCGGA
>QEAN01000008.1:71277-71724_0
GCGCACGTCTAATATAAGCACATCACATGATGAGAATCAAGCCATACAAGTCGGCCGTTCCTATAAGTGCGCACCGGGCC
>QEAN01000008.1:71277-71724_123
GAGTGGTTCGACTGTACGATGATCGAGGGCTGACAAGGGTGCTTGTTCACGAAAACCATCGTGGCGAATTGGTCCCAAAC
>QEAN01000008.1:71277-71724_246
TTGATTGAGATGATGGCGAACAGGAACACTTCCCCGCTGTTCATACCTTTTAGTTTTAACCAGAATTGGCATGGTGAAAC
>QEAN01000008.1:71277-71724_367
TAAGACGTACATACTAAGATCACTTGAAGATGCTGACACCAGCTTTTGCCTTAAGTCAAGACGATGGGTTCGTTACGATC
>QEAN01000008.1:73634-73908_0
AATGTCGTTGTATTTGCACATGGTCAAAGTTATATGCTTCTATTCTCCGGCTGCACACATTGCACATGGTCGTAGTAGTT
>QEAN01000008.1:73634-73908_97
AATTACAGAAGATGGTTTGCGTCCATGCATGTATGTTCACACACAATGAGATCGGGGTTGATAGGTCATATACATATTTG
>QEAN01000008.1:73634-73908_194
TGCGAAGTTGTGACAGACAAACTGTACAAATTATACGCGAGACACCAATATGAGGATACGGACGCGACATCACAATCATC
>QEAN01000008.1:75117-75585_0
TTTGTGGGCCGCCCTTCAATAATCAAAGTTATATCCACGGATGTAAAGTTGGGCGGCCACACCCGAAACAGGAACGCGGA
>QEAN01000008.1:75117-75585_388
GAAACGTGGTGTCCAATGTAAGGAACGTAATATGAAGGTTGTAATGTAGTCATTACCTAGCAAACCGCGATGCACTGTGT
>QEAN01000008.1:77363-78565_0
TTGGCGTGCCATACGGTTCCGAAACATGTAGCCTGTACTGAAGTTCCAATCGCCGTTGTAAGGTCATTTCTCGTGTGGCG
>QEAN01000008.1:77363-78565_125
GACATCGCGCATTCCAAATTACTTCTGCACTACGCGGGCCAGCTGACATCATTAGTGCATAATACCCCAAGGTCCGTTTA
>QEAN01000008.1:77363-78565_375
ACATGCGGCAAGCTTTAAACAAACACATCGTGTCGAATTTACAACAAGTTGTGGATAAGAACTGACGAAGTTCCATTCAC
>QEAN01000008.1:77363-78565_750
GTGATGAGAAGTTGCTGTACTGTTTACGTGCTATGATGATAGAAACCTTCGTAAAATATGACATGTATGGCTTTCTGAAC
>QEAN01000008.1:77363-78565_875
GAGATAGAACGAAATATACCATCTGTTTTACTTACAGTTGTAATCCTACTGTCTTAGAATTGACGATTATGCATGTCATC
>QEAN01000008.1:77363-78565_1000
TGGATGGAAGCCAACGAATGCGGTATATGTGTCCTGGTAGAAGAGATGAATACGCGGTACGAAATGACATTTTTTCTTTA
>QEAN01000008.1:77363-78565_1122
TATTTCATTGAGGAGCGCGTTTGGGGTGTTAAAGGTTACAGTAGATCTGTTCACCATACGGTAGCATCTAACATTGCTGG
>QEAN01000008.1:78886-79326_0
GAGCTAGATCAATTAATACTGTTTGGAGACTCCATCACCCAGTGGGGTTACCATCAGGTAAACCATGGCTGGGTCGGACA
>QEAN01000008.1:78886-79326_120
TGTGTTGATTGAGCTTTTGTGTTCATACATAAAATGTAACTCATCGTTCTTCTAATCGCAGCCGCGGATATTCAGGTACA
>QEAN01000008.1:78886-79326_240
CACAATATAGTACTTCAGGCTTCAACACAAGGCTCTGTAAATTCATGTTACCTTCAGTCCTGAACAATCCAACGCTCAAG
>QEAN01000008.1:78886-79326_360
GAGCGAATGACGCATGTCTGGAGTCAACAAATCCGGCTCAACATGTGCCACTGCCCGAATATGAAGCCAATATACGACTA
>QEAN01000008.1:79850-80277_0
CTATAATGTCTGTGATGCATGCATGCGAACCAATCAATTCACGTGTCCTTCAACTTTGAATCCCGTCCCGCGAGGTCTTG
>QEAN01000008.1:79850-80277_116
TTTGCTAAAGCTCCACCCAGTACGTCACCGTTACAACCTCGGCTATCCCGGCGCCGAGCCCCCGAATGTGGGAGGCAGTG
>QEAN01000008.1:79850-80277_347
TCACGTGAGTGTGAGAGTCGGGTCTCTCACAGGCCGGGGTAGCGGTGTTTGGCACGTGGAAGACATTCATCAAATGAAAC
>QEAN01000008.1:81302-81724_0
TCTTCCACACTAGTCCCAACCTGCGTAGTATCAATTTTAGCACTGGCAACGAGCGTTCATATTTGACTATCAATGATGTA
>QEAN01000008.1:81302-81724_114
CACCCAGTTGTCAATAAACTTTGTATAACGGTCGAACCACCCCTACTGACATCGCAAGTCTGTAATGGGGATCACACTGG
>QEAN01000008.1:81302-81724_228
GTGGAGGCCCTCTGGTTCGGCTTCTTAGAATTCTAATTTTCTGGGCGTTCGAAATGAGTACTGTATTCTTTTGCGCTCAA
>QEAN01000008.1:81302-81724_342
GGTGAATTTGAGATCGTGGCATACACTATACGCATTTCTGCTGCAAAAACCGGAAATCCAAACTCATCCTCTCAAAGTAC
>QEAN01000008.1:83997-85545_1353
CTCCACAAAATTGTATCAGAAAGGAGAAACCGACGCGAACGTCAGTACTGCCTAGCTTCAGATCCGGCTGTCAAACACAG
>QEAN01000008.1:83997-85545_1468
AAATCAAATTTCTTAGAAGTATACGATTATGTATACTTAATTAGCAACCTAAAGATATGGAGTCACTCACGCCTCAACGA
>QEAN01000008.1:90157-90343_0
CTGCCAGCAGTGCCGCGTGTGGTTTGTGGTGTGTGCCACGGTCTGTGGTGATGGGGGCGTGGGCGTCAGGGCTGGCGATC
>QEAN01000008.1:90157-90343_106
GCGATATGGATGCCCATGCGCATGGGTCCGTGGCAAATACTGGCAAACCTGCCCCCGGCCCCCCGCACACGTGCTCAGGA
>QEAN01000008.1:91746-91992_0
TTAAGCCATTGCCGTCACTTTAATGGGTCCTTCCAGATAATGATGTCGCTCCGTCCTTTACCCTTGTATTTGATTGTCGA
>QEAN01000008.1:91746-91992_83
GTAGTAATAGCCATATGTTTTTGTAGGGTCTAGCTTCATAGTGTCGCTTTATATCAGGATCGTTAGTCTCGTGTTTGATG
>QEAN01000008.1:91746-91992_166
TGAATTGCAATAAGTTATATAAAAAGTATCAATACTACTCATGCATTGCAATTGGATATTTATGAATCGCCTCGTGAGGA
>QEAN01000008.1:93191-93605_0
TTTTGTTCCACAGACTTGCTCGAGTTAGACACCTTCCCCATCCGATTCGTTTCTTTGTATTCATACACGTTCAGCGCCAA
>QEAN01000008.1:93191-93605_112
CTCCCTCTTACATAGTTTGTGGGTAACCCTTTTCTACATATAAATCTCTCTCCCCATGGTCAAAGTACAAACTGGAAATG
>QEAN01000008.1:93191-93605_224
CTTCAATAGTGGACCCATGACAGGTGAATTCCCATTTATGCGTGACTAGACAAATGCGTATTTATTGTCATGTAAAAAAA
>QEAN01000008.1:93191-93605_334
GCAGAAGAGCTATCGTAGTCCAATTCAACAACTCAGTGAATTACCACCACCCTGCTCGAGTACTACTGCTACTACTACAA
>QEAN01000008.1:96626-97096_0
TTTGGAATCTGCTGCGTACTCGTGTGGTCTGGAACTCCCTTGTCACAGTACACGACATTGGATTGGATTGCTCATTGGCG
>QEAN01000008.1:96626-97096_130
CGTGGACGTGTATCGGGAGAAGGCGCCAAGATCTTTGCTGTAATCAGGCGAAACACGCGACACGGCGGTGCATTTCGTTG
>QEAN01000008.1:96626-97096_260
CATAGCCATACTTATGTCATATTTATGACATTCGTGCTATGCACCTTGCCTTTTATTCTCCTCGAATTCCGCTGCAGCAG
>QEAN01000008.1:96626-97096_390
ACACTGATTGGGAGCCACCACGGTATGCTACTTGCAACACATCTTCCCCAAACGCTTCAGGCACATTGCACCCATCGAAA
>QEAN01000008.1:99191-99317_0
CTTTTGTTCCAGTTTGGGTTTTCTTGTTACATAATATCGTATTCTAGTCCAGCAGTATCTTGCTAATAGATTCAAAACTT
>QEAN01000008.1:99191-99317_46
GTCCAGCAGTATCTTGCTAATAGATTCAAAACTTTGCCCTGCCTTCAATTATGTCGGCAAATCTATGACAATACAACCCC
>QEAN01000008.1:99601-101022_0
GGCACAGGTCTTGTCAATGCACCTGTGCCAAGGGTAATGATCAAGAGGATGGTTCCCATCTAATACGTAATGGATGCATG
>QEAN01000008.1:99601-101022_122
TGACTTAGCTTCAGATGAATGTGACAAGATACGAATGGTTTTCGCTGGGCGATTGATGAGATTAGGGGTTCCTATGGCAA
>QEAN01000008.1:99601-101022_610
ATACAGTCAAACACACAAGCACCAATAGCGATACTTTGAGAACAATGGTTTGTCGGTGCTGCGAGGTGTTGTGAGCTGTC
>QEAN01000008.1:99601-101022_1341
TCTTTTGTGCCAGGTCCTGGTTTAGTGGTGTATGCCTAAGAATCCAGGAATGAATATAACAATGATACAGACGTAAAGCC
>QEAN01000009.1:1339-1527_0
TGAGTGTGTATTTTGGTCCCGGGCAAGGCAGGTTCCAAATTTTGTACGCTTGTGGTGACGACTGTCCTGTTTCATATTAT
>QEAN01000009.1:1339-1527_108
GACCTCGAGAATCGTAACTGGAGGAAAAAAACTAATATAGTCTATTCAGATATACTTTCGTACAATATTCAAAAGTCTTT
>QEAN01000009.1:3186-3553_0
TTGAGGCGCGTTACCTAGCCGGATTCGATGATACAAGCTTTTCTGAAAGTCGACAACACTTAGGCGGTGTGTCGCCACAC
>QEAN01000009.1:3186-3553_96
ACCATCGATCGCGTTTCGACCTGCCCCGGCGATTGAATGATGAAACGTGTCTATATATTGCCATTTCGCCACGTGTGTAT
>QEAN01000009.1:3186-3553_192
TTTGGGTCTGACGCAGTTGCTGCCGTGTCCAACACAGTCAGACGCGACGTAACGGAACACGTAAATGCTAGACTCCGATC
>QEAN01000009.1:3186-3553_287
GCCTTAGAAACCGGGATGGTCCAAGATATTTTGCCTCTCCGACACAATCGCTCTCAATGCTCGTGCTTCAAGGGCAAACA
>QEAN01000009.1:4419-4575_0
TCGAGTCGACAGCAGCCCCCCGTGAACAAGTGGGGCTAGAGTCTCAAAAGTAATCAACACCAATTACTCAACTATACCAA
>QEAN01000009.1:4419-4575_76
CCAAGTTATTGCACTACATGTAATGGTGTAGTTTGCAATATATGCAACTAGAAGCTCTACATGACAAACATCTACAACTT
>QEAN01000009.1:5150-9273_0
TTCGTTTGCCTCGATGTGTTGAATCAGGAATAAAAGTTAAGAACATCTAAGAGGGGTGCTCCCCGAGGCCGTTGGATGTA
>QEAN01000009.1:5150-9273_123
GCATTCTACGACATCAGGGTGGCGTATGACCTATCAGCAATATCTTCCAGTTTGATTTGAGGAATTACTTGTATCTGTGA
>QEAN01000009.1:5150-9273_3567
GCAACTGCAGCTAACAGTTCATGCGTCATGGGAATGGCAGCAATGTGAAGCATTGAATGGGCCGTTGATGGAACCGACTC
>QEAN01000009.1:5150-9273_3690
TTAGAACTTCCGCAATACTTCCTGGTGTTTTGGTTGCGCCCAGGATACTGATGTTTGTGTTATTCATAACAAGGTTATTT
>QEAN01000009.1:5150-9273_3813
TAAGTGTTAAGTAGACTGCGACCTGGAACGGAGAATCCGATCAGGAGTCACTAATTCGTCAAAGGCGATAATATCGATTA
>QEAN01000009.1:5150-9273_3936
CAAGCGCTTTCTGAGCTTGTGAAGGGATGGGGGGCAGCGAATAGTGATGGATCAAGCAGTTAATAGTACTGGGGTGAAGG
>QEAN01000009.1:5150-9273_4043
TCTCTACTCTAGGTAAAGGCCCTGGTCATGATCCGGTCACGTCCCATAAAACCAGGGATTGCTATACTACTACTAGAAAT
>QEAN01000009.1:12629-13120_0
GTAGTAACTAATCTGCCGAATCGAAATAGTTAATATAATTCCAGTGAATTCTTCAACTAGTTGACTTGGAGCTCGCTGCC
>QEAN01000009.1:12629-13120_103
GACAAGTTTCTGGCTTGTTGCGATGCCTTGACAGTCGACGGATCTGAAGATGGGTAACATTGAGAACACGTGGAACAGCG
>QEAN01000009.1:12629-13120_206
ATTATGCTAAACGCCATTGCAAGCGTCTAGAAGGTGATTCAACGGTGGTCAGCTCAGCTACAAAGCTCATTGAGGAGTGT
>QEAN01000009.1:12629-13120_309
ACCACCCTACGGATGACGTTTAGCCGCGCCCACCCTCGTAATCAGATAGCCCTCCCCGCAACGTTTTTTACTGTTTACCT
>QEAN01000009.1:12629-13120_411
CTCGTCGCATCGCTTTTACCGCCGCGTCTGCTTGCTACAAATGTGGCGAACTCACTGATAACTGGGACATTCATGTAGTA
>QEAN01000009.1:14083-14251_0
GGCAACTGCGAATCTGACGAGTGTGTCTACTTATCGATATCGATGTTGCAATTGGCACTGGCTGTACTTGGGGACTCCCA
>QEAN01000009.1:14083-14251_88
ATCACTAATCAACCAAGTCGGCTGGCGCCGTTTCTGTCTCATCTACAACTATGCCGTGGGGACGAAGATGGCTGCTTCCG
>QEAN01000009.1:16954-18661_0
CGAATTTGCATGCGCCATATTTGATGCCTTTCGTCAGTTTCTTGTCGCAATTAATGCACATGTCGCTCTGTAAATTCCTC
>QEAN01000009.1:16954-18661_126
CAGATGTGTAGTGTATCCAATACGCAGTACTGTCTCATAAAAGCCAATATTAGCGCTCTGTATGATACTTGGGTGACTTA
>QEAN01000009.1:16954-18661_1134
TCTTCGGTGATAGTGATAGAATATTTTCTATTGTTTTCTTTGGCAGACCCTGGCCTTTTCATTCTGATAATGATTGTTCA
>QEAN01000009.1:16954-18661_1260
ACGAAATCGGAGGGCTGCTGGATCAGTAAGTAAAGTATTACTAGGTAACTGTTATGGCACTGTATTCAGCCTAAGGCATT
>QEAN01000009.1:16954-18661_1386
CAACAGGCAGGTCAACTCCACTGTAGATTGTGCATAAAAGGATCGCAAATAGAGGCGTCACTGAAACTGCTGAGACTTGC
>QEAN01000009.1:16954-18661_1512
GCACACGGAAAACTGGTTGAATCTGTCGACACAGCATGCACTTTGATCATGTAACTCTATTAACTGGAAATCCATCGCCT
>QEAN01000009.1:16954-18661_1627
GCACCCCGTAGTTTATTTACGCAAGACCGAGGCGGAAGGCTCCGTTTACGGCGGTGACCTTCATATGAGCGGAAAACGTA
>QEAN01000009.1:19978-21837_128
CCCGCATCTGCATGATCGTGAGTACTTACAGATATATACGACACGCGATTTTCATGGGCGAGTAAGCTTCAATTGAATAC
>QEAN01000009.1:19978-21837_1664
TCGTTGTATATCTAGAAATTGTAAGCACACGCTGCATCGTTCGCATGGTCACGTAGGTAGTTCATGCTGCGGAAGCATAG
>QEAN01000009.1:19978-21837_1779
TTTTTGCGAACTATTTTCCTGCTTGCTATTGTCAGGATCTTCATGACCACTAATTTGCAGACTCTTACCCCCGACGAACA
>QEAN01000009.1:23896-24207_0
AGTTTCTATGCGCCTTTACCGTTTTTCAGTTTAGTTTTCATTCTGTGATGTGCTCATCGTTTCGCTTCATTGTTGGCAGT
>QEAN01000009.1:23896-24207_116
ACTGGGTGTCGAATCAATACGTCCCTGTTTTGAGTTGGATGTTTCACATGGGGAAGCCGAACGATGTTCTTTAGCACTGT
>QEAN01000009.1:23896-24207_231
GTTGTGTGGCATATACACGTTTATACCGCGATGTCGAAAATCACCTCCCATGAGGGAATTATTAGCGCAATCATCCAAAC
>QEAN01000009.1:25060-25186_0
TTGAAAATGTCAAAATGTAACATGGACCATAAACTACACATGGCGGACATTCGAAATAACCTTTGTTAGTACCGTCTTGG
>QEAN01000009.1:25060-25186_46
ACATTCGAAATAACCTTTGTTAGTACCGTCTTGGCGATATTGCATTCTAATTACTAAAACATCACTACTAACAACAGGAA
>QEAN01000009.1:27029-27619_128
CATCAGCAAAACAGGGTGACAGCCGGTGGGAAGCATTCAACTCGTCACGACATGATAAAAACTGCTACGCAATCACAATG
>QEAN01000009.1:27029-27619_256
TGTCATTTATACTTGATTATACTTGATATCATATCAACGACCACGACGAAATATATCATATCAGCCGCACGATCTCCATA
>QEAN01000009.1:27029-27619_384
GCGGTACATCACTGTTGCTAGGTGACATCGATGCCAGCAATCCCATAAGAGCAAGATAAACTCCTCCAACTGCTGCACAT
>QEAN01000009.1:27029-27619_510
TTGTACATAGGCAGAGAACGAGGCTAGATAACTTATACAACAAGAAACACGTGGCTAGAGCATTGTCAGTCGGTCCCATC
>QEAN01000009.1:31608-31944_0
TCGTATATCTATAGCCGCCGTTGCCACGCTTGTTTACTAGTACCATCTCATAATTCCTTGTTATATATAATTCTCATCAA
>QEAN01000009.1:31608-31944_128
ATCTGGTAGTTGCAGCGCAGGTACAAACTGTACACGGGACCAACTATGACTGGCGAGTTGAATTTTCCGTCTACTTCACA
>QEAN01000009.1:31608-31944_256
CCTTCACATCGAATCGATGTCAAATTCTATCATTAATGGAATACATACCGCATAATAAAAAACAAGTTAGATATATATAA
>QEAN01000009.1:33708-34513_0
AGGATGTGCATGAAGTGCGTGCGTGCGTGTGAGTGGCCCAGCCAGCCCAGCACCGAAGTCAAAGACCAGTGATAGAAAGT
>QEAN01000009.1:33708-34513_363
CAGCTATACAATCCCACCAAAAGTGCCCACGGTGTCAAGCAAGCTCAGTATTGTTATGTACCTTCAGGCGGCTAGACTAG
>QEAN01000009.1:33708-34513_484
GGAACGAGTATTTACAGTCTTGTTTTTCCTTGACACTTCCCTAGAACGCGTACCATAATAAATACTTATCACCATGTATG
>QEAN01000009.1:33708-34513_725
AAGTTCTCAATCAGTCGCACATGGTAGATGGGTCTCTAACCTGCAATCATCCTGCTTACGTCAGTAATACAAAATACTCT
>QEAN01000009.1:35498-36151_0
CTTTTCAGGGACACGAATCAGCCCAGGTTCAGATGGATTGCGAGTGGCCTGCGAGATTGATGACTATACTTGGAATTTAC
>QEAN01000009.1:35498-36151_230
TAAAATACACTAAATTGGATCCGACCAGCCCCGGAGGACAGAAAGACGCTTTACAGGGTCATAACTGAGTATCATCAAAC
>QEAN01000009.1:35498-36151_345
CAGCCTGTAAAGACACTGCGATAATCCCCGTGTTGTACAGGTCCAACATCGTCGACTTCAGCATTTGCATCTCGCTGGGC
>QEAN01000009.1:35498-36151_460
AATCCGTGTGAACTTGGATGCTTTGAACTTGCACATCATGACGCGTGAGTAGAGCTCGAAAAACAGGTGCGAAGTACAGT
>QEAN01000009.1:35498-36151_573
CCGATACACGCCCACGTGACAGCGACCATTAGACGGGCATATACATAGCGGTCGGAGCATGGACGCAGGCTTCCGAATTA
>QEAN01000009.1:37087-37428_0
TCTCTGCATAGATCGGTAATTGACGCCTGTTTGTCATCCCGAATTGAATGTGCAGTTTATACTCAATATGAACTTGTTAG
>QEAN01000009.1:37087-37428_131
AGCTTGACGAATTGATCAGGAGAATGAAAATGAGTACGCACCAATGTTATGCGGATAATTTGTTTCTGCGCCACGTTCTG
>QEAN01000009.1:37087-37428_261
TACTCTGTGCGACACAGGGCCAATAGAACAAATCACATTTCGAACCAAAAGCCAACAATCAGACGGGGCGAGATACAGGA
>QEAN01000009.1:39136-39484_0
GTATTAATCAAGGCTTTTGCAGTATCATCAAGTGGATCTATTGTATGCACTTCATGTTATCGAACTGCGAAGATGGGGTG
>QEAN01000009.1:39136-39484_90
TAGAAATTTTATTTAGATATGGACTTGATTGTATTGTGTTGTCGCAAAATGTGTACTTGTAATGCTACTTCGATATATAG
>QEAN01000009.1:39136-39484_180
TCTGACGTCTGGTTGACATGGTATCAATACGTGACTAGCAAGGTATATACAAAAAATTATGACCTATTTACAACAAATTA
>QEAN01000009.1:39136-39484_268
TACAACAATGATTTAAAATAGATGTTGCTAACGGAAAAAACACCCACAGCGCTATCTACGCTGGCCCGGCGTCTCCTTGT
>QEAN01000009.1:40064-40581_0
ACCTAGTGCGTCTAACGTTGGTCAGCCTGGGATGTTTGGACAGGTACGCGAGTTGGTTGAAAACCAAATTTAGTGGTGGA
>QEAN01000009.1:40064-40581_110
ATCTGGTGCTTATTGTTGCCTCAAGGCCCCGGTCCCCAGGCCTGAAGAGGTTCTGATTTTATCAAAGCAGCTTCGTGACC
>QEAN01000009.1:40064-40581_220
CATTGACCAAATTCTAATCGAGTTGTATAAGCCTTTTTGCTGTCAGTCTCGACTTAAATCGCTTAAGGCCATCTCGGGTA
>QEAN01000009.1:40064-40581_330
TCCAGAGCATACGATGGATGGATGGGATGGAATAAATCGGTGCTCAGGTGTCATTCAGGACACAAGTTGATGCTCGATGT
>QEAN01000009.1:40064-40581_437
TATTCCTCTTACCGGTCAATCCAACCTCGCCCTTCCTTAATCTAGTTATACATCTCTCGAACCGATCATCATAAACAACC
>QEAN01000009.1:41367-42490_0
ATGCTGCATCACCTTACAGTAGTATTTTTATCCGACTTTCTGTAGATTCTTGTCGCCAGAATAAACACCATTTTGCACCT
>QEAN01000009.1:41367-42490_131
TGACTTTTCTGTCAAACGATCCAACGATCAAATCCGGATCAATCTGCGGGCAATCGTAATGAAGCGACCAAGAGAAGGAG
>QEAN01000009.1:41367-42490_262
CCCACGCTGAACAAGGCAGCTCCAATCAACATCAAACAACACATCCAGCAGCCAGTTCCGAGAAAGAGTCTGTCAAGGAA
>QEAN01000009.1:41367-42490_393
AATGATATTAAACAGGGCAACGAACCATCAAAGAAAGAAAAGCGTGCGAACAAGTTTGCTCATGAAAAAGAGAAGAGACG
>QEAN01000009.1:41367-42490_524
TGATGCTCTGTTTCGCACATGGTTTGTGAATCCTCATGGTGTTTCCGACACTTGTGTTTAATCGTCCCCGGCTACCACGT
>QEAN01000009.1:41367-42490_655
CCGTTCAATCAGGCTCGGAGGCTGGTATTTGCTTCAGATGTGGAAGCGATCAACATCCGCTGAATGCATGTCCCAAACCC
>QEAN01000009.1:41367-42490_786
ACAGGACATATATCAGCTCAGTGTCCTTCTAACGCAAAAGGTGTATATGTTAAAGGAGGTGGATGCAGATATTGTGCATC
>QEAN01000009.1:41367-42490_917
ACTCCCTGAAGAGGAAAATGTTGCTGTTGTTGAAGAAGGCCAAGGAGGGGATGATTTAGGTGATGATCCTGTTTATACAG
>QEAN01000009.1:41367-42490_1043
GACGGTCAAATTTTAGATAATAGCTGTAGTTTATCTCATAAAACATTCAACCGTTCATAAGCATTACCGGAGTGGGTGGG
>QEAN01000009.1:42865-43204_0
GTTTTTTGATCAGCGTGGGCATGGTGCTCTAACATCATGATGGACATGCTAAAGTCTTTCGATGTTGCGATTCAAAGGAA
>QEAN01000009.1:42865-43204_130
GGCTCCATCAGATCAAAGCTTCACTTGCCCTAAATTTGGTATGTTGTGTCAGTAATTTCCATTTTTCAATTCTGCTGCAG
>QEAN01000009.1:42865-43204_259
TATGAAGCGTTCAAATCTCCATCAAAGGCAATCACATGATGTCGTGGTATTTTCACTTACATGAATATTTGACTTCTAGG
>QEAN01000009.1:45973-46128_0
CAGAAAATTCAACGTCAAGGTTGATAATCATTGTATTGTGCTCGTGCAGTATTTGTTCCGTTGCAATGTTCATGTCCAAA
>QEAN01000009.1:45973-46128_75
CCAAATATATAATGCACTCTTTGCCCTTTTTTCTTACACGATAAAACCTTGTATGTACAAATTTATATGAACACGCATTA
>QEAN01000009.1:46992-47250_0
GATGGTGGCGGGTTGACGTGTATGGCTGAGTCTGTTCGTCTGGAGGGTCGCGAGGTAGTATGTGGATGTAACGAGGCGGC
>QEAN01000009.1:46992-47250_89
GTCTGTATGTAATGGCTGTTGGAGTAGATGTTAGGATGGGATGCACAGAGGTAATTGATGCCATGGATGTGTTTCCAATG
>QEAN01000009.1:49508-49741_0
GCGTGTGTCTTAGTGACTTTGTAAAAGGTGTCGTGCTCTATGGCGGTGTGCAGGTGTGCAGGTGTGCAGGTGTGCTGAGG
>QEAN01000009.1:49508-49741_153
GCTTGCGTGTGTGTGTGCGTGCGTGCGTGCGTGCGCATGATCCAAGCATCGTCGTTGTTGTACAGGAGCAGAGGCGGACA
>QEAN01000009.1:51486-52327_0
AAGATTTGGTGTCCACGACCTTGGACAAATGTGGAAATCATGTAACAGTTGTGTTTTGTATAGTAGTATTTGTATCGTTT
>QEAN01000009.1:51486-52327_127
ATGTGCGTAGAACCGGGGCGACTGGGCTGTCATACCATGGGCGTGAACCAACAAATTGTGAAGTATTTGGAGCCGGCATG
>QEAN01000009.1:51486-52327_381
GGTCAATCATCAACCATGCACCTCGTGCGATGTTTAGACCAAGCATCAAACTCTTGTTTAGCAGCGAGTATTCTGTCTCC
>QEAN01000009.1:51486-52327_761
TCTCTATAAACTGCCCAAGGAGAGGCCCCCAAGTATAGTGAAAGTCGACTTGTTCAAGTGTATCCCTATAGGCTCTATCG
>QEAN01000009.1:56020-56250_0
ACCGTTTGCATTCATACCATAGCCATGTTTTTTGCAGCACATACTACTTTGTGTACAAAATAATGTAGATATGTGTACGA
>QEAN01000009.1:56020-56250_150
GATCGGGTACGGGATCCGACCTATGTCACTTGCATCTTGCAACGGCCAACATCCCTACCACGCAAGCCAACATCCATAAA
>QEAN01000009.1:59617-61588_254
TTGCTAAATGTTATAGCAAATGCTCCGTGTAGCCGTCGACGCAGAACGAATGGCCAGTCCGTTCCAGAAGGCGTCATGAC
>QEAN01000009.1:59617-61588_508
TGGGTATCCCACCGGATGTGTGGGATGCGTGGTGCGAGGGACGTGTGGAGCGCTGACTGTCTCTGTTTTGATGAGTTACG
>QEAN01000009.1:59617-61588_635
AAGAAACTCGCAATCTATAGTGTATAAATTAGCGATAAGCGCTTTACATGGAATTCATCCAATGGTAGCCAACGAGCATT
>QEAN01000009.1:59617-61588_1397
ACGACTGTACGAACTGTAGTACTAGAATGTATGTATTTAATAAATGCGTAAGTCAAGTACCAAGTAACATGTTCGCCAGC
>QEAN01000009.1:59617-61588_1524
ACGGGCCATGGTACGATTGGCCACTGACACGACACAATACAACTGTATTACTATTATGCCAGGAACTCATTTTATGTGAA
>QEAN01000009.1:59617-61588_1891
GTTAATAAATTAACACAATTTTTAGAACATGTGCAAGTTAAACATTCGCGTACTTCCATAGTCCAACCGCTGTAAAGGAA
>QEAN01000009.1:63189-63442_0
TCGTGCGGTGTTGGTATTATGTCACTGTGATTTGGATGAGCAGAGTTGGGTGACAGTTGAGATACTTTCAATGATCTGTC
>QEAN01000009.1:63189-63442_87
GTTCATCTACGCGATTCCCCAGTCACCAATTTGCAAACTGACAACGACCTCTGCGCGCTCATGCATTTGTTCCATAATTC
>QEAN01000009.1:63189-63442_173
GGTGAGGGAAGCACGTAAAACAACTTGTATGTGGTTCACATTCTATCTCAACAACTCTTCTGTATTTCTATGGTTCTGCT
>QEAN01000009.1:65136-65372_0
CACGCCGGTTTAAATTTTCGCTATTAAAACCCGCGTGAGGTTTCACACGATTCCACGCCAGGGTCGCCCTGACAAAAAGA
>QEAN01000009.1:65136-65372_156
GAAATATGCGCAGAAACAAGCATGTGCTATGATGAAGGCGGTATGAGAGATCAACAACCTATGCATTTGCCTATATCCAC
>QEAN01000009.1:72699-72948_0
TTATCTGGTATGAAAGTTAGCACCACTCATCAATTCACATAGTTTTGCAATCATATGTTTAAACTGAATCTGTAACACCC
>QEAN01000009.1:72699-72948_85
CTATGTCGCCTAGCTCTAAATCAAATTCATCCAAAGTTCTCTGTATGCATCGATAATCGTAAATACATGTGATCAGCGTC
>QEAN01000009.1:72699-72948_169
GACAGTTTTCAATATACTGAGCACGAGTTATCATAAACGCGCTACCACACAACCCGCGAAACGCATGTCCAAATCCATAA
>QEAN01000009.1:73905-74163_89
TTATATATTACATAAGCAATACGAGCAATATTGAGTCGCTGTCGTGCTCCGAGGTCCAGTTGCATTCCATCAGTTTAAAT
>QEAN01000009.1:73905-74163_178
GCTAAAGAAATCACGTTCTACGTGACTATTGCCCCGCTCGCGTACATTAATATTACAATTGTGCTGTTAAACAAACGTTT
>QEAN01000009.1:75623-75971_0
AATTTGACGAATCAGTTCCCATACACAGGTAAATGTATTCGTGTAAACTCGGATATACTGTACACTTGCTTACTGGACGC
>QEAN01000009.1:75623-75971_90
AGACTAACGGCCGTCAGAATGAGTGACAGCATGCATGCTATTTGTACAGGTGAGGAGTGGAGCGCTCCAGAGGAGCGTTC
>QEAN01000009.1:75623-75971_180
ACCTAGTTTTCAAATCACTTAATGGCCCAGTCCGATCCAGCAGTGTCCAAGGCGAACTGAATATAAGATTACAACGATAG
>QEAN01000009.1:75623-75971_268
AAGGAAGTATAAGGGTAATTAGATTAGAGATTTCGCGTCGCTGTACTCATCAGACCGCTTTGTGCTGCCGACGAGCGCTT
>QEAN01000009.1:77359-77554_0
CTCTTGATGACGTCTGCGTTCGTCGAACGATGCTGTACGCAGGTTTCAATTCTCCTGTGCACTCGTCTTTCTCGCAGTAA
>QEAN01000009.1:77359-77554_115
TCTGATTGCTTGGATGCTCTTTACCTTGAGTAGGAACGGTTGGTGTTGATTGAGCCTTTTGATTTTGTTGCAACGGACGG
>QEAN01000009.1:80044-80846_0
CATAGGATGTAGTTTGCCTTTGTCAGTTTGCTTTCTCCTCCACATTTTAGTATGAAATGATAACACAGTTCCAGATGTAT
>QEAN01000009.1:80044-80846_121
GGGAATCGCGACGGCCTGGAAAAGAAGGGTTAGGTGGTATCCTCAATATATAGAGATTCACCACCTGGTGCACATGGTCC
>QEAN01000009.1:80044-80846_242
GACGATCTATCAACCACCGGCTTGAAACAGAAGTCACTCACGGCCCAGATGAGGCCAATTAGACAAAGGCCGCTACCAAG
>QEAN01000009.1:80044-80846_363
TCTATAGAGTTAAATGGGATCTTTTTGGCAATAGTGCGCATTCAAAATTGCCACGATCGGTCCGACCAATCCTCAAAGGA
>QEAN01000009.1:80044-80846_484
GGGCCGCAAAAATGGTGATGACACGAGATTGGACGGCATCTGTCAAGCTTCTCACTCCAGTATGTACATGAAGGTACGGT
>QEAN01000009.1:80044-80846_605
TCCAGGCAAACGGATGGAGTCCGAGTCGTCATCATCCTCCCACGTCACCTGGTTAACCCATAGCAACTAGATGATTTCGA
>QEAN01000009.1:80044-80846_722
AAAATCTAGAATGCCAGAATAAGAATAGGTGTACATGAAGGAAGGTCGACCTTGCTTCCGATGCATGCGCCAAAGATGTT
>QEAN01000009.1:83036-83274_0
GTAAGCTTGAACATTCGTACACTATTGTAAGTAAAGGGGGCCGCTTTGCATGATGGTGAAAGTGATGAAGGACGTGTTTA
>QEAN01000009.1:83036-83274_158
TCTGATGTAAAAATGGATATACGAGCCCGCATGTCCCGTCGTCAAAAGAAGCCGATTCCACTTTCATCATTGAGCGAGCT
>QEAN01000009.1:83947-85132_0
CAGGAATCCGGTTCGACGGATTTGCACATACACTATTTCATCCGTGACACATGCAGAATGTGAGGACACGGGAAGGTGCA
>QEAN01000009.1:83947-85132_123
TAGACTCGTGTTTTTGCTGTGAGTGCAGTGCTGCACAAAATAGTTAGATCATGTTATTGAACGACACTTGCTGGAGTGGA
>QEAN01000009.1:83947-85132_246
AGTATTGTTCATAAGCCTCGTGGTCTTTTTCACTGGCAGGCGGTCTGGTTACGACTATATGCAAAGAGGTAGTCAATACC
>QEAN01000009.1:83947-85132_369
TTTTCGCGGTTTTCTGAGCCGTTGAAAATTGGGTTCTACCCCGTTTTGGATAAGGATGGGTGTCTCCTTGTGGTGGTGGA
>QEAN01000009.1:83947-85132_492
CACGTACAATTTTAATCATACTATGAGCTGCCATAACATGACGATGGAAGTACACATGGCAGTCTCTACAGTATGGACTC
>QEAN01000009.1:83947-85132_615
ATGTCAAGTATTTATTCAAGCCGACAATTATGCATCCTAGAGGCTTGACTTTGTTGATAAAATACTTCAGGAAAGACGGT
>QEAN01000009.1:83947-85132_738
AGTGACTCACGCGTGGGATGTTGGGGTTTGGCATTCCACCATGCCGCATACTTACTCACATTATGGCCCCATTCATACCA
>QEAN01000009.1:83947-85132_861
AGCATCGATCATCTCAGGGTATTCGGATGTGAGGTACTCATCCCTATTTCACGGAAGAGAAGTGACTACTCCAAAATGGG
>QEAN01000009.1:83947-85132_984
GCAATCATTAAGTATCTAGATGTAGCGAGTGGAAGATTGAGTACCGCTAGATTCAAGGACTGTATGTTTGATGAAGATAG
>QEAN01000009.1:83947-85132_1105
ACTGGAAGCATCAGCTCAACATCACAGCAACTCCCAAAACTGATTATGATCAAGAGTTGGCTGACAGATACATTGCTAGA
>QEAN01000009.1:86727-86844_0
TGATTATAAACGGGTATTTGTTAGAAAACGTGATTCTCAAGGGAAGGTAATAAAATACAAGGCACGGCTTGTTGCTCGAG
>QEAN01000009.1:87943-89083_0
GATAATGCAGCCACAATGAAGCAGATAGAGACAGGATGGATCAAATCTGATAGTACCAAACATCTCCATATACCAGATTG
>QEAN01000009.1:87943-89083_118
AGTTAGTCAAATATCATCAGCAGACAATGTAGCAGACATATTCACCAAAACTTTAGCAAGACCCAGGCATATAGAGCTAA
>QEAN01000009.1:87943-89083_1060
GTTTGGTTGCTATCACTGTACAATACAGGAGTCGCGTCTGTTGGTGCATAATGTACGCAGTCTGGGGTTGGATGACATCG
>QEAN01000009.1:99712-100265_119
CGGTGGATACGCAGATGGCTTGATCAGTGAATGGTAACAATGCCATGTTCGGGAATAATCATGGACCAAAGATCATTGAC
>QEAN01000009.1:102440-102540_0
TCGAGAAAGCGACCAACCGTACATCAGTCCAAGCAACATTCCTGCTGGTGCTGATCAAACGCAAGTCGATACCCATCCTG
>QEAN01000009.1:103762-104149_0
CAGAATGGTTTCACGATGTTGGGAATGAAAGTCTTTGAGCAAAGTAGAAGCGAAAATGTTGTAAATAGTGGTAGCAAGAT
>QEAN01000009.1:103762-104149_103
ATCCTTTATTAGGCATTGTCACCCACTATGGTTACCCGAATGTCCATGATGTTATCAGTAAAGCATTGCCCTTTGCCCTT
>QEAN01000009.1:104790-105417_110
TGATTGAGGTTTTGTTCGATTACTACTAATTTGTCTAGAAATTGTAGCATACCACACATATCCACGCAAACGAATGTATA
>QEAN01000009.1:104790-105417_330
TGAGTATAGAATAATAGTGCACTCTCCTACCTTCTCGGCCAAGTGACAGTTGCGGCCTTGTACTGCGCTGCCACGTCGTG
>QEAN01000009.1:104790-105417_440
AAAATATCCGGTGACATATGATTCGTCAGTGTTATGTTGTAGTGAGGTTTATGATATCATAGCACCATAACGTCACGGTA
>QEAN01000009.1:104790-105417_547
CAGAAAAGAGCCCGTATTCGACCCCACGCCCTCAAGCCACCAATTGACATAGACAAACAGCGTATCGCCCCTTAGCCACG
>QEAN01000009.1:106918-107271_0
GTTTCGGTGCAAAGATGTAGTATATGTTACCTGATAGACTTTTCTTGATCTTGTTTGTTGATAATGTTGATATTGAATAC
>QEAN01000009.1:106918-107271_91
TGCAATTCTAACTTTCTATGTAGATCCATTGTATCATCAATGATATGTTTACTTGCACTCCCACTCTCATGGCGAGCATT
>QEAN01000009.1:106918-107271_182
CTCATCTGCATGCGGATGAAGCATCAGAGTATCAGAACATTACATACAGCGTGAAGGACTTGGCAATGTCTTGAAGAACG
>QEAN01000009.1:106918-107271_273
TCAGGACCTCGCGACGAGAGTCAGTGGCTGTGCAGACAATATCGAGGTGGGCAGCGACTTAAAGGCAGAAGCCGAGGACA
>QEAN01000009.1:109084-109325_0
GTGGTAAAATGGGTTGTAGCAAAGTCGCGGTATACCATCATGCGTATATAAAGTAGTACTTATAGTAGTGCCGTCCCTTT
>QEAN01000009.1:109084-109325_81
TGTACAATTTGCTATTTATTTTTGTTCCAATTATACTAATGCGTTGTATTGTGTGCTTACGTTTGAGGTCTGCGATTGCA
>QEAN01000009.1:109084-109325_161
TTGCGAGGTCTATATACAAAAAAAGTGAAGCGTAGAGATTCGGGACCACATGACAATGTACACAAATTTCTAGGACAAAA
>QEAN01000009.1:109878-110863_0
CCTGGTGCGGATGCCCGTGGATGTGGATGCGGGTGTAGATACGGACGGATGCAGCGGACCGGGATCATGGATCGATGCAT
>QEAN01000009.1:109878-110863_130
CTGAAATGTTTTGTGCGACTGAATGTATTGACAAAAGAATGAAGGATACAGCCTTTTTATAGGCAAGCCGAAACGTGTTT
>QEAN01000009.1:109878-110863_390
CTTTGCACCTGATCCTGGACATCGGGAAGGATGTGAGGGGACTGTGCCCTTTCATGGGACGGGGTCAGGCCGAGTGCAAA
>QEAN01000009.1:109878-110863_650
CAGTGAATCGCCCTGAACCGCAGGACTGCTCCCGAGTACGCGCAATGGCTACGTTATCATCATTCGTGTCAGTGGCCGTG
>QEAN01000009.1:109878-110863_780
GCTTATTTGGAAGCTAAATGTAATGGCATCCACGTATATGTATACATATGTACCGGACTGTGTCTGTTCTTACCGCGATG
>QEAN01000009.1:109878-110863_905
CATCCGCCCTTTCTTCCCCGTTCGAGGCCCAAGAAAAGAAGAGCCGATCGCAGTAAAACGATCGCATACTGTTCTCGTAA
>QEAN01000009.1:113545-113734_0
GACGTTGATAATGCCATGTCGAATTTGAGAAACCACAAGGTAGAAGATGTATATACTTGTTGCATTTGTATAATTATAAT
>QEAN01000009.1:113545-113734_109
GGAGTTGGCGCAGTCCTCGTCACACTGATGTGGCACTGGTCGTCGTTCAATCAAAACTGCCGATTCACGGTTAAAGGAAC
>QEAN01000009.1:115876-116071_0
AATAAAATTAGTAAATTTGTGATATATATACATATAATTTAGAGGTATGTTCCATGTAGAGGTAACAATGCAACGCAAGA
>QEAN01000009.1:115876-116071_115
CAGTATCGACTTATGACAGTCTTCACATACACAATTCTGTGTGCACACATTATGTGCAGGGTGTATCGTCTATAGTATCT
>QEAN01000010.1:1-798_0
TGCGTCGGGAATAGGCATTGCGGGGATAGCGCGCGTCGTCAGGGAATGCTACCCAGACCACACCGCGTTCGACGCGGCGC
>QEAN01000010.1:1-798_120
GTGGCAAATGGTTGATGTCGAGTATGTGAGACACTTGAAGCGGTTTGTGCCATTGAGGGAGCTGCAGAGCGATGGGGCGC
>QEAN01000010.1:1-798_240
GAGCGTGCAGCCTGTTTCGAAAGAGGAGTATGAGTATGTGGTGCAACTGGAGGATAAAAAGGATGATGAGGGGGAAGAGG
>QEAN01000010.1:1-798_360
GGAAATTTACAGTAATGTTCGCAAAAGGAGTTCAGGAGATATAGATAGGACATTCCATTGTTATAATCGGGCCATGGGCA
>QEAN01000010.1:1-798_480
ACTTCGACAGAGGGGTGGTGTAATGACCGTCACACTGTGTAGGAATTCGATCATATGAGTAGCATGCTGATAATATAACG
>QEAN01000010.1:1-798_600
TTGGGCATTGTCTTACGGGTACGTCTAGTTGGAGCATAACTATGTACATTATTCAAATTATAGATCCAACCACGGTACAC
>QEAN01000010.1:1-798_717
GGTTCTTTATATCGCATCGTTATCCGACGACCGGAAATTCATTAGCTCCAAGGGTGATATGTACATTACAACAAAACATG
>QEAN01000010.1:2479-3347_0
GCATATTATGCATGCGATCGTGCCTGACTTGCTTGAATGTGACGCCAAAAAAGAGTTGCGGACAGTGCAAGCCAACACGG
>QEAN01000010.1:2479-3347_132
GGCTCGTCTCAGCGGCTGCAGCATCTTGCCGACAAATGCGGTGTCATTTGTCCGGGCCAGGCACGGTCGCCCGCAGTCAA
>QEAN01000010.1:2479-3347_264
TCGGACACCAATCGCGCAATGTGGGCTCACACCCAGGCCTCAAGTTGTAGGCGAAGTAGGAATCATTTACCTCGTTCCTA
>QEAN01000010.1:2479-3347_396
TGTTTTCTTGGGTGAGGTATTTGTCTGGCTTCCCTGTTGCTCCTATGGTGACATCTCCTCATTCATGCCATATGGGCTAA
>QEAN01000010.1:2479-3347_528
CAGCTTGCTCGAACCAGCCTATACATGCTGGGCCTACTGACATGATAGAGCCGTGTAGCCATAAGCGTAGAATGCGCTGA
>QEAN01000010.1:2479-3347_660
CCGAATTCATATTCTCAACCCTCTATATTAGTTCTCTATAGACCCATTCAACTGTCTTGCCACAACATCACTTTCTTGAA
>QEAN01000010.1:2479-3347_788
CAGACACCACAAAGCCACACGACTACAAAGACGCACAACCCCTCCGACTAAAAGGTTACAAGCCAAACCCTGTCCGTACT
>QEAN01000010.1:5975-6078_0
TGAATAGCGGCTTGTAAGGCTTGTCCGGACGGTACTTATACTATATTCTCGCTTTGCTGACTTTCTAGGGATTTTAGGGA
>QEAN01000010.1:8831-9007_0
ACGAACGACCGGTATGGTGTTATCTTGTTTCGTCTTTTATGTATAATATTCTAATGTTGTAAATCAGAATAAAATTAATG
>QEAN01000010.1:8831-9007_96
TATAGTGGTACGCTTCTGTCCAGGTATGTACATGATTACCGGCACATTCACACATAGGGAATTAATGACTGAGGAGCAAC
>QEAN01000010.1:9346-12082_0
TCGTTAAAGTCACCTGCAGGATGGCATGCAACGGTCGAATTTCTACAAATACGCGTTGATGCGTACGTCCAAACATCATG
>QEAN01000010.1:9346-12082_127
TGACAGTGATTCGGCATTCGAGGATGGGGATCGGCATGCCATCAAAATCAAAGGACGAACGGATGTATTGTGAGACGACG
>QEAN01000010.1:9346-12082_254
CTATGGGCGCTAGATCATCACTTTGATTGCGGGGCTGCCCGAGCTGCGCGAAGCTGCCATCCAATCTGTCGCATGAGCTA
>QEAN01000010.1:9346-12082_635
TTTTTTTGGCTTATCCTGCACGTGAAGGCGACAAACGGGATTTATACTTTCTGCTGACTCATCAATCCACTTTCAGTCAT
>QEAN01000010.1:9346-12082_762
TCCGACACATCAACAGACTTCTGCACACCGATAAAATAGGTACATTTCACGACAGCAAGGAAGCGGGGAGAATCCAAAGA
>QEAN01000010.1:9346-12082_889
TGATTCCATCCCGCCGCACCCCGCGAGGCAACCCGCTGCCAACCTCGAATAAAAAGACCAGTGCGGCTCCACCTCCCACC
>QEAN01000010.1:9346-12082_1016
AGTCATTAGCGACAGCGATGACGATGACGAGCCCGCGGTTATGGTGTCAAAGCGTAAACGAGCAAAGACCTCACATGCAG
>QEAN01000010.1:9346-12082_1143
GAAACTGTAGCAGTTTTTTTTTTGTATTATAAATACATGAATGAATAACTGAGCACGACTTCCACAAAAAAAGCATCCAG
>QEAN01000010.1:9346-12082_1651
ATAGCCGCAATATGACTCACTCCTCTAATCAGATTAGAATGAAGGGAATAGCAATTTGGTCATTTCGAATTGCCTATTTA
>QEAN01000010.1:9346-12082_1778
GAACCCCAAACCTTGGGGTGGCATCTCAGAGCAGGAACTACATGGAGTTGCTACATCAGGTAATCAGACTAACGTGCAAA
>QEAN01000010.1:9346-12082_1905
TCCTTAACGACGGGTAGTTTAAGTCGAATGACCCGCCCAACGCAGATTAATGATGCCGAAAATTCTCTGTAGTACACTGC
>QEAN01000010.1:9346-12082_2032
CCTATCTTTACCATCGCTGAGGCCAGACGATTGTTCACTTCCACGTATTCGTCAAAGTTATGAAGAATGTATTACATTGG
>QEAN01000010.1:9346-12082_2159
ACAAAACAAACCTACTTGCAACAGTAGGTGGCAGTTTACTACTAGAAACTGGGCCATGGCAGCCAACTTCAACGAGTTGG
>QEAN01000010.1:9346-12082_2286
TCGTAATCTCACGCGCAGTCTCAGCCTCAGCCTTTTGTACCCTCAAGATTACCGTGTCAATTTCTACAAAGACCGCATCA
>QEAN01000010.1:9346-12082_2413
ACTTGGCATTTCGTAGACTGTGGGGGATGAACAGAGAGACATGCTGACCACACGTGCTATCACGCTTTCCTAGTCTCAAT
>QEAN01000010.1:9346-12082_2540
TAGTCGAGTCGTTGCAGGGCACGCACGCCTTTAAGAGGTCGAAGAAACATTGAACGTACCAAACACGCAGGCATCGCCCA
>QEAN01000010.1:9346-12082_2656
TCACATGACAACCAATAAAAGTCCATTCGACAAGCACATTGACAGCAAAGAAAGATCCTGCTGGCATAGTGGTCGACAAT
>QEAN01000010.1:13873-14195_0
GACTGGCGTATAGTTAATGCATGCACTTTGTATGTATTACTATGTATATTGGTTTACATACCCATGATCCCACGAATACC
>QEAN01000010.1:13873-14195_121
GTGCAGCAGCAAGCAATAAGCTTGCATGTGACTTTGCCTGGGCCGTTTTGCATCCTTTGCTGCGCCTCTGTCTGAATTAC
>QEAN01000010.1:13873-14195_242
AAATGTCACAGAAACCTAACAACAATCCCAACAATTCTGATAACAAAGAATACCAACAAAGAAGAGAACGGCGACCAACG
>QEAN01000010.1:17005-17371_0
GGATTACGGTAGTGTACGTGGGAGTGTGTTTGTCTTTGTATATGGTATAGTCTCATTGAAAGCATGCGGGAAGTAGTTTA
>QEAN01000010.1:17005-17371_96
TTGTTTATCATTATTTTGTGTGATACGAATAAAAAGTTAGCAAGTGTTTAACATACTGCGTTGTATCCAAATGTCGGTGG
>QEAN01000010.1:17005-17371_192
GTGCTGAAGACAGGCTGTAATATGTTCGCCTATTACGCACGAAGATGATGACGGAGACTAGCGCGTCTCAAAAAGCTGGT
>QEAN01000010.1:17005-17371_286
GCTTGCATTACGTAACATCGTATTCAAACCACGGAAATTAGACACCATTGCTAGCAACGACAAAGTTCCAATTTCATCCG
>QEAN01000010.1:18287-18562_0
GATGGAATAGCTACCCCAGAATTTGACAGGTTTGATAAAGAAATGCCTGGATGAAACGGCACGTACTATGCACCCGTTTG
>QEAN01000010.1:18287-18562_98
AGTGGAATGAAATCGATACTTCCGAGGCGAAGTACTCGCTTCTTTGTCGTCCTCGGATTCCATGATGATGTCATGACGCG
>QEAN01000010.1:18287-18562_195
ATATATTGAACAACTATAGAACGCAGCAATACGACGGACCAAAACACTTGTAGCTGACGCTCAGCACATAGTGGCTCTGT
>QEAN01000010.1:19572-20757_0
CTCGGACCCATTTACGCCTTGGTGTGCTGCGCCGATGGCATGTGTGGACGGACCTACGCTGTGGACCTGTGCTGTGGACC
>QEAN01000010.1:19572-20757_854
TCCACATCAAAAAGATCAAAAGCAGATGTTAAATCGATTCGTAGGTTTATAAATACAAGCTTGGCTGTGCCTGTTGCTTG
>QEAN01000010.1:19572-20757_981
GTTGTTGGATGGATGGATTCGACGGATGAGTGTCGGTGGGAAGAAGAGGAAAAAAATAAAAACAACGCACACGACAACGT
>QEAN01000010.1:19572-20757_1105
ATTCTAGACAAGATAATCTTAATTAGAATCTTCCGTCGCATGCATTTGGGTACGCCATCACTTTAATCCAGCCAAGCCTT
>QEAN01000010.1:21626-21967_0
GGACTACTTGATGTGCTTTGTGTATGTTTCTGGAATGACGTATTGCTGATGACGTCGATGAGTCATCACACAGGAGTTTG
>QEAN01000010.1:21626-21967_131
GAACGCGTAAATGAACGACCGCGTGTTTTGACAACAACATTGGTATCTAGTGTCATCTCGCACAAAGCCGGGTAGTTTGC
>QEAN01000010.1:21626-21967_261
CGGTACCATGCATGTATCATATATTGCCTAGAGCAAGAGGAATTGCTTTTTGGATGGCATAGATCAATCTACAGTGTCAG
>QEAN01000010.1:24363-24454_0
CTGATTATACTTCAAGGCAGCAAATAGGATAGGCACAACATAATGCAATTAACTGAATGCAATCTTTCAATATATCAAAA
>QEAN01000010.1:26986-29017_0
TTGCAGAAGCTGTTCGATTGTGGATTGTTCAATGTGTTTGCGCAGAAAAAAACGAGGACGCCGAGCACATGAACCGGATA
>QEAN01000010.1:26986-29017_131
CCGCGAGATTGCGTATGATTTCGAATGGACGATGTACACACTGAATACCTGGTTCCTTCTTCCTTCGTCAAATATATTTT
>QEAN01000010.1:26986-29017_393
ACGCTGGACGTTATGATCCAGCCTTGTTCTGACTTTCAGTCAATTAAGAACATGCAAGTGATACGTCGGTCCCGAGGAGC
>QEAN01000010.1:26986-29017_524
TAATGACAAGATAATGCAGGGCGGCAGTGGTGACTCCTTTCGAGGTGCAAATATCCTTCTAGAGTTTTTTGATGACCGCC
>QEAN01000010.1:26986-29017_655
TCCCATTTCACCGCGAGGTTTACAGCTGCGGTACCCTCATACGTAGTAGTTAGGTGGGCAAGCATCTCGAATGCAGACCA
>QEAN01000010.1:26986-29017_786
GTGTGTCTATTACTTCACCAGGTATGGCAATGGGTGGTGGCACAACCTCCGTATCTAGAAATTTGCTTAATCTCTCTTGC
>QEAN01000010.1:26986-29017_917
TTTCATTGTTGGGATCAAACTTTTTGATCTTGATCGTGTCCGAGCTTGATGAGGACATGATTGAGACGTTGTGGATTTAG
>QEAN01000010.1:26986-29017_1048
GGTAATGGTCGAACAATGGCAGTATTGGGTGACATTAGGCCCGGATGTGGTTGGATGGCACTACGATACCGCCGGGTGTG
>QEAN01000010.1:26986-29017_1572
TTGTGCCACCAATGAAACTTACACAAAGAGGAGCAACCGATGACACACCTATGCTTGGATGATACGTGCCTTGTCTCATC
>QEAN01000010.1:26986-29017_1703
ACATCCAACACAGCTCATATGATGTCAAACATGGTGCATATAAACATGTGCATGCAGAGGCTCATATACCTAGTTTGCTT
>QEAN01000010.1:26986-29017_1834
AACCGGAGCCGTAAACTACCTGCTTCACATGCTTTATCTTTGCGAATCACTCAAGGACTTCAATACAACATAGTCATTAT
>QEAN01000010.1:26986-29017_1951
GGACTCTACCACAGCAGACCAGGCACCGGTACTAGACCTCGTACCCCTGAAATCCAGGACGACCGGACCACCGCAGAGTC
>QEAN01000010.1:29456-29740_0
CAGTTTGAAGCGTAGGCTGTAGTTGAGGAAGGCAGGTTGTGGGGCTGTTGTGATGTTTGAACTTTGATACAGCATTCAAT
>QEAN01000010.1:29456-29740_102
GTGTTTTAGAGCTATATTATTGTGCAGCCGGACACGGCGCCTGCATGGTAATTATATTACGATGCACTTGGGAATAGACG
>QEAN01000010.1:29456-29740_204
ATGGGCGCGGGCATGGATGGACACTGCCATGACCATGATATTGCCATAGTTGCTTGTAACAGCATAGCTGCAAAGCGGTC
>QEAN01000010.1:35327-35467_0
TAGATAAAAACCGTTTGGTGGGCGTATCGTATAATATCGTGCATGTAGCACTGCTGGGAAATAGACATGGTACATTCTCG
>QEAN01000010.1:35327-35467_60
ATAGACATGGTACATTCTCGCGCATAGGTAAAACCTCATCATTATAACATCTATGATAAAGTACGATGGTGATAAAATAC
>QEAN01000010.1:35849-36097_0
GTCTGGCTCCGACTCTGGCTCTGGCTCTGTATGTGGGTGGGTGGGGTATAGCGCGTATTCGCGATGCGATGGAATGGAAT
>QEAN01000010.1:35849-36097_84
GAATGAATTTACATGGATTATTTATGTTATGGACACAAAAATTGCGTGGAAAGTAAAGCAGACTAGGAGTGCCACGCGTC
>QEAN01000010.1:35849-36097_168
GCCCACGCGCGTGATCATGCTTCCATGCGGTTCCTGTCAAAAGAAAGCACACTCCCAGGGAACACACGCACAACACATCA
>QEAN01000010.1:37319-37461_0
ATAGAGCCTCCGTATCATACTTTTGTAAATAAACATCACGATAAAAAATTGGAGGCAAAGCAGTATCTGGTCCACTATTG
>QEAN01000010.1:37319-37461_62
GTATCTGGTCCACTATTGCAAATTAACACTGTTTTCCGCCTTTGTAAACTACCGCTGTCTGGTCTGCTATGATACAAAAG
>QEAN01000010.1:38859-39047_0
CCCGCTAAAGTCCGTCTGTTTCACTAGCTTGCTGCGTTGAATGTTGCGCTTGCTAGTGAATGAAAATGGCACCACAGTAC
>QEAN01000010.1:38859-39047_108
ACATTATATGTAACATGACGTGTCAGTATCACGTATACGCTTAGACAGTGCTTAGCAAATGCACTCTGTCTAGATGGCGT
>QEAN01000010.1:39585-39888_0
GTTGATGGTCCCCAGGCGCATGTAAGGAGCAAGCACAACGGCTCGCGATGGTCTGTTGATCAAACACACCTGTGTCGAAA
>QEAN01000010.1:39585-39888_112
TAGTACGTCCTCATATATCAGACTGCATTTCGTTGTAATTATCACTACTCAGTTTATCACGACGCCTGTGGAGGCGCCGC
>QEAN01000010.1:39585-39888_223
GCACTTCTACGGGGAACAAAAATGATACGATACAGAATCTGATGCATCCTCCAGTTTCAGCAGCTCCAAAAATCCCGTCA
>QEAN01000010.1:41479-43126_1567
AACCCGCACCGCTCGTTTTTCGTCATTCGTGGCCCAAGTCCAAACCTCATGATTGAACTATCAGATCAGCCAGCCCGGTA
>QEAN01000010.1:45011-45206_0
AAGGTTGATTGTTGAGAAGCTTGTATGTGTATTAGTAATGTAGTGTTTTGCTTCGCGTCTGCATTCACATAGATAATCGG
>QEAN01000010.1:45011-45206_115
GGTGCCGAAGCAATTGGAAAAGGACAAGTGTGAGGCGCGGAATACTTTCGAACACGATCTACATCGCTTCCGATGACAAG
>QEAN01000010.1:46200-46343_0
TATCTTCAAGGCTGTCCGTTCACTTCTGACTGTGCTTGAAATCTAGTCGGGGCTCCGAGTGCCGTCCACACGAGGAACGA
>QEAN01000010.1:46200-46343_63
GTCCACACGAGGAACGAGGTGGTCGTACGATACCGTCCAGGAATATCGCATCAATCCTATTTATCGCATCAATCAGAATC
>QEAN01000010.1:48041-48134_0
AACAACTTGGTAATATGAATTGGGAATGTTTAGTCTTTGCATGGGGGAAGCTTTGCACATTTAGGTAGCGATCTCTTTGT
>QEAN01000010.1:48800-49845_0
GGTATCCGGTGATGCTCTCGGCCATTGCAAGATCGTGCAACTACGACTGCTCAGGAATTGTTGATCGGAAAATCTGATCC
>QEAN01000010.1:48800-49845_121
ACACTCACTCGTAACGTTCAATGCTATATTGCACGCGAAACCCTCCATACAAAGCGCTTTGTGGCTTCGTAATGACTGAA
>QEAN01000010.1:48800-49845_242
ATGAATGAAAGAGGACAAGAATAGCCGCTCCTAGCACTGCAACGACAGAAACCATCCAGTAGTCATAGGATACGAGCCGT
>QEAN01000010.1:48800-49845_484
CACGACTCTGTTCAACACTACTGGGAGGTTAGCTTCTGGTATGTTTCCATTGCTGTTAACGTTGTCTTGGATCCCTAATT
>QEAN01000010.1:50819-52674_127
GTCGCTACGGAAAACGAGATCTAGCACTATCAAAAGTTCGCGTCGTTAGAACCTAATGCACTTTCTGCGGGAATGTCATC
>QEAN01000010.1:50819-52674_254
GGTCCGTCATGACGTTTCCCGATGACCGACACATGCTAAGTCCATGAACGGTGTAGCCCGTAACTCACACACGTTTGGGG
>QEAN01000010.1:50819-52674_381
CCATGGCCAGGTGCTGCTCTACCAGCAGCTCCCTTGTTTAGTGAGCCGAACCAGGAAGGTAGTGTGGGCAGTGACAAATT
>QEAN01000010.1:50819-52674_508
CGGTGCAGATCATACGTTCTAGCTGTTATATAGCGGCTTGGCTTATTTAAATGATGTTTCGTGGCAAAGTTGTTACAGTG
>QEAN01000010.1:50819-52674_762
TAGCTCATAGAGCAAACCGGCAGTACTATCCAAATGCCTTTATCACGCCCTCCAGTGATATAATTGAAATCGAACTGTTG
>QEAN01000010.1:50819-52674_889
CGCAGCTTATCATAGTAAGTGACACGAGCTGCCATATTTGCAAATATCTACCTCTCACCATATTGCGCTATACTATCCAC
>QEAN01000010.1:50819-52674_1016
TTGACAAGGTGAACTTTGTTGAAGGCCACCACTTGAAGGTATCACTTGGTCTCGCAGATTTCTAACTTATCGTGATACAT
>QEAN01000010.1:50819-52674_1143
AATTGGTGGGCTGAGCGCGGCATTCTATGACGACGAAACGGGAGCTGAATCATCGCCGCATGCGTACGAGCTGCCAATTA
>QEAN01000010.1:50819-52674_1270
GCAAATAGAATTACTTCCACATCGCCACCATACCCAACCCCTCCTAGCCACGCGTTGGGATTACTTATCCTCGTCCGTGA
>QEAN01000010.1:50819-52674_1397
CAATGTGGTACTTTGCCATTTACGTCTTATCAAGCATGGAAACCAAGTCATCTCCAGTGGCATTGAGCTGCTTCAACAAA
>QEAN01000010.1:50819-52674_1524
GGTTGATACTTTGGGAATACCCCATATTTCTTAGGCGTTTGAAGCATTCCGTGATCGAAGTAAGCTCATTACAAATTACT
>QEAN01000010.1:50819-52674_1651
CGATTCCAGTTGCACCACAGCGGTCTGTTCTATTCCGTATGGCTGAGTCTTTGTGGGCAGTAATACTTGCCAAGTTTCGA
>QEAN01000010.1:50819-52674_1775
TTGGATCTGGTCGTGTGGTTTCGCCTGCCGTTGTCGTTCTCTTTTTTATATAAATACCAGTAGATTATCGAAACCCTAGA
>QEAN01000010.1:53825-54393_0
GTTTGTTGTGGCTGATGTTGGACAAGTAAAAATGACGGAACTAGTCATCTTTGACTTTGATGACGGAACTTGTGAATGAT
>QEAN01000010.1:53825-54393_122
GTGAAAACGGCATTATGGAACTGATGAATTCTCCCACGACGACCTGCATCGGACAGATTAGCTTGTACGAATGGGCGCAG
>QEAN01000010.1:53825-54393_244
AACACCAGAATGTGACGTTACCTGGTTTCGGGTGTTAGTTAAGCGCCGAATTCCAAGTGTCTTAATTCGCACACCACCAG
>QEAN01000010.1:53825-54393_366
GCCGTTTCATTAACTCTCAGATCCCTGTGAGCGAAACGGGACTGTCATGTTCAGAGAAATGGGTGCACTGTTCCGGGTTT
>QEAN01000010.1:53825-54393_488
GCAGGAAGGTGGAGAAATTCGATAGTGAGGAATGTCGCTTATACACTATCGGGCGACGAGGGACTACACAGTTGGTTTGA
>QEAN01000010.1:58377-58731_0
TTCTTGATATGAAACTGATCGAAAATTCCTTGAAATGTTTGGGCGTCCGGGCACAAGTCAGCCCTTACTGCGGAATGATG
>QEAN01000010.1:58377-58731_92
AAAGCGAGGGAATGCGTCTGTCACTGATTGTATATGCCTGTGGGGATACACCTCTGCGGAACCAATGAGCAGAAGCAGGG
>QEAN01000010.1:58377-58731_184
TCAGTGTCGTCAACATGATAGGTAGTAGCAAGATCTCGAGAGAAAAAACACAACCCAAAAAGAAAGCGATTTAAGGAAAG
>QEAN01000010.1:58377-58731_274
CGCATCAAGGCGATTGAGTCTGTTGTAATCTATCCATACAGATATCTGTGACCCTCCCATTACTACTGCATTCTATCTAA
>QEAN01000010.1:59351-59515_0
TTGCCTTGTATGTGGAGATAGTTTTGTTGATTCTTGATTGATGCCGTAATGGCGGGCCTTAGAACTCTCTATTGCATAAT
>QEAN01000010.1:59351-59515_84
TGTAGTTCGAACGCGCTAGCTCGTTAGTCGATCTCGTCGATACTTAACAGACATTAGTTCCTTCACTTTCACCGACCAGC
>QEAN01000010.1:60673-61732_0
ATGGCTGTGCAGGGTCTTATCGTAGCAATAGATTCTATCTAAAGCTTTGGTAAAGTCCTAGTATTCTATGTAAATTATGC
>QEAN01000010.1:60673-61732_123
AGACATTCCACAAGAAGCAGTCTTTGCCTCTTTCAAACACCATCATTTGGAAGACGGGAGGCCAGAGAAGGCCGTTGTAA
>QEAN01000010.1:60673-61732_492
AGTTGTCTTTGACACGGACGAAGCAGAACAACCATGCATGATCTGTAGCCTGCATTGTATCGTCGATTCTTTTCAAACAG
>QEAN01000010.1:60673-61732_615
TATGATACTGACCTTGTTCCGTCCAGTTCTGGCAAACTTTGTATCCATTGAAAAGGCTATCCAAAAGTTTGAGATCGCTC
>QEAN01000010.1:60673-61732_738
TAATGAGCTTGCCGTTGCCTGCTCGCTGTAGGGCTTGGATATTTGACGTTGCATTGGTCGCGTCCGTCTTTCTGACAGTC
>QEAN01000010.1:60673-61732_861
ATTTTGACATTATTTACCAAACTTTCTTCACTTCGAAGTTGACAAGGTACAGCACTTCAAGTTTCGTTTTGAGTGACTGC
>QEAN01000010.1:60673-61732_979
TAGAACTACTGGGAATCATTGGTATCATTGACGTTGACATCGTCTTCTGTATAGGGGCATCAGATCAATCGTGAAGCAGC
>QEAN01000010.1:65519-65676_0
TCGGCGTATAACTTGTATAACTGATAATGTATGTGAAATGGGTGATTTGGATACCAAATACAAGCGGTACATTGAATTTA
>QEAN01000010.1:65519-65676_77
TTAATATCGCATATATACGTATTATTTACAGAAAGTGGTGTGATGCGACCATATGCAGTTGGTGAGACAGCAAGCTACAT
>QEAN01000010.1:66117-67889_0
TTTTCGTAGTGTGTAGATGCTGTGAAGCACACGTATGTGTCTGATCAGCGTTGTGCGGTGATGTACAAGATGTGGTTCAA
>QEAN01000010.1:66117-67889_131
CAAGAACCAGGATCCTTGAGGTATACTCATATTTTTCGCTTATGCATCCGATAATTGAGCCATGTACCCCAATCCAGACT
>QEAN01000010.1:66117-67889_262
CTTCAGAATATGCACATAATAGAAAATCCATGGCTGACTAGCAGTGCACTGCTTACAATGAGCCATACAATACACCAGCA
>QEAN01000010.1:66117-67889_1310
GTCGAGCTAAAGTCACCCATTCCAATGGCTACAACGGCCTTTGCCACCAGATAACGTATGGCCCTCGGACTGTCCACCAT
>QEAN01000010.1:66117-67889_1441
AGCCCGGATGGATACGAGAGTGAGAATGGTGACGCCTCCGGTGATAAGCTGGTCACGAAGAGTAGAGCAAGGTGGGATAT
>QEAN01000010.1:66117-67889_1692
ATTTCACTGCGAGGTGTGCGGTTGTGGTACCCCCTGTAGTAAAAGGTGGACCGGGTGGTTACCCTATAGACTGGAGGGGC
>QEAN01000010.1:73175-74006_0
CCCCTTTGTGCCACAATGTACATATACCATTGTAACATATACCATGTAATATATCCTTTTCCATAGCAACTCATGTATTA
>QEAN01000010.1:73175-74006_252
CAAATACATCGCCAAGCCGGATAGTTGATTTGTCGCTGTAGCAAGTCGTCGCGCGAGACATGAATCCAAAATGAACGAGC
>QEAN01000010.1:73175-74006_378
GGGAATAGAGTCGCCGTAGGCCCGTAAATGTCGCATGGCCATTCTACAGCACCACGCTAAACACGGCCAGTAATGTGTTA
>QEAN01000010.1:73175-74006_630
TTCGTAACATAATGCAATGGATGGCGACAACAAGAACTTCGTAAACGATTTCAGTTCTTATCTCGCGTAAAAGTTGGTAT
>QEAN01000010.1:75485-76478_0
AAGGTTTCGCAGCCGACGTCACATCTCTAGATAACCGTTGCTGCAAGGAAGCCAGCCCCCTTCTGACACGTGGCTACTGC
>QEAN01000010.1:75485-76478_131
TTCTTGCGACATATTAATAGTTTGGTATGGTTGTAGCAGTTAATGTAGTAGTCAGTGCGGCTTAATATAGAATTGGTGAC
>QEAN01000010.1:75485-76478_262
CAGTCGAATTATCTTGATATGTGTATCTTCATCATTATCTTTGGCTACATGGGCTCGTTCTACGTTTGCTAGGTAGTCGT
>QEAN01000010.1:75485-76478_393
AACACACATACACCAAGTCGAACGGGCTGTGAGGGAGCCAATCCATGGTCTTCGGCAGCATGTAGGAAGCAAGGGCATAT
>QEAN01000010.1:75485-76478_524
CATCCCAGACTTTGCGTTTGTCCACCGACGTTGGTCGGTCGGTCGGTCGGTCGGTCGGTCGGTCGGTCGTCCAGACATCT
>QEAN01000010.1:75485-76478_655
TGAAAAAATCAGCCGTGAAATAGTCTAGTCTTGCCCATGGAATGGATGCTACACGCGCCCGTTTACCAAAACAGTGGCTT
>QEAN01000010.1:75485-76478_786
AGGATAAGTCAATCAGCGTTCACTGCATTCTTCAGGTCGCGAAATCATTCTTTCAGTTATGTACACTATATATGACTCAA
>QEAN01000010.1:75485-76478_913
ACAGTAGTCCCTGAACTCGTGTCAAGTGAGGCGATAGACTCTCAACATTCACTTCTTCCAGAATTTCCACATGCTTCCCC
>QEAN01000010.1:77750-77948_0
GTGATCCCTGCGTGGCACAAGGTGAGCAAGCAGTGCCCACTTCACTCGGGACCCTTCATTACGCGAACTGACTTTTATTG
>QEAN01000010.1:77750-77948_118
CTAGAAGAGCCTTAATAAAGGGAAGATAAAGTTGTGCATCAGACACACACACACACAAAGACCATCCACTCCGAAAGTAT
>QEAN01000010.1:79338-79912_0
CTTTATTCGGTCGCCAACCACCGCCATCGGATGGCTCGTTTGCAATGACAACTGAATGGAGAGGTTTCAATGGTGAAGGA
>QEAN01000010.1:79338-79912_124
CATGTATAGGCTGGTTCGAGCAAGCTGCGGTCCCCGTCCATACATCCGACTAGTTTCATGGTTTGCAAGTGTTAGGAACG
>QEAN01000010.1:79338-79912_372
GGCTGACTGACGACCAGTCGAGATGCGATGACTGAACTAGGACGCAACATGCGTCCGTGATTTCAAACCATATGCATTAA
>QEAN01000010.1:79338-79912_494
AGTCCTACACTATACGTTACAATTACATGTGCTCGTCCCTGAAGTGTCGAATCGACACATCCCTTCGAGATTTACCAACT
>QEAN01000010.1:83491-84336_0
TTGGTGGTTGTCATCCTAATCGGTCGCTCACCGTTCGGCGGCCATATGCATTCGAGGCAACCCCCGGGCGCATAGGGAGG
>QEAN01000010.1:83491-84336_128
AGCCTTCATGGGCTATGCCGTCCAGATCGTTGTTGATAAATCTGACCATATAGATATGTATGTCATCATAGTTGCTTATG
>QEAN01000010.1:83491-84336_256
GCGCTATATATTCGGTTGCGGCCAGACTTCAGTCATTTCACGATGCTCGCGGGACTGCAGCAAGTGTATAATACCTACCT
>QEAN01000010.1:83491-84336_384
CCATGCATCCATGCATCCATCCATACATCCATACATACATAGATGGAAAGAATAGCAATGTATTGATGGTTGATGCATTT
>QEAN01000010.1:83491-84336_512
GAGCTCATTCCAACAGCGGGAGTGTCTTTTCCTCGGAGGTGGCATCAGACGGTACTATTGGCCGAAATGCACGGGCCTTG
>QEAN01000010.1:83491-84336_640
AACCTCGTTTGATCTGTTTCATCCGTGCTGCCCGGATAGAACAAGGCCTGCCACTTTGCGATTAAATGCCCAGGGGCTCC
>QEAN01000010.1:83491-84336_765
AAAGTCATTGAACCCCCACTGCCCAAGCTGCCGTATCTGCATCATACAACTCCGTACATCCCCGGGACCATCATTCTCCA
>QEAN01000010.1:86711-92665_0
TTATTCATGTGATAGTAGTAACTAGTTGATACAGTAATATGGGATCATTTTGCAATGTTTTACGCGCCATATACGATACA
>QEAN01000010.1:86711-92665_123
AGAATCATTAATTGCCTTACGATGTTTCTTGTGAGGGTCCTAAGTCAGGCTCGTTATTATATTGGCCGTTACGGTTGGTT
>QEAN01000010.1:86711-92665_246
CAGGCATTATACGAAAATACATGTAAGCATTGTATGAAAATTGCTAAAGAATTGGTGAGGTGGGGCGCATCAACCTAATG
>QEAN01000010.1:86711-92665_369
TAGGTTATCAAACTAATCATCCATCCATATATCTATGTATCTGAGCTCAGGAACCTCTTTGCGTATATTAGGATGAGGTT
>QEAN01000010.1:86711-92665_492
CATGCTTTTTCATCTTTGCTCGATTATCAGGTACTGGAACCGTTGACGCATAGTAAATACGTACCCGCGCTGGTCCAACT
>QEAN01000010.1:86711-92665_615
CGCCATGAGTAAACAGTGGGCAGTTTTGATTGTATGGCCATTTGGAACACGAGGGTCCCCTTTCCACCGAAAGCGGAGGG
>QEAN01000010.1:86711-92665_738
CGATTCGTGACTGACGTCACCGAGTAGCAGGTTGGGATCTTGTTTTTGCTTGGTCACACGAAATGTGGGATATGGGTCAG
>QEAN01000010.1:86711-92665_861
GTAGTGTTGCGAAGGAATGGAATGTATTTCATGTTTCATGTCGTTTCGTTTCTGGAAGCGAGATGAAATAACGATTTGTT
>QEAN01000010.1:86711-92665_984
AAGCGACAAATCGTGATGGAATGAAATAGAGTAGGGAATATACGTCGAAGATCTACCACAAACAGACTTTACCCCAGTAT
>QEAN01000010.1:86711-92665_1107
ACACCTAGATTTCTGGTGATATGTTGAGATGGTTTTGGTAGCTCAGAGACAAGTATGGGAATTCAGAGGTAGATGTACGT
>QEAN01000010.1:86711-92665_1230
CAATTGAATCATATATACATATGCGAAATATTACCCGACGGTGCGTTCAGCCATATCTCAAGCTGGAACTTCCTTGATCG
>QEAN01000010.1:86711-92665_1353
GCATTTGATTATGGGTGTGCTTATGCCAGACATAGAGATTGACTCTGGAAATTGTTAAGTCAGAGCAGATGTGAACGACA
>QEAN01000010.1:86711-92665_1476
ATGTGCTTATAGCGAGGAGCGTGCTTCGACATCACAGCCAAAATCATTCCCCACGGCCATCATTCGAGCAATAGGTGAAT
>QEAN01000010.1:86711-92665_1599
TGCAGCATTGGTCATAGATATCCAGTGATTCATCCTGCTATCGCAAAATTGTCTGCTCAGGAAGGGATGATCGGCACATC
>QEAN01000010.1:86711-92665_1722
CACCTACATATGCCGGGCCTACCATACATGGCACTCACGAGTAATGTTCAATTCTATATGGGACGCAATACTCTCACTCC
>QEAN01000010.1:86711-92665_1845
AATGATAGAGTACAAGCATAGCCGTCATTCCTCGCATTGCAACTACCAAAAATCTTCCCATCCAGCAATCATTGAATACG
>QEAN01000010.1:86711-92665_2091
TTCACGACCCTGTTCAACGCTGCTGCGCGATTGACTGCTGGTATGTATCGATTACGGTTGAGGTTGGCTAGTACTTCTCT
>QEAN01000010.1:86711-92665_2337
CATGTGGTTACAGCCAACCACCAAATCTACCCAAAACCCACAACGGCATCGCTGATAGCTTTCGGATGCAGCTACCTATT
>QEAN01000010.1:86711-92665_3444
CGTTCTTTCCCCTTATAAACCCTGTGACTTTCTTCGGTTGGTGAGATCGGTGGCGTCAGTATACTCTCGAGCAAAGTGTT
>QEAN01000010.1:86711-92665_3567
GCACCTCTTGGTAACTGCCATAGTTTGTGGAGACGTATGCCTGCATATGCAACAATCTTTGTTAGGAGCGAAGTTCCAGG
>QEAN01000010.1:86711-92665_3690
TGACATACGGCTTCTGACTCTCTCATCATTTCCTTATAGATACTATCTCTGTTTTGGGATGTCAACGCCGGTGTCACGGG
>QEAN01000010.1:86711-92665_4059
GCGTTAACAACGGAAAGTGGCGTTTGCACAGCAGGCGTTAACAACCGTTGTCGCTACCAAGCACATCGTTAGAACCTGAT
>QEAN01000010.1:86711-92665_4182
TGGAAGCAAAAGATTCGAAGTGCCTATGGTCGGTCATGACGCAGTGTAAAAATGGAAATTCTCGTCGGTTGAGCATGTTT
>QEAN01000010.1:86711-92665_4305
ACAGCATCTTTCGTCAGGTGCTTTACATCCTCTGGAACTGTGGTATTCATCTACTATGCTACGCGACTTTGCGCGGCTCA
>QEAN01000010.1:86711-92665_4428
GATAATGGAGCTCCCGATTGATTTCGTGTGGAGTTACTCAGCGCATGAAGGGAACAGCGATTTATACACTCTGGAAAACA
>QEAN01000010.1:86711-92665_4551
ACTCCTTCGGCATAGTTATTGAGTTGATAGCTGCCAGAACTTTGGAAGGATTGAGGCAACCTCCCACGTTTCACAGCTCC
>QEAN01000010.1:86711-92665_4674
TTGCTGTGACATCCTACCCACCCACGTACCAGCAGGATATGACTGCTGCGCAGTACGGACAGCAGCTCCTACGGGCAAAT
>QEAN01000010.1:86711-92665_4797
AATAATACATGAATCCGCAGTCGTCTGTATGTCCATAAACCTCTACCAAGATGGCCCTGTGTGCCGTCTGGACCGCCTAG
>QEAN01000010.1:86711-92665_4920
CAGGGGTCAAGTAGTAAACCCCTTTGACTTTTTTTTCCACATGTAACGTATAAAATGCACAGCCCGATTTGACACGTCAA
>QEAN01000010.1:86711-92665_5043
CCATGACCAGCGACAGCCACGACGATGACGACCTGCGTCTGTCCGCATCGGCGCTCTCGGCACTGCAGTCTTTCCTCAAA
>QEAN01000010.1:86711-92665_5166
ACGCAGAGGCTCGCTTTGCGTCGCCGCTAAGCATGCACGACTTTAGCGAAGACTGGCAGTTGGGTCCCGCCCCCGCATGT
>QEAN01000010.1:86711-92665_5289
CCAATTCTGGTATGACGGGGACACGGCGAACGATATTGCGAGCGAAGCAGCAGCACACAGTGGGGCCGGTCTTGTCGCTT
>QEAN01000010.1:86711-92665_5412
GGACGGGAACGACGCATCAAAGTTCAGACTGTTCGAGTACGATACCCGATTCGACCTGTATGCGGACAAGTTTGTTAAGT
>QEAN01000010.1:86711-92665_5535
GGCATGCTCGTACATCATCCTGGTAAGACACCAACGCCTGTATGGAGTGGGGCGCGATTGACACAGTTACTATAGGATCC
>QEAN01000010.1:86711-92665_5658
GTCAAGTATCTGCAAAGCCCGAACTGTAAGATCGTCGCGCTGACGGGCGCAGTAATGGCCTCATACATACAGCAGCATCT
>QEAN01000010.1:86711-92665_5781
CTGTCGAACCCGTTCAGATGTTTTAGTAACTATGAATCGCACCTGTTGCGTTACATATAGCATGGAGCCATAGTACATTG
>QEAN01000010.1:86711-92665_5874
ATTTATGCAGGCTGAGCTACTTGTGTACAACGACCGCCACGTTACTCGCGCATAGACCGCTTGTCATCCATTGTCCCACC
>QEAN01000010.1:93419-93685_0
TTGTATATGCGACTACGAATTATACCGCCTTTTATGCGACGATTTCTGGACACAACTTTGACTGGCCGTCTATGGACATG
>QEAN01000010.1:93419-93685_93
TAGAGGCAGAGACGTCCGAGAATCAACAAATGTACGTAGTGTGTGGACTGCCGATCAATACAAGAGGGCACGTCATCGCG
>QEAN01000010.1:93419-93685_186
TGCTCATGTGCTTCACGCAGATGCAGACCTCTATATTTACATATTCATAATATTTATCATACGCATTAAACGCGTGTCGT
>QEAN01000010.1:98772-99253_303
AATATGGAAGGCACGGTGTATCTCTGAGGATCCGAGGCAGAGACTGCACGATCAGGGCGGTAGTCCATTGCGGAAGATTG
>QEAN01000010.1:98772-99253_401
GTTCCGCGCTTGTACATATATTCGAAACATTCGTGGACTAGTGCATACCGCTCCACCATCCCATCAAGATGATGCAGACC
>QEAN01000010.1:101161-101404_0
TCCTTGGGTATAGCAATGGTGCGATGATGAGTGGTTGGGCATGATATCCGCGTGTGCGTGTGTGTCCTCGTGCATGGCGC
>QEAN01000010.1:101161-101404_82
CGCGTCGCGTCGGGCTGATTCAGGGCCCTAATGATCCCTGATTCGCTTTGACCAGTCTGGACACAAACATCCCGCAACTG
>QEAN01000010.1:101161-101404_163
CCTCCACGCATATCCCGCACCGCACCGCGTCGACTGCCATCTGCCATCGGCCATCTGCCCAGACACAGGCCAGCGCATAC
>QEAN01000010.1:104646-105023_0
GGTTTATTGATAGCATATTGAATTGTTTTTGATTGGTAATTAATAATTGATTGGGATGATTGACCTCTTGTAAACTGATA
>QEAN01000010.1:104646-105023_99
TGTGCATGCCAAGGATATAGAGTAATATGGGTTTGAGGATGTGGAATGTGAGCAGCCTTGATGGAAATATCATTATACCA
>QEAN01000010.1:104646-105023_198
TGGCCATGCCAGCTTTTCAAATGTCGGAAGTCAACTGCGCACCCGTCCTTGGGGTTGACACGAATCACACGAAATTGTGT
>QEAN01000010.1:104646-105023_297
ATTCCACGGAAAGCAACTAGAAGGCGGCGACCAGATCAGCCAGGCCGTGTGTTCCAAGTACTTTGCTGTATCAACTCAGC
>QEAN01000010.1:108575-108761_0
TTCCGGCTGGGCCTTGGGGGATGTGCGTTGCGTCCTTGAGACGAATGGTGTCGTTGACATGCGCAATATGCAACGCCCCA
>QEAN01000010.1:108575-108761_106
ATTGTACGATTGAGCAGCACCATATATATATATATATATATATACAGCAGCAAAGTTTTGCACCACACAGTCGCGCAACA
>QEAN01000010.1:109112-109726_0
GTGCGAGGTGATGTGGTTTTTGTGGGTACACACACAATGCGGCGACATGGTGCGAGACATGCGTGCGGATGAGAATGACG
>QEAN01000010.1:109112-109726_107
GAACGCCCCTTGAATTGCACAACGCACTTGATGCGTATATGTGCACACAAATGATGGGACGATGGAACGGGGAAAACATT
>QEAN01000010.1:109112-109726_214
AGTTGGTCGTGATACGTGCTAGAGTGTATGTTGTCGATATAGTCACCGTGTCCACGTATCGTCCATCGTCCATGCCTATC
>QEAN01000010.1:109112-109726_534
TTGAGATCCCACTTTCCAACGTCGAAACAGATGTCCGGTATTTCGGCTCCCCATATACATCCATTCACGCATCCGCAATC
>QEAN01000011.1:1-473_262
GTTGTATTGTTGCCTAATATCATCACGACATCTACCTAAAACTTGCACTTAGTAAAATGAAAACGATGACAACGCCATGA
>QEAN01000011.1:1-473_392
AAACAAGACAGGTGAAATACCACGTTATATGGCGATGAGGTATGACTACGTCAGTCCCTAACTTTACCTACTACATTCAC
>QEAN01000011.1:2479-2771_0
GAGACCGCAACTCTGATTTGATTTCGATGATGTCAACAGCACTTTGTTGCCACTTTAGTTGGTCGGTCATAGACGTGCAA
>QEAN01000011.1:2479-2771_106
AACGTCAGTCACGTGTCTGTAGTTCGCATACAGGACACGAACCACTCATAAGCGCCTGACGCAGTCACGCAGCAGTAATC
>QEAN01000011.1:2479-2771_212
CACTACAAGACTTTATTGTGCACATTGTCAACTACTGTACATGTTGGCAAAGATAGGTATTATGCGAGCTCCAGAATGAA
>QEAN01000011.1:6977-7121_0
GTATGGCCATGACTCGCATAGCACAACGGTGTAGACTACATTTATCGCATCCAAAGTGCCTGCATGAAGAATCCCTGTAC
>QEAN01000011.1:6977-7121_64
TGAAGAATCCCTGTACTGCAATTCCTGTATTGTCATATGTCACCGCCTCGTCCTGTAAATATACATGTTGCTCGATACGT
>QEAN01000011.1:9969-10628_0
TTCAGTATGCGAAAGATTCCCCGCTTATGTTGAGGCACAAAGTGTGTTTGATGCTGTCTCCATTGGTCTCCTTGGTTACT
>QEAN01000011.1:9969-10628_116
GTTGGTTGATATATGACGCGTCCACCTTCACCGTCGGCATGTACAGATTTCAAGGCGAATGACGCGTAATATGTATTGAA
>QEAN01000011.1:9969-10628_232
GTGATTGCTGATTCTATACTACTGTTTGTATTATGTGGTCTAGGATTATTCAGTGTCATCTGTGACGACGACAAACAGGT
>QEAN01000011.1:9969-10628_348
TACAAGGCACGAATAGAGAAGAGGGCTGACCGTTTGCTCGTTGACAAAGCCGATTAGATCGTCGTCTTGCCAGGGTCACA
>QEAN01000011.1:9969-10628_464
CAGACAAGGCGGCACCTTGTTTAACTGATTGGAATGTCACACAACATCGTTGCATTGCTGGCGTGCAGTGCCGTCATATT
>QEAN01000011.1:9969-10628_579
ATCATATATGAAATGGTGCTTCTAGCGCGATGTTTTTGCACAATGTTGAATCGCGACGACACAAACGCAGTCCATGAAAC
>QEAN01000011.1:15010-17818_0
GGGCGGTCGCGCAAGTAAATCGAATAGTTACTGATAGTCATCGAGGATTTATCATGAGCCCCTTGCATATAGTATGATAG
>QEAN01000011.1:15010-17818_124
ACAGTAATACCGTATGGTAATCATGTCTGTTATCGACGCATCATGACAGCATAATTACCACGTCAATCAGGCCTCGCATT
>QEAN01000011.1:15010-17818_248
CAAGATCGAGGACTTTATTGTTATATTTAATTACCAAAGCTCTATACTACATCAGGTACTAAAGAGGCACTAATTATATC
>QEAN01000011.1:15010-17818_372
ATAATTCACCCCTCCACCAGAGTGATAGTCTATGTATTATTCCTTATATCGTTTACAGCAATGTATGTATCATGCCGCAG
>QEAN01000011.1:15010-17818_496
CTGGATACCAGACAAACGCTCAAAAGAAGACTTCATAGTCGACCAGACGACCCATGTCACCCATGCAGCGATGCAAATCA
>QEAN01000011.1:15010-17818_620
CAGCATGTACCCTCGTACTTCATGGATTGCGTCAGTATTCTTGCAGGGTGCAGCATCTTTGCAGGTGTAATCATCAATGT
>QEAN01000011.1:15010-17818_744
TCCATGAGAGCTGTACGTTCATTTTCATCGGGATCATTCACGACTGTATCTTGTATTCGAAAAGACTTGATAGGGTTGTT
>QEAN01000011.1:15010-17818_868
AAGGTGGCGGAGGAGGCGGAGCGGTTCTATGTGTTTCGAGTATCATACAAATGGTAGCATCAGTTGTTGATTCCCATTTT
>QEAN01000011.1:15010-17818_992
TGGTGCTGACAAGGTGCTCTTTCCTTTTTTGAGTTTATCGATACATTGGACTTCATGTTCCTGGTAAATTTTCACTACTC
>QEAN01000011.1:15010-17818_1116
AGACACACAGTAAGGTGACCATGAGGTCTTATTCGACGTTCGATTTCACGGACAAGACGTTGCCTAGTATCATAAATATG
>QEAN01000011.1:15010-17818_1240
ATGGTGGTGACATGGCAATTTTGAGGGTGTCCATTCCTTCATCTCGTTCCTTCCGGATGGCGTTGCCACCTAATTCTGAG
>QEAN01000011.1:15010-17818_1364
TGGGTATGCCATCGTACGAGTATCTAGTCTTATTCCTATTGGACGATACTTGTACATCTTGCCGTTCATTTCGGTCATGG
>QEAN01000011.1:15010-17818_1488
GCACCATAGCAGTTGGATTGTTGAGTGCCTCGTCGTATGTGCGTGATGGCTCCATATTTGGAGAAGAGGCAACGAATTTC
>QEAN01000011.1:15010-17818_1612
GCTAAATGGTCAGGAAGGTGGCAAGAGATGCGGTGCAAGGAGTAAGTGTAAAGCACTACCAATACTATGTTTTTGCATCT
>QEAN01000011.1:15010-17818_1736
TACATGACATGACGATCTCCCATGTGAGCGGAAGGATTAATCCATTTCACGAGAGGCTGCCTTGTTCTTTCCAAATCGAT
>QEAN01000011.1:15010-17818_1860
TTGGCTGGATACTGATTGCGAAAGTACCTTTGATGTTCAATCCTTCCATGAGCTGGATTGCATTCTGCGCATCTTCTGGA
>QEAN01000011.1:15010-17818_1984
GGGCGGCTTGCTATATTGACGAGAACGTATAAGGGTCAGGTTTTCGCATCCATTAGAAGTAAATATGGCAGCTAGTGAGG
>QEAN01000011.1:15010-17818_2108
AGTAGGGGGTTAAATAGGTGTGGATTGAAGTTTTGACGGCGGCGCAATATTAGGGATACAGGACGAGGCGCATATACGGG
>QEAN01000011.1:15010-17818_2232
TTGGTGATGTGAGGATTATTTTCAGGTCTGTATAGGATGAATGTGGTTATTTTCCTTGCAGGTTGTGATGAAGTTGACGG
>QEAN01000011.1:15010-17818_2356
AGTATGGTAGTCGCTGTTTGACTAACTGGTGTGACTAATCGACGCCGCGAGGTTGCGAGGTAATCTCTGAGGGTGAAAGC
>QEAN01000011.1:15010-17818_2480
CAGGGGAGAGGAGAGGAGTCGAGTGTCTGTGCCATTCCTTTTAACGCAATGCCGGACGCACATCAGGCCGGTCAGACGAC
>QEAN01000011.1:15010-17818_2604
CGACGGGTGCGCGCATGACTCACAGCCCTTGTGCGCTATATATACAGCCACGACGTCGGCATATAGACGTGTCATGACGC
>QEAN01000011.1:15010-17818_2728
GTGCAGCCATCATCATCATCGTGAAAATGCAACATCAACAATTGATACGATTTGCATAGATCCATGAATGATCTGGGAAT
>QEAN01000011.1:19782-19921_0
ATATTTAATGCTTATATATCAATAGCTACGTCTATTTTATTTTTGTCGAGTACAGATAACAAGACGGCGCGCATTACAAT
>QEAN01000011.1:19782-19921_59
CAAGACGGCGCGCATTACAATAACTTATCACTTCGTGACTAAATCTATCAACTCATCAACCGCATCCCCATGCAAACCTC
>QEAN01000011.1:21655-21805_0
TTGGCAGTGCCGACTCCAGTAAGTTGTCAGTGTGCCGATTCGCAGCTTGTTATTGCTTAATCTGCCAGAAATGATACGAC
>QEAN01000011.1:21655-21805_70
ATGATACGACATAGCAAGACTTACAATGTAAGTACTAATCACTAGTACTCAATACGACGCAGCATACCAGGATCTACGAC
>QEAN01000011.1:22421-23102_0
ATAGGCGTTGTAGTTTATTTCGTGTCTTTCGTACACATCACATGCGTCCAAGCAATAAACATACGTTCGCAAATCTCCTA
>QEAN01000011.1:22421-23102_121
CCTATCATTTGTCAACAGAGGCTTGTTGCAAGCTGTGTGGCAAGGGCGCAACCCAAGACTTCATCCTTGGTGCCAACATT
>QEAN01000011.1:22421-23102_242
TAATTCAACGTACAATCCCAATCTTTACTCTTTGTATTGTCACGTCGCGTAAATAACGATTATGATTGTCTTTAAGTTGT
>QEAN01000011.1:22421-23102_363
ATATATTAATGTATGTTGTGTAAATGAACCAAGACCCATGACATGACCATAGCTTTGTATCAACGATGAGTATGACTTGC
>QEAN01000011.1:22421-23102_484
TTCATCATACCCAAGCGGACCTCGCGAATACAACTCTTCTCGAGCTCCTGATTTTGCCAAGCACAACAGATATGCTCCGT
>QEAN01000011.1:22421-23102_601
CACCCTCACCGGCCAACAGTCAAAAAATACGCAAATCAATTCTCACATAAGACTACCCATATACACAACCAGTTATCGAA
>QEAN01000011.1:23441-23749_0
CAGTACATCTATGACATCAATTGAGGTCGCACCACCTCGATTATGTGTCAGGATCGAATTTCTATGATTTTCTACATATG
>QEAN01000011.1:23441-23749_114
TTAGTGATCATCACGATTGCATTTGATTACCTGCTTTTGAGCATATAATTCCATTAAAACGTATGATATGTAATACGTAT
>QEAN01000011.1:23441-23749_228
TTGGCTCTATAACAGAAGAGGTAAAAGTGGTATACTCCTGGCTTAGAACCTATCTTATCGTGGTGATCGTAACTGGTTCC
>QEAN01000011.1:25934-26130_0
TGGCTATCTTCCAGTCCAGTCCAACCGACCCCCTCTGGCCTGGTCTTTTATCTGTTATTATATTATGAATGTGAGTGTTG
>QEAN01000011.1:25934-26130_116
TATTCAGTGTGTGAGCCGCGTGGGGGCGGGGCACGGGACATCTTCAACGTACGGCTCGGTAACAATACGCCGCATATCGT
>QEAN01000011.1:28439-28853_0
AGTCAAATTTTAGTTACAAGAATAAATACCGGACGCTGATATCGGCAAGGAATCGACCCAAATGGGATGTTTTCTTGTCA
>QEAN01000011.1:28439-28853_112
TATGGGGCGACAGGGCCTGCTGCGGCGTCATTGCATAATCATAAGCATTGGTTGGCAACACAAGCAAAAGCCTGACAAGT
>QEAN01000011.1:28439-28853_224
GTGTAACAGGTGAAGCAGTCTGACATTCTGGTCATTCATTATCGCGTTGTAGCCGCTCGCTCCCTCTCTCCACTTGTATT
>QEAN01000011.1:28439-28853_334
CCACATGATAACGCGACAACGAGTAAGCTGTCACTTTCAGTTTGACAAAGTTCCCGGAAGATATGCTAGAGGGAAGCACC
>QEAN01000011.1:34251-34597_0
ATTTATAGAGTTTGAAATTATTGAGTATCTGAGTAGTTAATGATCTCATATAATTGGTATCTTGCGATCTTGTGCTGATA
>QEAN01000011.1:34251-34597_89
TACAGTGGCGTCACTTTGCAATTTCTGTTATAAACATCACGTACTTTGCAATAACGCAACTTTATACCAACTGTTATCTG
>QEAN01000011.1:34251-34597_178
GGACGGCGCAATGCATACATATCGAGGGAATTTAGAATTATGATATGAATTGGAAACGTTACAATCCAGATGCTATGCAA
>QEAN01000011.1:38212-38848_0
CGAACACTTCTCCTTCATCTGCACCATGTAGTCCAAGCGTCACTGTAACAGTCCAATGGTTGCACTCTCTTAACATACTT
>QEAN01000011.1:38212-38848_112
AAACGAATGATCAAGTCCAACGAGAATTGAATGATGGATCGTCCAACAGCATGTTCTGAGACGACGGTGAAAATTCTGTT
>QEAN01000011.1:38212-38848_224
ATATTTGCAATACAAGTGAGCGTCCTCATCCAATCCTTGAGCGCCTTACTTGGATGGGAGGTGAGCTGTTTGTGATGTTT
>QEAN01000011.1:38212-38848_336
TTTGGTTTATATGAAGGGCAACGGAATATTGGGGTGACCATACTTTTGTAAATTGTATGTTTTTGGGTTTTCAAGTAAGT
>QEAN01000011.1:38212-38848_448
ATTTTCGCCTTTCACTTTACTGTTTGATAAGGATATCAAGGACGGGTTACGTATACAAAGCAAGATATGATGATGTATCT
>QEAN01000011.1:38212-38848_556
CATCAAAGGAGGTGAAAGAACAGATGAAGGCTATACACACAACAAGGGATTTAGACACTATGTAAACTTAAAGCCTACTA
>QEAN01000011.1:40775-41144_97
TTATTCTGTGGTTGATGTCTCATGCAAGAATGTCTAGGAATGGAATTTTGAAGGGTCATTTTGACGTTTGATACTTTGCG
>QEAN01000011.1:40775-41144_194
GAAGCAGGGCAGCAGGCCAGCATTGTTCGTCGTTGGTGTGCCCGTACCCGTGCCCTTGCTCGGCCTGGCACGTACATCTG
>QEAN01000011.1:40775-41144_289
GTGCAGCCCACTTCCGCACGGCCAGTCTGTTGCCGGTCAAAGTGCGGCGGTTTTCCCATTAGAGGAGGACGAGGGCGATA
>QEAN01000011.1:42987-43135_0
TGTAGAAAGTATTGCTTTCACTGGCAGGTATATTGGACATTCTCGCTTTAGCGACACCACGAGCAAAATAGTGCCATAAG
>QEAN01000011.1:42987-43135_68
TAGTGCCATAAGAATGTGAAGTTCTGTGCAACATTACATAGTCATTGGCAGCTGCGGTGCGTAATATAATACTCACAACG
>QEAN01000011.1:44283-45374_0
ACTGTTATTTTGATGTTTTTTTTTTGCCTGGTCAAATTTTTGTCGCAGCGGATGAAGGTAATGTAGTGCGCGAGGTAATG
>QEAN01000011.1:44283-45374_635
AAAGACCAAGGTGTTGCGTCGCTCGATAGCCATAAATGACGAGCTACTAGTGGGTGAAATCTTCCTGTTTGTTTGGATTA
>QEAN01000011.1:44283-45374_762
TAAACAAGTTCAAGCTAACGTTATGTTTGAATTTGGATCTTAAAAATTTCCAGGTTGACCATCATTCGACCTCAAATGAC
>QEAN01000011.1:44283-45374_889
CACTGGTTTATGCGACACACTGTTAAATTTCAATATGATAGACTTGCAACATACAAATCGACGTCAAGAGTGGTGTAATA
>QEAN01000011.1:44283-45374_1011
TCCCTAAAAAAGACCTAACCCGTTGATGTAAGATCCTTCCTATCCATCAGTATCCTAAAATCGGAATACTGACCAATAAA
>QEAN01000011.1:45861-46187_0
GTTGTATTGCACGATGTTGTTTTTTGAATGTTGTGTTGGCCTGGATACTTATGGTGTCACCCACCATATGACTCACCGCG
>QEAN01000011.1:45861-46187_123
TATACAACTATATTACAACAAGGCACCTGAAGTAATAGTTATTACCGGAGAACTGTGAAGAAAGGTGTAGTAGATATGGT
>QEAN01000011.1:45861-46187_246
TATATAGTCATATATATTGCGTCGAATATGCATATTCGGCATGATAAACCATGCCACACAGCCACCTTGCCACAAATAGG
>QEAN01000011.1:47313-47505_0
AAGGGTTATCCAAGTGCTTACCCGAGCTATGATATTTTGACAATTTGAACGGCAATTTAATAGGCATCTCCTACGACAAA
>QEAN01000011.1:47313-47505_112
GCATATTTATACAACAGCAGGATGACTGTCTCTACAGTGGCATGCGACATTGACTCTATTACAAACAGACAAAAACAGGT
>QEAN01000011.1:50192-51443_131
TTCCACCAGAATTGACCGGGTCCCGAAAGTTGTGGAGGGTGTTCTTCTTGGCTTTGTGGCTGGAAGGCCAAGGGAGTAAC
>QEAN01000011.1:50192-51443_1048
CCCGTCTTCTTCCGGCGATCCTGGGCGAGCGTACGCTACGGTGCGGATCGGATCGGGATCTGGATTGTGGGCCAATTTTT
>QEAN01000011.1:50192-51443_1171
CAGACACAAACACTGACTGCATTGATGATAGTGGGCAAATAGCACTGGATTCCGCCGCTATACACAAGTGCTCTTAGCAA
>QEAN01000011.1:52432-52697_0
CAAACTTGCTTTCAGTACACACGTTGTACACTCTCGTTTCTAGTGCCTAGTGAAGATGGTCGCGTCCGTTTTTCGCGATG
>QEAN01000011.1:52432-52697_93
CCATCACGTTTCGCATAGTCTGTTGTCAAATGCAGGAAACTCCACTCATCGCTCTCATCGTGATGGAATGCCTCTACATC
>QEAN01000011.1:52432-52697_185
AACTGTTCACGAACGAAGTTCCCAGTGTTGGACGATGCGAACCCCTTCATTATACGCAAAATCCCGGAACTGCACAAATA
>QEAN01000011.1:55589-55941_272
ACAGCACTGGCGACACGACGTCAACCAGAATCTGTCCAGGATCTATAGCAGCTTTGGACAAATAGGCAGATCCTTCCATA
>QEAN01000011.1:56984-57504_0
TGTCGATGTCGTTGGTAAAAATAGGCGCAAGTACTACCCTTAGATTGGATACTATCCCCCTTGGCATGGGATGGCACTTG
>QEAN01000011.1:56984-57504_110
CAACAGATGAAAATCTTTTAGAATGTCTAATTTATATACAGCATGTGACTTCTTTGCATCTTGCGTTTCCGTTTGAACCT
>QEAN01000011.1:56984-57504_220
CACGCGAAACCCGACCATCGATTTCAGAAGTGATTGCATTGGACCAATTAGTTCTGACATCGCCATCTATTAACCATTCA
>QEAN01000011.1:56984-57504_330
CTATAAATCCAGTAAGGGACTAATTTGACTGAAACACAAGTACATGAAGTGTATGATAGTACGCGTACCACCCGGAATGG
>QEAN01000011.1:56984-57504_440
ATGCCACTTCGCATATAAAACTCCTTCAACGGCATCAATTCAGGATACAACCAGTGCCATTCCCTGTCACATACTTGCGC
>QEAN01000011.1:58318-58460_0
TGATGATTCAATGTCAAACGTGGGAAGTCGTTTCACATGCCTTCAGCCAAGCATCGAGATTCAACGTGAATGAATACCGT
>QEAN01000011.1:58318-58460_62
AACGTGAATGAATACCGTCTTCTGCAGATGTGACATTGGAACTCACCATACTGGTCATCGGTCTAGTCATGATGAGGTTT
>QEAN01000011.1:60507-61468_504
TACTAGAGAGCTGGCCACTAAGAATTATATCTGCATACATTATGCCAAAGTTGGGGTTGGAGGGAAGACGCCCAGAGGAT
>QEAN01000011.1:60507-61468_630
GACTTCGCATCTCAATGCATTGCCGTAATTCCTTGTTGTCCTGGCAGAATGTGTTCGAGGGTGGAAGCATGTTTTAAATA
>QEAN01000011.1:61916-62104_108
CACATAAGGTATGAATCAATAGATCTACCCGGGTTCAATTGATCTCCTGGCCATTGATGCCATCCTGATGCTCTTTGGCC
>QEAN01000011.1:63919-64183_0
GTTAGTGGTGGTACTAACGGAGTCTCGTGCTGTTAATTCAGTACTTCACTTTTGTACCGTAAAGGGGACCCCCGTAAGGT
>QEAN01000011.1:64799-64904_0
TTGGTGGTATTATTGTTCAGGCAGTCTATATTACATATGAAATTGGAGGATAAACAGGAGGTAAATCAGACAGATCAAGG
>QEAN01000011.1:65890-66274_0
TACAATAAGAGGTTGCTGACACGACGAGTTGTTGGAGATTTGACAAATCTACGGCTTTTGATAAGTCAGTGGCGTTTCTG
>QEAN01000011.1:65890-66274_102
GTGTTTTATAATTGTCGGACATGGAGTGTGATCGCAATTGGGTCGACATCAGTATCCTAGAGTGCTGTCGTGGTCTCCAA
>QEAN01000011.1:65890-66274_204
TCCGTCATGAATTTTAAATGGAAGTTGGCAAGTGCACTCGAGCCTGGCATGAACTAGTGAGATACACGTATCTAGACGCG
>QEAN01000011.1:65890-66274_304
TTGTCGTTGAATACACTATCGCCATCCGCGACATTTGCACCAAACTCCAAACGAGAAGCCTTTGAAGTACAGAGAGGAAT
>QEAN01000011.1:66962-68277_0
CATTATAATCGCTCCTCTTAATTGTTTCCTATATATCCTGTACAAAGTAGTAGTTGAAAGATTCTGGTGTGTACAATTAG
>QEAN01000011.1:66962-68277_124
GGGGTACGGCAAATCTCGCTGTGGCCGATGATGTAGCATGAGGTATATCGTAGTGTCATAGTGCGGCGGCGGCAGGAAAT
>QEAN01000011.1:66962-68277_248
CAGCACGAATGGTTCCATCCAGCGACAACTGAATTGGATAAAGTAATCTATCTATGAGTTACTGTTGATCACGATTCCAA
>QEAN01000011.1:69080-69300_0
ATAGTGGATCGCCAGTCCGCCATCTGATGTTCCATGTAATATAATGTTGCATCAAGACATCGCTGTTTCTTTCCAGCGTA
>QEAN01000011.1:69080-69300_140
ATCTATTGAATGAATTGCAGTCGGCCCCCAATCGACTCGCATCACATATCCCTAATCTACACTGTACACATTCCTGATCA
>QEAN01000011.1:71838-72074_0
CCTGTTACTTCGTCGACGGATGGTACGTGAATGGGACGCGTTACATGAGCAACTTACCTCAATCACGACGGCTGGGGCTC
>QEAN01000011.1:71838-72074_156
TCATGCCTTCGAGTCTCGGGGCCGGCGGAATCCGTCACGCCGCAAGGCATTTTCTACGCCACAATCGCCTGACAAGCAGC
>QEAN01000011.1:73167-73754_0
CGGTTTTGAGACAGCTGAATCATGTATGACTATTATGTCCAGGAGATGATACAGTGAAAGTAGTAGATTCTATGTAGTGG
>QEAN01000011.1:73167-73754_127
GTTACACCTTGCTGTGAACAAACGTCGTAGCAATTGCACATTCGTGACGAGAGCACCAATGTCATAGCATCCCCTGTTAA
>QEAN01000011.1:73167-73754_254
TCAAAGCGAGTTCAGTCACAAACGTAGCGAGGGTACAGCCTGTGAAAACCTCAATACATCAGCAATCTTCATAAAATAAC
>QEAN01000011.1:73167-73754_381
TGGTCATTACAATGTCGATTACATGTTGAGTATCCCCTGACGAGGTGGGAAGAACGGAGTAATAAAAGGCCAAGACACAA
>QEAN01000011.1:73167-73754_507
CAGTCGTATTTTCGCGTACGGCTGAAACGAAATAAATTCCACTCATTTCATGTATGGTCTGACGTTAGTTGACCTGCGAG
>QEAN01000011.1:77902-79851_0
CATCGTGTCACAAGGAGACATTTGAAAAGCGTTAATACATGATTTTTGTTAATTTCTTATGTGTTTGTTCTTTAATGTAT
>QEAN01000011.1:77902-79851_125
CACCACAAGCATCGCGCACAGTCATATCTCAACAATTTTTATATGATATTTTCCCTTTGAATAGCATTAATACATGATTT
>QEAN01000011.1:77902-79851_250
CGCTTCCAGCAGAGCTAAAATGGATGCATTCGCGATGACAGCAGCGACAATCGTTGGCATGAATATACATATTCTTGATA
>QEAN01000011.1:77902-79851_750
TATTTGACGCGTTACAACAGACGCTCAATAGATCCGCCTTGTGCATGAACAGTCACAATGCCAGTCTTGCGACTCATCAG
>QEAN01000011.1:77902-79851_875
GTCAAATTGTCAATTACGATTCGGCTGCTCCACCAATCATGTCCCAGCATCACTATTGTGTTGGAGTGTGCGTGGACGCA
>QEAN01000011.1:77902-79851_1375
CCAAACATGTCTCTCAACGAGCTGCAACCCTACTGATAACGGCGACACTGAACGGAGTCATCGCCGTAAGACCGTTAGCC
>QEAN01000011.1:77902-79851_1500
TAGAAGATCCTGCTATAGCCGCTGGAATGGCTCATCATATAGCGAGATTCTTTTAGGAGCTGGGTGTCTACTTACCATGC
>QEAN01000011.1:81544-81691_0
CTTTAAACAGTTGAGATCAAGAACGCATGACTGTAGATCGTTACATCTTAAAATATCCGCTCGCAGGACCTGATGAAGTG
>QEAN01000011.1:81544-81691_67
ACCTGATGAAGTGGGGAAAAAAGAATCAAAAAAGCAAAGATGCAAATACATTTACTGTAACTACAGCCAAAAACTATGAA
>QEAN01000011.1:85005-85470_0
ACTTTGAAACTATGACTATGCGGTTAGGACTAGCACCAGTTTTCAGCTACTTCTTATTGTAACTAATAATATCTGTTAGT
>QEAN01000011.1:85005-85470_258
TATTCGACGGTTGGGTGTAGCAATCGGTGCTTATAAGTGTGTAGTGGGCACACAGAGACGAATATGTCGCCAAGGCATCA
>QEAN01000011.1:85005-85470_385
CAAGCCGTACTGTTCACCAACCCCGACAAGAAACTTGACATCGATTCCCAACTTGGTAATAAACTCGACACTTTCCCAAA
>QEAN01000011.1:86391-90579_0
CTATTCCTTCGTTGGTGCTTTGTCCATTGTCCATGTAATGTGTAGCAGGTCTCTGACCAGCATATCAGCATACAACGTGT
>QEAN01000011.1:86391-90579_125
GATTTTCTGTATAGAGTAGTCGTATGAAACAACGAAATATATTATTACTATTACGGCATTACGGCTCATACTGACAAGAA
>QEAN01000011.1:86391-90579_250
GTTAGCTAAACAAAGGGTAACTGCTCCAAACCAGCAAACAGTTCCGTCATCGTCAAGCATACCCATCAAAAGAGGAAGGG
>QEAN01000011.1:86391-90579_375
ATGGCCGTACTCGCTAATGTATTTCAAAACGTTGAATTTTTACTCTTATCTGAACTATTAAAAGTCCTCATTGGGTTCCA
>QEAN01000011.1:86391-90579_500
GGATAATGAATAAGTGGTGTGACATCGTAGAATAACCTATAGCTACCTTCCCCTAAGAAGAATTGGTACACTATATACTA
>QEAN01000011.1:86391-90579_625
TTCAAACTTTCGAAAACTCAGACGTAGCAGTACTTACACCACCTACTCCAAAGAACTTAATAGACAAACACCAGACTGTA
>QEAN01000011.1:86391-90579_750
ATCTACACCTCAGCCAAGCATCCGCATCAGCAATTTCCTTAGCAACATCGCCAGGGATTTGTTTCTCAGCAGCCAGGACT
>QEAN01000011.1:86391-90579_875
AAATCTCCTTCAACGTTTTTGCAATACCCACCAAACTGTGCCGCAACTTGCTTTCTAGCCGCTTCTTTAGCCAAATCCAT
>QEAN01000011.1:86391-90579_1000
TCGTCCTATTATACCCAATGCAGTTGATGGTTCAATTGCATATGGTAATAGTTGTAGCCCACAATTGAAGGCCTCGTCTA
>QEAN01000011.1:86391-90579_1125
CTACACACATGAGGAGCATCTCAGCTATGCATCGAATATTCCTCGCGATGAGCTTTGCGAATGATTGAAAGACTAACAGG
>QEAN01000011.1:86391-90579_1250
ACGGTTACCAGAGACATGACTCGTGATGCTAGTTGAATGTAACTCGTGACCACCGGCGAAAATCCTTCAATCACTGCACG
>QEAN01000011.1:86391-90579_1375
CCTGACCAATTCCAAACATAACAATAACTCCTCATGTAATGAAGCAGGTCGATTTCTTCCATTCACATCCAATCCACGTT
>QEAN01000011.1:86391-90579_1500
ATCCTCGTAGCTCCAACACCCTACTGGAAGCAGTAGCTTGGAACTCAACCGCAGTCAATGGTGCTGTCTTCTCTTTGACA
>QEAN01000011.1:86391-90579_1625
AAGCGGAAATCAGCTTGGTCCGTCTTTTGCCTCTTCATTTCGGTATGCACCCAAGCAGAAGATCGTGAGAAGGTCAATGG
>QEAN01000011.1:86391-90579_1750
GATTTCGTTGATCCACCGAGCTGGTAATGGTGGATCATAGTTATGAGGTATTTGGTATTCGGTATTAGAGTCATACCAAT
>QEAN01000011.1:86391-90579_1875
ACGTCAAAAGACCTAACGCTTGCGCACGTAGTTCTACAATATCTTCCGATTCTAGGAAGGTACGATATTCGTTGGTTTCA
>QEAN01000011.1:86391-90579_2000
GCATTCAATACAGTCGGGGAAATCAGGCCTTGTGACATGTAGAAATAAATTTCATCGGGTAACCTGGGACCTATACATAA
>QEAN01000011.1:86391-90579_2125
AGCAGTCTCCGTCAATACCATATGATACTTGACAGCGCAACGGGCTCTCATGAACTCGTCGATATAATTTCGTTTTATTA
>QEAN01000011.1:86391-90579_2250
CTGGTGCCTGAGTGACGAATTTGACGGCTGTAATGAACTGGAAGGCTTCTGGCGGCTGCACGTTTAATGGTGGGAATGTC
>QEAN01000011.1:86391-90579_2375
TCTGAATAGACACCCAAATCATGCAACACATTTTGCTTATTGACGTATGTGAAGATGCCTCGATCGAAATCAATTTGTGT
>QEAN01000011.1:86391-90579_2500
AATGGCTGAAATCCATGGTCGATCAGGTATGGATAATTGCTGGAGGTATGCTAGCTGAGCCCATGCAAAATACGGTGCTC
>QEAN01000011.1:86391-90579_2625
GGAGATAGTCTTGAAAGTTGAGGGAGTTGGATCCAACCATGAGAGTCATTGCTTGGTCGCGTAGATTTCTACTATATTCA
>QEAN01000011.1:86391-90579_2750
AATGGCCTCTCCTAAAATGACGGAAGGACACGTCAATCGATGGCCTCACAGACGGAGTGCCCCGCTTCCTCTTTCGAGCC
>QEAN01000011.1:86391-90579_2875
CCTCTTGGTGATATCCAATCCCTTGAAAACAAAGAAGGGTTGAATGTCATACTGCTTGAACCCATTCAGTTCCCTCTCAA
>QEAN01000011.1:86391-90579_3000
CGACGGTTCCTAGTATTGAATCCATAATTCTTCCACCGGCAGCAGTAACAGTCATTTCCGAGGCCGAGCCGCCATTATTT
>QEAN01000011.1:86391-90579_3125
GAGTTGGATCTAGTTACGCCTGTATAGGAGCGCATGACTTTCTTCACCCATGCTGTTCCTTCTATGCCTAATCGAGCGCC
>QEAN01000011.1:86391-90579_3250
AGACTCTGCAGTATGTGTCACATATACTCTTGCTTGCTGGCTTACTTCAAATCCGATAGTGCTGCGGTCTGTAGTAGTCC
>QEAN01000011.1:86391-90579_3375
GACGTGGGGAGGGGCAAAGCAGTGAATTTGATGTCGTCGAGCTTGTTCCGATTATGCCTTGTATACTCGTATGTTTCAAC
>QEAN01000011.1:86391-90579_3500
TTGACCAGTCTCTCCTATGATATAGGGCGTAAATAGATTAGCTCAGATTTTCATGCCGAAATGCGCTTGAGGCAACCAAA
>QEAN01000011.1:86391-90579_3625
CCAGAACCGCAGACGCACTCACCAAAACCCTGTCCCGATGTCACTCCGCAGTAACACTCAACTGAGGAATGATGATCGAT
>QEAN01000011.1:86391-90579_3750
AACGGACAGCCAGGGCAGGCATCAAGGCCGGTCTAGATACGGACCTTATTAATGATATACTGACGTGTATTGCTATTGAA
>QEAN01000011.1:86391-90579_3875
CACCCCTCATCCATTACTGCCGCTTGTTGCAGCTGTACCCTTTTTATACGTTGTAACCTTTTGTCGCCAATGTGGTATGT
>QEAN01000011.1:86391-90579_4000
AAGGCCCCCTGATGAGTTGATCGTCATCGATTGTACGCAGTCGTGGTCTGACTATAGCGAGGGCATATTAACTTCTACTG
>QEAN01000011.1:86391-90579_4108
GCTCTACAGATGTATCTCGCTCGTAAGCATTTAACCAGGTTCGCATCGACATTTGATCAAATTATAGCGCAACTGTGATA
>QEAN01000011.1:91481-91951_0
TGCGCCGTTAAGAAGGGAGCCTCTGAAATTGTCATTGCGCACTCGATAGACAGTTTCGACTATGGCTTGGCAACTAGGTT
>QEAN01000011.1:91481-91951_130
GTTGAATCAAGCGCACGTCGACTAATGCCCAAACATCAAACAAAAAGTTCTGCAAATTGTCACACATATCTATGGCTAAG
>QEAN01000011.1:91481-91951_260
GGAACCCTACCGCTGATGTCAAATGTGTCATGAGGAGGTACAACCATGAACCATGTCGGGCCCTCTACCAATGGTCACAA
>QEAN01000011.1:91481-91951_390
TTCATGTCAAAAGCTGAAACACCTCCCACCCCCTGCTTTCAAAGAAAAAACATAGATGCCAAGTCTCCAACTTAAGCAAA
>QEAN01000011.1:93464-94004_0
ATACGTTAATACGTCGAAAATGTTTTTGGTGGATAGAAAATAGTCGTAATTATACCCTTGTATATAATCATTGTATAAAT
>QEAN01000011.1:93464-94004_115
CCAATGCCTCATAGACAAGACTGAATGTGCAGCCCGCACGAATTGAATATAGATATGCTTTATCCAGATGCTGTGCCGCT
>QEAN01000011.1:94965-95128_0
GATTTGGTTGGATATGTAAACATTTGTTTCTTCCTTTTGTAAATGGCTGCGTTGATGAAGATATAATATCGAATGAGGTA
>QEAN01000011.1:96992-97338_0
AGTTGGTCACGTAAGTCTGAATAGGGGTAAATGTCGAAATTTCTGAGGATGGTAAAATTGCATTGTACCTGAAGGAGCTT
>QEAN01000011.1:97831-104526_369
CCAGCGACGGGTACGTCTTGTGTTATCGATAAATCACAAAGAGATCTTGTCACTATTATCTATGTGCTATGTGTGTGTTG
>QEAN01000011.1:97831-104526_615
GCCAGCTCCACCCGCTTTACTGTCAATGCGTGCACCATTGAGCCTTCAATGTCTCCAATTGAATGTGTCGACCCGCCACT
>QEAN01000011.1:97831-104526_738
GAACGACCGGATTGTATAAAACTGTTGGTGAAACCCAGCACCACATTCTATAGACGTCCGATCCCGACTCGATCTCGGTA
>QEAN01000011.1:97831-104526_861
CGGGATATTCTTTGACAATAACGATATTTGTATGTCGGAGGAAATCTCCGAGTATATAGCAAAAGTGGGCGGGGTATATT
>QEAN01000011.1:97831-104526_984
TATGAAGTAGTTCGCTGCCAAGAAATGCTGCTATGCGTCAAATGGCGGTTCGATTGTGCTGCGTCCAACGAATATCCGCA
>QEAN01000011.1:97831-104526_1107
CATGTGCTGCTTCAAGCCGGCATCGCTGTGGTCCTACACCTGGAGCGGTACGAGAGGATGAGCGCTTTGGCGCCTTGGAC
>QEAN01000011.1:97831-104526_1230
ATTATGCATGCAAAACCAAAATGCAACTCAAAATAATATCAACCAGCGTCCACTTGCTCATAAAAGCACCCAGGACAATA
>QEAN01000011.1:97831-104526_1353
GTCCTGTCCATTACGTGTAGCCCGACCCCTTCAGGAACCCGCTTTCAGTCAACAGGATGCCGGCCCTCTGAATAAGCACG
>QEAN01000011.1:97831-104526_1476
TTAACATTACCTTGTCTTGCATGTTGAGAATCACAACCTCGGAGATAACGAAATCAGGCGTCGTTGGCTTGGCATCGCCT
>QEAN01000011.1:97831-104526_1599
TCGCAACCGCTCGATCCTATTCGATGCATGCCCATGAGCCACCGTTTCTTGGCGACCGTCCGGTGTGCAATGAGAACCGC
>QEAN01000011.1:97831-104526_1722
TGTCGATAGGGGGATGAGCACTGTTGCATCGGGATGCCAAACGACGAGCAACGAAACGTACTTGGGCAGCGGCATAAGTA
>QEAN01000011.1:97831-104526_1845
TCTTGAGAGCAAAGTAGGACATGATGGCGGTGTCTGTATGTTCTTGTTGTGTTCTGGGAGTTGTTGTTCAAGTCGGCTTT
>QEAN01000011.1:97831-104526_1968
GCATACGGGCATACGGGCATACGTGGGCCTGGAGCGCGTTGAATGTGGTTGCCGACCACACATTGGTCACTAGGCCGGAA
>QEAN01000011.1:97831-104526_2091
CTTATACTCTGGATACGTCTCGGGTTGACACTTGCAGTCTGATCCGACGGGTGGTCTTCGCCGCAATAAGCTCCTGCCCG
>QEAN01000011.1:97831-104526_2337
ATCGTCTTCACGGCAAACCCCATCCAAGAACGAGTCAAGCCCAAACAGTCAATTTTAAATATTTCATCACACAAAAACTA
>QEAN01000011.1:97831-104526_2460
CCATTTAAACCACCAAAACAGATTACCATGACAAGATTCAGAACACACATTATAAAATAAGTCTACATACTGTCAGGATT
>QEAN01000011.1:97831-104526_2583
ATCGCGCATGTGATAGCCTGTGCGGTACACTGTGCCATCACAACGCACCAGAAATATCGGCAAGATCTCCGTGTTGACTA
>QEAN01000011.1:97831-104526_2706
ATCATGGTATTTGGTTGAACTCGTATGCGGTATGTGGATCACCAACACATTCGAGGACTATGCACAGGTAACAGTAAGAA
>QEAN01000011.1:97831-104526_2829
CTTGAAACGAACTCTGAGCAGGTGTCGCGCCGATAAAGGCAATCAAGTCACGAGAAAACTTATCACCAATCACTTGGAGT
>QEAN01000011.1:97831-104526_2952
GTGGCGCAAGGGTGCCCGGCATCATGCCAGACGGCCGTGGATAAAATGTCGCTTCTGTGACTCCTATGATTGAGTGTTTG
>QEAN01000011.1:97831-104526_3075
AAAGACTTGCCTACTCCTACAATATTCCAGATAGCGTTGTCATCGACTTGAAGAACCCTTCTGCCCGCTTCTTCATCCGG
>QEAN01000011.1:97831-104526_3198
TCATCTTTGCTTGACTGCTTCGAGGAAATCGAACCGCGGCTCTTTCGATTTGCTTTACGAGATGATATCGATGAGCTGCT
>QEAN01000011.1:97831-104526_3321
ATAACTCCGATAGCTCCAGCCATGTCACTGGGCGACTGTCGTTGAGTAGCATTTGCGAAAACACTGTTGATCATGACTTC
>QEAN01000011.1:97831-104526_3444
GAATTACTGCTGAAGGTTGTGACTAGGGCAGGTGCTCTAGCAGGACCGCCTTGCGAGTACCACACATCGACTGCATCGCC
>QEAN01000011.1:97831-104526_3567
AATTCGCTAGAATGAATCTGTAGAGCTATTTTGTTGAGTTGTGATAACGCTACACGGTCTCGGAGATGAAAGGGTTCTAA
>QEAN01000011.1:97831-104526_3690
AAAGAGCATACCATGATCATTGATCTCAACAGAGTTGGTCTTTGCATCAACCCTTCGCAGAATCATAGCCTTGGTAGCCA
>QEAN01000011.1:97831-104526_3813
TAAAGCATCATGGGCGCGAGTAATATCACCAACTTCCCTTTTAGTAATGGATATAGCTTCCTCAACTTCATCATCTTTGA
>QEAN01000011.1:97831-104526_3936
GGCATCATATCTTGATGCAGCTGGTGCCAAATCTTCGCGAGATTGACCTAAACACATGAACCGGGTTGATGTGTGTTGAC
>QEAN01000011.1:97831-104526_4059
TGTATCTATCGAGGTAATATCAGCACAAACGCTCGGCTCAAGGGGTGAGGACGTACCGGCAGCGAGAATTGAATCGGCAC
>QEAN01000011.1:97831-104526_4182
GATTTCCAGAGAACTCAAGCTACCCATATGAATTTCTTGCTCGTTGTGGTTCTATCAAGTTAGAGGCGAGACCGAGTCTC
>QEAN01000011.1:97831-104526_4305
CCATGTCAAGGTGCAGGTGGAACTGACGCCTCTTCTCAGTTGCTTCACTGCATGATATAGTTTTGAAAACAACGCGAGCA
>QEAN01000011.1:97831-104526_4428
GAGTACGGCCCAGATGAGATACTTTCATATTTTCTATCATTAGTGTGCCCGATATAGAACCATCATCAACGAGAGATGAA
>QEAN01000011.1:97831-104526_4551
GAGATGTATATGGGATGGGATCGTTCTGAACCAACGCTTTGACAAACTCTGGTGATGGGGAAGTCAAGTTCCAACCACTG
>QEAN01000011.1:97831-104526_4674
GGCGATTTGGCTGTGAATGTTCGATTCTCACGAGCTCATCCGTATCATGAACGGGAACGCTATAGAACAAATACCTTTTC
>QEAN01000011.1:97831-104526_4797
CAATCGAACATTCGTCGGACCTAGTATACATACGATTCATCACTACATGAGATAATTGCTGTAGATCGAGTTTTGGGACA
>QEAN01000011.1:97831-104526_4920
AACCGTCAGGAGGAGAGGTAGCAAGATCCGGAGACAGCAGAAGCCTTTCTAAATCATTCCAATCCGGATCCCTGGTAGAT
>QEAN01000011.1:97831-104526_5043
CACGATTCGTTTCTGAAGAGGATGATGTAGCAGATTGTGGCCGCGGAGATGACGATGATGCTGACGAAAGAATAGTTTCC
>QEAN01000011.1:97831-104526_5166
TTCGCGTACTACTGCTACTACCTTCATCGGTGTAGGACGACACGAGGGAGTCGTCCTGTGTGACGGGTGAATCTAGGTGA
>QEAN01000011.1:97831-104526_5289
ACGTTCTCAGTACTCATTGCGAAAGCTACCTCGGCAATTATGCTTTTGTAAGGCCAAGCCAGTATAGAAACTCACGTGGA
>QEAN01000011.1:97831-104526_5412
ACGACAGCCCATGATCCATCATATACACTACACCGGTGTTGTGGTCAAAGTAGTTATAAGTAGGTGGCTGACTGATTGAC
>QEAN01000011.1:97831-104526_5535
TAAATGGTGGCCTGTTAAATCGAAAGCAGAGACGAGTTAAAGCAGGCAATGGCGGCTCACTATGGTATGATCCATGATTC
>QEAN01000011.1:97831-104526_5658
CGGAGATTCCAGCTTCAGGTTCCATAGACGAGTCACGGAATTGATAGTTGGAGGTTGGCCCAAAGCGCACACCATTTCCT
>QEAN01000011.1:97831-104526_5781
CAATGTCGTTGTTGGGTTGATCTCGCGAAAGATTCTGGTCACCATGGTGTACTTGATGTTTTGATTCTGATGAGGCGTCG
>QEAN01000011.1:97831-104526_5904
GAGAGTCTACGGTGTTGTCCATAATAGCCAAATGCTGACAAACAATGTGGCGATTAGACTATGTGGCAACCAAACTGTCA
>QEAN01000011.1:97831-104526_6027
GTTATATCCGTGGCGGATCTTGATGTTGGAGGAGGGTGTAATTCTTCATGTCGTGATGATGAATATAGGCAACACGAGTT
>QEAN01000011.1:97831-104526_6150
TTTCCAGACAACGCGAAACTGTTTGGCATGTGCAACTGGCCTGTCAAACTTTCAAAGCATATAAACCTTGATGGATTCAC
>QEAN01000011.1:97831-104526_6273
GCAGGTAAGCTAAATTTGTTGAAACTGCAACTGCTGCGTGTATATGACGAGGCAAGTTATGATGCGCTTGGTCGCTTCCC
>QEAN01000011.1:97831-104526_6396
TCTCCGCCTAGGCAATCAGGCCAGCTGGGCATGCGCATGCCCGCGATGGTGGAACGTGCATGCGTGGTTGCTCACGATTG
>QEAN01000011.1:97831-104526_6519
GGAGGAGGGGGAGAAGACAAATTTTTTTTCACGAGATATAGGAAAGACGGATGTCTAGAATGCTGCCTTGGAGCGCTAAC
>QEAN01000011.1:97831-104526_6615
ATCAAAGACTTTGACCTACCCGACCCTATCCTACGGATAGGGTATCTATCATAGATCTATCATATCTATCATCTAGGATC
>QEAN01000011.1:106218-106391_0
TTGTGCTAACTTTTTGCTGGGTTGGGATAAAGAGAGAATGATAGAAGCGCTCTTGTCCTTCTGTCGTCACGCTACTATGC
>QEAN01000011.1:106218-106391_93
CACTATCAAGCAATAAAGCTGTATTGGTTGCAAATCAAATAATGCTACAAGTAGTGACACATAGAAACCCGCACTGCAGT
>QEAN01000011.1:107399-107657_0
GGCTTCCCTGGTCCTTCCTTGACTTGGACACTGTCGCGACCTGCCTCTGACGGTCGACAGAGAATGCGATGTAGCTAGTC
>QEAN01000011.1:107399-107657_89
CCGCAAGGTGTCGGCTATGTGTGCTACTCGAGACCCGCTATCTTGATCGTCCTATCTCTGATCGCGTTTTTGGCTCTGAA
>QEAN01000011.1:107399-107657_178
ATTTTGGCAACAAGTCGAGTACATCGCCATTTGTGCTGTAGATCGGACTTGTCTGCTCCTCACTGACATTATTACTTGAA
>QEAN01000012.1:841-939_0
AATATTATCATCAGCTAATGTATGTAATGTCATGTCGTACAGTACGGCATATCTGACTGCAATTAATATCACCATTTACA
>QEAN01000012.1:1936-2335_0
GCGGATCAGTGTGATTACAGATTCGGTGCCAAGGACGCAAAGCAGATCAGCTCCGTCGTATATCAAACTTTGGCCAGATC
>QEAN01000012.1:1936-2335_107
GATTGATGAAGGTGGACGAACGTCGGCTGGCAAACTCTGCCTGTGATGTGATTTGCAGGCCACCCAGCCAACTTCACTTT
>QEAN01000012.1:1936-2335_214
ACCTCGAGGTCATAGCCAAGCACCACATGTGAGAGAATTGCGACATGTTAGTTGGACATGACTCGGCTAATTTGTCTAGA
>QEAN01000012.1:1936-2335_319
GCCAAAATTACAATTATTTCCGAATTTAAATTCTCTATTCTATGTTCTATGTCCTCTTAAAGCGGAGGCCCTTGAGCTCG
>QEAN01000012.1:3122-3961_0
TTTGGTTTGATAGAGATTACAATGTAGATGTTGATGGCAAGGATGATGGTGGAGTGGGGTGTTGACTGATTGATGGATTG
>QEAN01000012.1:3122-3961_127
TCACTGCTGCGGCTCTCGTACATCGGCAGTGCTGAAGCTCACTTGTGGTCCGTTGCTGTCAACGGTCCGGCCTCTAGGAA
>QEAN01000012.1:3122-3961_254
CGTCGGCTGGCGCGATGCGATGCGATACCATACGGTGTCGACGCAAACGCGACAAAACACCCAAGTACAGAAGTGCGAAG
>QEAN01000012.1:3122-3961_381
CCCTGTGAGCATCCGTGGTGTTGAGATATGCTTCTCTCACTTGACCCGTATATGTGACATTTTGTCAGAGACGAAGGAAG
>QEAN01000012.1:3122-3961_508
AACAATGTGGATGATACTGTGTTATAAGTGATATATATACTAAGTAAGAAGCAGTAATAGTATTAACCCAACACAAGTAT
>QEAN01000012.1:3122-3961_635
TCAAACACAGATAACATTATGGTTGGTAACATTATTTTGCACATGTTTGGACATGTTCACTTTCCCCGAGTGCAGACATG
>QEAN01000012.1:3122-3961_759
AATAAACAGAGTCAGTCATAACACCCCCTTTAGGCCATCCTGATTGAAATACCGTGGCTTTGATACTATAAGCTTGCGAT
>QEAN01000012.1:5483-5827_0
ATGCTGTCTGTCTGTCTGTCTGTCTGGGTGAGTGAGTGAGTGAGTGAGTGGAATATATGTGTACGCGGTATGAGGGCAAG
>QEAN01000012.1:5483-5827_132
TCATGAAATTGTATGCTCTCGTTCAGAATTGTGTTTTCACTCAGATGCGTCACCAAAGGATGTGTATGCTGCACCTAGAA
>QEAN01000012.1:5483-5827_264
GTTGCCCTGTGAGGTCATCCAACACCGCAAAGCGCACGACAACACCCTTGTTGGGCTCTTGGGCTCTTGCCACCGCTGGG
>QEAN01000012.1:11216-11496_0
AGCGACCCATCCACGGACGGAATCCCAGCCAGAGGCGCGGCTGTTGGGATGCGTCCAACGTTGATGCGATTTTGTTTGCC
>QEAN01000012.1:11216-11496_99
CCTGGACACTCGGAGCTGCACGCCAGGAACTGGGGAACTGGCCCACTGTTACGGCCCGCGCCCTGACCGCCAGAGTCAGC
>QEAN01000012.1:11216-11496_199
CTCTCCCCTCCGCCCTGCATTCTCTGCCAACACCTCATCGCATACCGTGCACAACGCATTCCTCCACAATCCATTTGAGA
>QEAN01000012.1:13477-13816_0
AGGAGGCCGTGTTGTTACGTTGTGGTTGAGCTCTCTTGCACATCGCAGATCATTTTGTGAGTTTATATGAGGGATTATGG
>QEAN01000012.1:13477-13816_130
GCGGTTGACTGTACACATTGCATTCAAACGTGGTTGTTGTCGTGCAGCGTCGACATTTCCCAGGCTCGGACGGAAAGGAG
>QEAN01000012.1:13477-13816_259
TTTATATCAATGGGATTGCATTTCTGTAAATCCAATTTATCAAAACCGAACCAGTTCAGTGGAACGCCTGTTCTGATGAA
>QEAN01000012.1:16971-17089_0
TCCCATGTAAACAGTGTCTCGCAAGAAGCCTTTCGATCCGTCTGTTGCAACACATGTATTGTGTATAAGAATAGATATAT
>QEAN01000012.1:19834-19926_0
CTGGCTGCGATGTTTGGACTGGCAATGGCCAAAGGGTGATTTTTATATGGCCGCGATGTGCGAGGCCAAGCTGACAATCT
>QEAN01000012.1:21638-21910_0
ATCATTCGCCAATGATCAATGCATTAACGACATGCAACTTGATTCAATTGAATTGTTTGATATATGTGGACAAATGACTT
>QEAN01000012.1:21638-21910_96
TCAACCAGTATTGTGTGCTAAAGAGGGTGTGTGTTCATATATAGACCTCATATACTTTGATGCAATACATGCAATACATG
>QEAN01000012.1:21638-21910_192
ATACATGTTGATGGATACAAACAAGCGCGTACAAAGAAATAGTCTTGGTTGGTGTTATTGTTGTAGATTGGATTAATGAA
>QEAN01000012.1:24100-24193_0
GTTGTTTCCAATGGAGCTCACCAGAACCATCTACCGGATCCATCATCTACACCATCAGCGGCACTGGAGGCCGTGCTGGT
>QEAN01000012.1:25641-25801_0
AATGAACCTCGTCATCCGTAGCGTGTCCTGCGTGTCCTTTTGCTTCCTTCTAGATAGTTAGACCCGCATAATATAGACCT
>QEAN01000012.1:25641-25801_80
CAAATTCTTGCATTGGCTTTTCAAAGGAACATAGTATTTTGCCATGGGTTATGCAGCTACAATAGAGAATTCGCAGAGAC
>QEAN01000012.1:26474-26766_0
CTCAGCCCTGACTTGTGATGCTCAGCAGCTCGCCTTCCGTCAGATGTGTTTTGTTTTTTCTTTAACTCAAAGTCGCTCGG
>QEAN01000012.1:26474-26766_106
GATCTTTATCATTAAAACACAGATTATGGACATGAGCCCAAACAACACGTATTCACCGCATAGACGACACAACAAGTTCG
>QEAN01000012.1:26474-26766_212
GTAATTCAGCAAGTTCATGGTCGGGCCTGTCATGATCTTCCCATCACGTCAAACTGCCTCCTCGCGATAGCCGATAATAG
>QEAN01000012.1:32117-32866_0
ACAAAAGTAGCGCGAATGTTTGCATTGAATTTAATCAATCAGTATTTTTCTGCCTGGTAGCCAAAGGAATGACCGTAGCT
>QEAN01000012.1:32117-32866_669
GCATCAACTGGATCCAACACATCAGGGCGCATCGAAACTTGACCGACATGCGCTCTCGGTATACAATAATATCATCACCT
>QEAN01000012.1:36298-36439_0
CTGGCCATGAGCGATCGTCGGGATGCAAATGCGTTCCAGTCGGTGCTACGCGGCTTGTCTCTTTGTTGCCAGCCAGGCAG
>QEAN01000012.1:36298-36439_61
TTTGTTGCCAGCCAGGCAGCCTCGCTAGCCCATGGCACCTTGTGGCATGGAGTGCCTATTAGGATATGTTATGATATGTT
>QEAN01000012.1:37744-38286_0
GATATGATCCTTGTACATAGTAGTAGTTGTGATGGTGGTGGTGGTATCTGACGGTTTACGGAATATACAGCACTGTGTAT
>QEAN01000012.1:37744-38286_116
ACCTGATGTTTGGATTGCGTTGGAACCGACAGCCACCCAGCGCGACTTTTGATGTGATTGTTACATGGGCTTTTGGGGAC
>QEAN01000012.1:37744-38286_232
TGTCAGCTTATGACCGTTCCTACAAGTCCAGCCCGTCCCACGGCACGCCACGGCATGGGGCGGCCCCTACCCACTCCCTG
>QEAN01000012.1:37744-38286_348
CCCTGAAGAAGTCTGCCCATTCGTTCCGCAGCATATGCTGGCATAGAGAAAAACGTCTTTGCATCAGTGAAAGTCAGCAG
>QEAN01000012.1:37744-38286_462
TCATGTGCTGACCAAACTACCCACCATCAACCAAACAGCATCAAGTCAACCAAGCATCTCCCACTCACTTATAATTCGTG
>QEAN01000012.1:45387-45819_0
TCATTCATGTATTATACGGCTATGTTTGAAAGTCACCACAGATAATCAGCAGTATGCTCACATATTTATGTTATGAGTTG
>QEAN01000012.1:45387-45819_118
GTGATGGATGAGGATGGGTACAAGACGTCGACACTCGCCATGCGTCGAATGTATGGCCTAAACATCATACACTCTGTTCC
>QEAN01000012.1:45387-45819_236
TGCGCGTGCATCTGAATATTGACATTATCACATATATCCTCTGCGCCAGAATGGCCGTTCTCTTCATTTGCGTACTGCTG
>QEAN01000012.1:45387-45819_352
CTTGACTTGCCCGCTGACCGCCCTTGCAACCCACTCGGCAACCTCCTTGGAAACACTGTCCACAAACATATAGACGCAGC
>QEAN01000012.1:53322-53845_0
GCTGGCATTTGAGCTTTCAAATGTTTGTGTTACTTTAGTTAATTTGTTATTCTGTTTATCCTCTATTGTATATCTGTCAA
>QEAN01000012.1:53322-53845_222
ATATCGCTGCTCGGTGCAGCAAACCCGTTGCCGAGCTACATTGGTAGCAAGCCAAATCACACCGCATCACATTGCGACAT
>QEAN01000012.1:53322-53845_333
GCGACGGTCATTTATCGTGATAATGTGTGGTCTTGCGGGAAGTGGCAGAAGTGGTACACAAGTGGTAAAGTTGAAGGATT
>QEAN01000012.1:53322-53845_443
AGGCACATCCTTCAAATGCGACATTTGCTTCGCATTGGAATCGTCTTAAGTCGGCCCATTAGTCCCGCCTACACCATTAA
>QEAN01000012.1:56299-56475_0
GAGCGATCAGGTAATGTTGTGTCAGAATTCGTCTTTGTGCCCCCGTCGTTTCAGTGTTATATATAGAGGTTTGAAAGGGC
>QEAN01000012.1:56299-56475_96
CACCCATTTTTGGTTTACTTTTTGATTTAATTAAACCGAGAAATAAAAATAAAATTACACTTGTGGAAATTACGTCGAAG
>QEAN01000012.1:59235-59711_0
CTGGGCGTGGGGGGTGGAGCATGGAGGGCGGGGCGCACCGCAGAGCAGAGCATATTTCCGAGTGGATCCTGAACGGGTGG
>QEAN01000012.1:59235-59711_132
AGAAGCAAGCAACCAACTTGCATGCTCGAAATGCACCTGCAAAACATGGCAGAACATGGCGGGGGCGGCTTATGGCTAGA
>QEAN01000012.1:59235-59711_264
GCGTGATGGCGATACAAGGAGCATCGGCGCCCGTGGCGGCCCAGCATGCCGGTGGCCTGGCCTGAGCTCTGCGTTTGCGC
>QEAN01000012.1:59235-59711_396
ACTTTGGATAACCCCGCCCGCCTGCCCGCTCGGCATCCGGAACATAGATATATACATAGATAGCCAGCCTGGTCCCGCCC
>QEAN01000012.1:63208-63745_345
TCATTTCCATGAATCTGTTTGGTTGCTAACTGCACGATGGACAGCAGGGGTACCAGTTGACATAGCGCCGCGGATTCTGG
>QEAN01000012.1:63208-63745_457
GGGGGTTTTTTTTGTTTTTTTTTTTGGTTTTGACAAGACAGCCGTGTTAATATAGTTAATATATGATCAAGTTTCTCGAA
>QEAN01000012.1:69819-69993_0
CATGCGAATAGACTCGGTCTCGGTCTCGGTTCTACGAATGTTCTACGAAAGATGTAAATGTAAGATGTAAGATGTAAGAT
>QEAN01000012.1:69819-69993_94
TCAATTAAATAGACGTAAAATTACATTCTGTGCTTGCCCAAACGGAGACAAAAGCCTCGCAAAAGGGGGACAAATGAGGC
>QEAN01000012.1:73848-76387_0
TTTGGTAGAACGTTCATGTTTGGCAGTAGGTTGTACATAAACGACTGGAAATCGCATTACTCTATTGCATGCCTCGACAG
>QEAN01000012.1:73848-76387_130
GTCCATTTTACACATTGGTAGAACCACATACGTCATGAATTCACGTGATGCTACGAAGTGCAAATCGTCCGTCCCAACGC
>QEAN01000012.1:73848-76387_1820
TGTAATGCTGAATACCCTCTACCCGAAGGTATTAGATTCCGAGCTAAGAATCGGTACGATATGGCTGGCAATGATACCTA
>QEAN01000012.1:73848-76387_1950
CCTAATCTTGCCGGTGGATTGAAAAATACCCCGAAAGTCCTGGCTACCGTGAAAATAAGGGTTAATGAATTAGTACAATA
>QEAN01000012.1:73848-76387_2459
GCTATAAACCAATTTTGGCGACTAATTCCAGAGACTACTTCTTCTAGAGACCTAAAGCTCCGCGATATCAAATCGCGTTT
>QEAN01000012.1:77678-77775_0
CTCGCAGGCCTGTCTGGAATAGTCGTTCTGCCGACAAAAAAGGAGGAGGACGTTGCCCCATCCACTCAGCATACGTATAT
>QEAN01000012.1:79626-81982_0
CAATCTGTGTAGTAGTACAGCAGTAGTGGACACATATGTGGAAGAGTACAGGATGTAATAGGCTCTTTCTGCATGACGAA
>QEAN01000012.1:79626-81982_127
GCCAAAAAGTCAATCTCATCGTCCCGCATTTCCCAAACGTCCCCACATGTTCCGTTTTTGCAGACTTTCTCACTTTCGGC
>QEAN01000012.1:79626-81982_254
GATCGGTCATTTTAGTAGGCGCCCCGTGTTCGGATCCACGTCACACAGTTATAAACGAAACGCAATAAAGGCAATAATAT
>QEAN01000012.1:79626-81982_381
CACGTGACGTGATGAGGATTACGAGCATGAAAACCCCAGCCGCTAATGTAAAGTCCAGTGGCAACTTCATTCCGGATTGC
>QEAN01000012.1:79626-81982_508
CGGGATGTTGTCATTCTGCATCTCATATGGAATATTTGTCGTCGACAAATTGTATGAATGTTCAATTAACTCGACACTCT
>QEAN01000012.1:79626-81982_635
TAGTAGCTATGCAATAAGTTCACCCTGCAACTTTTTGTGTTTCAAGTTACCTTGTCACGTCCCCTCATATACAAATCTTC
>QEAN01000012.1:79626-81982_762
ACAGATTGGCGAGCGTAGATTGCGCTTCTGGTCCTAGTCTTTCCAACACTTCTAGATTAAAGTGCGTGAAGCTGTCGACT
>QEAN01000012.1:79626-81982_889
TCCAGTTAATGATGATCCAGCAGCCAAGATGTTGGGAGAATGGAGTTGAGAGAAGAGTGATGTTGCTTGACATGTATCCG
>QEAN01000012.1:79626-81982_1016
GGAGTGAATGGCATGTTGGACAATGATCGCATATCACCCATGTCCATCCATACCGTCGCTTCTCCCACATTTGAGCAAAA
>QEAN01000012.1:79626-81982_1143
CAGAAACTCGTCTCCGCCATGTCCAGTGAGAAACACCAGGATGTTGCTTCGATCATCCGTCAGCAGTCTCTTTGATCTTG
>QEAN01000012.1:79626-81982_1270
AATTGATTACAGGGGAAATGAGTAACTTGCCTGTTAGCAGTCGAATAAAGTTCTCGACAGTGACCTCATAACCACGATAA
>QEAN01000012.1:79626-81982_1397
GTTGAACACAGTGGCAGGGAATCGATTTCTGGCGTTACATGCTACATCATCGGCAAGCATGAGGATGATGTTGGAATCCG
>QEAN01000012.1:79626-81982_1524
ATATGGCGGTAGTTGAACCTGTTCCAAAATATGGTCAAAGTCATAGCCCATGAACGAACACTGCCATAATAGCGCATTTA
>QEAN01000012.1:79626-81982_1651
TTTATGAAGTACAGCCGAATAGTTGGACTCACGAGTACAGCCCAGTTATTAGTATGGCCGGATCTGGAAAAGAAGCCATC
>QEAN01000012.1:79626-81982_1778
AATGATCGACACTTGGTGCGTAGACACTGTCCAGACTGCAATGAATGTGTACTATCTGAAAAACCAGTATGAGGGCCCTT
>QEAN01000012.1:79626-81982_1905
AGGGTGGCATGGGCATTTGAAGTCGACCCTGAAACTTGGTCTCACATAAATTACCTACAAATCATAATACGTCATCGTAC
>QEAN01000012.1:79626-81982_2032
ACAGAATCAAGACCGGACCGTGTACATTACAACCAGCGGAACGGAATCCCAGCCACACGCGAATCTTTGTTTATTTACAT
>QEAN01000012.1:79626-81982_2159
CACTTGAGGTGAATCAGAGTATTATGATACATGCATGTACTGTTTCAGTGATAATATTATAGACTAACGGGTGTAGCGCA
>QEAN01000012.1:79626-81982_2276
GGCATTTCATATCCAAATCCTCCTAGTCCTGGTTGAATTTCATGGCATCACCAGGAAACGTTTGCCTGTGCTATTCAACA
>QEAN01000012.1:86119-87288_0
GTTGTTTAAGCTCACGGAGGCATGGGGCCGTCGGCAGCACATCATCGTGCATCATCGATGTGCGTCCGAACATCGTGATC
>QEAN01000012.1:86119-87288_121
GGACGCCTAGCAGAACAAGTATGCTCCGACTAGCGTGTAGCCGGAAATGCCGCGCCGTCTGGGTCTAGTGCCAAAACGGT
>QEAN01000012.1:86119-87288_242
TCTTTGTCCGAAGTGCAGACGGCGTATTGGATTTTAATAATCATGTCATGTTCAAGGATGTTCAGGTGTTGAATGCTTGA
>QEAN01000012.1:94118-95616_976
CAGGAACAACTTGTGGGGTGTCGAGATTTGACGCCTCTCCTGATGAACCGAATAAGGCACAACGTTCCTTTCGCAGAGGA
>QEAN01000012.1:94118-95616_1198
TAATTCGGCCAAAAATTAAAGATGTGCGTGAAGATTTCTACCAATGGTAAAAACAAGCAGGTTTGATTCTTGTTGTGGTC
>QEAN01000012.1:94118-95616_1309
GGGCTAAGCTACTTTTTGAACGAGTACAAGCACATTGGCGTTCTTATGACACTAGGCGGCACAAATGGTTACCAAGTTTC
>QEAN01000012.1:94118-95616_1418
CATGGGTTAAAACGATAGGCTCGGTCACTAGGTGCATGTTTTGCTGCCGCTACACTATAAATATACTGTACAATGAGATA
>QEAN01000012.1:98966-99846_0
CTTCTCGTTGCTCTTCTGCGATTATGAAAGAACTAGTGCTTACTACGAGGACGGCGCCTGCCTTACTGATAATAGGTAAG
>QEAN01000012.1:98966-99846_115
CGTGCTGCTACTACTCGGACTATCTATCTATCTCTCTACTCGGCCCAGTGCTGACCGATGCCACAACAACGTGACAAGAA
>QEAN01000012.1:98966-99846_230
ACTCGGGTGCGCGAATTACGCGAAATGCTCATCTTGTCCATCGATTGCAAATATTCATTTTTTGTGAAAGTCTGGGACTT
>QEAN01000012.1:98966-99846_345
AAGTTTCCTACCAGGTAACAAGGCGGCCCACTCACATTACAGAGCAACCCAACGCATTGGAATCCGCCAAATAATGCCGT
>QEAN01000012.1:98966-99846_460
TGGCCACAACCTTTTTGATGGTCATCTTTGAATTCTTCTTGAATTTAGACTCATTGGATCGGTTGATGTTGATCCCTGAT
>QEAN01000012.1:98966-99846_575
TACACGCACAGTTGAGAGATTACGCAAACTATCCAACGGAAATGAAGATCGCAATCCGAATAGATGCGGACAGTTTTTAT
>QEAN01000012.1:98966-99846_690
CTCAATGCCCTTTGTATATGCTAGTTTGCTTGTGTTCCGTACAAGAACACCCCTTTATCATCCCGCTTAAGTACACCCTT
>QEAN01000012.1:98966-99846_800
AAAGTTTGACTGAGTATTCTACAGCGGCAACTGGCGTTGCCTTGCTTGTTCCGTGCCTTGATGTAGCCTGTGACACTGTA
>QEAN01000012.1:101220-101373_0
AAGTAGACATAGTAGTAGTCAGAGTAGCACAGTATTCTTGTCATCTTCAATTACCTGCCCTCTATGTAGACATAAATTCT
>QEAN01000012.1:101220-101373_73
AAATTCTTTCTTGTACGTCAATCGTACATGATGGTCAGGTTTATTGATAACTGAGTTTCTCTTCCAGCATGTACAGTTTA
>QEAN01000012.1:102096-102245_0
GTTGCTCGTCTTGCACTTCTGACGAAAATATTTTGGAAAAAGCACCATTGCAAGCCATCGCGTTCTGGAGGGACGCTACG
>QEAN01000012.1:102096-102245_69
GGGACGCTACGACGTAGCAGAATATCCCGTAATACCACACGGAAGAATATATAACTAATCATTCCAACCTTTCCGCCTTG
>QEAN01000012.1:103747-105059_0
GACATGCTGGGCGTATTGTCTATGTCGGCATATCTCACTCCACACTGTAGTAATTTTAATTAGCATTCAAATCCTCGTAA
>QEAN01000012.1:103747-105059_124
AAGCGCATTCACGGTTATGTGTCCATCCGTTGTCGGCGATTCTTGAAGTATGTAAATAGGTTTAGTAACAAGGACTTTTA
>QEAN01000012.1:103747-105059_248
AATTTTGAATGAATATTCACATAATTGACTATCGCACCAGCCCCATGTTTTCATCGTACGAGGTTGAACGTTTGCATGTT
>QEAN01000012.1:103747-105059_372
TGGCTCACGTGGGAAGAAAATAATTTGCTGGTCACATCGGTCTGCATTGCATCATTTGTTGTCCAGGTATGGCTTCAGTT
>QEAN01000012.1:105550-105919_97
GCGATGGTCATCGATAAATAAGTGGAGGCACACCGTTTGTAGAGTATGGCTTTACATGTTAAATCCAATAATTAAATTCA
>QEAN01000013.1:1-465_256
CTTGTCTGTTTGGTTGACATTGTTGCTGTCGTCTGGCCTTGCTCCGATCTCCACTCCTCTTCACATTTATGCAATCCTGA
>QEAN01000013.1:1251-1627_0
GCTGGATGCGGGTGTGGATACAATGCGTGGAGTTTGGGGGAAACGGGTCATGCAAGTCGGGGGATGCAGGCACCGCGAGG
>QEAN01000013.1:1251-1627_99
GATGGGCCAGGGCCAGCGTCAAGCTTGGAATTAAGCCTGCTTGTATACGTAGAAACCAACTATGATGGCATTATCACGCC
>QEAN01000013.1:1251-1627_198
CCAACGCGTGACATGCAGATGCGCGCGGCTCCCGGGGCCGGCACGTCTCGCGCACCCGTGATGCATCTTCAAATCGCGGG
>QEAN01000013.1:1251-1627_296
TCAACGTATGCAGCATCATATCAAACATCCCACCGGGGAGCGTGAGCACCAACAAGCGACGGGAGGCACACCAAGGCGAT
>QEAN01000013.1:2184-2470_0
GTGTCGTCGACTCCTGCGGTTCTTCGCATTTAATACTCTAGTGGAGTTGCCTCATAGCTATACAGTTTCCGCATTGCTCC
>QEAN01000013.1:2184-2470_103
ATCAAGTGAGGAGCCCCACATGACAATGTGCTTGTAGTAGATGCCGTTCGTACGGCAATGTTCATCTCCCAAGGCAAACA
>QEAN01000013.1:2184-2470_206
GCTGCTAGCTCCATTGACTCGATATATGTATTACATATACACTATACTACCACTATTAGTAAACTCGAAAAATGAAGGAC
>QEAN01000013.1:7342-7883_0
ATTCCCTAGTGTTGTGTATGCCAAGTGTTTATGTTGCAAGTGGGCGCTTTCTTTACTATCTATAGTCCTACAATAGTAGA
>QEAN01000013.1:7342-7883_116
TGATTGTGCACGAAGCCTTGAAAGAAAACGGGACATTCACACTGCGCAATGGCCCGTAAGCGTAAACCCGCACTATGCAT
>QEAN01000013.1:7342-7883_232
CATCATCCGACGTGATGTTCACACAAGGGTGATACTGGGTAGGTTTCCGCCTTGATCTTCTTGCCAATGGGAACCGGATT
>QEAN01000013.1:13747-13853_26
ACTTCTAGATTAATAATTATTTCTTGTCCGCCGACTCTCTCTTCCTATCATTGCATACAGCATGATCACTCACATACACC
>QEAN01000013.1:14982-15207_0
TTGGCATACATTCCATTTGTTCAAGTGCCGTTGTTGGAAGCAAATTCCTTTCCTCATCAATTCCTCGCAGCTTTTGAATG
>QEAN01000013.1:14982-15207_145
CGTGTTGTGCAACTTCTTTATACGCAAACTTATCAAGTATCAGATTGAAAGTAACACGTGACAAGTCGACAGACATATTG
>QEAN01000013.1:16967-17583_0
TTGCGGTTGGGATCTTGTTTTCTAACTATCATGTGCACATCAAGAACCCAGTGCTATCAGAAATTGATAGCGTTGACCGG
>QEAN01000013.1:16967-17583_108
TTGTGCCTGCATTCCGTCATGAAAGCACGTGCATATCACGGGGAACGCAACCCTTGGGCCTCCGGATGGTCCGCCTTCAT
>QEAN01000013.1:16967-17583_216
AGTTTCCCTCTCTGGTGAAGAGCACTCCCGAGAAGGCTGTAAGGCACTGATCTGGTCCCATTATGTGCGGGGTATCGAAC
>QEAN01000013.1:16967-17583_324
AATCTGTTCTGGTTGTGAGCCTCGCCGCTGCCGAAGGCCGGATCCGTGCATGCATGCATGCCATGGCATATCTGGCCGGT
>QEAN01000013.1:16967-17583_432
GCGACCAGCAACTGCAGAACAGCATATTATAGTCCACAAGTCCTATAAGCGTGATGATGATCCTGCATCTTGCCTTCCAC
>QEAN01000013.1:16967-17583_536
TCTCTGCGATGCCAAAGCCAAAGCCTGCAATCGCTGATCGGCATATGAAGGACTGCCAGATCAGGTGAGGGCGTACAGCA
>QEAN01000013.1:18945-19210_0
TGGCTTGAGCTTTGTGAGACATTCGACCCATTCTATGGTCCTTGGGGTTGTCCAGTAGACATCATGTACCTTTATCATAG
>QEAN01000013.1:18945-19210_93
TGGAGAAATGAGGCAGTTGGGTGGCACACATGGAAGAATTTGTGGGAGGGCAGGCCTTCCGATCAATGACGGAAGGCGGG
>QEAN01000013.1:18945-19210_185
TCACTGGTAATGTTGAATACCTCACTGTCCAGAATCCAAGCGTTTTGTAGGCTCTAAGGTGTACAGCGTCCATCAACGGA
>QEAN01000013.1:20687-21016_0
GGTTACTCATAGTACTTTTGCTCGTGCCATTATAGACATATGTCATAAACCACCGTCTGAGTTCTAATGTAAATAGTACA
>QEAN01000013.1:20687-21016_125
AAATGTTGCAGTGCTTCCCCAGCTGTTACTGCTGACCCCCCCAAAAGTGGCATCTAGACGCGATGCAAGACTAATAGCAG
>QEAN01000013.1:20687-21016_249
GGTTCACATCGTTTATCGCAAGGTTGGAAGCTTCAACACACACACAATCATAGAATCTCACGCCTCATACGATTCCAACC
>QEAN01000013.1:21997-23076_0
ACATAGAGTGGTAAGGTGGAGGTGGGGGGAGGGTGATGGGAGGACTTCGCCTTTGAATTCGCACACACATCCCATCCTCA
>QEAN01000013.1:21997-23076_125
ATCCTGATATCGATCATGTACTACTATATCCACACGTCTGGTCACAGTAAGACGCCGATGGAAGGTGCAAGCGCCAACTG
>QEAN01000013.1:21997-23076_250
CCCTGCTTTACTATGTGGCGATCCTCTGATTTGGCTTCTTTTTTGGTTTCTCTTTGATCCTCGCGTGTACCAGAAAAGCA
>QEAN01000013.1:21997-23076_750
GAAAAAAACGATCAGACTCGAGTAGATGTTTGTACTTGGATAGTACATAAAATAGTTTTATGTTACCTTAATTGCATAAG
>QEAN01000013.1:28762-29964_0
CGTAACTTTATATTCTTCTGTCCCCACAATGGTACTTGATGATACAATTTGTGTTGTTGGTAGGCAAGTCGACGTGAAGT
>QEAN01000013.1:28762-29964_125
AATTGAAGGACCGAAGGAGACACTTATAGGTATCGCACGAGGCAGCTACAGAAAACAGTATTTTCAGAGTTTCACGTCGC
>QEAN01000013.1:28762-29964_250
CACGCGAACAAGAGCCATGATACTAATAATCAAGGAATGATGTACTCATCCTATTGGAATCAATGCATCAACGACAGCGT
>QEAN01000013.1:28762-29964_375
ATGGCAAGAAGTTAACCTCGAAGTCCGTCTGGTCAAGCCACTTGAGGGCGACCCCACCAAAAATGCAGTCGCAGAAGGAA
>QEAN01000013.1:28762-29964_500
TGGTGGTGACAATCAGTACGTTGGAGCGTTTTTTCCGGGGACGCTACTTCTTGATTTTCTGTAAGGGCCGTATGAAGCTC
>QEAN01000013.1:28762-29964_625
TACACTTCGTCGGAATATAGCTCGGTGCAAGGTAATCGTGCGCGATACTCGCCGTTGATACAAAGCTATTGAGGTATACG
>QEAN01000013.1:28762-29964_750
AGGATGTCGAAGACACTTTACGATGAATTTAATGATTGCGACAGTTTAATAGAATAAGTAATAAGGTTGAGGTGGAGAGT
>QEAN01000013.1:28762-29964_875
TTACATGTCAAAATGGTTTTTGACAGAATACAAATTTGACTACATCTCAACACCACTGCTGCTTCAGATGTCTATGGGCT
>QEAN01000013.1:28762-29964_1000
ATATATCCTTATCGTGTCTACATGAGCGTTGTTAGAAATGTAAACCGACCATGCGCGGAGGCGAGTAATGACAAATTATT
>QEAN01000013.1:28762-29964_1122
TTAGAAATAGGTAAGAAGAAAGGCATACACGAAGATCGTGACTGCTGTACAATTAAAAGCCAGCTGTTGATGCCGAAATA
>QEAN01000013.1:31946-32681_0
AATTTGTTGGTGTTGCATCTTTTTTTGATTGCTACTTAGGAGTGCGTGTGCAGTAATGTGTCGTGATAAGTAGGTTATTT
>QEAN01000013.1:31946-32681_131
TTGTGAATGTACTAATTGAAGAAGTTTGAGTGGATGCCTCGAGTGGTGATAGCCGTCAGTAATTGCATATGATCGTGTAT
>QEAN01000013.1:31946-32681_262
GTTTACCCAAGACCTATTATGGATCATAAGATAGTACATTAGACGGTTACGCGATTACCCAGGACCTATTATGGATCATA
>QEAN01000013.1:31946-32681_393
ACGCAAGCGTTGGTGGATATGAGGAATGGAAGTGCTGATGTGGATATTGACCGCTTTATTTCTAACAGCATCGATGTTGC
>QEAN01000013.1:31946-32681_524
CATCAGCAGCTCTATCACCAAACCGGACATCCTCAGATTATGTGCGTCGTGAGTGTTAATTTTTTACTCAATCTTTTCCT
>QEAN01000013.1:31946-32681_655
ACGCAATCACACAATAAGCCAGCAAGGAGGCGAAGGGAAGAGCGAATTAGGAAAAAGAGAGTTCGCAGCAAATCATTGGA
>QEAN01000013.1:33182-33985_0
CGTTTTTTGGTTTTTATTTCTTGGGCTTTTCCTTTTTCAGCCTTCTATATATGTAGGTCCTTCCCAACGATTGGCTAGCG
>QEAN01000013.1:33182-33985_121
TGGAGGTTCCCTCTGGTCTGGTCCTTTGCATGCTATGAGTCGGCACCACCGGTAAGCAGCCACCATGCGATGAACCTTCC
>QEAN01000013.1:33182-33985_242
CCTGGGTTGTCACCAGGCATTGGATTGCGGAGCATTAGATTCAATATAATAGAGTAGAGGAGAATAGAAAATTAATGAGC
>QEAN01000013.1:33182-33985_363
AGAACGTGTTGTCAAATCATACGACATTGCGCGTACTTATTATAGCACCATGTGGCCACTGACTAAACTGGCGTCAAACA
>QEAN01000013.1:33182-33985_484
CATTTGTGTGGACGTCCTTTGCAGTAATACGCTGAGACCTCCTATCAGCCATAGGTGTGGTTTGCATTCAGCATTTGCGT
>QEAN01000013.1:33182-33985_605
TATTGATGACTGCCCTCAAGAACGAACTATCAGGCAAAGAAACAACACGAAAATCAACGTAATCCTGGCACCAGGTCCGT
>QEAN01000013.1:33182-33985_723
CGGTCCCACGCGGATATTTAGTTTTGAAGTTTTAGACTTTGATCGGTTCCATGCAACGTCCCAACTCTTAGAATAACGCA
>QEAN01000013.1:36628-38169_0
TGGTGGTCGGGTTATAGTAGTTCTAGTATGTATGTAGCAGTATGTCCAATGTAGATTTTTCCGACTTGTTATATAACTTA
>QEAN01000013.1:36628-38169_122
AATCAATAGCTGATATTGAGTTGTTCAAGAGAGCAAAAACGTCATGATCATCAAACTGTTGAAGTACCACGTGTCGGTAC
>QEAN01000013.1:36628-38169_244
AGCTGTACCGGTAGTGACAGCTAATACTGAATGTCATGAAACACGACACGGCCTGAAAACCCCCCATGGAGTGTTTAAAA
>QEAN01000013.1:36628-38169_732
GAAATGTTCTCTGGTAATAAACTGGCATCGTTAATTAGACTCAACAGTTTGACGTTTTCCTCCGCCATCACTATATTACC
>QEAN01000013.1:36628-38169_854
GAATATAGTCCTCATCCAATACAAAGCCGATATACATGCTTGTTATTAAACTGTCTTGTAAAAATCTCACGCCGACCTTA
>QEAN01000013.1:36628-38169_976
TTAGTTTCCCTCGTCCCAACATCCAAACTTGTGATTCAAGTTAATATTATGACTGATCTATCGTCAGTAAATATTTAATG
>QEAN01000013.1:36628-38169_1098
TTCCATTCATGGCCGGAGATTCAAAGGGACAGGCTCGACTAGGTGTTTTCATTTGAATGGTAACGTTTGAAAAAGGTCGA
>QEAN01000013.1:36628-38169_1220
GGGAGACTAGGCGTTGTGGGGACTGTGCGCAGGTCGGCTTCGTTCGAGCATTCCGTGTATCCCGGTTTGTCACTTCAGAT
>QEAN01000013.1:36628-38169_1342
GTCCTGCATCAGGTCATCTATTTCACATGTCCAAATACATAGAAGACAAATTAAAAATGCATGAACGACAAATTAAAATG
>QEAN01000013.1:36628-38169_1461
AATATAACAAACAGTACATAGTGTAAATACGAGAAGACCAAAAGAAATAAAGTCCAATGCGATAGTCTGAATGTGGCAAC
>QEAN01000013.1:40031-41052_0
TCTTGTCTAGCACGCCCGATAAATCACTCATTACGTAGGTGACTTTGATTTTTTGCTGACATCTGAACTCCAAACGTCCC
>QEAN01000013.1:40031-41052_118
TAAATACCCGCCCTCTTCTTTATCTTTTTCATTCCTTCCTTCGTTGATGTTTCCGCAGCCTGTTTCATGTATTTTGATGA
>QEAN01000013.1:40031-41052_236
TGCACATAATTTAACCCCCCTCCCCATAATCTACATGCTCGTCTCTCACGCCTTCGATGATGAGTCAATCATGAGCGCTG
>QEAN01000013.1:40031-41052_826
TTAGGGCTGGGAATAGGCTATTGTCTATTTGTAGCCTTATAGCAGGTCTTTTAATTCATCTACTTTGAAGATATACAATG
>QEAN01000013.1:40031-41052_941
TGATATGGACTAGGGTGCATGCAAAGTTTGAAGTGACAAAAGCGGCCTCGCGGTCCGCAGGTCTGGTTCCGCACACAGAC
>QEAN01000013.1:42404-45455_0
GCGGCAGAATGTGCGGGTGGCAGAGACGCCATCGTCGGGGCGAGTTATGAATGGCGGGGGCGATGAAACGCGATGTGAAT
>QEAN01000013.1:42404-45455_124
GCGAGTGGGCGCTGAGCAGCGCGGAGGAAAATTTGATGGCGTTCACCAGGACAGATCAAGTGTTTGCAGACTTTGCCTGG
>QEAN01000013.1:42404-45455_248
TGATCAACCCGTGACAGGCACGCAGGCACGTGACACGCAATTGGCATATAAGCATATATGGTAAGCGACACTTGGCAAGG
>QEAN01000013.1:42404-45455_372
CCGAAGCTTGAGCGACTGACTGGCCTGCCCCAACGTAACGCCCGTCGACCATCTCACATGCAGGCGACGCAACCGACAGA
>QEAN01000013.1:42404-45455_496
TTCCATTGCAGAAGAGGCGACCGAACATGGCCACTGGCGCAAAGCATTCGACGCTCATCTGAAAGCCGCAGGTTTGTTAA
>QEAN01000013.1:42404-45455_620
ATTTATCCCATTTATCCCATTTATTCATTTATCGCATTGTGCCCTTTCATTCACCATTCCGTCCAATCCACTAGAGCAGT
>QEAN01000013.1:42404-45455_744
ACACTACGACTGTTGCAAGCAAACCATTCCCAAAAGGCAAGGGACCTACAAAACAGATTAGCTGCACAACAGCTTCATGC
>QEAN01000013.1:42404-45455_868
CCCCTCACCACGTCCATTCACCACGCCACGCCAATACTGCTCCACCACAATCTGCCCCAACACAAGCACCTCCATCATCC
>QEAN01000013.1:42404-45455_992
TCCCACTTCATCCGCCATATCATCTACTGCAAACCACTACACCAACAACTCTACCGAAGCATCATACCTCTTCCTCACAC
>QEAN01000013.1:42404-45455_1116
TTCTGGGATGCCGTTGAGACTCTAGTACAAAAGACGGTTACCGCCCCGGTTGCCTTTGCCACTGCCCCCTTGGGTTTGGA
>QEAN01000013.1:42404-45455_1240
AACACACAAGCCTTTCCTCCAGCTATACCTCAAACAGCGGACGACCCGACATGTCTGATACTATCCGTACTGCTGCGCCA
>QEAN01000013.1:42404-45455_1364
AGAGTATTATCTACCTGCGCCATTCCAACACGCGACTATACGTAATAATACTCTTGCATACAGCACCAATGACCACAGCT
>QEAN01000013.1:42404-45455_1488
CACGATCATCAGCCCCGAACTCAGGATGATTTAAGAGTCCTGAAAACGAGTGAGGAATTACGTCTGGAAAACGAATCCTT
>QEAN01000013.1:42404-45455_1612
AGAAAGCGGCTGAAGAAAACGCCATGCTACGCAGCAGCATCATCCAGTTCAGGCAGGACGTTCAAAAGGAGAAGGCGAAA
>QEAN01000013.1:42404-45455_1736
CCCAGGTGCTCTGCCGTCGTTCTCAGCATTATCGGCGTTCGGATCTCCAGCACAGTCAACGGTCATGGAGGACCGCGAAG
>QEAN01000013.1:42404-45455_1860
AAGAGCAGAGACGAGAATGAGAAACACGTCGCGGCTATTGCAAAGTACAGAGAACGCTGGGATCGTTTGAAAGAATCCGC
>QEAN01000013.1:42404-45455_1984
ACGAGTCTAGCAACACCAGAGGTAGCCCGCAATCGACGCATCAACGATCCGCTTCCTCATCGTCGGCGTCCAATAATTAT
>QEAN01000013.1:42404-45455_2108
TACACCACAACAACCAAACAGCCAAAGTCCATGTATACTTCCAAATCCGATATCAATCGGCACCCCTGCCAGGCCTGCTG
>QEAN01000013.1:42404-45455_2232
CCATTGCTATCGGGCTTTCCACCCTCCAAGAATACATTCTCCGTAGGTGTTACCGTGAGGCCATTCGATCCATCTGTTCA
>QEAN01000013.1:42404-45455_2356
GGGTCACCGTTGTGTCGTCGTCATCGTTGCAAAGCGATAGTGCGCGGGTGTTGACTTTGCCCAATACTACTAGCGAATTG
>QEAN01000013.1:42404-45455_2480
TATGATGGCTAGTGCTGTGTCAACTGCCATGTTTTACTCGACGGCGAGTGGGTTTGAGTAGCTGTACTACTTGATCCTAC
>QEAN01000013.1:42404-45455_2604
ATTATATACATATTGCTATCCGTGTTTTCCTTGTTTTGTGACTCTATACATCTTTTCTTGGTACGTACGTAAGTTAGTGA
>QEAN01000013.1:42404-45455_2728
AACCAAGTATATTGTTCATATACAAAGATCGTAAAGCGCAAGAAGAGCATAGCGGATGGGCTACTTGAGTTGCAGAAGGG
>QEAN01000013.1:42404-45455_2852
GCTGAACCTACATTACAGTTGAGGGTTATTACCATCATCTTGATGCAGAGAGTGTCGGTACCAAGGTATTGAACAATCAG
>QEAN01000013.1:42404-45455_2971
ATAAAAATGTTTTGCATCATCATCTTGTCCAACGACATCCACATTCCAATGTATAATTTACGATGATACATACTCTATGA
>QEAN01000013.1:46353-46997_0
TTGACGAGTGTGTCTGATCTCAAGGTGGAGTGATGTTTGGCAGCACGAATGAAGCCTTTCTATTTCGCCGATATATACAG
>QEAN01000013.1:46353-46997_113
ATTCGTTGAATACGCCACTACAGTACACAGTTCTCACTCATTAATTCACCCCATCCAAAGGTATGCCGCGAAATTGCGTA
>QEAN01000013.1:46353-46997_226
TACGTACACCACAGCCATGTCAAGGATGGCAAGGAGTACGCGGGACGGTTAGTGCAGCAACTACATCATCTCCTGTGTCT
>QEAN01000013.1:46353-46997_339
GACACAATCCGTTCCGAGATTTTCTGAGATCACAAGAGCTAGAGTAGAGAAAGTATTACACTTTCTATAAATCGGGCCAG
>QEAN01000013.1:46353-46997_452
AAGCCCCAATGCGCGCCCACGTGCGCAATGCCATTATGGCGACACTCGGCCAGTGAGTTGTGATCTGTTCAACGTGCTCT
>QEAN01000013.1:46353-46997_564
TTCCGTTAGCATCTGTGCGTGCGTGAGAGGATACCGGGACATATAAATATCCGTCAGTCTTTATATATATATTCTTGGAC
>QEAN01000013.1:49427-50452_0
AATTCATATGGCCTTTTTGGTACATGTGTCCGTTATTAAATTAAATCACTTTACCTACATATGCTTCTTATTACTGTGGG
>QEAN01000013.1:49427-50452_119
TTTCCTTCAGACAATTTTTAAAGGACACATAGGTAGATGAGAAAAAAGACAGATTATCAAGCGCGAGTTTAACGTAATAA
>QEAN01000013.1:49427-50452_238
ATGCACCGTTGACAGTGCGTTGAACTCAATGTGATACAGTGTATCGAATTCGACCGAATACAGTATAGAGTTTACATCAG
>QEAN01000013.1:49427-50452_476
CCCTGTGTTGTACAATGTTAGCAACCAAACAACATCATGTACGACCAGAGGGTGCACGTTTGGCCTTTCCCTTCGAGCTG
>QEAN01000013.1:49427-50452_714
ATACAGACTGAAGGGGGCAAGACCCTTATCTCGTTTTCCCAGCTCCTTGGATCGATCTAGAGGAGCAACGACATTTTCGT
>QEAN01000013.1:51158-52795_240
CTTCCACTCTTTTCCTTCTTCTACCCTTATACTATTGCATGCTTTCCACCTTTCCACTATGTGTAAGAATCCTAAAGTAG
>QEAN01000013.1:51158-52795_1450
ATTATTAGACCTTTTGTTATGTGGGTTATCTTTCTTTTGGCCATCATACCATTGGCCAGAATTACGTTTTGTGGTTTCTT
>QEAN01000013.1:53738-54203_0
ACTTTTTTTTTTCAATCCGTGAGTGTAGTGTAGATAAAACGCGCTTTGTATCAGCATTTATGCAAAGTGGGGTTGTCCAC
>QEAN01000013.1:53738-54203_129
TCAATACGTATGTAGTCTCCATGTGCGTCAATTGTCAATGCGCAAGTCAGAATGTCGCTGCCCATCCTCGACAATGTTGA
>QEAN01000013.1:53738-54203_258
CGCCTGTACGCTGCGCCCATTTGCTTTCGCGTGCGCTCCGGTTGCTGACATTTTTTGATTCGCTGTCTGAGATGCAAGAT
>QEAN01000013.1:53738-54203_385
TATCATAAAAGACGGGACAGATGAGAAAAAACACCTAATTTACATGAGATACTCTACCACGATATAGCGTGTCACTTGTA
>QEAN01000013.1:54597-54760_0
GTGCCTCTTCCTGGCTGGTATGCAGTGCGGAGATGGAGCTCGTTTCGTATCGGGACTGGCCTATTTCCTAGTTGGCACGT
>QEAN01000013.1:54597-54760_83
ATCGTCGGAGGAATTTGGATGACAGGCCGCACACTTGATGGCGAGGATCTGGTCAAAAGTTCCATTAAAACGCAGTGGAA
>QEAN01000013.1:57726-57914_0
AACATATCTGGAGCATAGATCTTGTAGATAGACTTTAATTTCATATCACAGTAGAACCAGCAGGCCCCATGTTCAGTCGA
>QEAN01000013.1:58584-58790_126
TTGGTTGCTAACACTGTACAATACAGGGGTCGCCTCCACCCTGTAAAACTTGATGCCGAGAATGCCCGAATACGGCATCG
>QEAN01000013.1:60036-60447_0
TATGCTGCTTAAATAGGTGGCTCAGGCAAGTTCACGAGTGATTATCATCAACCATACTAATTCGTGTTGATTGTTCTGCG
>QEAN01000013.1:60912-61198_0
GGAATGGTTGCCCCATATCCGTATGCATAGTCATGTTTGCATTGTATATTTGCATGTTTACCAATAGAATGCGGTCAAGT
>QEAN01000013.1:60912-61198_206
CGCTTGCTCGAATTCACAACCCCCAATCGATCAGCACAAGCACAGAATCCGCTTCTGTCGTTCTATGCGCTTGTGTCGAC
>QEAN01000013.1:69172-70137_0
GGGGCGAGCATAAGCGGGTGTTGTCCGGTTATCAAAGCCAGGGCGTTTACGCGCATAATCCGCCTGGTATTTGTCGTAAT
>QEAN01000013.1:69172-70137_127
CAATGCAAAGTCAATGTAGGTCGGCAATGAGGCAACGGGCCCATCACGCTCGATGCCTCTGCACATTCCGTCGGGATGCT
>QEAN01000013.1:69172-70137_254
CAACTGGGCCACTCCTGCGTTCTGCTCGCACAAGACCGCAATTCGTTTTGAGACAACTGCGATTTAAGATGAATAGGCTT
>QEAN01000013.1:69172-70137_381
GCTAACGAAAACACAGGTAAGTATTTACTAACCCCAAGCTGGCTGCGGAAACGCGTAGTTGGTACTCTACGTTTCTGAAC
>QEAN01000013.1:69172-70137_508
TGGTACTTGAATAACTTATACATAAAGACTGTACGAAACCAATGATTCAGTTCCGCACTGCACAATGATGGATTTGTGGA
>QEAN01000013.1:69172-70137_635
GCGACTGACGGCAACACCTTATTCGGGGACCTGGATGCGTGCATTGTTAAATCCGTCAGTCCCGTATGGTGTCACAGGGA
>QEAN01000013.1:69172-70137_762
CCGCGTTAGATCAATTTAATATACGCTATTGGAGGGGTACAAAATAGAGTAAAAGTGACAAAGACCATATATCCAACCTG
>QEAN01000013.1:69172-70137_885
AAAACCATCCAATCGTCACCATCATTCCTTCTCTAACCTTCGTCACCGCGTAAACCAACATGCTGCATCATCTATTATAT
>QEAN01000013.1:73661-74993_0
TCCTCGTTTTGCTTGGCCGGTCTATGTATACATATTACTTGACCATCCAAATCTGAGGCCTCTTCCCTAGTCCACAAAAA
>QEAN01000013.1:73661-74993_126
AAGTGGGTAAGTACAGCCGGTGCGATGCCACACAAACAGCTGCTGGTTCATGGCTCGCCCGAGCTGGATCCGGGCGCGCG
>QEAN01000013.1:73661-74993_252
TCGGACACTGATGATCTATGTACAAAGGATGCACTGCCGTCCGTCACCACACAAGCGTCTGTGCCCTCCCAGCGCTCTTG
>QEAN01000013.1:73661-74993_378
CATCTCCACAAAGCTTGAACGAAACTTTTCGAAAGCCCTCCAAATATTAGAAATTCACATTTGCACCATACACTGTGATG
>QEAN01000013.1:73661-74993_504
TACCCGCCACCAATGCTTCTATCATGGTAAGAAACTCCCGGTGGCTACGGCTTTGATAATTTTCTCCGCTTCTTCGAACA
>QEAN01000013.1:73661-74993_630
TGGGCTATTTCCGACGTATCGTTGAGTACGACGGATTTGTTATGTCTGCCCATGACAACGAGATTACTAATATCATAACA
>QEAN01000013.1:73661-74993_756
GCAGCCAGCATCTAGCCAGGAGACCAGGGAATTCAAACGAAGGCGCATGTTCTACTGGCATGGCAGCCTCGTTTCAACTG
>QEAN01000013.1:73661-74993_882
AGATGCCCGATTATTGGGCACTTCACGACGCTGCAGTGCCGTTTGTTTTCTTTGGCCGGCTCTGTATACGTGTTACTGGG
>QEAN01000013.1:73661-74993_1008
AATACCAAACACTATACAAACGGGCCAGATTCTGACCATCAGGAGCCCACAATCCACCCACCCTCTCACGCACTACACCA
>QEAN01000013.1:73661-74993_1134
ACTACAGAATTCCCACACTCATTGCATCCTCAGCATAGTCATCTTTCGAAAGATCGGCATAAAAGAAGGAAGCCTCCCGC
>QEAN01000013.1:73661-74993_1252
CGCCAACATCAAGTCATCAACCGCATCATTCACTCAACTCATACGAACTATCATAATATCACTTCTATAACATCTCAAAC
>QEAN01000013.1:76499-77607_0
GGAAATGTTCAAGAAGCTGAAAAGTAGTAAATTTTCAGCTTGATTCGATTATTCGTGTTACACGAGTGTCTCGTGCCAGG
>QEAN01000013.1:76499-77607_129
ATTATTCAGGCAGCAGTTATCTGTTTTCCAGCATTCCACAAATAACAAATACGAGTAGCTGCGTCAAATTGTTGTGTCGA
>QEAN01000013.1:76499-77607_258
GGCTGGATATCCATTACTCGTCATACAATTCTCTATCCAGTTCAATACTGGCAGCGTACACAAGTCAGTTAAAATCCCAC
>QEAN01000013.1:76499-77607_516
GCGTAACGATGCTTCAGCCATCCCCTTTGACTCTATATTTTTTTGTTTTTGTTGTTGACAGAGGTTGAACTCGGGTGAAG
>QEAN01000013.1:76499-77607_645
ACTCTCCACGTGTGATGCAAATAATCCTTCGGACTCTCGGGTCAACGGTGGAGATGCAAAACCAAAATCGTACGTCGAAG
>QEAN01000013.1:76499-77607_774
ATACTTGTCCCGCACCCTGGGAGCCGACACCCCAAAATCAAAACAGCGTGAACGTATGAATGAAAACGTATTAATAGGTT
>QEAN01000013.1:76499-77607_903
AAAAATCTCAAATAATCTCTACAAATTAGTATGGGCTGTTGACTATAAATTATCTTAAACTCCTGTACGACTAATCTAAA
>QEAN01000013.1:76499-77607_1028
GTGTGTATGCTAATGCAAGGTTACTTCCTCGATACTTTAGTAGAGGATTCTACGAGTGTATGACTAGAAAAAGGTTTCCT
>QEAN01000013.1:79851-81023_0
TCGTTGTAGCAGGTGACGTACATCACAGGGAACGACGCGGCAGAGCGTGGAACGCCATGGTAGCTGGAACACGTATTGTA
>QEAN01000013.1:79851-81023_122
GGTAGTTTGCCTCGAGACAACCGGTGATTGCCATTGCTTTCACCAACAGCAGTACAAGAATCATCAATTATTCAGTTCAT
>QEAN01000013.1:79851-81023_244
AACAAATCAAATATTGGTGTCGTAAGCAATTCGGTCTTGACAGCAACCAGAGTTCCGCGTCACGCCGTGTAGTTTCGCGG
>QEAN01000013.1:79851-81023_366
CTGGCCAGAGCCTGAGGTCAGTGTGGAGATCAAGTCGAGTTGGACTCAGAGTGTGAAACGTCAGCTGCAAGGTCAAGTGA
>QEAN01000013.1:79851-81023_488
CGCATCGACAGATCGCATACGAGGAAAGACTCTACCAACTTTTACGTCAGGCTTGCTCGAGGATCAGTGAGCACGTTCGG
>QEAN01000013.1:79851-81023_610
TCTTTATTAATTCCTTTAGTTCTTTTCGTCCCCCTCAACCACTCCTCTCTGCCCCCCCGCACACTGGCAGCTCTCAAACT
>QEAN01000013.1:79851-81023_732
CAAAGCAGTACTCGTCATCAATCAAGACGTATCTGCACTATCGAGTAATAGGAACTGCCGCAGTAGTTCATTATCAGGCA
>QEAN01000013.1:79851-81023_854
ACAACCAAATTACACTGAGTAGGCCCCCCTTCCTTGGGGCCTTTTACTTAACGAGATCACTTCCGCCCACATAGTGAATA
>QEAN01000013.1:79851-81023_976
AACGCCGCAGGGATCTCCCTTCTCCAAGGTGCGTTCACGTTCAAGCTTCCTGGTTGGTAGCAAATGAAGATGGAAGGCCA
>QEAN01000013.1:79851-81023_1092
GACCGTACTCCCAGGTTTCGATCACGTGTGGCTGATACTCATCCATCTCCAAACACACAAATTTATCGACACAACACAGC
>QEAN01000013.1:84800-85095_0
GTTGTTGGATGGTTGGTGCCCATGTATAGCTGTCTCAATTGTAGTCAATATAGTACTTAGTTATTTTGTATAATTTTTTT
>QEAN01000013.1:84800-85095_108
GTATTACATCATCTCAACTATTGGTGGAAATTATATTAATCAAGTTTGGACGTATTACTTTTCGTCTATTCTGTTTGAAA
>QEAN01000013.1:84800-85095_215
TCTTCAAAATAATAAACATTATCTGCAAACCCATTGCCGCAGATGCAGGTTAGGCGTCTAGACAGTACACGGAACGGGAA
>QEAN01000013.1:86628-86889_0
ATGTCGAAAACCTACCTAATGATCAGGCTTGTGGCACCAGTGTTTGAGGAGATTGTTGCCAACAATTTACCAAGTTTAGG
>QEAN01000013.1:86628-86889_91
CAAGAGCGCGTAAGTGTCAATATTCAATTCGAGCAGAGCCTCGCCAGTGGGAGCGCCAAATGAACCATTGAAAAGGGGAT
>QEAN01000013.1:86628-86889_181
TTTCTTGTCATGTGTGATGATTTCTATGCAAGTTATTCATGAGGCCGACATATATTAAGGCCATGGTGATTTATATCTTG
>QEAN01000013.1:88300-88561_0
TGACGTGTTGTCTGGCCAAACTATCATAGTGCCCGAAGGTGAGACGGTGAGATGGAAGACGCACATGGATGGCGTGAAGG
>QEAN01000013.1:88300-88561_91
GCGTTGCGTGAATATGTAAGGCTGATGGCATGGGGGTGTCACGGGGGCATGAGCATGGGCATGGGAATGACGATTTTGAC
>QEAN01000013.1:88300-88561_181
CACCATAGGGGAGGCCAATTATCCCTCTTTTCGACTGTTACAATTTTGGCATCTTATGTACAATATAATCGGACACAGCA
>QEAN01000013.1:91612-91867_0
TAGCGCGTGTGATTGCACATCCTCTCTATTGTTTGTATTCACCACTTTATTTTTATTGCTGTCTAACTAAGGTGTACATT
>QEAN01000013.1:91612-91867_88
GTATATTGAAGCAAAAACATGACAGGCATTGAAAAACATTAAACAAAACAACACATGTGTGAGCGGTCACAGTAAAACGA
>QEAN01000013.1:91612-91867_175
TTTTATTGTTTTTACGTGCAAGTGCTATAATGGAGATGAGGAGGTACAAGACACGACAAGGCGCCATAGCGTGAACGGGA
>QEAN01000013.1:92788-92920_0
CCTCGACATTTGACCTACAGGATCTACCGGACCTGCCGGACCTACAGGAGTGCAGCACAGCATAGCGCAGCACAGCAAAG
>QEAN01000013.1:92788-92920_52
CAGCACAGCATAGCGCAGCACAGCAAAGCTCTGTGTAATGCACTGCATCGCTGCATCGCACACGGCAACCGCATCCATCC
>QEAN01000013.1:94790-95044_0
ACCTGTATAAATAAAATTATATACAGAGTATGTAGTATATATATATATATATATAGTATGTATGTATGTAAAATATAAAT
>QEAN01000013.1:94790-95044_87
GAATATACTCTGTCATTTGCCAGGCAAGACGACAATTACGTGGTCAACAACAGAAAGTCTTTGTGCTCCAGCTGCGTATA
>QEAN01000013.1:94790-95044_174
TCTGGGCCACAAGGGTGCGAACTAGAGCAGACACTCTAATCGCACTATTGCCGAGCTTTCTGCAGTGATTTGGATCAAAG
>QEAN01000013.1:96395-96540_0
AACGTTCATCAATAATACAATAACGGTTAATACAGTCAAGGCTTGGACATATGAGTTGTAGGATTATTTGATCTATGAAA
>QEAN01000013.1:96395-96540_65
ATTTGATCTATGAAATAGCTGGATACTTGAATATCCATATGAATCAAGAATTCACAAGAAAGACAACAGTATTGCATACT
>QEAN01000013.1:98406-99160_0
TTTACAGCTGTTTTGTGTGGTGCGAGTGCAAATTGAGTGTGAGAGCGTGCGGAAATGTGTCCCATCCTGCAGCCCATCCC
>QEAN01000013.1:98406-99160_113
TCAATGACGGTCAGCAATGTCGCTCCGCCATGTGCGTCTTCAGGAGGAAGGTGCCAAAATCTCTAAACTCCCATCCCCGC
>QEAN01000013.1:98406-99160_339
ACACTGGACAATTCTGACAATTCTACTGCAATCACCACAGGTGTCAACCTACGCAGTCAAATCCTCAACGAACGTCTAAT
>QEAN01000013.1:98406-99160_452
CCCAGCACCAAAGCCGCCGGTGTCCCCCTTCTCATACAGAATCATGATACCCGCTTTTATGATGTTTTCGCTCGCTGCCT
>QEAN01000013.1:98406-99160_565
TTGACAAAGACTGCAATGCTTATGGCGTGAGCGCAAATACTGACAAGAAAAGGATCGCTAGGTCTTAGTGTAGCCTAGCT
>QEAN01000013.1:98406-99160_674
CTTTTCCTGTCGTCGAACCCCAAGTCTTGATTGTATCCATCAGTATCATCTATTCATAATCTATTATCTACAATTACTAA
>QEAN01000013.1:100669-100900_0
ATCAATAACAATACACCCGTACATTTAGTTTGGATTTAATTGGAGAAACACATAACGCTTTATTCGATTACCCCGATACC
>QEAN01000013.1:100669-100900_151
TCCAAAAGAACTGACCAGCGGTAGACTCCAAACATAAATACTATTATTATAGATGGCCAATGCTGACTTCGTAGTTGGAT
>QEAN01000013.1:102136-102295_0
TTTATGGCATTCAAGAAAGCAACCAGTCCGCTTAAAAATGGCTCCAAATAGAGGGACGCAAATAGAATGTTCTCCAACGA
>QEAN01000013.1:102136-102295_79
AAAATTTATTGATACACTACGCATGCTCGGAACAATATGCTTCATATCGCAGCGAACTTCATATCGCCTTTGGCTGCTAT
>QEAN01000013.1:105002-105093_0
TCACGTAGGTCGCCGCTGGTATCATGGGTCAGTCTGTGGAGGCCAATCCAAACATATTCCACTAGTGCCAGGAGCAAAAC
>QEAN01000014.1:11079-11308_0
GCTGGTTCCTGTTGCGTTCACAGTCTTGCACTAGGTTGAATGCGGGTGATCGCCTGGTCAGAACGACGTATCATCAACGC
>QEAN01000014.1:11079-11308_149
CCTTGCTCGCCTCGATTGAAACCGGAAAAGCCAACATCAACATCAACATCGATAGCGACAGCGACAGCGATCCAAGTAAG
>QEAN01000014.1:12970-13241_0
ACATATCTTTTTTCCTTATCGATATATGGCTGTGTAACATTATAATACAAAGGAGTTGTTATTTCACGAGTTTAAGTGTG
>QEAN01000014.1:12970-13241_96
GGATCCCAACACATTTTGGCTGCAGAGAACGAGCACTAATTGATTTCTTGTCATATTTCTGGTATGATAAAAGGCACGAC
>QEAN01000014.1:14413-14937_0
TCAGATAAGTGAGTTCTAGGGGAGGGTCGAGGGGTTCCCGAGGAGGAATAGACGAATGAACGCGTAGGATGTTTACCCGA
>QEAN01000014.1:14413-14937_111
GCCACAGAGTCGCCAAAAAGCTAGCTGAATGTCCTTGGATAGTGCAAAGCGAAGAGGAACACTCCAATCCTTACTCAATG
>QEAN01000014.1:14413-14937_222
TTTATTATGCAGAATAAAGGTTTTTAGAATGCAACGCATATATGCACAAGCTATTGCGCAGCCCCGAGCATATAACAGAT
>QEAN01000014.1:14413-14937_333
GCTGGAGCGGGTCGATAATGACTAAAGACGCTCACGTCCGTGATGCGGCACTTACTTCCCGATGCGTCATTTACAAGATA
>QEAN01000014.1:17124-17767_0
TCCATGTTGCTGTAACACATGAGGTTGCGTAATGAAACACTTGCAAAGCAGATCAATCCGGAAAGGTCGATAGCGCAAGG
>QEAN01000014.1:17124-17767_113
GGCGAAGAGTTTGTTGGTGTTACTCGTATTACATATTTCCATGAAGCAAAATATGTGTAGCAGAGATTGCCTGGGATGAT
>QEAN01000014.1:17124-17767_226
TGCGTGACACAATATATTTGACGAACCTGAAATGGATTATATGATGCCGATAGTGTCTCAATAATGCATCTCAAGCATGA
>QEAN01000014.1:17124-17767_339
AACAGTTTCGTTCTCCCGCATGCCATGGCACATCCAATGGCAAATTTATGGCAGAAGGATGTCTTCTGGGAATAATGAAC
>QEAN01000014.1:17124-17767_452
TGACGCAGCAGCACATCATAGGCATAGGGATGCTCTGCATCGCAAACACGTTGTACGGAGCCGAGCTTTGCATCAGGGCA
>QEAN01000014.1:17124-17767_563
TGCCATCTCTGCCAACCAGCCCATTCATCCCCGTGGCAGCACATCTCCGTGTCGTGCTGTGTGCCATGCTGACAGGAAGC
>QEAN01000014.1:20697-21060_0
AGTCAGATGGTTATAATATACAGTATAACAGTAATCAGCATAGCTGCTTGTAGTTACCAAGAGCATAGTCATGCTCTGAA
>QEAN01000014.1:20697-21060_95
CGCATTATCTGTTAATTCACTTCGTAGGAGTTTCGTGCCGTGACACCGGTTTATGTGGTGAATTGCATCGACGCCGTAGC
>QEAN01000014.1:20697-21060_190
TTGGTTCATAGTCCTGTAACTCTGCGTAATTTTTTGAAATCGACCGCAATATTATCTAAGCATTCTATTGTATCGCCATT
>QEAN01000014.1:20697-21060_283
ACCTATCATTGACAGATTCACCTTTTTATCATCTAAACAGAACTATGACAGAAAGCGGGACGTGAAATGAATGTATACGC
>QEAN01000014.1:23724-24719_0
CTGGTATGCCTCTAATCTGGTTTCTGCTCTCTTTAATAGCTTTCGTGGTCCACCTATTCCTTCGGTAGTCATCATCACGA
>QEAN01000014.1:23724-24719_131
CATCTGTCAATATCTTCGCATCGCCCTGCAGTTACAACCGAAACTCAAGGAAGTGGTGTCTTGTCGACAAGTATCTCCAG
>QEAN01000014.1:23724-24719_262
CTTGCCCTAGAACGAGCGGGCCAGCAATCTCGGCTAGGGAAGACGTTGCTATACTGCACGTATCCATACTCTGCCCGAGC
>QEAN01000014.1:25812-26029_0
GACAATGTATACTGTATCAATTCAAGCAACTAGGCGGTAATGTGTATAAAGAGAGTATATGCTACAAGGATACGACGTAT
>QEAN01000014.1:25812-26029_137
CACTAAAGCTTTCTCCAGCCGAACTACTACGACTACAATATTGCACTATTGTCAGCAACGTATGCTAGCTTGTGAATTGC
>QEAN01000014.1:28074-28273_0
ACGTCGACGCCTACCCGAAAGACAATTTACTTACCGCGACACGGTATCCATCAGTCCCTCCGTAAAGGAAGTTGTTTGTT
>QEAN01000014.1:28074-28273_119
ATGGGTTTAGCGTCAACTGTCCTATATGATACAAAAGCACAAATAAATAATCAACAATATGTCATTATGGCATAAGAGCT
>QEAN01000014.1:30737-31014_0
GCATGGATACTGCAATGATCGGATGTTGTTTTATGATTCGGAAACCGTCATATTGGTGCGGATGAAGGAAACCGGCAAAA
>QEAN01000014.1:30737-31014_99
CGGGAGCAGCACAGAGCTCCCGTCTCGGTTTGGATGAACGCGTCCTTGCCTGCTCGATCCAACCCGTGCATTCTCGCTGA
>QEAN01000014.1:30737-31014_197
ACAGATCTCGTAGCGACTATTGATGACTTGCTAGTGCAAGACATTGGTACCTCTAATACGCCCCGTGTCAAACCAGCATC
>QEAN01000014.1:32383-32730_0
GTTGAACACAGTCCTTATGAGGAACCGCAAGGTTTTTATGTCCACTCCGACACCTAGTACTATGATAGTGCAGGGCGGAG
>QEAN01000014.1:32383-32730_89
GTTCAGTCACTTTTGATGAAAAGAGATCTCCAGTATGCCTGCCCAGCTATCTTTTATTTTTATCTTTACAAAGTCTAGCC
>QEAN01000014.1:32383-32730_178
CGCGTCGTTCACTTGGAAGGCATGCATGTCCATGGGCACATTATATACATAGACTGCAATGCTCTCCCGTTTACATCACA
>QEAN01000014.1:32383-32730_267
AGCACACCGCATTGCATACATTACATTACACTAACTCGCACGATCCGAATCTTTTGCAACAGTCGTCGCTGGCCAGAATC
>QEAN01000014.1:37313-37724_0
GGCATGACTCCACACTGTACCTTTTTATGTGCTTCTCTGCTGCCTAACTTTGTACATATGATAAAAAAGGTTGCATGTAC
>QEAN01000014.1:37313-37724_111
TAGTCTCTCACGGTGAAGGTAGTAAGTTACCGGATTCTGACTTGTGTATCATGATTATCCGCTTATATGACACGGCGACG
>QEAN01000014.1:37313-37724_222
TATATTTGGGACATATAAAACGGCGGGAAAGTACAAGAGACTGATAAAAAAGACGCGAATACTTCCTATACTCCATGTGT
>QEAN01000014.1:37313-37724_331
ACCATGTACATTTGCTAATGACTGTGGTATTGATTCTCGTTTTTTACAGCATCATCTAACTATTACACCATTGTCCTCAT
>QEAN01000014.1:38449-38747_0
ACTGTGGAGTGACCAGCCTACGACACTATGTAGCTATGGTATGATGCGACCAGACGAGGATTCTGGAATGTTTGGTTTGA
>QEAN01000014.1:38449-38747_109
TGCTGGATGAGCGATGTTCCTTGGACGACGCGTAAACCATGAGGGCTGCCATCGGAGTGTGTGAATGCACCATATAATGA
>QEAN01000014.1:38449-38747_218
CAAGGCGAATTCTCACAAAAGGCCAGCGCCCTCTTGAATCAAACTTCAAAGAAACCATTTTGAGCCCAAGTGTGCGCACA
>QEAN01000014.1:41087-41563_0
AGTCAATATGGGTAGAAAATAATCAAATTGCAAGTAAATCTCTTATGAAGCTGGCCTCCCTAGATAATACCCAAGACCAT
>QEAN01000014.1:41087-41563_132
TTTGTGTCATATTTGATAGTGAAAGTAGTTAGGTTCAGTGTTAATCAGTCATGGCTGAAGTACCGTCGAGTCCTGAAACA
>QEAN01000014.1:41087-41563_264
TCATGAATAAAATGAAAAATGTAGCTGCTTTCCAAGCAAATGTCCGCACGAGATGTTCCACGGATACACTGTAATAGTAC
>QEAN01000014.1:41087-41563_396
TGTACCATGCTAAAAGGCGGGACAAGTATTGAATCTACAGGATCACAAGAATGAATACCAGAGTGGGTCATTATATGTAG
>QEAN01000014.1:43240-44409_0
GGATGATGTGTAATTCAGACACTTCAATTAACGAGATCTTCACTGGATTTTATGAAAAGCTGCAAGGGTGTAACGAATCT
>QEAN01000014.1:43240-44409_1089
GGGGTCTGGGAAGCGAATGTATCGAGAATTAAAACTCTTCTCCTTCATATTCCGAACGAAAAACACTGATATAGAGACCT
>QEAN01000014.1:48274-48600_0
TTGCAGTCTCAATCAATTACTTGAATTGTAGGAATTTCAACGTAGCCTCGCTATGCTATATAGCCGCCGGCGCAAATGTG
>QEAN01000014.1:48274-48600_123
TGAAGTTAACAAGACAAGTGGTCGGTGAATTGTCAGAGGCGCTACTATGTTAGAACAGTCATCTTAAAAGTTGCATACGG
>QEAN01000014.1:48274-48600_246
ACCGCGACGGACGAGAATCCCACTCTTATGCATTGTCCAAATGCTCTCCAAGGTCAGAACGGACGCGTGATTTGAAACGA
>QEAN01000014.1:49481-50283_0
ACTGCTCGCTACTTAAGACTTTGATCTACAACTGAATGGAACCACACTAATCTAACACGGCAGCAAATAGAGTTAGTACA
>QEAN01000014.1:49481-50283_121
GTAAGCTATAACTTGTTTTGGTTTGTGAAAATGTGGTACGGCTTTGAGCGATGAAAGGTTGTACCGCTCGAAGAAGGTAT
>QEAN01000014.1:49481-50283_242
CAAAGAGCGGGCAGCAGGCTGATTGAATCCATCCTTCAACTGAGTGGATAAAAAGCATTGTGGATGAAGACAGAACAACA
>QEAN01000014.1:49481-50283_363
ATTATACGTTGGTTTTGGAGGAGATAATTCTTTTAATTGCGGTTCAGAAAGTGCGTCCGTCCGTCAGAGGCGGCACTTAC
>QEAN01000014.1:49481-50283_605
AGAACCTTAAGTTCGTTTTTGATTCATGTAAAGCATACTCGCAGTTTAAAATCCACCAAGTGGGTTTGAGGCGCGTTATA
>QEAN01000014.1:49481-50283_722
CGGTTAATGGCGCGGGCGTTTCTCCTAAGCTGAAAAAGTTGTCTCTGTTAAGATCAGCCGATCTGTCAGCGGAATCAAAA
>QEAN01000014.1:55565-55677_0
AGTGCCGTGGCTGTGTCATGTATAATATCATCGCACTGGTTGGCGGGTATGCAGAAGATACGTGATTTTGAGTCAATGCG
>QEAN01000014.1:57178-57804_0
AAGTAGAAACAATAGATTTTTAGTAAGGGTTAGCGTGTCTGATAGTTAAGTGTTGGCAGTAGTTAGAAAATGCCAGAATG
>QEAN01000014.1:57178-57804_110
GTACGGAGCGAGAAGTCTCATTTTGGACATCGATAGGTTTTTGACAAGCGTTTTACATCTACGTTCACTCTATTCACGCT
>QEAN01000014.1:57178-57804_330
ACGTGATAGAAGATCTCTTTGTTCCTGCGATCGATGCCGACCAATGTATCACTGTGCTGCAGACGTGCCGCTCTGCCAGC
>QEAN01000014.1:57178-57804_440
TCGTTACCGCACTGCTAATTCGTATGTATCAAAAATTTAAAAATTATGAGAACTGTAACAACACTCATAAGTGATGTTGA
>QEAN01000014.1:58417-58632_0
CACCGTACAGCATATTCGCAGTAGTTGGCCCCCGCCTCCGCGGCACGCCTCTCTTCGCGCTTTCCCCACTCAACCAGCAG
>QEAN01000014.1:58417-58632_135
ATTATATTGAATCTGACAATATCGGCAAGGAAAGTCACACGAGCACATGGCATTATTATTGCAACTTCCGTGAGTGTGCT
>QEAN01000014.1:67241-68165_0
CCCTATGGAGCTTATCACAAACATCATCATGGCGATGCTTCTGACTCTTCCGACGACTGGTGCGGTCGCAAGTGAGGCTG
>QEAN01000014.1:67241-68165_121
AGATCCAGTATGAATGTGTCAGCTTTGTAGTCTTTTTTTCTGTATTTTGTGCTCGTATATATAGATTGGATATAAGATTT
>QEAN01000014.1:67241-68165_484
TTGTTTGGTTGCTAACAGTACGATGGACAATAGGGGTCGATTCTAATGTCCACGACAGTTTGTCATTGGCGTGGCCTCTC
>QEAN01000014.1:67241-68165_605
CCCTCTGACACTGGATGGTGGCTCATCTTTGTAACACAAATGACTGGCAACGAATAATGTGAAAAGTGGTATAACCTAAA
>QEAN01000014.1:67241-68165_726
CTATATTTATATTTCTTGGAACTAATGGATAGCAGTATTTATGGTCTTCTAACCTTCAGACCTGTATATTTTGCATGAAT
>QEAN01000014.1:67241-68165_844
GATGTGGCTTAGAATACTGCAGGATGTGTTTGATTCTCTATTTATAAAGGCGCCCCGTGTTCGACAAGAGCATCACGAAT
>QEAN01000014.1:70407-70988_0
CGATTCTGACTGAGCTCTGATCTGATGATTTCGTGCAAAAGGCCAGATAAAAAACACACGAAATGGAGCAGATGAATGGA
>QEAN01000014.1:70407-70988_126
GGCCTTACCAGATGCACACTGCAAGCCGACCGACCGTGTTTACTGTCACATCTACTATTCCCAGCATCTGCAAAAGACGG
>QEAN01000014.1:70407-70988_378
GTACCAACCTATCCAGCTCATAGAGCAAACCATCGCTATCTTCAGTTGCATCCACCTGTCGGCACACTTCAAGTGCTTGT
>QEAN01000014.1:70407-70988_501
GTTCTACCAAGGAGGGAGAGTTTGTTCGTACATCCAAAGCCGGTATCCAGCCGAAACAGGCATATTCCGAATTCGCCAGA
>QEAN01000014.1:72163-74571_0
TTGTAAAATCCCACCCGACAAATAATCATACATCCTTCCTGATTTAGTAGAGGCAACTACATTGTTTGTTTTGGTTTGTA
>QEAN01000014.1:72163-74571_260
ACAGCAAGTTGGAAATCTGGATCTATGAAAATGCATCGTGAATTACTGAAAATTCTCGACAACTGATAGCTTTGTTGCCG
>QEAN01000014.1:72163-74571_650
ATAGGGCAACAATATGATTGTAAACAATGCAGTGTTAGTAACCAAACAGCATCCATGGGGGTGTTCTTGCTCTTGGAAGG
>QEAN01000014.1:72163-74571_1170
TGGAGCTAGATAAACAAGTTACTGTCAAAGAAGTTGGTACGAACGTACTAGGTTTAAAATATCTCAATTCATTGTTGTCT
>QEAN01000014.1:72163-74571_1690
TTCAGAACTAAGTTACGAAATTCACTAAACCCCTTAAGTCGGAGTGATTAAAGGATCCCCTATCTTGTCCAACTTTGGCC
>QEAN01000014.1:72163-74571_2328
GAAACGACAACTAACACAATCGTAAGTAAGAGTACGCCACTATGTAGCCGGGGATGGAATTGCAAATATGATTGAATTTA
>QEAN01000014.1:75898-77562_0
TGTTTTGATGTCCAGGTGTGCAAAGGCAAAATTGCGGGTTGACATGCATGGATGACATGACGCGTCGACGCGCCTACTTT
>QEAN01000014.1:75898-77562_132
TCAAATACCCAGTTGCAAGTACAGATGCTGGTCTCCTCGGACGCGCGTAGCCCATCTAGTCTGCTGACAAAAAGATTACC
>QEAN01000014.1:75898-77562_528
CATCGAACGGCAGTACCCAAGCACGTGAATTGACTGTGATCTCTCGATTAAGCTTGTTTATTTAAATACCGTAGTCTGTA
>QEAN01000014.1:75898-77562_1056
CCAAGCCTTTACTGACTCATGTAATTAATTAAGAAGAACCTAACAGGAAATACGACTAGACCCTCGTCTCGTATTCCCAG
>QEAN01000014.1:75898-77562_1320
CACGATGCCATTTATGTCATTGAATACTCTTTCGATGCTTCAACTTCGACGATATTATTTGATCTCATATTCTCAACTCG
>QEAN01000014.1:75898-77562_1452
AACATCACCAGCAATAGGTAGAATGGAGTAATGAAATCGTCCTAAATCAAAATTTAGCCACTTGGGTCGGCTTTATGACG
>QEAN01000014.1:75898-77562_1584
CAAGAGGTACTCCACATTTCGGGATTAGACAACATATTTCTAATTTATAGCTACGGCTGCCTATGGACTAAACGATTTAA
>QEAN01000014.1:79386-79923_0
TTCGAGTAGGGGTGTGTATTACTAGAGCGATCGGTTGAATCAATTGTTGTTATTGTGTGTTTGGAAAAAACATCGAAGGG
>QEAN01000014.1:79386-79923_115
GGCCATTGCTGAGGAAAGTCGCGACACGTCGCGGTATATTGCAACATATTGCGCGGGATTGGGCCTTATCATGATATACC
>QEAN01000014.1:79386-79923_230
ATTTGATGAGGCGCAGCGCCGAACAGCCGAAAGTTACCTGAACTCGCAATTCCCATGACGATGAGGTCAGGCGAGGGAAC
>QEAN01000014.1:79386-79923_345
TCTCACGTTGATTTGCGGGTGCGGTTCCGTCGGGATCGTGCCGCATGCGTACTAGGGACGGCGCAATTACAGCCGAATAT
>QEAN01000014.1:79386-79923_457
TTCATCCTGTTCCCGCCATAAGGTCTAAACGCGTCTCCTGGAAGAACTTTTGAGCTCATCTTTTCAACATTGCGTTGGTA
>QEAN01000014.1:81575-82723_0
TACTTCCTATTACGTAATCAGCAGCAGCGCGCAATCGGCTCTGTCTCGTCACCAAACATCGCTCGATCGCTCATCCCTCA
>QEAN01000014.1:81575-82723_119
CGAAATGAAAGCTGGGCGTGTCGTATGTCTAGCCATTTGGTGCATGAACTCCAACTTCCTGGGATATAGTCGGCAGTCTC
>QEAN01000014.1:81575-82723_238
ACATTGCTGATTACGATAGAAACGATGGTACTACTCTCTATCACGATGAGCAAAACATTCAAATAACATTGAGTCACAGC
>QEAN01000014.1:81575-82723_357
AGGCCAATCAGACTCAGATTACCCACAGACAACTGCGAAATCGGTGGGAGGGATTGGTAGTATCATGAGTGTGCTTGGAT
>QEAN01000014.1:81575-82723_476
CGCAGCAGTTGTCCAATGAGTCCAACAGTCCCGCGAGATCGCGAGTCTCATCGACGACATCCGGAACGCACATGAAGAAT
>QEAN01000014.1:81575-82723_595
TCGCGCATGCGTCTGCAACGCGGCACAACGGGTGGAGCCCAAGCATACGCGCGGCGGCGTGCACCATGGTGTTTGCGGGG
>QEAN01000014.1:81575-82723_714
CACCTCGAGCGCGTCGCGGGCACGGCGGTGCTGGATGCGATCGTCGCGTGCTCTTTGGATGGTGAAGTAGGTATGGCTGC
>QEAN01000014.1:83891-84529_336
CCATCCAGGCCGCGGGTGTATCCATGGCACAATCTGCATCAGGCTTGGAGATGGCTTGATGACTGCCAGCGCCTTCACCG
>QEAN01000014.1:83891-84529_448
AATCACGTGATCACAAAGCGTACTTGGTACGGCGTGCGGCGTCCCTCGTTCTGCACAACAATTGAGCTGACATCATTTAC
>QEAN01000014.1:83891-84529_558
TGTATTGACTTTGTACTATTTTTCAACATTCCAAAATTGGGCAAACAGGTTTCCCATCTATCCAGTGCTTAACATTTTGG
>QEAN01000014.1:85570-86386_0
AGGCCAATGTTAATCTTGTCGCTGAAGATGTCGGGGAGGTTGATGCCTTCTTCCACCTTACAACCGGTTACTGAAATCCC
>QEAN01000014.1:85570-86386_123
ATTGCACTTTATAGTGTGTTGGCCTGACCATTGTCTTGTTGAGTACTGGGCACAACTTCAAAAACAGCACCCAATAAAAG
>QEAN01000014.1:85570-86386_246
TCGCACCGCGTGAGGTTATTCATTATGTTAACAACTACGTTATGCCCGTGGTGCGGGTCCTTCAAGTTTCCACTGGCCGA
>QEAN01000014.1:85570-86386_492
GTCGTGATGGTGCTATGCTAGTTACCACTTGTTTCGAATTTTTGTCCGGTTTAGAGTGAGATATATGTGGTGTCGCCGGA
>QEAN01000014.1:85570-86386_615
ATCCACGAGTTCAAATTCCCAGGTCTGATCGGGGATACGCAAATTCAAATTGCCGGCCCAACCGAAGTATATAATACTAT
>QEAN01000014.1:85570-86386_736
GACCGAGCACAGAGTTCTCCAAAGGCTTTCAACTTGATCAGATCGTTGACGCGCCACGTCTGCAATCGAAACACTGGAAA
>QEAN01000014.1:89669-90492_0
CTTTGTGATGGTGATTCCTGAATTCACAATCACTGTATCGGCTGATGTTAGTTCGGGGGCCATCATGAAGCCGGCCTCTC
>QEAN01000014.1:89669-90492_372
GAGAGGAGTGTATCCTTTGCATGAGATCTGAAATCAATGTTCACGAGTCGGGACGATTGAAATGGGTAGGTATGCGGAAT
>QEAN01000014.1:89669-90492_496
TGGGATGGAGATTACAATGCCGTTGAAGCCCTTCCTGTATGAACGGCCCCTTGGCGTGCGCTCTTCTTGGTTCCAGCGTG
>QEAN01000014.1:89669-90492_620
ATAGAGTGTGGAGTGGACATGCACCGCTAGGTTTGGTTCTATATCGGTTAATAGCTCCGGAACAGTAGTATCGAACAACT
>QEAN01000014.1:89669-90492_743
TATCTATAAATCGCGAAAAATATCATGCAACTGAGACTTTGGCTTCTATACAAATGAGAAATGGTATTACGGATATCAGA
>QEAN01000014.1:96449-96864_0
TTGGCAGGCCCGATGGATCGATCACTTCTGAGTGCCCATCAAGTCCGCGACGACGGCCTGGGCAGCCACAAGAAGGATTC
>QEAN01000014.1:96449-96864_112
GGATGGCGGTGACATCGCGTCCATGAGCTTCCTCCGTGCTCACCCGGCCCACGTCGCAGCCACGCACGCGCCTCGCGCTC
>QEAN01000014.1:96449-96864_224
TTTTGCCGATCCAAACTTCAAGCCAAACAGTCAAATTGACAGAGGGATCCCAGCGACCCCAGCGACCCCAGGCTGTTGGT
>QEAN01000014.1:96449-96864_335
AGAGCGTACTGGTACTGATACATAACATAACGCATCCTATCGCATCGCATCGCATCGCATCCCGATAACTCCTTGACACA
>QEAN01000014.1:100485-100996_0
GTTGAACACCGGATCCGTGGTTCATTCCATACCCAGCCTCCCAGCGGGACTCGCATTATAAATGACCTTGGTGTCATTTA
>QEAN01000014.1:100485-100996_108
AAGATATACTACATGAATTGTGATTGTTCTAGCCGTACGAGGAGTGCTCCATCAATAGCGGTGTCTGGCTGCCCATGATT
>QEAN01000014.1:100485-100996_216
GCAAGGCTAATTTCAGTATAGGTCGTTGTCGAGAACGATTTGTAAAACTGGAGTTTTGAGTGACAGGTGTATGTCCATGG
>QEAN01000014.1:100485-100996_324
CGATGCGAGTGTTTCATTGCCAGAGCCTCGGTAGTCCAAGTCGTTATGCGTATCAAGTTGCCATCCTTTCGCGAGCATTG
>QEAN01000014.1:100485-100996_431
CGTCTCATACAGAAATCATTCACCACTAATTTTGTATTTTACAGAATTTAGCTTGACTGCAAATGGCTAGATAGGTAGTA
>QEAN01000014.1:103748-104077_0
GCGCTTGTTGTTGCGGGGAACAGAATGTGAGACAGCATGTTCTGCACTCAACCTAGGACGTCAGGATGCAAAATTTGTAT
>QEAN01000014.1:103748-104077_125
GGTGGTCTCTGACTCAGGTCAAGTGTAAGGGTCTTCATTTTGAAGCAGAAATCCAAACGCCCATCTCAGTCCCACGGCTG
>QEAN01000014.1:103748-104077_249
CATGGCGTCTGGCGCGCTTCAATGTTTGTCAGAAGTACCTGTACTGTTGTCATCATTGTCAGAGACGTGGTTCTATATCA
>QEAN01000015.1:1-437_238
TGTAAATAATGAATTGTGATGATTGCAAATTGGCCATGGGGTGAAGCGTCAAGTCAGTGGAAAAATTCAGATATGGCACA
>QEAN01000015.1:1-437_356
TGAAGTGTTCACTAGCTAGCATTCTGGGTACGTACGGACGACTGTACGTTAGCTAGAACTTGAGGCCGAAAGGATCAAAG
>QEAN01000015.1:7381-7668_0
GAGGATAGCAAATTTTATAATAATACCTATTAGGATAATGTCTATTATGAATAGTAATATGTAGATACCGTATAACCTTA
>QEAN01000015.1:7381-7668_104
TCATGCACGTCTGTCCGCGACAAGCAAGAAGAAAGCAGGTTTGTCGTCTCAGTGGTTGATATAAATTATGTGTAGCGGGT
>QEAN01000015.1:7381-7668_207
AAGGTCCCATTGGCTCAGAAAGCTCAGACCTCCCGGATCGTGAGAAAATAGCACGACGCATTGCCATTGCAAGCGGCCCC
>QEAN01000015.1:9529-9998_0
GCGTGTATGTATGCGTTTCCTACGACTATTACGTTACTCGCCTCACATGATGCAGCATCAGTGAGTTACATTGACAGTAC
>QEAN01000015.1:9529-9998_130
CGGTCCTCTACTCCAACATGCATACTCTCCTGCGTCCTTGGGATCCCAAAAGTAACATCGTGGAAGACATCCCGTGGCTG
>QEAN01000015.1:9529-9998_260
ACATCTTCCACTGACAGTGATGTGTATAGCGAGACACCAGCCACATCTCAGGCGCTGCGAGCCACAGCTTGCTTATCCCA
>QEAN01000015.1:9529-9998_389
CAAACGTCGCACCAATCTTGAGATCTCGACATCTGTGGCATATAGCAGTTCACATATAACAATTAATAGCAACTTCAACG
>QEAN01000015.1:11584-12133_0
GGAGATGATCGGCGTAGCTGTTTGCATATAAAAAGGTATAGAAGTAGTTAAGTGAGCTTGTGGGATGATGACACCCAGCC
>QEAN01000015.1:11584-12133_118
CTGTACTTTTAAATTTGTTGGTTCTTCTCACTTCTTCAGCTAGTTACGGTGGGTTGAGTGTTATTGTGTCAATATTATGT
>QEAN01000015.1:11584-12133_236
CCGCCCCCTGTCTGCGCGCAGAGAACGCATTGGACTGAACGTATTAACGGATGAAGACGGACGCGGTCGGATTTGTCTGT
>QEAN01000015.1:11584-12133_354
GGGCGGTTGGACGGCTCGCGCGGACCCGTCGATGTCGAGGGAATGCCGTGGAGAAGCAGTGTAGAGGGATTGGCCGTGTG
>QEAN01000015.1:11584-12133_469
TCATACTAACGTGTGTCTCCAGAATGCATAGAATGCATTTTTATTTCTTCCAGCAATGGAGCAAAGAGTACCACCAAAGA
>QEAN01000015.1:14567-14784_0
TCAGGCGACGCAGGGCCTGGTTAAGCGATGGACAAGGCCGCGTTGATCTGTTTTGCATCACGTCACCCAAGGAGCTTTTG
>QEAN01000015.1:14567-14784_137
CAGCGTTGTTAGGACCGGAACGCGTATGACACCTCCGCGTCCCACGCCAGTCTTTATCCAAACATCGCGCCAATCGCAAA
>QEAN01000015.1:16238-16671_353
TTTCTCGCAAGAACATTCTGTCTATACTAGTTAATTACGTCCTAAATATACCCCAAAACCTTTCACCATCATCCGTGTTG
>QEAN01000015.1:21155-21476_0
CTGCAGCGGCGGAGACTGTTCCTGCTGGCGGACTGCTGTGCGGTGCGGTGCTGTGCCGTGGCCCGTCGCAGGCGCATGCG
>QEAN01000015.1:21155-21476_121
GGCTGGCGGGCGGCTGAAATAGTGGCCCAATGACACGAGTCCGTTTACGATGCGCACTTATACAAGCCCTTCCATCCATC
>QEAN01000015.1:21155-21476_241
TAATATATATTATAGTATAAGACTCGGACAACACAGGGATACACGTGCGTTGTACATGACATCGTGTACATATATCGCAT
>QEAN01000015.1:23510-23892_0
GGACTGTTAGGTCTAGCCTACTACTAGCAGGCACGCCAGGCACTATGCCTAGAAGTATGGCGTGGAGAGGTGGGCTGGAA
>QEAN01000015.1:23510-23892_101
CCAGTGCCGACCACGCGAGGTTGCTGGCTGCAACGCATCGCATCGCGACCGCAGAGCGCGATCACACGTGGCGTGGCGTG
>QEAN01000015.1:23510-23892_202
ACACTAAAACACCTCGCGCATTGTATCCGACCCCAGAACCTCCAGACCCACATGGCATGCATGGCGGGTTGAAAAAGGTC
>QEAN01000015.1:23510-23892_302
GGCTCCCACCTCCCACCATCCCATCTCGCCGTTGCGCCATATTTTATCGGCTGATACTATTGCGCATCTGCGCCACAACC
>QEAN01000015.1:24933-25228_0
GTAGCCTCTGGATCTGATTATTTAGACTCGTCGTCGTAGATTCATCAGATTTGCAAAAAAGATGGCATACAGTAATGATG
>QEAN01000015.1:24933-25228_215
TCGCGACACTTGATCGTGTTTGCATGTATTCCATTGGATTCCAACATTGCCAGACTACAAAGGGCACAGGCACACGGTTC
>QEAN01000015.1:30770-31127_277
ACTAGTATACAGTCGGTACATGTCACACAGTCGCTGTCATTCACCCAGCATCCACAAGACTCTGGCGGCTCGCCGCCTCG
>QEAN01000015.1:48045-48164_0
GGCGTTTCTATTCGCACGATTCTTGTCTGTCCTCCAAAGACTTGTTAAAATTATGTGTTTCTTGTAATTCATTGTATATA
>QEAN01000015.1:61927-62551_0
TGGCGACGGCTACCTGCTTAGTGCTTTAATTTGAGCCTTGATATCTAATGATGCACATGTGGACAGTCAGTGGAAGGTCA
>QEAN01000015.1:61927-62551_100
TACTATGCGATGCCACGCATATAACATGATATGATTACTCACACGACGTAGATAACGGTCCTTTGTTCTAGTCGCTTTGC
>QEAN01000015.1:61927-62551_199
CCTCGTGGCCTCGTGGCCTCGTGGGATATATAGCAAAGAATTAGCATGTATAGGTATAGACAGCATATAATATAATATAA
>QEAN01000015.1:61927-62551_299
ATAATATAACATAATATAATATACTATAATAATGTTTTTAGACAGAACACACGCCGCAAAAAGACAGACAAAAAGCCCTA
>QEAN01000015.1:61927-62551_422
GTGGGATTGTGAGATACAGCATACCGCATACCGCATACCGCATACCGCATACAGTCGACATCCGAGACACTCCGCCTGTT
>QEAN01000015.1:61927-62551_544
ATTACCACTGACAGCGAGGCCGCGGGAGACTGGATCATATAACATGCAAGACGGGACAGATGCTCCAGAAACACTTGGCC
>QEAN01000015.1:65354-66808_500
TTCACAGTCTTTTGTACCTTAAGAAAACTTCACCTATTAGGTCTGGTTTGATGCAGCTCTATCTCCGGTGGCAGGAGCAA
>QEAN01000015.1:70850-72338_0
GAAATTACAACTTGGCAGCAGCCTTTTCGTCTGCGAGAAAACGTGCGATGAAATCACACGAACTGAATGACGGAAAATCG
>QEAN01000015.1:70850-72338_256
TCTGCGTATAGAGTTGTCAAGGTCTGCGCGGCATTGCGTTATGCTTCGTAATCGAGACGCCCATCGGGTAGGCACAGTGG
>QEAN01000015.1:70850-72338_384
TGCGGTATGCAAACATTCCATAATATGATGCATCCGCTTACGCTTACGTCGTTTTTGCGTCGGCGTTGTAGGAAAGTGGT
>QEAN01000015.1:70850-72338_512
GTTTGCCTGGATTATTCCGATGAAACCCGCGATATTTGCCATTTCTGCTCCTTTTTTGACAACTCTATCCCAAAAAGGTG
>QEAN01000015.1:70850-72338_640
CGTTGGAGCATTAGACATCAGTCCCCTCGTTGCATCAATTGCCACTCTGCCCAGAGTACCCAGAAATACAAATGAAGGTC
>QEAN01000015.1:70850-72338_768
ATATGGCTGCCTCGGTGCAGCTCGGTGCCGCCATCGGTCGGTTTCTCACGTTGCGTACGTTGCGTACGTTGCGTACTTTG
>QEAN01000015.1:70850-72338_896
TAACTTTTGCTCCAAAAGTCCCATGCATCACAGTATCATCTGGGATTTCTAATCATTTTTTGTAGGCACATCATGAACTT
>QEAN01000015.1:70850-72338_1024
ATTCGGATCCATATGCAGACTCTGACTCTGATTCTGGCTGGACGCATACTGCAAGATGGAGTTCGTCAAACCCGGGATGG
>QEAN01000015.1:70850-72338_1152
AGGGCGCCCACAAAGGCGGGAGAGATGTGCATGTCTGGAGTCTTGCCATTTGTGACAGTGTTTGGAAGCAGTACGTAATG
>QEAN01000015.1:70850-72338_1280
CTTGGTCTAGACGAAATCAGTCTGCGGCATATCGCGCACTGAAGGCATATCCTTTCCGTTCTTCGGATCTACTAGATTCA
>QEAN01000015.1:70850-72338_1408
ACGCAACAAGTCGGTCCACAACATCGACGACATCAACAACGACTAGCTACCTCCGGTATTAGTGTATTAGAATATCGGAT
>QEAN01000015.1:73814-74132_0
TATGATACACTTGGGGTTCTTGTGGCACGAATGGCGGTTATGGGTAGTGACCGGTGGGGCTGTTTGGTATTCTCATTGTA
>QEAN01000015.1:73814-74132_119
CTATATATCCGAGTGCATTGTAGAATGGCCCAGAAATACAGGCGACTCCAAGAACTATGGGGTCCAAGTACAGTTGGATC
>QEAN01000015.1:73814-74132_238
ATGGCCAGGCCAGGCTGGCGGCTATCAATACATCATACAAAACAAGGACAACAAAAGACAGAACTTGCCCACCCCAAACA
>QEAN01000015.1:77168-77428_0
CTTTTCCAACTGGTTTTTTTTTGCTAATATTCTATCATTTGCTACTCTACAAGTATTAAAATAGTCTGTACATGCGTATA
>QEAN01000015.1:77168-77428_90
TCATCTCACTTTTTGCTTTAGCTTTTGAGTACAACACTTCATATTATTCGAGTCTGCTGTTGATATGTAGATATCTAGTA
>QEAN01000015.1:77168-77428_180
AGATAATAAAGATCTCCTTTCGAATAACTGTATTGGTAAATCTAGACGGAATTGGAGACTACATCAAGATAATGACAGAC
>QEAN01000015.1:78352-78792_0
TCGTGTGTGTGTGTGTGTGTGTTGATCCAGCGCTGTGGGCGTCGCCACGGGCAAAAGTTCCGTCGATATGCTTTAGCGTC
>QEAN01000015.1:78352-78792_120
CTGTATCGGGCGTGGTGCTTCAACGCTGGGACAATTGGACAGATCATGTTCCAATTGTGCCATCTGTTTCTTGAGGAACA
>QEAN01000015.1:78352-78792_240
ATTAAAGAGCAGGCAATAAATTTTGGACCGCAGTCTATTCTGACGACTATGAACAAATGTATATTACATTTATATTTATA
>QEAN01000015.1:78352-78792_360
TGTAATCAATTAGTCCTTATCGCATCAGTGCTATATAGAATCATGCCTGCTATGCGCAGAATTATACCCTCGGTTAGAAA
>QEAN01000015.1:81383-84742_127
CACCCTACTTCCACATCAAGCAGTCACATTCATTCATCAGAAACATTATCGCAATGATGCAAATTTTAATATTCATCCTC
>QEAN01000015.1:81383-84742_254
TGTGCAAGATGGGTACGGATTCGCATGGAAATGCATTGTCCCAACTGTCTAAACATGTTGTTCCTAGCTCGTACCAAAAC
>QEAN01000015.1:81383-84742_381
GTACAGGAGATGCGTGCAAGGTTGCAATATCGTCTCCTCTCCATCTACATATGGGCCCGTAGGGTACACCACAGCTGCAG
>QEAN01000015.1:81383-84742_508
TCCAATATTTGGAGTACTTGTACTCAAAACTGCAACATTGCTTTTGTCCCAGCGTAAGACTGTGGCTACAGGTCGACCAC
>QEAN01000015.1:81383-84742_635
TGGTATTCTACTTCAGTATATTTTCAGTTTTTACAATTCAAGGCATAGGCCTAGAAATATCAATATCAATACAAATGCGA
>QEAN01000015.1:81383-84742_887
GAACATCCATCAGCACAAAACTGGGCACCACGGGGCCAGCAGCGACGGCGTCGCTCGTAAAGGCGCCGGTGGCACTTCCG
>QEAN01000015.1:81383-84742_2775
TAGCGCCAACGCTTTGCCCAGACTGCCTAATTTCGTTCTAATTCAGTTGTAGACTGTTAAGTTGTTGTTGCCAATGTTTC
>QEAN01000015.1:81383-84742_3029
AGTCTCCCAATCGCCCAATCATTAAGTTCCTTTTTATTTTATTATACGCACCCCCTCCTCCTCCTTGGAACAAGCAACGC
>QEAN01000015.1:81383-84742_3156
TCAAGTTTAGGCTGATACAGAGAGCGACTAAAAGCGCTTACATTGGTGATACTCTTGTCATTGTATTTGTATTCAGTTTT
>QEAN01000015.1:81383-84742_3279
ACCAAAAGTTTTAGCTTGCCTTTGGGTCTTGACCACAAACTCTGTACAATTAATCTTCTCCGTTCAGACACCCAGCAGGA
>QEAN01000015.1:85737-86781_0
GCTGGGATGGTTGACGCCGGATGGGATAAGGAGTGTGTACTAGTGGAAGTTTATGCTGTGTTTCGTGCAACAGGACCCTC
>QEAN01000015.1:85737-86781_746
TCGGGGGCGATGGATGTAGTCTTGATACTGGGAGGCGCAGGGTGAAAGAAAAAGAAAAAGGTATATTATCAAAGTATGCC
>QEAN01000015.1:89012-89312_0
AAGGGGAGGGGGTTGAGTGGTGTATGTGCCCTTTTTGTTGTTTGGATGTGTTGTTTCGGTTTGTGTTTTATGTTTTGGTT
>QEAN01000015.1:89012-89312_110
AGGCTTGCCAAGTGCGAGAGCGCACGCCCACGCGCCATGGATCGCGGGCCCCGCGGAGCGAGGGGGAAATTGCCACGTCG
>QEAN01000015.1:89012-89312_220
CCTGTGCCGGCCTGCCGTCGCATCCCATCCCATCCCTCCAACCATCCAACCATCACAACCGGCAATGCGGCACTGCCGCA
>QEAN01000015.1:91947-92103_0
GGGTATGCCGATGGTGGAACTAATCATGGTTTGGAAGGTTGGGAAGCCAGTAGCATACAATGCTCATAGCCGCTGCAAAA
>QEAN01000015.1:91947-92103_76
AAAAAGTCTTTTTGTTTATTCTAGATACCATAAAAAGACTGGGTATAAACCAACATTCTTGGAAGTGAGAATTATTACCA
>QEAN01000015.1:93332-93720_0
TCCGACGTCCCGGTGTCAATCTAATGTCGTCGGCAATGTGACTCCTCGATGTTTGGATGGGCAAAGGGAGATGAGGAACA
>QEAN01000015.1:93332-93720_103
TTGTGTCTTGTCGCGATGCCATATTGATGAATGAATTATCACGTTCGCCTCGTAATATTGTCCTGCCAGAGGTTCGGTTC
>QEAN01000015.1:96380-98986_254
GGAGCAATGTGCTGTACCGTATTTCATCCACAAGTGTTTTTACGGTACAGAGTGTCGCACATAGTTAGACAAGTATGCAC
>QEAN01000015.1:96380-98986_381
TGTCCTTGAATGTTCGTAGTCACTGCTTCCTCCAAGTATAAAACAGTGTGTTAGCATATTCGTGCTCCAAAAAAGTGCTT
>QEAN01000015.1:99536-99956_0
ACATACCCCTCGCTTGACGTCACGGTCACGTGATCCGTCGGTTACAAAAGCGTTCGGTTATCACCCCCGCGCAATGAAAA
>QEAN01000015.1:99536-99956_114
TTACAAAGTACGCGACACGGCGGCGGAATGGTCGCTTTACAGTCACGGGTACTGTGCAGGATGTGAATTTTTTTGACAGT
>QEAN01000015.1:99536-99956_228
GATCACGACGATAATGATGACGTCAGAAGAGGAGGTCACATGAGATAAACGTTGAGAGGCGTCTTTCACTGACGCCATTA
>QEAN01000015.1:99536-99956_340
AAGGCCATCCTTCGCTAGTTAGACTCACAAGCTCCAGTGTGATTAACCAGTTTCCATTTGGACACAAAGCAAGCACTAGA
>QEAN01000015.1:100968-101951_645
AATACAGCGTGTTCATCCAGCGATACATACATATCAAATTTAGAGGCATTCTGCGCACGCTTCATCCCATGATATGTTAT
>QEAN01000016.1:2215-3021_121
GTGAGTGTCGGGGTCTCGCATGATAAGGTGTAAGGCTGTAACCGCGAAACCAAATCACCTGCATCACCGCACTTCCGTAA
>QEAN01000016.1:2215-3021_242
CAACTGCTTCAACGACGGCCTATTAATGAAGCTGATCTCAGCTGCCACGTTACCAGGGTTTTGATAACGAAAATTGACTA
>QEAN01000016.1:2215-3021_484
AGCGTCGTAAGGGGTACGAACTGTCTTAGGCAACTCGATGGCCGGCCATACACGTGCGTGCAGATGCCTCATCCTAGACC
>QEAN01000016.1:2215-3021_605
TGAATGTCTGGGAAGAATTCAGAATGCCATTTCTGATGTTCTGGCTGCCTGCGGGACTGTGATGAATCATCTCCCATGCG
>QEAN01000016.1:2215-3021_726
CCGCGTACATTAAAGGAGCCCTCTCCTCCTCGACAAGAAGTGTATGTAGCCGGCAGTCAAACAACCATTCGACACCAAAG
>QEAN01000016.1:4348-5911_0
GATGTGGTGCTGAATTGTCCTATTCTATTGGAAGGCACTCCGTCTTCGTCACAAGTGACAATAAAACGAGCTTGCATAGC
>QEAN01000016.1:4348-5911_123
GCGTGATTTTGCTCGACCTCCATAATTCATGAAACTTCATTTACTATCGGGAGACATTTCTCTGGACTAGATCCATCGTT
>QEAN01000016.1:4348-5911_246
CGGCACAACCCATTGGCCTGATGAGCAGCTTTCCATTCGAATTTTATTGATCTGGCAGTCAATTCATTGAGTGGCTTAGC
>QEAN01000016.1:4348-5911_369
ATTCCTGTGAAGGCCCGTACATGGTTGGCATTTAATTGTACACCACAAGCAATAGCTTCCATACGGCCAATGCTCTTTCG
>QEAN01000016.1:4348-5911_492
TCAGTGACCTAGATACACTTTTCAAGTTTTGGTAGCAACCTGAGTTTAACCATCTTGTCGAGTACACGACGAATACGGCT
>QEAN01000016.1:4348-5911_738
AGATGACATTTGAAAGCGAGCTTCCATTCGGAACCTGCTTACACTCGAATTTGATTGTATATTTTTTTTGAGGTCCATTT
>QEAN01000016.1:4348-5911_861
ACTATTGGATAAATATCGTCAACGGTAATGTTGTTGAGGTCACGGAAGTCAATACAGGGTCTGAGCTCAGTTGAGTCAGA
>QEAN01000016.1:4348-5911_984
GGTCTTAAAGACGTCAGCTAGATCAAAGCCATTATATATTGGATAATAACCCCGTATGCTTTGTAGATGCATCTTGGGCG
>QEAN01000016.1:4348-5911_1107
CAATCATAACTTATGGAATAGGTTGTGTATTGTGGTGGTCTCGACTTTAATCTACAGTAGCCCAATCATCTGCAGAAGCC
>QEAN01000016.1:4348-5911_1352
GCCATCCGTGAGCGGTTAGCTGTTCAGGAGGTAATGAATCGCGGAAGTGTCACAGACTGGACATCGTAACCGTCCGTATG
>QEAN01000016.1:6358-7303_124
TGAATTCGACGATTTCTTTATAGGGATATCTGGAATACCACGATAAATCACGTGACATGCACATGCAAAAGTGTCACAGA
>QEAN01000016.1:6358-7303_620
TTAGTGACAGCTGTCAACACTAGCATTGTCCACACTCCATTCCAAATCAAGCATGAGTCCCAATCACACAAACTTGTAAT
>QEAN01000016.1:6358-7303_865
GGGGCTGTGGGGCTCTCACAAAACTCGCGGTGATAACCAAACACAACACACAAACTGTATCCATTGACAACCCGCAAAGG
>QEAN01000016.1:8850-9164_0
GTCTGCACCGTATGTCACACAAGCGTAGCACCAAAATGTGAGTTATAGTGGTTTGGATTATCATGTCTTTGATTCGTAAA
>QEAN01000016.1:8850-9164_117
TTGGAATGCTGCTTCACAGGGAGACTGTGGTTGCTGTAGTACGCATGATCCAGCCGTCGCTCAGGTGGATTTGAAATTGA
>QEAN01000016.1:8850-9164_234
CGACGCAAAGCATAAGCTTTCTGATATTGAAATCGACTGCCGGTTTACTTGGAAATCTTGATCACACTGATGTAGTGGGT
>QEAN01000016.1:10398-10957_360
CAGGGGTCTGTGTGCGGGCACAACATCTCAATGCGCGCTCCCCATGGCCCCATGGGACATTGAATACTAGGACTCCGCGT
>QEAN01000016.1:10398-10957_479
GCTGAAAATCAGCCCAGTTCAGCCCGGCCCACAGCACATCTACAACCACCTCATTCGAATGAAACATATCAGTGCTGCGT
>QEAN01000016.1:13060-13418_0
GTTGTATACAAGACGCATGGAAAAACTGGTACTGTAATACGACGTCAACGAAGTTTCCCTGGTGTAAATGGTTATCACAC
>QEAN01000016.1:13060-13418_93
AGGAGGTACGCGGTTCGATCCCGCGGGGAAACATCTGCGTAGTTAGTGTCATTTTCAACCCAGTTAGGTGGCTGACCCGG
>QEAN01000016.1:13060-13418_186
CCCTGGCACAAATTATACACTACATGATCTTTGCATCACTGTCATTACTGTTGTAATCCGCCAGCGTATACATATGTTCT
>QEAN01000016.1:13060-13418_278
AGTACATACACCACGCTGGTGGCTTATCCGTATAGTATCAACCGTTTTAATGTAGTCCAACGATATTCAAACACTAACAG
>QEAN01000016.1:16692-16883_0
TCAATTATCAATTATCAATCGGGCGTTATCCAAATGTCCAACTCGGCCTAGAGGACACATCCAGCCGTACAATCAGAGCG
>QEAN01000016.1:16692-16883_111
ACAAAATGAGTAGCGAGAAACTCGTGTCGGATCCTAGATTGCATGCAATGAGTGGAGCCTGCGCAGGCTTCCTATCAGTT
>QEAN01000016.1:18042-18399_0
CAAGCAAAGAAATAGATTCACAACTGATATGTCAAAGACACCTTTGATTTACGATGTTAACAGATAAACCTAATGATTGT
>QEAN01000016.1:18042-18399_186
AAATACCATTGCAAATGTTTTGAACGTTGCCCCTTAATATTTTCTCACATTCAAATTTAAATTTTGCGCACTGATCTTCA
>QEAN01000016.1:19573-20213_560
ATCTGTTAGACATATTCGGCGAAACTGGTCCAATCTTAAGCTGCTTATGCCCATGGTAGGAGTGCGGGGTAGGGTTTGAC
>QEAN01000016.1:22279-23167_0
CATAAAAGCGATGGGCCGCCTGTTCCATTGGCAGCAACCGCCGGCCATATAATATCAAATGAGATGAATTGTAAGCAGTT
>QEAN01000016.1:22279-23167_116
CTTACTACTTCAACCATCAGCAGCTGCAGCGTCAGTAGCGCAGACGTATCGTGACTGGTCGTTTGAAATTGATCTTGTCA
>QEAN01000016.1:22279-23167_232
ATTCACCTCACGAACCAAAGTTGCCGGGGGGTTGGTCACCTTTGCGTGTAGGAGACTATGACGATGATAGGAGGATGGGA
>QEAN01000016.1:22279-23167_348
GGGGATGGTGTGCATGGTAGTATTGAATCGGTCAGATGGAGCGGTACCATCAGCGCCGAATGTGCCGCCACTGCTGCTGA
>QEAN01000016.1:22279-23167_464
GGTCGGCGACACAGTAGGGTTGGTTGTCACTATGACACAGATTATACACCCCAGCTGTGGCCGCGCCGACGTGCCGAGTA
>QEAN01000016.1:22279-23167_580
ACGGAGATCACCATTGAGTGGATGCCACTGGTCCATCGTGTGCCTGCGCATGAGCGGAAGAAACGAGTGAAGCGTGTTCG
>QEAN01000016.1:22279-23167_696
CCCAGTCTCCCTGCTTGCTCTCAGTCTTTTCGTTGTTGTTTTATACATAGATTTTCAACCCTTGCGTGGTCACTGATCAT
>QEAN01000016.1:22279-23167_808
TCCCCGGCGATATTCGGGAGTCTAATCAGTCTCATCAGTCTTCGTTGCACGCACTTTTATATATGATGATGTTTGCGTGA
>QEAN01000016.1:24475-25411_123
CAAATATCCATTCATCAATAATCCATCCATGCTTCAAATATCATCCATCCATCAAAATATCAGTCACTAGCCTACATGAT
>QEAN01000016.1:24475-25411_738
CATGAAACATGAAAGTTCTATTGAATTGAATGCATGGCGACCATCCCATGCATCATCATTCTCCAACGATTAATAGAGTT
>QEAN01000016.1:24475-25411_856
GTGCGTGCGACTGAAATACAACAAACTGAGCGAGCATCCCCTTGCAACGAGAACACAAACTCGAAGGAACCAACCAGAAT
>QEAN01000016.1:27095-27278_0
TCGAACGGAGTTTAACGCAATCCTGCCCCCATTGCCTGTATTACCCACCCATAAATGTTACATAAGTCGTCGCTAGGATG
>QEAN01000016.1:27095-27278_103
AGCTGGAAATCAATTCGCAGGAAAAACTGCTATAAATTATGTGCAATACCGATACGTAACTATCGAACTTTTCTCGCCCG
>QEAN01000016.1:28750-29138_0
TTTAGATCCAAACCCAGTGGAAGTGATAGTAGTCGTTTGGCCGGTGGGAGTGACCGTCCTCTGACCGATCAGCGATCCTC
>QEAN01000016.1:30541-31483_0
GCTGTTGCGCAGGGACTGGCCTGTCGGGATGATGATTTCATCAACGAGGCATCAAAGACGTTCTTGGGGGCATTATGTCG
>QEAN01000016.1:30541-31483_622
CAAATAAACCAACTCCCGTTGCAAGTGTTGCGGTACGAAAACACAATTTAAGAGGGACATTTGCGCTTCTCTTCTGGGAG
>QEAN01000016.1:30541-31483_862
GGATCAGATAGCATTATCAGAAAATCCAATCAAACTGCAAACATTGCAACCATCTAGGAGTTTCTTGTTTGGGCTAAATA
>QEAN01000016.1:35193-36016_0
GATAGGCCTACAAATTCGAACGTAGGACGAAAAAGATCATGTCATTCAAAAGCTCCTCGCTCCGTTGCCAAAGCAGCCCA
>QEAN01000016.1:35193-36016_124
GGTGGCAGCAGAGATGCCCGGAAAATCGCTGCGGCCACGTGGATGCGACAGACACGTTTACCAGAGCGAACGGCAGCAGG
>QEAN01000016.1:35193-36016_248
GCGCGATGTATCGCAACGTGCTGGCTGCTATATTCCGTGCGTAGGTATGATGTTACATCCTGCTAACAAAGCTGCCTACA
>QEAN01000016.1:36866-37287_0
AAGCATGCACAGCGAGACCTCTGCCTGCGGGATAGCGAGATTGATGCCCGCGATTAACTGAACGAGAAAACGCACACCGC
>QEAN01000016.1:36866-37287_114
GATGTCTACTCATGATTAAAAAGCAAGGGTATGAGATATTATACAGAGAGATGATGTTGGTTTGTGACGACGGATGAGAC
>QEAN01000016.1:36866-37287_228
CACCCAACTGAAGGGAGCGGCTGCTTACAAGCTCACAAGAATATACTGGAGCTTCCCATACTGGACACAGCACAGAAGCA
>QEAN01000016.1:36866-37287_341
CTCCAGCCCTCGTCAAGCTCCTCCTCATTCGCTGCCGCTGATCGCCTCCCCCTTTCAATCTCGAAAGCTTGAGACACATC
>QEAN01000016.1:39519-40230_0
TTTTGTCATGTTTTGCATTATAGAAGATGACTAGTAGTTAATTAGTAATACTATGCCATACTATGGCTCACAAAGAATAC
>QEAN01000016.1:39519-40230_127
TCTAATGGTGTTCATGAAGAGCTTGGTAGTCCCCAACCTGGAGGACACGTCTACACCAGGAATAGTGCTGCCAACTCAGA
>QEAN01000016.1:39519-40230_254
GCAATTTCGGCTTTCAGCGACATTCATACATCATAGAACCAATGAAAACTTTTGTGCGCGCACATCCATCATTGTCAAAC
>QEAN01000016.1:39519-40230_381
GGGCGGGAGCGGGTGTTTGGATTTGCGCTCGATGAGGGTGCAAGAGAAAAGAATTGAAGTAATTAGTAGGGGTGATGGTA
>QEAN01000016.1:39519-40230_508
TTTTGTTCTGATGTATACATAGTTTGCATTTCCAAGATTGTCATTAGCAAGAAATATCGTAGCAACATCGCGTTTATTTG
>QEAN01000016.1:39519-40230_631
CCTTTTCTCACGGCCGTCCCCTCGCTTCACGCACCGCAACATTCTTGACCGTATTCAATATCTGGGGACGATTGTCAAAT
>QEAN01000016.1:45118-45482_190
AATAAGAAATTAACAAAACCAATATGTGCAATGGTAATGAATATATATTCAGGATTAACCCATCCCATGCTAGATACCAT
>QEAN01000016.1:45118-45482_284
AATTACACACAAGGAAGCTATGGTGATAAAAGCTATGAAGAGTCCACAGGATTTAATGATTATCAAACAAAATGGCTCGC
>QEAN01000016.1:47312-48042_0
GAAGGAAACGACAGCCAACACTGGCAATGTTAAGGTTTATGCAAATGTTTTTGTAAAGCGCAAGCAGAAGGAACACGCGG
>QEAN01000016.1:47312-48042_130
GGCTATGGTGGATCTGGTCATTGAAAGAACTGGAATCGCGTCGGCTGTCCCTGGTTTGGGCGAGCCGCGCGTCGACATGT
>QEAN01000016.1:47312-48042_260
GCTTCGGCAGTGGGGGCAGTCCTGGGCTCTGGGTCATAAAAAAGCCTTGATCTAATCACTCTCCGTATCGAGTGTTCAGC
>QEAN01000016.1:47312-48042_390
TGAGTGGATGCAAGATACAGCTCACCAAGCGATTAATAGACCATTCCGCATTCAAATGGGCATTTCTCTAAGAAAACGTA
>QEAN01000016.1:47312-48042_520
TACACTCTCACGCCGTTGTCTGCTGCTATAAATGAGGCGGATTTGTAGTCTATCTGAAGTCAGTAGTATGAAGGGAGGCT
>QEAN01000016.1:47312-48042_650
GGGGTGCCGAGTGCCGAGTCCCTGCACTCGCAAAAACTTCACGATTCAGCGATTACAGCCAAAAAAAGCTACAAGGAAGC
>QEAN01000016.1:48988-49351_0
GTTTGATGTCCCGGATGATGTAGTTGGGCGAAGGGGCAGGACGTGCCATCTGGGATGGTACCCTAGTGCTAATGGAATGG
>QEAN01000016.1:48988-49351_95
ATTTTTCGGTTTTACCACCATCGCATTGCCATTTCTAGAAGCATGAAAGTTCTTAATTGGGTGATGTATGCGCGTGCAAT
>QEAN01000016.1:48988-49351_190
CCCGAGTCGTTATTACATTTCATAAAAATCATTAAGAATGTCAATAAACAATGAAGAATTGTGACAGTAAACTTTACAAC
>QEAN01000016.1:48988-49351_283
TATAAGAGTGATGCCACTACGCCATTACTAGGCTTGTAGCGAAGGCGAAAGATGAATACTGACGGCGTACATAACTCCAA
>QEAN01000016.1:50912-51988_0
ACGGATTACTACGCAGGAGTGGAATTGGCTTGTCAGCCTTTTGTCGAGTTTGATGAAGCAAGTTGATAACCAGTAGTACA
>QEAN01000016.1:50912-51988_125
GGCATCAAGACACGGGTCGTCGTCATTATTGGACGCGTGATTGTGGCCCGAGGTTGCAGGTGTTGAGATGCAGAGGTCAG
>QEAN01000016.1:50912-51988_375
TGAATGCGTCAGGATCTCCTCCCATGGCGAAGCTAATCTGAGTTTCGTTTTCAACATAAGCAAGAGATTACTGGCGAGGC
>QEAN01000016.1:50912-51988_500
CGATGCCAGTGGGCTTTGCACCGAAACCAGCCATCATTGAATCTAATGGAGCCAGGGGGGGAGGGGTCAGCGCACCACCT
>QEAN01000016.1:50912-51988_625
ATTTTAATATCGTGAATATGCAAATCATGGACCGATGCAGGTGGCTTGCACAGGTGCCCATCTTGGGTTGGGTATGTCGC
>QEAN01000016.1:50912-51988_875
ACCCAGCATCCTACATCCACACAGGTGCCTGAACTGCCATCGTGTCATCATCCATCGGAGTTGCATCACAACGGTATGAA
>QEAN01000016.1:50912-51988_996
ATTCCTACCGCTCTCGTTGCTGCTCTTCTTGTGATTGCTGTTGTAATCACCCGACATTCAACTACGCCAGTATCTCTCCA
>QEAN01000016.1:56402-57581_123
AGTACAACGTGTAATCACTCGTCTACTACTAGCCATTTCAACTAAGCCAATCTGAAGCCTTCCTCTCAAACCTCTCATCC
>QEAN01000016.1:56402-57581_246
CACTTGGTTGGAACCCCTCCGCTGCCCTCAGGCTGAGGGTTAATGTCATATGTCCTATGAACCTTTTCTCTTTTTTTCTC
>QEAN01000016.1:56402-57581_369
TGATGATTCTCATTGATGGTGGCTGTGGTGCTGATGATGACGCGGTGGTGTTCGAGTCTGAATGATATGGAACTGCCTCC
>QEAN01000016.1:56402-57581_615
CGCTTCCGGTAAGGCAGTGTTTCGTGCCATTTGTGAAAATCTGTCGCAATCACTAAACTCATCTTCTAACATCATAAATC
>QEAN01000016.1:56402-57581_861
ACACTCATATCTCAACAGTCACAATCATAAAGTTCATCTTTTAACATCGTAAACACTGCCCCTTATATACTCCTCTGGGT
>QEAN01000016.1:56402-57581_984
ATAGTGCGGCGGCCTGCCAACTACTCATTCACGGTGAACGAGCGACGTGTCAACGGCTTTGGCATTCTCTTTCTGCCATC
>QEAN01000016.1:66010-66634_218
AGAATAAAGCCACGAATCCGATGCGCTCCGTGCCCAATGACGGGCGAGGACACTGATGGCTGATGGCCTACTTGGCATCC
>QEAN01000016.1:66010-66634_327
CAACAATACAATACAATACAACCGCCGGTGGCCGCTTACGTGTAGTACTTTTGTCTTTGAGCTTGATGTCCCGTCATCGA
>QEAN01000016.1:66010-66634_544
GAGGAATCTCATTCGTCAATCACGCATCAGTAGGCAGCAGCATCTGCTCATCTATTTTGCTAAACATGCAGATATATCAT
>QEAN01000016.1:67320-67445_0
TCGCTGTGCCGGTGTCCACTCAGTAAAAAAAAACGGTCTCAATCGACTTGAGGGTTGTGTTTGACGACCTAATCGACACC
>QEAN01000016.1:80156-80350_114
TACAACCACTGTAATGGGACATACACAAGGGACGGCAGGACATGCATACGGAATTCACGAACACGCGCAGAGGCAGAACA
>QEAN01000016.1:80869-81690_0
GGCGAGTCCGACACTTCGCTGCATGCCGTCAACGTGTCAGGCGTATTATTGAGTAAGAAACGGCGAGGCGGGGGGGGGGT
>QEAN01000016.1:80869-81690_496
AGATGATGAAGTAATAAATGTTGCCGAAGCAGTGGTTGAATTGATGTTTGATGAAGGACGCATTGTTTGTCAAGTTGGTG
>QEAN01000016.1:80869-81690_620
TAGCGCATCCTTCGCTTTTACACCGAGGGTCTGTATTTTAGAATACAGTTTTGGTGTAATCAGAGGGAATTCTAATATCC
>QEAN01000016.1:80869-81690_741
CCAGAGTTACTTCTATGCTTTACAAGAGTGATTTACAAGGGGGAAACCCTAGAAAGCGGATTCCGCTAAGCTTCCAGTCT
>QEAN01000016.1:83136-85187_0
TTATATACAAGGTGAAGACATAAATACATGAGTACACGACACGTAACGCGACTATGGATAATTTGAATATTCTTGTGGAC
>QEAN01000016.1:83136-85187_132
CGTTCCTGAACCGACCAATCACCTGTGTGGGAAACTCGACATGTCTTCAACGACAGCTTTTTGTTACGCCCTTTTTTGTA
>QEAN01000016.1:83136-85187_396
CCCTTCCTCTCAACTCCTTCACAGTCATTTCACAGGATCTGCAACGAATGTAGCAATACGTAATTCGTGTATGGCTAAGT
>QEAN01000016.1:83136-85187_1584
CGCCTCGTTTTCCAGCGCCTTGGACCGATCCAGAAGAGCAACAACATCGCCTTCGCCAAAGTCGAAAGATGCCTTTTGCC
>QEAN01000016.1:83136-85187_1716
CCTCCTTTGACAAATCTCCGTTTTCTGACAGGTAAGCTGCTGATGTAGCAATACCATCCAACCCGAACGATAGGCCCGCT
>QEAN01000016.1:83136-85187_1848
GGCGATATTAACTCCATTCTGTATGGATTCCAACTCTCCAACCACGCTATTTACACCTACAGTACACCACGCTACGACGC
>QEAN01000016.1:83136-85187_1971
TGAGAATAAACGTGCTTCATGCGCCAAAAAGACACGACCGAATGTATAAGGGATATACCACATACGGGACTAGCGAGTGA
>QEAN01000016.1:86961-87744_0
GACTGCCAATGGAGGCCTCGGCGCATCATGATTGCTACTCTATACGCGGATGACGAGTTGCTAGTTTACAAATCTTTGAT
>QEAN01000016.1:86961-87744_118
TTGAGAGAGCCCACCCAATCCATTGCCGTGCAACGGACAACAGCGCCGGCCGCTGGTGGTGTGAGCTACATGCATCCTTG
>QEAN01000016.1:86961-87744_236
ATCAAATGATCAGGAGCAGCTGATGGCGATCGCTCCGGTGACATATGTGGCATTCTCGATGTGTGTACGTACGGACGCGG
>QEAN01000016.1:86961-87744_354
TACATCGGATGTCGTGCCATGGTGTAATGTGAAAAATACATGAGCACTTGCCATTTATGATATTGACCTCGTACTGGCCC
>QEAN01000016.1:86961-87744_472
GAGCAAAGCAAAGGCACAGGTCGCGAGCAACAACGAAAGCAAGGCCATAGCTATCATTGTTCGGGGCCTAGCCTACAAAG
>QEAN01000016.1:86961-87744_590
GGAAGCAGCAGGTATTGACACGAATAGGTGGATTCAGTCTTCTATTTTGGTGTCCATGGCTGAAATGGAACGCCCATACA
>QEAN01000016.1:86961-87744_703
ATACCAGGCAAAACTATTCATATTAATCCAACCCCTCCAACACGACCTGCTCTGTCATCAACTGACATCATCTGCTCATC
>QEAN01000016.1:91948-92263_0
GCGTCCGTATAAAGTCGGAAAGAAGGTGAAAAAATGTACATTCATAAAATGCAGTAGGTTGGGCTGTGTTATGTGTCCTG
>QEAN01000016.1:91948-92263_118
TCTACACGATTCTCTGTATGCGGTTCGAGTTTGACGAATTTGCGTCCTAGGGCTACCATGATTCAACTCCCGATCGTCGA
>QEAN01000016.1:91948-92263_235
TTGTAGCCCACCGCCGAGGGGACGCCATCACATGATTTCCATATATATTGACGATACATCTACCAGAGACACATAGAAAA
>QEAN01000016.1:92687-92821_0
AGAAACATATCTGCTACACACTGCTAATATTAGGACACTCTATACCCCATAGTTCGATGAAAAAATCAGCTGTATATACA
>QEAN01000016.1:92687-92821_54
CGATGAAAAAATCAGCTGTATATACAAGCACTAGAATATGTTTAGAGTAAAATATAGATACAAACGGAGACATTACATAG
>QEAN01000016.1:93473-93816_0
CTTCCAAGAGGGTGGAGTATGACAACAAGTGGCCCTATTATAGCGTCCACACTGCGTCGTCAGTGGCCGCTCCTGGGCGC
>QEAN01000016.1:93473-93816_132
GCTCGTCGTTTAATTACAGAATTATTGATGGGGCTGCAGGAGGAGGTGTGCCACTTCCCCTATATAGCGCGAGCTCTATC
>QEAN01000016.1:93473-93816_263
CGCCATCTGTCGTTCCGGCCATTGGGAATATCTCCGAGTACTTGACACGACTCTCCACATTCGGTCCACATTCCACCGCA
>QEAN01000016.1:94999-96897_0
TGTTCTGGAGCCCAGTTGTCATGTCCTTGCAATTTTTTTCCGTAAAGTTGCACGACGTGCATGTTTTTCAGCGTGTATCT
>QEAN01000016.1:94999-96897_130
GCGCCTATGATAAGCCTACCTCACAACACTTGTGTTAGAGTCGCACGCGAAAGGTGAGCAAACTGAATAGAATGCTGTGC
>QEAN01000016.1:94999-96897_260
CTGTTGCGCCAGCGGAGTACCACCCATTGCTTTAGCGTATGATACTGGCATTACACTACGTATGTATCGTCGTGGATTTG
>QEAN01000016.1:97274-97400_0
CACTACTGGCTCAGTCCAACATGCGGGAACGTCAAGTCATGGGGTGATGAAGATGATCGGTCAGCATGTGATCGATGCTC
>QEAN01000016.1:97274-97400_46
ATGAAGATGATCGGTCAGCATGTGATCGATGCTCACCGACGATGATTGATGTATACAGAATCCTTTATATGCATACCCGG
>QEAN01000016.1:98976-100340_0
GTTATCATGACGGTACAGGAAGTGTTGTAGATGGGTTGATATCGAGAACAAAGGGTCCTGTTAATAGTTTGAGGACTGAT
>QEAN01000016.1:98976-100340_129
GTCGGTTTGGCTATTGCAGTAGTTAAAGGGTAATTGGTCGACCTAGCGCATACATAGTAATAAGTATATAGGACTACAAA
>QEAN01000017.1:1-708_504
GTTCAACAGTAGATCCGGAGATTACCGTGATTTTAGGTATGGATACGGGAAGGTAGGGATTCAAGGATAATTATGACTCG
>QEAN01000017.1:1838-2771_0
ACTTGACAGGCGCGTGACAGGCGTGCGACAGGCGATTCTTTTGCTTCTTCTGTTGCAAAGGATGTGTGAGAGAAAAAGCA
>QEAN01000017.1:1838-2771_122
TAGATGCATGTGCACGTCAACAGGCGTTAGTTTGTGTAATAGCAGCCGGCAGGATGGAGTGATCACATCACGCGAAAGTC
>QEAN01000017.1:1838-2771_610
ATTAGAAAATATCGTTCCTCACTGAGCGTTTCCAGCATTTCCTTTTCACAGGGATTACGAAACTGAAATGTCACGGTACC
>QEAN01000017.1:1838-2771_732
ATCCCAATCGTCATATGTTGATGAGGTGGTGTTATTTCTCGTGTTGTCAGAACGTAAGGCTCATGCAGTCTACAATAAAT
>QEAN01000017.1:1838-2771_853
CATTATTCGTGTTTACTATTGGTCACCTGAAATAGAAAGACGAGCATATGCTACAAATTACATACAGTAATACCTACACA
>QEAN01000017.1:4727-5645_0
GCGGCTCAATATGGATATGATGTGGATCTAACGGTTTGGGACAAGAATTGGGAAAAGAACTGCCTGTCAATGATGCGGTC
>QEAN01000017.1:4727-5645_120
TGGTTCTGCCAGTGGATACTAAATACACAAAGAATCCTTCTAAAACGTAGCAACCTTTTCTTATCAACGTGTTGCTAGCA
>QEAN01000017.1:4727-5645_240
TTTGACGACCGAGCCCCATGAAATAAGGAAAATCCTATTACCTACCAGTGCCGCAAAACAGTGCTAACCTCAACAATTGG
>QEAN01000017.1:4727-5645_360
CTTCGCCACAAAGCACTCCAGGATATAGCATGTATGGAGAGTCCACGACAATAGATGGCGTCCAACCTCCTTGCTCCCTC
>QEAN01000017.1:4727-5645_480
TGGCCTAGGCACAATTGTCCAGGATGCCATCGCGTCGGCTCCAAACCTTTTGCCACGGGCCTTGCTCATTGAGTACTGTA
>QEAN01000017.1:4727-5645_600
CTCAATAAGTGAATTTCGCGTGTCCGGAGGGACCGTGGCGCAATACTGCGTGACGGTTCGTTCGACATTGAAGCACGCAA
>QEAN01000017.1:4727-5645_720
ACCTGGCGAGGTCGACGTCATATATCACCGTCTACCACGGATGCCGTTTACGCTCTCGATTGAAGCATATGTGGTCTTGA
>QEAN01000017.1:4727-5645_838
AAAACAGTAAAAACACGTCGGCTACGCGATTTCAGGGAGATTCACCTGTTGGAAGTGCTGAGTGGTGCGCAATTTGACAC
>QEAN01000017.1:6041-6376_0
TGAATTATATCCAAACGCAACTGAGATGATGATTACCGCATATCAACAGTATGCTACCGCAAACCGTCAACAAACAAACG
>QEAN01000017.1:6041-6376_128
ATACTTCTGCCTCTGGTCCAAACAATGTTCATATCCCCCAGTATCAGCATCCAAATTATCGAGAACCATGGCATCGGCCT
>QEAN01000017.1:6041-6376_255
CAGGACATTGAGTCGAAATGCATCAACCCGTCGCGACAATACCGTTACTCGAAGGGTACAACCAATTATGAGATCGGAGT
>QEAN01000017.1:9540-9773_0
CCGTAGTAAGAAAGAAAATTGTAAACAGCATGAGTCTTAGATAGTAATCAACTCAAGAAGGACAATGCTTCTATTTGAAG
>QEAN01000017.1:9540-9773_153
GGATTACATAGATTGTCTGTCTTCCGAAGATATGTAGAAAGCATGTCTAGAGAAGGGTATACGATACAAGGGCCCATAAA
>QEAN01000017.1:12803-13062_0
GGCTCTCGGGGTAGTCGGTGGGAAAGAATGGTCGCGAGCGAGCGAGCGAACGAACGAACGAACACACGAACGCGAGGCAA
>QEAN01000017.1:12803-13062_90
AAGCGCGACGTGCGTGCACGCGGACTGTTGGACAGACACGTGGCTACCGTTCGCTCTGTCCACTGGCCATCTTGATTAGT
>QEAN01000017.1:12803-13062_179
ACCGAGACATCCACGAGGCCTCTGCGCGTTGCTCTCATCGTGATCCGCAGACGCCGCGCATATCGTCATTGGCGGACAGA
>QEAN01000017.1:13881-14034_0
GAGTAGATTCGTGCCACTTCGATACGATGTTGATCGTCACTAATCATCAATCTCTACTTCCCAATACAATCCCAATGTGA
>QEAN01000017.1:13881-14034_73
AATGTGAATGTGCGCGACAAAGTATCCATTCATCAATACATATTCCCTATATACAAGAGCACCTAATTACATCATATAAA
>QEAN01000017.1:15178-15475_0
TCTGGAGAGAACAAGCGAGCAAGGCATTCTGTTCCGCAACCGCATGGCGTTTTCAACTTCAAATGTTGTGTCTTTGGTCA
>QEAN01000017.1:15178-15475_109
GACGTGCGTGATTCTCGCCGTGTAGCCACGAGGCATCCGATGTGCGAGGAAATAATGCCGTTGACGCATCCCTACTGACG
>QEAN01000017.1:15178-15475_217
TCACACCAAACACGCGCAATCACGCAACGACCCCAATGTCCAGACCAGCGGCCGTTGCTGCATAGGGAAGCAAGAGCAGG
>QEAN01000017.1:16468-16587_0
CTGGCTGGTCTGGTGTTGTATAAACTGAGTTCGTTTCATATAGTCGACACCCATCGTAGATTTAATATTACTTGCAAATA
>QEAN01000017.1:17119-17844_0
ATTGTCAACGATAACGTGCACTGTCCACGTAAGTGTTGGGTCCGATGTTTGGAGGAATTCATTTGAATGGAACAAACAAC
>QEAN01000017.1:17119-17844_129
ACTCTGCAGAAATTCTGAACATCTGCAGACGAGACTTTCTTGTAGTAGTAGTAGTAGTAGTAGTAGAGGACAACCATATG
>QEAN01000017.1:17119-17844_258
AGCGCAAACGACAAAAGGACATTGCTTGGTTGATTGCCTCGTGAAGCCAGAATTGTGTATTGGATGAACGGTGTCAATGA
>QEAN01000017.1:17119-17844_645
AGCGCTATTGGCAGATTTTGTCGCAGTACTAGTGGTTATGACGGCGTAGCCGTTGCTTTCATTAAGCAAATCTTGGCAAA
>QEAN01000017.1:33571-34384_123
GCTAATATAGGACAAGAGGACCCGCAGATTATGTAACCTTCGACTCATTTATAATGTAGTGCTCAGAACAGTTTGTAACG
>QEAN01000017.1:33571-34384_246
TAAAGATTGACAAACTCATGACCAGCATCCTGTCAGGTTGAATTGTGAAATACCCGTAGATCGGCATTCAGAGTCACCTG
>QEAN01000017.1:33571-34384_369
CATACATATCCTCTCGCTCAAGGCCGTTGCGTCGACTGTTAGAGTTAGTTTCATGTGCTATGCCAAGTTCGCAAAGAAGT
>QEAN01000017.1:33571-34384_492
GATATGCGTGATGCGTATACAGCGTGACCTCTGATAAACGCGTTGCTAAAGTGGTGGATGGAGATCCCTTTGATGAGGCG
>QEAN01000017.1:33571-34384_615
AGAGACTCGCTGGTCACCTGTGTCGCGACTCTTCAGATTTCTGAGCTCTATTTCGGGTGCCAACGGTACTCTCACCCCTC
>QEAN01000017.1:33571-34384_733
TCTGTGTATTCATAGGCCCTACGCCAGCATGACAGTACACACGCCATCTAGAAAAAAAACGGAGCACCGCATACTACCTA
>QEAN01000017.1:35236-35467_0
TCAGCTATCGTCGACTTTGTGATTCGCAGTTACAGGTTGATGCAAGTCGGATTGTGAATGGTCGTGCGGCACTTGTGGGA
>QEAN01000017.1:35236-35467_151
GAATCTCATCAAGGATCAAGGTATTATATATCTACAAGGACTAAATGCTGAATACACGTATGTCTGTGGCTCAATATCAA
>QEAN01000017.1:40557-40666_0
ATGTCGCCACAGAACGCATGATTCGCGTTCTCGGTGAAAAAAGAAGTATATGTACAGCTATGCGAAGGTACATAAAACGC
>QEAN01000017.1:45094-45661_0
TGTCTGCTGGACGACATCGCTGGGACGCTCAACTGTCTCGGGTTATATATCACAACACATACACACGAACTGCCTGCGTG
>QEAN01000017.1:45094-45661_122
AAGGAAGTCATCGCCACCACGACCATACATTGTACATTTCATGTATTAAACAGAATCTGTGCGTGCTGCATGCTCTGGGG
>QEAN01000017.1:45094-45661_244
TCCGTGCGTACGGTCTACGACCAAATTCATCCCTCGCGTTCGTTGAACGTCAACAATGTCGCGAATTCCTCTCATATACC
>QEAN01000017.1:45094-45661_366
CATGTATTTACCTTACTAATTGGCGAACTCTACCTTACTGGTTGACAGTAGCGTGCGGTGGGCAACTAAAAAATCTACGA
>QEAN01000017.1:45094-45661_487
AGGGCCCGTGCAAATATTGCTTTGTATTTACAATCTGGGCAGTGAGTATGAGGCTCAGCGCAAAGGTGTTGATCCCATTG
>QEAN01000017.1:46642-46882_0
GTTTACCGATTGACGTCAAAGTGTTTTACTAAAAGGGAATACGCCCTGAGATAATACAATTAAGCTTCTTCCAATGTAAA
>QEAN01000017.1:47313-47524_0
GAATTGATGTCACATACGTACGCCACTTTTCACATGGCCGACATGCCCGACTGGAACACTTGGATTCAAGGCTCGGCTTA
>QEAN01000017.1:47313-47524_131
ATAACGGAATGTACACTTACATTGTCCTAGAACTTCTACGTGATTCCAGAACTTTTGAATTACTGCTATTGTTATTGAGG
>QEAN01000017.1:48944-49999_0
GAGAGACACTTATGAGACAGCGATGTGTCAGTCGTCTAGACCTTACGGGCTACGCGTGGATTCTTCTAAGCGGCCAGCCT
>QEAN01000017.1:48944-49999_122
CAAGAAGGGGTTGTCTCACTCGTTGCCTCCTATATAGTTTCTAGGCGTGTGCGCTTACATTCAATTTTCCCTTGCTCTGA
>QEAN01000017.1:48944-49999_366
GACGTGTCGGTAGTACATCTCAATATAAATCCGTCCACCTGACAGTGTCCTCACTGACTGTGTGACTTGACCCCCAACCA
>QEAN01000017.1:48944-49999_488
GTTAAGACTGGTACGTATGGATACCAACACTAGGCTCACAACCTTCCACAACCACAAAGACGACAGCGCGTCCTTTTCTA
>QEAN01000017.1:48944-49999_610
ATATTTCCATATTTGATCTGACTTGGCCTTCGCCTTACGATATTCGTTGGCTTCAAAGAATGCCAGATCAAAGGTGGCTT
>QEAN01000017.1:48944-49999_732
TGAGAGAACCTATATGACTTCACTCGAGGGCGAGATGGAGCCAGTATCTAGACTACGTGCGCATTCCACAGTCGGGATAC
>QEAN01000017.1:48944-49999_854
TGCGGTTAATGCAAAGTCCGAGAGCCGAAACGGCTCAGTTTCGATAACGATGTATAGCGCAATTACGAATGAGAGCATTA
>QEAN01000017.1:48944-49999_975
TTCTAACAATACTACCAATACTGCACCAACAAGTTATAGCCAATTCTACGATTATATCTCAATGCTATCTAGTTAACAGA
>QEAN01000017.1:51047-51260_0
GTGGTTTCATGCGTCGTTGGAGTGGGTAATGGCGATGTGTGAGCTCAATTCTCCGGCACACCTCGCTCTCATTTTCTGCG
>QEAN01000017.1:51047-51260_133
TATCCTGCCTAGTGCTACATCTTTGACACAGGTGGTTAATCTCCCATCTCTTTGTGACTCCAAACATCAAATCTCAAACA
>QEAN01000017.1:52666-55445_0
TAGTTGTTCCCAGCTCGTGATTTGTAAGTGCGACATCCGCAGAGCCCGCTTAACATTATTGGCGACATTCTCGCTACCAT
>QEAN01000017.1:52666-55445_129
GCAGGGTACGGATATTTACCTCTCTGCGTCTTACTTGTTCATCACGCCGACCGGACTTTGTTCGATAACACGATAATACT
>QEAN01000017.1:52666-55445_258
AAAGATAAAGCAAAGACGGTTAAGGATGTGACCGCTACTGTTCTGGCCAGGAAGCCCAAAATGTGCAACGTACTCGAATA
>QEAN01000017.1:52666-55445_387
AATGCTGACTTCTTGTTCAATCGCAATTAGATTTCAAAGTTATATACAGAAGGTACGCCCGCATTCGCAGTCATTAATAG
>QEAN01000017.1:52666-55445_516
AGATACGCCAGCCTATTCTTCATAGCTGGAGTCGACGTTGACGACAACGAACTCGTCTGCCTCGAAATCATTCATCGTTA
>QEAN01000017.1:52666-55445_645
ATATTCAACTTTCAGCAGGTAAGGGTTCTCTCATTTCACCCCCCTTCCGCGAGGCTCACGAGGGATGCCATGTTGTAGGC
>QEAN01000017.1:52666-55445_774
AGTAAACGAGCCGTCATAAATACGTTGAAGAGGATGAGTGAGGTCAGTCTTGCTGCAATAGTTTACTCGACATTCTTGTC
>QEAN01000017.1:52666-55445_903
GATGTCACAATAGTTCGTTCTATCGTTTCATTGCATGCTGTGTACACTTTCCGCACAAGCAACCTCGAATATCACGACAA
>QEAN01000017.1:52666-55445_1032
ATGAGACTTTTGCTTTCGCTGACGCACGAAAGATAGCGAAGACGCGAGCACGCGTGTTGGGCGGCTGATCACGATGATCA
>QEAN01000017.1:52666-55445_1161
TTATGCAAGATCATCATTGCAGGCAGCTAGCTGGAAAGACTGATTAATGTACTCATTTAGTGTAGAAAAATCAATCGTCA
>QEAN01000017.1:52666-55445_1290
GCAGACCCATTTTTATCAGCATGGGGAGGAGATGTTTGGTGAGTATGGTCTCAAGAAAGGGACGCCCAATGGTTACATAT
>QEAN01000017.1:52666-55445_2699
TTTGTAGTCCTAAGAGATGAAAACAAAGACAAAGAACTCTTGGAGCCAAAAAAAAGAAACGCTCAGCGCCCATGTTCAAA
>QEAN01000017.1:57731-58117_0
ATTGGATTCTCGTTAATTGATCGTGGGAAGTGCTAATTGACCTGATTGTTACTTCTATGACATATATTGGAGTCTGAAGA
>QEAN01000017.1:57731-58117_102
GATTCGCATGGTTACTGATCGGGGTGTTTCGAGGGGGAGCGCAGTGGCGCCTTGCTGAAAAATGGTAGCCAAGGATTCCA
>QEAN01000017.1:57731-58117_204
ACAGTTCACTGGATCCCATATTGATGTTCACATCTATGAAGAGACGGTGGGTGTATCGTCGTATGAGCATTTGTGCGTAT
>QEAN01000017.1:57731-58117_306
TACATACGTTCCATGCGACCGGTCACTCGATGCGATGCGATGCACATAGATGCGCAACAGCAAACCCCTTCCATCCAGCC
>QEAN01000017.1:58567-58683_0
GCACCATGTACCTCTATCCTATCAACGCCTCATTGTCGTATAAGTAGGTATACATTACATACAAGGCAATACATATCAAG
>QEAN01000017.1:62858-63159_0
GTGCACCAGAAGGACAGTAGACTGTGCTAATAGATTGTTCGACGCTGATTAAATGGTTTTCGGTATACCATTGTTGAAAT
>QEAN01000017.1:62858-63159_111
GGACCACTGTTATTCCAAATGGAAAAGGAAAATATTACTTCTTACTCTGCGACGTGCCAGTATTTACATTGCTATGCCAT
>QEAN01000017.1:62858-63159_221
ATATATAATATATATGAATAGGAACGTCCGTCTCTGCAGTATATCCGTCATCCTCTTCAGACCCTATGCAGTTACCGGCA
>QEAN01000017.1:65047-65224_0
CTTGTCCCTGGCATTGAACATGTCTGAAAGTCCTATGCCGCCATATTCACCCATTAATCCTGAATGGCCTTGCCAATACG
>QEAN01000017.1:65047-65224_97
CACGCAGTATCCAAAAATCCTGGAGGACCTGCACACCAAAAAAAAAGTACTCGACACCTGAAGCGCATTGTTCCGCAGCC
>QEAN01000017.1:65816-67021_0
TGCGATCAGGATATGATTGTGCGTGTATGGCGTTTGCTGGTACTGATATCGCGTGATTCTTTTGTATATAATCACATTTA
>QEAN01000017.1:65816-67021_125
ACAGGAGGCCTAAAATTCACTACCGCACTGCATATATAAGAAGTGAGACGCATGTCGGGAATCGGGATGCCTTACCGATT
>QEAN01000017.1:65816-67021_250
GCTACATATAGCACATAATTTCTACCGATATATAAGGCGAGATGCCCGAGTTGGTCCAAGGGGTCACGTTAAGGCCGTGA
>QEAN01000017.1:65816-67021_1000
ATGGGATGATGGTGATGCGCGACGCGAGATGATTCCGGGCAGGCCGTTTGGACGATTGTGACTTGACGCGTCCAATGTAT
>QEAN01000017.1:65816-67021_1125
CCTTGTGCCGGCTATCTCTATATCCATATGCAGGCCGACTGCGACATCCAACCAAGGGGATATGTGCATGCCAAAACACC
>QEAN01000017.1:82854-84009_0
GTAGATGCTCTCAGTCTTGGATATGGGATATTGGGTATTGCCGAATCTTTGATGTGCTTCGATGTTCAGGCCCGTACGAC
>QEAN01000017.1:82854-84009_120
GTAAAACGACAATGGCAGACATCACGCCATCGCGTCCTTGTCGACTGGAAACTCCATGTACTTCCAGAGACCTTGTACAG
>QEAN01000017.1:82854-84009_240
TACATGTCAACTAAAATGCTGTCATGTTAGAACGTCCATGATGCGTTGGACCTGTTACAAACATTAACCACGCTGTTGAT
>QEAN01000017.1:82854-84009_360
ATACAACGTAGAGATTATAGCAAAGTAGTTCAAAGGGTGAGAAACAGAAGAGGTAGCGGTAATGCCTCTTATCGATATCA
>QEAN01000017.1:82854-84009_840
ATTAAGGCGGCCAGAAAGCTACCATAAAGAGTTGAACCGCATGGTTTTTTTGATTTACTGTTTCTATAAACGATTGTTTT
>QEAN01000017.1:82854-84009_960
ACTACAGCTTTTTACATTACACAAAAAACACAGACGATTAATAGTGTTCAAGACACCCAACAATAGTTACGCTAACTAAC
>QEAN01000017.1:82854-84009_1075
TGATATGAAAACTGACCCAATGAATGTCCAGCACGTTTTCAACCAGGAAGGGTTCATATCAAGGTTATACAAGTAAATGC
>QEAN01000017.1:87869-89011_0
CTTCTAATACTACCTATAGTATGATTATTCGATGTTTATACGAATGGTTATGGCTGGTATATGAATTTTCCCAAGTAAAT
>QEAN01000017.1:87869-89011_118
TATCGAATGCTAAATACGATACGTCCAACGGCTAGATTCAATGCCAGAAGATGATAATTCCGTCCATGATTCCCTTGAAT
>QEAN01000017.1:87869-89011_236
GGGTTTTGTGATGGTCAGACACTGTAGTTGGGGACCCTTTTCTACGCGATAGAGCTTTACCAATACCAAAAAGATACTGG
>QEAN01000017.1:87869-89011_354
GACAGCGATCCTTCTTGGGTGAAGTTTAGGCCCATGTCAGTTGCATCAACTCTTGTGGGACCTTCCACAATCTTGTTCAG
>QEAN01000017.1:87869-89011_472
CTACATATATTCAGCTTAAATTTGATACTATCTAGACGTTGACAATCCAGAATAGAACATCAGACTAATCCCGAACAATG
>QEAN01000017.1:87869-89011_590
TGATCTACCGTCTGATATACCGCCTCGTAATCACCATATATTTCGACACGCTTTTCATTACTCTCTACATGTTACTGTAT
>QEAN01000017.1:87869-89011_708
TCACAGTTGGGCTAGATTTGGCGTCTGCAGAGTGGAAGATTACTGTCGGGATTCAGCATAGGACAAGTGTCAACCCATTC
>QEAN01000017.1:87869-89011_826
TCGCGACGTTCACGTTGTTGTACATATATTGCGATGGTGTCCCCTTCCTGCTGTACCTGATCTATCCACATGCCTGACAG
>QEAN01000017.1:87869-89011_944
ACTGTGTACCTGCTTCTTAAATCAACTGAACTAATCTGGTATGCATCGTCTGAAGCATCCTCGAGTTGTTTGCTGAATGG
>QEAN01000017.1:87869-89011_1062
TGCGCTGCTTCCAGTGCCGAAAAGCAGTATCCTGACTGGAAAAACATGTTACAATGTGGCCACAGTAATATAAGCATCAT
>QEAN01000017.1:89762-90219_126
CCAGAGAGCAATCGTTTCGATCACCTTATACTGAAGGGGTTTGTCGATGTTATGTTAAGACGTATCTTCCTTACGAGTGA
>QEAN01000017.1:89762-90219_252
TGTAGCTTCGCTATTGGATGACTCGGATGTCATACAGCTACAGTGCCGCACGTGACATATGGCTACATGATCAGGTACTA
>QEAN01000017.1:89762-90219_377
CGTCAAATGACCTTCCGTTGTAGTTCCAGCAACCCAGCATCAGCAAACACCAAAAGTCCTATAATACCCAGTATCCAACA
>QEAN01000017.1:91031-91363_0
CTACTACTCATTGTGTAGTTGATTTTTCTATGTCGGTTTATCATTTCTCAGTGCTTGAACAACAAATAAACATTCGTTAT
>QEAN01000017.1:91031-91363_126
ATAGCTGCAATCATAATAAGGGCTAGCAGACCAAGAACTCAATGCCATGTTCAGCGTTCTCTGTCACGCTGGGATGGAGG
>QEAN01000017.1:91031-91363_252
CCCAATGCTTCATTACACAATCAGTATAAAGCCGCTATATTACATGCAATCAAAAAAAAGTATTAAACCCAGCACCACAG
>QEAN01000017.1:92745-92988_0
TCCCTGGGTCTTTGTACGTTGAGATTGATGTGGTTTTGGATTTGGATTCGGACGCGAGCAAAAAGGAAAAACAAGAACAA
>QEAN01000017.1:92745-92988_82
ACACCGTACTTGTACGACGGCCTTTAACACGGGCGATCGGCGTGCGGACGGGTGGGTGGTCGCAGCTGCACCGCAATGTG
>QEAN01000017.1:92745-92988_163
TGTGCTAGATAAGTACATCTACGGACGGAACCGATCGTTCATATACACATGTATCCCTCCTTCTCAAACCTCGAGGACAA
>QEAN01000017.1:95380-96254_0
TTAATCTGTTCTCTGTTTTTTTGGTACATCTTTTATAATTTATAGCAAATGTAGATACTAGCAGGCAAGAATATATTGTG
>QEAN01000017.1:95380-96254_570
AATCCTCGGGGTATGGCGGACTCGGGGAGTGTAGGCACGGCGCACAGATATTTTTAATTTCATAATATGGAAGTATCATC
>QEAN01000017.1:95380-96254_684
GAGAAGCGCCCTTGTCAACTGTGTGTCGTCCGCACGAGTGAATATATCAGCTCTGAAACAATTATCGCCGATGTGTCGGT
>QEAN01000017.1:95380-96254_794
ATCTCCACATATTTATCCATCCACACACCAACACGTTACACCCACGCAACAACACACCAGCGAAACAATCACATACCAAA
>QEAN01000017.1:96719-98135_0
TGTCCCGTGGCTAACCTCTGGCCACGGTCGTCTCGCTGTAATTATGTATTATATTATCCTAGATATAGATAATGAAACTC
>QEAN01000017.1:96719-98135_122
GCTGGTTACAATGCTCATTGTTGATTTCCTTGCGGGGGCCTCGTAAAAGTTTATTATATTGCTCTCTTTTCTGGTGCCTT
>QEAN01000017.1:96719-98135_244
GCCGGCGGTGGTAATTGAGAGCCTTCCCGACCTTCTCGCACACGAGGATCCGCATAGTTGAGCAACCCCATCAGCATGAA
>QEAN01000017.1:96719-98135_366
AACCGGCAACGCGGCCTTGAGCCGTGACCACAGCATGCGCCAGGATCTCGGTGTCGACGGACACAGCCTTTTCATTAATG
>QEAN01000017.1:96719-98135_488
ACATGGAATGGTCTCTCTCCATTGCGGACTCGCGGGTGGCAACTCGTCCTGCTCTGAAACGAGCATTCGAGCATGGACAG
>QEAN01000017.1:96719-98135_610
CAAGTGCAAACGACCTCGCCAGTTCCCGTTTGGTCAAAGTGTACTAAAATCATGGCACGCTAGGAGCCATCCATACCTTG
>QEAN01000017.1:96719-98135_732
TCCAAGGCGCCATTAGCATGAGATCCAGCTGTAGTCGGGATCCGATTGCGGACCGCATCATTTGTTCGAGGCCCTGCTAT
>QEAN01000017.1:96719-98135_854
GCATGTCTTTGTTGTATTGTTATAGTATACAATGAAGCGCCTCTGTCTGTGTGAGCTTACCGCTGCAAGAATAATACGCG
>QEAN01000017.1:96719-98135_976
GCCTTCACACTGTCGAGGGTGACAGATATCTATCCGTAAGAGATTCCATCAACCCCCTGCCAATTTTCGAAATGCACTGA
>QEAN01000017.1:96719-98135_1098
ATTTGCTGTCGAAAGACCGGTGTCGCTGTCAGCTCACTCAAGGCGTGTGATTAAAATTTGTTGGGAGGGTCAGGCAACTT
>QEAN01000017.1:96719-98135_1220
GGCCCCTCTCGTAGAAGGCGGCTCTGTCAGTCATAGTCCATCCGTCTCCATCACAAGTTAAGCTCCTTCTAGGTCCGCTT
>QEAN01000017.1:96719-98135_1336
ATATCGGCGGTTGACAACCAACTAACTTGAGCATAGCATAGCATTGCATTGCATGCGCCATAGCCCGATAGACTTATCGC
>QEAN01000018.1:1-796_360
CATGTGATGGACATTTGGATTTGTATTTCTTATAATATCTTTGCAGAATAAATTATCCAACGACTACTAAAATTCCATCG
>QEAN01000018.1:1-796_480
TCGTATCCTGCCCACCGAGCTCTCTCGTCTCACATGCTCCCCGATCGTCCATAGCAAAGCGCAAGTAGCTGAAGCTAGAG
>QEAN01000018.1:1-796_600
TGTAATGATGTACCAGATACGTCTATATTGTAAACTCACAATCACCTGGATGAGTAAAAGCCATCAAGTAAATTATGTAC
>QEAN01000018.1:1-796_715
AATTTCACCAAACCACTACTCGATATCCGACTCAACCTACTACGGCATACATGGCTATCTAGAGCTACAACGTCACCCAT
>QEAN01000018.1:2648-3138_410
ATAGAAATGGACAGAAAACACATACAGACTCAAACACAATACAGACACTGGCCACTAAGTTACAAAACAACCCTTGACGC
>QEAN01000018.1:9399-9532_0
AGTGTAGTAATAATAGTTATATATTGCTAGTTATATGTTAATAGAATACATCCACGTCAGTCCCTATTTGGCTCTATTGG
>QEAN01000018.1:9399-9532_53
ACGTCAGTCCCTATTTGGCTCTATTGGCCCTTTAGTAGAGGCCAGTTGCACCACTGATTTCTCCAGCCATCCGCACAAGT
>QEAN01000018.1:10360-10589_0
GGCCGAAAAAAAGTCGGGAATTGTGGCATTAATCGGCATTGTCGTCCGATGGAAACGAGTCATTCTATACACTAAACGCA
>QEAN01000018.1:10360-10589_149
ATGTCTCCGTCTGACAAGGTTTTACCAGAACAAAGACAGCGACAAAAGAGAGGCAGAGAAGGGAGTGCCCATCCAGCCGC
>QEAN01000018.1:12220-13366_0
TAGCACCACGCCAATCCACTTACTCATCCATGCATGGAAAGAAAATTGGTTGTTATAGAGTACCGCGTGGCCGCGCAGTC
>QEAN01000018.1:12220-13366_119
TGCTTACTGTTAGTATAAATAAAACTTTTAGATTTGCCCGTCAGCGTAATACAAGAAGTCGTGCCGGATGTGGTACGGCC
>QEAN01000018.1:12220-13366_238
CAATGTCGGTATACTGGTTTGTCAACCGACTTTGTTCTGGCCTCGTCAAGATGTTGACGTGCGGGAATATCTGTCAATGG
>QEAN01000018.1:12220-13366_595
TATCCGCCGCTTATCATCCTCAAACAGATGGACAGACGGAACGCACCAACCAATGTCTCAAAACCTGTCTTCGCTTATAT
>QEAN01000018.1:12220-13366_714
CAAGCTGAATTCGCATACAAAAACTGCTTCTATTCGTCTATTGATTTTATTTTTGATTCGATATGGACCAATGAATGTGT
>QEAN01000018.1:13805-14006_121
TTCTTCCATCAGCTCTAACATATCTTGTAGCTTGTCTTGGAATCCTCCATGTATATTCAGTGTGCCGATACTGATACTAT
>QEAN01000018.1:14631-15076_0
GTGCTGCCTATGAATTCTATACTCAATATTTGTTGTCGGTTGAGCCCCATTGTCCGAATCCAAGCATGCACAAATCCGCG
>QEAN01000018.1:14631-15076_244
TTTGCCGCCTCAAGCGCGGCGATGCTACAGACCCTTTGCTTCACATCCAGCAAACATCGACAACGTAAAGTCTTAGTGAC
>QEAN01000018.1:14631-15076_365
TCATCGACTGTAAACACAGATCCATAATAGACACAATATAGCATGTATTATATAATAGTATGATGAATGGGTATGGCATT
>QEAN01000018.1:16577-17086_0
CCAGCTTTTGGCCAAAAATGGTATGGGGTGGGACGAGCTCAGCGTCATGCAGTGACTGACTCGAGGTTTCATCTGGGCGC
>QEAN01000018.1:16577-17086_108
GATGATGCGACCACGAGGCCACGAGGCACTCCACAGCATGCCCGTGGCTTCTACGTGGCGAGACCCCTTGCTGGCCCTTG
>QEAN01000018.1:16577-17086_216
CATGGCCGTGGTCGTGGCGACCGGGACCGCATGTGGACGCGGAGCGATCATGGTCGGTCGGCATGCCATGAGCGATGCAG
>QEAN01000018.1:16577-17086_324
CGCACGTCTGCTGAATGCTGAATGCTGACTGCTATGCTCTGCTCTGCTCTGCGCATGGGTACACTGCTACCGGCGTCGTG
>QEAN01000018.1:16577-17086_429
AGTGCTCATACATGTCCATACATACAAACCACTTCCTGATCCTGATCCTGATCAGTTGATGAATGACCGGCACAGCGGCC
>QEAN01000018.1:20838-21172_0
GTAATCCGAAGCCAGACAGTGGCCATTGTAGGTGAATGCCATGGCGACGGCCACCCATCACCCCCGAGCTGCAAGAAAGG
>QEAN01000018.1:20838-21172_127
GGGAATTCGGCATTTCTTCACATTATTACTCGGCAGCTACTCCTTTCAGATCCTGCCATATCTTGCGACATATATCCCCC
>QEAN01000018.1:20838-21172_254
GCGCATCGTCAACGGTTCTCTCTATGCACCAACGGATCTCTATCTACATCGCTTATAGACAAACAACCTTTTGTATAGTT
>QEAN01000018.1:22563-22837_0
CAAGGCCGATTTTGTATGGCTTGTGCTGGCTCCCGACGGTAAAGCGACCTCGTGCGTTGTGCATGGCCCACCACCCACAA
>QEAN01000018.1:22563-22837_97
TACATCCGATCTGTTCGTGATATTTCAAGACTCTACACACGTCGAGGGTTGAACATGTCGATCGAGGTCAACATGACATC
>QEAN01000018.1:22563-22837_194
ATGATTGACAAGGATGGTTACAAACAAATGCACCTTCGGAGCCTACTAGATGCAACAATGACGCTCATTCCTATCACTGG
>QEAN01000018.1:25502-25868_0
TCGATGGTGTGCAAAGTAGGGCTCGCGCGCGCGGCTCCCTGCCTGGGCGGGCCATCTGCCTGGGCGAGGTGAGCATGTAC
>QEAN01000018.1:25502-25868_96
GACAATGTATAATCACGCATTGTCTTCACCATGGCTACGAGCGAGCGCGCAGGCGAGCCACCGGACGGCGCCTATTCCGT
>QEAN01000018.1:25502-25868_192
AGTAACCCAACAAACGGAGCCAAAAAAAAACTACAGCGACGACGCAACCCGAACTTCCTCTGCGCCCGCTAAACAAAACC
>QEAN01000018.1:25502-25868_286
TGCCCGCCCATCCATCATCCCGAACTGCAAACCGTGCCACAACGGCCTATTCCGTCGACTCTCTCCCCGTCCGCCTTCAA
>QEAN01000018.1:27183-28555_0
CCGAATGAGACGGTGCCAAATTGTGAAATGAACGTTCACACAGACCCAGCGACAATCGTCATATAGATTCCATCGCCGGA
>QEAN01000018.1:27183-28555_130
TAATAATAGTATTTGCATGTCACTAGACAGAGATATTTCTCCGCATATGGGCTATAGATTTGGCAATCCTCAATAGAGAA
>QEAN01000018.1:27183-28555_260
GACGTAGTGTCCTATATCACACTCATTACGTAAGTGTGGTATATCACACCCTACACACTACCGCACGTAACAACTCAATT
>QEAN01000018.1:27183-28555_910
AGTGAACAGCATGGTCTCCGTGTTTGTCCGTCGCATGACTGTTGCACCGTGGGCACATCATTATTGTACTTTTCATTTGT
>QEAN01000018.1:27183-28555_1040
AACGGGTTTTTAGAGTGGGGAGTGACTTAATCGACTTGAAGGCGGGCCCCCAAAACAATTGGTCTTCAACCGCTGTTGCC
>QEAN01000018.1:32502-32638_0
AAGAGAAAATCATATGTTTTCTAGACGAATCGAACCACTCTATTCTCTAAGCTCTGCTCCCGAGTACTCACAGGTCGCCG
>QEAN01000018.1:34790-36170_780
TCACATGGGTCTATCCGTTTGTTGACCGGGACGTGTAGAGTGTGATAAAAGACTCTTGCTGGAAAATTGATGTTAGAAGT
>QEAN01000018.1:34790-36170_1040
TCTGCGACCTTGTGTGGGAGGTGCGTGTATGCTATATATTGTGTGGCCTAATCTACGCATTGTCTCATGTGGAGAAAGAG
>QEAN01000018.1:39185-40081_234
TGCATTGAACAGCAATGGGCGATAGTTGGCACATCGTGACTTTCAGGTTATTAAGGGACTATTTCGTCCGTTCTGCTATT
>QEAN01000018.1:39185-40081_585
AGCATTTCCACAACACATTGCCGACACATGGGCACCACCAGGACGGCAGGCACCCGCGCAACGTCTCTGTGCCAACGCGC
>QEAN01000018.1:39185-40081_702
GCTCCACGAGGCCATCGACGCTCACTTCAAGCTGCTTTCAACCCAAGGGACATCATCCACACCGAGAGACGCAGCGGCAC
>QEAN01000018.1:39185-40081_816
ACCGCCCTAGGTACGGCCCACAGCATCCAGCCCACACCAAGGCAAAACCGCACCACCCGACCCCACCCTATCATCCAGCC
>QEAN01000018.1:44188-44512_0
TTGTGAAGGATTCCAGTCACCGCCAAGCAGTAGAGGTCTCGAACGATAATTCTGAGAACTTTAGCGTATATGTAATTGCC
>QEAN01000018.1:44188-44512_122
TGAAATCAATGGATTTCAAGGGAGACTTTTAGTGTGAACTCTGTCAGCATTGTATCATAGTCGCCCGTGACGCCATCCGC
>QEAN01000018.1:44188-44512_244
AGCTCTCACATGGTCCGACAGTGTCGATACGCGCCAAAATAGGTAATGCACAGGGACCACACACATTTATAAAATGAACG
>QEAN01000018.1:47600-47956_0
CAATAAGAAGCACTTGAATGCACATTCAACAATATCTCGTTCCAGCAGGCGCCTCGTTCCGTCACAAGGCCAGTGTCCGG
>QEAN01000018.1:47600-47956_92
TCATTCGGTCATTCGGTCGTGCATGCGCGAGGCAGCAGCCATGCGGCACGCACGCATATATTTGCCAGGCAAGCTCCGTC
>QEAN01000018.1:47600-47956_184
GAGCATTGCGTGCATCTCCGCCGCCCGCGCTCCCGGTGACGTCCAGCCGTCGTCGTCGTCGCATGGGCATCTGCGCCTGT
>QEAN01000018.1:47600-47956_276
GTGAGCGAGTCGAGTCGAGTCGAGTCCAATCGAGACGAGAGGCGACGACTTGCGCTTGTCTGGTACGCATTTGAGGCTTC
>QEAN01000018.1:53906-53995_0
CTCGTCCGATAATAGTGTTTCATTATATTTGTATTTTACTTTTCCTGCATTATTAGAACGTAGGAAAGTAGAGATGCTGC
>QEAN01000018.1:55870-56176_0
TCAGCTGATCGGGAGTCGACAGTCGAGATGCTCGCATCCAACTGGCACGAGGTCGAGGTGCTTTACTGTGCCGTCTGATG
>QEAN01000018.1:55870-56176_113
TGGGCGCACCGCAACGGCCATAGACTTTCAATCGTCACTTCGTGCGGGACTGTCGCTCGTCGTATAGACATGGGCGTGTG
>QEAN01000018.1:55870-56176_226
CAGTGCCTCACATCCATTATATATAGAACAAGAACACCTTGGCACGGGGATTGTACACGTTTCTCCCATACCCGACACCT
>QEAN01000018.1:59020-60033_0
TTGATGGACGGGCAGGATGACGATGACGATGGTGCGCCGTTCAGCTGGGTGATTGCAAACTGAAAGCAACGTGATTCATA
>QEAN01000018.1:59020-60033_234
GTAGTGCTGAAGAAACTCTGACATGGTTTCAATAGGTCAGTGGCTATTGCGAACTTGGGTCGGCTACCTCGAGAGTCTCA
>QEAN01000018.1:59020-60033_351
TTCAAGTTTCTCTTTTCCTGCGATTTGCTAGCACATTAGGTTAGACCCGTATTTTATCACCCAAATGACATCCATGGAAT
>QEAN01000018.1:59020-60033_468
CAAGCCGCGGCGGAACAATGGCGTTAAAGTGATGAATATGAAATGGTAAGGCACAAAAAGTCAGATTGCTGACCATTAAT
>QEAN01000018.1:59020-60033_702
AGTACCAAGAAGATTGGTAAGAGCAGTGAATTTGAAAGTATGAGATTCTGGCTGGATGACTTGCTAGATTCCATTTCTTG
>QEAN01000018.1:59020-60033_819
CAAAGGAGGGAGCCAATACAAGATTTTGTACATACGATTGATATCGATATGATATGATACGATGATGTGCGAAGCGGAGA
>QEAN01000018.1:59020-60033_933
TCGACTTCCGTTGCAACGGAACGGGAATAACGCAGCAACTGTAAGAGGTTAACTCGTCATAAGCGTTGACGATCCGACAA
>QEAN01000018.1:61188-61422_0
ACTAGTAGTGTGTCAAGAGCAATCCAAACAGGTACTCTTGTAGCTCTCTGATAAAATCGACGAGTTTCTATTAATTTCGC
>QEAN01000018.1:61940-62101_0
GCTTTTAGCCGGATATCGCTACAAACTCTTCACTACTTGCGTAATTAGCCAATGATCGTAAAAAAAAGTATCAATGCTGT
>QEAN01000018.1:61940-62101_81
CTGTCTGACGCGTTCGCCACCAGTGGCAGTGCTATGCTATGAATTTACAAGTTGAATGGCCAGGCCAATGAGCACGGATA
>QEAN01000018.1:62949-63408_0
CGGGCCAGCGGCACCGTGACCGCGCAGCGCACCAGCACCGTGAACCCGACGATCGACATCCACCATGCAGGCGAGTGCAC
>QEAN01000018.1:62949-63408_127
TCGGGATACCCGACACGTGGCGATGCGGGCAGGCGCGGCTCGTTGCGCCGCGTGTGCGCGCATGTGCAAGTACATGTCTG
>QEAN01000018.1:62949-63408_254
TCATCCCCGTCGACGCCGTGCGGCCGATGCGACAAGCACCCACCTCCAACCCCATCACACACAGCAACGATGCAGCCCAC
>QEAN01000018.1:62949-63408_379
CGTCGATGCGCTCTACTTCTACCTCGAGGGCGCCGACGAGAAATGCTTTATCGAGGAGCTGCCAAAGGACACCATCGTGC
>QEAN01000018.1:64237-64486_0
CTAGTTCAACTGTACCAATAGCATCATTGAAATACGGGATTTCAGCAAAAAGTCGGTTCAAACGGTTCCATCATATTCTT
>QEAN01000018.1:64237-64486_85
ACAACTACACGCTAAAATTACAATACGAAAAAGGGGGAGTGAAATAAACGCCAACCTATAACGAATGACAAGACACAATT
>QEAN01000018.1:64237-64486_169
CTACAACTCAAATTTAGGATTGTTCATGCCAGCTCCAGTATTTACGACCAACTATGCATTTGTAGTTATGCCTCTTAACA
>QEAN01000018.1:69139-70383_0
TTTAACACATGGTTGATATCGACATAGAATTTGATGATTCCCAAAATGTATTCGCATTCATCACATTATACCCAGCACAT
>QEAN01000018.1:69139-70383_126
TCAGAGAAAACCTGCGTCAGACTTGACGGCAAGGAATACCCGTTTGTATTGCCTAGCCACTAGGCCCTGAATGTTCCAGG
>QEAN01000018.1:72725-73103_0
ACCGTGAGACCCTTTTCGTCTTCGTGTTCCTTGACATATAGCTGCAACTTCCTTGAATATATTGAAACACCAATTTAAAT
>QEAN01000018.1:72725-73103_100
GCAATGATATTTCCTCCATCCCCCAAAACAACGACACTCGAGAAGCAAAAGTCTGGCGTTGTCTATTTCTTATAACTCTA
>QEAN01000018.1:72725-73103_200
GGCTTGGTGCATATGCGAGATAATTACATATTAGCAATGAAGTTCTAAGAGTAGAACCCCCGCGGACCTGGAATCTGGAT
>QEAN01000018.1:72725-73103_298
TACTACTACTAATAAATATCATTAAACAACCCTCATTCCATTTGCTGAATATTCCCATCCATCACATTCCCCTCCCTTGC
>QEAN01000018.1:75219-77284_0
GCTCTCGTCGCACGCTGCGCAGTCTGCCACATGCCAGCAAAGAAAGACATGCAGACGTGACCTGCAGGCGACAGCCAGCC
>QEAN01000018.1:75219-77284_125
TACATCTATGCATGCGTGGCACCGACGCCTGTTTTATTGCCTTGGGCTGCTTGAGAGCTCAGTGCCATAGCCTGTCACGG
>QEAN01000018.1:75219-77284_250
CCCAGTGGCAACATATGGAGTGCATGTTTAGCGGGGATACAGGGTGCAAGGAAAAGACCTCCTCCACGAACCAGGCGTTC
>QEAN01000018.1:75219-77284_375
TAATATCGTCATAACATACGCTGTCTGAAGACTGTTCCGGTGCAACTTCTCTATTCATCATAATGCATACACATTCACCT
>QEAN01000018.1:75219-77284_500
GCATTCTTACTTTGCAAAGGAAGCAGTTCGGCACCTACCGAGATTCACTCAATATATTTGTACCGGTACGGATACATGTC
>QEAN01000018.1:75219-77284_625
TTAGAGAATACACCTGTCATGCCTAATGTCAGCCTTCTCGTGTGGACATGTGCGCATACCTGAGCTTGTTAACGTCGTCC
>QEAN01000018.1:75219-77284_875
CCGGCATCGATTGACATAAACAACCTAGAAGCAACAATGCCGCGACATATTTATTTGAAGCTCTCGCAAATTCTATTTCC
>QEAN01000018.1:75219-77284_1000
AAGTCCACAAGTCAGGATGGGTGGATCGGACCGACTAATGTTGCGCGGTTAGCGAATCATCCAGCATATGTGACTTGTTG
>QEAN01000018.1:75219-77284_1500
AGCGTTCACGACAGAGCCTGATATTGCAACAACTTGCCAGACGTGAGACTGCATGGTTTTGCGGTTTGTGAGACCGCCTA
>QEAN01000018.1:75219-77284_1985
CACTTGTGCTGCCAAAGGCTGCACATCATCACTACAATACTACAATAATTTTAAAGATTCCTGTTTCTGAATTCTGGATT
>QEAN01000018.1:78368-79892_0
ACTTGTCTGGTTGGCTGGTGTTGACGCGTGGGGTGAAAAACTAGCCAGATTGAGCTTGCAAACGTGGCAGTGGCTAACTA
>QEAN01000018.1:78368-79892_132
AGGAAAGTTGAGAGAAAAAGAGGAAGCACGGGACTTTTCCTTTTTCTCCCCGCATTTAAATGACTGTATCCACAACCGAC
>QEAN01000018.1:78368-79892_1056
AGCCGATCCTGTCTACGTAACACTACAATGCTAGGGTGTACTTCAGGATCGGCGGAAGTAAGCATCTTCAGATGTTTATA
>QEAN01000018.1:78368-79892_1320
TTGGGGGCATGGCTTACATTAATGTGGAGTTCTTTGGAGGGTTTTCTTTTTCTAAATGATATGCTATTTACTACGCATCT
>QEAN01000018.1:78368-79892_1444
CTGGATTAGAAGGCGGCACCGTCGCAAAACTACAGCGCTGTACCTTCACGTCAGGGCATGAGTGCTTATCCCTGCTACTG
>QEAN01000018.1:82406-85576_0
GTGAGGTTGGTTGCTGGTATAATGGTATATGGTTGTGATAACGACGGGTCAACGATGTGTGCAGCCAGCCGCCAAGGCGT
>QEAN01000018.1:82406-85576_124
GCCACGGGGGACCCAGACATTTGTGCCGGAGCGAGCGCGAGGGTGCGGGCGTCGGGCGTAGGAAGCGAGGCGCATCTGTG
>QEAN01000018.1:82406-85576_248
CACAAGACTTCGTCCAAGTGCCGTCCCTCCCACAAATGGGCGTGAATTAATAAAGAAGTAAATAATATAAAGAGGGCGAT
>QEAN01000018.1:82406-85576_372
GCCTAAGCCCCACTGGCATGCCATCCTAAACATACATTCAGAGACAAAGCGTGGTCTTTTTCCGTACGCATTGATTGTGT
>QEAN01000018.1:82406-85576_496
TACGGCGCTGTGCTCTGCTGTGCGGCTTCATTGCATTGATCCAGCGCCTTGACTTTACTAGCGGCCCGCCGATGGAGCTG
>QEAN01000018.1:82406-85576_620
ACAATCCATCCACCTACTGCGTATGGACATGAACTCCACTCACATGCAATCATCAACGTCAAACAAGATCAAGACTCTGT
>QEAN01000018.1:82406-85576_744
GCCACTTTGACAACGCCGACTTTGATCACATAAAAGGCCCTGACATAGTACAATGGGTCAAGCGTACTGGCTTCCGGAAG
>QEAN01000018.1:82406-85576_868
ACATCCTTCGCTCGCTGTGAGCTGGAGCTTGGTGTTTGGACATTCGTTGGATACGACCCGACCTCTTAAAAACCTCTCTC
>QEAN01000018.1:82406-85576_992
TGTACAAGTCGAAGCCCTCAAAGTAGCCACCCAGGGCGAAAAGAAAATGACATTGGCTGAGTGGGCCCATTACTTCCAAC
>QEAN01000018.1:82406-85576_1116
ACACATTTCCCTGTCCTGGAACAGTTGCCTCCTGTCTGTGTTATCTTATAGGTCATTTCCTTGGAAATCTCCAAAACACA
>QEAN01000018.1:82406-85576_1240
ATTGGATGGAGCAGATTTGGCCTCAGCACAATAAGAAAGAAAATCTCTACCCATGCGTGCAGCTATATTGTCTCATGAGT
>QEAN01000018.1:82406-85576_1364
TTGGCCCATGTCTTCCGACTGATGCAACCCCCCCCCCTTTGAGCAGTTTCCACATTGACTTTGGAGGGACGTCCGTATTC
>QEAN01000018.1:82406-85576_1488
CAGCGCAGTCATTGTGTTGATGTTTCCATCCTATCTCAACAGATCTTTTACTTTATCGAGCCTACTCCACACAATCTGCT
>QEAN01000018.1:82406-85576_1612
TTCTTGGCGATTTGGCAGACAAGTGTGTAAAGGTCCATCTCAAAGCTGGAAATACGTAAGTCAAAGTATTCGACAGAACA
>QEAN01000018.1:82406-85576_1736
TACCGACCGCATGGGTATGCGCCCTGATATTCTTCCCACATCTTGTGCTTGCTTATAAACTGGAACTACTAGATACATTC
>QEAN01000018.1:82406-85576_1860
TGCATGGCCTGAACATTCATGGTCAATTAGAAATACGGAAAATCGAACTACGCACCGGAGTCCCAATCAAGTTTACTTTT
>QEAN01000018.1:82406-85576_1984
AATCATGCTTGAAGGTATTTCCGCCGATTCCTTGTCGTGCGGGTCTCAGCAAACTGACCCTCTTGTTGGGTTCTAGCTGC
>QEAN01000018.1:82406-85576_2108
TAGCAGACTACTTGGAATCCCTCGTGGCTGTATCAGAAGGCCAGCATCCCGCCTACACAAATGAACGGAAACGAATCCGT
>QEAN01000018.1:82406-85576_2232
AATCAAGAAACTGAGGAGAGCAGTGAAAATGGAGAGTCTGACGAGGTCAGCCAGTAAAAGCCAATATATCCATAGTCAAA
>QEAN01000018.1:82406-85576_2356
AACGCCAAGACTTGTACCTTACGTCCCAATGACGAACCCTCGCCATTAGTCGCTGACGCTAGCTCGACCGATTCATTGAT
>QEAN01000018.1:82406-85576_2480
CTTCAATCAAGATAAAATTCGCCGCACCACCACAGCCAATGACGACCATAAAGTTACGCATGAACCCTCCCCAACCACCA
>QEAN01000018.1:82406-85576_2604
CAGCATAGACATTCTCACTAAAACGATTAAACGCAAAGAACTGTCAGATTCCGACTCTGATGACGAATCTGATAAGAAGC
>QEAN01000018.1:82406-85576_2728
ATATTTCACGATGAAGACATACAGGACACTGCTGATAACCCAATAGTAGATCAGGACTTCAATCATGAAGCTCACAAACA
>QEAN01000018.1:82406-85576_2852
AGGAGACTGCAATAACAAAGAGTGGTAAAAAGAATGGTGGTAAGAAGAGCAGCAACAGGAACACTAAAAGCAGCAGTGGC
>QEAN01000018.1:82406-85576_2976
AAGGCTGGATAAAAAGCTTGCATCCTTATCACGTCGCAGATAGGCGGTAGTTCTCCTTGCATGTTTTGCTAATTTACGCT
>QEAN01000018.1:82406-85576_3090
TACTGGTGTGACTGTATGTGGGGTGAGTACACCCAGGTAGTGAAAATGACATTTTTCTGCGAGCACAAAGCAGGGTCTGT
>QEAN01000018.1:88289-88504_0
GCCTACCTAGTAATGTACAATACCTGGTCGGGTAATAGAAATGATTTGAAAGGGCCACACGACATGTTTGTAGTTGCGCG
>QEAN01000018.1:88289-88504_135
GGCAAATATTATGTATGTGTTAAAGGTGCAGACAACTGAATAACACACGACGCGATATGATGGACAGCAGATGCACTGCA
>QEAN01000018.1:89666-90011_0
TGTATAGCACGTTTTTTGTCTCCTGTAGTCGTAAAATAAAGCGCTTAAAGTTCCTCTTTGGACAACCTACTCGGTGAATT
>QEAN01000018.1:89666-90011_89
ATCGAGTTGTAGCTGAACGGCCTCGCCAAACATCTGTAAAGACCCAGCAGTCGCATAGCTTTCAGCACAGGCTGCGTCGT
>QEAN01000018.1:89666-90011_178
TACTAGCCATCCCTACATCTGTCGTATATCTGGACAACCATTGATCGTTAAGTCCAAGTACCCAAGCATCTCAACGGGAC
>QEAN01000018.1:89666-90011_265
CAAGCCACCACATCAACTTGGACATTCCCTTGCCTCTGCCACTTCAATTTGCCTGAGTATCATAACCTGATTCTACAATC
>QEAN01000018.1:90423-90569_0
AGACGTTTGGTGTTGAAAGCTTTGTTGTTCATAACTCGTGTTTGATAGCATAGTGTGCGCTTCCCCGCATGGATGTTTAT
>QEAN01000018.1:90423-90569_66
GCATGGATGTTTATCGTGAATTTTTGCTGAATAAAATCCAATCAAACAACGAGGCAGCCAGCTAGCCAGAGGGAGTCCGG
>QEAN01000018.1:94105-95246_0
CGGAAGGTGTGGTGCATATAGATCTTGCGTGTAGGCGTAGTGCGAATGAATGTGGACCTCATAGGACGGAGCGGTTGCTA
>QEAN01000018.1:94105-95246_118
CGGACACTAGTTTTGACCTTTATCCAGTGTTAGCTCCCAGGTAACATCCATGGAATTTATTTTACTGACGTAGGTCAAAA
>QEAN01000018.1:94105-95246_236
TGTCTCTGCCTAGAGGTGTAGCGGGGGATTTCACCTTTAGCCTGGAGGGGCCTAAAGCGTCATGACCGCCCTCCAAAACT
>QEAN01000018.1:94105-95246_590
GGTCAAACGTTTCAGATTATGTATCAATGGGGCAAAGTCATAGGGTTGGGTGCCTTCCACGCTTCCAACAATATCAGTAG
>QEAN01000018.1:94105-95246_708
GTATACCTGGCTTTGATGGCCGTTACAGTCGACATCCCGCACCGTTTTCGTAGCGGGGGCGGTGGGTGTACGGATAGGCC
>QEAN01000018.1:94105-95246_826
TACTCAAAAACCCCGGACTCTAATCGCGGCACGCGGGACAATGTGACTTAGGGAAAAGTTACTCTATGACGGCAACTGAT
>QEAN01000018.1:94105-95246_944
AATCTATTAAGACATCTCCAGGACCAACAGGTATCCATCTCGATCCGACACGCCCCTGTGTACGGAACCACACTATTTTC
>QEAN01000018.1:94105-95246_1061
AGCGACGTCTCTAGCCCCACGACTATCACTACGACCAGAGTTTCCGGATGTGCTACCTACAGGCCGGTGATCGCAGTCGT
>QEAN01000019.1:911-1714_0
AGGCATCCCGCCTTCCTGTACACAGCCCGTCTTCCGGCAGCAGCCATGGTCGATTACACGGCTTCATCGTCTAGTTGCCT
>QEAN01000019.1:911-1714_121
TCAAAAGCGATTTCCATGCGAGATATTACCGTGATGGAAAACGGGAGAGAGAAAACATTTTGGATGCTTCGCGTGTTATT
>QEAN01000019.1:911-1714_242
TGGGCCATCTATGCGATGGACAGGACTGCCTGGAGGTACGGCAGTTCAATCCGAGCCATTCGTCGTGTCTTTGTGATTTG
>QEAN01000019.1:911-1714_363
TACAGACAGCACGATTCCTGATGCTTTCCGTATCATTCATTGAATTGTTCGTAAACCCTGTTGTGTAACCTGGTACATGA
>QEAN01000019.1:911-1714_484
TCGTGGAAATATCCGGTGTCCTCAAGCCCTCGTATCATCCTCAGATTGGGACTTTGACGTACTGTTCAAGGACGGCACAA
>QEAN01000019.1:3676-4197_222
CTAATTCGTTGTATATCTAGAAATTTACAGTATATGCACATACTAGACTTCCACTTAGAATTATACGCCATCCTCGTCCT
>QEAN01000019.1:3676-4197_333
TATTCCGTCAAACGGCGCGCCAAAGCATTTGATTGATCCGTAATCGCGCTTAAGAGGCCCCGGTCATTCGCCGCAATGCC
>QEAN01000019.1:3676-4197_441
AAAGGCTTCTGTGGATTGCCCTTTGACAGGTATCGGCCATCAAAGCATCCACAAAAAAAAGCAACGGACGGAAGGCCAAT
>QEAN01000019.1:5962-6870_0
ATATTTCAGTGAAGCTAGGAATGGTACGAGTCGTTTGCGCTGTGCCAGCCATGTCTTTTGGTAAACGTTTTATTACGTAA
>QEAN01000019.1:5962-6870_476
ACATTTAGCATCATTCCGGGGGGGGGGTGGATTTGGAAGCGGAACTGATCTTCGGTTTGCCGAGTTCAGTCATGTTACTC
>QEAN01000019.1:5962-6870_595
AGACATGAGCCTGTTATCCAAAGTAGACAAGTCTCGTTGACGAGCTTGATGATTAGCACAGATTCATGACCTTGCGCGAC
>QEAN01000019.1:5962-6870_714
TCAGCGACAGGAGTACCTACAATGCAGTGAAGTGGTCCAACCTCCGCGTAAGGATGCGCAACACTAGAGGTACGACGGGA
>QEAN01000019.1:5962-6870_828
GCTGTTTGGAGGCCTCGAGGTCTGTGTCGACGGCGTCAATGACAGAGTTGACGTTGTTGTACGCAGGAAAATAATATACT
>QEAN01000019.1:10060-10315_0
GATGTAGCTTTGGTAATTTGGTGTTCAAGATGTAGTAGGGAGCTGCATCTAATAGTAAATTTTTGCACACGTGTCTGCAA
>QEAN01000019.1:10060-10315_88
CAGTGGCATTGTTATGGTGGTGTCACGTCGATGAGGGACGTCCACGTTCCCTCTTGAAGCTTCCTGGAACCCCCCGACCG
>QEAN01000019.1:10060-10315_175
TCCGTTGTGTGCAACAATTAACCGTGTCAGTCTGGCCCCTTTCTGTGAATTTCTGTCGTTGAACAACCAAGAGGAATCAA
>QEAN01000019.1:11130-11377_0
TGGTGTGCATCATGTGGGAGGCGGGGGGATGCACGAGTGTAAATGGACGGCATCGAATCTGCATGCATGCATGTACAACC
>QEAN01000019.1:11130-11377_84
TACAAATGCCAGGAGCAGTGCTTTATAATAAAGGAGCCATGTCATATACTGTACAAAGTTTCAAAAGGGGGGCGCGAAGG
>QEAN01000019.1:11130-11377_167
TCTACGAGTACTACAATACTATGACTCCAAGGAGTTTAGACACATCAGGCTAACGGTGGTGAGTAAAGGAGGGTCGTGCA
>QEAN01000019.1:12319-12498_0
TTTCTTGTCCTTTTGGCTTATATCGGCACTCTAGGGAACGAACAGCGATCTGAGGCAATGTGCGCTGGCTCAAGGGCGAT
>QEAN01000019.1:12319-12498_99
GCGTTTTTCTCTTCAATAAATTTACTAGGTCAATGTTTCTGCCAAGACCTCTATTTGTTTGACTCTATTTGATTTACACT
>QEAN01000019.1:13953-14381_0
TTGTCAGCGAGTACTTGAGCAGGAAGCGAACGCTCGGGGCAAGGAATATCGGGTAGCCGTCATGGGCCTGGCGGTCTGCC
>QEAN01000019.1:13953-14381_116
CGGAAACGTGAATGCGTGCGAGATGCCGGTAGTCGTCGTGCCCTCGAGACTGCGCTGCCGCTGCCGCTGCTAACCAACCA
>QEAN01000019.1:13953-14381_232
AGCAATTGGAACAGAGAAGCGCAACCTCGCCAAAGTCTTTGTGTCAGCAGTAGCTTTACTCATACATTGAATCGTAGCAA
>QEAN01000019.1:13953-14381_348
CAATATCCACATAGCATATACACGCAACATACCATCAGGGCATCCGGGCATCCGGGCATCTCACATCCAACCATCACGAA
>QEAN01000019.1:15594-15907_0
ACCGTAACCACTCACTAATCATAAATACATAGCCGGTAACGTTATTACTCATATAATCTAACGCTCTTGTTTGTACTTTA
>QEAN01000019.1:15594-15907_117
TTCAGCTTGCCTCGTGACGACCCCAACGACGCCGAGTCAGCGTCGACGTACAACGATGCATTGAGTGTCGCTGTACTCGT
>QEAN01000019.1:15594-15907_233
TTCCAATTACATCACGCTCGAGACTCTACAGAACAGTAAATAATAACAGCATACAAGCCATTGAAGTGCAGGTGTCGGAC
>QEAN01000019.1:16936-17225_0
CTATTGTTGCTTGCTCTTAACACTCTATGTTTAGATTTATGATTTTTAGAAACCATGACACGTCACCTTGTGGTGTTGTT
>QEAN01000019.1:16936-17225_105
TACGAATCCAGTATCTGGATTTATGAATATTGGATAGACTGGAAATAGATTCCGTACACGACGGCAATTTCGATCTGTGC
>QEAN01000019.1:16936-17225_209
TAACTCAACTTTTTGCTGAGTGTGATCACAGAATCTAAACATGCGCCAACCCGCACGCATTGAACCATCACTCACCCAGC
>QEAN01000019.1:18997-20291_0
TGACGGGATGTACGTTGGACATGTCAGGCCTGTTAATGTGTCTAGAATTGTAGTTTGACGAGCCACATCCATAAATAGCC
>QEAN01000019.1:18997-20291_122
AGTGTATTGCATTGGTACAATGGTGTCTTCCTGTCATGAAAGAATACGTAAGTGGTGCTGACAGTAAAGGGATGAGAAGA
>QEAN01000019.1:18997-20291_244
CACTGGAATGAAGTGAAGTTATAATTAAATGCTTTGACAATAAACGACATGGGAAACAACTGTTGGTACTTTTCCTAATA
>QEAN01000019.1:18997-20291_1214
CAATTCGCTGCAGTTCATTCCTTGTATGTACAAAAAAGGACATATTTATGATACTACTATTTGCCCTGTACGCCCTCTAC
>QEAN01000019.1:21408-21820_0
ATAGGCGAGATTGCTCTACCTATTCAATATCCTCCTGTGCTTTGTGTTGGTCAACGTGCAAGAAAAACGACAGTGACCCC
>QEAN01000019.1:21408-21820_111
CAGCACGTCGGTGATGCTTATCGTACAGATTTTGCTAGTCTGAGTTTTTGATGTTACGGGCATCATCAAATGATGGCATT
>QEAN01000019.1:22362-23280_360
GAGATCGAAAGCAAACTGCTGAAAATTTGGCTCGTAATTGATACAAATTTTCCATAAATGATACTACTACAGTACACAGT
>QEAN01000019.1:22362-23280_480
CGACTTCCAAATGACATCATTCATATCACTCTCCCCTAACGTGTTTATGCCCGTCTTGGGACTTGACCTATCGGGCAGGA
>QEAN01000019.1:22362-23280_600
GTGTGAGTAGTCCTCACGCATCCGATGACGCCATCAGATAAAGGGTAGGAGTTGCAAATGAATACACGTATAATACGAGT
>QEAN01000019.1:22362-23280_720
CTGACCAACACGCATACGCCAGAAAGACATTCACTCAGTACAAAGTCTTGCGCAAACAGAATGTGGATTTAAAGCCAGTG
>QEAN01000019.1:22362-23280_838
TCTACAAGGGACTGCTCTACCACTACGCGGAACACTTTTTTTGGATAATTGTGGAGTGCGCCTTCACTCTACTACTTCCA
>QEAN01000019.1:24595-30451_0
GATCTCAACCGGATATTCGCAATTGTAAGGAAGCGTCCATAAAGTCAAAACATCCACACATCAAACGTTTGGCGTCAGAT
>QEAN01000019.1:24595-30451_123
GTAGTCTCCAGTGTCCTAGGACCCACATCTGCAACACCGGCCTGAACATGTATGCCAGATGTACAACGCCAGATCGCGCA
>QEAN01000019.1:24595-30451_246
TCAGGGGTGTGTAGAATTCATGCTGTCCAACTGTGAAGAAAGTGTGGGAGCGCTTTTATGTCAGCAAGCCATATCCATGA
>QEAN01000019.1:24595-30451_369
TTTTCCTGAACCCTTGATATGCGCACATACATGGGTCAATTTATGGTTCTCGCGTAAGTAACGGCCGTGTCACGATGTGA
>QEAN01000019.1:24595-30451_738
TGGCCAACTTGACCGCCATTGCATCGCCAGCTTCAGTAAGTTTTGTGAGGTTGGGGGCGTCTTATCCAAACACGACGGTC
>QEAN01000019.1:24595-30451_1107
TGTTCCTATTACGTAATACAACGTTTAACAAAACTGTTCCTGTTTTGTATGTCATTATATTGAAAAGAGGACAGGTAGCA
>QEAN01000019.1:24595-30451_1230
CTTCGACTCTGCAAGAAAATTGCACATCAAGGAGCTGCGCAGGTAGCTAGCCTACCATATACTAAGCTCTAGGACTAATG
>QEAN01000019.1:24595-30451_1353
GTGATGGTTGCGGCTGCTGAACTTGATACTGGCGAGAAATTATTGATGGTAATGGCAACTGGATACCGGTGTCGCGGAAT
>QEAN01000019.1:24595-30451_1476
CTTCAATACCCCGACGTTGACTTCCCCCTGCCACGACTGCAGTGACATCCTGTCCTTCAGTGGTTTCTTGTGACGTTGGT
>QEAN01000019.1:24595-30451_1599
TATTCTGATTTGCAGAAGTGTCAGTCTCGAAAAGTGCCACGTTGGTTCTGTGAGCCAACACAATTAACATTTACTCACAA
>QEAN01000019.1:24595-30451_1722
AATTTCCTGGGTAACGCGCTGAAAGAGTTGAGGTGTTGCCATTTGATTGAGTACCGTATTCAATGCAGTGTTGGTTTCAC
>QEAN01000019.1:24595-30451_1845
GCGATCTCGTGTTGCTTCCTATTTCAAAGATCGTGACACTATGTTACAACTCAGGAAGACCGTTGAATATCAAGCGCATG
>QEAN01000019.1:24595-30451_1968
GCTTCTGACGCAGCATGAGTAGCGTTGACCGTTTGTCGATCCTACGTAAACAGCAAAGTTACAAACCCAATCGCGGGTGA
>QEAN01000019.1:24595-30451_2091
TTTGTAAATTTACCACCACATCTTCAAGTTTTTGAATCTTTTCTGCCATCTTCTTCACCTGAACGCTAACAGGACCAGTC
>QEAN01000019.1:24595-30451_2214
CCTTCTCCTTTTCCACCGCACTAGGCACAGCTGCTTCTGCACTTTTCAGACTCGAAATTCCATTCAACGATTCCAGCTCC
>QEAN01000019.1:24595-30451_2460
CATGCCCGTCTTCCGATACTTGGGATAATAATTCTTTGGTGGTTTCTGCGACTTGTACTGCATGGTCACGAGCGAGCCTG
>QEAN01000019.1:24595-30451_2583
CCTGGTCCTAATATTTAGACTTTAAGATGAAATGTTTCACATCCATGAAGCAAAATGACAAAAGACGGTTATAATGACGT
>QEAN01000019.1:24595-30451_2829
ACTTTGGAGACACGACAGGCAGTCTAACCAATGATACTCACAATCCGGAAATCCTCCCTAAGGGCAAGTACATCTTCACG
>QEAN01000019.1:24595-30451_2952
TCCACTTCCACTAGATGATGGCGAAGTTCTTGAATAGTCATATCCTTGCCAACACCTTCCTGTCGCATCTTCTCAAGATC
>QEAN01000019.1:24595-30451_3075
GGGGAGCTAAGCGAATGTTTAAGATAGGAAAAAACTCCTAGCAAAGAAATACAAGCAACATACGTTTCAAGCTGTACCAC
>QEAN01000019.1:24595-30451_3198
TCGTTTACAGCTTTCACCACATCCCCCTGCAATGCTCGCACATCACGCTGATACTTCTCATGAAGCTCACTCAATTTGGC
>QEAN01000019.1:24595-30451_3321
GTTTCAGCTGCTCGAGCCTGTTCTTGATATTCTATCTCTAGAGCATGATATCGGGATTCCCAATCAAATACGATTTGTGA
>QEAN01000019.1:24595-30451_3444
ATTTTTGCACGAGCTTCTGTTTGTATATGTGACTGTGGGTCCAGTGGTTGATACATAATGAGTGACGATGGAGCAATGTA
>QEAN01000019.1:24595-30451_3567
GCTGACGGAGCAGCTGCAGATTCTTCTCCACCAGCAGTACCAGTGTCAGAAGTCGTAAAGCGTACGATTGGTGCTGTACC
>QEAN01000019.1:24595-30451_3690
GATGAGCTGTCGCGATCAGTATCACCCATCCAATCCACATCAAAAGTATCAATATCATTGAGAAGAATCCTCCATGGATC
>QEAN01000019.1:24595-30451_3813
CCGTGGAATGGTGGTAGATTGCAATGGAGCAGACATAGATTCCCCAAGCGGAGTAACAGGCGTGACAGAAGGTAATGATG
>QEAN01000019.1:24595-30451_3936
TGCTGCAGTTACGGTCGCCGATGCAGCCGAGGATGTTGGTGCAGATGTTGAAATAGTGGTCGGAGTATCTACAGCGGATC
>QEAN01000019.1:24595-30451_4059
GTTGATTGTGTGACTTTTGATGTTGAGTTTGAAGTTCACTGTCGTCAGCGTAATTGCGGTTAGCGAATCATCCAACTTAC
>QEAN01000019.1:24595-30451_5043
GAGCAATACTTTCTTCGATGGTTGTCCGCGGGATTTGATGTCGTGCGCTTCACGTGCTGTATGATGATGACGTCTGGTGA
>QEAN01000019.1:24595-30451_5412
GAAAAATACGGAGGCATCTGTTCCAGGCTTTGTTGCATATATATATCCCCTTGAGACTCGCGGTGTTTCTCCTCGAAAAT
>QEAN01000019.1:24595-30451_5535
GTGTATGTGTTATGCTTGGGCAATTGGGTTCACTGCTTAAAATTAGCTCGAGTTGATTGAGCATGCACCATCAACGTCAC
>QEAN01000019.1:24595-30451_5658
TGATAGTACAATAACCTGACCGCGTGATGCATGCTGCAAACATCATAATCCGCAAGTCACGTTCCGTCTTATGCATTGAT
>QEAN01000019.1:24595-30451_5776
ACTCTGAATATACTACCAACTGCAATTCCCATTGCGTCGCTTACACGCTAGAAAACAAAATAAACTCAGAACTTCATCCA
>QEAN01000019.1:33381-35259_0
GTGGCAGCTTGGGCCCTAGATGTTGAAGCTGGGGTCCTGATGAATCGCCTCATCATAATTGGCTAATAATGATCGGTCCG
>QEAN01000019.1:33381-35259_129
GCCCTCGCCGAACATGAAATCCAAACATCAAGCAACTCCATACCGACAAACACGCACTACCTCAAGAGATACCAGTATAG
>QEAN01000019.1:33381-35259_258
ATATCAGTTGTTGCGACAAGATCCGTGGCAAATTCAATCTCAGCAGAAACGGCTTTGAAATATCAGCTGGCTGATGAGTC
>QEAN01000019.1:33381-35259_387
CTTGTTGGTTCCTGTATTGGGGAGTTCTGTCAGTAAGTTGAATGGCTGTGCGGCTAGCGAATCATCCAGCATATGTAGTG
>QEAN01000019.1:33381-35259_1161
TAGTAGCACAGTGCTGGTAGTGCCAAGTGTATATTCGATTTACAACATATATACCCCTCTGGATGAGGGTCACCGCCTGT
>QEAN01000019.1:33381-35259_1290
AAAAAGGTAACACGACCGTCATATTCGTGACACCTCACAAACGCAAATTCTTAACATCGACTTCTGTAACAGAGTTAAGG
>QEAN01000019.1:33381-35259_1798
AGTGTTCCACTAGTTGAGTAGACATCGACAGACCTTAGCCGTCGACTCAACTCAGAATCTCTGCTGGAAAAGCCTCGACA
>QEAN01000019.1:36089-37104_0
TTGCATTTTCATGCATTACTAATGGAGAATTGACACTTCAATGGTTGTCGTTGAAAATATCACATATGAAAGTCCTACAA
>QEAN01000019.1:36089-37104_234
ATTACCTGTGAAAGATGTTAGACATCTTCGCAGACTCCTGCTCCTTTTACAGTAGAAGCTGTCTAAACTAATACTGCTGG
>QEAN01000019.1:36089-37104_351
TTCAACTGAGGAACACTACGGTTTTCTACCTTCCTCCAAACACAACAACAAAGCTGCAACCCTGCGACGCCGGCATCATT
>QEAN01000019.1:39298-39768_0
GATGAGTTGATTCGGCTTGTGTGTTATATACTGCGAGCTCTTGTTTCTAGATCTCAAAAGTGAGCTTGGATTTCTGGGTG
>QEAN01000019.1:39298-39768_130
TAGTGTCGAGAACGCCGGAACTTTAGACGGTCAATATACCGCGGTATGTCATTACACGTTCAGACTCTGCTTGATACCTG
>QEAN01000019.1:39298-39768_260
TTACGAAGCCCCGAAAACTCCCGGGCGTCATTTACCATTGAATGCGGCATCAGTCATCTCTACTCTAGCACGTTTATGGG
>QEAN01000019.1:39298-39768_390
CATTGAAGCAGATACTCGTCTCAACTACATGATTATACTACATAAATTATCACAACCTTCTCATTGTACGTGTAGCTCTT
>QEAN01000019.1:41405-44456_0
GTGGACGTCAACAACATGATAGGCTTTTTTCAGATTCAACGAGATATTGACGTGACAGAAGTGGGGCCAGGAGGGATGTG
>QEAN01000019.1:41405-44456_124
GAATGGGGCAATGGATAGTATGTAGCTCTGCGCGGCCGGCTTGCAGGGATTCGTCCTCATGTCATCCCACGGGCCCAAGC
>QEAN01000019.1:41405-44456_248
TACCTGTGGATTCTTGTAAGGCGGTGTTTAGAAGATGCTGAGCTACCGTGTCTGCTTGATCAGGTGGTTCAGGCAGTAGC
>QEAN01000019.1:41405-44456_372
ACCGTGCGAGCATATGAGTATACGCGTCAATCACACACACACACCTGCCTATTCATCCAAACCATAGCAACAACAGGACG
>QEAN01000019.1:41405-44456_496
GCCTGTACTTGAAGCATGGGGCCGGGAGCCGCTTGTGGTCATTGTTGTGATTCCCGTCAGGGAGCCTATACGATATATCG
>QEAN01000019.1:41405-44456_620
TTGTTAAGCGTTGCCACACGCACTCGCCGCAAACAAACAAAATAGAACCTCGACATTTTGGGCGCCAGGGCTGCCATTCC
>QEAN01000019.1:41405-44456_744
CTGTTCTGGTGTGTGTAAGCCTTATTAGTCGCAATCACGGCCACACCCATAGAACAATATGCCACCAAAGCGAACTTCAA
>QEAN01000019.1:41405-44456_868
GCCAGTCCATCAAGAAGTACGCCTTCGCATGAACCTCTTCCCCGATTGCTGCCTATTTGCCGCCTCCCTCACTGGCCATT
>QEAN01000019.1:41405-44456_992
ATCCCCCCTCCCGTAGGAGCCAAGATTCAAAAGGTATACTGTCTTATTCCAAGCACTGTCGGCCAAGTATTCATTGTCGG
>QEAN01000019.1:41405-44456_1116
TATATGCCCTAATCCCTGTGGTCTTGACCCGACTCTCCCCAACTTCAGGACCAGATGCCGCAGAACGGAGGAAACCTGCT
>QEAN01000019.1:41405-44456_1240
TGGTGGTTTGCATAACATGGTTCTTACAGCCGATGGTAAACTTCACTCTTGGGGATGTAATGATCAGTTTGCTCTAGGTA
>QEAN01000019.1:41405-44456_1364
CATCACCACCTCATTTAGGCCGAACTTCGCAAAGTGACGGTCCGAATTTCGAATCCATACCCGCACCAGTAGCGCTGCCT
>QEAN01000019.1:41405-44456_1488
AGCTGCTCTAACTCAAGATGGTTTGTGCGTAGATCCTCTTCCCACCGGACCCCCCGTAGATATTCAGAAAACTCCCTGAC
>QEAN01000019.1:41405-44456_1612
ATGCGACTGGAATTTTTGGTCTCACCCCAGAAAAGGAAGTCCAAGAGACTCCTTTGCTGCTAGACGGGCTCAAAAAGGTA
>QEAN01000019.1:41405-44456_1736
CGATCGTACGTAACCCATTCCCAGTATCATGGCGCAAACGGGAGCGACAAGAGAATCTCAACCTCCTTGTTGGCCCTAGG
>QEAN01000019.1:41405-44456_1860
GGAAGATTCAGCAACGACATACCGTCATGTCCTCATTGACGCCACGTAGCATCACCTTCAAGGCGCCACATGCAACTGAT
>QEAN01000019.1:41405-44456_1984
TATCCCTAATACCGGGTCCGCCTGCTCTGTGGGATGGAATAATTGGGGACAACTCGGCAATGGTATGAGGAACGATAGAG
>QEAN01000019.1:41405-44456_2108
GTTGGAGGAGCTGCAGGCGAGCACCATAGTCTATTTCTAGATAATCAAGGTATTTCTGTTTCTCTTCATTTCCTCAGTCT
>QEAN01000019.1:41405-44456_2232
GGCCTGTGGAAGAAACGAAACCCATCAACTCGGATATGACACTCCGGTAACAGACGAGCAGGGCCACATTATAGATCCAG
>QEAN01000019.1:41405-44456_2356
TTCCCATTTAATCCGTTTCTTCAACCACCACCGCGAGTAGTTTCCGTATCAGCAAACAACGAATTCTCGTTAGCTGTCAC
>QEAN01000019.1:41405-44456_2480
GCCATCAACTGTGTAACCAACAGGAAGATGACGACGACGACGATGGCATCAGTGATGGCAAAGACGAACCGTTTCCTTTC
>QEAN01000019.1:41405-44456_2604
TGGCCAGCATACAGTGCTTTTATTAGCTCCAAAAGCAATGGGTTGATTTGGGCGACAGGGCAGGAATCTACTAGTAATGT
>QEAN01000019.1:41405-44456_2728
TTTATTTATCTACCTCTAGGTTGTCGGGCTGCTCTTATTGTACAGACTCCGTTCTAATATAAATTCCTCACTTTATTTTG
>QEAN01000019.1:44840-45005_85
AGACGTGGTGTTAGCACTTCAAGCTAAGCCACACTCTCAAACTTACGTACCGACAACTCCCTGCTGAGCTCATAGTTGCA
>QEAN01000019.1:47060-47351_0
AGTAGTTATTGTAGCTGTGTGCTTGTGTCTGCATTGTATTTGTATGATGTTTGGAATAGTGATGTGAGGAATAATGAAGC
>QEAN01000019.1:47060-47351_106
ATTTTTGCAGGTCCAGCGTAGCGGATCATGCGAATGCAGGCTAAATGCGAAGCCCGCGTCACGTAACATTGCCGTGAATT
>QEAN01000019.1:47060-47351_211
TTCTACCTGAACTAGAAACCGACCATATTGCTATGATATATATAAGAAATTGCATTGTAGGTGATCTGATCTTTAGTTCG
>QEAN01000019.1:49086-49242_76
ACACTGTACAATGCAGGGGTCGTTGAAGAGCGAGGCCAGTGTGTCCGACATCCAAAACTGAAGCGGATGAGGCTTGGTTC
>QEAN01000019.1:52974-54845_0
TGGGGCCCCTCAAACCTTCAAATATTGCATTTGAATGCGTCATATACCTCTGTCCTACAATAGACGTGTTCTTGTTGAAA
>QEAN01000019.1:52974-54845_640
CACGAGTGAAGGACGGGGGCACCAGACTCGAGCTAGAAATAGCTACAGACGCCTCAGCGCCGGGCCCAATCACGCACAAC
>QEAN01000019.1:52974-54845_768
GTGTGAGGAGGCACCCGTCGAGAGCAAAACATGTATGTTTGGGAAGTAAGATGGACGGAAAGCCATGGACAAACCAGCGC
>QEAN01000019.1:52974-54845_1024
TGACATTTCATTCACTTCATTTTACATTTCACACTTCGAAACCACTATTTTTAGCCGACCTTACCGTAAGCAACCATGGT
>QEAN01000019.1:52974-54845_1791
ATCTACAATCCGATCAAACTCGTACAAAATGGCAATCTTTCTAACGTACAAACGCAACCAAATGCAATGAGAGGTATGTA
>QEAN01000019.1:62063-62764_621
AAAACGATTGAGCAACGGGAGAAACGCTCCGAGCTGACCACCACCACCACCACCGCCATCGCTCAACAGTCTTGGACACT
>QEAN01000019.1:66239-67142_0
GCATAATTCATAATGCACGAGGACAGAGCATAGATGATTCTGTTTATGCCTGCACAAACACATCACTGCATCGTACACAT
>QEAN01000019.1:66239-67142_590
TATGTGAATATATATCATGTCAAGGAAGTCTACACTTATCAAATCTTCTGTCAAGGGATCTCCGGAATATCACGATCCAA
>QEAN01000019.1:66239-67142_708
TTGCCAATATTGCAAATACAACAGGGAAGAGAGAGAAGGAGACCCACTCGGTATCGTGCATTAATATACGTGGCTTTTTG
>QEAN01000019.1:66239-67142_823
GATGGTGCTCGGTTTCTATTGAAGACCGGTAGCACAATGAACACTGATGCCAAGTTCCAGAGTTTGATTGTCAACACAGC
>QEAN01000019.1:67733-67924_0
ATATTGTACTCTGGATATGTGCATGTTACGTGTGATGAATGCAACATAGAAACGAAGCCATATTCTATTGAATCAGCAGT
>QEAN01000019.1:67733-67924_111
CCTGACAACACAATGTCCCTGCCACTACCACTTGACTATGATTGGTACATGAACTTGGCATAAGCAGACAAACTATGTTA
>QEAN01000019.1:69331-69963_0
GTAGCTGCTGGTATAGTGCTGGTCCGTTGGTTAGAGTGCAACTACTTCTTTGCTCAGTTGAGTGCCTACCAGTGGTTGTA
>QEAN01000019.1:69331-69963_111
TCGTACCGGTCGGCGGCCGACGCTAGATGGTAGATCGTGCCTGCCTCACGGGATGCAGTTGAACGTGTCATTTATTGGTG
>QEAN01000019.1:69331-69963_222
GTGACGCGGCTTGTATTATACTCATATAAACTGGGTTCTCTACCGCTTCCTCACGATTTGTCAACAACAGACTCACGTTT
>QEAN01000019.1:69331-69963_333
TATAAGTCCGGCTATGTGAACTAGTGGCAGTCAAGGGGGCGAATGCTACGTAAATAAAGTTATCACCGGTCGATGATGTT
>QEAN01000019.1:69331-69963_444
TTCAAAGGACGGTTGGAAGATATCTCAGCAGCGTAAATGGCTGTGTATTGTAAAACCGTAGACGGGATATCGCAGCCCTA
>QEAN01000019.1:70350-71245_0
GTGTGTAGGTGTGTGAGAACGTGTGGATATGTAGGTGAATGGTGGGACAGTACTGGTTGACCGACGGTCCCTTTTATAGG
>QEAN01000019.1:70350-71245_117
ATCACATCCCCGCGAGGCCCAGATGACTGGGGACATCGGTGGGAGGCATTCGTTGTCTCTTTTATGACGAGGAGAGTGTC
>QEAN01000019.1:70350-71245_234
CAATTTGGAGTTCACATTCGCGCCAACAGTCCAGCGAATCGCCCTGAACCGCAGGGCTGCTCCCGTGATGATTTAAGCGG
>QEAN01000019.1:70350-71245_351
CGTTCAGACCTTGATCACTTGATAATGCATTCGTAACGAAATAATTTATTGATAAGAATACTTTTGCTGTTCTCCTCAAT
>QEAN01000019.1:70350-71245_468
TTTCTCTTACACTAGGCTCCGCATCAACGGCATGTTGATGACTCTATTCAGTATATACCCCTGGTCATGAAATATATGCA
>QEAN01000019.1:70350-71245_585
GAAATATGTCTACTCGACATACCTTTGTCGGCTACATGCACTACAATAGCACCATTATGGTTTCAGGTCTCACACGATAG
>QEAN01000019.1:70350-71245_702
GGGTCGTAGTTGCAACTACTGGTGCTGTATCTTAACGCGTCTGCAGGCCATGTCAAACACACTCGGTCTGATGTCTCCCT
>QEAN01000019.1:70350-71245_815
CATTCGACATCGCACCGCATTCTGATCATTTAAAAAAAACCTCTTATACGAAGCAAATCCAAACATAGGAGGAAGCAGGA
>QEAN01000019.1:72542-72967_0
ATGCACCGTGATTGTTGTCTGACAGCATCTGATAAGGCCAAACGCGTTGTGTTTATCAGCCGCACCAGTACCACCGGTGG
>QEAN01000019.1:72542-72967_115
ATGCCGAGTACCCCCGTGTAATGACGCCTTGCTACCCTGTCAATATATATGTCTCTACGAAGCCAAGCGGGCCAAAGACT
>QEAN01000019.1:72542-72967_230
TATTTGGAGCATGTGCATATCGTGGAACGGGGGTAGGACAGCACAGTCATTGCACACGCTACGAATCACCATTAACCACC
>QEAN01000019.1:72542-72967_345
CGAATTACTCCTAGTATTACGAACATTGTAAAAACAAACCTTACAATTACTAATTAATATAGAGAACGAATGTACCAAAG
>QEAN01000019.1:79757-79965_0
ATTACCCCCATATATCCCCCGTACTTGTACATACAAGGTGTATATGCATGAATTCGTATTCAAGTTAAGTCTACATATAA
>QEAN01000019.1:79757-79965_128
CCTATTGCATTGCTTCTTGTGTTCATCTCAGCGTCGCTAAAGACAGCAAAACCCAATGTCCAAACTCTCTCAAGACCCAA
>QEAN01000019.1:81839-82273_0
TACCCAGGTATCCGACGACGGATGGAAGAGGTCCAGCATGTCGAACAAGAACGGCTGCATTGCACGGCACGACCCCACAT
>QEAN01000019.1:81839-82273_118
CCCTAGTGCTGTCACCACATGAATGTGCATTAGGCAGAGAAGAAACGCTCAAACGCTGACTCGTTCCTTGCCCCGTACCC
>QEAN01000019.1:81839-82273_236
CACTGTAGCACTACGTAATAATGGTTTGCGGCCTACCAACCCTCACGTATAACCAACACGGCAACACCTCCAGCATGTGG
>QEAN01000019.1:81839-82273_354
ATGAAACATGTCGCTACGCACTAACTTCGCGGTGCTCTCGGTTCTGCACAAAGACGCTTTCTATTGGAACCTATGCTGGA
>QEAN01000019.1:83665-84279_0
TCGATGTCGGTGCAAGTCAAACGTTAGTAGATAACGGGCTGACGGGATTATGAAGTCACGACTGTCTGCCCCGCGCGACT
>QEAN01000019.1:83665-84279_107
GACGACTGAACGTACGCCACGTGTACATGTACGATCCAGCACGCAGGAAGATCGCCACGGCTACCAGACAGCAGACACTG
>QEAN01000019.1:83665-84279_214
GGCGCGACAAGACGAGGACACATGCCGAGTGCTGCTGGCTTCTACCTTCACTTGGCTTCAGTCTGTCCAACTGACTTTGG
>QEAN01000019.1:83665-84279_321
GTCTCGCTCCAGATCGTACGTGTCACGGTGAATCCATGGCCATAAAAATGCAGTGCGCAACTCTCACGCCTCCATCTTGA
>QEAN01000019.1:83665-84279_428
ACAAAGTTTCCGTCATACGAGAGTGAAGAGCCTCATCGACCAGTACAGCTAGCATTCATTGCCTTGTCTCCTGGTATCTT
>QEAN01000019.1:83665-84279_534
GCTCGCGAAATCAATCTAAATTCAAGACAAATCAAGTGGCTCGCTGCACGACACTTTGTTGAGTTGACAATTACAACGTA
>QEAN01000019.1:85018-85580_0
ATCCTTGTCGCTTCATAAGCATGAGGAAGTTAGCGCTCCCGTTTGGTTGGTCTCGACTAAAGCGTATGCTACGTTTGTTC
>QEAN01000019.1:85018-85580_121
GGCACGTTGAACCGTCAGGTGGAATGGGGTGTTATTTCTACAGGTTTCATGATCATGGTTGAGAATGAATATTCTCTTCT
>QEAN01000019.1:85018-85580_482
ACGAGTGTCACGCCGGGTGTAATGTAAAACACATGCCGTCAAAACATCGATCCTTTTGGTCAGATACTAGAGTGTACAAA
>QEAN01000019.1:87888-88746_0
AGTCATTGAGCATTAATGATTTGTCAGCCTTCATTCAATGCATAGAGACAACGGTCGTCCAAGTGGCGTTCTATCTGTAC
>QEAN01000019.1:87888-88746_130
TTTAAAGTTAAAGTAATTGATGAAAGTCGTAAACAGGAAAATGGTGAGGGAATGATGGTGGTGATGCCGCAAGCCCTACG
>QEAN01000019.1:87888-88746_520
TAACACATTTAAACGGCAAATATCATCCCATCAAGGGGGTAGGGTAGGGAGTAGGGAAAGAACAAATAACAAAAATGATG
>QEAN01000019.1:87888-88746_650
CAAAATTGCTTTTCTGAAAGACTCCGTTCTATTCAGACATCAAACAATAGTACAAATAAGCTACAATAATATCTATGTGA
>QEAN01000019.1:87888-88746_778
ATTTTACAATACTTGAGATTACCCAGAGCCAAGAAATCTCAACGTGACTAGAGTTGTAGTGTATAACTACTCGATGGCAT
>QEAN01000019.1:91672-92510_0
TCTCCTCCACTATGGTATGCCCTCGGCTGCACACTCCACAGATTGGCTGTGACACCCTCGTCCCTCAATGGGCTTGCGAC
>QEAN01000019.1:91672-92510_127
TGAGCCCGCTATGTATGTCTATATTGTCGTTTTTGCTTGCGCCACCGACTCAATTATGTGCTCAACGCTTCGTAATTATG
>QEAN01000019.1:91672-92510_254
TCATTTATCTCCGAAGGAGGAAGGGATAAATCTACAGCGCTGTAACCATAGACGTTGTGTAACCACAGACTATTTCTAGG
>QEAN01000019.1:91672-92510_381
AACGATGAAAACACGCAACCCGGCAGTAATACATATTAATGCTACAATACCAGCCATCTCGATCACGCCTACTGAGTGCA
>QEAN01000019.1:91672-92510_508
TGAGCTCCTGACGTGGTAGCTTAGTCGAGCTAGCCTAGCTGCATATGATCGAAGGCTAGTTCGATTGCGGTGTCACCAGC
>QEAN01000019.1:91672-92510_635
GCAACCTGGTCCAAAAATTGCAAGTCAGTACATCCACATCATCCGATTGGACACGTGGCACTCGCGTCACTGCTCCTCGC
>QEAN01000019.1:91672-92510_758
ATATGATGTTCATGAGGTCCACGTGCTGGTCTGTTGGGCCTGGAGCACATGCTTCATCGTGAATCAGGGCAGAGAGACAC
>QEAN01000019.1:94744-95719_0
GGCAGCGTATTTGCTGGCCGGGCAGGGTACCTTGTGGTGTTTGTCTGGTTTGATTTTTGGGTTTTTGGACGGTTTCTTTT
>QEAN01000019.1:94744-95719_128
ATAGACGGACGCATTGAATCACCACATTACGATTATTTACATTCTTCAGGTGCAGGGGAAACGAGAGAATTTACGACGGA
>QEAN01000019.1:94744-95719_384
GGGATTTTGCCGATGCATAGGCAGAATACATGTATTAATAGAACTAAGCATCATTCAATAATCATTGCAGCTCACCCTAG
>QEAN01000019.1:96664-97179_0
TGAACGCAATCTTTAACAATCTCAAACCACCACTACCACCACCGATGTGTGTATTCGATATTGAACCTCATGATCCCAGA
>QEAN01000020.1:1822-2482_0
TCGGCAAGTAGTAAAGGAAGAATGCCGAGTCAGAGCGAGTACCGCGTCGCATACTGTATGTATGCTCATTGGGCGGCGAA
>QEAN01000020.1:1822-2482_116
CGTCCTAATCCGGCGGTGGCTCAAACGTTGGGGGAGAAGTCATACATATCCCTCCCAAGCCTCGATAGGCCAAGTATGTC
>QEAN01000020.1:1822-2482_232
ACGAGGCATCGTATCTACTTCTATATATTCATGATTGTGGCATTTTATAAAGTCAGTGAGTGCAATTGCTTACATTCTAT
>QEAN01000020.1:1822-2482_348
GATTGCCCAGGGGGTGGTGGCGGTGTGGCTGGCAGAGATGCAGCCGTTCTCCTTGCCGGTCTTCTTCCGGTGGGGGTCCG
>QEAN01000020.1:1822-2482_464
ATATAACTGTGACTTTTGCTGCGATACTGTACATATACGCCTACATACGCAATTGTTATATATGATACGTGGGGTGATAC
>QEAN01000020.1:1822-2482_580
CTCGTCTAGGCCTCGATTACAATTCCAAGTACCATCACCACGTGAGCTATTCATCACATACAATCGCAGGAAGGGGGAGA
>QEAN01000020.1:5929-6040_0
ATGTCTACATGCTTGCACTATGATTCACATCATTGAATATATCACCTGTTCAACATATTTTACAGCATGAGCAGTACAAG
>QEAN01000020.1:8102-8548_0
TGGTATTCCAATGATTTCACATTGCTGCTGCTGCCCGTATTGGAAAGACGATGATGACTGGTTGCCATGACTACGTCTCT
>QEAN01000020.1:8102-8548_122
TTTACTGTACTGTCTTTCTACTTGGTAATTTCGGATTCACCTCGTCTGCATCTGTCGACTTTATGGTCAGATCATGCCAG
>QEAN01000020.1:8102-8548_244
CGGTAGGGAGCTTAGCACGCAGCAGAGGATACGCTGACGGCATTTGCAGTATGACAGTGACAATCGTCTCATATAGACGA
>QEAN01000020.1:8102-8548_366
GCGGCCACCCTTAACTCAGGTGCCCTCTAACTCAAACTACGAAACAGTACTATATACACGAGCCAACACCAATCCACAGT
>QEAN01000020.1:9415-9629_0
CATGATGTAAGAAATGTAACACCATAGCATTCGCCATTTGATGGCGAGTCTCGCGTGAATTGCATAGAGTAATAGCATTC
>QEAN01000020.1:9415-9629_134
CCGTAGCACACACGATTGTTGATCCTACCCCTCAACTGAACACCTGTTCACGACAGCCATCTGTGCAGGCAGCACTGACA
>QEAN01000020.1:10583-10709_0
CTCTTGCAGCAGTAGTAGTTAGTAGTGGTAGTTAGATCAAACACATTCTTCCGCCATAGGCATTACACATTCACCCTCTG
>QEAN01000020.1:10583-10709_46
TCTTCCGCCATAGGCATTACACATTCACCCTCTGTTTGCATGATTCTTTATGTTTGTTAACTTTGTATTTAGATGTAGCG
>QEAN01000020.1:11881-11969_0
GTGGCCAGCGTGTCTGTATGTGTGCATGCACGGGCCCTTTTCGCTCCAACCAAACTCTTTTCTGTCGAAACACCCCACGA
>QEAN01000020.1:12940-13289_0
GTCCGCATGAACTGGGGATTTATACTATGTGTCCATACGCATGCCATGTTATACAGGATGTAGATGTAATGTTTGTGTTT
>QEAN01000020.1:12940-13289_90
CGTACCATAGGCTGTGTATTTTCAATGAAAGTCTCATCCTCACAATATGGGCGACTGCGGGACAAGTTCTGGTTTGCTTG
>QEAN01000020.1:12940-13289_180
GACCAGATTACTGTGGGCTAGCAGTTGAATGATACGGAATACGATGAGTCAAGCCGGTTACTACCACGCGGTGATAGGAA
>QEAN01000020.1:12940-13289_269
AACGTCAGTGCAGCTACAAACACGTTATACACAGCTACTAGTAGTACACTATGCTAAATTATGCGTCAAAGCCCCCCCCC
>QEAN01000020.1:14626-15083_0
GTGTGATGGTTGTACGAGTAGAAATGGGTGCGGCGGGGATTATGGACAGTTGAATATTGGGTTGATAGCAACAATATTCT
>QEAN01000020.1:14626-15083_126
TGTCGACTTGAAGTAGATCGTCGTAACTAGTGGGTCGGTTAGGAACCAAAATATGACTAGCGAGTGCGCTACAGCGAGCA
>QEAN01000020.1:14626-15083_252
CGAGTATCGAGGCCATCCAAACCTCATACTATGCTTACTATCAGGCCAGTGCACGTATCGCGTGAGGACAGAATTAGCAG
>QEAN01000020.1:14626-15083_377
AGAATTTAGTCTCACTTTGGAGCCGTGTGGTCATGTTCCTCCCGACTGTTTGCGAATGACCAATGTAATTGTATTTATTC
>QEAN01000020.1:16677-17008_0
TCATCAAACTAGTATATGTGTAGTTCTAGTTGAGTTTGACTCACTTGTCATCGGTGAAATTTCTTTTTACACGACCCATC
>QEAN01000020.1:16677-17008_126
GCTAGAAGCAATGAATGTTATAAAGCCCTTCATCGATGCTAGTAAAATTATGCGCGTTTGTGTCGCGCAGCGCCAGCGCC
>QEAN01000020.1:16677-17008_251
AGCACCTCAAAATTACTTACTAAATAGTGCTTTTAAAAGATAGTATCATCACAACTCAAAGCATAGGCCTACAAATCACA
>QEAN01000020.1:18069-19018_0
TGATTGACTTTGATGATATGTACCATCAATATACTTTATAATGTCTACTTATTGAGGAGTATATACATTACTGCGTCCAA
>QEAN01000020.1:18069-19018_500
TTCCACTCAACCACGACCGAGCAGGGGAGGAATCAGGATGCTGGACAACGGTCAACGCCGCTATGACCACAAATCCAGCT
>QEAN01000020.1:18069-19018_750
GTGGTATTGCTGAAAAGGAAGCTTTCGTGGCTTGCATGTAAGAGTACGTAATGTTGCTGTAGAGCGTTCAGCACGTCCTC
>QEAN01000020.1:18069-19018_869
AAGGTCAACAGTAGCATAATTTGGGCTTGAGATCAAATTGGGGCGTAGCAGGGAGTATGAGACGGGCATCTCAACCAAGT
>QEAN01000020.1:20592-20907_0
GACTCGTTCCCGTGGTCAGGAGCAATATCTGTGCAGGACAACAAATCCACGGAGAGGACAAAATGTTGCTGTCCCCCGAA
>QEAN01000020.1:20592-20907_118
GCGACAGAAGCGAGAATATACATTCAAGTAGCCTGGTTCATGTACAGTCCGATCACGTTGGAAGCTGATCAGTCTTGGGC
>QEAN01000020.1:20592-20907_235
GGTCCGATGGCGACGCGACGCGACGATTGGCATGCACGCCAAATGGGAAATGGCAAATGGACAATGCAATGCGACAGACC
>QEAN01000020.1:25003-26055_0
CGATCACGACGAAACTCTGGCACGGATAACGCAGGGAAAAAAGGAGTGGCTCCAGTGTCAACTACCCTAGCAACAACATC
>QEAN01000020.1:25003-26055_122
CACGACTTCAGGTTTAATCGACGACAAATCTCCCAAGAAGGAACTGTAGTTTCAGACACCTTCGAAGAACGCAGATATCG
>QEAN01000020.1:25003-26055_244
GCTGCCACCTGATACTTTTATTGCATGTAATTGAATTCATGTGCTGCAATTATAAAATGGATGGGAATGCAGAGGAAAGT
>QEAN01000020.1:25003-26055_366
ACCTGACCCGAGCTGAATTGCAGCATGCACGGATTTTTTAATTCGAGCGATACCCCGTATTAATCGCACAAGGTATAGTC
>QEAN01000020.1:25003-26055_488
GCTTGCAGTGTAATCGTCAGTTGCGTTCCTGTCATCGTTTTTGGGGTGCGCAAGCACAAAAATCGAAACAACTTGGCAAA
>QEAN01000020.1:25003-26055_610
CCCGTTCGATTCCCCTCGAGCGCAATCTCTGTTTCTATTCCTTGAACTCTCACCCTTTTGCTCCCGAAAGGAGTTACGTG
>QEAN01000020.1:25003-26055_854
TGGATCTGGAACTACAGGCCAAAAGCACTGTTGGCATTATTGTGATTTATAGAGTCAATTATTTTGCCCGCCGTCGGAAA
>QEAN01000020.1:25003-26055_972
CTCTGACTAGATATGAAGGTGGCCAGAATACAAACAAAAGGACATATGAACCATGTTCACTAGGAAGCAGCAGGGTGTAA
>QEAN01000020.1:28220-28397_0
GCTGGCCGCTTCGTTGTGTTCCTCGCGCTCTGTATGCGCCACGGTATGGCGCTATGTTGCAGAGCTTGGACTGCGACGGC
>QEAN01000020.1:28220-28397_97
GGCACTGCGCGGCATAGTCCCGCATAGCACCGTACAGCATCGCATCGTATAGCTATTCCCAACATCCGACAAGCGCCGAC
>QEAN01000020.1:30120-30813_0
CCTGCATTTGTAATACCTTATTATACCTCTTTTGAGCATGTGCTCCTGCTCTGTCATACAGAACAATAATAAGAATAATA
>QEAN01000020.1:30120-30813_123
TCTCAGAGACTTTTTACGTTTTTCCTTTCGCCGCGTGCGTCGATACGGCAGAGTTTATCACACTCATATCCGTGGATACG
>QEAN01000020.1:30120-30813_246
ACACCTCATTCTTGAAGTAAATGATGTTTTTTTTGTGCGTCACGCATACCCATCCTGCCACGCCGTCGGCATTTTGGCAC
>QEAN01000020.1:30120-30813_369
ATACATTTTGACTATATGGGTCGTGCTACCTGCCTAAAAACTTTCTGGATACAGTGGTCTCAAAGGATCCGAACGAGGCC
>QEAN01000020.1:30120-30813_492
TTCGCGCTGAAATGTAAAATGTAATGACAGACAATCTTTATATTGCCGCGGTCGGTCATCTCAAGTATTGAAAAACTATA
>QEAN01000020.1:30120-30813_613
GAGATTTCTTGATCTGGATGACAATTCTCAGTTTCAGATACGACTCCCATTACATTCATTCAATTTTATAGCACGAAGCA
>QEAN01000020.1:32365-32705_0
TGAAGTAGTTTCCCACTTTGGATTTGGATACAGATACGGCAATGTGCTAGGGCCCAGCTTTAGCTCGTCGATTCCGATTC
>QEAN01000020.1:32365-32705_130
TGGAACCTTTAAACAGTGACATGTTTTACACCTGGTGCCTGATGAACGCACTGCGAGGGCAGCATGTGGAGTTCGCAACC
>QEAN01000020.1:32365-32705_260
CTTCTATTGACAAAGCGAATAGCCAACCGAATTAAAGTCAGCCAGTGCAACCTCCTGATTACATAGGTCAGACACTGTTA
>QEAN01000020.1:33724-41252_0
ACTTTTTTGGTCGAGTCGGTTGATTATCCTAATCACGATCAAGCGGAGACATCTACATCGACTTCAGACTTGGCAGTTGA
>QEAN01000020.1:33724-41252_123
CACTCGTTACGGAAACGCCGATGATGGTGAGAACTCGTGGGAGTTTCGACGTCAATTGTTTTATCGCGTAAGCCATGCGT
>QEAN01000020.1:33724-41252_246
CATTATGATCACACTGCATATCTAGAGTGTGGTTGTACTGAATCCAGATATTCTTTCTCTGCAAGAATTGGTGGAATTTC
>QEAN01000020.1:33724-41252_492
ATCAAGACAGCCCAGACCCACATACTCCTACATATTTACTAGAAACACGAATTGTTGGAAGGATTAAAAGGACAGGGACT
>QEAN01000020.1:33724-41252_615
GATGGAGAATACTCTGCCATCATGTTCAAACCAGATATCTTCAGGCTTCTTGATTCGAGTACTTTCTGGTACAGTGATAC
>QEAN01000020.1:33724-41252_738
AGAGTAAGCATTTGAGCTCCTTATATTGAATTCAGTATAGCGAATATCAATCTGCCACATCTGAACACTCGTCACGATAG
>QEAN01000020.1:33724-41252_861
CGCCACCAATAGTAATCTATAATTCCCACTTCGATCTATCCGTCATCAGTAGATCTAAATCCTTCCCGTTATTACTATCC
>QEAN01000020.1:33724-41252_984
TAACCGGTGACTTTAATGTGGAATCACATGCTGAATTCTCACCATTGACAAACGCCGGATTTGTCGATACGTATGACATG
>QEAN01000020.1:33724-41252_1107
ATTTTACGGGAAGGTAATCAGACTTCCAGTTTGGACAAGCGCCGTTCTCACCTCATATGAATATCACACAGGCAAAATCC
>QEAN01000020.1:33724-41252_1230
GGCTTGACTGTCACAGATGCAGGTATTGATCGGTATCACGAGGTTGGAAGATACCCAAGTGACCATTTTGCCGTGTATGC
>QEAN01000020.1:33724-41252_1353
ATGTGTTTTTGTGTTAGCGCGGTTGAAATTGGAGTGGTTCCGACATAGAGTATAAAAACTTATTGTTTTGTCAGTAAAGC
>QEAN01000020.1:33724-41252_1476
TGCGCTTTCGACATATAGAGACGATGAAAAAAGACAGCTGATCATTCCAATTGTCGCAAGTTGACCCCGATTATATTACG
>QEAN01000020.1:33724-41252_1845
TGACTTCCGGCTTGTCGGCCTCCAGCCATTCGGGTTCGGCCAAACACAGCAATCAGCACAAGCAAGGAAAGGCCGGATTC
>QEAN01000020.1:33724-41252_1968
TCTGATTCCGTAACTCCTCCATCTTGGAAGTCGTGACAGCGTCCAAACATCAGCATCATCGGCCCAGACGCTTCGTTCGA
>QEAN01000020.1:33724-41252_2091
AGCTTTGACTTGAATGGATTCGAATGGGCAAAACCATTGAGTATGGAGCAGCACAAAGAACGGGAACTACTGTTGCTGGA
>QEAN01000020.1:33724-41252_2214
GCAGATGATGCTCCGGAAGATACAACGTAGACTGGATTGCGCATTTTGGAGGAGGCGGAATGTCACTGACATTGATTTTC
>QEAN01000020.1:33724-41252_2337
GCAGTATTAGGGTTTGGAAACGGTCAAGTGACAATGACGCATTCCTATAGAATCTCGTACGTCTTCACTCCCAAAGTATA
>QEAN01000020.1:33724-41252_2460
GGAGTCAAGGGACGTTTCGTATGATGATCAAAATACATCGGTTCTCACGCTCACCCTTCAGAGGGAAGGGATATGCCTCG
>QEAN01000020.1:33724-41252_2583
GTCTAGTCTAGAATTGACGTGAGGATCGTAGGATGGAAGAGTTGAAAAAAGATGAGGAATCTCTAGGCTCGCACCTCTAC
>QEAN01000020.1:33724-41252_2706
CATACCACCGACCCACGACAACCATCAATGTCAAAAGTGTTACACCACCAGCACCAAGTACTGACAACTGCAGTCAGCTG
>QEAN01000020.1:33724-41252_2829
ACACCAAACGCTTATACGAGTATGCCAAATCCTCCGCCCACCCAATCTTCATTGTCCTCCCAACACCAGAACACGCAATA
>QEAN01000020.1:33724-41252_2952
ATATAGAACTACCACCCATACTGGGCAAAAGCATTCCAAACACGGACTCATTTATAATGTGGTTCATAGCATGGAACGAG
>QEAN01000020.1:33724-41252_3075
ATGCAAAACTTTTGCTGGCAGCTGTTGTTGATGTAGCCATTACGTATGGGTTGGAGAAGGTGGAGATTTGGGATTTGGAG
>QEAN01000020.1:33724-41252_3198
ACAGATTTGAGAGGAGTGCTTGCATAGCTTTATTGGCGTATTGGGGGCTTCCGGGTGATACAGAACTTGAATGGCATTGT
>QEAN01000020.1:33724-41252_3321
GAAGCGGCTTCTCAGCGACGAATTATCGTAGTGGGAATGATCGACGTAATGAGTGATAATAAATCACGGTCGGATACGCT
>QEAN01000020.1:33724-41252_6642
AATAAAGTTAACACATTACATGGGCACCACGCATACTCGTATCTGGTCGCCACAGTGGAAGCGAAGTCATGCTTGTAAGC
>QEAN01000020.1:42570-44377_0
TGTTGAGTTGTTAGCTCAGGTTGTTGAAATAATCTCGATTTCGATGCCTGGAAACGACATTCTTTTACACCTCGCGCTTC
>QEAN01000020.1:42570-44377_124
CTGGGAGCGTCACGTCGCGTCGCGTCACGTCGAGGCAATGCAGGTCACTCTCCAAGTCACGCGACGCTCCGTTTCACAGA
>QEAN01000020.1:42570-44377_248
CGTGACACCATCCATCTATCCATTCATTCATCAAGTATCAGCCACTTACATTAGGTAATTTCAAGGCCTGGCGTTCTTTC
>QEAN01000020.1:42570-44377_992
AACGGAAGGCAGGTGGCAGCTAGTTGTCCGAATTAGAAGCTTGCAACGACTCGAGGTCCTGACATTGAAGCAACATTTCC
>QEAN01000020.1:42570-44377_1488
TCTAGGTGGGATTACACGAGAGAGTGTACTGCATTGATGCCGCCGAGGTCGTGTGTGCGCTCGAGTACTTGTATGCTAAG
>QEAN01000020.1:42570-44377_1612
CTGCAGCACCGACATGGGCATACCAACATTGAATTCTGATCGACTCACAATGCTGATCGACTCACAAGGGCATATCAAGA
>QEAN01000020.1:47557-47668_0
GATTTGCCGGGTCTGCAATGTAAACTTTCAATATAATCATAATCATTTTCTAAATATGCACCATCAAAGTACTGTGCAAG
>QEAN01000020.1:49162-49327_0
AGTTGCTTGCATCGTCTGTCGCCAGCGAGGTTAGATCAACATCCAACCTTAAGGTTTGATGCTCAATCTTGACGTTCGTA
>QEAN01000020.1:49162-49327_85
GCGTCGGTTGCATGATTGTATGTTGCGCATATTATATGTGTTTACAGGTATAACTTTCACTGACCATGCAAAAATACACA
>QEAN01000020.1:53604-54485_0
AGGGACATTATGGGAGTGGATGGGTGGGTGGCGTAGCAGAGCGACGCTTTGACGCGTCTTATTGTATTATCAAAGTCTTT
>QEAN01000020.1:53604-54485_115
GCAACGGGAAGATGTGGTGCGCGATCCGATGTGCTACATGCTGTATCGTGTATGCAATCCGAAGGCCATCACACAATGTC
>QEAN01000020.1:53604-54485_460
CTAAAACTGACGCATCTCTAGGTCTGCGGCGAACCATGGCGGAAATAAGCTCTGGTGGAGTGATGATGGCCTTGAACTGT
>QEAN01000020.1:53604-54485_575
CTTCCACATAGTTGCTTTCTTTCCAAACAGCTAATGACTCATAGCGAGTACTATGAGACTTTAGCTGTTTGTCTTGATAA
>QEAN01000020.1:53604-54485_801
TCTACGATCCACCGATCATGTCCGTTCCTGGCCGCATGACCCACGCGGAGGAAGCGTAGATGTACAGGTCGGAAGGTAGA
>QEAN01000020.1:56014-56286_0
GTAACTAGATCTCAGAGAATGAGCACATTGCTATAGGTCACGAGTGCTCAAGGTCTGTCTGCTCGGAAGAAGTGCTGAAG
>QEAN01000020.1:56014-56286_96
GATATCCGAGCTCCTGCTGTGGCAGAGCCTACAGATTGCTGTGAGCGAGACGCAGTACCATTACGCCGGTACTGGTGCCT
>QEAN01000020.1:56014-56286_192
CTGTTCTTCATTGTCCAGACGTAGTACGCCTATGCTCAGTATGCAATGTCACCGACAACGGCCACAGCACACTAGCAGTC
>QEAN01000020.1:58395-58565_90
ACACTGCCCCCTTCCTCCGTTCTTGTCCCGCTCACATCTATATACCGCTGACACCAAGAATCACAATGCAGGTGCAACCA
>QEAN01000020.1:62689-63151_0
TCTGTGCTCTATTCCGTTGATTTATGCACTTGACGGTGAGGACTGCGCCTCTTCCAGCATTTATTGATCATGACACGCGA
>QEAN01000020.1:62689-63151_128
GAGGGGCAAAACGCGATAAGCCGTCTTGTATTTCAGAAATGACGGGTTATGCTTCATAATAATAATAATAATAAATAAAC
>QEAN01000020.1:66721-67331_0
ATAATTACTCGAGCCTATAACTTTACTGGTATTTGTTGGATTATAACAATAGCGAGTTTTCGTTCTTTTCTCAATTGCGC
>QEAN01000020.1:66721-67331_106
TGCTTTGTCCAGGAACGCTGTGACGGTGCGCCCGTACTCTGCGTGTCTGGGCTGGCGTCTCTGCACGTCGGGCCATCGCG
>QEAN01000020.1:66721-67331_212
TATACCCTGTGCGTCAGACCCAAGCTGGACAAGGGAGGCCTCAGACGCGGCGGGGTCTGGGGCTGCCAGCTGCACCACCG
>QEAN01000020.1:66721-67331_318
TCATCGTGAGGTTATGTATGAGTTGTGCCATTCTATTTCTTTGCCATGCCATTCGCACACATATGCAGTTTAGTCATGCT
>QEAN01000020.1:66721-67331_424
TAATTAACCATGTCCACTATTAACAAATTTGTATTGCGATGTTGTTTCCAATGATGAAATGCAATCCGCTCGTCCTATTA
>QEAN01000020.1:66721-67331_530
ACGTTTACAACTACATACGTCTGGTGTACCGGACGCAGTAAAAGTTACTAAGAAACAGTGCCCGTTTTGACGCGAGCCCG
>QEAN01000020.1:70005-71077_0
AACCCGGTGCCAAGCCAGACTGCTTCGTGCCAAATATTTCGCAATTCCCCATCCAGAAAGACCGCTGAACATGTGCGCGC
>QEAN01000020.1:70005-71077_124
CCTTGGCTCACGGTCGTCAAAACATCGATCGATCACATCATCACAAAGACATGAAGATCCCGACGAAATTGCTCGGTGGT
>QEAN01000020.1:70005-71077_372
AGTATTATGATTTAGAATGCTGCAAAGTTATTCGTCAAGGCGCTTCAAGATTCGGAGTGTGTCCACCATCCAACATTGTT
>QEAN01000020.1:70005-71077_496
CTTAAATGAGTTGTTATATGGCCTAGAACGAGTCAAAAGTTTCTAGGCTCCTTCTCAATCGTCTCCCGCTTGATCTATTT
>QEAN01000020.1:70005-71077_620
ATGTGTTAGATGAAGAACGAGAAAGTGATCGTTTTGAGCCCTTGGCTGCAACGGCGGAGGTAGAAGATTTACGTCGTGAA
>QEAN01000020.1:70005-71077_744
GGGGTTCGGAGAAATCGTGCGTAAGAGGCGTGTTCCGTTTTTGATGATCAGGTGTAAATAGTAGATCATAATCCATGACG
>QEAN01000020.1:70005-71077_868
CAATTAAAATGACCCACCATGGCCAGCACATTTCCTTTCCGTTCCATGTCCATCAACTATATTACCTAATTCAGACCAGT
>QEAN01000020.1:70005-71077_992
CCAAGTGATGACGTGTGTATACTACGGTGTATTGTGGTGCTTTGATGTTTTACGCGTGGTGATTAGTGAAACGTCATACA
>QEAN01000020.1:75659-76601_0
CAGACTTGTGATGTCGGTGTTGGCCTGATAGTATCTATCATCCATCTATATATCGTGTCGTTCAACGCCGTCGTTTGTGG
>QEAN01000020.1:75659-76601_372
AAAATCTTATCACCTGCTGTACGTCAAGCCCATAGAAAGTGTCATGCGCCATGTACGACAATGTAGCAAGACCGCAAGGT
>QEAN01000020.1:79373-80900_0
TACTCCATGATTCTATGAGCTGCCCAGTCAAAGGCTAATCGATACTTCACATGCTTGGACACCTTATCCGTCACATATAC
>QEAN01000020.1:79373-80900_924
TGTTATAAATATAGTTGGCAGGCGCCAAATATACCGGACATTTATCTAAAAACCGAGTTATAAAATATATTCCAGCTTGT
>QEAN01000020.1:79373-80900_1056
CCATGGTTCCCGTCGATACCATACTTCTTCAGCATACGATTCATTATATATATGTTGGTATCCACCCTTCGCGTCTGTCT
>QEAN01000020.1:81276-84197_1240
TCGTGACAGTCAAAACTCTTGCGTATTATGTATATATGATCAGATACAATAGAGAACAAGAATGAAGTCCCTTTTACCTA
>QEAN01000020.1:81276-84197_2232
GGCAGCCTACTAGTATCCGTCAAACGAATGCTAGTTTAGTTTTAAATAACTGCTTGCGCCAGGTGGAAATTCATAGGGTT
>QEAN01000020.1:81276-84197_2356
GTAACACGGATCATGTGGAGGTGCATAGATATGTATATATTGAACGTTTGGAGCTGTTTGAGCGTTATGAATCGTCTCAT
>QEAN01000020.1:81276-84197_2604
CGTGGTGTATGCTGCGTGGCTGCACCAAACTTCGGTTGTTACACTACGTGTTATGTATATGTAACGTCGACGCGCACAGC
>QEAN01000020.1:81276-84197_2841
TGGATAATATCGTTGGGGATTTCGTTGCACGGCAAGTTGGGAATTCTGTCTTTGCATTTGATTGGACTTAGTAACCGTCC
>QEAN01000020.1:85252-85344_0
AACAATCGATGTCAACATGCTTTGTCTGAGCCACATTAGAGTTGCTCTACAGAATGTGTAGCATAATCCATATGAATATC
>QEAN01000020.1:89742-89996_0
GTCGTCGATGGGCGGATTGTGGGCAAGATGCGATGGATTGCATGCGACGCAGGGGCTCGGCTATGATATGCTATGCTATA
>QEAN01000020.1:89742-89996_87
CCCGATGCTGCTCCGATCGGTGCGAGCAAACAGCGAGGTGAGGCGTGGCGTGGGACCAAACGCAAAGAGCCTCACACGAG
>QEAN01000020.1:89742-89996_174
CTGCCCAGATCCGCTCCCATAAAACACGACAATGATATAGAAAGCCCTGTCGCCAAACATCCGTCAGCCACTACCCGCTC
>QEAN01000020.1:94393-94889_0
CCTTTCAGGCCAAAATCCAAATGGTTCACAAACTGAAAGTGCAATCAGATTAGTAATAATTACCACCTTCCAGAAGTAGC
>QEAN01000020.1:94393-94889_104
GCCTTGTTGTGATCTGCTCATATCCGCCGATAAGGGGTGCCGTTATGGGTCTTTGATTGGACAAGCACTTCTCTCCTGCT
>QEAN01000020.1:94393-94889_208
CTCGTCACATTGTTGCACATACATATACTCACGGCGCACGTCTTTACAATACATGACACTATCTTTATATAATTTTCATT
>QEAN01000020.1:94393-94889_312
ATGATATCGATGACTACTGAAGGGCATGCAATTGGCGACAAGGCATAAAAGACGGCAAGGAATGCAATTCTGACAAAGAG
>QEAN01000020.1:94393-94889_416
GTATGAGGGTGCGAGGGATGTTATGATATATGATACTGCAGCAAATTCCCACGCGGCACAAAGATTGTCGTACAGTCACA
>QEAN01000020.1:96244-97489_0
GCGGTTTGACTTGGCGGATGGAGGCGGATGAGGTGGTCTTTTGCGCTGCGTGGCGGTGCCGGGTATAGCCTGGTGTGGTA
>QEAN01000020.1:96244-97489_260
ATCCCACTGCGGACACACTCAGAGGGTCTTGTATGAGTCCATAATGCACGAAGCATTCGGTAACATTGTATTGATGCAAT
>QEAN01000020.1:96244-97489_780
AAGGAGTTCAAATCCTGGATTTTTTTTCTTTTGGTTTTGCTGCCAGATGCTGCGGAATTCCTGTAACTGGGTTTCGGCAT
>QEAN01000021.1:1-409_110
CTGACACCTCATAGCTGCCATGAAGGGTGTCCTGAATAGCTCAGAAGCAACGGCAAAACTATTGATAGCGTCTTCTATCC
>QEAN01000021.1:1-409_220
TTCTTATTGTGCTTCGTTGACGTAATAACTCGCTAGATCACCAACCCCCTAGTATAGTAGTATTTACCAGTGTCAAGCAC
>QEAN01000021.1:1-409_328
TAAGAAATCAATATATATTAAGTACGTGTAGACGGTAACTAGACATGACTACTATAAAAGTCCATTTATATGACCCTCCT
>QEAN01000021.1:2352-2885_0
GACGAGAGTAGTGGATGCGGCTGTGAATGATGGATGCAAGTTGAGGGTGGCAGTATGGCGGTAGAGGCTGGAGCTGCATG
>QEAN01000021.1:2352-2885_114
GACGTCCGAGGCTCCCCTGAACGGCCTGGCTGGACGGTCCATGGCATCGTCGCCACTCACCTGATGCATGCGCACCGCCG
>QEAN01000021.1:2352-2885_228
CCCCCGGGGGTCCACTTTCCTTTTATGAATACCCCTACCTCGAGTCTGACTAACCCCTCCCCCCAGAGACCAGTATCTGT
>QEAN01000021.1:2352-2885_342
TTATACATTAAAAATACATCAACCCACCGGTACACAACCATATAACCACGCCCTATTTACAAGAAAATTAGACAATAACT
>QEAN01000021.1:2352-2885_453
CCCCCCAAAAATATCCAGGTAGTGCCAGACTATAATCAATTCAAGTTCCAAGGCAAATGATGTACAATTCGTATCGCCAG
>QEAN01000021.1:7025-7304_0
CGACGGCGCCTGATGCCCGACAATGCGCAGCACGGGTCACTTAAGTGCACTCCCTTTGAAGCAATGCAGCCCACCCGCCC
>QEAN01000021.1:7025-7304_100
ATACCCGGCATGGCGGCTGCTAACGGAACCACGTATGACGACGATGGTGCCTACATTGACTATTCATCGTCATCACTCAT
>QEAN01000021.1:7025-7304_199
TCCTCCACTGATAATGCCATCTTGCTCATCCGACAGGCAAGCCCCACCTTCAAAACCACGTCCCGGCAATTTCCACACGA
>QEAN01000021.1:9599-9689_0
ACCCGCGCGCCTTTCCCATGTGTGTGTGTGTTTTTTTTGTTTCTCATTGTACTCTATCTCGCACAATACAATTCATCCAT
>QEAN01000021.1:10465-10615_0
CAAAAAAAAAAAATTCGCACAGATGCTGTAATTCATCCAATTTGTACAACATCACAATTATCACTCATGCATATATATTT
>QEAN01000021.1:10465-10615_70
ATATATATTTGGCAAAATACAGCATTAACATTTCGATCTACATTTCAACCAGACAACATAAAAGTACGATTGTGATCACA
>QEAN01000021.1:13561-14179_0
TTGCGATCGCATCGAGGCGGAAGGGCCAGAAAATGAACAACGACATGGCCGTATTTGACATTTGTGCTGCTGCAGATCTA
>QEAN01000021.1:13561-14179_108
CATATGTCATATGTCGAGACAGTCAAAACATGGCTCAATACGGCAAGTGCAGTAAGAGTGTATATTCCCAACCGAGATCC
>QEAN01000021.1:13561-14179_216
GCATGGTATTCGTCCGCACCAATATGTATAGCACACATACTAATGGCGTCGCTCATTGCCGAAAGTATCCTTGCCAAATG
>QEAN01000021.1:13561-14179_324
TGCCAAATGCAATAACCATTCTCCGACCATCTGCTCTCCAGCCATGGTGCTATTATGATGAATCACTCACAACATCCGTG
>QEAN01000021.1:13561-14179_432
CTTGTGATGTTATCGGTTTCATAATGACGTGGCCAACTTGCGACACAAGGACGCAACCATGGTGACAATATAATTGATGC
>QEAN01000021.1:13561-14179_538
CTGAATTATATCCTGATGGTGAATGTCAGCGATGCCGTGTTTTCAAAGTCCAAACGTCAAAGGCAACAGAAATAGACGAC
>QEAN01000021.1:17274-18207_0
GGGTATTTGGTTTTAGTATGATGTATTAGCCGGAATAGACTTGCGCATAAGACACAACTTTGGTGCTTCACGTCTTCCTA
>QEAN01000021.1:17274-18207_122
TTCCGTTGCAGAGACTGGCGCAGGCCCGAAGTGCGGCAAAGGATTGTATTGTATGTGTAGTACAGGAAGGTGCAGGAACA
>QEAN01000021.1:20785-21341_476
TCTTTCGAAGGCCCCCTCAGTAGGACGTACATCATAATCATCCATCATTCATCATTCGCTACGTACCGCCGATCTCCACC
>QEAN01000021.1:22561-22760_0
TTGGTCAGTCTGGTGCTTCTCGCATCAAATCTGCATATATAAACAACGACACCTCGAAACTAGTGGTATTGACACATACA
>QEAN01000021.1:22561-22760_119
TGGCATCGACAAACCAACGGCTATTGCATACGCTCTCCTTGCCGGACCTCGGTAATTGTATTGCGCCTCACAGTCACTGC
>QEAN01000021.1:25436-25806_0
ATTGACCGCTATTGCGTGCCGATGAATATCTAGGCTAGGCGAAAGGCAGCTCTACTTTTCCTTCTTGGACTTTGTGAGCC
>QEAN01000021.1:25436-25806_97
TTGGCCTGGCTACTAGCTTGAGCCCCTTGGACGCAAAAGATTAGAGCAGGGCAAAGGGCCAGAGGGGCCGGGGGAGCGAG
>QEAN01000021.1:25436-25806_194
GCACGGTTACGTAGTATGGTAAAGTAAAACACCGACCGACCGACCGACCAACCGACCCCAGCAGTATGTTGGAAGAAGGT
>QEAN01000021.1:25436-25806_290
TAAATGTAAATCAACATTCAGGAAAGTCATCGCATTCCCACATCGTCTCTTATCTGGCCTTTCTCTGGAACCATCTCCTT
>QEAN01000021.1:27349-28140_0
AATCTCTCAGTTTTTAAAGTAGTAGTTCTAACAACGTTGTCTGTAATCGCATGTTTGTTTGCACGTATAATGAAGTGTGG
>QEAN01000021.1:27349-28140_357
TGTACATAGTTGTTGTCAATTACATGGGTCGGAACGAGTGATTGACCGCAAAAAACCCTTATGCAGGTCATAGCTACAAA
>QEAN01000021.1:27349-28140_476
CAAATTCGTCATCTGTATAGATTTTATGTCATTAAAATCCAAAGCCCGGTTTTTCTTTACAGGCGCTTGTCACTTTCTTC
>QEAN01000021.1:28345-28794_0
ACATTCTCTACGAAGTCTACATCGTTTGATATAATAAATTTTTTGTGAGTTGGATTCTATAGTTCATATCCCTTCACTTC
>QEAN01000021.1:28345-28794_123
GGAGATGATTGACGTTTTCGATATGTATGGCCGAAAATGCAGACACCACAAAGTTCCTATGAACTACTTGAGCATGTAAG
>QEAN01000021.1:28345-28794_246
CAAATAGTACACTATAACCAAAATCTGCTATCAACCTGCGTACTGATATAAGACTAACACCGGCATTTGGCGCATATGAT
>QEAN01000021.1:28345-28794_369
TTCCTATTACATCATGCTTTGCGTCACCTAAACCGACAACGGGCGGATGATTTCCTAATACCAAACCTTCAAATAGTGAC
>QEAN01000021.1:37092-39233_1677
AATTGCGGTGATGTGTGACGGTGTGAAGGTAAGCATCATTGTTGTCGTAACATTGTGAAAATATTTTTTGGTTAATAACA
>QEAN01000021.1:37092-39233_1935
TGCTCCAAGGGTTATGCATGCACAACAACACACACTCCTGCATACTACACGTTTATGGTCTATAAGTAGATATTAAAATG
>QEAN01000021.1:37092-39233_2061
CAGCAATATCTCTATTCACCCACAGATGTACCTCATTGGAACGTTAATCCCGCCCCCTCTCAGCAGCTGCCTTCTCTAGT
>QEAN01000021.1:41590-41724_0
TCAGGTGGCTGATGGCTGATGGCTGACGGGCGTTATCAGGACGTACAGGATAGTGGCTGCCAATGGGCTATTCTGCTGGG
>QEAN01000021.1:41590-41724_54
GGCTGCCAATGGGCTATTCTGCTGGGCCAGAATGGGTCCCGTACGCTCGGAAGTTTGGACGGATCCAAAGTTGAGCGAGA
>QEAN01000021.1:43385-44469_0
AATTATACCCAGTATACCTAGAATAGATGACCAGACAAAAGCATATTTTGAGAGTACGCAGTTCTGCAACCTTGTCGCTG
>QEAN01000021.1:43385-44469_126
CACCTCCGTGGAATCCGATCCACGTTGCTTACAATTTTCCAATGCCTTTGTTGCGATCTTGCCAGCTTTAGCATCAGGTC
>QEAN01000021.1:43385-44469_504
AGATGGTGCTGCCAGAATAGTATGCTAGTGAGCAATGCGCGTGACGTGACACACCCATGGTATATAAAACAGTTCGTGTA
>QEAN01000021.1:43385-44469_630
TGTGTCAATTTTCTTGATAATCAACATATATAGACAACCTCAATATCCAGCCTTGTTCTGACGTTCAGTCCATCAAGAAC
>QEAN01000021.1:43385-44469_756
ATGGAGAAAGTACCATAATATAACGTCGGAGACTGTAGCAGAGTTACGGCGAATTAGATGAACCCAATGACGCGAGAGCT
>QEAN01000021.1:43385-44469_1004
TGTTATTACAGAGACTACTCGTCTCGTATTACGACCTCGTCTAACTGTATACCACCTCCATCCTTTCTCGCAGGTCTGAC
>QEAN01000021.1:45255-45690_0
ATACCGAAGCTCCTTGAGATTTGCCTTGCTGTTTCAACGAAGTCTGGGGCGAGAAAAAAACGGAGGCGGCACCACAGTTG
>QEAN01000021.1:45255-45690_119
TGCTGACACCAAGTCTCAGAGGAGAACAGCCACACGCATCGTTACATCGAGACGCTCGGGATTCAATGGCGTCATTCCGA
>QEAN01000021.1:45255-45690_238
TTCAAACTTGTATCTACTGTTTGACCTGACTATAAAGTAACTTTCCTTCTGATCAATAAACTCCAATTACTCGTACAGCT
>QEAN01000021.1:45255-45690_355
TCGTAAATGAGCTGTAGATACTCTAGATTACAAAGTGGGTTATGGTACAACAAAAGTCTGTAATCCTGCGGTTACAGTAT
>QEAN01000021.1:48017-48170_0
TGGAGATGCGGATGTGCTTGAGCGGGTGATTTATACTAGAGCGACTGTACTGTGTTTTCACATGGTTGATGAGCTCTATA
>QEAN01000021.1:48017-48170_73
CTCTATATCATGATGCACGACCATACTGCCTCCACCTTCACAAGCAACAATCTCGAGCTTCAGACTTACATGGTCGGATG
>QEAN01000021.1:52376-52660_0
CATGCTGTTATGGGACCTTCGTCAGATCTTGTTGACTTGCAACCTTCACAATTTCATTGTAAGATCCCAGAAAAGTGCAG
>QEAN01000021.1:52376-52660_102
CTCTTGCTCCCTCGACTTGTGTGGCTAGAAATCAATGCTTTTCACGTCCATGCATCCTCTCCACGCCACGATCTTCGCTT
>QEAN01000021.1:52376-52660_204
GAGCGCACAATTCCAAATGCCACACTGAAGGCGACATTTCATGGACACGGACGACCATGGGGGACGATCAGCCAAAACAA
>QEAN01000021.1:54269-55150_0
TCTCATGTGGATCATGACTAGTGCAAATCAAGCATACACGTATATGATTGATCTCTTGTAAGTGTATGTTAATGTCTTCA
>QEAN01000021.1:54269-55150_230
ACAGCTCTTCTGACGATCATGTGCAAACAAGTTCGTATATATCGCAGTTCAGTTCTATCAGTTTCCCCTATGGACAGCGG
>QEAN01000021.1:54269-55150_345
GTGTGGGTTGCTGCCGTCGATGACAAGATTCGAACTTGTGGAAAACTTTGTGGGAAATTCCAATTGATCTCTAATCAATC
>QEAN01000021.1:55442-55761_0
TTGTCAAGAACCTGTTGTCTCTTAACTGTGAATATTATAACTTATAGTCACATAGCCAAGCCAAATTTTTCGATATGATA
>QEAN01000021.1:55442-55761_120
AGTCGTCGTGCGTCATCATCTCATGCCCTCATTTCGAGTCTGCCAAACCGCCAGATCTAACATTTTTTTGCTCAAATATT
>QEAN01000021.1:55442-55761_239
GAGAGAAAGCAGCATTATATTATCCTATTTACTGGATCATTATAAGCACGAAATCACCACCATTTGAACCAATTCTCACA
>QEAN01000021.1:65068-65438_290
CGCACACACGCGTGTATAATGGTATAAGAGTGTATTGACGTACGATTGCTTTGACTGTCCGTTGGAATGATGCAGGAGAG
>QEAN01000021.1:65900-66286_0
ACATAGTGACTGTGCGGGGGGTGAGCTGTCCAGCGATGTGCAGTTCGCGAACCAGATTGGTGATGCAAGTTACACCATCC
>QEAN01000021.1:65900-66286_102
TTTTCGCGCATGTGTATTACTTTGGTATAGGATTCCCCTGATCCACAGGAGTTTGATGCAATGATATCCTATTGGCGGTC
>QEAN01000021.1:65900-66286_204
AGTGAATCACACCTGGTACAAAGTGCACAGACCCCGACACCTGCGCGCACGTCCGCGCATTGAGCCAGGAGAATGGGTTT
>QEAN01000021.1:65900-66286_306
ATCCGACCCGGCTCAGCATGTGCTCGGCGCATGGGCGACCTCGACGCTGTCTGCACTTGTCTCACTGACATCACCCCTCG
>QEAN01000021.1:68657-69795_118
ACAACGGGGTAACAAGTTTGTTGAAATGGGAGACACATCTGACACACCTCGCAATCATAGGATTACTAATAGACTATAGT
>QEAN01000021.1:68657-69795_590
TTCCAACGGTACTTACTGTGTACGGGCATGTCATAGTAACGTATTAGCGTCAGCCGTTGGATCAAAGATCTCGGGTTTTT
>QEAN01000021.1:68657-69795_826
TACACAACGGGTTGTGTTAACTTTATTGTTAGAGAGAGAAACATTAGGGCTGGGAGTAGTTTGCATATATTCTATCTATA
>QEAN01000021.1:68657-69795_944
CAGAGTGTTTCGATGCTGTCACATCTATTGTCGCTACTGTACTAGACCGCGTAGTTAGGCAAGTTCTGTCCTACAAAACC
>QEAN01000021.1:68657-69795_1058
GCGTCTCCCCAAATTTTTAATATGCCGATCGAAATTATTGATTAGCCTTCCACGTATAGCTGAAAACGCACACAGCATTA
>QEAN01000021.1:72854-73461_0
TTCCGTGTGGCTGGGGCGCCTCTCTATTATATATGGTGCACTGTTATAGTTGCTATATGGGTGCGAGTTGCGACCAGCAG
>QEAN01000021.1:72854-73461_132
ATAGCCGCGGGACTTGCGGGAAGAGGTACGTACTACGAGTAGGCGGGCGGGCGGGGGGGCGCGGGACGGAAATGGAGAGA
>QEAN01000021.1:72854-73461_264
ACTGAGTTGAGAAAAAAACCGAACAATTGAAGCTATGTGGCTATATTCCCCATTGGACTTCAATGCAAAGTGTTGACGTC
>QEAN01000021.1:72854-73461_396
GCTAAACCATCGCACCACCAAATTCCACGATGAGGCCGAAAATATAAGATGTAGTTATGGCGCTGTGAACGCCGTCCAAA
>QEAN01000021.1:72854-73461_527
ATCCATCTGGTACAGTCACACCCGGCAGGATCGCTTTCTACACAATCAACCTGTATTGATTACCAAGTATGTACACACGT
>QEAN01000021.1:74085-74176_0
ATTGTTATCGCCGAGCGACAAGTCACAATCCAAACTACAGCTGCTGCTTGATATTGCGCACTAGACCTAATTCACACCGA
>QEAN01000021.1:75346-75490_0
AAACTTTTTAACAGTAAAAGTATCTTGGTCATTCTCTATTGTGTCAACTTGCCACTCCGTGTACATAATCTGTTATAATT
>QEAN01000021.1:75346-75490_64
ATAATCTGTTATAATTCGTCCACAGCGAAATCAAACACCACATTGAAGGTTATAACTCTTGGTCTTGCAGAGTATGATTA
>QEAN01000021.1:76821-76916_0
TCCAATTCTGTATTTCGCTCAGGCGACGGGACCTGTGGACTCTTGGCTAGCCTCGGTTGGTGCACCCTGGTTGTGCTCTG
>QEAN01000021.1:77987-78426_0
AATTGTATAATGTGGGAACGGGTAGACAGTCGTAAAATTGAGAGCAAGGTTAGCAGGGGAACTTGATAGTTTGGCATCGG
>QEAN01000021.1:77987-78426_120
GCCTACCCATAATCGAACATACGTTCCGCAATTATCAAACATCTATACCCTGGTAGTGACCAACCCCGGATAATTACGGA
>QEAN01000021.1:77987-78426_240
TCGTCCAGTCAACATCATATTAACGACATATAGCATATTTAACATAGACAATCAAAGGTGAGGAAATGAGCCAGATTATT
>QEAN01000021.1:77987-78426_359
AGCATATTAACATAGACTCACAGTCTTTGTGACAGAGACCACTGTTTCGAAAATTTACAAGCGGAGTGTTGCTCAAGACT
>QEAN01000021.1:78793-79262_0
GTGTGTGTGTTTGGATGTTGTAGATGTGAAGCGGATGTGAAGCGGCAAACAACTTTATGGAGCATGTGAAACCGCTTTGT
>QEAN01000021.1:78793-79262_130
GTACACACACATCAGACCTGCAAGAGATCTGTCGCATCCTGTAACTAACATTGCCACACGAAACGTAGACACCACGCTCA
>QEAN01000021.1:78793-79262_260
CGCCCGCCATAAATGCAAAATAAAGCAATCTTCGATCGAGCTGAGATTGGCAGCGCGTACATGCATCGAGGCTTTATTCG
>QEAN01000021.1:78793-79262_389
CACATCGTATAGCATATACATTCATTCCGATGCCAGCATCGTTAATCCCCACTACATATGCACATTCTTACACTCTCACA
>QEAN01000021.1:79861-80376_0
CTCGGCATTGAAACTTTATGGGCCATATCAGGTCGCCGAATGTGAATTAAACATCCAAGTACATCGATCGGATCCGAGGC
>QEAN01000021.1:79861-80376_109
AAACATTCCGACCGCCATCTTCTTGTGCCTGCCTAATCTTTCTCCCAACAGTTTCTTTTGCATTCAATCCCTCTCGATAC
>QEAN01000021.1:79861-80376_218
ACGTGTTGAACTTCGCCTAACTAAGCATCCGTCTCATGGCGTGAAATTTGTCATTTTGTCATTTTGGAGCTACACTTTTG
>QEAN01000021.1:79861-80376_327
AATAAACATGCACAATGATTTCGACATCTGAACAGAATCCACTTCTTCCAGATTTTGTTTATTGGGAATAGACATCAAAC
>QEAN01000021.1:79861-80376_435
CCGCCAATGGGCTCATATTATTGTTCTGCCTGTTCATTCTTTGATACATTAACCCTCTCTCAACGAATGAGATCAATATT
>QEAN01000021.1:82495-83267_0
TTTGCTGGTGTATAGCTGGATAGACTAGTTGATTCCTTTGGGACTTGGTTGGATTTGTTGGAGAAAGGTTTGATGTTGTA
>QEAN01000021.1:82495-83267_116
CAATCACGATGTAAGAAATGCCTCGTGCTCATCTGCTAACAATCCGCCATTACAAGTCACCATATACCGTCAGGAACGTG
>QEAN01000021.1:82495-83267_232
TCCCAGCGTAACGTATACATATCAAGCTTGCTTCCGATTTGTAAGTGAGTCGCAGAGTCGCCGCACGAAAGTGCATCCTC
>QEAN01000021.1:82495-83267_348
ACAGGAATTCATTACCAAGTCGTCCATCTGTTATCATATTGATATCAACAAACCATATATATGTGAATGTGGGATTGTCA
>QEAN01000021.1:82495-83267_464
GTTCTCTAGCACACAGAGACAAAATTCTCAGACTCAAATCAAGAACAGTAGTGATAGTTTAGAAGTTGAACTCTTGCCTA
>QEAN01000021.1:82495-83267_580
CATCAATTGATGGTTATTATAGCAGCTGCGGATTAGAGGTTGATGAATTGAAACTCCATCGCGCGAAATAGAAATTCAGC
>QEAN01000021.1:82495-83267_692
TACTGAGCAAAAGTTACAAATACATATATTCTATAAAACTATCTGTGCATTTTTACCGCGTTTATTTCTGGTTGTCAAAC
>QEAN01000021.1:86421-86821_0
TAAGTCTGGCCATTTCTTCCAAAATCTTCCATGAGCGCAGAATGGAAAAGAATTCGAGTCATGACGCGTCGCACTATGTG
>QEAN01000021.1:86421-86821_107
ACTACTCACCGCAAAGGCTCCATGGAGCTGCATGGTTTTCAGACAGATATCAAAATACCAAACTTGTCGTTTTACGTGAT
>QEAN01000021.1:86421-86821_214
ATGGCTTTAATAATGGAGTTTTCGTTCTCATGGTATCATCTGATATGGGTAACCGTTCCTTGCTTGTGTATCCCACGTGT
>QEAN01000021.1:86421-86821_320
CTAAGCACCCTGCGGCTGGAGATTTCATAACATTGCGCGCCCCTAGCATACACGGGCTCAGCAGAAGCTAGATCCACTCA
>QEAN01000021.1:87333-88650_0
TCTGTTTCATTCCACACCTGATTTTGCGTGCTTCGTTTTAGTTCGCTAGTAGAATAAACATGCGGTAATCTCGCACCTTG
>QEAN01000021.1:87333-88650_124
GGTTGAAAACGCGAAATGAGTATCACCTGCGACCCTGTATTGTACAGTGCTAGCAATCAAACAGCATCCATGGAAATAAC
>QEAN01000021.1:87333-88650_372
ACTTGGCCGGACTAAAGTCACCTTTCCCTATAGCTACATGTAACAGGTATTACCTGCGACAGCCGGCTCACTGACATAAT
>QEAN01000021.1:87333-88650_496
AAGTGCAAACTACGATAAAGTGCGATCCCGCTAGTGATAAAGCCAGGCGTGTTCACTCTTAATTCTAATTTTTTTCATTA
>QEAN01000021.1:87333-88650_620
AGAAAATATACTCGATAAACTAATTTCTATTATTCTTGATAAAGTCTCCTCCCGACTACCCCCAAACTGGGCCCGTGGTT
>QEAN01000021.1:87333-88650_744
GCGTCATATCTTTGACAAGCAAAATTCTCCCAGGATTGACAAAATTTTCAAAAGCAGTTGCTAGTCCGAGATTCGTAGCA
>QEAN01000021.1:87333-88650_868
ACTGTAGTCGCTTGAGGGTACCTCTAGTCTCGTAGTCGTGACAATCACATGGTATGTGTAATAGTGCTGGAGGAAGTAAG
>QEAN01000021.1:87333-88650_992
ATGTACTATTTATTACTGACATATTCTCGCACATAATTACAATGTACGCTGAATATGTGCTTCGCAATGCTGCGCATTGC
>QEAN01000021.1:87333-88650_1116
GGCTCTTTACACAAAGCAGCTTTTAACCATGCATAACCAAAGGTGTGTACCTTGGTTGATGTTTTCCCCAAATTTGTACG
>QEAN01000021.1:87333-88650_1237
TCAGCATCAGCCCACGTACTACATCACTAATGGACTAAACATATACGATACACAACGCACAACGCACCTCGCACTGCTAG
>QEAN01000022.1:3925-4645_35
AACGGGCAACTTCCCTTTGATTCTACTGATGATGGATAAAGTGCGACACCCGATAAGAGGCAGCACAACGACAAGCAGTT
>QEAN01000022.1:3925-4645_156
AAAGCATGGTGGTTGATGTGGTGCTGGGGGATGGGGTTCACGGGCGTCCCTCCGTCCCGTTGCCCCGTCCACTACCCACC
>QEAN01000022.1:3925-4645_277
CATTGCAGAGCCCCTGGGAGCTACATACACATGTCCGGACATATGCACTCCATGTCTGGTTATGTCTCTCCAACTCTCCA
>QEAN01000022.1:3925-4645_398
ATTAGCACATTGGTAGGCGCCTGTACGGTTGCGCGCCTTTGCACGAGCTATCGCTCTATGCGTGTTTATACCCGGAACCG
>QEAN01000022.1:3925-4645_519
GTGCGCATGCTCTTATGTTCTTGTTTGACTGACATTGACGGCCAGACCTTGAACATTGGTGCGGAAGCCGTGGGCTCATT
>QEAN01000022.1:3925-4645_640
GCTCCATTATTAAGGATTAATCATTGAACTTGAATTTTGCAACTCGGCACATCCAATTCGACAAGGCACACCTATTCATA
>QEAN01000022.1:8608-9000_0
TTTCGCATAACAGTAAGCTGTATAACGCAACTGCTGAGAACATAAAATATGTAGTTGACGCACCAGGTGTAGAAAACTGG
>QEAN01000022.1:8608-9000_104
TCGAACAGGGCGGAGACAGGTTGCTTCTGTGTGAGAACGAGTGTGCGGTGCTGTACTGGCGAATTTAGGGGCGGAGGAAA
>QEAN01000022.1:8608-9000_208
GGTTGAGGCGGCCAGGAACATCGCTCATGTCCAAACAAGCAATTGATGGGTTGTTGTTGCAAAAGTGTTTGGTTAGTAGG
>QEAN01000022.1:8608-9000_312
ACGGAGGAGCCGAGAAGGAGCGTTGTTGCCTTGGCTGCAGAGAAAAAAAGGGACATCAAGTGCGTGTCTTATTATGCGTG
>QEAN01000022.1:10604-10836_0
TAGTTAAACGAGCTATGTATTTGTGCCTACGATCCACTCGGTAGTTGGTGCCAATATTGTACTAGAACGCTGTGTACCGT
>QEAN01000022.1:10604-10836_152
GAAGTATGGATACAAAAAATGATCTAGATCATATCAAGACGGAGTGGGCGAAATATGCGTAATCCAGTTTTGCAACGGGC
>QEAN01000022.1:11955-12765_244
AACTAGGTTATCACTAAAGAGTTGAACCGAAAGCACTTTGTTAATCCCATTGATACATCGGCACCGAGGGAAGTACGATC
>QEAN01000022.1:11955-12765_366
ACGCGGTCCACCAACTATATACATACGCGCTGGAAACGTTACTATCCCACGCAGAGAGTAGAATTCCCACACATGGTATG
>QEAN01000022.1:11955-12765_488
CCGGACCACTCCCGTGATTATCATTGTGGCTGACTGGATCATCTAAAACTTTTATTCCTGAAATTCAAATGCAGCTCCTT
>QEAN01000022.1:11955-12765_610
CAGGTCGTAGAATGGTTGGTAGAATTTTCCTTGTCAACTTCCTCGTGAACTGAAGTCCATTTCCCTTCACGGAGAATACC
>QEAN01000022.1:11955-12765_730
AGAATGAAGGGCACTACACTACTACATCATGCACGTGTTGCGTACTTGAGTCAACAATCCAATGCTCCTCAAAGACCTTG
>QEAN01000022.1:13983-14461_0
GCTTAGGGAGATGAAGTCGGCACGAAATGCGATAGAGCAATAGAAAGCACTCACAAGCTTAGTGGAGCGTTCTCAGTTGT
>QEAN01000022.1:13983-14461_100
CTGCGTATCTGTGTGAGGCTGTCCAGCGGAGGGCATCAATGTTGACATTCGGCTGTGGCGTGCATAGTGTGCGGACGCGG
>QEAN01000022.1:13983-14461_300
ACAAATAACCATATATTAGAATTCCGAAACCAGAAACTTGATTTGTCACGTGATGCACGGGGGTGCGTCCTCCTATGATT
>QEAN01000022.1:13983-14461_398
AAGTCCCAAATATTCCAAGTTTGCTGCGGAACACTAATTCACAGTAAATCAATGAACCAAAATAACAGTGCATAACAAGT
>QEAN01000022.1:16410-16694_0
CACGCAAAATCAAACCCCTCTTTTTTTATGTAAATCCTCCCTAGTTGATTTAAGTTGTCAGTGGCGGCCGTCGTAGTTCA
>QEAN01000022.1:16410-16694_102
ATTAGCATCAATGAATGAAGCATTTCATCTAAGGACGCTGGCCTAGTCCGAATGTGCGGCTTGCACGCGTTTGTCTCGAG
>QEAN01000022.1:16410-16694_204
GAAAGCCCGATGTTGCGTACGCGTCAATAGCACATCCTGGGTCATCACTGTAGGGCCATGCTTATACTTCACCAATAGTC
>QEAN01000022.1:17526-17790_0
TTTTTGGCCATTGTGTTTCCATCGGGCTCAGGAGCTGGATATCGGTGTACCGTAGTTGTATGTTGTGATGTATATAGTAG
>QEAN01000022.1:17526-17790_92
CTCTTTCAATTACAAGTTATAAGAACACACGTCCTTACATTGATCAGCACATTAATACAGACAGTGCAATAAATGCGACA
>QEAN01000022.1:17526-17790_184
AATTATTAGGTGATGATACTACAGTACTGGTGGTAACTTGGTTGTTGACAAGCGCCTGGGACACCCGCAAAGGTGTCCTT
>QEAN01000022.1:19440-20030_0
TCTACTGTCATATAAATGCGGCTAGTGTTAGATAGCCGTCCTTTACAGGGAAGCTGGGGCAAAGGTAAAAATTGTTGCTT
>QEAN01000022.1:19440-20030_128
GGTGGTGAGACTTTATCTAATATGTATGTGCATTTGCAATCCCAACAGGTCTGTGTAGCTGCATCTGCGGTTTGCTCATA
>QEAN01000022.1:19440-20030_256
ATATGAAATGCATTTCTAATCTTTTCCATGTATTAGATGTAAAATTAAGCGCAGTATACTATTCGGATATACAAACTACA
>QEAN01000022.1:19440-20030_384
CGTCACAACTCCATCTAGAAATTCCATACGATGGAATTTTGCAATATTACCAAACACGTGCATCTTCCTCCTAAACACAT
>QEAN01000022.1:19440-20030_510
CCTCATGTTAGAGGCTTTGACTTGGCGACACTTCTTACATTTGACATCCTGTAGTTGCCAAGCAGTCAGACGTCGTTGTA
>QEAN01000022.1:27929-28303_0
TGTCAGTAATGGTATTTTTAATCTGCTCAATGTGTTAGCAGAGGTGGTTGACGACTTAGTCCCAAGGTTGCATTTTTTCA
>QEAN01000022.1:27929-28303_98
GATGACTGTATTTGCTACTAGGACGTCAACCCTTGTCGGGTCCGCCCATTCCACTAATGCGATTACTACGCCATGCTTCT
>QEAN01000022.1:27929-28303_196
TCTATCCCAATCGGGGCTACGGCAACAACTACCCCGCCCAAAAATATATAGAACAAATAAACAGGGTGATACTCTTGCAG
>QEAN01000022.1:27929-28303_294
AAAGCAGAAGCAAAAATTATATCACAAAAATACTACTTAATCTCCAACTAACGCACTAGGCCATCAGGCTGCGATTATTA
>QEAN01000022.1:30828-34321_0
ACTATTCCCTTCCTCCGGTTCTGAGTGCGTTTTTTGTAAGTTGGGAAGAAGAAAAGCGTGAGTTGTCTTTGTACACAGAT
>QEAN01000022.1:30828-34321_127
ACGACCATCTGGTGCCAAATCAGGCGGATCATGGTCCCGAAGAGACGTGCAAGAATTTCGCAGTCAAAAAAACGTGACGC
>QEAN01000022.1:30828-34321_254
TCGCCAATATGTATTATAAGGAGAAAGAAGGTCCAGACGATGCAAAGGCTTTCATGCCAGATCCAGCCGACCAGACTCAG
>QEAN01000022.1:30828-34321_381
TCGATTTCCAGACTTCAAACCAGAGCAGATGAATAGAGGAGCAAATCCACGGCTAGCAAAGGTACTGTTATTTATATTGA
>QEAN01000022.1:30828-34321_508
ATTTGGGGACATCACTTCAGATCCAGCCGTAATCCTGCACCTTTCCACATAAAGTGGAATGTCCCATGCAGCGTGACCAG
>QEAN01000022.1:30828-34321_635
GGGTATGAAGCGTCTGCCAAAGAAACTCGCATTCTGAAAGAATATGTGGCTCGCGTGGGGGTTTACACGAAGGGGGGGTT
>QEAN01000022.1:30828-34321_762
GGACTCGAATTCTACATTGATTCCTGCACAGACGGAGACGCAGATCACAGTCAATCCCATCAAATCGTGGATAGTCCGCC
>QEAN01000022.1:30828-34321_889
GCCGGATCTGCGGTTGGAACTACCGTGGGTATGGCGACGGGATTAGGAACTGGAAAGGATTTACGTGTCGCATTGTCTGG
>QEAN01000022.1:30828-34321_1016
CATACAGTGTCTGGTGTTGTGTTTTACACATCACGATTACGATTTCGAGTATTATCAACTGACAAGTCATACCTCTTCGA
>QEAN01000022.1:30828-34321_1143
AGTGAGACTCGATGGAACACCATCGTTCAGCCAAGAAAGCAATCATATACCACTGGATTCCACCTGGACCGCACACAGTA
>QEAN01000022.1:30828-34321_1270
TAGGGTATGTAAATACATAGAGACTATGCTGGTGTGCATATTGGGGGCGGATTAAGACGAGTATTCGCGTTGTAGGAATG
>QEAN01000022.1:30828-34321_1397
ACCTCGAGAACGGACGGTGCAAATTTTGAACGTACGCCTCATAAACAGAGAGGATCTTTGTGACAACAGGCCTCCATGGC
>QEAN01000022.1:30828-34321_1524
CACAGAATGGGCAATTGAATGCCACCTGCGTCGCCTGCGTCGTTCCAACCCCGCTCTGGCTGCAAGCAATTACACACACA
>QEAN01000022.1:30828-34321_1651
CATCATTATTTGAAAGGTCGCCCCCCTTAATCATCAGCCCTTTAATAGATTTCATAACACTACCAGCGATGCAAGTTCCA
>QEAN01000022.1:30828-34321_1778
ACAATACCTGTCAATGGAGTTAGAATGCTTTAGTCACTTCATCAGTCCTACTGATATCGAGAAACAACAACGAGACGAAG
>QEAN01000022.1:30828-34321_1905
ATCCGGGATAGTAGGGTGGACGATGTGAAAGTTATTGTCCATGGATCATCTGCTACTCAGTATGTCTTTTGATTGTTGAT
>QEAN01000022.1:30828-34321_2032
CCTGTCAATTTTGCAGCTCACTTGCTCCCTAACATCGTAGATTATACCTACCCGACGCCGATGTTGATCTGGTTGTATCA
>QEAN01000022.1:30828-34321_2159
AAACGAGATACGAGCAGTCAATGGTATACGATCAGTACAATACATACCAGCCTCGGTGCCAATAATCAAGCTAGTTGATG
>QEAN01000022.1:30828-34321_2286
CGAACCGTTGAGTGGGTTGAAGCAGTGTGCAAGGAAGAACCACGGATTTATCCTGTTGCATTGTACATCAAGTTATTTTG
>QEAN01000022.1:30828-34321_2413
TGAATGTTATAGTGTACCTAGTTTAAAACCCACGTCGATTTTTCAGGTCTTGGAGGATTAACCATAGTAGTCATGATTGT
>QEAN01000022.1:30828-34321_2540
GGCCAACACTGGGAGACCTGCTGTTGAGTTTTTTCGCATACTACGACAGTTTTGACTACAGATGCATGATCGATTGTGGT
>QEAN01000022.1:30828-34321_2667
TCAAATGTCAAGACATGAAGTAGTCTTTCTCCACCCGCTAGACGAGTGCACCTGTATATCATCTCCTACGAAGTTATACG
>QEAN01000022.1:30828-34321_2794
AGGAATCATAATGTAATTGTTGGACAGTCTGTGCTTGTTCAGCTCCTAAATGGCCTTCACTTAGGGAACTTGGCGAGACG
>QEAN01000022.1:30828-34321_2921
TGCCAAAACCCACAATACCTGTGTTGCCACCGCTACCCGCTCAAGTGTCGTCACAGCATAGTAATGGAAGAGCTGATATC
>QEAN01000022.1:30828-34321_3048
TCCCATCATTACTCAAGGAAACGAAACATCGCCATCGGCTAGTATTAGTCCGAAAACAAGTGCGGATGTTACGCTAGGAA
>QEAN01000022.1:30828-34321_3175
GACAATCAACATCATAAACGACAAGCTCGACAATAGACTAGAGGTCTATGACTATAAATTAGGTAGTTCTGCTAATGGTG
>QEAN01000022.1:30828-34321_3302
ATCTAAACGTAATAAAGTCCGATGTCACGTTGCGCGGAATCAGTTTCATGACCTTTGATTCACTCGCATGGGCATAGTTA
>QEAN01000022.1:30828-34321_3413
TGTTCCTCGCGTAACTGGCTACAGTCCCACCCTGCGCCTCCAGTCGCAGCGACCAAGTAAGCAGCACAATATCGGCAACA
>QEAN01000022.1:35705-35954_0
TTGTCAACACAGCGCTTCCTCGGCCCCCTTGCTTTTACAGTAGATATTAGATGCTCCTACACTGCGTTTCGTATGTCTGC
>QEAN01000022.1:35705-35954_85
AGTTAGTGACCTGTGACACATTGAATGATGCTTCCCGCATGATCTTGTCCCTCAGCGTTCACTACGTGGCAGTCCGCGTT
>QEAN01000022.1:35705-35954_169
TACTACGAACGTCAAATTCCACCACTCAGAAGCATTCCATGAATCAAAAAGCAATCATGATACAGAACAGAGTAAAGCGG
>QEAN01000022.1:36506-36596_0
CCCCGTTTGCGGTATCTGAAATCATGGTGCTGGCATACCATCCTCAGCAGTCACCACAGTATTGTACATAAACTCCCACA
>QEAN01000022.1:38100-38321_0
CGCCGAGTGGGTTAAGGCAGAAGCAGCGTGCGAAGGTCGCTGGGGTTGCGACGTGACATGCCATACACGCCAGAGTGAAT
>QEAN01000022.1:38100-38321_141
CGAATCGTGACGGCCAAGGCGATATAACAAAGACATCAACTTTCGTCACCTCCAGTCCGCACAGAGATCGCTACCCAAGG
>QEAN01000022.1:39286-39476_0
ACACACTTATAATGTCGAAACTCGCTGATACGTGATGCCGATTATGAGGAGATACTTATTTTTAGATTAATTATATTGTA
>QEAN01000022.1:39286-39476_110
TGTAATGCTTAGACTCGTAGTTGTATCTCACCTATACAATTGTCATGTGATTGACGGATCTACGGTAGTGCAAAAGCGAC
>QEAN01000022.1:40960-41288_248
AACTGATTCCTCGCCACGTAGTCGTTCAAATGTTCACGGACAAATACTGGGAAATTATGTTCACAACGTGAGCGCTACCG
>QEAN01000022.1:43871-44344_0
TAGGACGGCTATGTGTTTGCGGAGCGCGTTGGCGAGAAACACGGCACGATGGCATCAAACCTGGTAGACTTCTGACGGCA
>QEAN01000022.1:43871-44344_131
CACTCACTGATCTACATTTTGTACATTACATACTAATTGCCGAATTGCCCTGTTGACGAGTGAAGTCGAAATGCTGTGTT
>QEAN01000022.1:43871-44344_262
CTCGAAACGTTGATAACGCCTGAGCCCGACCAAACCGCCAACTCTTGACAATATCTGACAGTCACAATCAAAATCCGACA
>QEAN01000022.1:43871-44344_393
ATGAAGCAATCAAGCACATTTGCGGTTCAACTTGTCATATATCAGTGGATTAAACAAGACCGAGTTCACCGTAGCTACTA
>QEAN01000022.1:45515-45725_0
GCGGCTTCTTGATCTACAGTATCAACTTAAAATCAATATTCAAACCCACGAAAGGACGAAACTGTGGCAATTTCGAATGA
>QEAN01000022.1:45515-45725_130
GTGAAGGCTATAGAGGTATATCTTCAAGTCTTTCTGCCACTAAATTGTCACTCGGACTTTGTTGCACTATAAAACGGTCG
>QEAN01000022.1:48224-49205_516
TATGGATGCACACAGGTTCACAACACCCAGTATTTCCATATGACGATGTAGGCGATCAAGCGTCCACCGGCTGATTGTAC
>QEAN01000022.1:48224-49205_774
GGCAATGACAGGCCGGGAGACAGCGACGCTGACTCGGTTGGCCATACCTCGCTTCATCAAATATCATTGCTCGGCGTCCG
>QEAN01000022.1:50879-51531_230
CAAAACAGCTCCATCGAACGACTGGGTCCTCGGTTCCAATGGTGCGAGCGCAAAAAACGGTGCTAAATGTCGTTGGAATA
>QEAN01000022.1:50879-51531_345
CCACTTACCAGCTCCATAAATGAGTGAGAGCTCACTCGAACTAATTTGCCCAACCCCAGGCGACGGTTCTTCGCTCTATA
>QEAN01000022.1:50879-51531_460
CCTTTTCGCGTAATGAAACAACTCGCACGAGCAAGTACATATGCAAGACACATCTCTACTTCGTCATATGTTACATTTTT
>QEAN01000022.1:50879-51531_572
CTAGTGAAACCAGAGATAATACATCTTCTCCAAACTTCCACGTAGTGACATTTCTCCAGTCCTGCGACCTGAACGATACA
>QEAN01000022.1:55170-55554_0
GCGGCGTCCATGTTTTGGTCTGGCGAGCTCCGTAAGAGTCTAAGCAGTATTTGAATGTGGGTTGGATATGCACATCGCGC
>QEAN01000022.1:55170-55554_102
CCAGTGCGACGGAGCGGATCACATGCACATGCAAGGGTAAAATGCGGAATGCGGAATGAGGTGCGCATTGTGGCGAAGGT
>QEAN01000022.1:55170-55554_204
AGGCGCTGGGTGACATGTTACTGCCCAGCAGCAGCACCACCACCACCACTACTACTACTACTAGGACTGGCTATATATAT
>QEAN01000022.1:55170-55554_304
CTTATCGCCCCAACCCCAAAACCAAGCGCTTCCCAACACAGCAGCTGCTGCAGCATGCCAGCAGACATATATCCAAAGTC
>QEAN01000022.1:57105-57456_0
AAAGGCTCTAGAACTTGCCCAATTAAAAAAATAGAAAAATAAACCCCCTGAATCATTCCTCTCCTTGTCCAATAGCTAAT
>QEAN01000022.1:57105-57456_91
AAATTTCTGTCACTTATGTAACGCTTACCGTCTTATCCTCTGTGATTTATATAGCAATAATTGGTGCATTAGGTAGTTTT
>QEAN01000022.1:57105-57456_182
TATTTTTGGGCGTACATAAGAGTCACCTTCTGGTCGCGTTTGACGTGTTCCAACTTCGGATCACTAGAGACGCATACGTA
>QEAN01000022.1:57105-57456_271
ATCTACACACACAAACACAGCCGCCGCCTGATCCCGCATAATTCCATCTCCGACATCCATTTACCTCCCCACACAGCCCC
>QEAN01000022.1:58486-58780_107
GTTGTGACCGTGCAGAGGCTGGGGTTGACAAACATGTCACTTTACTGAAGTATCCCTTGCTCTGGGAGTCCTCTCAATTT
>QEAN01000022.1:58486-58780_214
GTACAGCATTGACCCATGACCATTTCATGAGCGCGTGTGCGAAACAGGGCTGTCAGAGTCTGCTTCTGCATCTACGGCAA
>QEAN01000022.1:59333-59732_0
AAAAGAGTTTCGAATAGAAAGGAGTTTCAATTCTGGCCCGCGGTTGGCTTGGCCTGTTGGTCCGCCTGGTTCGCAGCATT
>QEAN01000022.1:59333-59732_107
AAGCATTAGTAAAATATATGATAAATGACAAAGGGAGACCACACATTTGGCTTTGTTGAGATACGACTGCACGTGGTGCT
>QEAN01000022.1:59333-59732_319
AAACGCAAGCTACTTACTACTCTACTCTATTATCATCATTGAGCTGGCAATATAGTAAAATGGATAAACGGACGTCATGC
>QEAN01000022.1:65500-65794_0
CTCACCTCCGCCAGCTGCAACCATGCGCCGGAAAAGGAAATAACCGTGCGCACGAGTACGTGGCGAGCCCAAAGTGTGTT
>QEAN01000022.1:65500-65794_107
TACCTATGGAATTGAGCTAACACCCTTGGACTAATGGAATTACATCTCTTGTTGGACTGGACAAGCACTGACTGTACAGA
>QEAN01000022.1:65500-65794_214
TAACTCGCTCCGGTTTTTCATGCAATAAGTAGACGACGATGTCTTGACGCATCTTATTTACACATGTAGCAATAAGAATC
>QEAN01000022.1:67463-69227_0
ACATTTAGATTCAACGTGGATACTCCTGGAATTTTCTGTGATAGTTTTGGCATCGGCACGTGATTAAGTAGATATCGTGA
>QEAN01000022.1:67463-69227_130
ATGGGGGTCGTAGTGAAGGTAGTGGCGTATCATGTATATTATATATGAATGACACTCGAAATCCTTCTTACATCTAATTA
>QEAN01000022.1:67463-69227_1684
GTGACACCCAGATGATCACGACAATTCCAAAAAAGCAACTACCACCAAACTGAACAGTCGAAACTAGCGAAACAAAGACG
>QEAN01000022.1:70915-73921_0
CGTAGGACGTTTATTGACTATATTGATAGTATTTTGTCTCTAGTTGGGGAGCAGGTGCATTCACGCGTCTGTAAACACTT
>QEAN01000022.1:70915-73921_128
AGAAATATTCTGTGCGCAAGCTTTATCCCTTCAGGCGACCTATCGCGACATCTCGGCTCGGGAGTCAGTATCACGGCGCT
>QEAN01000022.1:70915-73921_256
TGTTTTATATCGCTGGACTCATCCGTGATATTGCCTCGGGACTCATACGAACGAAATTGGAGATTACAATTGTTACGTAC
>QEAN01000022.1:70915-73921_384
GCCATCAGGTGTCGATGCCCACGAAACAGGCCGACTGGGATGATGATGATGATGAAGATAACCGCGAGGGTGGAAATGGG
>QEAN01000022.1:70915-73921_1792
CGTCAGAAGTGAGACAACCATCCTCCCAACAGATTTTTTTTTTTTCAGGTACCGAATAAATCATGTATCAATCAGTAAAT
>QEAN01000022.1:74439-76353_131
TACAGATAGCGGGAACTCAAGAAAATGATAACGACAGTTAAACGTAAATTTATGACGCGAGCCGCGGCTTTGAACTTGCC
>QEAN01000022.1:74439-76353_262
CATCTCATTCGTCGCTATGATAAAGTTAGTGTTGCAGTTCAGTAGTGTTTAGACTTAAGTGATCACTGGTAAATGGACTC
>QEAN01000022.1:74439-76353_393
GATTAAATGGTGTTACGACGAAAAAAGTATTAAAGCCCAGTTTATTGCGTCTTTTTCTTTCTCATCATTAAAACGAGCAG
>QEAN01000022.1:74439-76353_524
TACTTATAATAATTATATATTTGTGTTTAACTTGTAGCTGACTTACTTTCTCTACAGGTATTACAATAGATCATTACAAT
>QEAN01000022.1:74439-76353_655
AACGGTAGACACAAATATGTAACATGAGGTTGTACACAGCAGAACGTTTGAGTCCGTTCATACATATTATCCACGATGCT
>QEAN01000022.1:74439-76353_917
ACGAATATCAAAATGTGACACTAACCAAAGATTTAACACAGAGGAGACGAAAAGCACTGTTACGGTCGAAGAGGCTACAT
>QEAN01000022.1:74439-76353_1310
CGTCATGGCCCATGGTACCAGAGGCGACCTATGTGATATGCAACAGTAGGCACCTTTGTTAGATGTGATGATTAATCTTC
>QEAN01000022.1:79551-79913_282
GTGGATTGCATGTCATGATCACCCCAGATGTCGCACTTTTTTTTTTGCGTTGATGGATCTCCTGGGGATATGTGCATGTG
>QEAN01000022.1:80432-80817_204
ATCAAATGCAAGGACAGTACAGTATTGTGCATTGGATACTTATCTGGCGATTTCTAACTGGTAGGTAAATATTCTTCGTT
>QEAN01000022.1:80432-80817_305
AAGTATGAATTTACGGACTTTTGTATCACTTGCATATGCACCTATAACCTTGATGACCATGAAAGCTACACGGCCACTCC
>QEAN01000022.1:83191-83635_0
GCGCCGATAATACACCTATATCGGTTGACATGCGTTGACTAGACGGAAGATGTGCATGTTTAACCGTATGGTTTTGTATC
>QEAN01000022.1:83191-83635_122
[truncated: 3,989,257 more chars]
