# Supplementary material for: A target enrichment approach for enhanced recovery of Synchytrium endobioticum nuclear genome sequences
Source: PLoS One. 2024 Feb 12;19(2):e0296842. doi: 10.1371/journal.pone.0296842 (PMC10861067; doi:10.1371/journal.pone.0296842)
Supplement: S1 File — (ZIP) [file pone.0296842.s006.zip › S1_File/1_Combined_Gene_Passing_Baits.clust-50-95.fasta]

>QEAN01000001.1:248-1553_0
TGCTATCTCAATCAGGAGCAGGTCTACCTGTCTTGCCCAACGACAAGTCAACCACGCAAACCACCTCTGAGCAGTATTCA
>QEAN01000001.1:248-1553_123
ATAGAGATGCTCCACCGGCTGCTGAAAAGGACAGGTTGGCGCGCGTATCCGTGCTTGTTGTGTTGCAGACTATCCAATCA
>QEAN01000001.1:248-1553_246
GACCGTCGCATTCATAGAGGAAGTACGTATGCCGTCCCAATAGGTGCACTGGTGAGTACATTTCCACACATTCTAGCTGA
>QEAN01000001.1:248-1553_369
ATGGGGTTGTAGTGGTTGGGCGATGCCGTGCCCGGCAAATGCCATTTTTCAAGGACGAGGCTACACTCATGGAACATCAA
>QEAN01000001.1:248-1553_492
ACGACAAGCCGAGCTCAAACGACGATTGAAAGCACGACGACGTGCTGAAGCTCTACGACGACCAAAGACACCTGATGCAG
>QEAN01000001.1:248-1553_615
GGAAGAACTATCAGATAAAGTACCTGAAGCCGACGCAGCCGCTCAGACCGATGCCTTTCTAGATCGACCACCGTCGCCAC
>QEAN01000001.1:248-1553_738
TCTAGATGGAGAATTGTTTGATTTTGATGTAGAAGTAGCTCCCATCCTCGAAGTCCTAGTCGGCAAAACACTGGAACAAG
>QEAN01000001.1:248-1553_861
AAAACACCAAGCGGAATATGAATCTAGAAGAGCGGCAGAATTAGCTGAAACTCAGAGACTAGAGGAAGCTGAACGTCGTC
>QEAN01000001.1:248-1553_984
TGCCGAATTACAGCATCAAGCTGCTGCTAGAGTAGCTGCTAGAGCATTCGCAAATAGTTATTTGCAGGACTTGGTACCCT
>QEAN01000001.1:248-1553_1107
AGTAGAGAAGGAGGTTGAATCGCAGTTCTTGCCGTGGTTGACTAGTCAGGTGGAATCCTCACTTGACAATTACAAGGAAG
>QEAN01000001.1:248-1553_1225
TGTTGAAAAGGGATGCAAATCTAACGGGTACTCACCACATAGACATTTTATTGAATGCCACCCGGGCATTGAGACGGTGA
>QEAN01000001.1:4652-6890_0
TGAAACTGTCAATGTACATCGATCGCACCCCTATTTCATGGGTCAATTATTGCGTATCAATTAATAAAATCTCGACGACA
>QEAN01000001.1:4652-6890_127
CTCTTATGTGGGAGTTATACTTGCAGTCAGCTCAGCGATTGTCATCCAGTTCATATCGTCAAATATGGGGATTGTGGAAG
>QEAN01000001.1:4652-6890_254
CAGCTGATTCCACAGACGGCCGCAGACTGACATTACTGTTAAGTGTCAGGATGGTGAAATCCTTCAACATCAATGTTGTC
>QEAN01000001.1:4652-6890_381
GGATGATAATGCCATTATAGCAGCAACGCGAAAGATGCGAAAGAGTGCGACTGACGTCGTCAAGGTAAGTAAAAAATTCG
>QEAN01000001.1:4652-6890_508
AATGCATTGGTTCACCCAGTTTTTGGCCGTTGGCCCGCAGATGAGGAGTCATCTATAATAGTGAGTCATCGATGATTTTG
>QEAN01000001.1:4652-6890_635
CAGGCCCAGATTGCAGAAGTTCTTTCAAAGCCTGTCCCATCATCTCCTCCAGTTAATGAAGAGCAGCTATTCCAGGAACC
>QEAN01000001.1:4652-6890_762
TATTTGTGTTACCTCATTGATGCGCCGTCAACTGATATTCTGCACTTGATTTTAGTGCATATCATTCTCTCGTTTTCGAA
>QEAN01000001.1:4652-6890_889
GCAAAACTCGGAAATATTAAAAAATGGACTTAAAAGCGTTGCAGCGCATTTACTAAGGCATCAAGATCTGGAGAGGAAAT
>QEAN01000001.1:4652-6890_1016
CATGCAATTGACAATTGGAGGAAGTTGAAACTTCCGGACTACGACTGGGAACGCGTGTGCACCATTGTTCCACCGACATG
>QEAN01000001.1:4652-6890_1143
CCAGAAAAATATTAGAACGTTTGCAGAAGATTGCCTCAAACGTCGTAAGGGTAAGTTAATATTTCGAAAGCGTTTTGTTG
>QEAN01000001.1:4652-6890_1270
AAATTTGTCATGGATTACCTTTCAATTTACACACCGTCTTGTCTACACCGACATCATATGTGGCCGTAAGTCATCACCAC
>QEAN01000001.1:4652-6890_1397
GATTGCTCGGAAAAAGTCAGTTCCCCGACCCTTCCCATTTACGGAAGAGCAACTACTGGAAAAACCCAATGCATTCATGC
>QEAN01000001.1:4652-6890_1524
CATTGATGGACCTGTAACTGATGTACTTTCCATTGCAGAGCTTATCATTGTCTCGTCTTCGAAGAACTGAAGACTCTCTT
>QEAN01000001.1:4652-6890_1651
TTGAACAGGCACTCGCAGAAGTTGGACGCGCCATACAAATGCATCACAATCTGGATAGTAAATACGGAGGAATCCTTAAG
>QEAN01000001.1:4652-6890_1778
GGAATATGACTGGCCGCGCTTAGACAGCATCCCTAGCATGCAATCAGAAGGCCAGTACTCCGCATACATCTACGAACCAA
>QEAN01000001.1:4652-6890_1905
CCCAGGCCCCAGCCGGTTTTAATCGATTTTTTAGGAGCAGATACGGCGTGGGAAGCAACACCAGAGCTTGCACCTCGATT
>QEAN01000001.1:4652-6890_2032
GCAACGAACTACACCGTCCCTCAAGTGAGCAGGGAGGTTTCGTTAGAGGAAGTAGCATGCACCCGGGTCCGTCCACTGAT
>QEAN01000001.1:4652-6890_2158
CATCTAATGCCAGAGTCGCTGGCAGTCCTCAAAAAAGTACTCGGCTCAAGCTGTTTGGCGTCTATTTGGACTCTACATGA
>QEAN01000001.1:8293-10219_0
TGGTCAAATTCCTCAACATCAACCTTGTCATCATCGTGACAGCGCTTATCACCACCATCGGGACAGCTCCTGTGTGGGAT
>QEAN01000001.1:8293-10219_132
TCGTCGGTGTAAGTTGAAGAGTTGAGGATGTGGGGTTTCGCCAATCTCACCCCTTATATTCCAGCACCGAAAGCGTGACG
>QEAN01000001.1:8293-10219_264
TCATCAATGAGTTATTCAGTATCAGTTATTGGTAACCAGCATTGTGACGCAGATCTTCCACAACGATAGAACGAGATGAC
>QEAN01000001.1:8293-10219_396
CTATTCCAGGAACCCCATGTTACTACGCCCGAAATTCAGGTACTGTTTACCAGGTCAGTGCGATTGTGTTACCTCATTGA
>QEAN01000001.1:8293-10219_528
TTTTCGAAAAACTGAAGACGCTATTAATGAAGATCGAACATCACGCAAGTGAGCCATTTTTGACGAATGAGCTGCTCCGC
>QEAN01000001.1:8293-10219_660
GATTTCAAACGCCGGGTTTGCCTCATCATATGCATTGGTCTGCAGTCGGCCAATGGAGGGTGGTGGAACTTCCGCTGTAC
>QEAN01000001.1:8293-10219_792
CTGCTTCGCACCAGTTAGAAATAAGTGATGATGCTACTGCCGGAGAAATATTAGAAATTTTGCGGAAGCGTGTTCAAAAC
>QEAN01000001.1:8293-10219_924
AGCTGACCCATGGGATCCCAGAGCCGACGAGAAGACGTATATCGAGGATTACCTTTCAATTTAGACAAGAATTCTGACCC
>QEAN01000001.1:8293-10219_1056
GCAGCTCTTCTCCAATGACAGTTGTTGATTGCTCAGATAAGGTCGGATGCTCGACCCTTCACGTTTACGGAAGCGCAACT
>QEAN01000001.1:8293-10219_1188
TCAGTAGCATGTCATTGATATGCTCGATAGACACTTATCTGATATTCCGCTTCTCACTACAGAGCCTATCATCATCTCCT
>QEAN01000001.1:8293-10219_1320
CGTCAAATAGGTGAAACGATTATGGCAGTGGCAGTGGCAGAGGTTGTACGCACCAAAACACTGCACCAAAATCTGCAAAG
>QEAN01000001.1:8293-10219_1452
GAAAACGTCAATCTTCCAGCATATGAACTGGCGCCTTTAGATAGCATGCAATTTCCAATAGAGGGCCAGTACTCCGCATT
>QEAN01000001.1:8293-10219_1846
CATCTGATAGCAGAGCCGCTGACAGTCCTCCAAGAAATGTTCTGTTGCACCTGTTTGGCCCCTCTCTTGATTATCCATGA
>QEAN01000001.1:11376-14711_0
TGGAACAATTCCTAGCATATCAAGTACAGCGGGAGGTTTCATTACTCTTGAAACAGACAGCATTCTTGGAGCATCTCGAT
>QEAN01000001.1:11376-14711_126
TGACATCCGACATACCAGACGATAACGTATGGCTGTCCACTGTACGAGATGTACTTGGATCTCAGGAGTTGTTTGAAGAG
>QEAN01000001.1:11376-14711_252
GTATCGGCAGTGCTTTGTCTACATCAATCAATCAGACGAGACGAAGTTTGTAGAAGAAGCAGGAAAGGAGGATTTCCGCA
>QEAN01000001.1:11376-14711_378
ATACCTGCCGATTTCATCGTTACATTAGAGCGATTGGTGGGGGATGTTTCAGCAGTCGCCGAGAGTTATGTTTTGCCTCA
>QEAN01000001.1:11376-14711_504
AGGAATTCTCGATTTAGCAACATGAGATATTCGAAGTTCTTGATACCGCAAACGCTCAAATCACGGCCAGCAACATTCCC
>QEAN01000001.1:11376-14711_630
CTGGACTGAATTATATGGATATTATATGAAACGTCGCTTTAAAGTGTTTCAATTGGCCATAAAATCGGTGGTTCTGCTGG
>QEAN01000001.1:11376-14711_756
AATATCATTTGAATAGTTCAAGAGGGCTTTTGATATTCATGACGATGTCACTTCCGATGACACATGCTTACCAAATGACC
>QEAN01000001.1:11376-14711_882
GAAGGGTGATGATATGAGCGACGTCGGCTCGTTGGATCGGCCTGCTCGTCGTCGTCGCGTTACCTTTGACCAACACGACT
>QEAN01000001.1:11376-14711_1008
TTCGTTGGATGCGCCAGTAGATGTAGTAGCTTCCGTAGAACCAGTTGAAGCTGCTTTATCAATGACAAAAGAAAGGTCTT
>QEAN01000001.1:11376-14711_1134
GTTGCCTCTAGAACCAATTGAGAAAGCGTCAGGTGGTGCAGGTGCTTCCTCCGTGGTTGACCCAACTTGTGCGGCTAGCT
>QEAN01000001.1:11376-14711_1260
TTTAAAGGCTCCTTCACAGGCTCAGCCCCCATCTGCCGAAGCCTTAGCGGCTCCATCCCCTCGATTGGAAAGTAAAGTAT
>QEAN01000001.1:11376-14711_1386
TGTACCTTCTTCATCCACCATTTCATCTCCAAAAGCGATAGGAGTACCTACAAGTGTAGCCTTGATTGATCGACCGACCG
>QEAN01000001.1:11376-14711_1512
CAATATGGTTCTAGGTTACGACGACGAAGAAGCAAAAGAGAGCCAATGGAGATCACTTTTACTTGCAACACGTGATAGAT
>QEAN01000001.1:11376-14711_1638
TGAACCAGCCCTATTATCACAATTCAAAGATATGGTTGGGTATTTAGGTGATGTAGATGATGACGTTTTGATACCAGCAA
>QEAN01000001.1:11376-14711_1764
TGCGAATGAAGGTCAATATGTTGGGTTAGCTACCACTGCCTCATTGACTGTCAGCGGGCCAGCCGATAGTACTCGAGTAA
>QEAN01000001.1:11376-14711_1890
GTTACCAATGGATCAACAAGAAGTAATAGCATTAGGTGAATCAGCGGTAGATAGTGAAATTGTACGAACTGCGGCACTAT
>QEAN01000001.1:11376-14711_2016
TGATTCAGAACTTGTCATTGCTGCACGGCATGATCGTGACACTTTGATGGGGTTGGAGTCTGCTGCTCCACTTTTCTTCA
>QEAN01000001.1:11376-14711_2142
TGTGAAGTTGTTCCAAGCCCCTGATGATGTCCTGACCGATTCTGAATGGTATCACCTAATTGTTTACAAGTATGCCAATA
>QEAN01000001.1:11376-14711_2268
GAAGATGTCGAGTAAATAGTATCAGTGTCTGTACGCGAAAAACTTACTTTTTCTCCCATACTAGATGTACTGCAGGTGCA
>QEAN01000001.1:11376-14711_2394
TGTACTCCCGCGAGTCCATCGGAATCCCCATCCAGCCTATCTTCAGGCATTCAACTCACGACTCCAACCAACTTCTATGT
>QEAN01000001.1:11376-14711_2520
CCCTCCGAATTTCATCACCTGCAAGCCAATCTAAGTATGCGCGAGTACGAGGCTGTTGTCTTAGCATTGCAGTCTTCTCG
>QEAN01000001.1:11376-14711_2646
CTGTCAGATGCTCCCCAAGTAGATGGTATGTCTGCTATTGGTGCTGTATTCAAGATTGCTGGTGTACGTGTAGCCATAAA
>QEAN01000001.1:11376-14711_2772
TCCGAAGCTACGACGTTACAAGGACGTGGTCTGCCATCATTACAAGAACTGAGCAGTGCTTCCAGTGGTGTTGATACAGT
>QEAN01000001.1:11376-14711_2898
GAGGAGCTACCAGTCTTAATGCCCACCATTGAAATGCTATACGCTGTTAGAAAAGGCCTGGCTGATGAGCGGGTGTTTGG
>QEAN01000001.1:11376-14711_3024
TCCATTTCCAGCTTGGTAAGTATGTCGTTGTTTTATTTATGTTGATTTGATTAGTCGAGACAATTTACCAACACACGCAA
>QEAN01000001.1:11376-14711_3150
GGTCATTACTCAGCTTTTGGATGAGCTTGTTGGCCCAAACAGTCCAGCTTTCAAGCGATTCACTCACTTCGTTGATGAAG
>QEAN01000001.1:11376-14711_3255
TAAGCGCACATCTTTTTCAATCGGAAAAGTGAAACGAGACTTTTAACATGATCATAACCATAGCATTTCAAATAGCATAA
>QEAN01000001.1:15081-15503_0
TATATCTGTACCACTTGAGAAGCAACTGATTCCACAGCTGGTATAGCAGCGACGATGGCGGTTGGTTGTAATGTAGCAGC
>QEAN01000001.1:15081-15503_114
ACGGTGGTAGTCAAAGTAGCTGGCAGACCTAGGGCAGCTGGTACTAAAGTAGATGCAGCAGTGCCGATAGTGGTAGCGGT
>QEAN01000001.1:15081-15503_228
GTGGCCGTTGGGGTAGGGGAGACGACTGGCGCGGCTGGTATTACGACAACAATTGGGGATTCAATAGGTGATAACGGTGC
>QEAN01000001.1:15081-15503_342
TTGTTAGCCAATGGAGAGGCATTGCTTGATGCGACGAAGGCAGCTGCTAGCAGGATGATCTTGACCAATTGTGAATACAT
>QEAN01000001.1:16171-17454_0
TGGGCCCTTTGGTAAGTACATCTTCATCTCCTTCCTTGTTTCTCTGGACATAGAAGAAGGGCAACCTCATATCAAAGGTA
>QEAN01000001.1:16171-17454_121
ATCAATAGATCGCTTCTCCTCATATGAATTCTTTGTGCCAAAGATGTCAAGTTCACCCTCAGGCCCACATACCTGACCAA
>QEAN01000001.1:16171-17454_242
CGAACGATACAGATGACCGGGCTCCCGTCAGATTTGTACTGTCGAGACTGTCGAGAAACCCCTGAAGAAGTTGTAGAGGA
>QEAN01000001.1:16171-17454_363
TTTTGTCGAACGGTCGACTAATTGATACTGGTTCTGAATGGAGAAACTTCGCTGATGATTCGGGTGATCCAGACCCGTCT
>QEAN01000001.1:16171-17454_484
ATCCACCACCATATCATTCAGAGATGGGAAAAGTGGCGCCTCGGCTGCTCTATCAAAAGCTCATCGAATGGCTACCGATA
>QEAN01000001.1:16171-17454_605
ATAGTCCGCTTCTCTGAACAAGCTTCACTTTCCAGACCCATGATTGACCTCGCAAAGCAGCTTTACTTCCTGTTGTCGCA
>QEAN01000001.1:16171-17454_726
CTTGTGTGTACACAGGTGCTAAAATGCTGAAGGGCGAACGTACCTTCAAGGAAATATCTGCATTGACGAGTGTACCAGTC
>QEAN01000001.1:16171-17454_847
TGCAGACGAGCAAGCCAAGGGCAAAGATCAAACTGGTGGTATATCGGGTGCTATCAACGGCATAGGGACAGCGGAAACCG
>QEAN01000001.1:16171-17454_968
GACCTGTCTCCCGAAGCTCGAAAGTTTGCCATCTTGCTCACTGAACGTGTTGAAAAAAAGGGTATACTAGCGGCCAGGCA
>QEAN01000001.1:16171-17454_1089
GATTATCTCCTAACGATAACCATGTGAAAGGAAAACGAATAGCTGACGTAGTAGGCATCACTCCGTCCACTCTAGTCAAG
>QEAN01000001.1:16171-17454_1203
TGATCAAGCCTGGTGAGATGCCTCGAGGAATGAGAAGCGTCGAAGAAATGAGAAACCAGGGAATATCCTGTCTGATATAG
>QEAN01000001.1:18581-20552_0
TGATCTACGTAAGTGAAATCAAGTCCATGGATGTCATTTGGGACGTGTCAAACAGTATGATGTTGCTTGTCGTTACGTGT
>QEAN01000001.1:18581-20552_127
CAAACTCCCAGCAAAGCTCTGTGAAAATTGAGCCCATGGAAGTTTACGGAATCTTGACGCCGTCAGCCGAAGCGCAGAAA
>QEAN01000001.1:18581-20552_254
ATGTGAGTTTACAATAATGTCTCGAGCATTGTAGGGCTAGAATCTGCATCATACGCGCTCCCGTCAATTCCAAAATCAAG
>QEAN01000001.1:18581-20552_381
TTCGACTTTGAGAAGCATGGATTTGAGAATCCAAAGACACCACGAGTAACTCGACCAGCTGGTTATAAGTCTCCACCAGG
>QEAN01000001.1:18581-20552_508
TCTGTGCTCTCGCGGATAAGAGCAATAATTTACTTAATGACTTGATTTAGCTGATGTTGAACACCCTTGGAAGCACTCAG
>QEAN01000001.1:18581-20552_635
GTCTTCCCACGGATGGCAATACTCGACAACGATGTCTGAAAGGGTCCTACCAATGATGTAGTTGAGCAAGAAGCCGCTGT
>QEAN01000001.1:18581-20552_762
CAACTTTGCCACCTGATCTAAAATCAGATTTTATAGGATGGCAAGTTCATAACGTCGAGAATGCACAAGCTGGTGAAACG
>QEAN01000001.1:18581-20552_889
AACTGGCATCATTGGCCATACAGGTACGATGAAATTCATAGGCACTTCATCTCGGCCGTTATCTGCTGTCATGCGCACTG
>QEAN01000001.1:18581-20552_1016
AGCAAACTCGATCAGAACTGCGAGCTCATTACGCAGCGTCACCTCATTTTAGGTATGAGATGTGTCACCAAGAACTGTGA
>QEAN01000001.1:18581-20552_1143
ATATCAGCTTGCTCATCCTGGCGAAGATGCCAGATTTATAAAGAGTTGCCCGGAAGAAGGAGTCGCTCGCAAGGAGCCAT
>QEAN01000001.1:18581-20552_1270
CTCACTCTTTCTGAAAAATCAGAATTTTGCGGTCCTTGAGGAGTTCGGAACTACGTTTGACATATGGTGTTACGGGCACC
>QEAN01000001.1:18581-20552_1397
ATGGGTATGCGATCATGACTTAATCGGTTGATCCGTGTATCGCCGAAGTCTAAACATTCTTCCTAGTTCTGGATCATTTC
>QEAN01000001.1:18581-20552_1524
GCTTCGGGATATGACAGAACTGTCCAAGCTACCGAACGTGCAAGTAAAGATGTCTGGCCTGATGCCGCAACTCGGATTCC
>QEAN01000001.1:18581-20552_1651
GAGATTGTCCATAGTAAGTTTGGAAACATGGTGACAGATACGGTAAAGCTGTTTGGAGTTGATAGAGTGATGTATGGAAG
>QEAN01000001.1:18581-20552_1778
CAGCTTATGTCATTTGTTGTGAAGTGGCAGGCGTATCACAAGTCGAGTTGAAAAAAATCTTTCGTGAGAATGCGCTCAGA
>QEAN01000001.1:18581-20552_1891
GAGGAATTTCGTTATAAAGTGGTGTCCTGTCCTCGGGTGTCGGGACTACAACGCTGCACTTGATTAGGTTGGATATGTAG
>QEAN01000001.1:20692-22856_0
TGAATCCAGCATCCGACGATACAGAGGTCCAGCCTTTAGTAGGGCCGTCAGTAGCTGCCAGTAATGGAGAATTGAATCGT
>QEAN01000001.1:20692-22856_131
AATGGAGAGATGAAACAGAATGGGGACAGTTCTCAAACAGCACCAGCCATCCACGTCCAACCACAAGAGCTACAGGACAA
>QEAN01000001.1:20692-22856_262
AGAGCAGGATGAAGACGATGATAATGACGGGGACCATCCTAGCAAACAACCCAAACCACCAAAAGTCAAATACGCTGTTC
>QEAN01000001.1:20692-22856_393
AGGCAACTTGTCATCTAGCCTTGTTTTTTTTCGCTCCTCAAATTGACCAAGCTCAAACTGTCATAGGCATGACCAATCTA
>QEAN01000001.1:20692-22856_524
CTTTGAATTTGGCTGGCTGTGTGACGGATGAAAACTCTGAGCACATGCGAAAGGTGCGTGAAATTGGTGGTTGACAGAGC
>QEAN01000001.1:20692-22856_655
CGTACTGACAAGGGTGTTTCGGCATGTCGGAATCTGCTTTCTGTCAAGATAAGTGGTTGGCTCCGGTTAATCAACCCACT
>QEAN01000001.1:20692-22856_786
TGAAGAGGCTCAATGAGCTTCTACCTCCAGAGATTCGGGTTTGGCGTGAGTTAAGCAAAGTGGAAGCCCATGCACTAAAT
>QEAN01000001.1:20692-22856_917
CTGCCAGTTTTGACGCTAGAAAAAGCTGTGAACAGCGAGCATATGAATACTACATGCCATCGTATGTATTTAGTGAACCA
>QEAN01000001.1:20692-22856_1048
CTAAATTCAGAAGGAGAAGTAATTGGAAGAGTGGATGAAACGGGCATTATAACATACAATGAACCGGCGACCCAAACGCA
>QEAN01000001.1:20692-22856_1179
GTTAAAGTTATTTCGACAAAGACGGGCGAAACCAGAAGAGTTGCAAGCGTTCAAAGAAATTATGACAATGTATCTAGGAT
>QEAN01000001.1:20692-22856_1310
CTGTACGACATATGCTGGCAATAAAAGTCTACGATCCCGAAGTAATCACGTCGCCGGATGGAGTTGACGTTGAGTGGGTC
>QEAN01000001.1:20692-22856_1441
ATGGGTACGGTGATTTTTTTGAGGTTGAAAGCCCTTGATAGTATCAAGCTAACGGATATTTTCTCATAGCTATGGCGATT
>QEAN01000001.1:20692-22856_1572
ACAGTACGAGTGACCATACCTAAAGCCCCTGGGGTTGGTCTTTTGCTCGACGAGGTCCGTCGATTTTCGTCAACGGACAA
>QEAN01000001.1:20692-22856_1703
TCAGGTACAATGGCGATCGTCAGGGACGCCGAAAACAAGGTGCGTTTATGAGGATTCGGTGTGTGTCTGATGAAAAACGA
>QEAN01000001.1:20692-22856_1834
ATAAAGAAGAAATAGAAGCTTTCAAAAGGGAGCAAGTCACTCCAGGCATGAGACAAGATGAAGCAGAGAACAACACGTAA
>QEAN01000001.1:20692-22856_1965
GGCATCCATTAGGTGGGAAGGCTGGTTGAAATTGATTGATCGGCATTCCGTCTGGTACCTCCACTATCTCAATCCACAAG
>QEAN01000001.1:20692-22856_2084
CTGCCAGATGTGGCGACGTGGCTGAATCTAAAGCAATTGGTTCGGATTCGGATTTGGAGGGAGGCGCATGTGATGCATGA
>QEAN01000001.1:23667-26071_0
TGTTGGACGCCGCAACTGTACCAGAAGAAGCCGAGTATGAAGCTGGTTCCCAACATACCATACAAGCGGTGGAGAAGTCT
>QEAN01000001.1:23667-26071_130
GGGGTTTGAAAGGTGGGGCCATTATGTGATGATGAGAACCAAATTCAACTCGGCGGTCCGAACTCATTACTTCACGCTTC
>QEAN01000001.1:23667-26071_260
CATTATCCAGCTTGTCTGCCATCCCAAGGAACAAGAAGGTCAGTCCCGGGGAATAACGACGGCTGCATATTGTCTATATG
>QEAN01000001.1:23667-26071_390
AGACGTCGAATACAGATGCTGGTGTACATGCGCTGAGACAGATGGTATCACTGGAGATAAGTGCCAGTTTTCCTTACACT
>QEAN01000001.1:23667-26071_520
GTGTACTCGATACTCCTCACTTTCTGGAGTCTCTTAATCAACTATTGCCAGAGCAAGTCCGTGTCTGGGGTATGTGCTAC
>QEAN01000001.1:23667-26071_650
GTCGTGTTCTATATTAAATAGGCCTTGTCCAAGCAACGTCAGATTTCAGTGCCCGGAGAAATTGTGATACGCAGTCATGG
>QEAN01000001.1:23667-26071_780
TTACCATAATCCAGCTCGCGAGGACGAAGATGTAGTACATGTAGTACAGGTCCCGATAGAAGAAAGTCGTGGTGTACTCC
>QEAN01000001.1:23667-26071_910
CGCAATGGACACACAACTCAGCCGACTTCGCCTATGTATGATACAATGGACGATAAAACGGGCAGACTCTGTGCTTCGGC
>QEAN01000001.1:23667-26071_1040
CCAAGTCTCAAGAAAAGGGCTTTATAGCTACTTTGAAAAGAATCACTAGTAGAAGAGGAAGAAGATCCAGGTCCAGCGAC
>QEAN01000001.1:23667-26071_1170
TTATGCTAATGGTGTACTAGGTGGTCAAGCGGCAGAGTAAGTCCTCATGACGAGAATGTTGTGGTTATATTCTGCCGACT
>QEAN01000001.1:23667-26071_1300
TACGCCGTAAAGACTCTGTAGGTGGTCTAGGTAGTCCAGGTGGCCCATCAGGCGGCTCTGAGGATGGAATTATTAGCACT
>QEAN01000001.1:23667-26071_1430
ATCACCAGGGCCACGGTCACGGTCACAACCAGCGCGTAGTGCACCTGGAGGATTCGTGGATGAAAGTTCAGAAAACGTAT
>QEAN01000001.1:23667-26071_1560
GCAGAACCTACGGCCGAAGACCTCCAGATAATGAGAGAATTCCGAGCCACCCCACTACAGTTGAAAGCTTTGAATCACAT
>QEAN01000001.1:23667-26071_1690
CCGTTACTGTGTTTTGATGGCTGTATACTTACTTTTATCCCATTTTAGACTACACACGTGGTGGAATCTATGATGACATG
>QEAN01000001.1:23667-26071_1820
TTGCACTGCAGCCTTTTTGCTCACATACTCCAATAGCGCCTGAATACTATAACGGTATGGAATGGGTTCGAATCACAATA
>QEAN01000001.1:23667-26071_1950
GGTGCTGGTCATACGAACCAACACTCCAAGATCAGTGGTAGCCAACTCGTTTGGTCGAGCAAAGATTGACATTCCCGAGA
>QEAN01000001.1:23667-26071_2080
TCTGAGATAGCTAGATTAGCAGCGGCGTCTCCAATAGTTGGGGATTTACAACCAGTAACGTTTGAACCATTCCGGGATCA
>QEAN01000001.1:23667-26071_2210
ATGAAAAGCTGGGTTTGCTGGATTGGACGAGGGCCATTGACAAGTATTCTTTCCTGTACACATCATACCTCAACCCTAGG
>QEAN01000001.1:23667-26071_2324
GGGTTGGTAGGCTTACGGTTAGGAGTGGCAGCCTAAGCAAACACAATCACGGTTAGTTTTGGGACCATGGCGTACAGTGA
>QEAN01000001.1:26339-28713_0
TGTTGTCTAGGACGACGAGAGGATGCTGTGCGGCCAGGGCATTGACGCCTGCTTCCGGCGTGCAGTCCTCCAGGAGAGGG
>QEAN01000001.1:26339-28713_128
GCTGGGCACTTGGTGCGCTGCACAAGCAATTGCATCGGAACATCCGACTTGCGTGCTCCGGCGAGGCCTTTCAATAGCTG
>QEAN01000001.1:26339-28713_256
GGAGTCAACATCAATGAGTCCCACGTGCGAAACACCACCTGCAACGAGTGCATCTGATATCTATTTTCCCAACTCTAGCG
>QEAN01000001.1:26339-28713_384
CCACTGCGGTCGATACCACATTCGTCGGAATGACTGGCGGTCAAATCTTCCACGAAATGATGTTACGCCATGGCGTCAAG
>QEAN01000001.1:26339-28713_512
ATTTACAACTCGAAACATTTCGATTTTGTCCTACCACGCCATGAGCAGGGTGGTGGACATATGGCCCAAGGCTATGCTAG
>QEAN01000001.1:26339-28713_640
TACAAATACTATCACGCCGATGCAGGATGCATTGATGGATGGTACGCCTCTGGTTGTATTTACAGGCCAAGTTGCCACTG
>QEAN01000001.1:26339-28713_768
CAAGAAGTTGTACGAAATGGAATGCCATGGTTACCGACATAGCGGATATGCCGAGAAAGATCAACCAGGCTTTTGAAATT
>QEAN01000001.1:26339-28713_896
GTTACTGCTGGTCAGCTCAAAAAGCCTATACACGGTGGTATGAAGGCTATCCTACCAGGTCGCTATTCTTCGCTTATGTC
>QEAN01000001.1:26339-28713_1024
CGACAAGGTCGAAGGCCTCCACTCTTATCATCTACCGTGCAACCAAACAGTCATGAACCAATACCTGCAGTCATGGATGC
>QEAN01000001.1:26339-28713_1152
ATATGTAGGCCAGGGTGTCCTATCACATCCAGATGGGCCGAAGCTCCTACGCGAAATAGCTCACAGAGGGTGCATACCGG
>QEAN01000001.1:26339-28713_1280
TGTCGTTGTTGATGTTGGGCATGCATGGATCAGCCTTCGCGAATCTAGCAATGCAAACATCTGATTGTATCGTTGCGCTA
>QEAN01000001.1:26339-28713_1408
CCTGCAGCTAAGAAGGCTGCCCGAGATGGTAAAGGTGGTATCATACATTTTGAAATCATGCCAAAAAATATTGATAAAAT
>QEAN01000001.1:26339-28713_1536
ACACTTGCTCCCATTGCTACAAATTGGGAAGGATCGATCGGGGTGGTTGGAGCAACTGAATACCTGGAAGGTGAAATATC
>QEAN01000001.1:26339-28713_1664
GGGTAATAGAGGAACTAGATCGTCAAACTCGTGATATGAAGGAAAATGTCATCATAACCACAGGTGTGGGTCAACATCAA
>QEAN01000001.1:26339-28713_1792
ACATCGGGCGGTTTGGGCACCATGGGATTCGGTCTACCAGCAGCAATAGGAGCCAAAGTAGCACAACCAGACAAGACTGT
>QEAN01000001.1:26339-28713_1920
GATGACGGCGCGACAGTTTAATATTCCCGTCAAGGCATTGATTCTGAACAATGATTTCCAAGGCATGGTGAAGCAATGGC
>QEAN01000001.1:26339-28713_2048
CAGATTTTGTCAAATTTGCCGAGGTCCGTTGTTTCTTACTATTTTCCATGATTTGATGGGTCTGAACTGACGTTTATTTA
>QEAN01000001.1:26339-28713_2176
GAGGAACTACCACGAGTGATGGAAGAGTTCCTAGCTTGTAAAGAACCTGTCGTTTTGGATGCCATTGTGGAGAAGAATGA
>QEAN01000001.1:26339-28713_2294
ACGAGATGGAACTAGGGGACATTGTACTGGAAGAGACTCATGTCATACCCAGTTGGAATGAGCCATCATATCGTCGTTAG
>QEAN01000001.1:28957-30418_0
TGAATCCATTCCCACACCTGCTTTTATTGAGTGTGTTGACATTCGTAGGCTCGTTCCTGGCTGGATCGATACCTCTGGCA
>QEAN01000001.1:28957-30418_126
CCGGTTTGATGATAGGAACCGCCTTGACAGTCATACTACCCGAGGGCGTCGACACGTTGTATAATGTGCAGCTCAAGGCC
>QEAN01000001.1:28957-30418_252
TCAGGCAAGCCGCCATTCAAGCCACGACCAATCCAACGAAATCCCGTGCACTCAGGGCTGTGTCAGATCCCGCAGAGGAT
>QEAN01000001.1:28957-30418_378
GTACCATAAACAGGATTGTTGCTCGGGATACAACGTCGTCGCCGACCCCTCCGTCGGACCCACCGGGCGGCGAGACCAAG
>QEAN01000001.1:28957-30418_504
CATTGTCGGCTGGATTTATATTCATGTTCTTGTTGGAGCATCTAGGCCCAACTGCACACCCTCATGTCCAAGACGACGTT
>QEAN01000001.1:28957-30418_630
AGGCGAGACATACTTTGCCTGCTACCATTGGGCTGCTGGTGCATTGTGCTGGTATGTTATGCAAGTTTGGACTTGTTGGG
>QEAN01000001.1:28957-30418_756
GGGTGGCGCTGGGTGCGGCGGCGTCCTCGGCTAACGACAATATAGAGTTTATAGTGTTTCTAGCTATTATACTGCACAAG
>QEAN01000001.1:28957-30418_882
TGCGCAAACACGCTGACGGTGCGTTTGTCGTATAGGATACACAATCTTCTTGATGCATGAAGGCCATACAAGACGATCAG
>QEAN01000001.1:28957-30418_1008
AATCTTGACTTTTGGAGTGTTGCATTCGGTGTTTGCTGTGGATCACAATGACGATGCGGATGCAAGTGGAAGGACATTAG
>QEAN01000001.1:28957-30418_1134
GTTTCTATATGTCGCGACTGTGCATATACTGCCCGAGATATATGGAAATAGTAATAATGTTGGCAATAGTCACCGGAGGG
>QEAN01000001.1:28957-30418_1260
AAGCAATGATGAAAGAAGGAGACAAGGAAATGGTCACGCGCATGGAGAGAAGGTGCTGTCAAAGATGCAGCTTGTTGCTT
>QEAN01000001.1:28957-30418_1381
GTACGAGTCGGAGCGGATCAATGCCCTGCTCACTTTCCTCGCCTCCTGCTCACACGCCAAGACACTAGCATTCGCATTAA
>QEAN01000001.1:31026-31660_0
TAATTCGTTGTATGACTAGAAATGTAATTCATAGTAGAGTGAGATCTACGAGATCCATTGATCGATTCCTATTTAGCAGA
>QEAN01000001.1:31026-31660_111
CATCCCGCTTCTTCATCTCCTGTACCTTTTCTAGGACATATTTATACCTGCCTACCGCATCCAAGCTCATGTACTTGGGT
>QEAN01000001.1:31026-31660_222
CTTGACTCTGGGTCCTGGTGGTGACCGGATTCAGCGAGTTTGAGCCGTCATCGACACTGATGATCTTCCTCCTCCGAGCT
>QEAN01000001.1:31026-31660_333
CCAGTGCATGCAATGTCCAGTCTTTGCCGACGCCGACATTCAAACCAGGATGAAACCGAGTTCCTCGCTGCCGCACGAGG
>QEAN01000001.1:31026-31660_444
CTTTTTTGATGCCCAGATGCTTTGGATTGGAGTCACGGCCGTTTGATGTTCCTCCTGACGATTTTTTGGTTGCGGGACGA
>QEAN01000001.1:31026-31660_554
GGGTTCAGGATGGAGCCTACGGAGGCTGGTAGCGGGATGCGGATGCTGGTGGTGCTGATGCGGCCAAAGGAAGCGAACAT
>QEAN01000001.1:32062-35125_0
TGCAGGCCCTGTTGGTCACGGTGTATGAAGGTACCAACTCCCATTCCGTCGCCGCCGGTCTGTTGATCACAGATGCTGAC
>QEAN01000001.1:32062-35125_125
ATGTTACATCCAATGCAGATGCAACAATGAAATCCTCACCACGGATCCAACAGACCACACCCCATCACCCATCTGGGATA
>QEAN01000001.1:32062-35125_250
GATCACACCGTAATTCATTGAAATTGGTATGCTATTCCATCGACCTGAATGGCATCAGAGAGAATCTAGGCTTTGTCATG
>QEAN01000001.1:32062-35125_375
TGGTATCCGCTCGTCAATACGAAAACACCCACTGGCTCGTTCAGACCAGAAATTAAAGTGTCCTTTGGTGTAGGGCCAAA
>QEAN01000001.1:32062-35125_500
CATGGCCTCACCGCAGAAAATACGTCCGGTCACGGCACGACCACCGCGGGTTCAGCCATCCAACACAAAGAAACAACCAC
>QEAN01000001.1:32062-35125_625
TAGGCTTCAAGCGTATGGAAGACGGGTACTATCAGATCGGCCAAGGGACAAATCCATGGACACTCTCACTGACGATAGCC
>QEAN01000001.1:32062-35125_750
GACGCCAAATTCCACTTTTACTACTCCATACTGGGCAATGACATTGCGACCGAACCATTCACTGATTTGTCCACGCCGTC
>QEAN01000001.1:32062-35125_875
CGACCTGGTGCTGCTGCTGGATGAAATGGATGTCATAGTGATCAACCTATGCAGCGGCAATCAGATACTAGGCTTTGCGG
>QEAN01000001.1:32062-35125_1000
AATTGATTGAGCGTGTATATAGTTTGTACAATCCGAAGCTGGAGTTGCCCATGAATGCAGAGGGGAAAGTGCCCAGTATA
>QEAN01000001.1:32062-35125_1125
GAAGCTCCGAATGATCCAACCATGTCACAAGCGGGCCCGAATTCACAGCCAAGCAACGGTACTCATGATGATCAGCAGGA
>QEAN01000001.1:32062-35125_1250
CCACAAGATACACGAGTCGGCTGGTCGGGCGTCGCCCGCCAAACCGGCCAACAATGCATCCTTCTTTCGCACCGCTGCCG
>QEAN01000001.1:32062-35125_1375
TTCATCCAGCGATGCAGTTAAGCATAGCGTCAGACGTATGGAATCAATACCGATTCTCCATCGAACTACGGTCGATGCGA
>QEAN01000001.1:32062-35125_1500
CCGCCATTCGGGACCTCCTCGCCCTTTTCGACACATCCGCCGCTCGATGTGCTGAAATCACCGGCAGAATCGTTACTGCC
>QEAN01000001.1:32062-35125_1625
ACAGACGTACCTTGAAGCTGTGCCTCTTGTAGTTGAGATGTGGAGCAGAGACTCATATGCACGAGATGCCAAGATAGGGA
>QEAN01000001.1:32062-35125_1750
GCCACGAGGGAGAAGTTGCCGGTGTAGTGTCTGTCAAGAGCCATGATGCGTGGGTGGTTGTGGTGGGCAGTGATGAGGAG
>QEAN01000001.1:32062-35125_1875
GAGGATTTCGGGCCGCTCGAGCAGCAGGAATCGCAAGCGAATGGTCCTTGCGGGATTGGTAGTAATGGCATACCGGCTCC
>QEAN01000001.1:32062-35125_2000
CGTCAATCCGATGTTGGATACTGCAGCGGATACTTCGATCCATGATACGCCTGAATACCGAGCGGCTCTTGATCTGGAAG
>QEAN01000001.1:32062-35125_2125
CGCGCGAGCAAGATTTGATGAAGCAGTTGGCTGGAGAATGGAGGAAGCACGAGCAGGAACGCGACATTCTATTGCATCGT
>QEAN01000001.1:32062-35125_2250
ATTACAGATCTAGAATCACGGGAACGTCGCCTCTTGGTAGCCGAAGAGGATCTAGCCAAGCGTCGCGACGAAATGGAACG
>QEAN01000001.1:32062-35125_2375
GCTGGCCGACGAGTTGAAGCATCGATTAGAGGTAGAAAAGGACCGAGCGGCTCATTCTGAAGCTGGGCGAGAACGAGCCA
>QEAN01000001.1:32062-35125_2500
CATCCGAACATGCTTTGCGAGCCGCCCTGGCGACTGGTCCTGACGCGCAACTCAAGGGTGAGCTGGCATCGGCAGTGGCG
>QEAN01000001.1:32062-35125_2625
AAAAAGCACTACAAGGCGAATTGGATGCGGGCTTTGAACGAGTTGGCCAAGGAACGAAGTCGGCGACAGCTCGAGTTGGA
>QEAN01000001.1:32062-35125_2750
CAGAGAACGCGATGCCCTGCTACTAGAGCGCGACCGTCGCGAGATTGACGCTGTTCGGAAAGAAGTCGAGACTCTTCGAG
>QEAN01000001.1:32062-35125_2875
GCGGGAATGATACGTTTGTGATCAACAAGCGGGACTATGAAGCGCTAGACTCTCGCAGATTAGAGGAAGTAGATAGACTG
>QEAN01000001.1:32062-35125_2983
CCGGTGTATATACACGAGAAGATCGACTAGTGCGGGAGCTAGAACGGCGGATACGTGAAGTGCTATCAGGAAAAGCTTAG
>QEAN01000001.1:35295-37428_0
TGTGTCCAAACTCGCACTTGGACGAACACCAGTCGGCTGTCACAGCCGCAACACGCAAGTCGAGAAACCTGCATCAAGAC
>QEAN01000001.1:35295-37428_129
TGATCCTAGCCATCGCTGTATCCACGTCCGCCTACGCAGTGTACAGCTTTGGGAAACCCAAGAACAAGAGCGTCCCAGGT
>QEAN01000001.1:35295-37428_258
GGGATCGGTCCGGCGGCACATGCTGTTAGTCGTGACTCGACTAACGATACGGTTAACATCCAAAACTAGGCCCGTCATTC
>QEAN01000001.1:35295-37428_387
CGATGCACGCGCTGCTCACATCCCTGTGCGGGACGTACGGGCCGATTGTGCGGCTGCCGCCGCCCGTGTTTGGGCTCATG
>QEAN01000001.1:35295-37428_516
CCAAGGACGAGTTTGACCGCACGGATCTCATGAAGCGGCTGTCGCTGTCGCCGCATGCGCTGCCGGCGCTGACGGGGGCG
>QEAN01000001.1:35295-37428_645
GCTTCCGCCAGGTGCCGGGCGTTGTGGAGGGGAGCATGCAGCAGCTGTTCGCAATCTGGGGCCGGCTGCGCGCGGACGGG
>QEAN01000001.1:35295-37428_774
TGGCGGTGTGTGTGTGTGTGCATGGCCCCATACTGACTTGCATGCCGTACTAGGCACATGAAGAACCTGGTGGTCGAGGT
>QEAN01000001.1:35295-37428_903
GAGCGAGACAGGCCGGACAGGTCCGCCTTTGATGCGGCCGTGTTCAACTTTGGCTATCTCACCACTCAGGTATGTGGTGT
>QEAN01000001.1:35295-37428_1032
TAGCGGGCCGTGGTGCCCAAGTGGTTGTGGGCTAGTCGTGGCCTGGCGCCGGAGCAAGTCGGGATGCAAGTCGGTGCGGT
>QEAN01000001.1:35295-37428_1161
GAACAGCATGGCGGGGCCGGCCACGGGTCAGAGGGGCCGAAGGACTTTATTGACTTTTTGCTGTCCATGGATGCGAGCGG
>QEAN01000001.1:35295-37428_1290
GGAAAAAAACTCAAGGAGTTGGCTATTTACATAGAAATTCACACACGAGGAAATCGTTGATGAATGCGTCACTTTCGTGA
>QEAN01000001.1:35295-37428_1419
GTTCTAGTACCTTGGCGCACAGGGAACGACACCTGGGACACTAGGATTCCTGATCTACGAGCTATGCAAAAACCCAGCAC
>QEAN01000001.1:35295-37428_1548
AAAGGGCAACGTCGCTGGCGAATTCAAGTCCAAGTGAGATTCTTGTTTTCTTCTTGTTGTGAATCACTTGTGGAAATACC
>QEAN01000001.1:35295-37428_1677
TTCGTCTTCACCCATCCTTCAACCCAGCTACACGAGTGGCACTGAGAGACACAACCATCCTCGGACACCATATCCGCAAA
>QEAN01000001.1:35295-37428_1806
CGTGGGTGGACCCTCTGACGTTTGATCCTGATCGTTGGGACAGGGCTGGGACTGTGCCGGGCAGCTTTCTGCCGTTTGGC
>QEAN01000001.1:35295-37428_1935
AGTAGTAACGTCCGCGCTGTGAATGTAGGTATCGGAAAAGGAATTGCTCAGACACTGCTCAAAACCATCACGGCGTGCCT
>QEAN01000001.1:35295-37428_2053
TTACAGTCAAGACGAACCTGAATTCTACGTCGATACATCATTTGATGGTGGAGTTTGTGCCTAGGCGATCCGTCAATTAG
>QEAN01000001.1:37672-38257_0
TAAAACTGTCGGCTGATCAACCACGTCTTGACATCGTGCCGGTAATTCCCCTTTATCCTAATCTGGTGCGTCATTTCCTG
>QEAN01000001.1:37672-38257_127
GCGCCTAGGATTATCACGCAGCAATGTAAATCATCTGAACGTTCAGCACCTGCGACAACACACAACAGTCAGCATCATCA
>QEAN01000001.1:37672-38257_254
ATTTACCTGTATGTTGCCTTCGATTCGACGAATGACAGTCCATATTCCCGTCTGGTTCTTGAACTCCCTATAGACAGGTA
>QEAN01000001.1:37672-38257_381
ACATACACAGTTCAGGGTGCGCACGTCCCAGTCAGACCTGCACAATGGGACAAGCGGACAAACAAACCACATTTGAAATG
>QEAN01000001.1:37672-38257_505
GACGGTGTTGGCTTCCTTGGTGTCTTTGTCATTATGGGACGAGGCCTCTTTCCTAGTATTCGTTTCCGCATCAGCGACAT
>QEAN01000001.1:38672-39683_0
TGGGAGACAGGTACTCTTTCTCGCTGACCACGTTCTCCCCATCGGGAAAACTCGTCCAAATCGAATATGCATTGAATGCT
>QEAN01000001.1:38672-39683_117
TGTGTGCATGCTATGCCGCTTGTCCTGTCGCGACCCTCGTGACATTCGTTCTGCGGCCACTGTGGATTGCGTCTCATCCA
>QEAN01000001.1:38672-39683_234
TCCACCAGGTCATAATGGGGCAATCATATGCACAGAAAAGAAGACCACGTCCCCACTCATCGACGATACCACCATTGAAA
>QEAN01000001.1:38672-39683_351
TTCAGGCATGGGCCCCGATGCTCGAGTTCTGGTGGACAAGGCCCGTAAATCCGCACAAGAGTATAAGAGGGTATATAACG
>QEAN01000001.1:38672-39683_468
CTCTGTCATGCAGGAATTCACACAATCTGGGTATGTGCTCGGTGGGGGTTGCGCGAGCTTTTACGTGTCGCGCTTCCTAA
>QEAN01000001.1:38672-39683_585
TTCGGAGTCTCGCTGTTGATTATTGGCTACGATGAATCAGGTCCATCATTGTATCAGGTAGATCCATCAGGTTCATATTG
>QEAN01000001.1:38672-39683_702
AATGCCAAGACCTTTCTCGAGAAGAGGTGCGTGCCTGAACCCATTGCGTATAACAGAGTAGCGGGGCTGGGGCTCACCGC
>QEAN01000001.1:38672-39683_819
GAAGATGCAGTACATACTGCCATCTTGACTCTCAAAGAAGGATTTGAAGGCCAAATGACAGAATCCTCCATCGAAATCGG
>QEAN01000001.1:38672-39683_931
AAGGGGAAAAATACAAAACCGGTGTATTCAGGAGACTAGAGCCCTCGGAAATCAAGGACTACCTCGCTAATATCGCCTAG
>QEAN01000001.1:43065-44110_0
TGGTGTGTACAGCTACAGCGATGCTGGAAATTAGACCACCAGAGGACGAGCTGGCGCTAAAAGGGAAGAATGAGAAGCTG
>QEAN01000001.1:43065-44110_121
AACCGATTGGCTTAGTCGCAAATGCCTTTACACTTCCCTCGACCATGAGTCTGTACAGATGTAGCCAACTGTCAGAAACA
>QEAN01000001.1:43065-44110_242
TCAAACTCTAGCGCCAGGACGAGTTCGAACCCCTTGATGGCCTCAGAGCCACAGTCTCCAAGTTCATGGAGCAATTCATA
>QEAN01000001.1:43065-44110_363
TGGCCTGGAGCACGACGCCTCCTTCTCTCCCTTGCCCACTACCTCCCTCGGGGCTCAATTTATGTACATCAACACCACAG
>QEAN01000001.1:43065-44110_484
AGTGCCTGGGAGCGGGCGCGCATGTCTGCCACAGCTCGCAACAAATTCCACATGTTTAAACAAAAGAGTATAATCTTTCA
>QEAN01000001.1:43065-44110_605
ACGGGTTTGACTATGACGACATGGATGACAAAATGAAGTGGCTGAGGATCCGAGGCTCAGTGGGTATGTGAGAGCAGAAG
>QEAN01000001.1:43065-44110_726
AACAGGTATGTGTTATTCGCAGAGTCTATTGGTTTGTGCTTGAAGTGCTAACACTACATCTCATAGGTTGGCAAGTGTGC
>QEAN01000001.1:43065-44110_847
CTTCATGCAGTTAGGTATTTCGAAACATGCTCAACTGTAAATACCTTGCATCTGTGCCTTTTGTCAAAACCGACATGAAC
>QEAN01000001.1:43065-44110_965
AAATGCAGCCAAACATCCTGTATTGCTTCCTGTATGAACTGGCCTTTGCCGAGCGCCCTCGTCCGTTCAAACGCGTATAG
>QEAN01000001.1:44353-46345_0
TGGCTTCCTCGTCATCTGCTGATTCGTTAAACCAACCCAGCGCCGCGGGTGCAATGGATTACTACACGGCAAGTGCACAC
>QEAN01000001.1:44353-46345_128
GCTTCTTGGCGTCGAAAGAAGTTGTAACCAAGACGAAATAAAACGAGGTACGTCCTTGTCCCCCAACATCAACAACCAAC
>QEAN01000001.1:44353-46345_256
CCGCAAGATGGCCTTGAGATATCACCCCGATAAGACTGGGTCGGACCCCGAGCGGTTTCAAAGGATTGTAAAGGCGTACG
>QEAN01000001.1:44353-46345_384
CTCACCATGACCTCATGGTAGGTGACGAAAAGAAGAGGCAGATATATGACAAGTATGGAGAGCAGGGCATCCACATGTTG
>QEAN01000001.1:44353-46345_512
GCAATCAAGTACATGAATATTAATTGTCGGGTGTTTGAGCACAATCACTGACCTGTCTGACACCTGAAATAGTGGGTTTT
>QEAN01000001.1:44353-46345_640
TAATATCAATACGAGCTGATAATCGCAATACCTGGTCATATACAGCCCTCTTCACCCCGCTCTTCTTTATCGACGTGGCA
>QEAN01000001.1:44353-46345_768
GGAACCGACGATCATGAATCTGACAGGGAAGGCAGGGCTGGAGAAGAATGCAGAACAAGAAAAGCCAAAACGGGCGTCAA
>QEAN01000001.1:44353-46345_896
ATTCACTTTATTCCATATATTAATTGCCGTGAGATTGGACAATTATATAACTGTATCTTGGGCCATAATATTCGCTCCCT
>QEAN01000001.1:44353-46345_1024
GAGAAAAGTTTATAATTGGTGTACTTGAGCCATTATCGAACGGAACCACACCGGAAACTGATGATGAGGGTGCCATGACG
>QEAN01000001.1:44353-46345_1152
TTTTGGCCATGGGCTCTACGTGTACGTATACGTATGTTGTACGTATATTGATTTGCGATGTTTGCTCACCATTGCTGCCA
>QEAN01000001.1:44353-46345_1280
GTGAGTGCCACCCCGCCTTCACCAGCAATGGATTGGCGGACGGTATTCATTCCAACGTATCTATGTGCGTTTTTCATGGT
>QEAN01000001.1:44353-46345_1408
AAATGGAACGCCTGCACCGACTGGAGCAGCATCCAAGCAAAAAGCTATGGCAATAGCCGCTAAGATGGTGTTCTTTTCAG
>QEAN01000001.1:44353-46345_1536
AGTTGAATGTGAATTGTGCAAACTGACTGGCCCATGCCAAATCCAATAGTTCATTGGATTGCTGATTCAAAGGTTGAGGA
>QEAN01000001.1:44353-46345_1664
TTTTGAAATGCATCAGTTAACACATCGTGCATCATCCTAGATCTTTATACCCTTTTTTATAGTTCTATCCTTCTTATTCT
>QEAN01000001.1:44353-46345_1792
CGGTGGAAGAAGAAATCGCTCAAAGGAATCAATCCAATGCTATGGGCAATATTGTCCCAGCTGATCATCGGATTGCTGAC
>QEAN01000001.1:44353-46345_1912
TTAATGAGGGTAGGCAAGTACGAGCTAGTCAAGCCTCATCGCGAAACCAACCAATCACAACTCCGTTAATATACGTCTGA
>QEAN01000001.1:46476-48001_0
TACTTTTTTGTAGTGTAATGGGTAAAGATGGCGTACAGACACCTTAAACAAGCCTTTAAATCTCGCCTTACTAGGTCAAC
>QEAN01000001.1:46476-48001_132
AAGCGCACATTCTCCAGCTAGTTGAATCATGGTCATTGAAGCAGGAATCTCAAGTTTTCTCAACTGAAAACTCACCTTTT
>QEAN01000001.1:46476-48001_264
CGACCCAAATGCAAATTCCAAACTAGAACCACACTTACTAGAAATTCAGCGGCACGAAAAAGTGCCCCATGGTTCCAATC
>QEAN01000001.1:46476-48001_396
CGATATTCATCCCCTCGAATTTCTGATTCACAAACTCCCTTATCAGCAACGACACCTGCGCGACCTTGTCCCTGTCCTCA
>QEAN01000001.1:46476-48001_528
CTGGTTCCACACACCACCGCGCGGGGCCATGGCCCCCCTCGTCGCCCGTGATGGCATGCACACTCGTCCGACTCCTGACC
>QEAN01000001.1:46476-48001_660
GCACATACGGACACCCCACGACATGCACCAGATCAACAAGCAGACACAGCACACTGACGATATCCCGGCCCAGTATCCCA
>QEAN01000001.1:46476-48001_792
CACACGCGGATACATTGATCCGCTGGCTTTTCTCACCGGCCCCGTCCACCGTGTACGGAATCTGCTCGTTCGTCAGACGA
>QEAN01000001.1:46476-48001_924
GCACCACCATGTGGTCTTTTTTGATGTACGAGTTGACCCATGCTGTGAGTGTGGTCTAGGTGTGTGTCAGTGGGGCGTGG
>QEAN01000001.1:46476-48001_1056
TTGGCGCGCCGCGGCGGGATGGAGTCGTGCGCGGCCGTCCAGCGCGGTGTTGTCTATCCGGATGTGGGGTGGGGTGTTGG
>QEAN01000001.1:46476-48001_1188
TCGTACTCCCTTTGTTCCCGTAGCGAAGTGTTTGAACCCAGCTCCTGACTTCGTAGTCCATCGTACTGTTTCATTACTGA
>QEAN01000001.1:46476-48001_1320
GATCCAAAATTCTTGACCCATACCCTATAATCATATGGCTTCTATATAATCAAAGGGAAAATGTCCAAACTGACGAAGCA
>QEAN01000001.1:46476-48001_1445
ACAATAGGGACAATGGAAATAATGTCCACCAGCCTCGCGCTAGGTGCTCGTCTTTCTTTACTTGTACTGGCTTCCCCCAG
>QEAN01000001.1:48234-49010_0
TGTCAACAGCTGACACATGGATTGAAAAATTCGATCCGGATAATCCAAATGGACCAACATTCCTTGCATGGAAGCAGTCC
>QEAN01000001.1:48234-49010_116
AAGTTTCTGGATACTGAGAATGTTCCAGTACCAGTAGCGACAGAAGGCGAGACGCCAGCAGCACTATCCGCCAGGCTCGA
>QEAN01000001.1:48234-49010_232
GGTACGCCACAATGTCTCAAGCGCCGTAGCGCAACAGCTAGAGATCACATGGTCGGCTTCCCGGATGATGACCCACCTTA
>QEAN01000001.1:48234-49010_348
CTGTAAAGTGGGAAGAATATCATAATTTCACCGGCGACCCAATGACCATTGCTGTACAAATACAAAAGTTGGAGAAGGAA
>QEAN01000001.1:48234-49010_464
GTCCCACACCTCCTGTCAGTGATTAGTAACCTCGAACTAGTTCGCCATCTGGACATACCCCCTTACAATGACCTACGCGA
>QEAN01000001.1:48234-49010_580
GGTGGAATATATCAGAAACCAAATGATCAGCCTCAAGACATCATATGATGCTAATAAGGTCACCACAGCTTTCGTAGCAA
>QEAN01000001.1:48234-49010_696
CTCCTCGTCTGGCTCATCCAGCCCAACCATCAAGATCTGTTGGGAACAATGTCTCAACTGTTGGGAAACGGGCCACATGA
>QEAN01000001.1:49845-50671_0
TATACACCGGTACCGGAGATACAGCCGATGTTCATGAACCGACGCTTTGCAAAGCACATCCACCACTTGCTGGGCCTGTC
>QEAN01000001.1:49845-50671_125
CAGCTGGCTGACATACTGGCGCATGACATCTACAGGGCGGACAGGGTCAGCAGCACACAGTCCCGCACGCGCCCGCAGCG
>QEAN01000001.1:49845-50671_250
TTCAGCGGGAAGTTCGCGTCGCCCGGAATCGCAAAGTTCTGGTTCGCATGCGTACCCAGTACGCGCGCGGCCTCGACCAT
>QEAN01000001.1:49845-50671_375
GATCAGGTATATGAGCACGCGGTCTGCGTTGCCCTTTATTTCGAAGTTGCGGAAGAAGGAGTTGGCGCGGAAGAGCGAAA
>QEAN01000001.1:49845-50671_500
AGTTGGTGCGGATGGTGGTGAGTGCGGCTTGAGGCCAGAATGGATGTAAGGCATGGTGTCCGCCCACGGACTTACTCCAT
>QEAN01000001.1:49845-50671_625
AGATTGCCGACAGCCTTGTACGCTCCTTGGTTATAGGTAGAGTGATAGGCCTTTTGATGCGTGATGTAAATTACACTGCC
>QEAN01000001.1:49845-50671_746
CTTCTTACTAGTCGACCATTCAGGATAGCCACACACGTAATGACTACGAAAGGGACACTGACACGAATACTTACAGGCAT
>QEAN01000001.1:50991-55375_0
TATTCCGATTGACTGGCCTTCGCCTTTGCTCTCTTTTCCGCAGCCAATGTTGCCGAAAACCTAGCAGCCATCACGATCAG
>QEAN01000001.1:50991-55375_123
TGGTGCGGAGTTGCCCGTAGGAATGTAGGGCATCGTAGGCACATCCAGAAATGACGCGTCAAATTCATTCACTACAACGT
>QEAN01000001.1:50991-55375_246
AACTAAACGGGGTACTCACTGGCAGGGGACATGGGTGTCAAATTAGGATTCGAGGGCATCCCGGGTCTACCCATCCCACC
>QEAN01000001.1:50991-55375_369
GAGTGTCCTAAGGATCTACCTAACAAAGGCTCAGGGGCCGTAATGGGTGATCCTAGGCCACTATGTCCAACACTACCAAC
>QEAN01000001.1:50991-55375_492
ACAGCCAAGCTATCAAAGGACGCATTCAGGTATTGTTCATCTGCCGTTCGATCGTCTGTCAATGTACCAAGCACCATATG
>QEAN01000001.1:50991-55375_615
TTGGGGACATTGGTCTTCTGAATGTCTAAAGAGAGCCATCTCCATGTGAGTGACTAACATTATGACTGAGAGGATCCTAG
>QEAN01000001.1:50991-55375_738
TGATCTCCCAACCAATGCTTTTTGATCCTCTTTTCCCACCCACTTTGTAATACTGAATTTCTCGCAATCTCGCACATGTC
>QEAN01000001.1:50991-55375_861
TCCCCTGGATAAACTGGAGCAAAATCTACATACACTCCAACTCACTTGAGCAGCAACACTGTACTCCTCGATGAGGGGCT
>QEAN01000001.1:50991-55375_984
TACATTCAAGCCTCGTTGAAAAAATTGCAAGAATGGATTTCTCTCATAATTCAAAAAGAGAGCATTGTTGGATAGCGGTG
>QEAN01000001.1:50991-55375_1107
TGCTGGTACTTTTCGTAACAGGATACCATGACTTATGGAATGTGAAGTCAAGAATGCACAAGCCAAGTGGTCTGTATCGC
>QEAN01000001.1:50991-55375_1230
TAATGTGCGCGATGGTCAGAGATTCACACAATATTCTGACGACATATTACATACTAAATCCGCGTTCCTTTCTCCAAAAG
>QEAN01000001.1:50991-55375_1353
AATAGGGCGGATTCAAACTGATATTCCATTCTCTCGGCGGTGGATATTTTCTGAAAGTCCTCCTTTCAGCTTTTGATTCG
>QEAN01000001.1:50991-55375_1476
GCAGCTCTGGATGGGTTCTGGGATCTTGCGTGACTTCAAATAATGGTTGAAATACATCTAGTAAGAGGGTGATTATTAGA
>QEAN01000001.1:50991-55375_1599
AATTGCCTTGTGGCGACTCACTTCGTATAAGGTCCTCAAATGTTTGAACTTGACTAGCACCCTTATATACATTATACAAA
>QEAN01000001.1:50991-55375_1722
TGTGGTTGATTACCCATTTGGCCAGTTTGTCCCACTCGGAAATGGACCTATCGACCTGACGCTGTGAGCCACGGATGATT
>QEAN01000001.1:50991-55375_1845
ATAGATGGAAATACGATATTCCATCATTTGATACTTGCCAGCTTCCAAGTCCGACATGACCTCTATTTTAGAACCAAGAA
>QEAN01000001.1:50991-55375_1968
GAGTAATTGCTTGCATACCCTTGGTCATCTCTGCCAGAAATTTTCCTTGTATGAAGTTATCCGTCTTGAGAAATATTTCA
>QEAN01000001.1:50991-55375_2091
TGTCGAATCTGTGGAAGGAGTCCGTATGTGCCTACTTTGTCTCGTGAGTTCATTGCGTTTGAGCAAAAACACCGGTGCAT
>QEAN01000001.1:50991-55375_2214
GCATATCAAGCGTATCAATGCTCAGATCATAGGCTGTCAATGATAAGCTTTGAAATACTTGCTTCAGCGTCAAGTATTGA
>QEAN01000001.1:50991-55375_2337
ATATAAGTTTCGGAAGGGGAAGCAGAAAAACGCTTCCACTGGCGATGAGAATCAATACTCACATCTTCATTTTTCTTCAG
>QEAN01000001.1:50991-55375_2460
GACGAATGATGTACGTGCGTATCTACTTTACGCACATTATAGAAATCACGATGTGGTACTCTCTATATGTTATAAAGAAT
>QEAN01000001.1:50991-55375_2583
TAGTATCCGCCAATTCCTGGTATCCATTCAGCAATATATACATTTGGAATTTAGCCTCGAGGTATCGCAGTCTTCTGAAA
>QEAN01000001.1:50991-55375_2706
AATCCAAGTGTGTGAAATAATCCTTGACTGTTGGCACAACGTATTTCTTCTGATTTGATGCACATGCTGTAGTCATTAAT
>QEAN01000001.1:50991-55375_2829
TGCAACTACCTTCTTCACTCTCAAAAACTTCATACACTCCATGGGGACCCATATGGTAGACATACTAGCGTGCATAATTA
>QEAN01000001.1:50991-55375_2952
TACATGGTGAGCACCTGGAATCTTGATACCCCCCATCTCAAACTCCACCGGGGCATCCGGCACTCTGGGTATCAAATCTC
>QEAN01000001.1:50991-55375_3075
TGGATAGATCTCCCAATCCTCTTCATCCTTGGGATTGTCACCAGAAGTTTGAAAGCTCTTTTTTAGGAATGTCGCTCGTA
>QEAN01000001.1:50991-55375_3198
CGAGGCCAGTTCGTCATCCCGCATGGCTGATCTTATGGGTTTTGCTTCGTTATTGTCCGGGTCGTTTTCGGTGGTGGAAA
>QEAN01000001.1:50991-55375_3321
CTCTATTGAGTTGATGTTGCTTCCTGGATTAGCTACTGAGGCTAATTGTTCGGCTAATCCACCAGTTGATCCATTTGTCG
>QEAN01000001.1:50991-55375_3444
TGGAGGGGCTGACACTATTTCAGGCACACTCGTCCTTGATGACGATGTTGAACTTCTATTATTAGCACCATACCCCAACA
>QEAN01000001.1:50991-55375_3567
ACCTGACATTGTCGACGTTTTTAGATGTGATGACGCTCGATTTGAGAATACAGTGGGCACTTTGGTAGCATTTGGGCGAT
>QEAN01000001.1:50991-55375_3690
AAAACTTGGGCTGCTGATTGTCAAATTTTCGTCGTGTGGTGAAACAGAAAATCTAAGAGGATTGGTTGCAAAGAACTTTC
>QEAN01000001.1:50991-55375_3813
GCTGGCCTACACTTTAATGAGAATTTAAAATGTACAGCAGCCATACGACGCACATGCGACAGTAATTTCTCATCCGCTGG
>QEAN01000001.1:50991-55375_3936
AGTATTCCTTCCCAATTACTATTTTGTATTTAATGTTGGTGTCATGGTGACAGAGGGGACGTGCCATATGACTCGCGTCG
>QEAN01000001.1:50991-55375_4059
AAACACTCCCACGTCGCCTTTAGTACTGAAATGAAGTAGCCTATGTCCTACTGCTTTGACGACTTTGATTCAGCTCAGTC
>QEAN01000001.1:50991-55375_4182
ATCGGCAGAATCCACACTACTCAAAGCATCCTCCTCCTCCAATGCATTTGTCAGAGTTTCAAAGCTTCTACTTTCACAGT
>QEAN01000001.1:50991-55375_4304
CACAGTACAGGGTCCATCTTGGGAGATTGCAAGCTCTTTATCGCTGGATTGCCTGGATTGTTGGTAATACTATCTGCCAT
>QEAN01000001.1:55679-57982_0
TAGTGTCCTAAAACTCCGTTGTTTCCGTTCATAGCAGATGAGGCCACTGCATTATGGTGATTAATACTCATATTATTACT
>QEAN01000001.1:55679-57982_124
GAGCACCGGCTGCATGTGTACAATGCTCGATGCTCCTGAACCAGTCATCCTCGACCATTTCCGATATCTTGATTCGAGTT
>QEAN01000001.1:55679-57982_248
TGGACTAGATTTGAGTATACTCCAGTCAAACCCAGGTGTTGCAGATATACAAACTGTCCCGGCACTATACCTTAATCGAT
>QEAN01000001.1:55679-57982_372
TACCTGCCATCTGATCTAACTGCCATTTTCCATGGAATGGCATTATAGTACATGACATATAGAATGATACCAATGGCCCA
>QEAN01000001.1:55679-57982_496
GACCATCACCAAATTCCTAGTTTAGAGGGGGATGCCGCAGTATTAATGACACGCTTTCACATAGTAAGCCTCTTGTAAAT
>QEAN01000001.1:55679-57982_620
CTTTCGAGCCTTTTTTTCTAGTGGAGCTCGGAAAACATCAGATACACCGAAGTCAGTGATCTTCAATATGCTGTGACCTT
>QEAN01000001.1:55679-57982_744
CCCATTTCTTCATGCAGATACCTGACACCATTGACTATTTGCTTGAAGTAACTGTGTGGAGAGTTTTAGCATCACGCAGA
>QEAN01000001.1:55679-57982_868
GTCAATAAGCCAGCGTGTATGCGAGCATATAGATCACCACCTTCCATATACTCCATGACTTCACACCAGTTCTTACTCTC
>QEAN01000001.1:55679-57982_992
GAGTGGTACTGATACAGAATTCAGAAACCACTTTTTTTAAATACTCTTTGGGAGACTCGTCACGTCTCCTCTTCCTAAAT
>QEAN01000001.1:55679-57982_1116
ACACAGCTTTACGACTGCGTTGGCACCACGACCCAATGCTTGCCTCTTTTCACCATATTCATCTTGTAGACTACCTTTTG
>QEAN01000001.1:55679-57982_1240
AGTGGTGACCCTGACCCTGACGTGGCGAATGTGACTGAAGTTGGGGATGTACTTGATGATGGAGGATTGCGCTCTAGTGA
>QEAN01000001.1:55679-57982_1364
AAATTCCTGTAGTGCCGGCCTTGTTTTCTGGTTGATTGATCATGACATTGGGTGAACTATTGCTGCCACCCAGATCGCCC
>QEAN01000001.1:55679-57982_1488
ACTACTTCCAACTCTTTTGACTTCCTTTGTTGTTCCTTCTTCTGCTATTGCATTAGACGATGGTTGACCGGTTGAATCGG
>QEAN01000001.1:55679-57982_1612
GGTGACTGTCTCTTTGAGGATGACGGCCTTCGTGGAACTTCATCTTTTGCGTGATCATGATCGTTTGGAACCACATGGTC
>QEAN01000001.1:55679-57982_1736
TGCCGGTATGCACCTTGAGAGGGCCCACTGGTTGCTGAGGCTTTACCACATCATCTAATATGATATTGGGTGAGTGCAGG
>QEAN01000001.1:55679-57982_1860
ATATGGAATATGGTCCACCTTAGCGTTTGCTTATTCAATAATGCCTGGATCTGTTCCTCGTCTAGGTCCATTTCATCGAT
>QEAN01000001.1:55679-57982_1984
CACCATTCGCCGAGTGCTGCTGCTGTTGTTTCTGCTTCCTTGCAGATGACGATGACTGTCGCCTTTCAGGGCCAGGGGAA
>QEAN01000001.1:55679-57982_2108
GCTAACAGGGTTAGAGGGAGCATGGGAACTGTTTGGTTGAGCTTGTTGGTGCTGTAATGAGAGTGAAGTTGATGCGGGGG
>QEAN01000001.1:55679-57982_2223
GATCCTCTGCTGCTATTGGAGAGCCTACAAGATTGCTTCAATAGGGTGTCGTCCCATACTTCGGGAGTGAATGTGCTCAT
>QEAN01000001.1:58458-59991_0
TAAAATGACCTTGTATTTGGTCTTTTATTCGGTCGGTATCGATTGTCGCTATCTCTATCACGCTCATGCTCATGGCCACC
>QEAN01000001.1:58458-59991_122
AGCCCATCCAGCATCGAATTGAGTGGTGTCTTCGGCCACCAAGTGCTTCCACTTGGTTCTCCCGCTCCTCCCGAAATTCT
>QEAN01000001.1:58458-59991_244
CTTCCAGAGTCGGCTGGCTGAAATCATGGCTCTCTAACACCTCCTTGGCATCGTCCTGATAGTAGGCACCTTTATGGAAA
>QEAN01000001.1:58458-59991_366
TTTAATTTGGCATTCTCGGCAATGATTTCTGTATCAGTCATGTTTCGCCGACGTTCCTTTTCGACTTCCTCTTCAACCCG
>QEAN01000001.1:58458-59991_488
ACGAAGCTTCCATGCTTCGAATTCTGCGTCTTCATCCAGTCCGTCTGTGTCATCCACGTCTGTTACCAGATTTTTTACAG
>QEAN01000001.1:58458-59991_610
AGTGCGGAAACAGTGGGGAACTCATAGCGTCCCTTGTTCAGCACAACTCACCTTCAGCTTGCTCCTTCTTGAGATCTTCA
>QEAN01000001.1:58458-59991_732
TTTTCTCGCCTAGCTTGTAATTCCGCTTCATCCACCTCGTCTGCTTTCATTTGGGATATAGTAACACGTACGTTCCTGGG
>QEAN01000001.1:58458-59991_854
GGGGGTTGCTTACTTTGGCAAGAACACGGGCTTAAATAATGGCCGGGGGGCTTCATCCTCCTCGTCGTCAGAGCCCGTTG
>QEAN01000001.1:58458-59991_976
CCTCCTGCAGGGTATGGATATCGATTAGGAATCTGAGCAGCTGAGCCTTAGCGATTCGATGCTAGGGACGAACAACTTGC
>QEAN01000001.1:58458-59991_1098
CCTAGCAAGGGCAATTTCTCTAGCTCGTTGTCTCCGTATAGCTGCAACGTCGTCATCGTCGTCGTCGGGCTCCTTGTCAC
>QEAN01000001.1:58458-59991_1220
TGTCTTGTTCTTCATCAAGGTCATTTTCCTCTTGATGTTGCTTAGATAATAACAATCTTCGTAATCTGCGATCAACTACG
>QEAN01000001.1:58458-59991_1342
CTACTGAATTCTTGTATTCGTTCCTTTTGAGTAGTGTCGAAATCATCATCATCGTCATCGTCTGATTGTACTTCTGGGGC
>QEAN01000001.1:58458-59991_1453
TTCTGCTTCCTCGAATGTGGTGCGGATCGCTGCCTGCTGTTTGGCTTGTGCTGGTCCGGCAGTCTACTCAAAAATGACAT
>QEAN01000001.1:60261-60839_0
TAGCTGTGTAGTATTTTCGACAATAGTTTGTCAACCATGCTGCTCATCACAGGCTGACCATGCTTTGTTCTCTTCAACAG
>QEAN01000001.1:60261-60839_125
GCGGTCTCGTTCTTCACGCTCTTGTTTCTTGCGAGCTTCGTCATCCGCCCGGTCCTTTTGACGGCGCTCTCGCTCTTCGA
>QEAN01000001.1:60261-60839_250
TACTGAAATGCGGAATGTGAATGTCTTGAGGGCCTTTTTTCGCTGCAAATCGAAACCGACGATATGTCGAGGCCCACCTT
>QEAN01000001.1:60261-60839_375
TGAGGGAACTCACGCTCTACAATCTTTTTATACTGCTTCTTTATACGTAGCTTTTCGTATTGGTTATTGTTTCCGACAGG
>QEAN01000001.1:60261-60839_498
TAGTTTGTACGGTCCTTGGCATATGGCGCATGGCGGACACCACCATTCCTCTGCTTTCGGTCGCTCGTTATGGCTCTCAT
>QEAN01000001.1:61041-63819_0
TGCCCTCCACTCCTGATCCCAAAGGAATCAGTACGAAGCGACATCCAAATATCGTGACGATTGATCATGTCCTGACCGCT
>QEAN01000001.1:61041-63819_129
TCATATCCCTAGTCAACAACCAAAACATCGCAATACTGCCCGACTTGACCCTCGAGAACGGTACAGAATTGCATCAAGTG
>QEAN01000001.1:61041-63819_258
CAATGGTCATATGCCATGCCCTCTCTGGATCCGCCGATGTAGAGGACTGGTGCGTGTCTGCCAGCTACGCAGTCACGCCA
>QEAN01000001.1:61041-63819_387
TAGGCCCAGGACGGGCGTTTGATCCAGACATATTTTTCATATTCTGTGGAAATATGCTTGGATCGCCTTATGGATCTGCG
>QEAN01000001.1:61041-63819_516
TCCCTCCAACCAGTATAAGAGACGATGTCAGGTGTGTATGAATATCCAAGTCGGACACCTTGGGCTTACCGCACTAATAG
>QEAN01000001.1:61041-63819_645
GCTGTTGGAGGATCCATGGGTGGAATGGCTGTATTAGAGTGGGGTCTCCTGGGAAGCGATTACGTCAAGAACATTTGCCC
>QEAN01000001.1:61041-63819_774
GCGCAAAGGCAGGCGATATACAGTGATCCCAAATACTGTAGGCCCATTCACTTCGGAAGCGCTGACGCTGTTTGCTAAAT
>QEAN01000001.1:61041-63819_903
AATGGATTGGCAGCAGCTCGTATGTCTGCGCTGTTAACGTACAGATCGAGGCACTCGTTCGAATCAAGATTTGGACGGAA
>QEAN01000001.1:61041-63819_1032
TCGTTGTCGCAATATGAAGCAGCTGCTGTGTATCACAATGAAGGGAACAAGATTAGGTTGCACTATCCAAACGGAAAATC
>QEAN01000001.1:61041-63819_1161
ATGGACACAGCACAAACAATAAAAGGCGAGCCCGTCAGCACCAAAATATCAGACAATAAGTCACCAGCGGTGTACTCTGC
>QEAN01000001.1:61041-63819_1290
GCGAATTGTTATATAGCCATAACTCGGAAAATGGATACGCATGATGTAGCCCGAGAGAAAGATCTATGCTATGAAGACGT
>QEAN01000001.1:61041-63819_1419
TAGGATGCGAACACTTTTCGTACATGTCATGGTTTGACGTGACCAGTTCTCTCGCACACATAGGCGTAGAAACCGATGGT
>QEAN01000001.1:61041-63819_1548
GCAAAATAGTAATTATAGATTCGTTCGAAGGCCATGATGGCTTTCTCCTCGAGTTCGATCAAATGAATCGGCATGTAGGC
>QEAN01000001.1:61041-63819_1677
TAGTGTTGACTGCAGACGAGATGAAGAGTAAGGCTAGCACGTTCGGGGAAGCAGAGGGTGACTTGATGATGTGGTAGTAG
>QEAN01000001.1:61041-63819_1806
GTTTGCATTTTTGGTTGACGTTTGTGGTGGACGCGACCTGGACGCGTCTTGACCTATATGTGCCCTGTGCCCTGTGCCAT
>QEAN01000001.1:61041-63819_1935
AGCCTGCGCACTCTGAAGCAAGCAAAGAGGTTATCAAGCAACAGAGCCTCGCAACAAGAAGCAGCAAGGGCAAATGAGAG
>QEAN01000001.1:61041-63819_2064
TGGGAACAAGAACTTCTACAAAGGCACACTCCCGCACCCATGCCCAAAAAAGCCACCCTCTAACCCATCCCGCAACGAAT
>QEAN01000001.1:61041-63819_2193
ACCCCCCTCGTCCCACATCCACACGGTACCATCTGACACCATCGCGCACCAGGACGCTACGTCATCGACGAATGGAAGCG
>QEAN01000001.1:61041-63819_2322
TGCATGGTCCACGCGGGGCAGGGCTGACACGTGTTTCCTGTAGCTCACGCCGTATGTGTCGCCCGAGGCCAAGACCGCGG
>QEAN01000001.1:61041-63819_2451
ACACACCGCGATCCCGCCATCGGTGCTGGAGCGCGTGCCGGACGGCCGGCGAGATCTGTTTGTGCAGCGGTGCAGAGAGC
>QEAN01000001.1:61041-63819_2580
CAAGATGGTCAAGAAGTGGTATTACGGGCCGAAAGGTATGATGAATGCACGAGCTTGCATGGCATGTGCTGACGGGGTCG
>QEAN01000001.1:61041-63819_2698
GGAATCCGGACAAGAATGAGGGAACAAACAGCACGGACGCCATGCTTGATGATGAGCCTCATGAGTCTAGAGTTGAGTGA
>QEAN01000001.1:63961-64972_0
CACTTTCTACTCTTCTTTATGGTAGGTTGTTCCTCTTCATCGTCAGTGCTGCCATCATTCGTATCGTCGTTCGATGTCTT
>QEAN01000001.1:63961-64972_117
TTCCCCTTAAACTCGACTACTTCTTCATCACTGGCGGCTTGAGGCCCTTCTTCATCGTCTGACTCGTCGCTGTCATCGTC
>QEAN01000001.1:63961-64972_234
TCAGTCAACACACCCAACGACATACCAGATCTTCTTCGGCGCAGGTTTATCGACACAGCTGGACGCGCCATCCGCCGATC
>QEAN01000001.1:63961-64972_351
TGCTCCTGCTTTGGCCATGGCTATTGGTTGTGCACACGTGTCAAAACACATGTAAACGGGACCGGCTCTCTGGTCATACG
>QEAN01000001.1:63961-64972_468
TCCAACCTTCTCGAGCTCCTCAATGTACTCGCGCGACAGGGCGGGTCTGTGGGCATTCTGGGCATCCGCCATGCGCTGGG
>QEAN01000001.1:63961-64972_585
CTGCTGGCGGTCGCGCTCACGCTCCGGCTCGCGCGCAATAAATTCGGCCAGGCTCTTGGCGTCATTGACGGTCTTGAGTC
>QEAN01000001.1:63961-64972_702
GGACTTTTGCGAGGCCATGCGGCCACCCTGTGCGCGCAGCTGGGATCCAAAGCCGCCCTTGCCGCCTCTGCAGCGGTAGA
>QEAN01000001.1:63961-64972_819
GGCTTGCGGTGCGTATCTGGACAGCGCGTGGCCGGCTATGGCACATATGTAGTAGTCGAGACCACGCAGAAACGGCAGTC
>QEAN01000001.1:63961-64972_931
TGGGCATTGGCGTGGTGGGTGATGCACAGCGAGGGTCGGTATGGGATGGATACGATGGATTGCGTGAGCTCTGCCTCCAT
>QEAN01000001.1:65178-67105_0
TGGACGTAAGCACGCCACATCCAAACCAATGCTTCTCCGTGGCTGACTGCCGCCATGCAACTGTAGACTCTCACGGCAAT
>QEAN01000001.1:65178-67105_132
CTCTGTCCATGTTGTCAGCCATGCCACAGTCGACATCAACGCCACCCCCAACCCAACTATACGCTGCATACGTCTCCCAC
>QEAN01000001.1:65178-67105_264
AATCCTGGACGATGAGAACGGCAACGTCGAAGCCGCCGTCCTCCGACTGCTCGGCCTGACCGATCCGGAATCACAAGCGA
>QEAN01000001.1:65178-67105_396
CGCGCGCCTGCCGTCCCTGACGATGCCCGGCCGTAGGACGAGAAGCTGGCGCAACGCCTGGCCGACGAGGAGCTGGCGCG
>QEAN01000001.1:65178-67105_528
CGCAAGTCGCTGGCATCCTGGCATCGTCTGTCTGGCAACGCCGCTCACCCGTCACTGACTCGTAGCGGATGCACCCGTCC
>QEAN01000001.1:65178-67105_660
GTTTGGCGTGGCCGCCGAAGGCGCAAAGGGCCTGTATGGCCGCGCCAAGGCTGAAATCGACAGGGCCCGTGCGCCGCGAG
>QEAN01000001.1:65178-67105_792
TGTCGTCGCGTTGGCTCCCACGCCGGTGGGCCGCCTCATGGTGTCTGACGCCTCGTCCATCCATAGTGAGGAAGGGCGAT
>QEAN01000001.1:65178-67105_924
GCAGCAGCAGTGCTAGTGGCATATCCGCAACACCGGCGTCGTTGGCATCACCAGACAAAAAGGTGGATCCGTTCGCGAGC
>QEAN01000001.1:65178-67105_1056
GTGTATGTCGCGCGTGTGCATACATACATGCATATACATATATATACTCTGACTGCACGTGCGGCTGGTCTGACGCGTTC
>QEAN01000001.1:65178-67105_1188
ACCACGGACCACCGGCCACCGGCTCCCGAACCGCGCACCCGCAATCCGACAGCCACCATGGCCACGCATCGAGAAGGCAT
>QEAN01000001.1:65178-67105_1320
CTTGACACGCCGTGTCCCATGCATGCATGCTCACACCCCTCCCCCCACATCCACCCAGGCCTGTGGACGGAGCCCACGGC
>QEAN01000001.1:65178-67105_1452
CCCCTGGAAAGCATGGCGTTCTTCTTTGGCAGCTTCTGCGCCAAGTACACCGCCGACTACGTGCTGTGCAAGAACGAGTC
>QEAN01000001.1:65178-67105_1584
CAGGACCTGTGCGTCCCACACCCACCATGGGCTGCCGTCGCCGCTCTGATTGTGCGACTCCGTAGGATCCGCAAAATGAA
>QEAN01000001.1:65178-67105_1716
AATCACCATTACTGGCAGTGCCGCAAACAGGAGACCGCGCTCAATGACTGTGTGTTCAGCAAACTGGTAAGCTATCTTGT
>QEAN01000001.1:65178-67105_1847
AGGGCTTGACCAAGACCATACCAGAAACACCCCAAGGACAGGCTCCCATTCACCTCAAGGAGCATCCATTGTACAAATGA
>QEAN01000001.1:67788-69561_0
TAGACTCCACTGGTGTTCTGCCCACGGTCCATGGACTCGAGGTCCTTGATCAGGTCATCGAGCGACACTCCTACACGCCG
>QEAN01000001.1:67788-69561_131
AGTTGCCGATAACGGACATGCGGCTGCACTGTCGAGAGACGGACAGATGCTAATTGCTGGGCACCTGTCTTGCGAGTGGG
>QEAN01000001.1:67788-69561_262
GTGCTAGCAAGGATGGCGGCAGCGTCTTGTCGACAGTTTTGCCTTGTCTTTTGGCCTGTGGTGGCTTGATAATCGACGCG
>QEAN01000001.1:67788-69561_393
GGACGCGGCGATATCCTGTGCGCCTCTGAGGTGTTCCATCCAGTGTTTTCTCCGATCACTGTTGTCGATAAAGGCGACGC
>QEAN01000001.1:67788-69561_524
AGACGGCGAACTGCGTTTATGTCGGTCTGTGGTAGATGCAGCAAAGTGTGTCGCTTCAGCTGGCGTTGAAGATAGTCCGA
>QEAN01000001.1:67788-69561_655
GTGGTGGCTGTTCGCCCAACTACTTTGGCTAGAGCGTCAGATAACCCTGTGCAAAGCAAAGGCGCTGTGCATGTACCAAT
>QEAN01000001.1:67788-69561_786
TTACACGATGCTAGTTGATTTGATGGAATATTACGATCTACAGCCAGCTTCTGCGTGCGCGTTGATAGGGTGTCGATAAC
>QEAN01000001.1:67788-69561_917
GAGTGATTCAATTAGATCGTATTCAGACTCCAGGATACGAGTAGTGTTCACCTCCTCACTGCTAGCAAGCTCGTCTCTGA
>QEAN01000001.1:67788-69561_1048
ATCTCTGGTAAGCCTCTTCTAAGGCACCCTGCAAGTCTATAGCTAAATCCGTCAAAGCGTCAAGGTTTCCATTACGTGCG
>QEAN01000001.1:67788-69561_1179
AGCCCGTTGTTGTCAAATAGCGTCCGTGTGGAGAAATCAAAGGAGCTCATGGAATTCGACCGAGTATTCAATGCACCCAG
>QEAN01000001.1:67788-69561_1310
GATTCGCGACATGGTGGTTTGATCCAGAACATGGGCGCTGTGCTGCCAGGACTGGCTGATGTGTTCGACGCGTGTACTAC
>QEAN01000001.1:67788-69561_1441
CATCGAATAGCATCGTAACCAGACAACCGTCGCCGCTTCTGGCAGCAATATGGAGGGGTGTTACATTGTCCAGATCTGGG
>QEAN01000001.1:67788-69561_1572
CTGGAGTTCACATTTCGCAACACGTAATGAAGCGGGGTCTATGTTGTCAAAGTTCACAGTTTTTCAAACCAGAGGCCATG
>QEAN01000001.1:67788-69561_1693
TTCCGCGCATTTACATCAGCACCAGAATGAATCAACAGTTGCACCACTTGCTCACTCAGCGGCCTATTCCTACAAGCCAT
>QEAN01000001.1:69686-71082_0
TATGCAGTGGGGCAGTGAGGCGTGGCGAATCGGCTGGGGTTGTATGGCGAGGTGTCAAGGGTGTCGAGCGGATGGAGTTT
>QEAN01000001.1:69686-71082_132
GGGGAGTTGATACGCTGAAAGGTTGAGTGGTGTTGGATTCATACCTGCTCAGGTATTCGGAGAAGGAGTCATAAAATGTT
>QEAN01000001.1:69686-71082_264
GCAATGGAAATGCTTATTTCAGAGTTTGCCAAAGTGACCGAGGTCACGGGCGCACTCACAAAGATGCCGTATTCCTTCAA
>QEAN01000001.1:69686-71082_396
GACGCAGTCCAACCGTTACCATCTTTAACAAGAGTCGAAGCGCCATGGGCCAAGAGACATCGTGTTGCCTCAATGTGTCC
>QEAN01000001.1:69686-71082_528
AATTCGTCGTATACCTGCAAACATCAAGGCCGTGGATCCTATCTTGGCGCATCGTTGGCATGCATAATGGAAAAGAGTCT
>QEAN01000001.1:69686-71082_660
TCAATATCAACACTGCACTCTAGCAAAGCTTCGATCAAATCTACCCTTCCCAAGTACGCGGCAAGACATAGTGGCGTAAT
>QEAN01000001.1:69686-71082_792
GCCAGCGCTTGCTGCTCATCACCGACACTATTAAAGTTGACACCCACATCCGCCTGTATCAACCTCCTAACTATTTCGGT
>QEAN01000001.1:69686-71082_924
ATCATGGCACATATCAATGGCGATCTGATGTTGTAGGTGATTGCGTAAGCTGTCTCGTTCCTTCAGCCAGGCCACTACAA
>QEAN01000001.1:69686-71082_1056
AGGCTGCATGTTCAAGACTACATTACCTTCCTCTTCCATCTCTAACAGAATGACTAGCACCATTCGCCAACAGGAAATCG
>QEAN01000001.1:69686-71082_1188
ATAGGGTGGGTCCACTGCTGTGACTGGCACGGCTGGATTCTCGGCCATCTGCGCCATCGCTATGCGCTGGCTGTCGGGAC
>QEAN01000001.1:69686-71082_1316
GAAGCGTCTTGGAACAGGGCCCGTAAAGCTGCTATGTCTCCGTGTGCTGCTAGACTGCAAATCTTTGCAGCTGCGGACAT
>QEAN01000001.1:71807-73335_0
CAAGCTCCTATGTCGACGATGCGCGCCGATGAAGCCGTGGTACCACCTTTCATCTGCTTCCTGCATCTCTCTGCATTAGC
>QEAN01000001.1:71807-73335_132
GACACGCTACGAGCTATTCGCGATAAACCTTGTTCAGCAACGCGATTCTTGTATATCCACGATACATAAAAATAGATCTT
>QEAN01000001.1:71807-73335_264
TGACAGTGGGCAATGGAATCAAACAAGCTGTATAGGTCCGATAGGGCAACCAGAGTGTATTGCGGTGTGGAGAGGATCAA
>QEAN01000001.1:71807-73335_396
GGATCCTAATACTCATTAGTCAGTGTGGTACCAAGTATCAAAACCAGTAGAATAGTCTGGAAGAAGGATTTACCAACTGC
>QEAN01000001.1:71807-73335_528
CGGCGTCTAAGAGAGTGGAGCCCAATACTTGCGATGTAGACCAGATATATGTACAGGCTGCGGGCGGGTCCTCGGACCAA
>QEAN01000001.1:71807-73335_660
GTACATTGACGTTTTCATTGGCCAAAAAAAACGGACAAGAAACGTACAAGATGTCGACCACATTGAGTAATACGGTATCT
>QEAN01000001.1:71807-73335_792
CTGGCATTCTGGGATTGGCATTAGCCTCTACGGGGGAGATTTTTGGCAGCGATTGGGTCCACCACGGTGTCCAAAGAGGT
>QEAN01000001.1:71807-73335_924
CCGAGGGACTCAATAACTGCAAGATATCAGCGGGATTGGCGTGATCTATGGCGTGAGGGTATTAGACAAGGGGACTAGAT
>QEAN01000001.1:71807-73335_1056
TCAGCTAGAGATGGGATATGGGTGTGATCGGGGGGTTCGGGCGGCGGATTCGCCTGCTCTTGTTCAAATCGCCTCAATAT
>QEAN01000001.1:71807-73335_1188
GCCATGAAGGAGTCCCGGTAAAAGGTTTCCGTGCAGTCAGCATGGTTCTAGTGGGGATGTGGATGGCAGGGTTGGATGGG
>QEAN01000001.1:71807-73335_1320
TTAGTGCGCAGTATGGCAGGTTACATCTCGGACATGTATATCGTGAGATCTGCTTTCCACAGCTGCGGATGGCCGGGAGT
>QEAN01000001.1:71807-73335_1448
ATTCCGCAAACTGAGTGAGGGCTGTCGCTGCTATGTGCAGGAGTCTCCTCTTCCAGGAGTCGCCGTACTTCAGCAGACAT
>QEAN01000001.1:73608-76585_0
TAGTTCCTAAACAGACTGTCAATCCACTGTGAATAATCCACGTTCGACGCGCCCATTGGTTCTTGGGGGGTGCTCAAAAC
>QEAN01000001.1:73608-76585_126
ATAAAGCTCACCGAGAATGCAATGGTCCCACCTTTTCAGAAATTTCTTTAGCAAGCGCGCTAACACGTTCAGTTGTCGTC
>QEAN01000001.1:73608-76585_252
CATTCAGAGTCGCAGGCTGTGACATTGTTGGACAAGTTGAATTCGCACAGTTGGATGCCAAAGCAATTACTGCCCGATCC
>QEAN01000001.1:73608-76585_378
CGCGTTCGACGAGTCGCGCTGTTGATTCTGCTGATTTGCGCGCTTCCAGAGCAGTTGCGTGAACAGATGGATCGACCATG
>QEAN01000001.1:73608-76585_504
TGGATCGTATACGACGACGTTAAGAATCAGCAGCTCTCAAGTCATCAAAGTTGACCCACTTGAAGCGCATCCTCGGCGCG
>QEAN01000001.1:73608-76585_630
TTCAACTTGCCGACTTGCTCCTTGTACGATTCTCTCTCTGAGCTCTTTTCAGAAAGTTGACTGTTCTCCATGTGCAACTT
>QEAN01000001.1:73608-76585_756
ACTGACGAGCTATTGATTGGGCCGACGCATGAGCCGACGTGAAAGCACATCGCCGTGTCTTTATGCGCAGAGACGTACGC
>QEAN01000001.1:73608-76585_882
TCTGATCTTGTTCTAGTCACTTCCTTTATCAAAGTGTCCTGCACGTGAAGTTGCCGATATGTCATCTTGTACTACTGTTT
>QEAN01000001.1:73608-76585_1008
CCAAGATCCGATTTGCATCGCTTCATCGACTCCCTCATCGTGTTTAGTTCATTCTTGTAGATGTCAACTTCATGGTTCTG
>QEAN01000001.1:73608-76585_1134
TCACCAGATGTACAATGCGATCATGCAATAGAGAGATGGTATGGCTTCGTTGCGTTGCGTCCTCTCTTGATTTCTTCAGC
>QEAN01000001.1:73608-76585_1260
AATGAGCAAAACGACAACCAGTGACAACTTCGATACAACATCTCGCCTTACAGTTTGCAGAACTCGTCGTCGTCGTGCAT
>QEAN01000001.1:73608-76585_1386
CTACAACGGGGATTTGAAATGCACATCAGAGGCCAGTCGGGTACTGCCGCTGGTTCACGATGCGCACTTTTTCAAGCATG
>QEAN01000001.1:73608-76585_1512
GTAAAAGTTGGCTTCGGCATCTAGTATGTCGGCTCTCGACGCAATGCTGGAGAAGGCTCGGTACGTTTTATCTGCAGCCA
>QEAN01000001.1:73608-76585_1638
GGATCAAGGGAAGGAATGTTGCTGCGTACCTTCTCAATAGCACTTCTCAGATGGTTGATATGCTTCTCGTGCAAGTCCAC
>QEAN01000001.1:73608-76585_1764
TCGTCTAGCTCAGAGATACATACATCCTAATAAGACTGAGTTGAGCGCCTTTGTAATGCCCGCATTTCCAGAAATACTCA
>QEAN01000001.1:73608-76585_1890
GCGGGCATCCACGAGAGATTCATTTCCATCTGGTTTAATCCGTCCGCGTAGCTGCGGTCCGTCGAGAATGGTTTCCAGCC
>QEAN01000001.1:73608-76585_2016
TTTTGTTTTCCGATGTGCTTGGATCTCAAAACTGTGCGCCGTTCTCTCTGACTCCAGTGTCGCCTGCGTCGGAACAAAGG
>QEAN01000001.1:73608-76585_2142
GACTGTGGCACACACGTCACGTCACGTGCACATGCCAAAACCTACTTCAAGCGTTATGACCGCGGCGTTGGGAGATACCA
>QEAN01000001.1:73608-76585_2268
GAGTGTATGCTGCCTTGTGCTTGCTACATTCATCAACCTGGCAACGGAACCTATCAAGCGTATGTCTATCGAGCTGTCCA
>QEAN01000001.1:73608-76585_2394
GATTTCGCATATCGAGACCAAGCAGACACCAGTTCTGGGTCGTCCGGATGTAAAATCTGGAATACTTCCGAAACAAGGTG
>QEAN01000001.1:73608-76585_2520
ATGGTACTATTCAGTCGTGCTCTAGCGCAGAAGGTATGTTCATCTGTTGGTACAAGTGCAACTCACATCTGAAACATCCG
>QEAN01000001.1:73608-76585_2646
ATCGTCCACAGCTGCAAGCTCTTGAAGCTTCTTGTCCCTTTCCATCAACTGCTTCTTGAGCAGCTATCGCGATTAATGTT
>QEAN01000001.1:73608-76585_2772
TCACTGTATTTTCGTCGTTCGAGTCATACAGCTTAGACTCTAATGCCCTGATTCGTCTAGTGTACTCTTGCAGCCTTGCC
>QEAN01000001.1:73608-76585_2897
ACTTCCAGTTGTAGCTGGCTTGAAGAAGCCGGAATGGCGTCGTCACTTATTATGACGCTGCGGGCTGCTGAAGACGTCAT
>QEAN01000001.1:76866-77620_0
CATGACAGCTCTGTCCAACCTCCTATGTGTCCAGGATGTGACAATCTACTCTGCTCCAAAAGGCCTAAAACTCCCTCAAA
>QEAN01000001.1:76866-77620_113
TTGAAGAGGCCAACCAGACGACCTTTCGTTACGAACTCGAATGTTCTCAATATAAAAATGTGACAAGACGGTTCCTCAGT
>QEAN01000001.1:76866-77620_226
CCTGTGGTAGTATTATTGATAGTATCTATAGTACGTTTCAGTCCACAGTGTTCATAGCGAAGGCAGATGTTGAGATGCAG
>QEAN01000001.1:76866-77620_339
GCGCTTCTCATTTCATTCCATGTATTGTAGAAACATAAAAGTACTCTATCAGAGATCTATACAAGGAGTGAGCCAACCTA
>QEAN01000001.1:76866-77620_452
GCAAAGAAAATAGAAACAGATTGCGAAATCTAAATATATATATTCGCGACTCGGAGATCAAGATATATGGATTACAAACA
>QEAN01000001.1:76866-77620_565
TTCTCTGGGTAGGACCAGTTTCGGCAGCAAAGTCGCGAGGTCTGTGGACGGGATCTGGATTTCCTTCTCCATTTTTTCGA
>QEAN01000001.1:76866-77620_674
GCACTACGTCGAGGGATATATCGAGGACATCGCAGGGAGGACTGCTTACGGTGTACGGAGAATGCATCCTGGTTGGCCAG
>QEAN01000001.1:77884-80097_0
TGGCCCACCAATCCAAGCGAGCGGGAGATGTGCTCGTCATGATGCTGGCGTCCCGGATGGTCATCAACCATGTCGCTGCC
>QEAN01000001.1:77884-80097_126
CCAAAGCTGTCGCGGGCCTGTATCGTGCTGTCCTCCATGCGCCTGGCCACACTCCACCATCTATAGACGCGCTCGCCAAC
>QEAN01000001.1:77884-80097_252
CTGAGAATGTAAATGCGGACATATCCGACGGAACAAGCGCTGTTCGAGACCTGGCTCCGCGATCGATTAGCACGCACAGC
>QEAN01000001.1:77884-80097_378
CAAAGCTGCAATTGCGTGGAAGTCTATTGAAAGCGTCCCTAACGCCTGTCGCCGCTGTCGACGACACAATCTGTACTGAT
>QEAN01000001.1:77884-80097_504
CTTGCTCTTTGACTGACAACACGCTATAGAAAGCTCCCATGAAGCAGTCAAGAGTACCTTCCTCACGAATTGAGAGGTTG
>QEAN01000001.1:77884-80097_630
AACAGTCTCATTGTATGCGCGACTGTAGGCATCGCAGCTGGAGTAGGATTGGGAATGGTCTCTGAAGCCATGAAACGGGC
>QEAN01000001.1:77884-80097_756
CATTCTTGATTTAACAAGCCTGCGTTGCCTTCCAGGCGGCAGTCTGGTTCTCAGTGCAGAGAATGTGGAACGTATCGTAG
>QEAN01000001.1:77884-80097_882
GTTGAGTATACAAGGTAGGCTCAGGGCAGAGCGTGGGTGTCGGGAATCATTGCTAAAAATCTCTCCACACCCAGACAACA
>QEAN01000001.1:77884-80097_1008
TAGTGCCAACTATATGCCTGATTCACAGTTAGAGGTGCGCGTGATCCTATCTGCACCTTACTTGGGCACTCCTTCACCCC
>QEAN01000001.1:77884-80097_1134
TGTCCAAATTCTCGCATTTCGACAGAATCCCAATCGCAGCTGCATCAATAGGACAAGTCCATCGTGCAATCCTCCCATCC
>QEAN01000001.1:77884-80097_1260
CCATCAACTCTGACCTCGCCACGCTGCGCTCACTAGTCCTCCTAGGCGGACTGCTACCGAAAGGATTGTATCTGGATAAC
>QEAN01000001.1:77884-80097_1386
AACGAGAAGCCGCGAATTCAACGCGGATGAGAAACTTGCTGATTGGTGATAAAGGGTATTCTGTGCCGAAAGTCATGGAC
>QEAN01000001.1:77884-80097_1512
TTCCTATCGGTGAGACTGGAAAGTTGTCGCAAGGTGTCCGTGATCGGGTGAGCTTGTCTTCTCCAATACAAACCGCGGTG
>QEAN01000001.1:77884-80097_1638
CCGGCTGTGTCTTAGAGAGCTATTCGCATTCCGATTCATGCAGACGGATCCAAACTGGTCCAACTTCTTGTACAATGACA
>QEAN01000001.1:77884-80097_1764
CTCCAAAGAGTTTACAGACAAGTACATGCATGTCTTGAGCGCCGCGGCGCAAGGGGATCGAGATGGAGTAGTACATTGGT
>QEAN01000001.1:77884-80097_1890
TCAACATAATGAACCATGATCCATTAATCACGCAATGACCGTATCAGGCGATGACGATGGCCCATGTATCCTCCGTCATG
>QEAN01000001.1:77884-80097_2016
TCGCAAACACCGATTTGACGAACCGTGTCCGATCATTCATTCCTACCATGTTGCGTGAACGACTGACACCGCCGCCTGAC
>QEAN01000001.1:77884-80097_2133
GGTTACTATGCGCGAAATTGGGTGCTAGTGTAAGAGTAAGGGATATTTGGGAGGAGGTTCGAGAGAGGTATACGGTGTGA
>QEAN01000001.1:81178-84162_0
TATGTGTCATCTTTCTCATTCCAATTCCTGATGCCCTTTGCACGTAGCTCGACTTTACGTGCGGCCTCTTTTTCCGCAGG
>QEAN01000001.1:81178-84162_127
GGGCCGAACCTACAACCACGGACGGTTTTGCATTCGTCATATTGGTGGTGCCGGTCATGCTGGTGATGGGGTCGTTTGTT
>QEAN01000001.1:81178-84162_254
TACGGGTCTGACCTTGATTGCCGGTCTACTTTGCCTTTTCACCACTTGTGCTTGCAGACCGGGTGGTACTAGCGCTTCAT
>QEAN01000001.1:81178-84162_381
CTCATATCCATAAGTTTGATGCGCTCAACTGCCAGTTTTTTTAAATCGGCCGCAGTAGATCTCAACTGAGCACGCAGTTG
>QEAN01000001.1:81178-84162_508
TGGCGAGACTAGCATCAACATTGCTCGGCCATGGTAATGGTTTGGAATCTAGGGACGCCAGCAATGACGCTTTCGTCCTT
>QEAN01000001.1:81178-84162_635
CTTCTGGGCCAATAGTTTCTGAAGCGGCGCCATCTAGGATGTTTCAACGTCAGACCTCATCAAAAGTGACGAATGAATAA
>QEAN01000001.1:81178-84162_762
GGTGGTTGCATTGTTCTGATACAAGGTCTGCATGTCGTCTTTCATCTGATGTACAATCGTTGCTAACTGCTCGTTCTACA
>QEAN01000001.1:81178-84162_889
GCAGTTTACCTGTGCCATGAGTTCATCGACTCTGCTTTTCAGCATTTGATTCTCGGCCTGAATACTGTTGTCGGCTTCCT
>QEAN01000001.1:81178-84162_1016
TGATTATGGGATCCCAGTGTTTTAAGTTGAGCGGCAAAACGGCGCGGGTAATGAAATCTGTGACTCACTTGAAGGTCGGC
>QEAN01000001.1:81178-84162_1143
CATCCCAATGTCTCTTTTTCATCAACCCATCGTATCGCCTCTCCCATTCCATATTTTCTAGTGAATGGTGGGTGTGCGGG
>QEAN01000001.1:81178-84162_1270
ACGTTCAAGAATGTTTCGATTCAAAACATTCTCGGCATCCATTCTTTTTGAAATTTCGTGTTTGTAGGTATTGAGGTGCT
>QEAN01000001.1:81178-84162_1397
AAGTGATGCAAATCAGAATCACGTCTGGACAGCTGGTGTTGGTAAGACGATTCGGCGTCTTTTTGTTCGTGGCGCAACGT
>QEAN01000001.1:81178-84162_1524
TGGTGACTTTGAGTGCTGTAATGGTTGCGTGGGAATGGGAGGTGGTGCTTGTATTTTGAGCGATGGCGTCATTCAGCTTG
>QEAN01000001.1:81178-84162_1651
CAGAGTCTACTCTTTTTGATTCAACATTCTCAGGGGGTGTTCAGAGAGCATTTAGGCAATTTCCAGCACGTACTTTTTGT
>QEAN01000001.1:81178-84162_1778
TTGTTTCTCGTCTTGGCGCTTTGCTTGGACCTGTTTGAGATTTTCGTCCAAAGCGGCGATGCGAATAGCATGGCTCTTGA
>QEAN01000001.1:81178-84162_1905
TTGCGATTATGGTCCAACTGCAGCTGCAGCTTGTCTTCGAGTGCGGCCTTTCCCAGGTTGGCAGCAGAGAGTTCACCCAA
>QEAN01000001.1:81178-84162_2032
CCTGCTTGAGTAGACGTAGGTCTAGTTCGTGGTCTCGCTTTATCCTGTCAATATCGGTGGCATGTGATTGTCTAGATGCG
>QEAN01000001.1:81178-84162_2159
TGGGAGGAGGACGGACTTGAGCAAATCGGAGTTTTGAGCGACGGCGCGTAGCTGCATAAGCAGCTCGGTCTTTTCATTTT
>QEAN01000001.1:81178-84162_2286
GCCAACTAGACAGGATATAAGGCGCGAGATGGGATATTCATATGCGCAGAGTCGAACTCACTTGATGCTCTCTGCGCAAT
>QEAN01000001.1:81178-84162_2413
TCGCAAGTTGGAAACTTCAGAGGTTTTGTCGGCAATGAGCATTTTCAGTTGGCTGATGCGGGCGTCCCTATGGACGGATG
>QEAN01000001.1:81178-84162_2540
CTGTCATGAAGTTGGGTTTTGTATTGTTCCTCGGCATTGTCGAGACGGAGCAACTCCTTGTCTCTGTCATCGAGCAGGTT
>QEAN01000001.1:81178-84162_2667
GGTCCTGGATCTGGCACGGGCGTAGGGTAGTAGGTAGTAGGTGGTAGGGGTAGGGGTAGGGGGCCCGTGTGGATGGTGGC
>QEAN01000001.1:81178-84162_2794
AGTGTTCGAGGCTGGCGACATTCAGATGGTAGGCGTCCCGCAGTTCTTGTTCCTAGGGATGGGCGCAGGGCAGTCGGGGC
>QEAN01000001.1:81178-84162_2904
GCACTCACTTTCTGGGAGAGGAGAGCACGGAGGCCGTCGCTGGGCGGTGGCGGTGGCGCCATTGACGGGGGCTCGTCCAT
>QEAN01000001.1:84404-88191_0
TGAACAAGAACAAGTCCTATGGCGTCTCGGCCCCAATCTCTCTCGAGCTGCCCTCCAAGAAAGACCTGGAACTCACCCAG
>QEAN01000001.1:84404-88191_116
GAAGGTCCCGAAGAGTCCTCCAAGCGGTACGTCCCCATTGACGCAAGCCATACGCCCGTCCTTCCCGCCTTCCTGCCATT
>QEAN01000001.1:84404-88191_232
GTCAACCACCATACACATGTAGGGAGCAAGTCCTGGGCGAGCTCGCTGCCATCTTCAAGGCTTTTGTACGCCAGGTCTCC
>QEAN01000001.1:84404-88191_347
AGTAGGAGGCAAAATCTTCACTTTTGGTTCATATCGCCTAGGTGTCCATGGAAGTGGTGCGTGACTGCTCAACCCCTCCC
>QEAN01000001.1:84404-88191_447
TCCCCCATTACACATCTAAACCTCCTCTGCCCTAGGCTCGGATATTGACACTCTGTGCGTCGCCCCAAAGCATGTCACCA
>QEAN01000001.1:84404-88191_573
GGACGTCTCGGAATTAACAGTACGCTTCCTATTTTGCCTCCCTCATTTCGAAACAGTTTGTCACAAATGTTCCTTTCACT
>QEAN01000001.1:84404-88191_699
GTGGCATCCATATTGATCTGCTCTTTGTTCCATTGGGACTACCCCAAATCAAAGACGATCTCGATTTGTCCAAAAATGAT
>QEAN01000001.1:84404-88191_825
CGTCTGCAATGCAACGCAATGCGCTGAGCCCCTCTCTACAACTAATCTCTCTCTAAATTTCTACAGGCTCTCGTGTTACT
>QEAN01000001.1:84404-88191_951
CTCTGAGGGCAGTCAAACTATGGGCCAAAAGGCGTGCCATTTATTCAAATGTCTTGGGCTTCTTGGGCGGTGTTGCTTGG
>QEAN01000001.1:84404-88191_1077
CTGGGAAGCTCGTCACCAGTTTCTTCCGTATCATGCAAAAATGGTACGTTGCTTGGTCCTCGTACCCAACACATTGTCCT
>QEAN01000001.1:84404-88191_1203
CACAGCCCGTCGTGCTAAAGTACATTGAAGCCGGCCCACTACAGGTTCGAGTATGGAATCCAAGGATCTATCCATCTGAT
>QEAN01000001.1:84404-88191_1329
GTTCAACCCATAACGTAACAGATTCCACTTTAAAAATTATGACCCGAGAGTTTGAACGAGCTGCCGATATCATGGATCAA
>QEAN01000001.1:84404-88191_1455
ACTTTTTCAATGAGTACAAGTATTATATTCAAGTGGTTGCCGCCGCCACTTCCGAGGACCAGTACCTGCTATGGTATGTC
>QEAN01000001.1:84404-88191_1581
CTTTTCAACCATAGTCCCCCTCAAATATCCCCCCCCCATCTAGGGTTGGTCTGGTCGAGTCCAGGCTACGACAGTTGCTG
>QEAN01000001.1:84404-88191_1707
TGGATCGACTTGAATCTGTAAACACTTTTTCCACGTTGCAAGAAGCTCTTGATAATGGATATTACAAGCTGATCATGGAT
>QEAN01000001.1:84404-88191_1833
AAGCAACGTTTTACATGGGGTTTCAAGTCGCCCAAAAAGGTGGAAAGTTGGATTTACAGTATCCAATAAGGGCTTTCAGA
>QEAN01000001.1:84404-88191_1959
TCTCTGTCGATGCCATCAAGAGGTGTGGTCACGATGTTTACTCATGTGTCAATACTCTCTTTTCTGAGAAACTTCCCCCG
>QEAN01000001.1:84404-88191_2078
TCTTCAAAGGAGAAAGGAAGAGAAAGAAAAAGGCAGACCGGGTACGTTGTGAACTCTACATACCATGTCTAGCCGGGGAC
>QEAN01000001.1:84404-88191_2178
GCCATGAAGGATTTTGCTCAAAGGGAAGAGCCCACACAAGTCGAGTCTGTTGGAAAAAAGAGAAAGGCGTCTGAAGAGTC
>QEAN01000001.1:84404-88191_2306
AGCCCCAGAGACGTCCAATCGTACAAATAAGTCGGGAATGAACACTGCGGATGTCGCATCTATTGGAAGTTCTGTGGAAT
>QEAN01000001.1:84404-88191_2434
AGACTGCAAGTTCTCCTCCAAAAAAGGCGAAGGTTGAGGATGTGGAACAAAATTTCAAGCCAAAATCACCTCCAATGCCC
>QEAN01000001.1:84404-88191_2562
AGTACAACCGTTCCGGTAGTAGCGCCATCGCCGCATACGTTGCATCCATCCACTTCAACTTTGTCGCCAGCTACAGTCAA
>QEAN01000001.1:84404-88191_2690
GGCCCCGGCGGCGTTGAAAGCAGGGGCATCTGGCAATACGGTCTCAAGTAATAGGATGCATCACCTACCGTCATCGTCCT
>QEAN01000001.1:84404-88191_2818
CATCTCCGGTTATGTTCCCTAGGCCCTTCACTTGTTTGCAATTTGACGGCGTTGCTGCTACGTTAGCGTCAATACCCCCG
>QEAN01000001.1:84404-88191_2946
CAATATTCAGCAAGCGTGTCGGTATCTTCTTCAATGTCATATCCCGTAATCACATCCTATTCCAATGATGCTGGGTTTCA
>QEAN01000001.1:84404-88191_3074
GCCTGTACCGGTCATGCCACCGGCATCAATACCTGTTCCGTCATTCAACACTAATGTTTCGTCATCGTCATCATCATCAT
>QEAN01000001.1:84404-88191_3202
CCACGACACCACCACCTGCTGGTGATACTAGTCACAATCTCGCTCGCTCTTTGAAACAATCAACACCACCACCACCCTCG
>QEAN01000001.1:84404-88191_3330
GTGGGCAAGAGTTCTTCATTCCCAAATGGTGTGGATAATAGAACTGCTCCACCTGCAAGGTGGCCTCCATGTTGGCTTTT
>QEAN01000001.1:84404-88191_3458
ATGGATTATTATCTGTCACAATCCCAAGGGCGGACATATCCACCGGCACAGCAGTATTACAATGGATACACCGCTGCGGA
>QEAN01000001.1:84404-88191_3586
ATTTTGGAATCGGGTCTTGCTTTGCAGAGCGGTGCGTGTGATGGTGTTGTGTTTAATTGTTGTCTGCATCCTACTTCTGC
>QEAN01000001.1:84404-88191_3707
ACCTTGCATTTGACGACAAAAGCTTGACATGGATTTACTCAACGTGTTGTAGAGGTGTGATGGCCGTGGATCAGTTATAG
>QEAN01000001.1:90342-93170_0
CACGTCACGCATTTGAAACAGAACGGGCTCGTGCACTTTCCAGGACCTAGACATCCATTAGATGGATCTAATTTCAAATG
>QEAN01000001.1:90342-93170_125
TTCTCTGAAGCAATTACGTACCATTTTCTTCCAGGGCGGCTTGTGACCGAGTGTTGATTACGGGCCCTCCAAACTTTATT
>QEAN01000001.1:90342-93170_250
CTCCTGCTTCGGATTATTACTTTCTGTCTGGATGGTTGTTCGGGTACTTGCGCATTTATCTTGAACAAAGGTTGATCTAT
>QEAN01000001.1:90342-93170_375
CATTGTCCGAGGTTGTGATGACTTTATGATATTCATCGACTGCTTCTTTGCTATGCCACCACCATATCCAGCATGCCGTT
>QEAN01000001.1:90342-93170_500
CAGTCAGACCGGCCTGCGTTGACTTGCTGTTCCTGCTCTTCATTCTATTACGAGCATCTTTCATTTTGATCTTTGCCTCC
>QEAN01000001.1:90342-93170_625
TCGGCCATCATTCTGTTATGACGGATTTTTCCTGTGCTTAGACTTGTAGGAACTGACCTGTTGTTGTGACCTGGCGTGGT
>QEAN01000001.1:90342-93170_750
TTGTAGGCTTGTTGCTACCCCCAGTTTGGCTATGGCTACCTTCAAATCTTCTTTTTTACGTAGGGCTGGTGAACTAACGT
>QEAN01000001.1:90342-93170_875
TCGACTTTGCCAATGATTCATTTAAAATGTTTTCTTTATCGAATAATCTAGTTGGATTTGTTCTATGAAACGGTGTACTT
>QEAN01000001.1:90342-93170_1000
TACAGATTTTCAAATTCATTCTCATCATAGCAAGCGGGCGTCGGCTGTATCACTACAGGTGGCCGGTGCAGCGCTCTACT
>QEAN01000001.1:90342-93170_1125
TCCGTCATAGTCAACATCCATGGCATCATCTATGAGTTTCGGCTTACCAACATCTACGGTACTATGTGAAACATAATTAT
>QEAN01000001.1:90342-93170_1250
GGCAGATGTCCTCACTTATCACATCAGTTTCGTCATCGTCGCTTTCATCACTAATACTACTAGAATCGTCAGAACAATCT
>QEAN01000001.1:90342-93170_1375
GTTCCCTTGGAATCTGGGCGGTTTGAATTCGGTTTTAGATTATCATGACCACCATCCTCGTCGGAGTCGTTCAGAAGGAA
>QEAN01000001.1:90342-93170_1500
CTCCAGACCGTCGCCATATACATCTTCGTCATCTTCATCGTCATCTAATGTGTCGTCACCATCATCGTAGAATGCCAATC
>QEAN01000001.1:90342-93170_1625
CTACGAGAGAGCCATCTGCTATGTCGATCTCGTCGGCTTCATTGGTGAAATCGTAGGCATATTTTGCGAATATGGTATCC
>QEAN01000001.1:90342-93170_1750
ATTTCTTCGGTTACTAGTCGTTCTTTGGTAGATGCTGTATTGATACTATTAGTAGTGGAATTGGATGATGATATTGCAGG
>QEAN01000001.1:90342-93170_1875
TTTTTGGGTCAGTGGTCATCAGCAACGGGCGATCGACGAGCGATAGTTGTCGTGTATTTTGCTTGATCATTATGTCGATG
>QEAN01000001.1:90342-93170_2000
GGAGCATCGTGAAGCATCTCAATGGACGGAAGCGAGTGATGGAAGTGGTCGTGTCCAAATCAAACTGAAGCTGTACAGCG
>QEAN01000001.1:90342-93170_2125
CACACTTTCAATATAGCCTGGCCGACATTCCTCTGGATTGTACTGGAAATTACATGAAGCCACATCAAGATCGTGTCGAG
>QEAN01000001.1:90342-93170_2250
AATCTATTAGATCAACCCTCAAGGAACACTAGCACTTATTGTTCTATGTGTCTAGTGAGATATGGCTGATATCTTCGGTA
>QEAN01000001.1:90342-93170_2375
CTTCGATGACTATGAGCTATGCTCTCAAATCGTTCTTTCATGAGAATGATGAGGTCTCGTCGCTCGTTTTGAATATCAAT
>QEAN01000001.1:90342-93170_2500
CTAATGTGGTTGCGAGTGAGTCGTCTCTTTTGAGGCAATTGAATGCAGTTGAGGAGCAAACAACCATGCGGAAGGCTAGG
>QEAN01000001.1:90342-93170_2625
GTTTCAGCGCCACGAAATTGGGGTATATGAGGAAAGTGTTCGCCAACACCAATAGGTGGCAATTGCAGTTCAATTCCGTT
>QEAN01000001.1:90342-93170_2748
ATTGAAGCATCTGCTAAGCTACCTTCAGTGATCAACTCTTCAGTATCTGTAAAAGTGCAGCTCTGAGCGCTTCGTGCCAT
>QEAN01000001.1:93205-96394_0
TGAGGAAAGATTCGATTATAGCTCTTTGCTTCCTCAAACCTGGATTATCATCGTTCTGTCGTGGTAATGGGGTTCGTGAT
>QEAN01000001.1:93205-96394_125
ATCTCCGGAGATAGCAAACACGAAGAGAGGAAGCATACCACCTGCTATATCATGCTATTCGGCTCCATTGGTGTCCGAGG
>QEAN01000001.1:93205-96394_250
GTTACCCTCGCGCTACATGCCATCTGATCCGGATACGGTCTTCAATTTTCAGTCACCCTCCGCTCTTCTGGAGCTAGTTT
>QEAN01000001.1:93205-96394_375
ACTAAGGACGCAATTCGACATGCAACTGAAATACTTTTATGAATTGGACGCGAAATAGAGTTGATAGTGTGAGGGCCGTT
>QEAN01000001.1:93205-96394_500
ATCTCACGCTCGACCGAATTGAACCGATCGGCTGCCGACGGATAGTTTTCGGGCCTGAATAGTATGCTTGGACCTGATGG
>QEAN01000001.1:93205-96394_625
TCTGCTCCTATACTGTACTCTGCATCATTGCATCATGTATTTACAGCAATGCCTCTCATCTCTTGTGGCAGCTTCATTTG
>QEAN01000001.1:93205-96394_750
CACTCTCGCCTCGCAAGATCAGATAGCAAGTCCCAGATTGGGGGCGGAAAGTAGTATCTCGTCCGCTGGACACGCATGTG
>QEAN01000001.1:93205-96394_875
CCCGAGGACCCGGATACATACAAGCAGTACAGTGCTTCTTCTGTCACCCTCGGTAGTGAAGATGATCCATTTGGATTCAA
>QEAN01000001.1:93205-96394_1000
CATAGCTCGTCATCATCCACCTGTGTCGTCAACGTCATCTTCAGCACAACATTACTCATTGCAATATGCAATTGATTCAT
>QEAN01000001.1:93205-96394_1125
GCTCAAAAGCTACTTTTCCGACTGAGCATTCAAAACTAGAGTGCAAGTGACCCAGAGGCGAATGCGCAAAGCCAGCCGTT
>QEAN01000001.1:93205-96394_1250
CCAATCATTTATATCCACACCATCCTCCTCCTCATCACTGCAGTCAAAAGCCACTTATGCGACCTCCAACACTTCAATAT
>QEAN01000001.1:93205-96394_1375
AATTCCAACAGGGTATTGCGAGGTTACCTCCTGAAATGCGATCTCAGGTCCTTGAGCTTGCAAAACAAATGAGGGTAGGT
>QEAN01000001.1:93205-96394_1500
TTCTAGGCCGGACAAATTACAGGGGCTGCATTTGTACAAATGGGTGCTGCGTACATACGTGAGGTAACCTTGTTTTATTT
>QEAN01000001.1:93205-96394_1625
TCACTATCCAGAATGATGCAAAGGTTGCAGCCACACAAATATCACAAACAGAAAGACATACACAAGTGCAGAATATCAAA
>QEAN01000001.1:93205-96394_1750
GTATCTACCCCCACCCAAAGAGTCACGCGATCAAGGGGCAGGCGCACTACCAAGACTGACTCACAAGCTTCTGCAGACTC
>QEAN01000001.1:93205-96394_1875
TGGTAGCGAGTCAGCGTCGAATGCCACTGATGTTGATATTGAAGAGGAAGTACGTCGTTTGATCTGTACATGAGGTAGTT
>QEAN01000001.1:93205-96394_2000
ATGAGCCGAGGCGCAACAAACGAAAAAGAGCAGCTACACCTACTCCTGTCAACCCCGTCACAAACAATTCGACGAAAGAG
>QEAN01000001.1:93205-96394_2125
TCAAAACCTCAATTGGAGCAGGAACTTGATGCGACTCATGCTGCTGGTATTGAAGAAGAGGTGGGCTGTGGTCGTATTAT
>QEAN01000001.1:93205-96394_2250
GTCATATAATAGGAAGAGGAGCAACGTTTACGATCCGATATGGTGTTATCTGAAGGCTCTGGACCAGGCCATCCACGTCC
>QEAN01000001.1:93205-96394_2375
ACTGCGAGGCGAAGTCCAGCCACTTGGTAAGCGCTCATGTTTTCTCGTAGCCGTCGAACCGGAATTTCAAGTGTACATAA
>QEAN01000001.1:93205-96394_2500
ACATCGCCTGGCTCGGGCTCGCTACAGAAAGTCGCATCAGAGAGCTAATAGAATCCATGGTCGTGATAGCTAAGCATCGT
>QEAN01000001.1:93205-96394_2625
ACATTCTTTTTGCAGACAATAGTCGTAGATAAACCACAGCGTGTTTTAGCTGTGGCCGCAGAAGAAGAGAGACAAAGTGA
>QEAN01000001.1:93205-96394_2750
CGGATTTCCACAGGAAGGTGTTCAGGTATCAGTAGAAGAAGCCAAGACTGTGTCAAAGAAGAAGGAGCTTACATATGATA
>QEAN01000001.1:93205-96394_2875
CCTTGGGTCTTGATCAGTATATGTATGATTTTGGCAGCTTTGCGTGTGAAGTGTGGTGTGGTTCATTTACGCACATGCTG
>QEAN01000001.1:93205-96394_3000
GGTAGCAGGTGTTGCAAATCAGCCGGCATCAGCAGGACCTGTGACTCTGCATTCTACTTTCAAATCTACAAAAGTCAAAC
>QEAN01000001.1:93205-96394_3109
CGTTTGCAAGACGGCCTCCTCGTGTTGGGTACTCAAGGTGCTAGAGGGATTCGTAGCGTCGTGCAAAAATGGTCAGTTAA
>QEAN01000001.1:97459-98460_0
TAGTCCTGCCACGAATCGTCATCGGCCCAGCACAGAACTTCACCGGTATATTCTTTTGTCTTGAACCTCGGATCCGTGGC
>QEAN01000001.1:97459-98460_132
GCCCGGTCGGGATATCTCCAAGTTACGTAAATGTTCTCCTTCCATTTACGCAGAGCTTGGAGGAGGTGACTTGTATTCCA
>QEAN01000001.1:97459-98460_264
TATAACATGTCAATCCAGCTGGAAATCCACGAAGAACGTGCCTTGTATATCAAACTCATACCTTCCAGTGACCTATATTC
>QEAN01000001.1:97459-98460_396
AGATCTCCACCCAAGTGGTCCATGTTACCCACACTGTCGTCCTTTTCCCAGGCGTGTCTCTTGGGTCTCCTACTTTTGAC
>QEAN01000001.1:97459-98460_528
AACCCTGCTGCTGTTTCTGAGAGTGGCATGGCAGTTGATCGGAAAGATTGCCTGACGGGATAGGTCTTGGACATCTGCCG
>QEAN01000001.1:97459-98460_660
TTGGTAGCCGTAGCGGGAGACGGCAGGTCCCATAACTATTTGCTCAAAGTCAGTTTGTAGATGTATACACCAACACACTT
>QEAN01000001.1:97459-98460_792
CCAGTGGCTCTTGCTGCAGCGTTTCGGTGGGCCCAGCACTCGCCGGTTTGTACTCCCCCTGTTGCAGCATACGTCTGTGT
>QEAN01000001.1:97459-98460_921
TCCGTAAGTATTATTCCGAGAGCGGACAGGCAGCCACGGATGATGTTTTACCTTGACGGGGCAGAGGATGTGTTGTTCAT
>QEAN01000001.1:99698-101356_0
TGACGGAACCGGCACCGATCCGACTAATGGCTTCGATGCCTGTGCCCGGAGTGCCCACAAAGCTGCCGGTCTTGTCATGT
>QEAN01000001.1:99698-101356_132
AGAAGAAGTTGTCTCCGGAGCAGTTGGCAACGCTCCATGAATTGTAATTCTATTCACTCCGCTTCCAGATGATATTGCAA
>QEAN01000001.1:99698-101356_264
CACTTCACGAAAGTAGGCGACAAAACGGATCCTGCGCCGGCAGACTCCGAAATCGCAGACGTCCGTCAAGACGAGGAGTC
>QEAN01000001.1:99698-101356_396
TGGACTGATTGTTGCCAGTACTAAACGATTCATGAGCGACTAGGCTGAGGTATCTGCGAGCGTCGAATTGGAAGGTTTCC
>QEAN01000001.1:99698-101356_528
GGCCTAATCGTTCCAATATCTGGTAGCGGAGCGACTGGAAGCCACTCTGAAATGGAGGAGGTCCTATAAGCCACACAAAA
>QEAN01000001.1:99698-101356_660
CGGCTTTGATATTATAGGTCGGCCAATACGTAAGATCATCGCTGTGAGATCATTTTTATGGAGGAATAGATGGATGGATG
>QEAN01000001.1:99698-101356_792
GACTACGACCAACAGCTCAAGCATACCGTTTTTGTGCTTGAAACAGGTACAACCCATGTCTAGTAGCGCGCTCCAAATCC
>QEAN01000001.1:99698-101356_924
CGGTGTAGAGCAAATGGTGATCATCATAGATTACGAAGATGTCTCCATGCGAACATCGCCGCCCCTCTCCATCTCACGAC
>QEAN01000001.1:99698-101356_1056
CGTCGTCAATCCGAGTTGGTATTTATGGGTGGCACTCACGATTGTGTCGCCATTTTTGGATCCTGTCTCCAAGGCGAAAC
>QEAN01000001.1:99698-101356_1188
GTCACTCGAGTCTTGAACATACGACATTGATTTTCTAGGTCAAGAAAAAGGAAAGCACTAATGACGGTACTGGAACGTGT
>QEAN01000001.1:99698-101356_1320
CCTTTTGTCGTAAAATAGGGACATCATTACAAAAGTATATAGATAATGAAATGCTGGATGCTATGTTTGGAGTGAGTTAT
>QEAN01000001.1:99698-101356_1452
GGCATACATGTTTGAATGGGATCATCCGACATATTGGTCCCACATCTGCGCTTTACGGTCTGATGTGACCACCGCTTGAG
>QEAN01000001.1:99698-101356_1578
AACGCAAAGTGTGTCTGGACTTGACAACGTTGTCCACGATACTGGTCTGACTATATATAATATAACAGATAATGATGTAG
>QEAN01000001.1:102574-103175_0
TATTCGGACGGTGGCTTGAACTCGCTGGGAGTCTTGGTATTGAGCGACAGGGCATGAAGTCCGCCGACCTATACCGAATG
>QEAN01000001.1:102574-103175_131
TTGAACTCATCAGACAGCAGATCGTATATCATACGATGTCTAGCTACGATGGGCTTTCCGTGAAAGGAGTCGGATACCAC
>QEAN01000001.1:102574-103175_262
AGCATGGCTTGCATGTAGATGGCTGTCGTCGATGATCTGCATGAGGATCAGAAGATGGCATCAGTGACGACGGGCTTTTT
>QEAN01000001.1:102574-103175_393
TTTGTCGGTGATCTGGCATATTGATTTGATGCAATCCGTTCTGTCAGCTTCAAAGATGGAGCAAGTATGGCGAAAACGAC
>QEAN01000001.1:102574-103175_521
ACCTTCGTATGGATTGCAGTATAGATAGGCCCAGCGCCGTCAAGGGATGAGGTCATGATTCCACGCAGCGTCCGTAGCAT
>QEAN01000001.1:103482-108297_0
TGACCCGTTCCAGCAAAAGAACAGTCACCGACCGCATTGACCACGATCATTCACCTGCCAAATCCGTCATGAGCGAGCGA
>QEAN01000001.1:103482-108297_125
AGACCAAAAAGTAGTACGGGTCTGATCCATCATGACTACGGACCTGCCTGTAGTGATGACAGGTATGCTCGTTGGTCTGT
>QEAN01000001.1:103482-108297_250
AGGTTGCTGCCCAACACCCTCTGCAAAAAAACCATGGATGCAAGTAATCATGCCTCAACTTTCTCCTAGATATACTCATG
>QEAN01000001.1:103482-108297_375
CCACGATAAGCAACCAACAGTCGCTGCAATTCTCCAGATTTCCTGACCTACCACGAAGCCGAATTCTATCCTGGTCCTTA
>QEAN01000001.1:103482-108297_500
TGTAGCTGCCATAATAGTCACCCTGGGAGGAAAACTCAAGGTGTGTTTCACCTAGATCTTGCCATTTGATATACTTCAAC
>QEAN01000001.1:103482-108297_625
GATAGATCCGGTGATCTCGTGAGATTGGGTGAAACAGATGGACTAGTCGAACTCGAATTGAAAGTCCGCTCCGGCCGCCT
>QEAN01000001.1:103482-108297_750
CAAGATAAATGGTAAGTATCGCTTTCAACCTTGAGACGCAAGTGACTAATCCTGACAATGCCTAGGTAAACAAGCTACCC
>QEAN01000001.1:103482-108297_875
ACAATCTATGTCAATGTCTGCCTCAAGAAATGGTTGGAGAATTTGCAGAGTTGAATGCTCAGCAACGGCTCAAGGAAACC
>QEAN01000001.1:103482-108297_1000
TTGATTGAAGATAAGAAAAAGGAGATGGAGTTGCTGCAGGCAAGTCCATCTTATACCTTGGTCGCCCGTGTGCTCAGTGC
>QEAN01000001.1:103482-108297_1125
CCTTGCTGATAATCGCAAAAGAAATGAAGCCATCGAAGCCCGAGTTCAGGGGTACAGAAATCGAGAAGTTGCACTCAGAA
>QEAN01000001.1:103482-108297_1250
AGCGACGCAACGAAGCGCAATGCTTGCAAAATGAGGAGAAACCACTCAAAACTGGAGTAGTTACACTCAGAAATGAAAAT
>QEAN01000001.1:103482-108297_1375
CGTGTGGATGTCGAACGAAGAAGTCTACGCACTCAATATGATAACAGCATCAATGGTGGAAGATTGGGAAAAGCAATGGA
>QEAN01000001.1:103482-108297_1500
GCGGTCTGCGATGATTGAGGCGGGCAGGGTATATAGACCGTTTGCTTTTCGGACAGTGATAGTACAGGCCACTAAATTCC
>QEAN01000001.1:103482-108297_1625
TGGAAAAGGACATGGATAAGTGCAAGGAACAATACGATCGAGTGAAAGTCGAGGCAGAAGAGATGGGCATATCAGTTGAT
>QEAN01000001.1:103482-108297_1750
TCAGCTGAACAGTCAGACATAACTAGAGCGCTGGCGGATTTGGAAGCAGAAAGAGACTCCACGAGAGGATGCGAATCAGA
>QEAN01000001.1:103482-108297_1875
GACACTTGAGATGAGCGGTTTAGCAAATGCTGAGTTGCAGAAAGAAAAAAAGTTTCTGGAAAATCCCTTCACAGGCAGGA
>QEAN01000001.1:103482-108297_2000
TCGTTGGCAAAGTGTACCTGCCAGCGATATTGGAAATTAAGGTCTCGGACGCAAACCTTGCCAAGCAAGTGGAAGCCGCT
>QEAN01000001.1:103482-108297_2125
GGAGGTCGCCTTTCATACCAATCTTAATTTCAGACAATTATCGCTTCGGACCCAAGCGACTTCGCGCTTATTTCAAAACA
>QEAN01000001.1:103482-108297_2250
GCCAATGAGAAGTGCGGATTTCAGGCCGCCCCGTTCCCAGGAAGAGGTTGGTAGACTGTTTCTGAACGCAGACGGTGAAC
>QEAN01000001.1:103482-108297_2375
GGGAACTGGGCTTTCTGGGGTATGTCACTGACTTTATCGAAGGCCCAGATGATGTAATTCTTTTTTTGTGTGCCAAAGCG
>QEAN01000001.1:103482-108297_2500
TTTCTATGTTGGTGGTGCTGATGTAAGCCTCGGTTGATGTTGTAACACATTTGATCGTAGCCTATTGCAAGGATGGATGC
>QEAN01000001.1:103482-108297_2625
GAATTGGTTTACAAGTGAAACGTCTTTTGTTGTGCGAGGGGCTTATGGGATGACCAATATTATCTCTAATTCTGTATACC
>QEAN01000001.1:103482-108297_2750
GAATATTGTATGTTGATCCTCATTGCTATTTTCAATGGAAACTAGTTGATAATGAAGAACGAAGCCGTATTCAGACCGAT
>QEAN01000001.1:103482-108297_2875
CGTCCAATTCAATCTCAGCGATCTGATATCGAAAGGCGCAGGCGGGTGCTGGATGATCGCAAGGTGCGGAATCTAATTTC
>QEAN01000001.1:103482-108297_3000
TGATAGAGAGTGCTCCAACAGGAGAGACAAGTCATGAACGACAAGAAAAGAGAGCTGCAAATGGTCAGAAACAGGCTTGG
>QEAN01000001.1:103482-108297_3125
GCTACGCAAATGTAGAGAGTCTGGCAAGTCAATTGAAAAGGAAGCAAGAAGAGTCACAAGCTCGTGACGAAAAGCTGAGC
>QEAN01000001.1:103482-108297_3250
TACATTTTAGAGGTCGATACTTTACGCAGTCTAAACGCAGTACTATTCCATACCCAAGTCGTACACGCTGAATTGTCTGT
>QEAN01000001.1:103482-108297_3375
GCGGCTTGAAGCTGAACTCAAAGCCGCAGAAGATATGCTAAGTGACGGTGAGACTTTGGTGTGATGGCCAACATTCGTTT
>QEAN01000001.1:103482-108297_3500
GGAGAAAAGTTGGAGAGGAGAGGTTCAAGACCGCGAGAGGCGAGTGCGACCGGCTCAAAGACCTCTTCAAACAAAAGGAT
>QEAN01000001.1:103482-108297_3625
GTATGAAGTAGAGTCTACAGTAAATAAGAGTTGATCTTTTCTAATAATCTTTTTTCCTTGGATTTGCATAGGCAAATTCT
>QEAN01000001.1:103482-108297_3750
CAGAAAGCCACTGTTGCACTGAACCGAAATGACGATGGTGCGATAGTACAGCAGTATGAAGAACGCGAACGCTTGATTGA
>QEAN01000001.1:103482-108297_3875
GCATAAGAACGATATGCAGGAAATCAAAGTTAGTCCCTCTTTGGCGCTTTTCTGTTTGCTATTGATATTAATATATGGTT
>QEAN01000001.1:103482-108297_4000
TTGTTGACAATATCAGCGATAGGTTTAGACAGCTTTTCAGAAGTAAGTAGCGCTTGTTCCAGAGTATAATGAAAATCTCG
>QEAN01000001.1:103482-108297_4125
GAATGCCGGATTGCGGAGCATGAGGACTATAACCTGTGGGGAATTGAAATTCTTGTTTGCTTTAGGTATCTATTGATTCG
>QEAN01000001.1:103482-108297_4250
TAATAGGCAAAATGAGGAATTAAGAGAGCTCCGAGCAGAGAGACAGTCTGGTGGGGAGCGAGCTGTCTCGACCATGTTGT
>QEAN01000001.1:103482-108297_4375
TGGATGAGATAAACCAAGGAATGGATCCGAATAACGAGAGGATGATCCATAAGCTTATGGTCGAAGGAGCTAGCCGCGAG
>QEAN01000001.1:103482-108297_4500
ATCGGTGGCTTCCAACATATGCCGACACATAGATACTTTTTAATAACTCCCAAGTTACTGCAAAATCTGGACTACCATGA
>QEAN01000001.1:103482-108297_4625
CTAGTCTCGTGGGATGTTGTCGACAGGTGACAGTAACTTTCTTGTCGCAACATGACTAGGCCCAGCGGTGGTACCTAGGT
>QEAN01000001.1:103482-108297_4735
TACCCTCTAAAAGGAAGCGCGGAAGCACAGGGGCGGAGTCTCCAAACTCTGATCAAGAAAACCAGTTGCTATCCGATTGA
>QEAN01000001.1:108642-111980_0
TGGCCAAGGGAGCCAAGAGTAGGACTGTTCTGGTACGACTGGTGTCTACGGCAGGAACAGGATTTGGTTATACGACCGTC
>QEAN01000001.1:108642-111980_126
TAGGCAAGCTAGGCTGATGTGGATTGTCGCATGGGAGAGAGAAGGAAGCTAACACAGCACCATGATGATTTCTGCATGAT
>QEAN01000001.1:108642-111980_252
TTTGGACATCAAGGCACCCAGAAACGCACCGAGTATGGATGGCAGAAGAGAGTCACGTAATTTTGTGTCTGTTACTCTAG
>QEAN01000001.1:108642-111980_378
CATGTCACTGGCCTGCTGGCAGCACCCTCTGTCCTCTGTGCTGGTGTTCCTACGCCACGCCACAACGTGCGCACGGCCCG
>QEAN01000001.1:108642-111980_504
CGGCGTGTCTCGAGCTTTCGCACACGCACACGCACACGCAACGCATCTTACCGCTGGGCACCGACAGTCACGCTACAGGG
>QEAN01000001.1:108642-111980_630
CACAGGACGCTGCCAATGCCACCACGAGCAAACACCCACCCACCCCCACCCCCACCGACATCCACCACCACCACCATGAC
>QEAN01000001.1:108642-111980_756
ACGCCCACGCCCACGCCCACCTCCAACCGCCCCCACCATCTGCTGCTCTGCCTTCGTCGTCATCATCATCTTCATCATCA
>QEAN01000001.1:108642-111980_882
CCCACCAAATGCACCACTATCTGCAGGCCCACCCAGACAATAATAGGCCCCAGCCTGTCAGTAATGCCAGACCTGCTCAA
>QEAN01000001.1:108642-111980_1008
GCCAAACGTAAACCACTCACTTGCAGGCTCTCCATAACTAGACGCCTCAGCAGCAGGCCCTGCTAGCACAGATGCACGCC
>QEAN01000001.1:108642-111980_1134
ACCAGGCCAGCCAAGCCGCGGGTGCTCCCGGAGGGAGCGGTCCTCAGAATCCGCAACTAGCTGGCCTACAAGCTCAGTTG
>QEAN01000001.1:108642-111980_1260
ACCAAAATCAAACCACTACTGAACCTCGACAACAGGTACAGGACCAGCAACTCAAGCTTAGGCAGATGCACCAAGTGCAA
>QEAN01000001.1:108642-111980_1386
ACTCCACCAACTCGCAGCACCTACCCATGACCATTACAACCAATTATTCGGCTCCAAGCTCTCCCTCTTCAAACAGTCCA
>QEAN01000001.1:108642-111980_1512
AATTTAAAGAGGAATTGGCAAAACTGCCCCCTGATAAGCAAGCCACCTTTATGCAATTGGCGCATCAGTTCAAGGTGAGT
>QEAN01000001.1:108642-111980_1638
TCATAATTACAACCATATCTGCCTCCTAGTCTGGCCAAATCACACCCGATGCGTTCAAAAAGGCTGCCGACGAGTTAATT
>QEAN01000001.1:108642-111980_1764
CCACACTGGACGATACAACCACTGACATGTTATAGCCCGATATAGGCAGCGACAAGTTCTTTACAAGCACAAGGGCAGAC
>QEAN01000001.1:108642-111980_1890
GTAGCTGCCAAAAAGCCAAAATTTGAGCAACACATTCCATCCGTCAGACCAGCTGGTACGTCCCCCCGCTCTTTCTATCT
>QEAN01000001.1:108642-111980_2016
CTACCATACACTCAATCACAGTATAATCAATCCAGTCAACAGCAACGTATGCCAGTTCCCATGGGTCAGTTCCAGCTCCC
>QEAN01000001.1:108642-111980_2142
AGAATCAGTGTTGCCGATAGGTCCAAGGCTCAATTGGATCAGGAGTTGGATGCTACTCATGCTGCTGGTATTGAAGAGGA
>QEAN01000001.1:108642-111980_2268
TGATGAAACGGGCATTTCACCATTTAGGAAGAGGAACAACGGTTACGATCAGATATGGTCTTATCGGAAGGCTCAGGACC
>QEAN01000001.1:108642-111980_2394
ATGGGTGTTCAAGCTCTCCGAGGAATAGTTCAAGATATATGTATGTGGAGGCGTGCACAGACTGTCCTTGAGAATCCGCT
>QEAN01000001.1:108642-111980_2520
GCCGACTATCTTGCGTGGTTGGGTCTCGCAACAGAAGCTCGTGTAAGAGAGTTGCTAGAATCCATGGTGATTGTAGCCAA
>QEAN01000001.1:108642-111980_2646
TCGAGGACCTACATGGAAGATGGTGGTAGTAGACCTCTAGAGGTTGTAGTTATTGATGAACCGCAACGGCTTTTACTCAA
>QEAN01000001.1:108642-111980_2772
CGCGGCACTGGTCCGAATGGGGACGGAACTGGTGTCGTTCAAGATGCCGATCTGCAGGATGGAGCATCCGCAGGAAAGAA
>QEAN01000001.1:108642-111980_2898
GTTGCTACCCAGCAAAAGGGCACTTTGGCCAAGACATTAGGGTTTAACAAATTCAGGTATGGTGAATTGTCCTTGTGATG
>QEAN01000001.1:108642-111980_3024
CAGGATCAGATCATAGTGGAGCTCCAGCTACAGTAACCGCCGTACCAGTCAAACCACCTGCCCTCGCGACACCGCCCTTG
>QEAN01000001.1:108642-111980_3150
CCATGCGTGATGTCGGCGACGTACCAAAAGACAGTAAAGGTGTTCGATTATACAAGTACTTTCCAATTAACGAACGCCGA
>QEAN01000001.1:108642-111980_3258
TCTTGGAAACGGAGGGTGCTAGAGGAGTTAGGAATGTAGTGCAAAAATGGAGTGTGCGAGCTGGTGTTGGAAAGACGTGA
>QEAN01000001.1:112614-113249_0
TGGTAAGTCTCTTTTGACTTCGATTCCTTATCAAGATATCCTGATGTTCATTGCTGCCGAATAGGCCTTTCCAATAACAT
>QEAN01000001.1:112614-113249_111
ATACTTCATCTCGACAAGCCCATCCGCTACCATTGCCGATCTAAAGCAAGATCTAGTCAGGATACTATCCAATAGTAACA
>QEAN01000001.1:112614-113249_222
ACTATATATCGCCGGGAAAGCTGGAGGCAGTTATAGCATGGTCGATGACGCTGCAACATTAGAGCAATTGTCTGTGGTGA
>QEAN01000001.1:112614-113249_333
CCCCGCCGGTATTGAACAGCTTGATTCTAGGCAGATGATGGTGTTCTATATATGGCACTTCCTCTACCTGGAACTGAAGG
>QEAN01000001.1:112614-113249_444
CCATCACACCTAACTATCTCATGCAAAACTAGGACCCGATGCAAAATGGGAGCCTATAGAGGTACATGCAATAGTTACAT
>QEAN01000001.1:112614-113249_555
ATTAGGTGCCTGAATTCGAACCATTGGGAGATGACGAAGGAGAAGAAGGTCCCGAAGAGAAAGGCAAGGAAAAAGCCTAG
>QEAN01000001.1:113283-115625_0
TAGCCCGTTGCAGCGCAGCTATGATGTTTATTTGCGTGTACATTAACATACTGTGAGCTCCTTCGACATATTACACATAT
>QEAN01000001.1:113283-115625_126
CGGGTCGCGCTCACAGGTTCTGGCATTGAACTTGATGGTCTGCCTCGATATTTTGTTACGCCAGTCTGTGAGACCACATT
>QEAN01000001.1:113283-115625_252
AAATTCACCCGTTTCTATGGTCGTATTAGTACGCAGTCCCAATTTCTCTGCTTATGAGCTCATGACTCACACCGTCGACT
>QEAN01000001.1:113283-115625_378
CGCCGATAAAGAATCGTCTTATTTCACTGAGCAAAGGGCCAACTGGCCTCCATGTTGGAATCAGAAGATCGTAACATCCA
>QEAN01000001.1:113283-115625_504
TCTCCCAGTAATCTGTGGATGTTACTTGCACCATTAGTCTTGGAGCTGGTGAGTCTGTGAAGTCTAGTCATGGAATCGAT
>QEAN01000001.1:113283-115625_630
GTGCCATGATATAGAGAAGCGGTCTCCATAGGAAACGAGAATGTTGCTTTGTACATTTTTAGATCCCGATCATACCGAGG
>QEAN01000001.1:113283-115625_756
TCCTTTGACCAATGATTCGGAAACTCTATAAGATATTGCAAGAAGAGATTTCGGTTTCCAAATCCTAGCGCTGAAACAAT
>QEAN01000001.1:113283-115625_882
GCGAATTCATTCCCTATCATACTCGACCGTGTTTTTAACTTCCTATAAGGTTGCTGCTACGTAAAAATGAGCGAAAAAGG
>QEAN01000001.1:113283-115625_1008
ATCGGTATTCAGCCTCTTGTTCGGCAGGCGTTAGAACTTCTGAAACGTTTTCGATAGTATATTCAAAAGTTCGTTTCTGT
>QEAN01000001.1:113283-115625_1134
GTGCATAAAGTGACTACTTTATGGTGGTATTCGGAAAATGAAGAGGACGTATACCTGGACGCTGATGAGATTGTTCTTAT
>QEAN01000001.1:113283-115625_1260
GGCCTGTGGCCCATTCGCTCCTGGGCCAGTCCATAACATATGTCTAGATGGGCTCGTTCCGTCCGGCCTATGAATGTAAA
>QEAN01000001.1:113283-115625_1386
CAGCCGTAGGAATGCCATTATATGCATTTCCTTGTACGGCAAATCCAGGGACTCCCTTGGACCTCGTGTAATGATTGGCC
>QEAN01000001.1:113283-115625_1512
AGGCTTATGATAAGAGTTCTTTCATCAAAGTGTATACCTCTAGCAACTTCAGGGCCTTTCAATCTATGGGTCAAAATATG
>QEAN01000001.1:113283-115625_1638
TTTGCTAGATCATCAGCATCCACAAAATGGTCTTCATCAATGTAGGTAAACAGGCACGTGGGTGCTATGCTTGCAAGGTT
>QEAN01000001.1:113283-115625_1764
ATCTTTAGTACTACCCGTCGCAATCCATTCAGCATAGATTGCAGTTTCATCCGAACGGAGCTTGTTAATGTCCGCATGAT
>QEAN01000001.1:113283-115625_1890
TAGTATTTCACTATCATTACTTATAAATCGTCAGCTTTCGCAAAATTCTGCCAACGATCTTTGACTGACCTGGGAGAAAA
>QEAN01000001.1:113283-115625_2016
TCGGTTGAGAAGTCAGCATTCCTTAATGGCAATGATGATTCTGGAATGACTGGAGGTAAGGATCTATCTGCATAATGACT
>QEAN01000001.1:113283-115625_2142
CGTCCAATGCGTGCGACAGTTTGACTCTGATCTTCATGTGGGCTGGATCATCTGCAGACCTATACCAGTGGCAGTCTTCG
>QEAN01000001.1:113283-115625_2262
CACGGCCATCGTTTTTCGACACTTATACTGATACTTAGGGGTCGCCGAAAAGCAGTTGGCATTTGAACATTGCATTCCAT
>QEAN01000001.1:116414-117139_0
TGCAAACGACGTCGCAACATTACATTCCTCCTCTGGTAGATGACTGATGCAGCCTGCCCTTATTCCCTTATCCTCGTCAA
>QEAN01000001.1:116414-117139_129
TGGAATGATTGAAGAAGACTTATATCGATCAGGCCAACCAAACGAACTGAATTTTCCTTTTCTGGAGAAATTAGGACTAC
>QEAN01000001.1:116414-117139_258
TAGTGGACACTTAGGACGTTATTAGGAAGGTATTCATTAAATTCATATCAAAAATAGTCTGAACTTTTTGGATGATCAGG
>QEAN01000001.1:116414-117139_387
TCCCATATCGGAGGAAATAGTGTTAGAGTCTTTGGAATTGATTCTCGATCCCAACAACTATCCTATGATGGTTATGTGTG
>QEAN01000001.1:116414-117139_516
CATGAGACGTCACTGATCAAGACTCGCTGATCTCGACAGGAACTGTAACAGGGTGTTTAAGGAAGCTTCAAAAGTGGAAT
>QEAN01000001.1:116414-117139_645
GAGTGCTGAACGAACAATTCATAGAGTTGTTCGATGCAGACCTCGTCCGCATTCCTCAACCGAAGCCGTCCTGGCTTTGA
>QEAN01000001.1:117246-117716_0
CATTTGGCTATGCACAATATTTCACCACCCATGTCGTACTTTAATGCGGCGCTTATTTCTACGATGCCAGCGGGAGTTTT
>QEAN01000001.1:117246-117716_130
TCCTCATACCAGCAAACAACTTGACTTGGTCGGCAGTCAATGACACCCTTCTAGATGGTTTCGAAACTACTCTTAGGGAA
>QEAN01000001.1:117246-117716_260
TTCCGCTACATTATCTGGAGTGACAGGCTCATTGTACGAGTAGGCATATGGGCCCTTGGTATTCCCAGTCGCTATGCTTG
>QEAN01000001.1:117246-117716_390
GTGGAAGGGACAGCTATTCGACGTAGTTTCCAGCGAAAGCTGTTTTCTATTTGGGAGCAAAGGTGATGGTATGGAGCCAT
>QEAN01000001.1:118092-119243_0
TGGTGAGTGCCTTGGAGACATCCAATCAATGGAAGTTGCTCTTGCTTGATGCCCTCCACTGCATTCGCAGTGTGAAGCGG
>QEAN01000001.1:118092-119243_119
CATGAATTAGTCTATGCTTAGCAAGAATTCCAAGATGGTGGCCCTCCTGAACTATCGTCTCCGTCTAATAACCAACGACG
>QEAN01000001.1:118092-119243_238
ACATGAACATGGTCCTGGCAGATTGTGAAGAATTCCGTAAAATAAAGCAAAAGGGCAATAAAAACCAACCAGAACGTGAA
>QEAN01000001.1:118092-119243_357
ATCATTGTATCACTGAGCGTAGAAGGTCCACCACCTGCTTCCGAAGAGCAAAAGGCTAAAGCTGCTGCCATGTTATCCGG
>QEAN01000001.1:118092-119243_476
TGGCCCTCCTATGGGTGCTCCTATGGGTATGTCTGCGTTGGTGTGACACTAGTAAGATTTCGTTCATGATATGAGGCCAA
>QEAN01000001.1:118092-119243_595
GTGTAGGAGGTCCTGCTCCAGGCATGATGTAAGTTCGCGATGTTATTCCTAATATCGGAGTGGTTCACTGATTGAAGCTG
>QEAN01000001.1:118092-119243_714
ATTTGGAAGGCCGCCAATGCCAGGAAAGTTTGAATTGACCGAACCCGTGACCATAATGGGAATTAGCTCAACTTTGCTGA
>QEAN01000001.1:118092-119243_833
CAGGTAGAGGTATGCCACCAATGGGTATGCCACCAGGAGGATTCCCAGGAATGCCGGTAAGTTACTTGGCGGTTTCTGGT
>QEAN01000001.1:118092-119243_952
ATCCTCAAACTAACATTGTCTTGGTGCGACTAGCCAATGCCACCGGCAGGTATGCCTGGAATGAGACCACCAATGCCAGG
>QEAN01000001.1:118092-119243_1071
GACTTGAATGACGTCTGAGTGCTGACATTTCGTAAACAAGGTTCCCTCCACCGCCTGCAAACTATCGGCCGCCCCAGTGA
>QEAN01000001.1:119555-126050_0
TGGCAGGAGACGGCAGACTGCCAATCAAGTAAGTAAATGATCTGTACTGTCCGGAAATGCCATCTTGATTTTCGTGAAGG
>QEAN01000001.1:119555-126050_124
TCCTCCTCAGAACTGTGGTAGTATCTGTACATGAGTTCTGACTCGCTTCACTATCTCCGATAATCTAGATTCCAAGAGCA
>QEAN01000001.1:119555-126050_248
ATCAACCATTTGATATCTTCCTTCCCAATTTAGCTGCAATCTTTGGGCATCAATGCTGCAAATATTGGATTCAACAACTT
>QEAN01000001.1:119555-126050_372
GAGAAGTGAACCAAGTGGTGATTATCGATCTGAACAAACCTACTGATATCATGAGGCGGCCCATAACTGCGGATTCTGCC
>QEAN01000001.1:119555-126050_496
GTGTTTTGAAAGAATTAGGAATGTTGAGAGTTCGACGTAGATGTACCAATATGCACCATAGGAGTAGACATTTGTCAAAA
>QEAN01000001.1:119555-126050_620
TTTCAACTTGGAATTGAAATCCAAAGTCAAATCACACGTCATGGCAGAGGATGTTGTATTCTGGAAGTGGATATCAACTC
>QEAN01000001.1:119555-126050_744
ATAGAGGGTGATGCTCAACCAGTCAAGATGTTTGATCGACATTCTACCTTGGCTGGATCTCAAATTATAAATTACAGAGT
>QEAN01000001.1:119555-126050_868
AGGTACGTCGGGACTGACTTGAGCTCGCTTTTTTGTTGTACTGATAACGTGGTGCAATGTAGGAGGGAAGAGTTGTTGGC
>QEAN01000001.1:119555-126050_992
AGAAGGTCACGCTGCATCATTTGCTGAACTGAAACTAGACGCAGCAGCAGCTCCAACCAAATTATTTACATTTGCAGTGC
>QEAN01000001.1:119555-126050_1116
AAAGAAGGAAATCCACCATTCCAAAAGAGGGCAGTAGATGTCTTCTTCCCACCAGAAGCCGTAAACGATTTCCCGGTAGC
>QEAN01000001.1:119555-126050_1240
AGTATGGGTTTATCCATCTCTACGATTTGGAAACTGGCACCTGCATTTATATGAATCGTATTTCAGGCGATACGATTTTC
>QEAN01000001.1:119555-126050_1364
CCGAAAGGGCCAAGTCCTGAGTGTATCTGTAAATGAAGAGAACATCATTCCATATATAATAAGTACTTTAAACAATCCGG
>QEAN01000001.1:119555-126050_1488
GATCATCTAATATTTGATAGGTTTAATGTGTGTTTGCAAACGGGGAACTTTGCCGAAGCTGCAAAGATTGCAGCTAACTC
>QEAN01000001.1:119555-126050_1612
CTGAAAGTTATTTGCATATAGGGTGTTTTGCGTACTCCAGCCACCATTGAAAAGTTCAAACAAGTACCCGTGCCTCCAGG
>QEAN01000001.1:119555-126050_1736
AGGGGGGATTAAACAAGTTCGAGTCGTTAGAGTTAGCCAAACCTGTATTGCAACAAGGTCGAAAGCAACTCTTAGAGAAG
>QEAN01000001.1:119555-126050_1860
GTCGCTTAAGAATCTCATAAAACACTGTAAAACACAGCTTGATTGTAGTGAGGAGTTGGGTGATATTGTCAAACAGTTTG
>QEAN01000001.1:119555-126050_1984
AGCAAGGTAACACTAGCAAGAAATCGATATGATAACAACGAATAATGACCATTCCCGCGAGTTAGGTCATTGCTTGCTTC
>QEAN01000001.1:119555-126050_2108
AGTCGGATATCAACCAGATTATGCCTACTTGATGCAGTATATCATGAGACTAGATCCAGAAAAGGGAACCGAATTCGCAA
>QEAN01000001.1:119555-126050_2232
GGCATTGTGGATGTATTCACATCATTAAATATGGTTCAGCAAGCGACAGCATTCCTATTAGATGCTTTGAAGGGTAACAA
>QEAN01000001.1:119555-126050_2356
TGCTACAGGCTCCTCAAGTTGCGGATGCAATTTTGGGCAATGAGATGTTTACTCATTATGACCGAGCTTTGGTTGCTCAA
>QEAN01000001.1:119555-126050_2480
ATGCTGAAGGCAGTGGTATTTTTAGGAGACGAGGGCTGACCCTTTTTATTACATTCAGGCATTAGAGCATTACACTGATA
>QEAN01000001.1:119555-126050_2604
CCGGAATGGGTGGTCAACTTCTTTGGCCGATTGTCTGTTGAACAGTCCTTAGAATGTTTGAAGGAAATGTTATCCAACAA
>QEAN01000001.1:119555-126050_2728
ACTCAGAGCAACTAGGCGCTAGTAATCTAATATCTCTGTTTGAATCGTTCAAGACGTTTGAAGGTGGGCTGTCGTTGAAG
>QEAN01000001.1:119555-126050_2852
GTCATACATAGGACTGTATTACTTCCTTGGTGCCATCGTCAACTTCAGCCAAGACTCAGAGGTCCATTTCAAGTACATCC
>QEAN01000001.1:119555-126050_2976
TGTCGTGAAAGTCATGTTTATGATGCTGAACGAGTCAAGAACTTTTTAAAGGTATGGATGTGGGCGCCGTCCCATGTTGA
>QEAN01000001.1:119555-126050_3100
TGATCAACTACCTTTGATCATTGTTTGTGACAGATTTGGATTCGTTCATGATTTGGTTTTGTTCTTGTACCAGAGCAACC
>QEAN01000001.1:119555-126050_3224
GGCGCTAAAGTGCGTCAACCATAAGTACATTGAAATCTACGTGCAGAAAGTCAACCCAGCCAGAACGCCAGCAGTTATTG
>QEAN01000001.1:119555-126050_3348
TTACTCTTATCAGTACGAGGACAAATACCCGTGGATCAGCTAGTAGAAGAATCCGAAAAGAGGAACCGCCTGAAGCTTTT
>QEAN01000001.1:119555-126050_3472
CGCATGTCTATAATGCTATTGCCAAAATCTATATAGATACCAATAATAATGCGGAAGCCTTTTTGAAAGAGAACCAATTT
>QEAN01000001.1:119555-126050_3596
ATATTTGGCATTCATTGCGTACGAACGTGGACAATGTGACATAGAGTTAATTGACGTCACAAATGCCAATTCCATGTTCA
>QEAN01000001.1:119555-126050_3720
TGGATGTCTGTCTTGCGTCTAGACAACCCACATAGAAGAGCATTGATTGATCAAGTAGTTGGTACAGCTTTACCAGAAAC
>QEAN01000001.1:119555-126050_3844
CCGCTGATTTGCCCAATGAGCTAATTGAGTTGTTGGATAAGCTTGTCATTGAGGGTTCAGCCTTTTCTGACAACCGCAAC
>QEAN01000001.1:119555-126050_3968
GTGCTCGGTGACAGTAGCATGGTGCACAAATTAACCTCGGCGTATCGTTCACGTAGGCTGACAAGACTCGTGTCATGACC
>QEAN01000001.1:119555-126050_4092
TATAGCTGTTGGTAGTGAATTGTATGAAGAGGCCTTCACCATCTACAAGAAGTACAGCCAGCATGGCAATGCAATCCAAG
>QEAN01000001.1:119555-126050_4216
GCGGACAAGGTTGATCAACCAGAAACTTGGAGTAAACTTGCTAAGGCTCAATTGGATAAAGATTTAGTGAAGGAAGCTAT
>QEAN01000001.1:119555-126050_4340
CGGTCGTCTCACCTCACTCCGTTTTGAACAGATTCGTATGTCAAGGCCGATGATCCAGTAAACTTTGCCGAAGTAATACA
>QEAN01000001.1:119555-126050_4464
TGCAAATGGCCCGAAAGAAGATACGCGAACCAATGGTCGAATCGGAACTGCTTTTCGCATTTGCCAAGACCAATCGATTG
>QEAN01000001.1:119555-126050_4588
TCAAGCAGTCGGTGATCGATGTTTCAATGAGGGGATGTTTGAGACTGCGAAAATTCTTTTCAACAGCGTGTCGAATTGGG
>QEAN01000001.1:119555-126050_4712
GCTGTTGATTGTGCCAGGAAGGCCAATTCTACCAAGTAAGCTTGAGCGGCCTTAAAAACATGTAGTTTTCTTGCTGAATT
>QEAN01000001.1:119555-126050_4836
ATTGATGCTGGTGAATTCCGTCTGGCTCAGATTTGTGCTCTGAATATGATCATTCATGCCGAAGAACTGGAGGTGTGTCT
>QEAN01000001.1:119555-126050_4960
ATTCGCTAACGGTTTAGACCTCAACTATTTGGCTACAATGTAGGAATTGATCAGACTCTACGAAAGACGAGGCAAATTCG
>QEAN01000001.1:119555-126050_5084
GCACATATGGGGATGTTTACCGAGTTAGCTATCCTCTATTCCAAGTACAAACCTGAGCGATTGATGGAACACATTCGCCT
>QEAN01000001.1:119555-126050_5208
AAACAGCCCATTTGTGGCCGGAATTGGTATTTCTGTATACCCATTATGATGAATACGATAATGCAGCTTTGACTATAATG
>QEAN01000001.1:119555-126050_5332
CGTTGTGAAGGTTACTAACTTGGAAATTTACTACAAGGTGTGTGACTTTGTCTTACGTAGTCTTCGGGGCTAACTCTGCC
>QEAN01000001.1:119555-126050_5456
TGATAAATGATTTACTTGTAGTCCTGACTCCCAAGATTGATCACAATCGAGTAGTCCAATTGTTTCAAAAGACGAACAAT
>QEAN01000001.1:119555-126050_5580
TTGCGGCCGCTGACCCGTCTAGATGACATGTTTGTTCACTTACTTTTCTCTGCATTAGGCAAATAATGCCGCTGTCAACA
>QEAN01000001.1:119555-126050_5704
CTACGAGACTCCATAGATCATTTTGACAACTTTGATAATATCGCACTAGCGCAGCGACTAGAGAAGCATGAACTACTTGA
>QEAN01000001.1:119555-126050_5828
CAATCATTGCTCGTCTTGGTGGTCCTGTGGATCTGACTTGAACCTCCATCTCAATAGAAAAACAAGAGGTGGAAGCAATC
>QEAN01000001.1:119555-126050_5952
ATGTGGTTGATCCAATGTTGTATGGACAGATGCTGACACGCATTGCGTCTGTAGGATGCCATTGACACTGCTGCGGAATC
>QEAN01000001.1:119555-126050_6076
AAACAGACAATAAGGAATGTTTTGCGACATGCCTGTTTACATGTTACGACCTCCTACGACCGGATGTTGTACTGGAATTA
>QEAN01000001.1:119555-126050_6200
TCAAGTCTTGCGAGAGTATACCACTAAGGTGGATATATTAGAAAAGGCCAATGCTGAGAGAAAAGTCAAGGAAGAAGAGA
>QEAN01000001.1:119555-126050_6324
AAACACGAACTCAGATTAATCATTGTAGAAACTACTACAATACTGCCCAATCAACCACTAATGATTACGTTCGGTGGGCA
>QEAN01000001.1:119555-126050_6415
CTCCACAGGGGTTCCCTCCGGGTGGAGTTCCAGGAATGTATATGCAAGGCGCTCCAGTTAACGGATATGGAAACTATTAA
>QEAN01000001.1:126417-128173_0
TGGACGATAGAAGACGGCAGGCACTGGCTAACTACAGGAAAAGACTATTGGAGCATCGCGAACTAGATGCCAAAGTTAAA
>QEAN01000001.1:126417-128173_129
CGATGCACCGATGCAGAACAAAGTTTCTATGGAAATTGCACTGCCCACTAACGCAATGTATCCTATATGATTGTATGCAA
>QEAN01000001.1:126417-128173_258
AGACGACATCAAAGCTCTACAATCGGTGGGTCAAATCATTGGAGAAGTGCTAAAGCAATTAGACGAAGAGAGATGTACGT
>QEAN01000001.1:126417-128173_387
CGATCGAATATAGTCATTGTAAAAGCATCGTCAGGACCACGATATGTAGTAGGATGCCGAAACAAAGTGTCCAAAGACAA
>QEAN01000001.1:126417-128173_516
ATGAGAATATTGCCGAGAGAAGTTGATCCTTTGGTCTATAATATGTCGACTGAGGATCCAGGGATGGTGACGTTCGCTGG
>QEAN01000001.1:126417-128173_645
GTTGTATTGTGTCTATGGTGCCCGTGAACACAATTTTGAGATGCTCATGAACTGACAAGGGGTTGGTTGCTGTCACTCAC
>QEAN01000001.1:126417-128173_774
CTATTCATCCGTGTTGGCATCAAACCACCAAAAGGTGTCCTACTATATGGTCCGCCGGGCACAGGAAAGACACTGCTAGC
>QEAN01000001.1:126417-128173_903
AGTGCTATTGTTGATAAGTACATTGGTGAATCTGCGCGTCTCATACGAGAAATGTTTGGTAAGTATGTGATAGGGTGGAA
>QEAN01000001.1:126417-128173_1032
GATATGCGAAAGAGCACGAACCATGTATAATTTTCATGGACGAAATTGATGCTATTGGAGGGAGACGTTTCTCGGAGGGT
>QEAN01000001.1:126417-128173_1161
AATTTCCGACTATACATTTCGTAACAATTCAATAGTGCTGACTTATCCAGTTTATGCATTTAGCTATTGAATCAAATGGA
>QEAN01000001.1:126417-128173_1290
CCAGATACCCTAGACCCAGCATTACTAAGACCAGGTCGGCTTGATAGGAAGATTGAAATCCCACTACCGAATGAACAAGG
>QEAN01000001.1:126417-128173_1419
GAATTTGACTATGAGGCTGTTGTGAAATTGTCCGATGGATTCAACGGTGCGGATTTGAGAAATATTTGCACAGAAGCAGG
>QEAN01000001.1:126417-128173_1548
AAGGCTAACTATTCTGCTGAATTGTCCAGGAATGTTTGCAATCAGAGAAGAACGTGATTATTGTGTGCAAGAAGACTTTA
>QEAN01000001.1:126417-128173_1676
TATGGACTCAAGTGACTCGATTATCGAGCCTCGGCGTCATCGCTAACAGTCGAAAGTAGCTGGACTATGCCAAGGTTTGA
>QEAN01000001.1:128696-129754_0
TGGTGAGTAATGTGCAGATTCAGTATTCGATGGACTCGGAGTGTTGAGGATTCTCGTCTGAATCGTCACAGCTCCCACTC
>QEAN01000001.1:128696-129754_123
CAGACGCATCAGAAACCAGAACTGACGAAACACTCTTGTAATGCAGTCCGAAGAGAACAACAAGAAGCTCAACAACCCTA
>QEAN01000001.1:128696-129754_246
GGGAGAGTCCGGAGATAGATTGACTCGGGCTGCCAAAGTACTGGAATCCCTGACTGGTCAGACTCCGGTGTTCTCGAAAG
>QEAN01000001.1:128696-129754_369
GATTTCTGTGCACTGTACGGTACGAGGTCCCAAAGCTGAAGAGATTCTGGAAAAGGGACTGAAGGTCAAAGAATATGAAT
>QEAN01000001.1:128696-129754_492
TATAGGTGTCACTGTCGTTGCGGTGGATTGTGTGGAAAGGGATGATGTTTGGACGAGCTGCGTCAAGGATTAGAGGAAGA
>QEAN01000001.1:128696-129754_615
CGTCGTGGAGACGTATTGTAACTTGTGGGATAGGATGGTTGGAATGACACGTAACCAATCGGATTTGTACACAGGCAACT
>QEAN01000001.1:128696-129754_738
CGACCCAAGTATTGGAATTTATGGTACCTTTTCGCTTTCTCAACACGGCGCAGACGCAATGCATCATGGCCAACATTGCT
>QEAN01000001.1:128696-129754_861
CTGGTCTACGAATTGCCAGGAAGAAGGCAAAATGTGGTCGAGTTGGATTCCCTCATCGGGTTACCAAGGACGAAACCATA
>QEAN01000001.1:128696-129754_978
TTTGCACGAGTTCTCATACAATATTATTTGCTTACACCACAAAAATTTGCTAGTTTGAAGGTATCGTCTTAGACAAGTAG
>QEAN01000001.1:132045-132826_701
TCGATTTCTGGATTTTATGGACAATATTTGCTTACACCACAAAACTTTCGTAGTTTGAAGGTATCGTCCTAGACAAGTAG
>QEAN01000001.1:132978-134332_0
CAGTGAATGGTTGAAATGATGAATCTATGGATCTATACTGGAGTTTATTACCGCTATTCAAATGACACCGAACGAGAACC
>QEAN01000001.1:132978-134332_128
AACATCAAACCCCTGCAGCCTGTGACGAAGTACCTCAGCCCACTAATGTCAAGCCAAGTTAGCACTGCACATTCTATCAC
>QEAN01000001.1:132978-134332_256
AATCTTTCCCAATAACAGAAATAACCACTTTGACTTTCCACTCTTTAAACGGCGCGTCCACTGAGCCTATCTTTGGATAT
>QEAN01000001.1:132978-134332_384
AAGGTTGGTGCGATGTCTGACTCGAAAAGTGAGGTTCCTATTAGTTTGCGGGTCCACGGTACGGTATCCAGACTTGGTAA
>QEAN01000001.1:132978-134332_512
AAATCTTTCGGAGAGTGCAGCGTGCGTGCATACCAGCGCCTGAAAGAGGCTTGGCACGCCAGGCAGAATGTGCACGTTCT
>QEAN01000001.1:132978-134332_640
TTACGCCTTGCACGCTTCGGTGCAGCAAATACAACAACGGACCCATAAATGTTGAGCAGCAAACACATAATCGCAATCCT
>QEAN01000001.1:132978-134332_768
CCGTCTGTTCGGGTCGCTCGACGCGAGGCTTGCCAGCCTTTTCAGCGTCTTCTTGCTTCTTTCTCATAGTCTGCAGGCCA
>QEAN01000001.1:132978-134332_896
TTGAACGCTTTGGCCATCGATTCGTAGGTGATGTCGTCATGAGTACATCCAATACCGCCTAGTGCATGAAGAATGAGGGG
>QEAN01000001.1:132978-134332_1024
CCAAACTTTGATGACAAAGAGCACACGTTCCCAATGATTTCGTCTTGTGCATCAGGAACGACTGTTATTTGGCGCAGTTC
>QEAN01000001.1:132978-134332_1152
CCTTGTTTTGCCGTTGAGTACCTGGCGATGTTTGGATGCGTGTCAGTGCGGAGCATGGATCAAGGGCATCACGTACTTCG
>QEAN01000001.1:132978-134332_1274
AATGATGGGACGTGGCGAGTGGATGCTCGTATGGAGACGCGGGAGATGGGAGATGGCAGTCGGCGAGTGTGACGGATCAT
>QEAN01000001.1:134857-138517_0
TGGCCTCGGGTTCCAGTTTTCGATCAGGAGCGTATACGTCCATCGTTGGGACCGAAGGCGATACGACGCTACTCCTCGGC
>QEAN01000001.1:134857-138517_124
CAGGGCTCGCACATCATCCACGTTTGGCTCTACGCTGCGTCCTCCGGAATCCCCTGACGATAACATACTAGTCGACGAAG
>QEAN01000001.1:134857-138517_248
TTTCGCTCGACATTCGGCACGAGCCACTCATCCTCGTCACCACATAAAACAGTCATGGCTGCTTAATCGTGGAAGGAGGC
>QEAN01000001.1:134857-138517_372
TTCGTTGTGCTGGGTGCCGTAGCATTCACGTCAGCCGGAGAGAGTGCCGTGCTGCCAGGTGTCAAACCCCCGTATGATGA
>QEAN01000001.1:134857-138517_496
GGTTTCAAGGCGGTATGGTATTGTTCAGTCAGCGTGCTGAAATGGACTTTTTTTGGCTAACATGTCAACTGGTTTCTTAG
>QEAN01000001.1:134857-138517_620
GTTTTGAAGCATATCGAGCTTCCAAATGCTACAGTTTTAGCTTATGCTAATGACCTGGTCGACGTATGTGTCATCGTTGA
>QEAN01000001.1:134857-138517_744
GCCATATGGAAAGTTGTTACAATTCTTCACCTATTCGGTGTCATCCGATATGAAGTTGATATTGCTGGGTACTAACTATC
>QEAN01000001.1:134857-138517_868
AATGTGCTTTGCGCCATGACTAGGGGTGGCGGCACTCGTTCTTTGCAGATTATTGGCTATATGACGTATTGAAAAGACGG
>QEAN01000001.1:134857-138517_992
CGAACCTGGAAATGGACAAGTGCCACTGATAAAGTTTAGCAACAATGGTCACAATCTGGTATGGGAATTCGTCATCTGAA
>QEAN01000001.1:134857-138517_1116
ACCAACCCTCACGATAGGCATACGTCCGAGACAACGATGTCTATATGTTGATTAATGGAAGCATAGAGATGCGGTTTACG
>QEAN01000001.1:134857-138517_1240
GTATGAGGGTAAATACTTGCGTATCCACACCGCAATGATGTGCTTACACCCCCCAATCGGTAATAGAAGAAGTGTATGGA
>QEAN01000001.1:134857-138517_1364
CTACGTCAAATTCAACGACACCTTGGTCCCGGAATATCCACTACTGTATCATGTGCGAAATCATAACGGAGAACCTGTTG
>QEAN01000001.1:134857-138517_1488
GAATACGTTGATTCCCTATTACTTTGGTGCATGCTTTACACTGTCACACATGCGCGTGATAGCCTGGTTATCCAAACCCA
>QEAN01000001.1:134857-138517_1612
TCCAGTCATATTTGAAGGAGCGTACTTTCCGACCCCCGACGATTTACTAGTCACCGAAATTGATTGGGCGTGTCCATCAT
>QEAN01000001.1:134857-138517_1736
CAAATTTATAATGCCTCCATCTCAATGTCATCGGGGGAGTGGAAGGCGGTGCTGATAAGAGACGAGAAAACTTCTGACGG
>QEAN01000001.1:134857-138517_1860
CTAATACCACGTATTCATATTACAAGGAGTATGCAGAGTTGAGGGACAAGGGAGGGTGGATGCATATCGGAATGTACAAT
>QEAN01000001.1:134857-138517_1984
GTCGGGTTCATTTGACGTTGTCTCCATATCTGCGATTGACTATGAGCTCGGATTAGTGTAAGGCGTCGATCTTTCCATTA
>QEAN01000001.1:134857-138517_2108
ACTATTTGAGTACAGAAGAAGGACCATTACAACGACATTTGTATAGTGTTACCTTTGATGGCAAAAACAAGACCAAATTA
>QEAN01000001.1:134857-138517_2232
CGTACATCCGCTGCCCAATGATGCTGGATACTATGATGCGCGATTCTCACCAAAAGCCAAGTACTATGTGCTGTCGTATG
>QEAN01000001.1:134857-138517_2356
GGTATGTGATGCCAAGTTATTGATTTTCCGCAAGGGTAAAGATTAACATGAAATTGACACAACTCGTCGCCTTTCGTACA
>QEAN01000001.1:134857-138517_2480
ATATACTAAATACGCAGTGCCTACTCGAAGCTACATCACAATACCGAATGAAGATGCAGGAGTTGGTGAGCGTCATTTTA
>QEAN01000001.1:134857-138517_2604
ATGCCATGGTAGTTTATCCCGCTGATTTCGATGCCAGCAAACAGTATCCATTGTTAGTGCAATGTTACGGTGGTCCGTCT
>QEAN01000001.1:134857-138517_2728
TATTGCCTCTCAGGGAGTCATTGTTGCTTCTATTGATGGCAGAGGGACTGATTTCATGGGGTACGTCTTGGCTAGAGTGT
>QEAN01000001.1:134857-138517_2852
ATCGAAATGCCGTATCTGGCAAGTTGGGAGAGCTGGAAGCATATGATCAGATTGTAGCCGCCAAGTAAGTCTTCGCACTT
>QEAN01000001.1:134857-138517_2976
CTCCACTAGGTTCTTGCGGGATCTGCCATATGTAGCAGACAACAAGATCGCAATATGGGGATGGTCATTTGGTGGTTACT
>QEAN01000001.1:134857-138517_3100
GGGATGGCTGTTGCTCCAGTTACAGACTGGCTATTATATGGTGTGTACTGTCAACGCATATACGGCTTCTGGGTTGCAAT
>QEAN01000001.1:134857-138517_3224
CCGAAAGATACATGAAGACACCGGCACAGAATCCTGAGGGATATCGGAGGAGTGCTGTCTGGAACATGACTGGTTTCAAG
>QEAN01000001.1:134857-138517_3348
TGTTCCGCTCCACTTCCTGCCGCAGATACTTGTTTGACATGATTACATCCCTCATAGATAATGGTGAGCGGAACCGACGT
>QEAN01000001.1:134857-138517_3472
GCCTAGTTCATTTCGGCCATAGTTTGAGATTGTTATGGCTATTGACGAATGAGCATGTGGCGAACTACACGTCAAAGGTG
>QEAN01000001.1:134857-138517_3580
CTGGAGGTGGCCCTTCAGCATATTCGGAAACGATGTCGCAGATAAAGAGACACTTGTTTGAAAACTTTGATATTAGATAG
>QEAN01000001.1:139294-139813_0
TGAGAACCCCACATCCATCTCCATCCGTCCATGCCTTGATGATGTTCAGCAAATCTCTGAGGAAGTAGGCAAAGCTCCCG
>QEAN01000001.1:139294-139813_110
TGGGCCATTGGCGGCTACCTGCGCAGAACTGATGAAGCAAGTAAGTTTGGTTTGGATGGTTTGCGGGGTGGATGTCACCA
>QEAN01000001.1:139294-139813_220
TTTGTGGATTTTCTTGCTCAAATCCGTACAAGAAGGGCGTAATGCTAACATGTGCCAACCTGTGCGAATATTAGTTTTTG
>QEAN01000001.1:139294-139813_330
TACGAATAAGAATCGAAAGACTTTCTAGGCGGCGTGAAAAACCGCGAAAAAGTGGCCCACGTAAGTGGAATCATTTCCAT
>QEAN01000001.1:139294-139813_439
TCTTGGGGACGAATACAGGGGTCCAAGCGCAGATCTTAGGATTGCTAGGGAAGCAACGCAAGAAGCCGGGCCAACCATGA
>QEAN01000001.1:140356-141281_0
TGCATTCATCAACTTTCACCCACTGTCTTTCCATGATGATGATGCTAATGACGCATACCCTTGCATTCACTGAAGGTCAA
>QEAN01000001.1:140356-141281_121
GCCTATGCCTACCAAGCCTGAACGCGAGACTATCACTGGCACGTTGTGTGTTTCGAGACACATGAGCATTCGCGTTGTTG
>QEAN01000001.1:140356-141281_242
TCCTACCACAACGACTGTCTATGAAACCAGGACTCAGAAATATCCTGTCTACAAGTAGGATCTCTGTCTGCCCGCTTCGC
>QEAN01000001.1:140356-141281_363
GAAACCACCACAATGAAGTACCCTGTAACGCAATACGAAACCAGAAAAGTACGTACTCGTTTGCATGCGAGCTAAATTAC
>QEAN01000001.1:140356-141281_484
GGCCAAGTACCCCGTCACGCAATACACCACCCTCAACACCGTCGTCACCGCCACTGTTGAAAAGGTAGCACCGATTACTC
>QEAN01000001.1:140356-141281_605
AGCCGGTTCCATCACCCGTAAACGTCCCTGTTTATGGTACGTCGCGTGTGCATATGCCCAATATCAAACATGCTCCGTAA
>QEAN01000001.1:140356-141281_726
TGTAGAAACGCAAAAGGTGCCTGCTCCTTATCCTGTGCAAGTAAGTGCCTCCCTCGGCAGTGTCTCGATTTACAGCTGAC
>QEAN01000001.1:140356-141281_845
TGAAGTATGAGAAAGTCTACGTCCCGATCCAGCGAAAGAAGGGCTACTATGGCGGGAAGGCGGAAGCTGACATGCTATAG
>QEAN01000001.1:142163-145151_0
TAAACCTCGTTCTGCGCTTTATCCGGCTATCCACATGATAGTAATCGGTCAGTTTCGTAATTTTACTACCCCTACCCCTA
>QEAN01000001.1:142163-145151_127
TCTCTAGAGCGACTAATCCCAATACGGCCATTCCATTTCCCAAAGCAATGCGACCAGCCTTGTAGACAGCTAATCGAGCA
>QEAN01000001.1:142163-145151_254
AGCAGACGAGATTGAATGCGACAACTTCATCAAATATGTCACAATAGTGGATGGCTCTAGGTTCTTGGATGCTTCGACAA
>QEAN01000001.1:142163-145151_381
TTGTCATTTTGTAGATGGGCTAGTGGCAGTTTGGCTGGTAGCTCTAGTCCTGAGCGACGTTCGATGGAACACAACCTTGC
>QEAN01000001.1:142163-145151_508
GCAGTCATTAACCTCGGCTCGCTGTCCTACTCTCCATCAAATTTTGAATTGTCACAGACCATCATTTACCTGGAGATACG
>QEAN01000001.1:142163-145151_635
TAATCCTTCCCTCGACGTGCAGACATATCCTGAATCATTACAGCAGATTGCCCAACAATGTCGGCCGTTTGTTCAGGATT
>QEAN01000001.1:142163-145151_762
TTTCCTCCTTGACATTGTTCAGAATATCTTCCAAGAACACTACTGTACCATTTCTACTACTCATATTACCGTCATTGGAT
>QEAN01000001.1:142163-145151_889
CCCCATCATTGACAGAACGGTGAAGAGTTGTCGAAAGTGGAGGTCTTGCTGATTCGCTACGACGTAGTACATTTGGTCAA
>QEAN01000001.1:142163-145151_1016
AAATAAAGCATGCTGCCATCAGATTTGGTGATCAGGGCTTTACCACAACCATGCGACTCGAGATCGACCAACTCAGCTCC
>QEAN01000001.1:142163-145151_1143
CATTCATTTCAGCTAGGGAATATTGTGACTCCCCCGAGTAAACGTCGAAATCAATATTTATACGTCCGTAGGCCTTCTTG
>QEAN01000001.1:142163-145151_1270
ACGACCTCATGACGGCTTCGAAAACTCACGGCTTCAATGGACATATCTCTCATTTGTTGCCAAATTGCTATTGCTGACGC
>QEAN01000001.1:142163-145151_1397
GTAACCACCAATTGAGCGTTTCAAAGACATGCCTTCTTCCATTCGCTTGAAGTAAGCACGCGCTGCCTCGTTGATCTCCT
>QEAN01000001.1:142163-145151_1524
GGAAATCAAGCATCAGCGAAACATGGAATAAGAGCGCAAAGCACCAACACACATTAATCTTGACGTAAACGTCAAAAAGA
>QEAN01000001.1:142163-145151_1651
AAACCCAACCGCCAACACACCATATTGCTTTCCCCAGTCACCCAAGTAGTTGATGGCAACGGTAGCCCATCCGTTGGCTT
>QEAN01000001.1:142163-145151_1778
CCCAAATGGAAGGGTTTGGCAATGTTGGGACTGCTAAATTCGGAGATAGCCAATTTTCCAAATCCGGACGCGTTGCGACC
>QEAN01000001.1:142163-145151_1905
GTAGATCTCTGTTGATGGAGAAGTTGAGAAAGGGACCCATAGCTTTACAAGATGTTATGTATTCGTTAGTTCTGACCTGC
>QEAN01000001.1:142163-145151_2032
GGAATCAAATTGAAAATAACCCTTACTTTTTCGGCGATCTGTTTCGATATATCTACAGGGTTGCCGGGGAGCTGTAATCG
>QEAN01000001.1:142163-145151_2159
CCACTATAGATCTAATTTTATCATATGGCGTTCCGAGTATAGCGGATACCTGTACAGCAACAGCATGTCGGAAGAGTTCC
>QEAN01000001.1:142163-145151_2286
CTGTGTAGAAGCTGTATTCTCGACCCGGTTCAGCCAAGAATCAAAGCTTTGGCTGCTGACGCCGTTCACATGGCCATTGG
>QEAN01000001.1:142163-145151_2413
TCCCAGACCATGAAGTCAGCTATTGTCAAATCCTCCACACCATCTACCAGAAATCCATGGGCGGAGTTGATAGTAGACAC
>QEAN01000001.1:142163-145151_2540
CCAGCCATGAATCTATTTGATCCTGCACGGATGGTGAATACCTATGGTACAATGAGCCATTCTGACCATGGAATGCTCTA
>QEAN01000001.1:142163-145151_2667
GTTCGGTTGAGAAGAATCACGAACGGTCAATGTTGCTGGAGCTAGAATGTCAGATTTCAGCCCGATTCGTAGTCTTGGGC
>QEAN01000001.1:142163-145151_2794
TATGGTATCGAATTGGGAGAAAAGGTCAAGAATGCTACAGATTCGGTTGATGTCGATGAAGATGATGCTGGAGCCATTCC
>QEAN01000001.1:142163-145151_2908
CGATGGTAGTATGATTTGAATGATGTGCTGGGTGTGACTGCTGTCCTCGTCTCTATGGCTCTATGCAGGATGTGCCTCAT
>QEAN01000001.1:145175-145717_0
TGGAGGTTGTCCGGCGTCAACACATCTTCACCGACCAAACGATATCGGTAAGCAGCGGACGACTGTTGATACCGGCATCC
>QEAN01000001.1:145175-145717_116
CGCAAATTCGGTAGGCTTATGAGCATTTACATGATGTAACCCGGCAGATCTCCTCATGAAACGTAAGTTGTATAGAATAT
>QEAN01000001.1:145175-145717_232
ATCCATCCAAAGGCCGTTTTGTAGACGAGATGTTCCTGTTGCCCGGATGGGATCGCCTGAAAGTCAACCAACTTGAACAA
>QEAN01000001.1:145175-145717_348
CGAAGCAGTTGGCTGAGTTGGGCTACCAATGCTGTATCTTTGATAATCGGGGTGTTGGGGAGTCCAGCCAGCCGACAAAA
>QEAN01000001.1:145175-145717_462
CGGATGATTCGGAATATGAACGCAACATAAATTATAGTCCGTTCGCGACTCCGCCATTATACCTGGGAGCTCGAGCGTGA
>QEAN01000001.1:145806-150074_0
TGCTCAACACGGAGTCGTATGCAGCGGACCAGAATCGTCGGAGTATCGTATTCACGGGCATAACATGTTAGTCATCTAAA
>QEAN01000001.1:145806-150074_124
GCAATAGCTTGCCTAGAAGGTATGCGAATCGCATTCGGGCCACTCATTCCACGTGCAGTCGTTCCGCTTGATGTACAATC
>QEAN01000001.1:145806-150074_248
TCCACATAAAAGGACATACTGAAAAGTCAGTTTGGCACGCAGCCTGGCATCCCGTCCACCCAGTCATTGCAACATGCTCA
>QEAN01000001.1:145806-150074_372
CATCTGGAGTGAAGTCAGTTGTATCAGCGATGCGCAGAAGCGGACGGTGAGATGTGTGTGTTGGTCTCCCGATGGGAAAT
>QEAN01000001.1:145806-150074_496
AAGGGGTTGGACGGAGGTTAGTGAGGCTCGACTGCAGCGCATCGCGGCAACCGAACATCCTGTTTCCATATAGAATTTGA
>QEAN01000001.1:145806-150074_620
TAGCTTGGGCATCTTCCGGAATGTTAGTTGCGACTTGTAGTCGTGATAAGTCTGTGTGGATTTGGGAAGGTGTGCGGCGT
>QEAN01000001.1:145806-150074_744
GATAGTGGTCGGGGACTCGGATTTCGAGTGCCTTAGTGTCCTGCAAGAGCATGCGCAGGATGTGAAGACGGTTGTGTGGC
>QEAN01000001.1:145806-150074_868
ACTGATTACCTTGAACGTTGAGTAGTTGCTGGCTTCTTGTGGATATGACGATACGATAAAAATATGGAGGGACGACGATG
>QEAN01000001.1:145806-150074_992
GTTTGGGGTATTGACTTTGATGCCAGTGGTGACCGGCTCGGTGCGTTTTCTTTGCTCGATACGTTTCAGCTGGTTGTTTC
>QEAN01000001.1:145806-150074_1116
TCAAAATATGGAAAAGATTACACCTACCCAACGCTGGAATTTCGACTTTTCTAGGGATGTCTGGAAAGAGGCGAGATCCT
>QEAN01000001.1:145806-150074_1240
TATATACTCGGTGTCATGGTCGAAACACAATAATCGTATTATAACCGCAGGTGGTGACAACTGCATCAAAGTCCTAGAGG
>QEAN01000001.1:145806-150074_1364
GTTGCCAGTGTGGATCGGGCACATGGGGTAACAGAGGTGAATTGTGTGAGATGGTGCCCGCTGGAGGCACATCAGGATTG
>QEAN01000001.1:145806-150074_1488
GTTCTACATGAGTGATGTTTGGACGCTTCGTTGGAGGCACTGTTCGCATGTAATAGACGCAGGCCTGCCCTTGTGCATAA
>QEAN01000001.1:145806-150074_1612
TCTCCATGGTCTACGGCAGCATTGTCTGCATTTTCTGCATTAGCACTGCACAGCATACCAGTGCAGGGATTCGACACTGG
>QEAN01000001.1:145806-150074_1736
TCAGCGGGCGACGACGGCAGCAGCAGCAGTCTGTCCGATCGACCTAGAAAAAAGATTCGGGTCTTCACTGATGTCCCTGC
>QEAN01000001.1:145806-150074_1860
GTACCAACGCTGAGTCCGCATCTACTGCGCCGCCTTCATCCACCGCCGCCAATCCATATTTGGCACATCTCATCAAACCC
>QEAN01000001.1:145806-150074_1984
ATTAGAAGACGGAAACATCAATATATTCAATGGAAGACCATTCAGTGGCAAGTACAGAGACATACTGAAAAAGAGGAGGG
>QEAN01000001.1:145806-150074_2108
CAGAGTAATCAGACCATTGTGCTTGTGGGCGAGACCGGCTCCGGCAAAACTACTCAGTAAGCGGTCACTATTGTCTCTGG
>QEAN01000001.1:145806-150074_2232
TAATGATCCTCCCCCACAGGATCCCGCAATTTTTGGTGTATGATGAACAACCTCAGCGGAAGGGCAAGATGATTGCATGT
>QEAN01000001.1:145806-150074_2356
AGCTGATGAATTGGATGTAACCATGGGCGAAGAAGTCGGTTACTCCATCCGTTTCGAAGATTGTACTTCCCCAAGAACCA
>QEAN01000001.1:145806-150074_2480
ACGGATCCGCTATTGGAACGATATTCAGCCGTAATTTTGGATGAAGCCCATGAGCGTACTCTGGCTACTGATATCCTCAT
>QEAN01000001.1:145806-150074_2604
TAGTTGTCATGAGTGCTACTCTAGATGCTGGTAAATTCCAAAAGTACTTCAATGGTGCTCCGCTGTTGGCGGTCCCCGGT
>QEAN01000001.1:145806-150074_2728
TGATTACATGGAAGCTTCTGTAAGAACCGTCCTGCAAATCCATACCTGTGAAGATCCGGGGGACATACTCTTGTTCTTGA
>QEAN01000001.1:145806-150074_2852
GAAGCTCAGCAGTTAGCCATAAATAGCCCAAACACAGTAGGAGAATTGAAAGTCGTTCCGTTATACTCTACTTTACCACC
>QEAN01000001.1:145806-150074_2976
TTGAAGGCGGTCCGCCAGGCCGCAAATGTGTAGTGTCAACCAATATCGCTGAAACGTCATTAACCATAGACGGTATAGTT
>QEAN01000001.1:145806-150074_3100
ACGAGCAAGAGTAGAGTCCTTACTAGTATCACCCATTTCACAAGCATCAGCACAACAAAGAGCAGGTAGAGCGGGTCGTA
>QEAN01000001.1:145806-150074_3224
TTGAAAGACCTGCAAGAGCAAACGTATCCCGAGATATTGAGATCGAATTTGGGGTCAGTAGTGCTACAGCTCAAGAAGCT
>QEAN01000001.1:145806-150074_3348
CACCGGAAACCTTGATGCGAGCTTTAGAGCAGCTCAACTACTTGGAAGCTTTAGATGACGACGGTAATCTGACAGCAATA
>QEAN01000001.1:145806-150074_3472
ACTATTAATTGCATCACCCAAGTACCGCTGTTCCAATGAGATTTTGTCTATAGTGGCCATGCTATCCATACCACAAGTAT
>QEAN01000001.1:145806-150074_3596
GCACATTTCGTCCACGTTGATGGTGATCATTTGACGCTGCTGAATGTATGGAATGCGTATCAAGAAGCCGGCGGTGATGC
>QEAN01000001.1:145806-150074_3720
GTGCAGACAATGTACGAGAGCAGCTGAAACGAGTGATGGACCGTCAGAAGGTGGAACTGGTATCCCCTGACGCTGGCGCG
>QEAN01000001.1:145806-150074_3844
TGGCTTCTTTATGCAGGCAGCCCATTTGGAAAGATCCGGCACGTATCTCACCAACAAGGATAATCAGATAGTCACACTGC
>QEAN01000001.1:145806-150074_3968
AATGAATACGTACTGACAACCAAGAATTATATACGTACCGTGACGGAAACCAAGGCGGAATGGTTGTTGGAAGTAGCTCC
>QEAN01000001.1:145806-150074_4092
GAGTACTGGAACGAGCATTGATGAAGGTGAATGGCAAGAGTAGCAGTCTGCGACATAACAATGGGCACGAAGGGCGTAGG
>QEAN01000001.1:145806-150074_4188
GGGGGAAGAGTAATGGCCGTGAAAAGAAGCGTAAAGAGGACGGTGATGGGAAGAGTAAGAAGCACCAACGTAGATATTAG
>QEAN01000001.1:151575-154243_0
CAACGTTTGAACATACTGAAGCCACCCGCGGATCGAGGAGGCGGCTTAACCATACGTGCAGTACGTGGTGAGGATGACGG
>QEAN01000001.1:151575-154243_124
CTTGTGGCCTACTACCACCTCCGACTTTACTACTGCTACGATCTTCACCATATGCAGGTTTACGTGGCTGAGTTCGTGAT
>QEAN01000001.1:151575-154243_248
TACAAATTCAGACGGTGTCATGATGGCTGTAGACCCTACAATGACTTCACGCTGGGATTTTCTCATGACTTCATACGCTG
>QEAN01000001.1:151575-154243_372
ACGCGCGGTCCGTTTCTTCGTAAGTCTTCATCTCGTCCTCTTGTGATACTAGATGACCCAGAGGACGTCGACGCTACGGA
>QEAN01000001.1:151575-154243_496
ACGGCTTCGTCGTTCGTAACGACGCACTATTACTGGCTGTGTTACCAGGTGCGGGTACGCCACCAGCTCGGGCCCATGTC
>QEAN01000001.1:151575-154243_620
TGGGAAAATGGCGACATCTACACAATTCTCGACTTGATCCTCTAGGATGTATTTATGTATGGGTATGTATCTGGACAGGT
>QEAN01000001.1:151575-154243_744
AATTTATGACCCCAATATGTATATCGGCCTTTCTGTTCTCGTGTCTTTTGCATTCTAGATGATAGCCGGACACCCAAAAT
>QEAN01000001.1:151575-154243_868
CATGCTCCAGCAATCGTCGCCGAGCATCATCTTGTATGCCCTCTTGAGCTATGATATACAAGGCCAAGAGTCGTAATTTG
>QEAN01000001.1:151575-154243_992
TACCATCATATCTTTCAAGTGCTTGCCATCAGCGGATTCACCAGTGGCTAGATCCTGGTGTAAAAGTCACAACGTAAGCT
>QEAN01000001.1:151575-154243_1116
TGGCTCCTATATCCGAGTATTTACCCTCTTCGAAAGCTGATTGACATTCTCTACATATATTTATGTGTACTGCAAACTGC
>QEAN01000001.1:151575-154243_1240
CATTTCTTTCAACGAATCCAACCCTTTCGGCCTACATTTTTGGTCAAATCATCATGGCTACACAAACGTCCATCATGACT
>QEAN01000001.1:151575-154243_1364
TTTGTTGTTTTCCAAAAACGTCTTGAAAGAATCTAGAATATGATTCGAAGCATCTGCGAAATGTTGATGCCGTATTTGAG
>QEAN01000001.1:151575-154243_1488
TCATCTGACTTGTAGGTGTACTGATTACCGTCTAATGTCAATAAATCATATATCATGGCTTGATAGGTGAATTCGTGTAG
>QEAN01000001.1:151575-154243_1612
TGGCTCTTGGATATGGTGACTGAGGGGGAAAATCAGATTCTATCCGACAGTATTCGTCCATTTCCTTTTGTATAGCGAGA
>QEAN01000001.1:151575-154243_1736
AAACCGTATAAATGGGTATTCTCCTAGCGTCACTAGCACTGACGTCAGCTACATTGTGAGCAGCGGTCCGTGAGTGTATA
>QEAN01000001.1:151575-154243_1860
CGCATATTATACATCTGGTACGTACCCTTTTAGCTATAACTTCAATTTCATAGTTGAGATGTGCCGCTGATGGTGGGTTG
>QEAN01000001.1:151575-154243_1984
AGGTTCGACTGCTAGAAAATCTACATTCAATTCCGTCAGTGTTTTCGTATATTGCAATGCTGGCGAACGTTTTATGCTTT
>QEAN01000001.1:151575-154243_2108
GGGGTGGGGCCAAAGTCTGCAACGGTTCAGGATCCGTGGATGTCCTACCTGCGGTACAATACACGTGAGCTCTGGCGTAC
>QEAN01000001.1:151575-154243_2232
ATTATTGGGACTGATGAAGTATATGGCGTCTTGAGTTGGATAGGGCTGTCGGCTCTTGTTGAAGATATCCTCGACCACTG
>QEAN01000001.1:151575-154243_2356
TATGCGGCAATTCGCAGCACTAACCAGTGACTTTTTCGTCTATTATGTCCTCCATTTTGCATGCGGTCTTCAGTATCTTT
>QEAN01000001.1:151575-154243_2480
AGCGGCCTGCACCATATCGCTCATAATGCCTATTCATTGTAACAAATATATGGTAAGCGTCATGCTCACGATGCTCTGTC
>QEAN01000001.1:151575-154243_2588
ACTCGAAGTGGCAACTGTAGACAAGGATTGAGAGAATAGCGCTTACGCTTCTTCACGATCTCCCTCAGATTCGGCGCCAT
>QEAN01000001.1:154386-155739_0
TGCAAATTCATCAGGCACGTTCGGCCACCGCCAACCATCGCGCTCCACATCCCCGACCGAGTGCATGTGTGTAATATTGC
>QEAN01000001.1:154386-155739_128
ATGAGCACAAAATCTAGTGCTGCAAGTCATTGAACCAGAAAGAAGCAACTTTCGCAAAGTCGGCACTGCGACCCGCTGCT
>QEAN01000001.1:154386-155739_256
CGGACAGAGCGAACGCAACGACGCCAGACGGAATGCATATTCCGCCGTCTGACAAGTGCCAGTCCAAAGATATATCGCTC
>QEAN01000001.1:154386-155739_384
CTGGCGTCGTTTGTTAGCTACTGACGACCATCTCCGTTCTAGATAACACCGAGAAATGTCCCACGTTAACAACTCATCTG
>QEAN01000001.1:154386-155739_512
TGGCATCATTGGTAACAAGACCCCTACTCACTAAAGGGATCACTAGCGGCACTATTTTGGCTACTCAAGAATTTTTGTCA
>QEAN01000001.1:154386-155739_640
CAGATGTATCTGTATGGTCAGTTCTGGGGGTGGACATAATGACGTGTCCTCCCCATTCCTTTATCTTCTGAAGCTTGCCT
>QEAN01000001.1:154386-155739_768
GTCGCGGCACCACTAGGTCACGTTTTAACCACAATCCAACAAAAGGCCTTTGCCGGCAAAACTGGTAAGAACTTGAACTG
>QEAN01000001.1:154386-155739_896
GCGAACATAGGCCTACGATGGTTACTCCTGCAGTCGTTGTCGGGCGGTTTAATCATCAGTCCAATTCAAAACTCCGTCTG
>QEAN01000001.1:154386-155739_1024
CCTGTATGCACTCAGATTTGGTCTCAAGCCAATGAGTAAGTTCCCAGTCTGGATGACGTGTCGGTTGAAGCCGTGAGTCC
>QEAN01000001.1:154386-155739_1152
CCAACTCAAATAATCGCTTTAAACCTCATTCCCTTGAGATACTGGGTGCTGTGGTACAACGTTGTAGGATTCATGGTGGG
>QEAN01000001.1:154386-155739_1273
TCAAACAAGAAAGGCTTCAGAAGGAATTACAAGACAGGTCGCCTCCCAAGAATAAGTGGACCAAGCCGTCGGATTGGTAA
>QEAN01000001.1:156245-156834_0
TGGGTGCTATCGGCAGCCTGTTTGTAACGTTAGCGTTATATCTCAATGTACGCATCTCGGTATTTCCTCGACGTAAACAG
>QEAN01000001.1:156245-156834_128
CATAGATTGCATTCGCGGCCAATGTATCCACGATCTGCAAATGTGACTGTGTACTAGATGCGGCCAATTCCACTATGAAT
>QEAN01000001.1:156245-156834_256
TCCTCGTGCTACAACGCCAACATGTCACATTTGTACACAACCCTGACTGCTTCGCCCACGGTGTCGCCGCTGATCACCGA
>QEAN01000001.1:156245-156834_384
TTTTGGCACGAGGGGTTTGCCAGGAACAAACTGACGGGCCGCTTTCCATCGCCTAGAGCGAGGGTCGTATAAGGACGAAG
>QEAN01000001.1:156245-156834_509
CTGCCGCTTTGAAGCCGTATGCCATTCGGATATACAATGACCACATTGAACGTGGAGCGTATGCGTTTTTACGTAGCTGA
>QEAN01000001.1:157083-158394_0
TACGCTTTGCTCTTGGCAGTCTTCTTTGCGGTGCTTCTCGGCTTATCGGAAGCAGTAGATTTACGCGTAATCCTTACGGT
>QEAN01000001.1:157083-158394_124
CGGTGCTTCTCGGCTTCTTGGAAGTGGTAGCTTTGCGCGTAATCTTCTTTCTGTGGCGGAGACCAGGAGTTGCAGCAACC
>QEAN01000001.1:157083-158394_248
TGATTCTTCGTACTTATTTTTGGCTTCTGCGTATGTCTCACTGGATTTCTTTCCCAATTTTACATATTTCTGGGTAATAG
>QEAN01000001.1:157083-158394_372
CATCACAAGGTACACGTAGACCGTTCACCAACATACATACCTCCTTGTCAGCCTCCGACATATTATTCCACGCCCCACTC
>QEAN01000001.1:157083-158394_496
TCCTACGACTTGGGCTTGCTGATCATCACTCATTGCCCATACCTCCTTGACGAAGAATCCATAAGGAGATAAAGGATAAG
>QEAN01000001.1:157083-158394_620
GCTGGATGCAAAGTTTTTAGTAACTTGGTACGATACTTTTCTACTACTACATCTAATGGGGATCGGGTTTCGAGATACCT
>QEAN01000001.1:157083-158394_744
CAGCGTATCTCTATGTTGAGGTGACGATGGGTAAATGTGCTCCAGAGTCGTCAACGTGTTCATTTCCGTCATCACGTGCA
>QEAN01000001.1:157083-158394_868
TGCCGATGGCATTCGCAATCTGAACGAAACTAGGCTTGGACTCGGAACCACCCAATTGTTGTAATATTTGCTTCCGTGCA
>QEAN01000001.1:157083-158394_992
AGCCGTTTTCGGTAATGCTTTCAATTGGACTCGTGCTACTTTTACTTTTCGCTTTGCTACAATTGATGGGTGATTATGAC
>QEAN01000001.1:157083-158394_1116
GGGTTCATTTGTGTTGTAGGATAAGAACGACATACCTTTCTCTTCATCTGCGGATTTATCATCTGCGGTAGTAGCAGCAG
>QEAN01000001.1:157083-158394_1231
TGCAGTCTGTTCACAACAATTGATGTTGATGATGAGAATACGGACGGCGAGGCCCGCGTTGGGAAACGATATAGGAGCAT
>QEAN01000001.1:158716-160394_0
TATCGTGCTAATACATATAACTGGCCATTCACTATAGGGTCTTCCTGTGGGTGTAGTGGTTCTGATGATGTCGATGCAGG
>QEAN01000001.1:158716-160394_123
TCTTGACTAGCATGCGAAATCTAGAATTATTGTTTCATGAATCAATCAGATAATGCCGCGGGCACGTAATTGTACACTCA
>QEAN01000001.1:158716-160394_246
CTTCTTGGCATCCATCATCTTGGGTACCAGATTAGTAGCACCAGGTTCCGGTTGGTTCGTCGTGGGTAACAAGACACCCT
>QEAN01000001.1:158716-160394_369
ACCATTCCGGCCCGTCATAGGTGGTAGGGATGCTAACCATGGATGCTTCAGTGCTTGCGTAGCAGTCATTCGGCCATGTG
>QEAN01000001.1:158716-160394_492
AGACACGTCGGCCCAGAACTCTTGGGGGGTGAATGTAAACGCGTTTGCGAGGATTTTTTGAACTTCTTCGCTGTGTGATG
>QEAN01000001.1:158716-160394_615
GTTAGCAGACGAAAAAGACTTGGCACGCGCTTACAGAAAGTAGGTCAAGACTCCTATTGACCACATATCAACTGCCTTCC
>QEAN01000001.1:158716-160394_738
TGTCCCACACATTGTCTTGAGTGCCTCAAAATTGTTATCACCCAGCAGCCTTGATAATCCAAAGTCTGCCAAAACGAGCT
>QEAN01000001.1:158716-160394_861
GTCAATGATCTTTAGATGCTGCAAGGGGGTAGGCATGGTGAGGATGTGGGAAACTTACTTTGATATCTCTATGTACGATG
>QEAN01000001.1:158716-160394_984
CTACTTGGGCGGCATTTGTTTCGTAAAAGCATCCTAATTCGCATATTCTATCGAACAGTTCACCGCCTGTACATAAGTCC
>QEAN01000001.1:158716-160394_1107
ATCATGATCATGATCTCATAGCATGACGAGCTCACAATTGTTTGGAGTTTCAAAATCTAGATATCCAAGTCAGTTATCAC
>QEAN01000001.1:158716-160394_1230
GGGTGATAACATTATGATGGCCCTTGGACATCTTCTTCAAAATGTCAATCTCATTCAAAATCATGTATTCTTTGCCTCGC
>QEAN01000001.1:158716-160394_1353
CTTTGATCTATGACATGTTTGTCATGTCAAAATCGCTAAGCACGAGTGTAGCCAGTGGAATCGTCAGCGGTAGGTGCAAC
>QEAN01000001.1:158716-160394_1476
CAGCGTCTTACCAGTCTACGAGTTGGTGGGAGGAATTAGCACTTGCAAGATTATGAGGAACCACAGGATTCCAAATGGAC
>QEAN01000001.1:158716-160394_1598
TGACTGGAGCTCGCCTTGTATTCACATGGAGCCAAACGGGGAGGAGGCGCTTGTTGGCCATTAGTCGGTGGAGGTGGCAT
>QEAN01000001.1:161716-163801_0
TAGTCCCTACGAAGCATACTAGACATTACTTGAATGGTCGTTGAATCACCATCACGATGACTCATCAGCAAGCCCTCAAT
>QEAN01000001.1:161716-163801_126
ATCAGGAACTTGACCATACTGTTGCGATTCTCGTGAGCAGCAACTAGGATTGGAGTACAACCGCGCAAATCTCGGGCTTC
>QEAN01000001.1:161716-163801_252
TGTTAGTATCGGCGAGATACTAGGAGACCCTTGGTTTACGATGAGCTCTTCTCTCGCCAACTTAGAAAGACGTACTTTGC
>QEAN01000001.1:161716-163801_378
CCATATATACGATCGGACCTTGCCAATGTAGCCAGTTGAATTGTCTCGTCACTTCCCGCAACCATGACCTTCTTCTTACT
>QEAN01000001.1:161716-163801_504
CCCACAATTCGGCTATTCACAGGGTGCACCAACAAGTCCCTGACAACACACATAGGTCTACCAATCTGACATGCACGAAT
>QEAN01000001.1:161716-163801_630
CTGTCGAGAAAGAGGTTGGTGAGTTCCGTTGTAGTTTTGGGAGGATGATGGAGGCATGAGACGGTGGTGAAGAGTGGTGC
>QEAN01000001.1:161716-163801_756
GATAATAGATGCTGGACGACTGGTATATGAGCTGATTCAATTGACAGACGGAGTGGGTCTGTATATGGATCTATGTCATG
>QEAN01000001.1:161716-163801_882
TGGATGTCTTACCATGCAATCGATACCCGGCCACATCCAACAACAGCTTCACAACATCCGCATGACCAAGTTTACAAGCC
>QEAN01000001.1:161716-163801_1008
GCTCCTTCACATTCAGTACACCGCTATCACAGAGACCTTCAATAGCAGATACTAGCACTCGTATTCCAGCAACAGATCCA
>QEAN01000001.1:161716-163801_1134
TCACAAGAATACCCACCCCAAACGAATCCAGGAGTCCTTGTACTAGAGTGCTATACCCATCTTCTTCAAGTGACACGGAC
>QEAN01000001.1:161716-163801_1260
CGTCTTGAGAATTTAGAGCTTGTTTTGCGAATGAAGATGGAAGGCGGGGTAACAGCAATGGATCGATCCTGAAGACAGAT
>QEAN01000001.1:161716-163801_1386
TTGCGGAGTTTATCAAGGCGGGACTGGTGGCGCGTTTGCATATAACCGACCGACGACAATGGGGGGGAGGCGTGGTGATG
>QEAN01000001.1:161716-163801_1512
TATTAGCACGGCTGTTCAACGCGGATGCCGACGGTAGAGGTGAATTTGTGACGGGGAGACTTGTGGGGAGAGCGGCGTGG
>QEAN01000001.1:161716-163801_1638
TGTCCAAATTCATAAATACATCGTGGATGTCATTTGGTGAAGATTGCGATTCCTGCAGCGGTATCTTGGCGTGCAGCTTG
>QEAN01000001.1:161716-163801_1764
CAGCACGGAGGAGGGATGCGAGAGCTGCGGCAATGAGCGGATCTACTTCATTGTGGAGTTCCATCGTAGCGAGGGCCGAT
>QEAN01000001.1:161716-163801_1890
ATTTGCCCGGCGTGAGAAATTGAGATATGAGAATATGTGACGCATGCGGCCCTAGGCGTCAGTGAGTATTAAATGATATA
>QEAN01000001.1:161716-163801_2005
TGCAATGGGAACATGCGGAACCCACATGTGAAAGCTGCCTGCTCACGCGGTGCGCTCCCATCGCCGTGATCACGATGCAT
>QEAN01000001.1:163844-167710_0
TGGACTGTAGAGGCGCAACGGCTGACAGAGTACTACATTCCATTCCATTCCATTCACTGCCGCTGTCTCAAATCCTCATG
>QEAN01000001.1:163844-167710_123
GGAGCTGAAGCGCCTCAAGTATCGTCTGTACATGAAGGCCCTGGCCAGACTCCATTTCGACTACCGGGGAGGCTACTAAT
>QEAN01000001.1:163844-167710_246
CCTTCGACATCTTCCAGCCCTGCATCTTCACCTACCACGACTCACACTGCTCAAGGAGGACTACATCACGCTCCTACTAG
>QEAN01000001.1:163844-167710_369
TCGCCATTCCTGGCCCCGACTCACTGGCAACTCACCGTGACGTCACACGATCATAGTCAACCATCACCACCTACGGCATT
>QEAN01000001.1:163844-167710_492
GCTGTCAGGAGTGTATCCGATCAGCTGGGAAGCGTGTACTGGATTGGATTAACCGGATGTCACACAGATGGGTATAATAA
>QEAN01000001.1:163844-167710_615
TGCGTACCCGTATTCCCCACTGATGAAGAGGTCGAAGGTCACTATCATAGATTCTGTAAACAGGTAGTTAGTGTGGTATT
>QEAN01000001.1:163844-167710_738
ACTCAAACAACCAAAAGGTGCTGTGGAAGCCGTTTCATTACCAATTACCTGAATATCCAAAAGCGCAATCATATGAAGCG
>QEAN01000001.1:163844-167710_861
AAACACTCACTGATATCTATCAGGAGGGTGACACGAGTAAGTACGCTCCTCTGATGTATATGACAATTCCCTGCTTGGCT
>QEAN01000001.1:163844-167710_984
ATGCTTGTACCATCTCTCCTCCGTCAGAAAGTGCCGACTGCTAGAATAGGTTTCTTCCTACATATTCCTTTTCCATCCTC
>QEAN01000001.1:163844-167710_1107
GGACTGCTGGGAGCTGGTCAGTATCTGCTTATTGAAATCAAGTGTAAACTTGGGGGCTAACTTCTTGACATAGATTTGAT
>QEAN01000001.1:163844-167710_1230
GCTACTCGTATCTTGGGTTTAGAATCAACTCCAAGAGGTATACTACTGGATAACTCCAGTGTGTCTGTTGGTATCTTCCC
>QEAN01000001.1:163844-167710_1353
AGTGTTTGTTTAGCAGTGCTCACATTTCATTCTCACAGGCATCAACTTTGCTGCATTGAATGAGAAAAGTCGTAATCCGG
>QEAN01000001.1:163844-167710_1476
AATGAAGGTCTTGATTGGGCGAGACAAAAACGACTATGTCAAGGGAGTTCGACAAAAGTTGCTGGCCTATGAGCAGTTCT
>QEAN01000001.1:163844-167710_1599
AGAATGGAAAAAAGCGCCTGCCTCCTTGACATTGCATACCACATAGGTTGTGTTGATCCAAGTCGCTCTACCGACAACCG
>QEAN01000001.1:163844-167710_1722
AATTAACTCGAGATACGGCTCGATCGAATACATTCCCGTCGTTTACTTTCAGCAAGAAATATCGTTCAGTCAATATTTAG
>QEAN01000001.1:163844-167710_1845
CGATGGAATGAATTTGACCTCTCACGAGTACAGTATGTGTTGATCATTGCAGCTCTAGACTAGCTTTTGGCCTACGGACC
>QEAN01000001.1:163844-167710_1968
AAGAAATCACCTCTCGTAATATCTGAATTCGCAGGCACTTATGGGTCATTTGCAAGTGCGATTCGTGTGAATCCATGGAA
>QEAN01000001.1:163844-167710_2091
TCGGAAGACGAGAAAGCCAGCAGATGGAAGGAATTATCAGATCATGTTCGTGACCATTCGGCTCAAAACTTTGTAGATTC
>QEAN01000001.1:163844-167710_2214
ACGATGGGGGTTAGCATACCCAGACTACCTGTTGATCTAGTTTTGACGGACTTTATAGGAAGTAGTAGAAGGCTGTTTGT
>QEAN01000001.1:163844-167710_2337
CTCCAACTCTATCTGACAACTTAGTTTCTGGATCATGATGGCACTATATGTCGATCGGGTAGTCATGATTCAGCAGAAAC
>QEAN01000001.1:163844-167710_2460
AGAAATATTGTGTACATAATGAGTGGAAGAACAAAGGAAGCGTTAGCGGAATTCTTTCATGTACCCAATCTTGGTTTGAG
>QEAN01000001.1:163844-167710_2583
TCTCATTGACATCTGACTCGAGCATAGCGCTGAAAGCGGTTGTTTTGTAAAGTGGGCTGACAACGTCCAATGGGAAACTA
>QEAN01000001.1:163844-167710_2706
AATATTTGAGTACTACACAGAGTATGTCCTAGCTGCGACGTCTGTTTTTCTTAGCTTTGGTAGAAGCTCACCGTCCTGTA
>QEAN01000001.1:163844-167710_2829
CCTCCATAGTATGGCATTTTGGGAACTCAGATCCAAGCTTTGGATCATGGCAAGCCTCTGAATGTCACAACCACATCGAA
>QEAN01000001.1:163844-167710_2952
AGCGACAGCTAGAAATACTACCCAGAAGTGTAAACAAGGGTACCATAGTTCGTCGAGCTTTGGAGCATCATCAACAACAT
>QEAN01000001.1:163844-167710_3075
GCAGTCCAGGTTATAGTAGCAGTAGTCCTTCCAGACATTCCAAACCTCATACATCTCACACACCGCCCCACGTCAGCTTT
>QEAN01000001.1:163844-167710_3198
CAGTAGGTGATGATCGGGCAGATGAATACATGTTTGAATTCTTGCATCAGGTAGAACAAGATTCACATCATGTGCCATCA
>QEAN01000001.1:163844-167710_3321
GTGCGACACCGATACCAACAGATTTACCGTCACATGCTACCGAGACAACGAAGGGCTCAAGTACTGTTTTCACTACAGGT
>QEAN01000001.1:163844-167710_3444
CGACGATGTATATACTGCAAACACCAACACCACGATCACCACGTATCCAGCAGCAGCCGCCGATGCCGCCTGTACAAAAT
>QEAN01000001.1:163844-167710_3567
ATTACATGTCGTCAGTTTCTGATGTATTATCACTGTTGGATTCGATTGCCAATACCGGGAAAAGAGGTAGTAGTCTTAGA
>QEAN01000001.1:163844-167710_3690
ATGTGGAGAGTAGATGGGCTAACGGGGCTGACGCCATGACAACAGGAAATCAGGATCGAGGGGGAACGGCCGATAGTGGT
>QEAN01000001.1:163844-167710_3786
CTGTGGAAGGATCAGACAGGAATATTAGTGTCGGTAGTTTGGGTTTCGGTGTTGTGGGCGTTAATACAATATGTCCATGA
>QEAN01000001.1:167721-168175_0
TATCTGTAAAACAACCTCATCATTTTCGCTGCTTCCGACATGAGTGAGCAAGGTCTCTATTTACATAGTTTACTAGATAA
>QEAN01000001.1:167721-168175_125
TGAGCATGTTGCAATTACTGGGTGGGCGGGATGCCAGACTACATGCCAAACTGATTTTTCAATATGTTCTTTTATGTGGA
>QEAN01000001.1:168259-169521_0
CAGTTCACGCTCGAGCTCCCAGGTATAATGGCGGAGTCGCGAACGGATCGAAAATCTTTGGCATTATTCGCACAAGCATC
>QEAN01000001.1:168259-169521_132
GCATGGCCACGGTTTGGATATATGTGATATTGGCATTTGAGGTGTTTACCAATGATGGCTGCATTAATAGGTCGTAATAT
>QEAN01000001.1:168259-169521_264
CGCAACCTAAATTGACGAGTATGGCATTTCTCGCTGAGGCGCCGCGGCAATACTCAAACATACCTCCGTGGCGGACAGTG
>QEAN01000001.1:168259-169521_396
GGCTTGGTCTTTGCTTCGTACTCCAACAGCTTAGCTATTCCATCCCTGTTCGTTACCGCACCTTCTCCGGCTAGATGCGG
>QEAN01000001.1:168259-169521_528
TGAGCCCTAACGTGCGCGCTGCTCTCCGACCCCTTCTTGTGCGAGACAAGCTGGAGCAGTGTCTTTAGCGGGGGTATCGA
>QEAN01000001.1:168259-169521_660
GCGGGTGCCTTCAATATCAGCTCTTGAGCAATAAAGCCGCCCATGCTACAGGCGATCACATAGATGTTTTCGTTCCAACC
>QEAN01000001.1:168259-169521_792
TTTATGTTGCCTTTATAGTCCGAATTATCCGAGAATCACACTGGTTGGACATACGTGTATAAAGGTTTTGTCGGCTGGCT
>QEAN01000001.1:168259-169521_924
GCCAACTGCTTCGCCTATGCATGTCTTGGAAATTGTGAGCTCCTGTTCATTGTTCAAGTTGGTTGACTTTCGGGCGATCC
>QEAN01000001.1:168259-169521_1056
GTAGAGGTAAATCCTGAGTATATGACGGGTAGAGTGAGTCATCAAGCTCATGTGGCTTGCTTCTACGTTTGGGAGCACGG
>QEAN01000001.1:168259-169521_1182
CGTCTCTCTGCGTGTTGAGGTCCTATCATCTCATAGTAGAGGTCGATCGCCGCTATCCCAACTGCGACTCTAGCGTGCAT
>QEAN01000001.1:173683-174304_0
TAATATATCGACAAGCGATGTGCTTGTATTCCAGCTCCCATGTGGAGAGTACTGGTTGCAATATCCATCCAGGGAATCCC
>QEAN01000001.1:173683-174304_109
ACAACGCAAGGACATAATAAGTGGACAACTTACTGGATAGGGTTGGACTAATGTTTCTTTTTTTCGTTTTTTCTCCTCCT
>QEAN01000001.1:173683-174304_218
GGGAGGTGCACCGCCTATTTGGGTAGGCAATATGTGGTAGTTAGTCATTAGTCAAGAACTACTCCTATAACTCTCAAACT
>QEAN01000001.1:173683-174304_327
AAGCATCCATCCATTCATCAAGTATCCATCCAATCATCAAGTATCCATCCAATCACTCAAACATTCAAACATTCAAGCAT
>QEAN01000001.1:173683-174304_436
CAGGCCCAGGTTCTGGATGACTGTCCAATAGCTTGCGGACATTTTTGCTTGGAGGATGAGTTGGGACGAAAAGATGTTAT
>QEAN01000001.1:173683-174304_541
CCGGTATCGCGCGATTGTTCCCGCGTAACAGGGATGAATACAAAGTGGGAATGCGCCAAACGCGACGAAACCCTTTCCAT
>QEAN01000002.1:627-2747_0
CATTCCCAATCAGCCCAGTCTTCCTCTTCCTTTGACGACGGCATAGGCTTCACAGGTTCAACAATCGTATCTCTGAGTGG
>QEAN01000002.1:627-2747_128
TTGATGAGAAGTAGCTGTCGCCTCCTCTCTGTCCAGCTTCATATCACTAGCGCTAGCTAATGGTTCAACATCTACATTCG
>QEAN01000002.1:627-2747_256
TCAAAGATTCGATGATAGGAGGTGAAAGTAATGATGACTGTGGTTGGACTTGCTTCAATGGTGACGGTGGCGTGGAGTTG
>QEAN01000002.1:627-2747_384
GTTGCGAGTGCTTGCTTGTCGACTGTTTCAGTTTCGTTCACTTCTGATGAAGCCTTGGTAACAGTACTATTTGAGTCTGC
>QEAN01000002.1:627-2747_512
TTCATCGTCGGAATCCCACGTGATCTCCTGACAGAAGTAATGTTGGCTGATTAGCATACTGCCACGAGGATTTTTATAAA
>QEAN01000002.1:627-2747_640
ATGTCAGCGCCTTGGAGCCGTTTTGACAAGCTAAAAAAGTGGCTTACTTATTATTTTCTTTCGCTGCTCTTCCTCATACT
>QEAN01000002.1:627-2747_768
ACGCTTGTGATGGCACTGTCTCTCAGTGGAGAGTAAGCACTATCGCTGTATTCTTTACCCAGATGATGGTCGTACCTATT
>QEAN01000002.1:627-2747_896
ATTTCCGGGGCATAATGAGACACTACGAAACCCTTCTTGAAAGGCTTGTATCGTGCCGCAGCTGCACTAGCAGGCTCTGG
>QEAN01000002.1:627-2747_1024
GGACTTTCGATCGAATCTACATGGGCATAAGTCAGATTTTCCGATGCTTTCATCCATGCTCCAGGAGAGGCTTACATGGT
>QEAN01000002.1:627-2747_1152
AGATAGCAATGATCCGATTGAGGCTGTGAACATGGAGAAGAGGTCCTCTGGGGTGTCTTCTTCACCAGAATCGCTAGGCT
>QEAN01000002.1:627-2747_1280
TGCGAGAGGGTTGATCTCGCGACGCGGCCAGATTGCTTATGTTTTGGGACCATTCGCCGATGCGCTCCTTTGATTGAGTA
>QEAN01000002.1:627-2747_1408
GAGCTTCGGGTTCAAGTAAGCAAGAGAGGTTGGCTGATGATGTGTCAACACATTTGCCTTTTGTACACGTTGGCTACGAC
>QEAN01000002.1:627-2747_1536
CGGAATGAGCAGCAAGATGGACTTGCCTGTTTCTTTACTGTATCGACGATGTTGATCAGGGATGGTAGTGAAGGAGTGAC
>QEAN01000002.1:627-2747_1664
ACTGCTATCGACAGACTGCTCGTTGTCCGAAGTGTCCCGCGATGTTGGCCGGTCGCTCATGTTTCATTGATGGGGGAGTG
>QEAN01000002.1:627-2747_1792
CATTTGCAATCTCATGCATTCCTTTTGGCGTCTGCGAATGCGAGTACTGCAATGTCAGTTTTGCTATTTAGAATGCATTG
>QEAN01000002.1:627-2747_1920
TACCGTAAATGGGTCATGTGCATGTTCCTCTTGCGACGTGCTGAGAGAGTGTAAATATTTTGTTAGTATTATACAGTATT
>QEAN01000002.1:627-2747_2040
TAAACTTCGATACACTGAAAGGACAATACTCTACGAACTTGCCAGGTGTCTTTGCTGCTGGCGATTGTAGGAGGGGTCAT
>QEAN01000002.1:3270-6248_0
TATTTAACTTTAAGCAAATCGCTTATAGCACCGTCTAAACATTGCTTTAATTCCTTATAGCTGACTACTAGTATTGTCTG
>QEAN01000002.1:3270-6248_126
AGCTATTCACGTTTTGGAGAAAGTCATAGAGTGGATAGTGATAGAATGTAAATGTTTCGTAGTCAGAGAGGTGGTGCATC
>QEAN01000002.1:3270-6248_252
GTAGACTGGCAATAAACAAGCAGCATACCTTATTCAGGCAAGTGATAACATGTCCCAAATCAGCCAACGGTCTTCCATTC
>QEAN01000002.1:3270-6248_378
ACCGATCCCCAGTCTCCGCCCACCTTGGATCCAAATCGAATCTGGTTGAAAAATGTAATAGGTGTGATGTTGAGCGCAAA
>QEAN01000002.1:3270-6248_504
CACATACTCAGGTCGTTCGTTGATGAAATTCAGTTTCGCCATCAGTCGAACCAATCTTCCATTTTCCAATTCTCGTCCCA
>QEAN01000002.1:3270-6248_630
CTAAAGACACGACAAGATCCCACCAAGGACTCACTGGTGAGCAGAGTTGATTTCATGCAATATCCTAGGTCCAATCATAA
>QEAN01000002.1:3270-6248_756
ATACGCTACCACGTTCTTCATATCTGGTGAGTAATGTCGCCCAATATGCTCCAGCGATTTTGGAAGGTTATGTACAGATC
>QEAN01000002.1:3270-6248_882
CAAGTCATCTTGCTATATGAAATTGTAGATTGTGGGCGATTGTTATAGCAGATGACAAGGGCTTTTTTGTTGATAGGAAA
>QEAN01000002.1:3270-6248_1008
GTCAGCAGGTCAAAAATTCCACAGCAGTTCAGTCGTATCCTAATGACAGTATTGAGCACAAAATGGTGTACACAGGGTCC
>QEAN01000002.1:3270-6248_1134
ACATTTTACTTGGTTCAATAATCCTCGCAGCGAGTCCAGCAGCGTGTATGGTCTTGAGCGCCGAAGCTACCTGTACAATA
>QEAN01000002.1:3270-6248_1260
CGTTGTGCGAAAAGTATTTCGAGGCAAGAGTCAATGCTAAAGGATGATAATCGTATACAACAACCAGAGCTATGGACATG
>QEAN01000002.1:3270-6248_1386
TTACAGAAATCTCCAAAAGCGCGGGTGGTGAATGCTTCCCGAACCATAACAATATTAGCATGTCGAATCCTTCTCCATAA
>QEAN01000002.1:3270-6248_1512
GCAAGACTGTTGCATAAGGAGCCACAGATATCCTCAAACTAGATAGTTGGCAATGCTAACCTTCAATCCTTCTCAAAACG
>QEAN01000002.1:3270-6248_1638
AATATCCAAAAACTTTTACAGACCGTTCTTGATGGTCATCCAGAGGTATAAAGCTATAGTACGCATGCAGTTCGGGGGGC
>QEAN01000002.1:3270-6248_1764
TTAGAGGGTTAGGCAAATTGGAGGAGGTACTTACTCGCTGGATCAGCAACTTGGAGAACAGCTTCGCTCCTTTGTTGTAG
>QEAN01000002.1:3270-6248_1890
TGATGTGGGTGCAGATTCGATATATGAGGTAGGGGGGTTGTATACAGGTGATATTGCAGCTTTTGCAACATGAAATTAGG
>QEAN01000002.1:3270-6248_2016
GCTCACGAACTTGATGATGATCATAATAATACGCGTCTTGTGGCGTTGAATAATATAAATTTGCTTGCTGGTTATCAGAC
>QEAN01000002.1:3270-6248_2142
ATTCTTCAGTCCATACCAGCTCTGTTGCTCCAGCCCCCCCTCCTCCCAGGCCCAATTGCGTCATATCATGATGTGGATAT
>QEAN01000002.1:3270-6248_2268
AGTCGTACCTTGGAAGGCGCTGTCAGACCCAGTTCCATGCAATTTTGCAGCACAGAAGATACATACCCCGAATGTCCTCC
>QEAN01000002.1:3270-6248_2394
ATTTGCATTTATTGAGACATGCACAGTGAAACATAAATAAACGACACTCCTGCACAAAAGTTGCTGAAAGCAGTACTTTC
>QEAN01000002.1:3270-6248_2520
CGTCTGGCCTGGATCCACCATTACATGACTGGATGCATATGGGTTATATGACGACAAATTATTAAAATTGTCTCCAGGTG
>QEAN01000002.1:3270-6248_2646
GGCACCAGCGAAGTTGGAGACGACTTTGACACTATTTCAAGGAAGGCCGACTGTCAAAATTGACAGACTGTGGTAAAACA
>QEAN01000002.1:3270-6248_2772
TCATTTAATTTTGGATTGGAAACAAAGGGGGATGCGTATGCTGATGGCTATTTGCGATTAGGAAGTATTCAATGGAAGCG
>QEAN01000002.1:3270-6248_2898
AAGCTGCAACCCTTCCCTTCATTCTTACAGATTCCATATATGGCGATGTTCCTGCATGGGATTCTGCCTTTGGATGCCAT
>QEAN01000002.1:6557-6881_0
CACTTCTTGATCTCGCGCACAAGCGTAGACAAGCGAGACAGACAAACGAGACGAATATAGATGCTGTTAAATGTTTCCAG
>QEAN01000002.1:6557-6881_122
TCGCTGTCACGAGTCAAGACTGAGTTGTGACGTTTGATGTCGAACACACCTGAATCAAATATGCCATTTCGAGACAATAC
>QEAN01000002.1:6557-6881_244
CGGCTTCCTGTGCAGTCTATGTAACCACCTCGAATTGGAAAACTTCCTGTTTCTATTTTCAAAAACGAGCCAACGCGCAT
>QEAN01000002.1:6942-8312_0
TAATCTTCATTATCCAGACTCTCTTCATCAAATGTTTTGAGCAGATGCGATTCAGACACCAGAGCAACACGATCACCATC
>QEAN01000002.1:6942-8312_129
ACGGATTTTGGTAGTTCGTGTGACGAGTCACGTTTTGAATTGAGCATGAACACTATATTGTTGTGATCTGCTGTCAGAGA
>QEAN01000002.1:6942-8312_258
AGAATCCACAAAACACAGATATGATCTGTACAGAGTCTGTTTCGTAAAATCCTTGGAATAATGAAACAGATGCCAAGATT
>QEAN01000002.1:6942-8312_387
CCAAAGAATCATAAACAGGAGAAACATGTGCACTGACTTGGCATGACTCTATTCGTCGAAAACAAATCTAACGCCTTGTT
>QEAN01000002.1:6942-8312_516
AGATAAGTTGACGGCCGCAGTAGTTGATTATTGCCAGCAAAAGTCAACTTGAGGGCGATGCCGAAACCTTTACAGGCCAT
>QEAN01000002.1:6942-8312_645
TTTGTTTTACCATGTTCCGGGGCGACTTTGTAGATAAGGTACAGCGTCACGCCGATTACTGCTAGCATGTACATCAGGAA
>QEAN01000002.1:6942-8312_774
AGCTGAGGTTATGTCAGTGGGATGACGTGTCAGACAACACATACCAGGCTGAACAGCATAATTCAGTATTTCGTCTACAG
>QEAN01000002.1:6942-8312_903
AATCATACATAATGCACAGCCCAGCTTCCCCTCAACACCCAGTCTCTCCTTCAGGAGCAAAGATGCTAATATGGCGCTAA
>QEAN01000002.1:6942-8312_1032
GGAATATGCCGCGAAATTGGCGGCTTCCCCAGCAATCACTATATGGCTGATTGATTGTGAGTTGGCGAAGCGGTTGATGT
>QEAN01000002.1:6942-8312_1161
TGCAGTGATGGGACGGGGTCAGACTTACTGATTCCCATTCCAATCCACCACTTGATATTCTGCAGGTAAGCGTAATGTTC
>QEAN01000002.1:6942-8312_1290
ATCATTATGAAGGATATACCAATAAGCACGCTCGAGACCAAGGCTAGGATCAATCCTATATGCTTTTCCGACAACGCCAT
>QEAN01000002.1:8904-10279_0
TGATGGCCCCCGCTAATGTCAGTTCAGTTCAGTCGTTTATTTTGTACAGTTCGTAAAACTAATACAATCTTGCAGTCTGA
>QEAN01000002.1:8904-10279_130
AGAGGCACGCCATCATATGGAGTTTTCTTGTCATTGTTGTAAGTGTTTGTGTTTTAAAGAAAGCCACTGCCCATCACGAA
>QEAN01000002.1:8904-10279_260
ATGACGCCCTTTGTAGGTATCGGAAATAGGTAAGCTACGCAATCTGAATCGACACACTTCTGCGCCGAACTGCGGAATTC
>QEAN01000002.1:8904-10279_390
CGACAAGACCTTCTTCATAGCTGCCATCATGGCCATGAAGAATCCACGTCTCTTAATCTTCTCGTCTGCCATGTGTGCAC
>QEAN01000002.1:8904-10279_520
CTGTTCTCTAAACAGTATACGCAAATGCTCGCTGCCCTCCTGTTCATTATATTCGGCCTGAAAATGCTGAAAGAAGCATA
>QEAN01000002.1:8904-10279_650
AAATAGAAGAAAAAGAAATGGAGAAGACTGCATCTCATATGGAAAAGGGAATACCATCTGGAAGTACTGCCAACGGGCTT
>QEAN01000002.1:8904-10279_780
ATTTCGGATAGGATTGTCAAACCTAGTCAATTGGATACTTACACCAGTCTTCGTGGAGACGTTTGTATTGACCTTTCTAG
>QEAN01000002.1:8904-10279_910
TGAGCTTCAACTCTAGGTGGGGTGATAGAAGTCAAATCGCTAGTAAGTCTTGTTAGTCTTAGGAGGTTATCATGAGTCTG
>QEAN01000002.1:8904-10279_1040
GCGCTGAGAACTTTTGGTGGGTCACAATAGGAACATTGGTTGGTCACTCAATATGTTCAGCAATGGCCGTCATCGGTGGT
>QEAN01000002.1:8904-10279_1170
ACTTTCTACACTTTATTAGTTGGCAACTCGCATTAGCGTTAAGACTGGTAAGTCCTCACGGTGATTGTTGGGGTAGATCG
>QEAN01000002.1:8904-10279_1295
TAGGAGGTGTTTTGTTCCTCGTATTCGGGTTTGTATCGAGTTATGAAGCGTGGGATATTGGAGCTGTAATTGCGTTGTAG
>QEAN01000002.1:10659-14411_0
TGATTCCAGCATTGGCGGATTTACTGAATGGAACGTTATCAGCAGGTAGTATCTTGATTTTATTGTTGCTGTCAGTGATT
>QEAN01000002.1:10659-14411_123
AGACACCACCGTCCGTGAACAAGCAACCAAGCAATTGGAGACATTGGCTAGAGATAATTTCGTATGTCCTACTCTTTTGA
>QEAN01000002.1:10659-14411_246
TCGAAACGCTCACATTCGTCCATCCATAGCCACTTTATATGGGATTGCTGGCTGCAGAATTATCAAATGAACAGGCTATA
>QEAN01000002.1:10659-14411_369
TGACAGCCAAGGTGCGGTGTGTTCCGTTGCGCCATACCGAATTTATCACAGTATGAAATGAACACGACACAACATGATAG
>QEAN01000002.1:10659-14411_492
TCGATGCGGAACGTAAGAATACAATTCGAACTGCTGTGAGTGCCATAGCAATTTACACAACCTTGATGCTTGATAAACTA
>QEAN01000002.1:10659-14411_615
GATCACCAGAACTACGAGCTGCACATACAGCAGCACAAGCTGTAGCTGCCATTGCTGCAGTTGACCTACCAAGGCAAGAG
>QEAN01000002.1:10659-14411_738
GTGACAGCAAGACATTGAAGCAAGCCACTTTGCAAGCTATCGGATTCATATGTGACGTGATTGTACGTTAATTGACGCAT
>QEAN01000002.1:10659-14411_861
CTGTAGGAACCGAAAGTACTTGCTGCACAGGCCAATCCAATATTGACAGCTGTAGTACAAGGAGCTCGAAAGGAAGAGAC
>QEAN01000002.1:10659-14411_984
TGACTCTTCGCCCATTCAATAGTCAAGAAGTTCGACTAGCCGCAGTACAAGCCTTAACGAACTCCTTGGAATTTGTACGA
>QEAN01000002.1:10659-14411_1107
TCGTATGTGAAGCTACACAATCGCCAGATGCCAACGTCCAAGTTGCCGCGTTTCAATGTCTGGTTCGGATTATGGGTCTG
>QEAN01000002.1:10659-14411_1230
GTGTAAGCCTTTTGATTGTCATCCATGATGAGATCATTCTTCATCTCGTCACATTTCCCTGATCGTCTAGTTGACCGTGC
>QEAN01000002.1:10659-14411_1353
TGAGTTTTGGTCGACTGTATGTGAAGAAGAGTTGGAAATCGCCGCTGAAGCCCAAGAAGTAAGCGGTTCTTTTCCTTGTC
>QEAN01000002.1:10659-14411_1476
CTGGCGAACAGCCTACGCGAGAAAATCAAAATTTTGCCAGAAATGCCGTGGGTGAACTGGCTCCTATCCTGCTCTGGTTG
>QEAN01000002.1:10659-14411_1599
GGATGTCTCTCAATTTGCTATAAAATCGTAGGAAGAAGACGACGATGAGGATGAATGGAATGAATCCATGGCAGCTGCGT
>QEAN01000002.1:10659-14411_1722
TTGTCATCCCTTAGTGCGTGTCTGGCGTTATTGGCCAATTGTGTAGAGGACACCATTGTGCAACCCGTCATTGCTTTTGT
>QEAN01000002.1:10659-14411_1845
GCCGTAATGGCATTTGGTGCGCATAGAACCTGATTATGCGCTTGTGTGATCGTTCGTGACTTCATTGACATCGTTAAATG
>QEAN01000002.1:10659-14411_1968
GCCTTTAGTAACACAAGCTCTACCTTTTCTTATCGAAATGATGAAAGATCCCATAGTCCAAGTTAAAGATTCAACGGCGT
>QEAN01000002.1:10659-14411_2091
GCAAGAAACGCATCTGTTTGATTTGGTGGCAGCCATCACTAGTGGCTTGACAGATTCACTGCGAGTATCGAAGAATTGCT
>QEAN01000002.1:10659-14411_2214
AATACCAGAAACATATCCGCTTTCACCATTTTTTGTTGGTGTCGTTACTACTTTAATGGATGTTGCCGACAAGTATGTGT
>QEAN01000002.1:10659-14411_2337
GGACCCCTGCTAAAGGCAAGAAAATTTTCTAGGTCAGCAGAGTTAGAGTTGCGTGCATCTGCGTACGAAGCTATATCATC
>QEAN01000002.1:10659-14411_2460
AAGTTGACGACGGCCGTCCTGGATAAACTAGACCAAACTGTCCAGATGCAGTCACAATTGGTTGGGCCAGACGATAAGAT
>QEAN01000002.1:10659-14411_2583
GTACGTACTGTTCTCACTTGAGAGCTACAAGAATGGTGCCGGTAGAGTTGATTGGTTGGTAATATTCAAACACATTCACA
>QEAN01000002.1:10659-14411_2706
GATCGTATTATGGCACTTTTATTGACGATCATGGACAGATCGTCAAAGAGCTCCACAGTCCGAGAAGACGCCTTCTTGAC
>QEAN01000002.1:10659-14411_2829
TATATGGATGCATTCAAGACATATTTATGGGCCGCCTTACAGAACCATGAAGAATATCAAATGTGTTCGATCGCTGTTGG
>QEAN01000002.1:10659-14411_2952
CCGTACTGCGATACCACTATGAGCTTGCTCTTGCAGAATTTGCAGGTAGGTCAGTGCATTGGCAATCTCTTAATTTTCTC
>QEAN01000002.1:10659-14411_3075
AACCAGCTATATTTGGATGCTTCGGAGATATTGCGTTGGCTGTCGGCCCCAAGTGTGAAGCATATCTGCCTATTGTTATG
>QEAN01000002.1:10659-14411_3198
GTTTCTTAGCAGAACCCTGATATTCAACATCATTCTGAGATTTTTGCATTCGACTTAGGATTCGTACGATATGATTGATT
>QEAN01000002.1:10659-14411_3321
AATAACACAAGGATTGAAGGCATCTAGAAGTGAGACTGTTCCGCTGCGTTTGTGGAGAGTTGAGTGATTCACCGCCTTCT
>QEAN01000002.1:10659-14411_3444
TTGGATTCTTACAAATATGCGCACAAGATGAAGAGAGGACAGAGGCTTTAACTCGTTGTGTTATCGGCCTACTTGGGTAT
>QEAN01000002.1:10659-14411_3567
GTCGGCACAAACACACCAGTGATTTGGCGGATGCATTCCCAGCAGGGTCACTGAAACCACTTTTACAAGCAGAGTGGGTA
>QEAN01000002.1:10659-14411_3672
AAAGTAGAGCATCGGCAGCTACAAAAGAAGTTGCCAAATGGGCACGAGAGATCGTCAAACGACAGATGAATGCGGTTTGA
>QEAN01000002.1:14575-15297_0
TAAGCTTCCAACTTCCTTTTCTTTGGATTGGCGGTACTTAACATTGAGGGTATTGACACACTGTGCATGGCACTTCGTCC
>QEAN01000002.1:14575-15297_129
ATTTGCTCCTCAACCTCATCATCGTCTCTATCGCTTTTTGGGATGTTTTTGCGACACGCTTGAAGCACGCCTAACCCAGC
>QEAN01000002.1:14575-15297_258
AAGTATGGTATCAGATCCTATACAAAAATCATGTTGGCACTTCCTGGAACGTAAGGTGTAGAAATGTTGTCTTCACCCTG
>QEAN01000002.1:14575-15297_387
TCCCCATACCGACATCGCCACCATCTTTCGTACAGTCATTTGTATCATCATCAAATGCATTAGCAGGCTCGACATCATGA
>QEAN01000002.1:14575-15297_516
CGAAGGTTATTGCGGTTGGCAAAGCTTTCGTAGAAGGTGATAGCGTAACGATAGCCGACCAGTTTCCAAGGACTATGAGG
>QEAN01000002.1:14575-15297_642
AGAATCCGTAAGTGGATCGCAGAAAGGATGCGAGATTCGGACGATAGACGTGACGTGCCTGATATAATTGAATTTATCAT
>QEAN01000002.1:15422-16517_0
TGGGCAGACGATTCTTTGTGAGTGTGCCATATCCTTCCTCTCCTACTTTCTGTCAATAACGTTGGGGCTGACGCAAAGAG
>QEAN01000002.1:15422-16517_127
CAAACTAGCGGAAACACTCGTCAAGATGATTAATGAAACGACCTTTAGTCCCAGCACTGGTGAGTCACGTCAAACGTCAA
>QEAN01000002.1:15422-16517_254
TTATTGCACCTCCAGCACCGTATCTGGACTTTGTTCGCAGTAAACTGCGCAAAGACGTTGGCGTGTCTGCTCAGAATGTA
>QEAN01000002.1:15422-16517_381
GCAGGCGTCCGACGGGCATGAAGGACGACTAACGAGTTTCCATGAGTCAGTGCGGACTTTGTGAAGGATGTGGGCTGTGA
>QEAN01000002.1:15422-16517_508
CCGACGAGGTACGGGTCACACCAGTGCCATTCAAGATGCATCTCTTCTGACCGGCTTGAACCAGATGGTAGCCGCCAAGG
>QEAN01000002.1:15422-16517_635
GAAACACTGGCAGAACGAGAGGCGAACCAAACAACCGTCGTCATCTTCCGCCAGCTAGGCGCTATTGCCGCTAGGGTCAA
>QEAN01000002.1:15422-16517_762
CTGTTTGGGCTATTGGGACGGGGAAGGTTGCGACACCGCAGCAAGTGAGTCGCCGCTCAATGTTCATTGGTTGATATTGA
>QEAN01000002.1:15422-16517_889
CAAAAGAAGTACACCTCGAGATTCGAAAGTGGTTGGCAGAAAATGTGTCACCACAAGTGTCGGATGCGACGCGAATCCTA
>QEAN01000002.1:15422-16517_1015
AAGAAAGCATTGATGGGTTTCTAGTTGGTGGGGCTTGTTTGAAGCCCGAATTCGCGAAGATTTGCAGTGTCAAGGGTTAA
>QEAN01000002.1:17278-18054_0
TGGTCTTGTGTGTCGGTATCCTCGACTCAATGGTGTTTTTTTTTTTTAATTTTCTCATATATACTCCTCTACAGTCCAGG
>QEAN01000002.1:20758-23471_0
CATGCGCCGCAAAAGCCTCCCTTCCGACCTCTGGGTGTTGATGAACGTCCTCCAACGGTACTTATTGTGTACGGGCATGT
>QEAN01000002.1:20758-23471_126
TATGAGATACCGACAATAACCTTGCAAATCCATGGTCTTGTGTGTCGGTATCCTCGACTCAATGGTGTCGATACCATGGC
>QEAN01000002.1:20758-23471_252
TTCCTTGGCCCGCTGGTTCGACGTGTACCGAAGGTTGCTGTGACTGTTTCGATCCTGGCAATAGAGGATGTCCCGACGAT
>QEAN01000002.1:20758-23471_378
TGCTTGAGACCTCGGCTTGGAGACTGGCTTTTGATTTACGCGTAGAGCCACGGCAGTGAGCATTCGCATGCTTCAGATAG
>QEAN01000002.1:20758-23471_504
CTAGTGGGCCATGGTAAGCATGCACCATGAACCATTCAACTCACCCGTCAAGGACCATACCCCCATGTGATCGGAAAGCC
>QEAN01000002.1:20758-23471_630
CAACGCTTTCGGTTGCAGCACGTGTAATTTGTAATTTGTGCTTATAAAGGATGGTTGTGTCGATGCGTTGGTGCGACTGC
>QEAN01000002.1:20758-23471_756
GGTACTCGTAGAGGCGTGACAGCCTGCACTACGCCGGGAAAAAGACCATTGCGTCAACGAGGTAAGCCACGGGTTGCATG
>QEAN01000002.1:20758-23471_882
GATTAATCAGTACTGGTTATCCATCGAATAAACCATCAGCAGGACTCACCATCCAGAAGCTCTTGCTCCAAGTCACTTAG
>QEAN01000002.1:20758-23471_1008
CCCTTGGTCCAACTTAGTCGAGCGAAGAACACATTGCGAGCACCCGACCCCTTGGGCAGGCGTTGCATGTTTCCTTTCTT
>QEAN01000002.1:20758-23471_1134
CGAATGTTAGTACGCTGCTGCGCATTGCTCAAAACGGACGACTCACCTGAATGAAATGCTCTTGGACATTAACCTTCAAG
>QEAN01000002.1:20758-23471_1260
CATGCATATTGCGAACTTGTGATTGCTTATTGATTAGTGAACAATCGATAAAGCATGTACAATTATCATGATACGTTACC
>QEAN01000002.1:20758-23471_1386
CTTGCCTCAACGCAAGCTTGTCAGCGGCCCTTGGCCTCCATGAAGGTCCCTTGTTGAGCAGGTAGAGCAAGGCCTCCGCG
>QEAN01000002.1:20758-23471_1512
ATGCATGTGTAGCATGGTCAGCGAGCTTGTGGGGCTTGGCAATGTAGTCCAGAGCAAGCCTTGGAAAGGGATGTTTTGTT
>QEAN01000002.1:20758-23471_1638
GAAGACACGAAGAGGCCCACTGGCTGCATTCATATCAGCGCGAAACTTCCATTTCGGTTATTTTGAGCCGCTCGACAATG
>QEAN01000002.1:20758-23471_1764
TTGGGTTGCGAGATGAAGTATAGAGTTTAGGTCAGACACATTCTGCAACTTGAGGAATAACCTTGCAGCGCTTTGAATGC
>QEAN01000002.1:20758-23471_1890
TATGCAAAGTACTGGGTGCTGTTGAGATGTTGTCATGATTATATTGAATTATTATGCAGCCATTATCAGCGACCCCCTTT
>QEAN01000002.1:20758-23471_2016
TGTGTGGGACCACATTTATAAAGTTCGATCTTATTGCACTTTTAAGGTGCGGACATGTCGTTATTGACAAGTCCAGTACA
>QEAN01000002.1:20758-23471_2142
CTGTTGTGGTAGTTGTTAGGACGATTGGCGTAGAGGTAACGGATAGATGTGCTCGCGATGCGATGGATGTGTATTCAGCT
>QEAN01000002.1:20758-23471_2268
ACCAACACGGATGTGGCGTGTCGACATAAGCATGCGGGGGCTGCTCTCACAGTACCGACTAATTTCACACGTTTCACCCG
>QEAN01000002.1:20758-23471_2394
AGTCATGAAGTTCCCGTAATTGGCACATTCCCGAAGTCCGGTTGTGTTTCCGCTGCAGTTTTTTTGGTCGCAACAGAATG
>QEAN01000002.1:20758-23471_2520
GCCAGATGTGTCCTCTCCTATCCCAGGATAGCCAATCGACGCTAATACACTACTTTCATAAGAAGAGATTAATAACGATC
>QEAN01000002.1:20758-23471_2633
TGCATTTGCGAGAGCACGACATCCAAGATCCATTCGGATGGGCCCGAGGCGCGTCGCTGGCACCCACGGGGACGCAGCAG
>QEAN01000002.1:23565-24346_0
TGGACTTGGAAGCACAAGCCAAGGCTCGCAGAGCCAAGCTCGAAGCACTCAAAGCCCGTCAGGCCGGCGCCAGCACAGCC
>QEAN01000002.1:23565-24346_117
ATAGGCACGTTGACCCATCACGCTGTCTTCGTGCATCGATGCTGACACACCAGGATTCGAAACAGGCCACTGCATGACGA
>QEAN01000002.1:23565-24346_234
AGGAGACGGGAAAATGGGGATGCGGACACGGACGGGACGATGATGGATGATCTGATATTAAGGTACATTGAGGTCCCGGG
>QEAN01000002.1:23565-24346_351
ACGCGCCATCGTTATGTGTCCCATCTTATAGAGAGCAGACATTTACTGACAATTGAATGTGTATCACCTGAAAAGGCCGT
>QEAN01000002.1:23565-24346_468
AGCCCTGGAATCCGAAAGTCAACGTAACAAAGAGCTTGTATGTGTCAATCTTCATCAACCGTAAAGTTGCGCGTCGTTTG
>QEAN01000002.1:23565-24346_585
TTTGAGCAATCTAGCGCCGAAAAAGCCAAATTGGGATTTAAAGCGAGATTTAGAACGCAAGATAGCCAAGCTAGAAAGAA
>QEAN01000002.1:23565-24346_701
GGCTCACAACGGATCAGGACATGGCAAGCGTTATAGGCGCCGGAGGGCGTGGCGATGATGATTCGGATGAGGATGATTAA
>QEAN01000002.1:24783-27374_0
TAATGACAACTTCCCTTATTGCTATACCTATGCTCTATCTGACATCAACCACGTCACAGATCTCAATTCTCGCCACGAAC
>QEAN01000002.1:24783-27374_126
TCCTGTAAACTGTTGGCCTGCAGTAACAGTGCACTGGTGCCATTGGTCATGGCTTTATCCACTTTGGCTACTTTCGAAGA
>QEAN01000002.1:24783-27374_252
CCCTCTGCGGTGTTGAAAATGCAATCTGTCAGCTACAAAACTGCAAGACGGCAGGTCCCCTACCTGTGACATAGCATCCT
>QEAN01000002.1:24783-27374_378
AAACCGAATATATCAAGTCCGACAAGTCCTATTTAAACGAAACCAAGATCAGCATACTGATTGCTCTTCTGCTTCCGCGC
>QEAN01000002.1:24783-27374_504
GACTTGCTCTGTCGTTCTGCTGTAAGCCACCAACTCTTTTCGTGTAGGCATATCAATACCATAGACATTTGGATACCTGT
>QEAN01000002.1:24783-27374_630
TCAATTAAGTTGCATACCTGATCGGCGGGGCACATGATGCAAAGTAAACCTTCCTGGCTCCACATTCGCGTGCCATTTGA
>QEAN01000002.1:24783-27374_756
CCCACAGGTGTAAGATTCATGCGTGGATCATTATTCGCCGTTTCAAATGGATTGCGTACCATCGACAATCAAAACATTCT
>QEAN01000002.1:24783-27374_882
CTTCTTCCGCAGTTGTTGACCCGGCATGATGAAAGTTCGACCAATGTAACGATTTTTTATGAAACCCTCTCGATACGGGA
>QEAN01000002.1:24783-27374_1008
TGGAACCTAAGATGATATCCCAGATATTGGTAGAATCAAGCAAAGCACGCTCCCCCTTGGGAACCACTTACAGGAATAAC
>QEAN01000002.1:24783-27374_1134
AGTGCTTCGCCCATTGCCAATCGACACTTATAGACCGATACACCATCCATAATCGAGTCTGGCCTTGCGAAATAGACATA
>QEAN01000002.1:24783-27374_1260
TTTGTTACTCTTTGACCTTTGGTTACTATTATGGCTTCTCCCGGTCCGACGTCTTGCACATTGGAGAAACCCAGGGCCTC
>QEAN01000002.1:24783-27374_1386
GGTACAATTCTTGTACCGTATACTAGAGGCCTGATTCCATTTGGATCTCTAAAGCCAATTATACCAAAGCCTAGTATTGT
>QEAN01000002.1:24783-27374_1512
TATGATGCGTACCAGCAATCATCATCGTACAAGCATAGCCACCACGACATTGTTCATACACAGATTTTAAAGCGTTGAAA
>QEAN01000002.1:24783-27374_1638
GGGCCAACGGAACACAGGAAAAAACAAACTCAATTCACAGATCATACCTGAACTTTCCTGTCTTCTGTAACTCATTAGCA
>QEAN01000002.1:24783-27374_1764
GGTGAGCTTCGACATCCAAAAAGTGTGCCAACTCTTTAGCATTTGTTAGATTCCCATTCTAGACATACACATGTCATTCC
>QEAN01000002.1:24783-27374_1890
CACATGGGCTACAACAATGCCGTAAGGCGAATTGACATAAAATGGCTGCGCTTCTGAATTCGAATTCGAGCCAGCTGTTG
>QEAN01000002.1:24783-27374_2016
GTCAAGGTACATCCGGACTATGGTTGACACACGTACCATGCGCAACGCCCATATACCCCATTAGATTCACTAGCTGTTTC
>QEAN01000002.1:24783-27374_2142
GGCGACCCTAAACATGAATGATGTTTCGAGTTACTTTCAGACCCCTGAACTCCAACGAGACCCTTACTCGAGCACCACAC
>QEAN01000002.1:24783-27374_2268
TGCCTCTTTATTCCATGTGACGTCTGCCACTCATGTCTGGTATCTTGTCCAATTTCTCCCAGTTTGATCCGACGTATACG
>QEAN01000002.1:24783-27374_2394
TGTAATATACCCAATGCTTCATATAATTCAGCGGAAGCACCAGCATTTACTTCTGTATCTGCCAATAACAGAGCGAGTAT
>QEAN01000002.1:24783-27374_2511
GTAGATTGGCGTGGTACAGTGAATGTATCAATTGAAAACATGATACTATAGCATGGGATGGCGTCAAATCTACCTACCAT
>QEAN01000002.1:27793-29396_0
TATATGCCGGAGTCTTCTCCTATTTGACTGTAGTCTCCTTTCAAATTCTCCTTCCACAAGGACACCTGTGGTTTGACGTT
>QEAN01000002.1:27793-29396_127
ACCTTATTATCACCAGACGAAATAGCCAAGATATTTCCAGCCATGGACCAACTTACACGCCATACAACATCAGGGAATGG
>QEAN01000002.1:27793-29396_254
GAGTCCATACGAATACCAACTTGTCCTAACACGTTTGGAAGGTAAACGTAAGCGTCGATAGGCTTCTGCTGAAGCTGAAA
>QEAN01000002.1:27793-29396_381
GTGGGGCAATCCGATATTAGGAGCCCAAGCTACATCACGGACCCAGTCACTATGTCCTTCCAGCGTATGCTCTTCTTTCC
>QEAN01000002.1:27793-29396_508
GCAAAAAATACTTAGAAGTGAACGGATGAATGCTACATACTTCCATATTTTGATCATATTATCAGAGCCAGCAGACGCAA
>QEAN01000002.1:27793-29396_635
AAGCTACCAGGAATCGTGGCAGGCGCCCAACTGACTGCATTACAGCCGATTGAGTGAGCCGGAAATACAATGGATTCCCA
>QEAN01000002.1:27793-29396_762
AAAATGATGAGTTCTGACGGTAATTGACTAACCTTTGCATGTCAATACGGAAATCTTCCCATCTGATGATGCACACGCTA
>QEAN01000002.1:27793-29396_889
TTGCGGGCTCGGTCCACTGAGCAGGATGATATAGAGGCACCAGCCTCGGACGCGTTGCAAACTCCGTTGTCCACTTCCAC
>QEAN01000002.1:27793-29396_1016
GTATGACCAACATGTTCCTTAATCCTCGTCCATTGCCCGTTCATCTCCATCCACACCAACACACGAGAATCATATGAACA
>QEAN01000002.1:27793-29396_1143
ATACTGGGCCTTCATGACTATCTTGGTTGTTTTACATGTAAGACGCAGTAAACCGAGTATATCCATTGTGGTTTGAACGA
>QEAN01000002.1:27793-29396_1270
CCTCTGAGCACATCAATAGGACGATGCTGGTCTCCCTCAATCTCAAACAAGCGTATTGTTCGATCTGAAGAACATGTTGC
>QEAN01000002.1:27793-29396_1397
GGTCATGATATGGCGTATTTACAGTGAGTCTATGATCTTTATCATACTTCATTGATGCTGAGAAACAACATCTTGTTCCA
>QEAN01000002.1:27793-29396_1523
AGCCTGCATTGAAAAGAGTAGTCAGATCATTGGCAGGCATGGCAACAATCACAAGAGTGCAGGAAACAAGGACATACCAT
>QEAN01000002.1:29690-31003_0
TACAGGATAAAGGTTGATGGCCTATGTATGAAAGAGAATGAGCTAAAATTTGTATTACAAGACATGGGGAATATGGCATT
>QEAN01000002.1:29690-31003_124
CGTTGTATACGATGCGGCAGAGGGAATTTGAGGCCAGGAACCTGTAGGACTCGGAGGATGAGTATTTTTGATGATCGAAC
>QEAN01000002.1:29690-31003_248
TTGATGTGTGGTCGTCTAACATCATCATTCTTGACTTCAGAGACTTTGATGATTTGAATGGAGCTGAATCGAGCTCGGTG
>QEAN01000002.1:29690-31003_372
ATCTACGTACTCATTCGCAGCAGGCATAAAAGACACTTACAGCAGGCAGCAACGGCATCGGTTCTTGTCAATTCTCGGTA
>QEAN01000002.1:29690-31003_496
ACCAGATACCATAGTTCTTGACAATCATTGGCCTCTTTTCGAAGATCTAGATGTGAAAGTATGATTATTAAACACCCTGC
>QEAN01000002.1:29690-31003_620
TCGACACATCCAAACCTCTGACTGAACCATCCGCACCAACATCCTTCCAACGATGCATCCATCAAGTCACGTGCTCCCAG
>QEAN01000002.1:29690-31003_744
CAGAAACTGTGCCTACCTCATTGACAGCAACGATTTCACCAGACGCCTTTTTTACTTTTCGCACTTGTTTCAGAAAGTAC
>QEAN01000002.1:29690-31003_868
CATACGGTATAGCTTCGGAGTAGGCTCCTTCTCGGTTGGTAGCTTCCTACCAATGACCTACATTCAATGTGTTATTTTTT
>QEAN01000002.1:29690-31003_992
ACTCGTGAAGTCGTCCCATTTCTGAATATGAATCGTGTAACTTTTACTGAGAAGTTAATCTATGTAACGACAAGACGGAG
>QEAN01000002.1:29690-31003_1116
GGGAACAGGCGGTGCGAGATGGATGAGACGAGTTGATGACTACCCGCGCAATGGATTCACGAGCACGGCCCAGTACGTAC
>QEAN01000002.1:29690-31003_1233
AATGCTGGGTCGAAAAACAGCGCCTCGAGGCCCCGCTGAAAGGGACTCTCTGCGCGTGGCTTGGATGCCTTCACCTGCAT
>QEAN01000002.1:31178-32070_0
TGGGGATAACACAATTCGCGCTCTCACTGCTATTCCTAGCATCGTCTCTAGCACATGGAGCAGTCCTAGTCTCCAAAGTA
>QEAN01000002.1:31178-32070_116
ACATTGACACACCATTCTGCCCCCATTGCCCAGGAACTGCAAGAAGACTATATCGTTCGAAACAGGAATTCTTCTGTCAA
>QEAN01000002.1:31178-32070_232
GCACTATGCATCACGTCACCACCCATTCCATCAACATTTGACGCTTTCCCTCCACGCACTAGCACCATCACAGATGTGGA
>QEAN01000002.1:31178-32070_348
TGCCATTCGACAACATGCATCGCTCTAATTGACACTCAAAAAATCCAGACATTCTCAAACTCCTCCCAATTCATCATTCA
>QEAN01000002.1:31178-32070_464
AGCTCGTAATGCGACATTTTCGTATAACGTCGTGCCTCTGATATATGGTTCATTCACTGATGAGCCTGCTGTTGTTCTTT
>QEAN01000002.1:31178-32070_580
CGTGTCGATAAACACCAGCAGTCGATACATCGCCTCATTCCATTCTCGTCTTTTGGAAACTCAGGTGGCATTTTCTTCTG
>QEAN01000002.1:31178-32070_696
ACGCTATGGTTTCTTCCCATAGAGTGAGTCACGACTGCGTTGTCTTTGATGTGAGCTGCCGTCTCTTATTTCCACGGGAG
>QEAN01000002.1:31178-32070_812
TTTTACCCGTCATAATTCCATACTACTTTTACTCAACAACCGTCTCTCAATTGGCCATCACCCCAAAAAAGTCCCAGTGA
>QEAN01000002.1:32442-45358_0
TATAGTTGCGACATCCAAGACAAATCCATTTGGGCAAGCCTGTTTGGATTAGCGGCCGTAGAACACAAGTCCAAAACTGT
>QEAN01000002.1:32442-45358_122
CATAAGGAGTTAGTACATCAAGTCCGCAAACTGAATACATGATTAAAACCTACCTTTTCACGTTCAATTCTACAGCAAAG
>QEAN01000002.1:32442-45358_244
CACTTCACGTAGCTGCTGCTCATTAAATGGTGGTTTACGACCCATTTGAAGATATTGGATGATTTCATCTCGTACAAAAA
>QEAN01000002.1:32442-45358_366
ATTTGGCGAGGGATATCAGTGATGAAGTAAATGCACCGTCAATACCAATCGGGGTCATAAAGTGCTGAATATTGGGTGTG
>QEAN01000002.1:32442-45358_488
GGCGGTGGTGCTAGCGCTATGTATTAGAGTGTTATGATTGTAAGTACTAATTGAGACGTCTGTACGCTTCTAGACAAATA
>QEAN01000002.1:32442-45358_610
TCTGACGACCAAATGTTGCCAGTACGAACAGAAATGAAGAACTTCTGCGGCACACGTTGGTTGATGGACAAAAGATATGT
>QEAN01000002.1:32442-45358_732
CATAGAAAAGAAATCAGAGTATGACTCCAAAGCCCGAGTCATGTACTATGTCGTAGAGTTTGATTGCGGTTCAGCGATGA
>QEAN01000002.1:32442-45358_854
GAATAGTGTCAGGCACAAACTTTGCCGCTATATCTTCCATGACCTCGGTTTTGAGATTAACAAATGCAACTTTCTGAGTG
>QEAN01000002.1:32442-45358_976
AAAAAGGGAGAACTCACCCCCTGCTTGCTCATATCCTCAGAGTGATGAATCTCACGCATACGATTGATGTAATACATGAT
>QEAN01000002.1:32442-45358_1098
ATATATATCCTGTAGCGACATATAACTCGTGTCGTCCTGGAATAGACGAACTTGGGGCGCAAGTGGTACATATAATGGTA
>QEAN01000002.1:32442-45358_1220
CAAGGACGCTGTTCAAAATGCGGAAAAGCTGCATAATGCGTTCTTCCCGTCGACATGTTCTTGGTGCGGGGTGTTGAACG
>QEAN01000002.1:32442-45358_1342
CGACGGTGACAACTAAAATGTCCTCGGACAATGTCAATCACAGGTTGGAATCGTTCGATACGGACAAAGTCTTTGTTGTT
>QEAN01000002.1:32442-45358_1464
GGCGCAACGAACAAAGAGTTGGTTTTCGTCCACGCACTTGTAGATATTGGCCGGGAATTTCGATATCATCATACTTCTGA
>QEAN01000002.1:32442-45358_1586
TGCTTCTTTGGTCGCGAATCCAGGACAGCTTCCAACCGGTCACGCCAGGTACGGAAGTTGTCGACCAGATGCGGCAATGT
>QEAN01000002.1:32442-45358_1708
CTGATTGTACAAAAACCTTGTCAGCACTGTCTTTCAAAACTCTGACGAGACGAGCCCTTATACCTTCAAATGGTTTGGAT
>QEAN01000002.1:32442-45358_1830
GGGACAAAGCTCCACTATCACCAGGGTCCCTAGCCAATTGCTAAGGTGGAGAAACCTATGAGCTCGCATGCCCAACCCAA
>QEAN01000002.1:32442-45358_1952
GTCGCCAAGCAAGGCAACGATCAAGCGATATATATCTTCATCAGCAGATGGTTTGAGACGTTGTACTATTTGCTCTACCA
>QEAN01000002.1:32442-45358_2074
GCAATGCCATGAGTTCTTCAATGTACTCCCACGGATTCTTTTTGACTTGGACTGGCTGCGGAGTAGCTGAGCTTGAGATA
>QEAN01000002.1:32442-45358_2196
GATGGAGCCGCGGTACCCTCAGCAGATGGTGGTGGTGGTTGAGGAGCTGCTTCTGGAGGCTTTTGTGGTGGTTGAGCTTG
>QEAN01000002.1:32442-45358_2318
TAGATGGAAGTGAAGCGCCTGATTCATGGGGTGGTCTGTCACATCATTGGTTTCTTTACGGTTGCGCCAACGGTACGAGC
>QEAN01000002.1:32442-45358_2440
GATCAGGATCATTCTAGCAGGCCTGGGCTCTCTACTAGCCAACTGCAGTAACAATTGGGGAACAAAAGTGATCCAATACC
>QEAN01000002.1:32442-45358_2562
TATTACCTACAGCGTCGTCTACACTCAACAGCCACAAGATACGAGCCAAGTATTTACGGGATCTGGCATTATTGTATATA
>QEAN01000002.1:32442-45358_2684
TTAATTTCCCTTGGTTGCTCCTTAAACATCCTATCACTATATTGACCCCAAGCTGCCCATGCTTTCGGATGACTCAGATC
>QEAN01000002.1:32442-45358_2806
TAGGTTCAGTTTGCCCAGGAACACACCCTTGAGAGTGAAGAACTCAGCTTTTTGCTGAGTTGAGAAATACATCAGGTTGG
>QEAN01000002.1:32442-45358_2928
TTTGCAAATGGCATTTGGCCTGCTCACGAAGCTTGTAGAAAGCTTCTTGGATTTCGATATTGGGTAAAGTGTAAATCTTG
>QEAN01000002.1:32442-45358_3050
GCCACGTGAGCAAACCGATTGATAATCCAGGCAGTTTCATGATACCCACGGAACGCGTACGAGCTTTGGGAGTTGGCGCC
>QEAN01000002.1:32442-45358_3172
TATGGTCGAGAAGACATGCTGTCTCCAGGCATTGATGTCACTCCAAATGTCTATACCGTCCCATAAGTTTGGTAGTCGTT
>QEAN01000002.1:32442-45358_3294
TTTCCAGATTACTGGCCATTGTCTGTGATAAGTTGGTATGAATACCCAAAGCTTCATGGAGTTCTACTAGCTGCTGGAAG
>QEAN01000002.1:32442-45358_3416
AAAGAATACCATTTGCGCAATGCCAGCTGCGCCCCTTCGTCACATGCTTTTGATAGCTCCTGGGCCCGTTCTTGCCCATC
>QEAN01000002.1:32442-45358_3538
ACGCGGGGTTGGTTGATCCACGAGGGCTGGTAAATATTGTGCCAATTGCTGACGTTCTGCAGACCAATCTGAGAATCTCC
>QEAN01000002.1:32442-45358_3660
CTAGATCGACTAGTATATTCCATTGTTGGAGTCGCTCTGCACAAGAAACCCATCTTTCTTCCCATAAGTTATATTCAGCT
>QEAN01000002.1:32442-45358_3782
TGCTCATAAAACTTTTGAGCAGTAGCCCACATTCCAGTTTGCTCGTATGACAAAGCAGCATTAGTTTCCGAATACAGACA
>QEAN01000002.1:32442-45358_3904
GCTGGTGAACATATCCGTTAAAGCATCATATGTGCTTTCATGAAGTCTGTCGTCATCTTTGCTCCCAGGTTCATTCTTCA
>QEAN01000002.1:32442-45358_4026
TATGCCAAGCATTATACGACTTTCCTATATACTTGACCAATTGTGGTGGTAGGCGCATTGGGGGTGCACACTATTTAGCG
>QEAN01000002.1:32442-45358_4148
AGCTCCAACCCACAAGGAAAATGACACTCACTCTGCATACTCCCTCCAGCAAGGCTTGGACCACATTTGGGCGAGATTCC
>QEAN01000002.1:32442-45358_4270
GCCTTGACAACATCATGACGCTCCTGCGGATTCAAGGCATTCCAACACAGTGGAAACAGTGTAACCCAAATACCATAAGT
>QEAN01000002.1:32442-45358_4392
TAATGATCCCACTTGCAGTGATTGCAACTGTTTCAAAAACGATCGATGGCTACTCAACATGGTCGAGACAGTCTCTGGCA
>QEAN01000002.1:32442-45358_4514
CTACGGATGGTGTACGGTACGCTGCTGCTGAAGCATGGATCAATTGACTAGTTACTATACTACCCATCAACAAGTCTAGA
>QEAN01000002.1:32442-45358_4636
TGAACACCTAAAACATATAACATACGAGCGGGGAGAGCGATGGTAACACTGGTATTAAATATGTCAGAGAACCGCTGCCT
>QEAN01000002.1:32442-45358_4758
CTCCAATCTAGCTGTCAACTCCGATCGCGCGAAATGTTTATCGGTATAGATATCAGCTACTAGAGTGAGATACTCCTCAA
>QEAN01000002.1:32442-45358_4880
CCAACAAAGCAGCATTTTCCTTCATGGTTGGGAAGGATTGTGTCGATTTCTTCATGACCCATTCTCGTACCATATTTAGA
>QEAN01000002.1:32442-45358_5002
GCGATCAACGCGAACAAGAAACCTCGTCGAGGGTCGGTCATTACGCCTACTCGGGTTTTCAATAATGGTAATAATATGTT
>QEAN01000002.1:32442-45358_5124
TACTTGTTGCTGATGCGGTTGTTGTTGGGATAGTAAGCCTCCTGCGGTGTGATCTTTGACCAACTTCGTCAACAATTCAA
>QEAN01000002.1:32442-45358_5246
TATAAGCTGCTACCAATAACGATACAAGAACATGCTTGTTAGATGGCTCTTTTAATCCATCAGCGATAACTGTGTCTACT
>QEAN01000002.1:32442-45358_5368
TGAGTTTCTGCAGAAGCTATAGCGTCAAAGATTCGCACTAACACTGAATGCAAACTCTTCACTATTCTTTGGTTGTCTGA
>QEAN01000002.1:32442-45358_5490
TGATATGATCCAATCATGTGGCCGGCAATCACATAGAACACCCATCAAATCAATTGAGTTGCAAACCGCATTGATGTTTT
>QEAN01000002.1:32442-45358_5612
ATGGACAATCAGGCCATACTTGGAGTAATCCACGGACTATCTCCAGCACTCGTTGGGGAACACCACGAGGCCTCGGTGGC
>QEAN01000002.1:32442-45358_5734
GTTTCTTTATGGACGTTGGCTGCCGAGGAATTGGCTTGAGGATCCACTAGGTGATCACCGGTACTTGGATCACCATCTGC
>QEAN01000002.1:32442-45358_5856
ACGTTTCGATACACCGCCCGGCAATTCATTCTCTGAAGCTGTACGTTTTAAGGGTTTGGATTCAGACAAATTGGAAAGTG
>QEAN01000002.1:32442-45358_5978
TTTCCCACTTCAATACTAATTCCGACAATTCAACTGTGAGTGCTCGGGATTCTGGGGTGGCATTTGCAGACAATCCCAAA
>QEAN01000002.1:32442-45358_6100
GCGTCATAGAATAGTTCGTGATGTCGGATTAGTAATTGATAGACCACCAAAAGATGTGGTACACTATGTTGGTCATCAAC
>QEAN01000002.1:32442-45358_6222
TTTGACACCTGTCTTACTCTCATCATCTGGGAGTCGTTGACCTATTACATCTATCAATATATCTAAAGCCTGTCGGGCAA
>QEAN01000002.1:32442-45358_6344
ATATTTGCCGAACTAACTTCACTGGCGCTTCAAACTTAGATAAGAAGCGAGCTAACAGGACGTAAGGTGCATTCTTGCAA
>QEAN01000002.1:32442-45358_6466
ATATCCTTTCGCGAGCCCTCCATCATGTTTGGCACAAATTGGATCAACAATGTTGTGAGTTGCAGCAATTCTACTTCTAG
>QEAN01000002.1:32442-45358_6588
ATGAATTTCTTCTACGACGTGATGATCGACAATCTCCTCGTCCTTTTGCATAGACACTAACATCATTGGAATTATGACCA
>QEAN01000002.1:32442-45358_6710
CAGACAAAACAACAAAGAAGCGATCTAGTACGGCTCGTTTCTGACGACCAGTATAGCTCATAACTACCTCGTCATAAAAA
>QEAN01000002.1:32442-45358_6832
AATCCATGAACTAACTCCAACACAACGTCGACTTCCTGTGATGCCCTTTTGCAAAAGACGATCAAAATCTATGATAGAGC
>QEAN01000002.1:32442-45358_6954
CTGGACCAAACCACTTGTACATACCTCCGCAAGATATAATGGCTCTTTTGACCTGGCAGATCCAATACTGTCGTCAATAA
>QEAN01000002.1:32442-45358_7076
TCACAACGCCATTGGGCAGTAACAACCATTCTGGATGATGCCTTGAAATTTCACGAGCTATTAAGACTCCACCAAATATC
>QEAN01000002.1:32442-45358_7198
TTCAAGAACTTTCCCGAATCCTTCATGATTTCGGCACGTAGTGGTACCGCATACTCCGACCGTAGCAGAGCGACAAAAAG
>QEAN01000002.1:32442-45358_7320
CACTGATTCTGCAGAATAGCGATTCAGAAATTTGATTAGTGGATTACGAAAAGGGGATGAAAATGAACGTCGTAATGCAG
>QEAN01000002.1:32442-45358_7442
TATTGGCTGCTTGAGGTAGGAGATAAAATACGTCGAGGATGGCTACAATGATCCTGGCCTCTTCAATCTCGGATAATGGC
>QEAN01000002.1:32442-45358_7564
CTGAGATGGTCTAGTAGCTTTTTACCTATTTCCACTTTGAAATAGTTGGTCAGCAGCTCCAACAGCCGAGCCAGCCCCTC
>QEAN01000002.1:32442-45358_7686
CAAGATCGGACGTAGGCCAGCTTGCAACAAGTCTTTGGGTAGCTTGCTTTGGGCTGTTAAGACCTGCTGCAAACCGCGAT
>QEAN01000002.1:32442-45358_7808
TGAAGAACATTGCAATGATTCGCCCTTTAGTATTTGCATTCCTAGCTTGATTACTGAACTCTTCACATGCCATAGCAGTG
>QEAN01000002.1:32442-45358_7930
GCGGCATTCCGAATTTGTGGTCCTTTCCCGACTAGAGCTTGGTCTTCCGCATCAGCCAACGCCAAACCTTCATGAAGCAG
>QEAN01000002.1:32442-45358_8052
TCCCAAACAATATGTGATGGCATCTATGTTACCAATTTGCATCGAAAATGGTAAAGCACGTAACGGCTTGGAAAAAATGG
>QEAN01000002.1:32442-45358_8174
TGGGAGTACCAGTCATGTGATGGATCAACTGGAATGCTGACTGTATAGCTTCACGTACAGCACTATTAGCATTGCACAGC
>QEAN01000002.1:32442-45358_8296
GCATCTGATCCTAATGGTGGTACATTACATACTTTCAAAACATGGGATAGAGTTTGAGTTGCATCTTCGACATTATTGGG
>QEAN01000002.1:32442-45358_8418
TCTCACAAAGTCAAGTTCATGATCGAGTACCCACTGCGTACTCAGATCAAGCTGCGAACTCAATAATGTAATACCTAGAC
>QEAN01000002.1:32442-45358_8540
AGCAGAATCGAGACGCAAATATGTGGAATATGGGTAATGTTTCCACAGCTTCCTTGGATCCCGTCAAAGTCACGCACATG
>QEAN01000002.1:32442-45358_8662
ACCACATCTTCGGCTGACACTACATCTATTACTGCATCTATAAGTGCATCAACACGTAACGGTGGTGAATGCATATGCGC
>QEAN01000002.1:32442-45358_8784
GGTGACTGCCAAAAGGGCGAAGTGCCGACAACAGTCTTCCACAATTTTCCAAGCTTCATCAGCTAAATCGGTGACAAGGC
>QEAN01000002.1:32442-45358_8906
CATGCACTGTACGCTTATTCGATGTTGGTTGATTGCTCAAATCACCAAATGGATCACCCAAATCTTCCGTGGTGTGATGG
>QEAN01000002.1:32442-45358_9028
ATTAGCGTCTTTCTCAAGGATTTACTAGTATATGATAAATCTCGTAAACCTGCTCCTGGCAAATAGACTGCAACCATGTA
>QEAN01000002.1:32442-45358_9150
CAAAGGAGTGCCTTGAACTATGTTCATACCGAATTGTTGTTGCTCTCTCTGACGCATGACCACTTCTACTCTCTCCTCAA
>QEAN01000002.1:32442-45358_9272
CCGGTTCTATAGAGACGTCAAATAATAGCGGTAAACAACCCTTGGCAAATGCTAGAGCCTGCTGCTTATAGAATATTGGT
>QEAN01000002.1:32442-45358_9394
ATATCGAATGGCATGATTTCAGATTTCACGGTGCCGTGGAAAAGTATGTTCATATCCAAGCCATTATCAGTTATGAGCTT
>QEAN01000002.1:32442-45358_9516
ACCAAGTTTACCCAATATTCTCATTGTCGATAAACTATGAGTTGAATTATACGGTGGCGGGCGAAGATGTTTCCATAATG
>QEAN01000002.1:32442-45358_9638
GAAACTCTTGTGTTAAATTGTCTATACAAAGTTCGAGAGTTCGGAGGCCTTGGCTCACCAGCTCTGGTCCAGCTTGTAAT
>QEAN01000002.1:32442-45358_9760
AACACCGAGAGTCGAACCGGCACAGTTAGACACAGCTCGACAAACAACTCCTTCATTTGCGGCTTATAGGCTGTGGATAA
>QEAN01000002.1:32442-45358_9882
TACTTCTTGATAGAGTAACTCAAAACGACCACCTCCAATACTACGGAAAAGCGCCCGTAATAGTAGAAAGTAATTCAAGG
>QEAN01000002.1:32442-45358_10004
AATTACTAAGATGAGGCTTTAATACACTCTCGTTCTTGTCTGGGAAGAGCGTAACTGCCATGAAGAGAAGCTTGAATAGC
>QEAN01000002.1:32442-45358_10126
TTAGGCAATCTGTCCACTAGGAATCTCAACAAGAGGCCAGCGAAGTTGGAAGATACAGATGCATTGGCTAAAAAGTATTG
>QEAN01000002.1:32442-45358_10248
CAAGTATCCGATCTCGGTGGCAAATATTTCTTGAAAGACTGCTGGATCCACGTAGGTGAAGATAGATGCGAAGATTTCCA
>QEAN01000002.1:32442-45358_10370
CTGTACGCTCACTAGGTCTGAGTGGTAATCCATCGGGACCCAGATTATCAATAAAGTATATATCAAAACATTTTACCCCG
>QEAN01000002.1:32442-45358_10492
AAGTTCCGTGGAAAATTGTTCCATACTTCTGGTTCCATGCCAGGTGGTGGTGGTGGGTTTACAAGTCTGAGTTGACCGAG
>QEAN01000002.1:32442-45358_10614
AACCTCTATGTTTTATCAACATGTGGGCATGAAATGCCATTTGCGCAGAAGTTTTCTGTCTCTTCGTCCAAGGAGGATAA
>QEAN01000002.1:32442-45358_10736
TTTCAACGAGGTGCGAATGGGTTGGGCATATCCCAAATCCATGTATCCATCCAATTCGGGTATCGCTGCAAAGTCTTCTG
>QEAN01000002.1:32442-45358_10858
TAACAATCACTGGCAGACTAAGTGACAAGGCGCTGAACTTCAATGTGAAGGCCTCCAAAATACGAATTAACAGCATTCGG
>QEAN01000002.1:32442-45358_10980
GAAATTGAAGATATTACACACCTTGTGCCTTATCAGGGATGGCAACGATGCTTTCGATCAGATTCAGCAGTAGTCTCGCA
>QEAN01000002.1:32442-45358_11102
TTGCGAGAGTAGACTTTGATTGTTCGAGCTAACTGTGCTGGGCTCAACTGAGCCCGTATGTGATGAATCAAGTCTACTAG
>QEAN01000002.1:32442-45358_11224
ACCAGAGCCTACCAACACCTCCTCGTTCAGCAAGATATCGATATATTGAATATAGGGCTCCCTGAAATCAGTGCTCCATA
>QEAN01000002.1:32442-45358_11346
CATCTGGTGGACAATCCTGGAGCAAGCCAACCACTGATGCTGCGATAGCGATCTGATGCTCTCGTAAAATGCTGATGAAG
>QEAN01000002.1:32442-45358_11468
GAAACTTGAGGTTGACAAGTCACGGAACCGGCATCAAAGGAGAGGCGAACGTTGCATACCTTTACTTGCAACGCCTTGAA
>QEAN01000002.1:32442-45358_11590
GCAAAATGGACCAGTTCCATTGGCGGCAGCTTCTTCATGAGTCAGCCGTTGTCCTTCTGGTTGCAAGGATAGTACATTCA
>QEAN01000002.1:32442-45358_11712
TTTTGTGTACTTGGAATAGTAAAGCCAAAATGATTGGGCATTCGGTCAGTACTTTGAAACTAAACATGGATTTGGGAAGT
>QEAN01000002.1:32442-45358_11834
ACCGGTTGTGATAGGCCCGGCTATGATTCGGTGATGTGTCAGCACCGAATACTGAATTGGCTACCAACCAAAGGAAGATA
>QEAN01000002.1:32442-45358_11956
ACGGCTTGGTCCATATTCCTATACATGTCTTGAACTATATTGAAAAATTCTTGTACTTGATCTTCCAATGCAGCTTTATA
>QEAN01000002.1:32442-45358_12078
ATTTTCTTCATTATCTACCTTAAGAAGATACATCAAGGTTTGCATCAATTCTGGAGAGTAAGGTCTCAGGGCGTCGTTTT
>QEAN01000002.1:32442-45358_12200
TCTATGTTCAAGTGGTAAGCCTGACGGCACGGAGCCTCCAAACAGGTAGTGTGCGGAGCTTACCTGCTCAAGGGAATTAC
>QEAN01000002.1:32442-45358_12322
TAGGGACCATGGAACTTAAGTATCTTGGATAGTCGGGGCCCTGGAGGATCTCGATTGCCTCACGCAGCTCCGAGACGATC
>QEAN01000002.1:32442-45358_12444
CGAAACTGCGTTCTTTCCATCCGGCTTCACGACATACCACAGGCAGGATCAGTCAGCCTCTGGGCGTACACTGTCGGATT
>QEAN01000002.1:32442-45358_12566
AGTGGCGAAGGATTTTAATCCAACGAGACTTGCATTCAGCCTGGACGATGCTCTGATGTTGCATGTTTGGGTTAGTGTCG
>QEAN01000002.1:32442-45358_12688
CATGATGGGGTATGGACTGTGGCCTCGGAGAGTGCCTCGAGCCTAGGCTGGAGTGTTGGGAATGGCGGTTGATGAAAGAC
>QEAN01000002.1:32442-45358_12810
GGCAGCAGCGGCGTAATGGAAAGTCTCTATTCTGAGGGAATGCTTTAACACCAAAACGCTTTTCGGGGGCGAGTTCGAGG
>QEAN01000002.1:45541-45910_0
TGCTAGTATTTGGAAGCTCAAGAGAAGCTCAGAAGTTGGGAGGTGTTACTCCCCAGGCAGCATACGTGTCTGCTGGCTGG
>QEAN01000002.1:45541-45910_97
TGTCAGAGTATGGGCATTGGGCTTGCAACAACGACCTCTATTGTACAGTACGTAACCTTGTCGCAATCCAGACGGCTCTC
>QEAN01000002.1:45541-45910_194
ATTTGAATCCTATTCAGAACCACACATCCATGTCGTATTCTTCGCTGTATTCGCTGGTATAGGCGCTGTCGTCCACAACT
>QEAN01000002.1:45541-45910_289
TGGACAAGCTGGAGCTGGCACGAGACAAACTAGTCAAGAGGAGAATGATGAGAGATCAAGCAACCGCTGCTGCCGAATAG
>QEAN01000002.1:46055-47940_0
TATTGTAGCTGTCCATGCTGCAATACACTCTGTAGAATTTCAGATGCAACCACCGCCGGTTGTGATGACATGGACTCGGA
>QEAN01000002.1:46055-47940_129
GCAAAGTGCAACTTACAATATGTAGAGCTTGTGGATTCCTATATTGTGTGCCGACAAGTCAGCAATCCTATCTCTGGTTG
>QEAN01000002.1:46055-47940_258
TCGCGACTTATCGACCACTCTGTCACGCCTGCCACATTCAAATTGGATCTATCACAATGTACACGTCACTTCATGGCTCC
>QEAN01000002.1:46055-47940_387
AAAACGAGTTCATTATCTCTTTCTGCTGCACTTCGGGTCCAGGCCTCAGTTGTGGGAAGATGGATGTCCCTGTTTTTATG
>QEAN01000002.1:46055-47940_516
GAATGGGTGGTTCCTGAATAGTGGAATTGGGGGGAAGGGGTTCGTAACGCTAAACCCTTTATTTTGCATCACATGTAAGC
>QEAN01000002.1:46055-47940_645
CGAAACTGCTCAATCTTCCTCTCCAATGGCGCAAAAGTTTTATCTATATACGTCAACAGGACAACTGTATAATTTCCCAT
>QEAN01000002.1:46055-47940_774
AATCTCACCGATGCTGAACCCAATGGCCGAGCCTTGTTATATTTCAAAATCTAGTTTGTTCCATGATTAGAGTTACACAG
>QEAN01000002.1:46055-47940_903
CCATTCGTGTCTCGTGCAGCCCGAATCTCGAGCACAGCACAGAATCTCCCAGTATCAGCATCGTCCCACTACCACAAACA
>QEAN01000002.1:46055-47940_1032
CTTCTGGTTCCAGAAACACCTGCAAGAAAGCGATAAGCAGAAAGTTCAATTCCGTACCGAGCACAATCTGTACCCACTTG
>QEAN01000002.1:46055-47940_1161
ATCATACTAACCACATCCTATTGCTTACTCCATATCATAACATTTTTCTCTTTTTTTTCAGACTATGCAAGCTTATCACA
>QEAN01000002.1:46055-47940_1290
AGAACTCGCAGCTTCCAAATAGGAGCTATGGAGCAAGAAGCGGTAGGTACCGCACCGCACCGTCCGAAATCCGCCAGACC
>QEAN01000002.1:46055-47940_1419
CAGCTTGGGCTACTGCACTACTTGTCTGTAAATCACAATGAGCCACAAAGACAAACTAAGTTGACTTGTGCATGTGAGTT
>QEAN01000002.1:46055-47940_1548
CCCGGTATACTAATCTGGAGTTCACCGAGACAATCTCTCTTATGGCTTCGCTCAATAGTGAATTCACAAAGGTTGAGATG
>QEAN01000002.1:46055-47940_1677
TTGGAGGATCAGGTATGGATCTAATCGCATATGCTGTAACGATACCTTTGATCTAGCGCATCACCCTGAACTGGTACGTA
>QEAN01000002.1:46055-47940_1805
TTACAATTCTTTGCAAAGTAGACCTTGGCTGTTTTCGAGTGCATGACATAAAAGTTCTTGAGGCTCCCCGCTGAGTTCAT
>QEAN01000002.1:48435-49469_0
TAGGTACATGAAGCACCAGTGGCTTTCGTGTTCAGAATAAGAGCGACTACATGGATAGGGAGTGAGACAATGACCTACAT
>QEAN01000002.1:48435-49469_120
AACCGAGCACTTCGGCGAAAATGAGGATGAGGATCATACCTAGACTCAGCCAGAATCAGCGCAAGTGTCATATATGCATC
>QEAN01000002.1:48435-49469_240
AGGTTGTTGACCTGTACCTCGAACACCGGCATCACCGACAATACCTACAGCAAAGCCGGCAGCCAGACCAGATAAACCAA
>QEAN01000002.1:48435-49469_360
TGTCATTTGCTTTTCCACTATCATCAAATGAACAGGGTTAGCTAAGACGCGATGTGAGGGCTGTGTCTCGGCGTGCTCAC
>QEAN01000002.1:48435-49469_480
AGCGATAATACCGGCCTAGATTGATGATGTGTCAGTTCGTTTCCAGCTCTGGGTTGACCTCCACAACGAGGCATGATGGC
>QEAN01000002.1:48435-49469_600
AATACTGTTTCTGATCATTTGTTCTGGTCTCATTACACTAGTCACGCAAATACCGACGCCAGATTTGGCTGTTCCATATG
>QEAN01000002.1:48435-49469_720
ACTCGACATTCGCGAGATGGCGATTGATTTCCGGTTTGTGTTCGTCCGTCCCGAGCATTCATGAATATGAGACCAATAAA
>QEAN01000002.1:48435-49469_840
TTTGCATATTGCACTATACAGACACTAGGGGCGGACGATAGATCAGGCGTGATGACATACACGTGAAGATGATGGCAGCA
>QEAN01000002.1:48435-49469_954
CAGGCCAGAAATACATGTTAGCATCACAGTGTCGAGTGCAGAGAGTCTACTTACGAGTACACTGGACAAAAGTCAGTCAT
>QEAN01000002.1:49513-53707_0
TGTTGCTCTTCCTGCTCTGGATGAGTTGCTGCCAAGTGTCGATGGAATGGGATTCCGCAAAGTCATCGCGATGCGACACA
>QEAN01000002.1:49513-53707_125
CCGCGCGGGGAGACACCATCGCGGAGTCATCTCCATTATCTCGCGTCAAGCCCGCCAAGACACGTTGGCGGCCACAAAAA
>QEAN01000002.1:49513-53707_250
ATGTTCCATGCCTTTGCATGCATGGCATGCCGTCCATCTGTATTTCGCTTCCCATGGCCTAACATATTCCTTCTCTAGAT
>QEAN01000002.1:49513-53707_375
CCCAGTTCCTATTTACGATTTAGCCTTTAAACCGCCGGATGGCTGCCAACTACTTGCTGCCGCTGGATCCGAAGTTCTCG
>QEAN01000002.1:49513-53707_500
ACAAGGAAACTGTCTATACTGTCCAGTTCAGTGCTGACGGTAACAGATTTGCTTCCGGATCCGCCGACAACACCGTCATT
>QEAN01000002.1:49513-53707_625
GGCAAATATTCGCATTCAGACTCGGTGCAATGCGTTGCATGGTCACCAACCACTGCGGTACTATTATCCGGTACCGCCAA
>QEAN01000002.1:49513-53707_750
AAAGGTACGACAGCTGTTGACTGCTCTGATGACATGTCATACCATTCCGTGAATCCCTCAATCCTTTTGCTGATATGTCC
>QEAN01000002.1:49513-53707_875
ATTGCAGTGGTAGTCATTTTGCATTGGGCCATTTCAATGGGATGGTTTCCGTCAGATCGCGGACTGGTGAAGAAGTTACC
>QEAN01000002.1:49513-53707_1000
CCTGCGCAAGATATATTGGCGGTGTCAGACTGGAGCCAGCGTCTAGCATTCTTCCAAACAGATGGCAAACCAGTCAGCAA
>QEAN01000002.1:49513-53707_1125
CAATGGTGATTATTTTGTTATGGGTGGTCAAAACAAAAAAGTGACGCTATGGACCGGCGAAGGCATAAAATTAGGGACGG
>QEAN01000002.1:49513-53707_1250
ACCAGAATTTTGTCGCTGTGGGATGTCAGGATGGATCATTGTCGATGCACCAAATATCATTCAACACCATTCACGGGCTC
>QEAN01000002.1:49513-53707_1375
ATACAGCACCTGCTCACTCAGCAACGAGCCCGTATAAAGTGTCGAGACCACGTCAAGAAGATAGCCATTTATAAGGACAG
>QEAN01000002.1:49513-53707_1500
CCACAATGAGCCTACAGACCTGCACTATAAAATCAAGGAAAAACTGCTAAAAACACTGGAATGTAATCTGCTGGTGGTAA
>QEAN01000002.1:49513-53707_1625
ACAATTTCGTAGGTGATAAAGTGCGGGAATGGACTCTGGATGCCTTTGTCAGGTATATCAGAGTGGTGGGTGGGCCTCGC
>QEAN01000002.1:49513-53707_1750
ACAATATATATAGACAATCCATTTCAGATACCGGTAGTCAATATAGGGTCCTCTGTACGATGTCTAGATATATCTATGAA
>QEAN01000002.1:49513-53707_1875
ATACGATATAAAAACGCACGACCTGTTGTACCAGCTACCAAATGGTACTAGTGTCGCATGGAATACCGACATGGAAGACA
>QEAN01000002.1:49513-53707_2000
GCTTCCCGCCCCATCAACAACAAATGCAAGGATTCGTCGTAGGATTCAAAGGATCTCGAATATTTTGTCTGAATGCCTAT
>QEAN01000002.1:49513-53707_2125
TATCTCACGAACCGAGATTTCGAAACTGCTTACTCCGTTGCCTGTTTGGGAGTGACTGATGCTGATTGGAGGAGGCTAGC
>QEAN01000002.1:49513-53707_2250
ATTTGTCCGGTTACGAGATTTACCATATGTTGACTTGCTACGGAGTTTCGAGCGATCAAAAGCCGAGGGCAAGAATCAAC
>QEAN01000002.1:49513-53707_2375
ATGAGGTAGGTCTTTGAAATGAGGTTTCTAATCTGAACGTTTGCGTTATTCTGCTGCCAAGCGCCAGTCTGCTCATTCTA
>QEAN01000002.1:49513-53707_2500
CTGACAAGGCTATTGAAATGTACACAGAATTAAACATGTGGGATTTTGCCACTCAGGTTGCAGAAGAAACAAAAGCCAAT
>QEAN01000002.1:49513-53707_2625
AAAGATGCAACTGCAGCAGCAGCCACTTACGTAGATCTAGGAGACTATTCGAAAGCCATTGACCTGTATGTAGCGGACGT
>QEAN01000002.1:49513-53707_2750
AGAAACCAAGACACTCAGCAGATGCTATGATGTATTCAAAACGGCCGCACAATACGAGTACGCAGCCGAAACGCTAGTGA
>QEAN01000002.1:49513-53707_2875
AGAAATGGGACGAGGCCTTCAAGATCATACAAATACATCCAGAGTATGCATCTCAAGTCCAAGTCCCATATGCCAACTGG
>QEAN01000002.1:49513-53707_3000
AAGGCAGGTCGCTTGGATCAAGCCTTCCAAGTACTCGAGGGTCTCGCGCAATCTGCCATTGTCAGCTGCAGGTTTGATGA
>QEAN01000002.1:49513-53707_3125
GCTGCCGGCTGAAGTTGAAGCAGGGCACCTGGACGAGACCGAGAAATCTGCCCTGGCTGGTTTTGCCAAGCACCTTGAAT
>QEAN01000002.1:49513-53707_3250
ACGACCCGTTTACCGTGCACATGCCCGAGACGCTGCTGAGCATGGCCCGGTTTGTGCTGTATCATGGCGTCAGAGACAAA
>QEAN01000002.1:49513-53707_3375
GCGCGACTAGGTAGAGTGTTGGGCGCCAATCAGCTAGCACGGACGTGCTTTGACAAACTGCAGCATCTCCGGTTCCCCTT
>QEAN01000002.1:49513-53707_3500
TCGGACGGCATCTGATGCCGAGAGCTTGCTACCCGTGTGTCCGGCGTGCATGGCTGTCGGGGTGCTACTTGACGAGACAG
>QEAN01000002.1:49513-53707_3625
ATAGTTTCGATGCGCTGCCGTTGGCCCAGTTCGAGCCTGAGCCGGGCGTATCGGTTGCTGAGGCCGTCGAGTTGCTGTCG
>QEAN01000002.1:49513-53707_3750
GATGGGCCCAGTTGGCGTGATTTAGTTGAAATGCGCCGAGATGGGAATGAGACCGCACCGCGCAAATCAAGGGCTGGGAA
>QEAN01000002.1:49513-53707_3875
TTCTTCTGGTCTGAATCTTCATACGGATCGGCATGTGGAAGGGCTGCTATTGAATGGTGGCCATAGCGTGAGTGACTATG
>QEAN01000002.1:49513-53707_4000
TGCACTCGTTCGTCGTGGATTGGGGCCGTAAATGTATACCCGCCCGGTTTTATCGCCTGGTGGTACCCGAGGCACCAGTA
>QEAN01000002.1:49513-53707_4114
AGGAAGAATGGATTCATCACACAAAGATGGCTGGAGCTTGTCCTTTTTGTAGAGCGAGCATCAAAAAGAGTAGTGTATGA
>QEAN01000002.1:53868-55774_0
TACCTTTTCACTTGATCACTAAGTTTGTAAACACTCGTATGTTCTTATGCTCGACGACGGATGTAAATGACTTACAAACA
>QEAN01000002.1:53868-55774_131
CGTATGGCAATGAACACAAGCCAAGCAACTTCGATGCCACCTGATTCATAGAGGTTGTCGTAGTTAATATCGGATTCTCC
>QEAN01000002.1:53868-55774_262
CATATGTGGCCTTCTTGCATCTTGGGCAAGTCGTGGTACCTCCTATTCAAGCTGTCGCGTTTAGTGATTCATTCCAACGA
>QEAN01000002.1:53868-55774_393
CCCAGCCGATTCCTTGACGCCAGTCATTGGATTGACACTACAGCCAAAAAGCAATACATGAAGTGCATCGGTCAACATGA
>QEAN01000002.1:53868-55774_524
CCCGGTGGTCGTTGCCCGTTTGTGATTGTGGACCCCCCAACTTGGGCAGCAGCGACCTCCGCTTTCAGACAAGGTTCGCA
>QEAN01000002.1:53868-55774_655
GCACGCTGAGCACGTGAAGCATGTATCGTGGTATAGGAATTCCTCGGCCTATGGCAGGAATGCATTACTAACGTACAAAT
>QEAN01000002.1:53868-55774_786
CCACTGATTGCCTTATCACATTTCTTACAGATTAATCCCTTGCTATTCGTGGCAACAATAATGCGACATTCTGGGTGATA
>QEAN01000002.1:53868-55774_917
GTCACACATGAAGCAATGGTCATGGAACAATAATCCGTTCGGTAACTGCGTACCACCACCTGTTACGACTTCAAGACAGT
>QEAN01000002.1:53868-55774_1048
GTTTGTGCATGGTTGCCGTCATTTGGGATACTTTGGATGTAGCCTCACCGCCTGACCTCATGGCATCAGGTCTTTGCTGT
>QEAN01000002.1:53868-55774_1179
AACCTCTTAACACATACCTGCTGAATTTTGCCGCGACAAGCATGACACGCAGGCTCGGAATTGAAGTCAATAAACGTCAA
>QEAN01000002.1:53868-55774_1310
TCGATCCAGAGCTTGAATCCCTTTTCCATAAATGACTTGACTACATTCGTGGCATCCGTTTCCTTCATCCTTGTCCCAGA
>QEAN01000002.1:53868-55774_1441
CGTAGCAATCTTGGCAATATAGGTGACCGCCCTTTACAATTTCAACTTTGTCGGTATTTGAAGTCCCACTTGACAAAATG
>QEAN01000002.1:53868-55774_1572
GGTTTTTATGAACGTTGATTGTATTGATGATATAGAGCAACCAATGATCTGATAGTCCTTTACTAACCTTTGTAAGATGC
>QEAN01000002.1:53868-55774_1703
GATCGGAAGCAAGCACTGATGTAGGCATCTTGATACCAGCCCGAGGTAGCGGAATCGGCTAGGATCCATAGAGCGGTGGG
>QEAN01000002.1:53868-55774_1826
GGCCAACCTGCACGCCCCCCACATCTGCATACTCCAGTAGAGTTCTGCACGATTTCCCCACATCGACCACAGAAGCCCAT
>QEAN01000002.1:56160-58912_0
TGAGCGCATGGACCTGTTGGTTGGCCACGATGTTCAGAGGCGCAAAATTTGTGCCATTGCAAACCCTTGACTGAAAAAAC
>QEAN01000002.1:56160-58912_128
TCTACAATCAAAACTCCCTATACAGTAGCAGGTACCCAATCACCATAGGCTCCATACAAGCTTATGCACTAACTCTGCTG
>QEAN01000002.1:56160-58912_256
AGAGCTGCTGCTATATCACCGAAAATGGTTGATGCAAAGACTCAGGACCCGGTAGTTAATGCCGCTCCTCAAGTGAAACG
>QEAN01000002.1:56160-58912_384
CAATCGCCGTCCGCTGACGGAATGCCACATCATGACTCTGAATGGCTCTGCACCTAGATGATTGCGCTTGGTGGAACTAT
>QEAN01000002.1:56160-58912_512
TTACGTGGACCTCATGTGTCTTGGGGGATTTCCATCGCTGATGTATCACCAGAAATGGATACAGAGCCGAGGACGCTATA
>QEAN01000002.1:56160-58912_640
GTGGGAATGCACCCCTCGCAATCACTCCATGCTTGACATGTCGAATGTGAAATCTGATCTGTCTTGTCTGGTAATTAGGT
>QEAN01000002.1:56160-58912_768
GCAGGTGCCTTGCTATCCTATGTTATCGTCGGCATGTAAGCCGTTGCAGATATTATTTCACGCTTAACGGGACGATGCTC
>QEAN01000002.1:56160-58912_896
AGAGATGGCCACTTTATTTCCAATATCTGGTTCATTCAACGTGTACGCTTCCCGATTTGTTGACAAATCTCTTGGTTTCA
>QEAN01000002.1:56160-58912_1024
TTTGTGTTACATACATATTCGCTACAAATTGACAGACTGGGCATCATGGGCTGTGACAATTCCTGCCGAGTTATCGGCTG
>QEAN01000002.1:56160-58912_1152
TGTCTTGGTTTTGTGTGATGGTTGACTCCCGGAAATTGAACCTCGCCTACCAATGTGCAGGGCTTGGGCATTGATATTCA
>QEAN01000002.1:56160-58912_1280
GCAAGTACATCATAACAAAGGTATTGATGTATACATGGTATTCACTGACGATCTCCACCCAAAAGAACTTGAATACTGGT
>QEAN01000002.1:56160-58912_1408
TTTGCGCCGTTTGTGGTGCTTTCCCAGCCATAGGCCAAATTGGCTTCACATATTGGCATGCCACTGATACTGAGCCTGCT
>QEAN01000002.1:56160-58912_1536
TACCCAACTAACTAAATATAAAACTATAGACTGCCTTTTCTGGTGGCTTCCCCGGTATTGCTTATGCCTTCCCGACGGCC
>QEAN01000002.1:56160-58912_1664
AGTGAGTCGGCCAAGCAACATACACAGCGACCAACATGCAAATGTCCAAACATTAGAATTGATCGGCATCACCGCTGGTG
>QEAN01000002.1:56160-58912_1792
TCTGGAGAATTATCCTCTTCTACTTCTTGGGTATAATGCTAGTTGGTATGCTTATTCCTCAAAATGATCCAAGCTTGGTT
>QEAN01000002.1:56160-58912_1920
AACATTGGTATTAGTGGTGCAGCCAATGTCATGAACGCCGTCATTTTGATTTCTGTACTGTCAGCAGCCAACTCTTCGAT
>QEAN01000002.1:56160-58912_2048
TCCGCGTGTCTGTGGATATGTCAACAAACGTGGTGTCCCAACTGTGTCTCTGGCGGTGTCTGTAAGCATTGGCTGTGTTG
>QEAN01000002.1:56160-58912_2176
TTAACATCTTGGGTAAGTTTTGTTTGCTTTGTACGGAGACTTTGATTCTCAGCCCTCACAACCGCAGGGGTCGCTTCACT
>QEAN01000002.1:56160-58912_2304
TTACACGGCTCAAGGGTATGACTTGAAAGACCTGCCTTTCAGGACTAGGTTCTTTCCTTTTAGTGATTACTTGGCCATCT
>QEAN01000002.1:56160-58912_2432
CGCCTTTCGAGGATCCGTACACATGGTAGGTCTCTTGTTTTATCATAATCGCTCGACATGTCGTTGTATTGGTTCACTAC
>QEAN01000002.1:56160-58912_2560
CTTTATGTCATTCACAAGCTGGTTACCAAGAGTCCATTCGTTCCCTTGCATGAAATCGATTTAAGTATGTCGACACGGCA
>QEAN01000002.1:56160-58912_2672
CTATAGTCACTGATCGATATGTCGAAGTTGAAGAAGAGAAGCGGTCCACTAGTGCCAAGATTCTTGCAGTTTTGGCTTAA
>QEAN01000002.1:59717-60735_0
TGTTAGCAACGTTGACGGTGTCGGCAAACGAAAGATCTCAAGCGCGTTTGGAAATGGCCAGGGCACCCAGGCCCCGTTGG
>QEAN01000002.1:59717-60735_118
GGAGGAAACTCACATCGTCGAGGAAAGAGAGCGACGTCCTGCCATGCGCATGGATGCTCTTGGACAACAAGTATGTATTG
>QEAN01000002.1:59717-60735_236
CATGTGGTGGACAAGCACACTTTGCATAAATGTGGAGATAACGCTCGATTTTACTTACTGTTTACTGATCTACCTACTCC
>QEAN01000002.1:59717-60735_354
TGATGCAGCAGGATCTCGGCCTCGATGTCGTCCAAGAGCTTGTTGCGTCCAAACCACACTCACACGAGACACATCACAGA
>QEAN01000002.1:59717-60735_472
CCAGTCACCAGGACGAGACCCACCAGGAGACCGGCTGCACGTCAGCCAACTACACGCATTCGACCCCCACCCCAATCACC
>QEAN01000002.1:59717-60735_590
AACATGCATCCTCTGCATTCATCGTCCCGGATCCAATCGACTTGGATTTCCCATACCCTGACGATGACGAGGCTGCTGGT
>QEAN01000002.1:59717-60735_708
GCTCCCAGTTGGTCTGCGCCAGGAGAGCAAGCTCTTTGTAGAGCGCCTGGCGGCAGCACTAGGATCACGTGCCTCAGCGG
>QEAN01000002.1:59717-60735_826
CTGATACTTTCGCCGCCACAAGGGCCCGACGAGCTGGCCAACATCGTCGTAGGCGCAACGGCAGTCGCCCTGGCCTACGA
>QEAN01000002.1:59717-60735_938
CCGGAATCACTGGATTAGGCAGAGCTTTCATAGTCAGACTGCAGAGGGCAGTCTTGAGAGCCATAGACTATAAAGTGTGA
>QEAN01000002.1:62120-66524_0
TGACTACCGAAATCTTTACATTCAGAGGGTATACATTTTCAAAGAAACGTAGGATTTCATGTTCTGTACAAAAGCCTATG
>QEAN01000002.1:62120-66524_124
ACCTCTGCCATTGGAAACCGTTTCGGAATTCTTCAGGCAGATGGCAACAACCGGTGCAGCCACCCAAACAGAAGATTTCA
>QEAN01000002.1:62120-66524_248
TTGTCTCAGAACTCACAAATGCATTCACAACGTGATCTAGAGGGATTGATGATCTGTCTGTGCCCTGTTAATGGCAATGA
>QEAN01000002.1:62120-66524_372
AAGTGTTCAGTGTGCGAGATAGTGGTGGAGTAGTATGTATCCAGTTGTTTTGATTTACAAGCGAAAAGGAGAAAAGGTTT
>QEAN01000002.1:62120-66524_496
GTTATGGAGGGTTTGGACCAAATGATCGCCAAACTAGACTGTAAGGCATTGAGCCTGGAATCAGATGGTTTTCCTGATGC
>QEAN01000002.1:62120-66524_620
GAGACAACCCGGGATGCAGATTGTGCATTGGTACTCATTGCCACCTGGTATGCTATCCGTTTCCTTGGCATATGCAGCAA
>QEAN01000002.1:62120-66524_744
GAATGGAGAAGGAACGGCCCGTAGGAGCGCCTTTTCTGAATTACGAACCAAACACACTCGCACAAGCTGCTGCCAACAGA
>QEAN01000002.1:62120-66524_868
ATTGCAACAACAGTCTCAGCCGGGTCAACAGACATTGTTGCCTCAGCAGCAGCAGCAAAGGCAACTCCAGTTGGCTCAGC
>QEAN01000002.1:62120-66524_992
ATGATGGCTCAACCTTCACAACAGATGCAGCAACAGCGTGGTGTAATGCCTGCACAAAATGTATGTTTCGCTTTCAATCG
>QEAN01000002.1:62120-66524_1116
TGGGCAATCTTCGCGTTCAAGACGGTAGCAATAGCACCAGTAGAAAAAGGAAGAATCAAGCTCATCCGAATAGACAAGTG
>QEAN01000002.1:62120-66524_1240
TGGCTGTTAACGTTGTTGAAACCAAACTGCCAAGTAATGGCCTATTTGCCCTAGATGATTTGGAGCGCCTGACGGCGCGA
>QEAN01000002.1:62120-66524_1364
TTTGATCTTCACACCACATTCAATCATGGCATTGAGTGATCCTATAGTAGTTAACTTAACACCGGAACAAAAGGCAGTTG
>QEAN01000002.1:62120-66524_1488
GAAGAAAGTTTTATGAATAACAATTCCCAGTTCGATCAGGACACTGAGGTTTTTTGGAAGAAAATGGAGGAATTAAGGCA
>QEAN01000002.1:62120-66524_1612
GCTTCCTGCTTGCTAAAATGACGTCCATGAACGCAGGAGGTGGCGGCCATTAAACCGTATTAAACTTTTAAGGTTATCTG
>QEAN01000002.1:62120-66524_1736
TAGAATTGTAATTATCAAATTATTGAGCAACTCGTGACTCGCGCTAGGGAAATCGTCCAACAAATGGTCCAATCACCATG
>QEAN01000002.1:62120-66524_1860
GCAACAGGCCCTCAGAGGAGGTCTGCGAACCCGGGTTGAGCGTCTCCGTAGGTGCAGGATGTCCGCAGTACATCGTATTC
>QEAN01000002.1:62120-66524_1984
TCTAACATCCCACCTAGGATAGGAAGAGACGTTTCTGTAGAAGCAGGTAAGGACTTCTCCACAGTGGACTTGTTAAGGCT
>QEAN01000002.1:62120-66524_2108
CAGTTTCCGATGATTGGTTGACGCACATCTGAATTTGCTGCGTGTATATCGACTACTAGCACCATTCTCGCAATAGATAT
>QEAN01000002.1:62120-66524_2232
CCCGTCAAAACAGGAAGTCGCTTCAACAATCAGATCCGAAGGCACAAACCCCAAGTAGCAAGCGAAAGAGAATGAGTAGT
>QEAN01000002.1:62120-66524_2356
GACAAGAAGCAGTTTGAATGTACGAGAAGCTGAACTGCAATCAACAACGCCACTTACACCAGAATCCATATGTGAAAGTA
>QEAN01000002.1:62120-66524_2480
ATACCGGATAGTAGCAATGTCGATGAAGAGGCCATATCGGAGTTACCGCCCTCATCGACCGATTTGGATCAAGTACATGA
>QEAN01000002.1:62120-66524_2604
CTCTGCTACCTCGTATGAATCTGGATTGGAGCTCCTCTGCAATTATGAACACATTCTTGCCTATCTTTGGAGTAAAAGCT
>QEAN01000002.1:62120-66524_2728
ACATACAGGAAATAGGAGTGGACGTGCTATTGACACCGTTGATGATGGCTGTGATATGAAGGCAGTGACAGGTCATCTGT
>QEAN01000002.1:62120-66524_2852
GCGCCAGTACCAATAGCAGCCACTGATGGAAGAAGAGCCACTTCAGCTAATGACGCTGGTGCAGCTGACGAATCTGCGCG
>QEAN01000002.1:62120-66524_2976
GGAGTGCAAGCAAACATGCTATAATACTACGACTCAGTAGAGTGCCTACCGTTTATGAAGAGTATTCCAATAATAGTGTT
>QEAN01000002.1:62120-66524_3100
ACCTGCCTTGCAACATATATTACCTGTTACTGAACTTGCTTTCTCATTCCATTAGTGTGGAGCCACTCAATCTTCTCAAG
>QEAN01000002.1:62120-66524_3224
AAGTACGCATATGTCTGAGTTGGACGTTACCCCTCGGGAGCGTAGTACTGATGAGTAGCGAATGCTAGCAAACACGGTTG
>QEAN01000002.1:62120-66524_3348
CACTGGCCGATTTTGCGCATGAGAAACGATCTGACAGAATTCGTCCGATTTTGCAGGAGTTTTGTCATGTGTGCTTTGGT
>QEAN01000002.1:62120-66524_3472
AGGTATGTGTGGCTCGATGTGTAACATATATGGGAGCAGCTTCCGGCCTCTACTAGGCTCACTCTTCGACTAACTTTTAG
>QEAN01000002.1:62120-66524_3596
ATAGATGAAACCTGTGACACCTGGTTCTGTGATCCTATGTGCCAGTTCACAAGGACAACAGGTCGCATAGGTAGGTTTGA
>QEAN01000002.1:62120-66524_3720
ATAGATGCGTTATTACCCAAAATCAGTCTACCTTACATGAGAAATGAGCCTACGGCGTTATCTTCAACGGTGCCGTCAAA
>QEAN01000002.1:62120-66524_3844
AGCAGGTTAAATCCGCAAAGGCGGCATCACACAGTCCGGTCAAGCGACGTACTTTGCCGTCACCGTCCGAAGCATACCGT
>QEAN01000002.1:62120-66524_3968
ACAAGGTATATTTTCAGGATTCTCGCCCGGATCGGTTAGTCGTATAGAATTGACACTGTACCGTATGATTAGACATTATG
>QEAN01000002.1:62120-66524_4092
AATATCATCATCAGTGCCGGCCTCTAAATCAACAAAACGATCAAAGGCAAAGGGTAAGCGGCGACGCGTTCCTTCGGCAG
>QEAN01000002.1:62120-66524_4216
TTGGAGTCACTTCAGGAGTCGGGTGATGTCGAAGACTTGTCTGATGTTGTATTCATGCGTCGGTAAGCTGGCAACGTCCC
>QEAN01000002.1:62120-66524_4324
ATTCGTTCTCCTGCGACACCAGGCATGCAAAGTATGAAGATATTGAGCGCAAGTCACGTATTGGCACCATCCTTTCATAG
>QEAN01000002.1:66904-68507_0
TATGATCTACTGCGTAAGACTCTGGCTTGGGGCAGTTGAAAGGGTATAGTCAATCTGGCTTTCTTTGCTTGTTTAGCTGT
>QEAN01000002.1:66904-68507_127
AACCGAGTTCCTTGAGGAGATCCGCGGTCCTACATCGTAAATGTTTGCAATGGCGCACGTGGACAAAATCTGTGGGACTA
>QEAN01000002.1:66904-68507_254
GTCCTTGGGATCTACTTCCCAGTTACAGACTCGTAGTATAAGACAGAACATGTGCGTCCATATCAAGTCTTTCAACGAAT
>QEAN01000002.1:66904-68507_381
ACACCACACAGTGCAGACGTACCGTCCTTCCGTCTCCGTTCCCGCCACGGCGGTGAACCGATCTCTTAGACACTCCACGA
>QEAN01000002.1:66904-68507_508
TGCGGCTTGGCGCCCGCCAGACGATACATGTACGTGACATACAGCAGGATGCGGAGATTCAGCTTCGATTCTGCGGAGCG
>QEAN01000002.1:66904-68507_635
GCGCCCTGATCTCCGTGAAAAAGGCATCGAGCTCGCCCTTGTTCGTGAGCCGCAGCACCTGGTTGAGGCTGATAGCGGCC
>QEAN01000002.1:66904-68507_762
GCAGGTCGCCGCGGCGTTGAACGGCGGGATGAGGCGGTCGGATGCGTCGATCTTGTGGTCGTCTACAGGGGCACAGCGCG
>QEAN01000002.1:66904-68507_889
GCGCGCTGATGGCCTGCACCGTCTCGTTGAACGCGTGCAGCACAGACCCCTGCAGGTCCTGTGCCACGTCGATGGCGTTC
>QEAN01000002.1:66904-68507_1016
CTCGCCCAGCGCCCTGCGCGCGAGTGCGTTCTGCCGGGTGTGTGAGCATGGGCTGGGGATTGGGCGCCGAGGGCACGTCA
>QEAN01000002.1:66904-68507_1143
GACGGTCGTGCCGACCTCGAACAGGGGTGCGTCGTAGATGACGACGCGGCCTTCAGAGGGCTGGTACACGCCGACTGCAT
>QEAN01000002.1:66904-68507_1270
TCGGTGTGCCCGACAGCGTACATGGATGGCTGCTGCTGCTTGTCGGCAGCTCTGGACTTGTAAAGTCGGAAAGGAGATGA
>QEAN01000002.1:66904-68507_1397
GCAAGTGTTAGAGCGATGGAGAGGGAGCGGGATTGGCAATGTACTTGCCTGCCTGTGGCGGAGCAGACGAGTTGGACTCT
>QEAN01000002.1:66904-68507_1523
TCGCAAAAAAGGAGAGGTTGTCATGAAAATGTTCCCACCCGTCGGAAGTGGCCACAACGGCTGAATTACCTAATACACAT
>QEAN01000002.1:68711-70397_0
TAAACATCCTCATAACTAATATCTTCCGACAATTCCGTCAGGTCTAGGCCTACAGAGTAACCCATGTTTAATGATCGCCA
>QEAN01000002.1:68711-70397_124
ACTAGGGGAGATCCCTCACTAGTGTCACCCAGTTCATCCAACAAATCGTCAAAAGAGTCCTTGGACGACATCTTCCCAGG
>QEAN01000002.1:68711-70397_248
AGACTTGTATCTTTGTTGTCCTATTTAAATGTGAATCCCATCAGATCGTTGCATTTAAAACAAGCAGCCAAACTAGCACA
>QEAN01000002.1:68711-70397_372
ACCGAGTAATTTCAGATGCATCCAACTCTCCCCTCCCGATGCGACCTCTTGAAGTGGAAGGTCTCAGTGCTTTTGCCTTG
>QEAN01000002.1:68711-70397_496
TAACGACACGTCAAATGACTGCTCGTCGTCATGACGTTGCTGTTGTGGCTTAACCGGTTTGAGTTCAACGGCCTTGATCA
>QEAN01000002.1:68711-70397_620
GGACTTGCAGGCGATATGATTGATGCTTTTTGAATGTTGTGGTTGGTGCTGGTCTTTGTATCATGTCTTGATAACTGTTG
>QEAN01000002.1:68711-70397_744
TATCGATCAATGATGAATCTGACAGAGGGGGTGGCGCCGGAGATGCTAATGCAGCAAGTTTACGAACGTCAGAAGGCGGG
>QEAN01000002.1:68711-70397_868
GGCTGACTGAGTTGGAGCAGGTAGACTAACCACCAGCTTGGAGTTTGGATTTGATCGTGGTGCATTTTGTGGCTCTGCGT
>QEAN01000002.1:68711-70397_992
CTTGGCTCATAACTACGAGTCGGCCTCTCTTCCGTTTCAGATAGGAAATACTCGGAAGATGAGTCATCACCGTCATGATC
>QEAN01000002.1:68711-70397_1116
CGTCACGGTAGGACCGTTGTCGAGATGTAGATCGATATGATGTTTCGTGCTCCCGTTTCTGAGCACCAGTTTGATGATGG
>QEAN01000002.1:68711-70397_1240
GTTCTGGCGAATAATGTGTTGGTTTGGTGTTTCTTTGCTGGACGACTCAGATGCCTTCTCGTTTCTCCTGATTTTGCTGT
>QEAN01000002.1:68711-70397_1364
TCCTTTTTATTGACATCTTCGGTAATTTTTGTGCTTGATTGTGAGACTTGTCGTTCTAGTGGCCGTCGTTTGGGAGATGC
>QEAN01000002.1:68711-70397_1488
TCGGATTCACAGGGGATTCCGGGGCACTACACAAAGAGTCATTGTAAGTCAAACGGTACAGGCGGCATTGAGCATTCCAT
>QEAN01000002.1:68711-70397_1606
TATTCACTAGTTGCATCAGATCTACCGCCATAACTACTTGCTCCAGAACTAGCAGCTCTATCTCTCATAAACTTTGGCAT
>QEAN01000002.1:70851-73068_0
TGACTACTACGAGATCAAGACATGTCTATACTATCTCATTTGCCACCCGTCAAAACAGGAAGTCGCTTCAACAATCAGAT
>QEAN01000002.1:70851-73068_126
ACACAGAATCCATGAGATGCAATTTGGCAGTAGTATCTGACCAGACAAGAAGCAGTTTGAATGTACGAGAAGCTGAACTG
>QEAN01000002.1:70851-73068_252
CGTCATTACCATCTCCACCATCAACGCCTTTATCGGCTCCAATACCGGATAGTAGCAATGTCGATGAAGAGGCCATATCG
>QEAN01000002.1:75255-77522_1161
CGTGCTCCCGTTTCTGAGCACCAGTTTGATGATGGTGACTAGAATCCTTGGATGGCGACCTTTTGTAGCTGCTCTGGGAG
>QEAN01000002.1:75255-77522_1290
ATGCCTTCTCGTTTCTCCTGATTTTGCTGTTGGATCGACGAAACAAAGAACCTGTCCTTTCGAACAGTGATGGTTCCTTT
>QEAN01000002.1:75255-77522_1419
CTAGTGGCCGTCGTTTGGGAGATGCTGGCGGTGAGGATTCTGTGCCGCTCACTACCACGACTTCAGCTCTCGGATTCACA
>QEAN01000002.1:75255-77522_1548
GGCGGCATTGAGCATTCCATCCGACACTTACTATGTGCTTGTAGCATCAGATTCAGAATATTCACTAGTTGCATCAGATC
>QEAN01000002.1:75255-77522_1677
CTTTGGCATCTTCCAACCAGCAGACAAGCTTCGGGATCGCCTGCGCTCTGGTTCCTCCTGTATGTACTCCAAGGGATTAT
>QEAN01000002.1:75255-77522_1806
TGATGCGTTCCTTAAAATAGACTTGGTGGGCGACGCTGTACGAATGTTTGTTGCGGGTTTTTCCGTGCCTGCTCCTGTTG
>QEAN01000002.1:75255-77522_1935
AGAGGCATCACGGGCGCCTAGAGCAGCTGTTAATGTGATACTTGCCATTAGCATACATGCTGCGCAGAATACTCAAGGTC
>QEAN01000002.1:75255-77522_2064
TTGGCACTTGCCGGGATATTTTTCGGATCCGCAGACTTTGACGACTGCCTTCTACTAGAATTCCCCAAATCCAATTTTGG
>QEAN01000002.1:75255-77522_2187
AAATGATCCTCCAGCCACGGTCTAATTACACCATACCCATATGCATCCTTTTCGTGCTTTCGTGTGTGATTCGTCTTCAT
>QEAN01000002.1:81825-86240_1736
GTATGTACTCCAAGGGATTATTCCCGACCGGCACTCCTGCAAAGTGTGCTCGACTTGGTGATGGTGTACCTGATGCGTTC
>QEAN01000002.1:81825-86240_1860
GGGTTTTTCCGTGCCTGCTCCTGTTGCTGCAAGATTAGCGGCAAATGTTGTACTTGCAGTCAGTGGTCGATCGATAGAGG
>QEAN01000002.1:81825-86240_1984
AGCATACATGCTGCGCAGAATACTCAAGGTCGTAGGTACTTTCACGAGACCAGGACGTACTCAGTTTGGTGATAGACCCA
>QEAN01000002.1:81825-86240_2108
CTGCCTTCTACTAGAATTCCCCAAATCCAATTTTGGAGGCTTGACTCTCTCTCTGAACCACCCGGTAACACTAGCCTCCA
>QEAN01000002.1:81825-86240_2232
TCCTTTTCGTGCTTTCGTGTGTGATTCGTCTTCATTTCTCGCCATTTAATGTTCAATTCAGATTCGACTATTGGATCGTG
>QEAN01000002.1:81825-86240_2356
TAAGCTGACGAGCAACCTCTTCTTCGAGAATCACTTTTTCTTGAACAATGGCTTGCGAGGAGTGTGGATAAAGGGTGTGC
>QEAN01000002.1:81825-86240_2480
GAGCAGAGACATTAATGAACGGTCTCGAGGTGTGGGCATGGTCAAGTTGACGGTCGTGGGTTGTGGAGAAGGACTCCTAT
>QEAN01000002.1:81825-86240_2604
GAGGGTGTTGTCTTTGTGATACTGAACGCACTATTGGCTCTATCTGTAACTGATGCTTGTTTCATGTCGGCAAGTTCGTT
>QEAN01000002.1:81825-86240_2728
CCATATCACGCTTTTGCTATAGAAGGATGTAGTGTCAGCCTACGATGACGACCGAACACCTCGCGTATGGCTTACATTCT
>QEAN01000002.1:81825-86240_2852
TCACCCAAGTCCTTTACAAGCGAATTTTGATGATCCTCAAGCCGCGAGGCCAATGACCTGGTACTCAATTCTCTCTTCAG
>QEAN01000002.1:81825-86240_2976
ATGATGTTGGCTTGGGTGGAGGTTGAGCTGCCGCTTTTTCAATCAAGGCCGTTAAAGCCGCCTTTTCAGCTGCTAATAAG
>QEAN01000002.1:81825-86240_3100
CTGGAGCTCGTGTTCGCATTGGAGTCGTTCCTGCTTGTAAAAGTCTTGGACTTTCGTCTGAAATGTCATCAGTGAGCTCG
>QEAN01000002.1:81825-86240_3224
CTTGACGATGACTGAGCTCTTTCTCAAGCTTTGTTTCCATTTCATCCCTCAACTTCCTTTCCGTATCCATGACTCTCCCA
>QEAN01000002.1:81825-86240_3348
GTCGATGACACCAGGAGGTAACCGTGGCTCTATCGGAGCTTGCTGCATTATGACGGGTGGTTGAGGCGGCGGCAAAGGTG
>QEAN01000002.1:81825-86240_3472
TCCTGATCAGGATGTCGTCTACATAAGTGGGCATCTAGAAAACACTGGGAGTTGAATACTTTGGGGCAGTATGGGCATCT
>QEAN01000002.1:81825-86240_3596
ACCTGAAGTAGACTGAGCATACATTGTATGAAGCCGGTACAGGACCACTAGCAGAGTGACCAGGCCCATTGGGCAATTTG
>QEAN01000002.1:81825-86240_3720
ATCCTTTTTGAAAAGTGCAAGTTCGTTCATCTAGTCAAGGGAGCAGCGATTGGGTCGCAGTCAGGCAGATACGCGGGCAG
>QEAN01000002.1:81825-86240_3844
GAGATGGAGGCTTTCTGCAGTTCATCGGCCATGCATTGCCTGTCTTTGACGAGATAGTCTTGACTGTGCAACAAGTATTC
>QEAN01000002.1:81825-86240_3968
CCACGAATCGCAAGTCTACAGGATGCTCAGAGTAATTCGCGATGGACTGCTGTGGAGTGAACTTTGCAGACACACCTTCG
>QEAN01000002.1:81825-86240_4092
GGAATCCAGATCCACCTAATGTATGCCATGTCAGCATTGGAAGACAGGGACTCTCTTTCCGGGGATCGGACCTCTTTGAT
>QEAN01000002.1:81825-86240_4216
TTTCGCGTCGTTTCCGGAAGTAGAAGGCATTGGAAGCATTTTTGCGAGATGCATCATGCTTGGCAGCAGACATGGCATGG
>QEAN01000002.1:81825-86240_4335
CCCACGGCCACGCCCACGGTGGAGAATCCATATGGGACAAAGGCTGTCGGGTAGGCGCCGTTGTCGACAGCGGCAGCCAT
>QEAN01000002.1:86548-89359_0
TGGTCACATATGGAGGAGGTGTGTGCATAGCCCTATCTAGCCTCCATCTTACTGATATGTCTTACGCATGCTGATCCACT
>QEAN01000002.1:86548-89359_125
TTTTGGTTCCGCTCTGACCAAAGCTGGTTATGCCGGCGACGATACTCCACGTGCTGTCTTCCCATCTTGCATGGGCATAC
>QEAN01000002.1:86548-89359_250
CCAAACATGCCGTTGTTGGCAATGACATGATGCACCTCGATGCGAAAGCCAATCCTCATCAACGGAAACGGAAGAAACGC
>QEAN01000002.1:86548-89359_375
ATGAAGAGCCCTTTCGTCGATGGCCTATGTAAGTGCTCCATTCCATGGCTGCCTCGTCCCAAGTCAACCCAACCCAACCC
>QEAN01000002.1:86548-89359_500
ATGCCATGTATGGCAGCCTACGAGTAGATACAGCAGAGCACCCTCTCCTACTAGCCGAAGCACCATTCAATGTACAAAAA
>QEAN01000002.1:86548-89359_625
CCCGCCTTTTATCTGGAAAAGAGCCCCATATTGTCTGCATTTGCCTATGGCAAACATACTGCTCTAGTTGTTGAGTCTGG
>QEAN01000002.1:86548-89359_750
GAGAAAAGGTATTCTCTATGCGTATTCCCCATGCCTTTCCGCATGGGCCCGCTCCAATACATAACCCGTACTTAGGTGTA
>QEAN01000002.1:86548-89359_875
TTGTATCTTCGGCAAGCGAATGTTAACGTTATACCGCAATATTTGGTATATCAAAAACAAGCAGTCGAGTCACAGGCCGC
>QEAN01000002.1:86548-89359_1000
GCATCGTCAAGCTGTCTTGGTAAGCACTACTTTGAGACGCGCATATCCATCCACCCATCGTGCTTATTCGAGTCTATATG
>QEAN01000002.1:86548-89359_1125
GAAAAGGAACCCTATACCGAGCCGTGAGCACATATGGTCAACTGACCTACTCTGTCCTACTGTGATTAACGGCATTTCAA
>QEAN01000002.1:86548-89359_1250
TTCCAAACGGATACAACAGGTCCTTTGGTATAGAAAGAACAAAGATCATAGAGACACTTTTTGATCCTCAATACGCACTC
>QEAN01000002.1:86548-89359_1375
GTCAAATCAACAGGAAAATGAACCAACCGTACAGTATGTCGGCTTAATGCAACTCATTCAGCAATCTTTGCAGTCAATCG
>QEAN01000002.1:86548-89359_1500
GCGGAAACACATTGATACCTGGGCTGATGGATCGTCTGCAGATGCAATTACCTCGTGTGTCTTCAAATGTAAGCGCTGTC
>QEAN01000002.1:86548-89359_1625
GATGAAAGTCAAAGTCCAAGGACCACAACATCCAATTGAACGGAAATTTGGTGCATGGATTGGTGGTTCAATCTTGTCAT
>QEAN01000002.1:86548-89359_1750
AAGAAAACGGTTTAAATGTCATCGAAAAGTATATTCATGGATGAATAGCGGAGTCCGTCTCTAGAAATCAAGAGGACACG
>QEAN01000002.1:86548-89359_1875
CGTAATATAATGCTACTAGTCAGAGACTTTCGATCATCTCAACGATATGGGTGAGAAAGTCGATAGTGTTTCTAAATACG
>QEAN01000002.1:86548-89359_2000
GACTTCTCGACCCAGTTTGACCATCAGAAACCACCCTGCTTCATTCTCTGTTGCGGTCGTGTTTGCCTGCGGGTCAAGCC
>QEAN01000002.1:86548-89359_2125
CGAAACTGCCAAAATGTCTGCCGATTTAGTATGGATGCTCGTAAAAGACAACAACAGTTTCCTCGTTCGCAAGAATGGAG
>QEAN01000002.1:86548-89359_2250
TCAAATATTCTGGACTGGCAAACAGCAAGGTATGTGCCATTCCAACATGCGGAGATGACGAGAGCATCGAGAATCGTCCC
>QEAN01000002.1:86548-89359_2375
ATCCAATCGACATGTCTTGCCCGATTTTGACAGTCGTTTATGAGTCAACGATGCACGAACCGCAGCTCATCCTCCTCCAA
>QEAN01000002.1:86548-89359_2500
AGGATGGGGTTGTCGTTACGAAAACCAAAATATCTGGGCATGCGTCCAAACCGGCAACCAGCAAAGTAACCACCACTGTC
>QEAN01000002.1:86548-89359_2625
TCTACCTATAGACCTGATTTGACTGATGTATGTTCTATCTTGCCAAAAAGTGCAATCCGTTTTTTTCTCACTCGTATTTC
>QEAN01000002.1:86548-89359_2731
CGCGAGTGATTCAGTCTCAGCAAACTGTCAAGGTTATCAAGGCAAGAACACACCGACGTGGACGCAGGGTCAAGGCGTAG
>QEAN01000002.1:89575-90923_0
TAAAATCGAGCATCGTCGCCAGTCAGGATCTTGTAAGCGGTCAAGTATCTAGACAACGTCATTTGAACTATATCATCTGG
>QEAN01000002.1:89575-90923_127
CACGGACGTATTGCTTGTCGAAGCTATCCAGATAACTTGAACGGTTGGTGAACTATGGTAGTCATAAGTCCACGATGTTG
>QEAN01000002.1:89575-90923_254
ATATCTTGACGAATCTGTTTGGGGAAGGAATTGAACGAGAGCCACTGACGCTACACTTCACAACATCTTACCGGGAGTTA
>QEAN01000002.1:89575-90923_381
TCAAACTTGGTATCTGCCAAAATGATGCCCTTGGTCTTGGCGTAATCGCGAGCCTACGTTGTCTTTCTGTAAAACTTTGA
>QEAN01000002.1:89575-90923_508
ACAGCTAGTTCCTCAACCTTCTTGGCATATTCAGCTCCAATAACATCGTTCACTATACGTTCTATATGTGCGTTGGGCAC
>QEAN01000002.1:89575-90923_635
ATGTATGTTCTCATCTACACGATTGAAGCCTTATGAGCGAGGTAGATGAGCCAACAGAATCTGCGCATATCTACCATGAG
>QEAN01000002.1:89575-90923_762
ATTTCACATTCCTTCAAACCAGCAGGTAATGGGATGTCGCAGATAGTGCCTTTTCTCTGATATTCAAGCCAACCAGATCC
>QEAN01000002.1:89575-90923_889
TGCACAAACCGTGTCCAAACTCAGACAAGGTCAGCTCACCAGTAATGTAACCACGAACGATAGCTTCAACAGGCAGAATC
>QEAN01000002.1:89575-90923_1016
CTTCCGTACTGACTCTGGCATCTGAGTGACATCCCAAGTTATGACATGGTTGGGAGCGATGTCGACCAGATAAGAAAACC
>QEAN01000002.1:89575-90923_1143
TACATGATGTTTCGTATCTCAGTGTCGTATCGGGGTTAATGCATTCCACCACTTTTGAACTCACATTCTTCATGATGACG
>QEAN01000002.1:89575-90923_1268
TCATCTACTTCGTAGATATCACGCACCTTTCCACGAGCTATCAGGTTCAAACCATCGATATGGGTGTTTAATAGGGCCAT
>QEAN01000002.1:91410-93662_0
TGCGCCCCAAGCACGAACGCAACAACTCTGGTCAAATGGGGGCTCTCCAAAACGAGAGGTACGCCCTGGTGGGTTCTGCG
>QEAN01000002.1:91410-93662_128
TGATTGGAATATCTTTGTGCTGGAAGCCCCCGCTTTCCCCTAACAAACCTCGCGACAAAGAGATTATCTGTGCACTCTAG
>QEAN01000002.1:91410-93662_256
GCCCACTAAATCAACTGCTCTCCTCACAGCATCCAGGAGGCGGCTTAATGAAAGATTTGCCAATTACTCTACCACCAACC
>QEAN01000002.1:91410-93662_384
AATGTATTTCATAGAAAATACTCCCTCAAGGGCATCAGCACCGTCGCTACCCCTCAAACATTTTTCAACAACACCATCAG
>QEAN01000002.1:91410-93662_512
TATTCCTGTTTCGTCCGAAAGTGTGAACTCTATATTGAAGAAGTTAGTCGTCAACGCTGCATACCATAGTCGTCTAGGTG
>QEAN01000002.1:91410-93662_640
GTGATATCGCTCGCCAGTATTACCAATGGAGATCCATGCTTTCTCGTGTCGAGCCATTTTACGGTATGTCGTTAGTCCGT
>QEAN01000002.1:91410-93662_768
GATTAGCCATCACATAATAATATGCGGAGCATCAAGATAACGGCTGTCAGAATCTTTTCAAGAGTTCAATATGCATCGAT
>QEAN01000002.1:91410-93662_896
CCCCTCAACAAATAGCTGTCAAATGCAACCCCGATCCAACCATTGTTAAGACACTAGTTTCTTTGGGCGCCAGCTTTGAT
>QEAN01000002.1:91410-93662_1024
CCATCTCGTATTATTTATGCGAACCCTTGTAAACAAACATCATTCATCAGATGGGCTGCAGCTCGCGGCGTTACCATGAT
>QEAN01000002.1:91410-93662_1152
CAATGCCAAAGTGGTTCTCCGTATCTTGACTGATGACTCTCACTCAGTCTGCAAATTGGGTACCAAGTTTGGCGCTAGCC
>QEAN01000002.1:91410-93662_1280
ATCTTGTCGGTGTATCGTTCCATGTTGGATCTGGTTGTGGAAGTGCCAGAGCATTCAGTGACGCCGTCGCCTTGGCTAGA
>QEAN01000002.1:91410-93662_1408
GACAGTAAGTTCGCTTTCTATCTTTCCGCAATGTATGCGGCATGGATGTTGACACTTACTATCGTAGTTGGTGGTGGTTT
>QEAN01000002.1:91410-93662_1536
CTTACGTCCAGCTCTTGATACCTACTTCCCTGCTGACATGGGTGTTCGCATCATTGCTGAACCTGGTAGATACTTTGTAT
>QEAN01000002.1:91410-93662_1664
ACAGCACCGTAATTTCACCATTAGCTGTCGACTCGGCAGTACCCAACGCTGACCGAATGCTGGTTGATGAAAATGTCAAC
>QEAN01000002.1:91410-93662_1792
TGTTAGGATTTGATCAAGTCAACTGGCGCTTTCGGATCATGGTAGTAACTTGGCGACTCACCCCAGATTACGTAAATGAC
>QEAN01000002.1:91410-93662_1920
ACTCCGAGACTGTTACTTCGAGATGGTGCTTATGTCTATGGTACTGATCTCAAGGATGAGGTCTATCGAAAGTATTCTTG
>QEAN01000002.1:91410-93662_2048
TGCTTTTTTGCCTCAACTCAACATCGGTGACTGGCTTTGCTTTGAGAATATGGGTGCATACACCATGTGCGCGGCCTCTA
>QEAN01000002.1:91410-93662_2172
GTGTATAATAACATTCGCACAATCATATTAGCAACGGCTTCGCAAAGTCCAAGATCTTATACACCAATACAGAAAACTAG
>QEAN01000002.1:94341-95492_0
CAAGTCGCAAGTAATAAGGCGATATCTTCGTCCGTGAGACCCAAGACATACAGTATGCTAGTCAAACTCTTTTGATTAAT
>QEAN01000002.1:94341-95492_119
TAGCGAAACGAACGCAAATCAAGACTCGATGCACAGAGTAACCTCACCCTCTTCTGAACCGTCGGTTTAGCGTTAAAGGC
>QEAN01000002.1:94341-95492_238
GGCGCCATCTCCGACAGCTATTATCTGATCTTTTCCGACGTGCTCAGCCTGAGCTATCACATCTAACAACTCTGCTTTGC
>QEAN01000002.1:94341-95492_357
ATGTTTTCCCGTCAGGAGTAGTAGCAAGCTGATTGGCATACATGTAATCTAGACCTAGTTCTGCTTTGACTCTGATTGCT
>QEAN01000002.1:94341-95492_476
TAATGGTGCAATAAATAAATGCACTCTTGAAGTATACTAACCTGAGATGACAGCCATCTTACAGCCCAGCTTTTTCAACG
>QEAN01000002.1:94341-95492_595
CTGATCGGACGCGATGCAGCACGCTCGATGAGCAACCTTGAAGCAACGCCACCCGTCTTTTTAGTGACTCTGTGAAGTCT
>QEAN01000002.1:94341-95492_714
ACGACAGAGTTGTCAAAATATGATGGCCGACGTCGTGAAGCAGCGTTGAATTTCAAAACCACGGAACTTACAGCAACATC
>QEAN01000002.1:94341-95492_833
TTCTTGTCTAATCAAGGTAGAATCCATATCAAATATGAACAGCCTTTTATGCCTTCTGAATATGTTGTCGTCTTGACAAA
>QEAN01000002.1:94341-95492_952
CATCGCGAAATGCAGTCAAATTTACGATTGGTCTTTCCAGGCCCAAATAGTAGTCGGCGGCTTGGGATGGGGATAGAATT
>QEAN01000002.1:94341-95492_1071
GTTTGCCAGGCATCTAGAAAGGGTTGAGACAGGCCTGTATCGCATATGGCGGTGGCTACTAGTCGGGTTGAGGAGCACAT
>QEAN01000002.1:96085-98202_0
TGACGATTGAACTGATAGGTACGACATTGATGTGATCCGTGCTTTCAGGCGTTTTCTTCAGCTCGACGAATGTCATCATA
>QEAN01000002.1:96085-98202_128
TCGATGAGAGTTTCGAGGGCTGGGAGGACGAAAACGCTACGGAAGACGCATTGTGCTTGTTTTGTTCGAGTATGACTGCC
>QEAN01000002.1:96085-98202_256
CTACGACTGGTGAAACAAGCTCTTGGTACGTATACGCATATGGATGGATGTGCCTGATGCGGAGCTGCCTCCTGTTGGGA
>QEAN01000002.1:96085-98202_384
TAGATCTGGATCTTTATGGAGTAATCAAGCTCGTAAACTATGTTAGATCACGAGCTCAAGAAAATCCTCAGCTATTGATA
>QEAN01000002.1:96085-98202_512
GACAAATACCTAAAACCAGTTATTGACGGTGATGCAATGCTCTATGCTCTAGACGATGATGATGATGCATATGGAGAAGA
>QEAN01000002.1:96085-98202_640
CATTATCGCTCAACGGCGTCTATCCAATGTGAGTATGACGGAAGCCACATCAGTACTTCAGGCGGCCTTAGTCGATGCTC
>QEAN01000002.1:96085-98202_768
CTTGGAAGGTTTATCGTGAAGAAGTTACCACGACCATTCTTCGTGCTGATCGAGACACACTTGCCGGGCCTAGTGATGAA
>QEAN01000002.1:96085-98202_896
TGCTCAGAAAAACGAATTCTCATCCGTCCAAAAAAAGGTACGCCGAGAACGACATTCACGAATCCATGCTGAAGGACAAG
>QEAN01000002.1:96085-98202_1024
TTCAAAGACAAGGTTGTGTTAGATATAGGATGCGGCACAGGTATTTTGAGTATGTTTGCTGCTAGAGCCGGAGCCAAAAA
>QEAN01000002.1:96085-98202_1152
AACCATTCGGCAATTGACAGTGTTTGCAGTCGACAACTCTCCCATAATTGAACGAGCTAAACTCATTGTGGCCGAGAACG
>QEAN01000002.1:96085-98202_1280
AACTGCCGGTTGACTCTGTCGACATTATCATATCTGAATGGATGGGCTACTTTCTATTATTCGAAGGAATGCTAGATAGT
>QEAN01000002.1:96085-98202_1408
CCGAATGTTGCCAAAATGTATCTAGCTGGTATCGAGGATGAGGAATTTGTTAATGACAAGGTACGTAAAATGACGCCTGT
>QEAN01000002.1:96085-98202_1536
GAATGATGTGTATGGTACGCGACAGTTTTTCGTTACAACAAAATGCACGGACTTTCTCAAATCACTGCACGCAGGCTTTA
>QEAN01000002.1:96085-98202_1664
TCTGTCATCCTGAAACAATCGTAACCTCTACATCTCTATTCAAGGTGAGCTATGCCTTGATTTTATTGACACCCCGTCAG
>QEAN01000002.1:96085-98202_1792
ATGTAAATCGCTCGACTTCATATCTTGTTTCATCCTTACGCCAGCAAGATCATCCAGAATACATGCATTTTTGGGTTGGT
>QEAN01000002.1:96085-98202_1920
TCTCTACGTCACCATCATCTGATCCCACCCATTGGAAACAATGCCTCTTCGCTTTGGATAGACCCATGGATCTGGAACAA
>QEAN01000002.1:96085-98202_2037
CTAATGCACGTGAATTGGATGTAATATTCAAGATATCGCGAGGCAGTGATATGGAGGAAATTGTGTATACTGTTAGGTGA
>QEAN01000002.1:98432-99286_0
TGTCTTGGCAATCATACGTCGATGTACAAATGGTTGGCACCGGGTTTATCTCAAGAGGGGCTATCATTGGATCGAATGGA
>QEAN01000002.1:98432-99286_129
AATGTGTTCGCCATAATCATGCTAGCGTTGGATTTGAATTAATATGAAGCACACATGCTCCCTGGTTCTTCGATATTGGA
>QEAN01000002.1:98432-99286_258
TTGAGAATCACCGAATAAGCAATCATCTGGAATGCAGATGTCGTTAGTTTCTAGTATCAAATATGACAGTCATCAGGGCC
>QEAN01000002.1:98432-99286_387
CATTCCACATATTGATATAGATTGATGCGAAAGAAGCAGCTGCTTTAACTCAATGCTTTCAAAGCGTGGACGCCGCTTCC
>QEAN01000002.1:98432-99286_516
ATGACCGAACCGTTCTTGGTAAAAAAGTATGTATCGATCGAGAATGATAGATCCTAGCGGCCCCATTGATCTGCTACTAT
>QEAN01000002.1:98432-99286_645
TGCTAACTTAGGGTTCTGCGGGTTGCCATTGTGTCAAGACAAAAAAAGCGATTTTGATTGGGGTTTATGATGAGGGCATC
>QEAN01000002.1:98432-99286_774
TCTCATTAGACTATGTAAGTTTGCTGGTTTTGCCATGTCAACATAGTGCGAAACACTCACGGGATCTCGATCTATAGTAA
>QEAN01000002.1:99703-100217_0
TGGTAAGTGAGGGCACGGTTCATTGCAATCATGGCGTAGTTCTAGTTATCATTCGGCTGTATCAGCATTCTTTGCTGTAT
>QEAN01000002.1:99703-100217_109
TCCGTAGGGTGGTGGTGGTGGAGGTCACAAGTGGTAAATGGAACTGGATGTATGATTGATGAACTCACAGAATCTCATAT
>QEAN01000002.1:99703-100217_218
ACAAGAGTTTCAAACGGGCTTCTACGAATATGGTGTCTCGCCATTCCAACAAAAGCTTTTCAAAGGATTCTTAAATCCAG
>QEAN01000002.1:99703-100217_327
CGATGGGCCATATTTGTTGGTCCTCCATGTTTATTCTTCTACTCATTGAAGGGATGGGCTGACTCCAAAGTATGCGGTTT
>QEAN01000002.1:99703-100217_434
GACCCTACGTACCATAATAGTTTGAATACTACAATCGCAAGGTTTATTTGATGAGTGATGCCGCCAAGGAACATCATTAA
>QEAN01000002.1:100426-103039_0
TGACGGACTTTCGCTCGAACACCTTTCCCTTGGCACTGACAGCGGCCTTACCAGCAGCATTAATACCTACTCGTCAACGA
>QEAN01000002.1:100426-103039_127
TCTACAAAGTGCAAGCTTATTATCATCATCAAATGCCAATGGTCCAATGAGTAATACCACCTCTAGAGATCCACAGAAGC
>QEAN01000002.1:100426-103039_254
GATAGCCCAGTAAATACCACTAGCAACGATGACATTGCGAACCCCTTATACGTGCTTCCAACTGCTTGGAACTCAAAGGA
>QEAN01000002.1:100426-103039_381
ATATGGGTATATCGACATAGTTCATACCCCATCACATGACAACAATGATCTAACGCTAAGCTTACGACTAGGATCTGGTA
>QEAN01000002.1:100426-103039_508
CCTCAATGTGGTATTTACTATTTCGAAGTTGAGATCATAAACAAGGGTCGTGATGGGTAAGCTGCGGCCATTCGTAAATC
>QEAN01000002.1:100426-103039_635
GGTATTGGATTCTGTGGATCATCAGTATCTACACAACGATTACCTGGTATGTGTGTGATGACGTGGCGAACAATCTGCCA
>QEAN01000002.1:100426-103039_762
CAAACAGTTGGGGTGAGTGCATGGTTATTTGTATTCGATTTTTATCGATTATTATCATTACAATGATCGAATTTTGTCTC
>QEAN01000002.1:100426-103039_889
ATGGCCACTCCTTTGCTTGTTCAGGAACAGGAAAAACATACGGCCCTACATTTACTACGTAAGTTTCTACTTTGCTGGAT
>QEAN01000002.1:100426-103039_1016
ATGGAAGCGGTAGGATCACGTGTCCCTATCATATATGAGAAGTAGCAAACTTATCCCCAGTGAATCATCCAGGTGACGTA
>QEAN01000002.1:100426-103039_1143
GAATGGCGTTGCATTGGGTACAGCGTTTACAGATTTGAAAGGGTTTCCACTCTACCCAACTGTGGGTCTGCGGACGCCAG
>QEAN01000002.1:100426-103039_1270
ATTGAGCATTTTTACAAAGTAAGATTGTGCTTCTCTGTCGCGGTCAAATAACTAGCAGTCGACCAACTCAACGGGATGCA
>QEAN01000002.1:100426-103039_1397
TTGCCAATGCCTCCAGTAGTCGTCTCTTCATCACCTACAACGAATGCAACGATAAATCAAAATAGTGTTCAAGAAAAGGA
>QEAN01000002.1:100426-103039_1524
CCAACGATCTCATTCTCCAATACCTCATTCATCATGGATTTGCTGAGACTGCACAAGAATTTTATGCCTCGGCATATTCA
>QEAN01000002.1:100426-103039_1651
ACCTGTCGTTCAAACCGAGAGCTATATACCAATAGAGCACTTATGTCTAGAAGATCATACACATATGCTAGACCGGTCTC
>QEAN01000002.1:100426-103039_1778
ATGGTGTCTGCACTGTTTCCAAAAGCCTGGGTTGTGGATCGAGAAGTTGGGTTCAGAGTACGTCTAAGAAAGTTCATTGA
>QEAN01000002.1:100426-103039_1905
GTAGTAATTGTAGTCAGAGTAATGGAACACACAATAGCAATATCATGGATTCATCAGTTGGCGACGGGTCAGATGACAAT
>QEAN01000002.1:100426-103039_2032
ATCGTCATCAGCAGCAACACACACCAGCGATATTTCTGTACTAGAAAATACAAAAGACCAACAACAAACAGCATCTAGGC
>QEAN01000002.1:100426-103039_2159
TTAGGTCAAGAACTACAATCAGAGTTTGGCGAATCTGGTGATGAAAATCGTATTGCAGCATTACAGGTGCGTTGTCTTTT
>QEAN01000002.1:100426-103039_2286
GGGTCTACCTGTGTATGTAGGAGGCATACTCGCTTGTTGCGTACCCAAATCTATACCAGTCACCGGTAGCTCACCTGTTG
>QEAN01000002.1:100426-103039_2413
ACTTGGTACGTGACTTTGAGTAGCACATGTTTTGTTTACGTGTCCAACTCTTTGCTTCCGTCCATGTAGCATCACTTAAT
>QEAN01000002.1:100426-103039_2533
CGCACGTTGTGACTGATCTGCTAGTGCAAGCTGGAAATGGGGCTGCTGCATTCATTGCTGTGGATAAAGATTGTCTCTGA
>QEAN01000002.1:103340-105333_0
TAGAACCACGTAGCTTGGGGGGTAAAGGAATGCGTTAACACATTATTCAGAGCAAGAGGGCGGAACCCCGCAAGAACTTA
>QEAN01000002.1:103340-105333_128
GGACCATAGCCAACCACACACACTTCCTGATCATATACATACTCTTGAGCAACCTTCATAACGTCAGCAACAGTGACTTG
>QEAN01000002.1:103340-105333_256
TAACATTTGTCTCCCGATATCCTCCGCTACCGGGGTGGTACCATCCAAAGCTAGCAACAAGCTGGTTTTGAGCTGGTTTT
>QEAN01000002.1:103340-105333_384
ATTCTCTTTGGATGTAATGGACCAAATCGTCCAATGCGGTAAAATTCTCGGATACAGCGTAGACACCGAATAATCCGGTA
>QEAN01000002.1:103340-105333_512
TTGTGGACGTTTTGGGCCAGGTTGGATGACACATGGCCTGCAGCACCGAGTGATCGATCCCATGATCCCATGACTGCTTG
>QEAN01000002.1:103340-105333_640
TACAGTTAATGCGATATGGGCGGTTGGGTGATCATCAAAGCGGGCTCGAACATCTGATCCGGTGAAGGTAGCTTTTGCTT
>QEAN01000002.1:103340-105333_768
CAAGTTTTACAAGAGCGTCGTGATCCACACCACCGGCAGCTGCTAATACCATACGATCTGGCGTGTAATTGGTTGTGATA
>QEAN01000002.1:103340-105333_896
CCGAGGATAGTCCTGCCTAAAGGTGTACCTTGAAAGGCCGCGCCGTGTAAGTGGTCGAATACAACTTCTTCCTTGTTTTT
>QEAN01000002.1:103340-105333_1024
GGCATCTTCCGAGTAGCTAGAATTTTGAAGAATGTCGGAGAGGACATCGACTGCTTTTGACGCATCTGCTGATAATGTCT
>QEAN01000002.1:103340-105333_1152
CACCCATATTTTCAATTTGGGTTTCTAGTTGCTGCTGTGTCCTTGATTTAGTGCCCTATGGCGGGTTATTCCATCGTTAC
>QEAN01000002.1:103340-105333_1280
AGTTCAATCTGGACAGCACACGTCATTGTACACTCACCTTGAACGCCATGTGCTCGAGAAAATGAGCAGTACCATTAGTC
>QEAN01000002.1:103340-105333_1408
GCAGTTTGGTAGTTTGGATTTGATTCAGTGGCAATCGTGAAACCATTGGATAGTTTAGTTACTTTGGTTTCGGGTACATT
>QEAN01000002.1:103340-105333_1536
TGGAGCAATTTGTGCAGCTGATGCTAATGTTCGTGTGGGGTTGGATGGTGGAGCAGCACTTCGAAGCTATGGGGTAGAAT
>QEAN01000002.1:103340-105333_1664
TCGGGGTTTGCATGGATGGTATTCTTCCATGTGTTGATAAGGATTGTCGTCAGAATCCGCCGATGCGGGATTCTTGCCTT
>QEAN01000002.1:103340-105333_1792
AATAAATTCAGTCTAGATGCCTCTCGTCTAGTGAATAGCAAGTGATTGTATCGACTCTGCAGACATCATATTACTAGTTT
>QEAN01000002.1:103340-105333_1913
GCTGCCGACTACAGATGGATACTTACTGTCACAGGGACTCGCTTGGCAGCCTCTCCCAATGCCCGCACTAGACTCGCCAT
>QEAN01000002.1:105843-114518_0
TGAGATCTGGATCAAGCAGCACCACCACTCGCAGCTCTCTGCTGAGCTATGCACTCTCTCCAAAGACTACAAGAGCCCGT
>QEAN01000002.1:105843-114518_122
AGTCTGCCAATCCCTCCACAACCTGATGCCATTCCGACGAGATCGGCACACCATCTCCATCATAATCAACGTAATCAGTC
>QEAN01000002.1:105843-114518_244
ATTTAAAGCATGAGCCCATGTGTTAAAGGCCCACCACAGTCATCATTACTCATGCACTCTTATTCATTCAATCCTAGTCG
>QEAN01000002.1:105843-114518_366
ACAAGATATACAATCTCCACAAGATTGTGTTGCTCCAGTCTCCATTCTTTGAACGCCTAATGAGCGAGGATGCAGCCAAC
>QEAN01000002.1:105843-114518_488
ATGGACATAGTATTCAGAGACTTGTACGATTTTAACGTTGCGGCCAACGCCATGGGAGACACCAACTCTACTCGTATTAA
>QEAN01000002.1:105843-114518_610
CTGTTTTATCGAGTGGAAGAGTCTTGAAGAGTATTGCACACACTACTTCCTGGATAGTTTGACTCTGGAAACCGTATTGC
>QEAN01000002.1:105843-114518_732
TAGAGACAATGACCCCGTATCGAGATCATTCCTATGCCACTCAACTGAACAAGGCCTACAAAACACTCCATGCTTCGCTA
>QEAN01000002.1:105843-114518_854
GCTTTGTTAGGTCAAGATGACGATTCAAGTGAAGGTGCCGACTCCTATAGTATCCAGTGTGCTGACGGAGATGGCAATAT
>QEAN01000002.1:105843-114518_976
TCTTCAATTGCTGAAGAAAGTATTAGAGTCAGACGCACTATGTGTAATCAACGAGTTTACAAGATATAAAATGGTCATGC
>QEAN01000002.1:105843-114518_1098
ATGATCATGAAGCCGAAATCAATCACGTTAATGGTGAGACTGAACCCTCAAGCACTGAAGATGTTGTCAAAGAAGAGCAC
>QEAN01000002.1:105843-114518_1220
ATACCCGGAACACCAACACCGCCATCCATATCAGTAGATGGCTTTGGTCTCGCGTTCACAGAAAGCGACGATGAAGCAGA
>QEAN01000002.1:105843-114518_1342
ATTCCCAGCAGACATCGACGGAATGGAGATGGATGAAGATAATCCAGTTGAAGCCAAATTTAAATCAATGAACAGTAATA
>QEAN01000002.1:105843-114518_1464
ACAAGTTTGGCTATTTGAAATCCTTCCTGGGAAGTGTAGTTGGAGGTATCACAGGAACGCCCAGTGTTTTGGCCGGTGGG
>QEAN01000002.1:105843-114518_1586
GAACGCACACCAGTTGTCCATAAAAACGTCCCCACTACTCCACAACAAACTAATCGAGTAACACTAGAGGAAGATGAGAC
>QEAN01000002.1:105843-114518_1708
GTAAGTTGGCAGTCCAAACCTTGTTCTGCCGAATTGCCACAATGTTCGCTGACTTTGCATATCATTAGATACATGAACTT
>QEAN01000002.1:105843-114518_1830
GACTGAGCTCTTCCAATCGTTATGGCTACAAACCTCGTTAATCAGCCAACCGAATACTTCGCGAAAAAGTGGCCTACGTA
>QEAN01000002.1:105843-114518_1952
TTTGCTAACAGCACGATGGTCAAATAGGGGCCAGATTACAACCTGCTCCAAGGAGTAAAATTCCACCATTCAGATTCAGT
>QEAN01000002.1:105843-114518_2074
GAGCAAGGTCTTTGGAATGTCTCGTCTGAACCTGTTTCGTGTGCTGGTGTACAATATCGGGTAGTTTTGACCCTGTCCCA
>QEAN01000002.1:105843-114518_2196
AGATTGTAATAATGAGTCAGATGAAGTTAGTGTAGCCATGGGATCCCCTATCAAGTTAAGTCGCAAGGGCACGCCTGGTG
>QEAN01000002.1:105843-114518_2318
AAGTTGACGAAGTGGAATCGGCAACTGCACATGAGATGAAGAGGGAGCTGAGAGTTATGCTGCAACGTAAATTGGTGCCC
>QEAN01000002.1:105843-114518_2440
ATCGATTACAGGATTTATGTATTTGATAAACATAGCTTCGAGGGTCAGAAGGATTGGTGGAGGTAAGTGCAGACTTGGCT
>QEAN01000002.1:105843-114518_2562
CAATGTACACCTCCCAGAAAGTTCCATCAATCCGTTACTGTTTGTGACTCCCAAGGTTATGGACACACGTCGAAAATCTC
>QEAN01000002.1:105843-114518_2684
CACTGTTGATGAAGACAGTGACGATTTGTTGTGGTGTTGCGTTATCGTAACCGCTTGAAATATGATTTTGCTAGTTCGAG
>QEAN01000002.1:105843-114518_2806
TTTTGCGACTTATAATGTAATACAATTTAGATTATTTTGGAAGCACCAAATTCTCAGTGGCAAAGTTCCCAGTATGCATC
>QEAN01000002.1:105843-114518_2928
CATCCCTATACACGAATCCGGAGGACGCCTTATTCCTCCAGCTATATCGCAACAAGGATAGCTCGCTGTGGTTCGAACAA
>QEAN01000002.1:105843-114518_3050
GAGACGGATTCGACCGCTGCTTGTAGCTAATGCGCTAATGCGGGGCCATTCCATGCGCCGGGTCCACCGTACGCTTGAGA
>QEAN01000002.1:105843-114518_3172
CTTTGTCTGGACGAGCGTTACAGACGCTGACAGCTGGCACATCGTACACAGACTGTCGCTCACAGCACTCATCGCGGTAA
>QEAN01000002.1:105843-114518_3294
ACCTTCTTGCCAAACAGGGCATGCCGTCTGTCCCCGTCTCACCTCCTCGACCTCCATTAAATAAGAGACCCGCAAACGCA
>QEAN01000002.1:105843-114518_3416
GCCAATCCCTTCGCCACCTTCCACGCTGCTGCTGCAGAGCCGTCTTCTGCAGAGCCGTCCCCCACATCATCTCCCCCCAC
>QEAN01000002.1:105843-114518_3538
CTCGCCAAATGCTGATGTTACTGGTGATAATGTCAACGCTCGTGAAAGTGTAAATGCCACACAAGTTGCACAAGAATGTA
>QEAN01000002.1:105843-114518_3660
ACACGAATCACTAAGTAGCCTTACCTCAATTATCCCAATGGGAAGAAATCGAGCTGCTCAAAAAAGCTAACGGGACTCCT
>QEAN01000002.1:105843-114518_3782
TTTAAGAAATGGGCGGATCATCTCAAACTTAGTCGCAAGGAACCTGGTCCAGTTGATAATACTTCACTTTTCACAGACAA
>QEAN01000002.1:105843-114518_3904
TTTTGTAGTTCTCCCTCAAAGGGCCTTTCGCCAACTCGTTAACAAGTAAGGCTTGATGATTAATTTGTGAGTGTCAGGAC
>QEAN01000002.1:105843-114518_4026
CCGAATCATCAAGTCAGAAGACGCGCCATCCCAATTTCCTTGAATAGCCAAGTCAACAAAATCGAGATTCACTTGGAAGA
>QEAN01000002.1:105843-114518_4148
GGATTCTCAGCCGCGTATAATTCCCAGTGTATCCAAATGCATAACAGTCGGGGACCTCAAACTGGAAGCTTGTAAAGCAT
>QEAN01000002.1:105843-114518_4270
GGCTGCTGCAACATGGTAACAAACTCAAAGTTTGTGCTGATAACGCGAAGCTGTATGATGTGTTCCATCAGGAAACAATT
>QEAN01000002.1:105843-114518_4392
CTTCAGCAATGGCCTGACGACAATGATGTGGAAATGACGGATGTTGAATCTAGCGGTGCGACCCCAGCTGGAGGAACGAA
>QEAN01000002.1:105843-114518_4514
TCCGATTGAAACTACAGTAGCTCACAATTCTTTGGTTACTCTAGGTACAAGGGCCTTACCGATTTGCTTTTCGACAATAT
>QEAN01000002.1:105843-114518_4636
TCGTGTACTGAAACTTCAGAGGGGACAAGTCCTCACAACTGGCCAAGGGTCACGGCTGCCCATCGGCCTAGTGGAATATT
>QEAN01000002.1:105843-114518_4758
GTGTACCACCTGCGCCTTCTAGCTATGATTCCACCACCATCACCGCCGCATCATCATCATTATCATCCCGATATAACAAT
>QEAN01000002.1:105843-114518_4880
GTGGGGCTAAACAACTTGGGAAATACTTGTTTCATGAATTCTGCCCTACAATGTCTATCCAATGCATCACCGCTTACCTT
>QEAN01000002.1:105843-114518_5002
CAACCCATTGGGAAAAGGTGGTGAAGTAGCAGAAGCTTACGCCGATGTTATATCTCATATATGGCAAGCTGCAGATCCGC
>QEAN01000002.1:105843-114518_5124
GCAAGGCATCGTCGCAATTTCTTGGATATTCGCAACAGGATTCACAGGAGTTGTTGGGGTTCCTGCTGGATGGATTGCAT
>QEAN01000002.1:105843-114518_5246
CCTGATTATAATGGTGAGCCTGATGAACAAGTGGCTCAAAGGTCCTGGGATTTGTATTTGCAGCGGAACAACTCTATCAT
>QEAN01000002.1:105843-114518_5368
TCTTGCCTGGTAAATGTTCCGTCCCTGATGTCACGGTCATTATCTAGGGCCAGTACAAGTCAAGAGTTGAATGCCGAGAA
>QEAN01000002.1:105843-114518_5490
TCTGTACCAGTTCCCGATCGGCGTGAGCTCACTATAACTGTGACAGTCGTGCCCGCTGCCCGTCAAAATAGGTCAAGAGC
>QEAN01000002.1:105843-114518_5612
AGCAACGATCAAAATTCTCAAACAGAAGATATCGGAGAAAGCGATGATGTCCATCACTGGAATGACCGTAGTGGAGATCC
>QEAN01000002.1:105843-114518_5734
TGGACAGTATCAACTCTCCCAGTGATGTTATATATGTCGCAGAGGCAGGCACGCCCGATTGGGATTTGTTTGAGGTACCG
>QEAN01000002.1:105843-114518_5856
TACCTCGCGGTTGCTGAAGCTCCATCACCCCACTACCCAAGCTCATCTTCATTTTTTCCAACAAGCAGAATACCCAAAGT
>QEAN01000002.1:105843-114518_5978
TGTATCATTACCTCAAACTGATATCCCACTGAACAGCCATGCTGCGATGGCAAAACAAACCCAACTCTTAGGAGAGCGAT
>QEAN01000002.1:105843-114518_6100
GTCCTCTTTTCAAAAGGGCTCGTGAAGAACAAGCTTCACGCAATGACGACGATGAATCAATGTCCGCGGCAGCAGCTACA
>QEAN01000002.1:105843-114518_6222
GACGAGATGCCGGCGACTGCTACAAAAATCTTAACTTCAGAGTCAATGGAGTATACGCTAGAGTCGGATGAAACATTAGG
>QEAN01000002.1:105843-114518_6344
AGAACCTTCAGAAGCACACCCGATAGAATTTAGTGATAATGATGCCGGTGCAGCATGGGTCCCTCTCATGAAGTTGTTCA
>QEAN01000002.1:105843-114518_6466
CGGTTGGGCACGGTGTTAGGATGCACGCCACACCAGCAGAGAGATATGGCACATTTTTGAATACTGGTTGGCAACAAGAA
>QEAN01000002.1:105843-114518_6588
TGTGCTAAACAGTCATCTGTATCTGATGTTGCAGAACCACGGGATGACGACAAAGCTGAAAAATCCGCAAAGGACAGAGC
>QEAN01000002.1:105843-114518_6710
CGATTTGGCTGCTGGAACTACTCATATTTTGTTGATGACCGAATGGGAATCGAGGCTTGCAAAAAATGTGTTTGGTGAAG
>QEAN01000002.1:105843-114518_6832
GTTGAGGGATGAGATTCACTGTGCATATGTCTTTTTGAAGGATTTATGACACCGCTTACCGTAATTGACATTGCACCAAA
>QEAN01000002.1:105843-114518_6954
TCATCATCGCATGAGGCGAAAAGTACTTCAAAAGATACAAAACCAATTACGTTGGAAGATTGTCTGCAAGAATTCATGAA
>QEAN01000002.1:105843-114518_7076
GTGTCAGAAGCATCAACGAAGTATGAAGAAGATTGATTTATGGTCGGTGCCAGAGGTTGGTGGTCGGATTAGCTAGACTC
>QEAN01000002.1:105843-114518_7198
ATACTGGTTTTCCACCTGAAACGATTTTCGAGTTCTGGTGGTAGATCATACAGTTGGAGGGCCATGGTTGGTGACAAGAT
>QEAN01000002.1:105843-114518_7320
AGACTTTGTAATCGGAAGGGATAGCACATCTCGCAACCCTCCACCGAGAAGGCGATGCCCGAACGAAGTTCTGCCATTAC
>QEAN01000002.1:105843-114518_7442
CAACTACTGACTCTGTTGTACGAGATGAACCTATAAGCGAATGGCCGGTGGCACAAGAGGGAACTACTGTGAATTGTCTG
>QEAN01000002.1:105843-114518_7564
GTAGAATCCCCGTTGGCCGAACAACTGCAACCCAATAATGAAGATTTGTGGTTCGATGATGACGAGCATGAAGTTGAATG
>QEAN01000002.1:105843-114518_7686
TGACCTCATTGGTGTTTCGAACCATTATGGTGGCATGGGCGGTGGACATTGTAAGCAGTTTGTTTCGGGGCTGCTTTCTC
>QEAN01000002.1:105843-114518_7808
ACTGCGTATGCTAAAAATCCTATTGATGGTCAGTGGTATCATTTTGATGATTCAAGTGTGAGCAAGACTTCCGAAGACAA
>QEAN01000002.1:105843-114518_7930
GCAATACTTACATTATCCGTGTGTATCATCTTCTTAGACGACAGCAGCTTATCTGGTTTTTTATCAGCGACGTCGACGTA
>QEAN01000002.1:105843-114518_8052
TGAAGAGTCAACCCCCGCCAGGAGAACCCAAACACTTTAGCGCCAGTTCGTTCAACAGTTGGACGTCTTCAGCCTTCTCG
>QEAN01000002.1:105843-114518_8174
AGCATCAATCGACCATTTGGAGCGCTCTCACATACCCCTGATAGTAATACTCTATCCAACACTCCAATTCGCCCGTCGTC
>QEAN01000002.1:105843-114518_8296
CATCGGACCAATCCTCCCATCAAATGGTCTCCTAGCAGCTAATATCAGTAATAACAATAATACCGATTCTGAGTCTGAGT
>QEAN01000002.1:105843-114518_8418
TTCACGGTCGAGTTGATGGGGATGGAGATAATGGCAGTGTTGCAGCTGCTGCGGAGACACAAGAAGACCTCACTCCGTTG
>QEAN01000002.1:105843-114518_8540
GGAAAATCTACACCATCAATGAACTTAGATTCAGATCCAGAGGACAGTCTTGGTAGGAATGTGCAACGTAATTCGGATTG
>QEAN01000002.1:105843-114518_8595
GGAATGTGCAACGTAATTCGGATTGCCATGAGTGGAGTAAAAATAGTACCACTGAAACCCCTGAATATTTCCAAAAATAA
>QEAN01000002.1:115537-115830_0
TACTTTATACTCAAGGAGCCCTACGAGGTGGTGGATGCTATAGCGGGGTTGTTTGCTCTGGTCGGAGTCATTTTCATCGC
>QEAN01000002.1:115537-115830_107
GGCCTCTGAAGCGCCAACCGTCGCAACACCCGCCGATGGCGACTTTCTCCCTATCGACGAGACCAATGCAACCCTCCCGC
>QEAN01000002.1:115537-115830_213
GCAGCAGCTTCGCCAGGGGCCGTCACTTCATTCCCATATACCTTAGGCTGCAAAAATTCGAAAAGATCGTTTCCTGCCAT
>QEAN01000002.1:116146-118539_0
TAGCTGGTATAGCGTTCATTGGTGGAATCTGCGGTCCCGGAAACATGAGATTCTGGAAACGCAATGGCGTCGCCGGTACG
>QEAN01000002.1:116146-118539_129
CATAGTGTTCTCATGAGTAATAGCGCCAGACAGGCGGAACTTTAAAAAATATGACCCTCGCCTCTGCTGCTGCATGTAAT
>QEAN01000002.1:116146-118539_258
AGTTACTTGCGACAGTGCGAAAGCATCAGAAGAGTTTGATGACATCAAGGTGCAGTACGTCCATCCCACTAAAGCAGCTA
>QEAN01000002.1:116146-118539_387
ATGCTTTGCCATCAGGAATGCGTTCTTGTAACAATGTATGGCATACGAGTATGTCAATGGGGATAAATCACTGAGTACAA
>QEAN01000002.1:116146-118539_516
CATCTTGGCGGGTACGTGAACAATGAGGAGTCAAGACAGCAATACGAAATCCGCCCACCAAGATAGTATTATTTAATGAG
>QEAN01000002.1:116146-118539_645
TTTATTGGTATGGCGAAATGTCCACCTTCAGCTTCTCTTGATGCGCAATGCAACAATCGCCCGTCCGTAACCATGCCCTC
>QEAN01000002.1:116146-118539_774
TGCTGAAACATTCAAATGCTTGAGCTGCATTTCGACTGACTAACAGCTCAACGCCAGCGTTATATAATATACCAGGCGAT
>QEAN01000002.1:116146-118539_903
ATTCGTGAGAATGTATAGGACAGCCACGTACATAATGGATTCATCTCGGTTGAGAGATGCTCACTATTCCTTGCATGAGC
>QEAN01000002.1:116146-118539_1032
AATATCCCCATCGCATTCCACCAATACTTGTCGCTGAATGGTCTTGCATCCACCACACCATGCTCAGACTCATTTGTCTG
>QEAN01000002.1:116146-118539_1161
CTGTCTGGGTGGTGCAGCAACCAGTCGCCCTTGGCTTGTAAATACCATGGCATCACATCAGTGACCTGCATTCTGACTTC
>QEAN01000002.1:116146-118539_1290
TGAATCCTTTGGGCGTATCTGAATTCTCTGTTTGCAAATTTAATACGATTTAGTAACAGTAATGCTCGACCTCGAAGTAA
>QEAN01000002.1:116146-118539_1419
TAGGTATTCGGTCGATATGGAAAATCCGGATCTAGAGATGATTGAAATGACAGACTCACCATTGGCGTAGTCGGAAACAT
>QEAN01000002.1:116146-118539_1548
CTGGCTCCTGGTGAAATTGGTGGTGGACTGCTACTGACATTGGGTGGCGTTGGACTCGTTAAAGTGGGGGTACTACTATA
>QEAN01000002.1:116146-118539_1677
GATGCTCCATTTTCGGCTAAATCACCTGTGCCATCATCACATTCTACATCCTCATCATCGTCTTGATCGAGTACGGGTGC
>QEAN01000002.1:116146-118539_1806
ACCCGTTCAAAATGGCTGACAATTTGTAATACCCCTTGACCTCTTTGCAGCCGCATCCATACATCAGCTAGGAGCAATAG
>QEAN01000002.1:116146-118539_1935
AATGGTGTCAAGACTTCAGATGCCTGGAGGTACTGCCCACCATAGTACAGAATGCAGGCACGGTTGTATTGAGTCAATGC
>QEAN01000002.1:116146-118539_2064
TCTTCGTCGTCGTATGCATCATCGTGATCCTTGACTGCCCAGTCATCATCCAGGGAGCTTTGTGTCGTACCATTGAAACT
>QEAN01000002.1:116146-118539_2193
GTGTATACTTTATCTATGGTGGTCTTCAGTTGGATGATGGTGTTGGCAGTTACGGTGTGATGTTGCAGTGAATGGTAGTA
>QEAN01000002.1:116146-118539_2313
GATGGTAACTGCTTCAAAGCACATATGGCAGCGACATAATCTCGTTTCCTAAATGCGTCCGTGGCCTCCCGTGCCATCAT
>QEAN01000002.1:118869-119619_0
TGGCTGGGAATAGGTAGGTCCCCCTTCCAGTGATCAGGTGCAAGTAAATGAAATTACAAGGTCTAACGAGGTCGGCAATA
>QEAN01000002.1:118869-119619_112
AGTGGGATCAATGGGATCAATTCACATCATCGCTGAAGTTAGAACATTTATAGGGACAATCCTGTATATGAAGCTGAATT
>QEAN01000002.1:118869-119619_224
ACGCTTTCGCTACGCACCGTATCAAACCACGTCAGGACATTCGGCTACATCAGATAACCCCGACCTTAGAAGGACGAAAA
>QEAN01000002.1:118869-119619_336
CGCTGGACATAGTAGAGGATGCAATGTGGGGTACCAGCTCAATGTATGTTTGCTGAAGATGTGTACAAACTCTGTTTGGA
>QEAN01000002.1:118869-119619_448
AGGTATTTGAAGGTGATAGACAAATACAATGAATGGCTCGTCTCTGCATACGTATCCGCCAGTGGGGTTAAGTTCATATT
>QEAN01000002.1:118869-119619_560
GGAACTTTTTTGTAGACTCTCACGAGCTGTTTGTCAAGGTATGTGAAAGTTCTTTCTGAATGGTCTCACCCCCAATAATC
>QEAN01000002.1:118869-119619_670
CGTTTTATGAGCTTAATGCACCGATAACATCGCCGGTGTTTGATTCAAAAGTTCGTGCATCAGCAAAGAGGTTCTTGTAA
>QEAN01000002.1:120102-122840_0
TGCTAGTAGCGGATAATCAGCTTCGTAAGTATGGAAAGGTGACGGACTGAATTGACAGCTGCTCGTTTGAAGGCTAGCTA
>QEAN01000002.1:120102-122840_127
TAAAGCCGATGAGTGCTCCGTCTATCATTACCTCACACGGCAATCAGCTACATACGGACTGTGCAAAGAACATAATCCCG
>QEAN01000002.1:120102-122840_254
CGAACCACATTGAAAAGGCATGAGAGACATCCCCCACTGCATATCTGACGTGGATCGGTAACTCGTAAAGATGGGTGGAT
>QEAN01000002.1:120102-122840_381
GTTGCATCGTCGATGTCACTGACTGATGATTGCCACTTCCACTTTTTCGCATTGGCGATGGCTTACTATCAATGCACGTT
>QEAN01000002.1:120102-122840_508
TGTCGATATTATAGGGAAAACACTTGTGGTAAGCACGTCAGCCCCTTGTGTCGGAGTATAGTTATCCAACAAGGCCATAG
>QEAN01000002.1:120102-122840_635
CATTCAATATCAGAAATACGCACTCCACCTGCACCGCAACTACCACATCGTAACCATCGCCCAAGTTCAACGCCCCCAGT
>QEAN01000002.1:120102-122840_762
CATTCCTCAGCCATCATCTGTCTGACTCACTGGTACGTTTCATTATCTTGCGTCTTGACAGACGAAATATTTCGTCGTGG
>QEAN01000002.1:120102-122840_889
ATACAACAAAGTCGTCCAACACTTTGGTAGACTTCGATGGAGAAGATTCAGATGGCGCTGTCAATGGTTTGCAGAAGGTA
>QEAN01000002.1:120102-122840_1016
ACATTAGTCACACGGAGTTCATGATCTTCCAGAATCACCGACACCGCCATCAATGGCAATCCATTACAAAACTCGATGGT
>QEAN01000002.1:120102-122840_1143
TCCTTTGCTCACGCTGAATCAGAGTTACGAGCTTTTGGTGGTAAGGACAGTAGTATTTTTGGGAGAAAATTAGCTGAATT
>QEAN01000002.1:120102-122840_1270
GAGGAATGTTAAATGCTGATCGAGACATTTCCACGCACCCTCTGTATAAAACCCGCATGTGCTCCAAAATTGACCGAGCT
>QEAN01000002.1:120102-122840_1397
GCTATGGGGTTTGGATGAATGGTGGTTACATATCAAGAGGTGGAGCTGGCTACATCAATATAATGGATCTTAAGCATATT
>QEAN01000002.1:120102-122840_1524
CTACGCACACAGTACGAGCGAACTAAGACCACTACCGGCAAAGTCCCAATGGAATGATGGACAGCGCTATGCCGCAGTAT
>QEAN01000002.1:120102-122840_1651
CCTACTTCATCATATCCCTCGATCATATCCCCATTGATCGACGGTAGCACCACCCTTCCCACTCCACCGCGATGTGCGGG
>QEAN01000002.1:120102-122840_1778
AGCAGTGTTTAGACTTTGATGCTCCGCATGGGTGCCCACTAGGGAAGCGATGCATGTTGGCTCATGGACCGAAAGAATTA
>QEAN01000002.1:120102-122840_1905
GTTTAGTATGCCTGGCAGCTGCGTCCGTGGAGATTTGTGTGGGATGGCTCATGGTGACAATGAAAGGACTTATCAGTAAG
>QEAN01000002.1:120102-122840_2032
CGTCAGTCCGGATAATTACAAGACGAAACTATGTACCAAGGCTGTTGATTGTGAAAAGTGGCGATATGGAACATGCCCCT
>QEAN01000002.1:120102-122840_2159
ATTGTGACTGCAGCAGCATCTACTCCACCTCCCACTCCACCGCAAGTGCTTACCACGGTCAAAACTATTCTAAGAAACCT
>QEAN01000002.1:120102-122840_2286
CTGAATCCTTTTATCTTTTGAGTAAAGATGCATTGAAGGATCTGGGTGTCCCTTATGGACCTACGTTGAAAATCTTGAAT
>QEAN01000002.1:120102-122840_2413
TTTACCAAGCCTGACCCATTCAGCATTGTCTATGAGTTTGGATGGAGAGAGATTGGGGTCACCACTGGCTCGAAATCTGA
>QEAN01000002.1:120102-122840_2540
AATAATTTTGGGTTGACGAATAGTATGTCGCCTGTGGATTTAAGAAGTTTAGGCAGTATGTGCGGCAGTACCAATGGCGG
>QEAN01000002.1:120102-122840_2658
CTCCTGTCTTAGCTTTAGGGGACAACATCTGGTCCACCTTTAAGGAGCTAGAGACATCCATTGCTGACCTATCTCTCTGA
>QEAN01000002.1:123232-124004_0
TAATGTGCTTCTTCACAATGAGCTATATACCCCTTCTCATCCATTAAGCCATCGAATTCTTCTGGTTGTCTAACTTTTAT
>QEAN01000002.1:123232-124004_116
CATTCATTGTTCTCCAACCCAAGCGCGGTCCCCGCAATAAAGGAATGCAAGCCGACCTTTCTCATACGGAGAATGGTTCA
>QEAN01000002.1:123232-124004_232
CAACGATTTCACCGGTGACGGGAGAGTAGATGTCACTGGCGGCTTTTACTGATTCTACAGCACCCATTTGCTCTATAAAG
>QEAN01000002.1:123232-124004_348
TGAACAGAATTAACGATAACGAGCTTGTTTTGACAGATATTCATTTCAAGCCGTTGCCCGAATCGAAGCGGATGTAGCGA
>QEAN01000002.1:123232-124004_464
TGCCAACCGCAGGCAACTCGACATAGACCACATCCCCAAGGGCCTTTTGCGCATAATCGGTGATTCCAACAGTGGCGATG
>QEAN01000002.1:123232-124004_580
TATTTGCGAGCTATATCAGCAAATTTGAAGTATTATCGTTGGATATGGTAGTCTGAATGGTCAAATGTCGCGGGACTTAC
>QEAN01000002.1:123232-124004_692
AGACGACTTCGTTGGATTACTGTCGAAGCTTGGTATCTGGTGAATTGGGAGGCTGCTGATATGACGTATCGTGGAGACAT
>QEAN01000002.1:124583-126914_0
TGCCCGTGCGGGCGGGCGTGTGCGTAGCGGGTGTAGCGGGTGTAGCTGTTGAGCACATTAGGATGGAGTCCATAGAAACC
>QEAN01000002.1:124583-126914_126
GTACGCAGCCTCGTCGCCTAGGTTTTATACTTTCAGTCGATGATATGATATTAGCGAGCTGACATTACAATTCAATGATT
>QEAN01000002.1:124583-126914_252
AACCTACTGGATTTGCATTCTACCTTGCTATCTAGGGCATGTCATTCTCACACCTGATCATTGGTTAACGATATCTTCTC
>QEAN01000002.1:124583-126914_378
GAAACAAGCTACCACCATACTCACTAGTTAGATTCAGATGCATGATACAGGATAACGGACTCAATCCAGAGATACATCTG
>QEAN01000002.1:124583-126914_504
TTGTGTGTAATAACAACTCACCGTGCCTACCAGGCTCATGAATCTACGCATAGAAAACTTTGATCACTTGGTTTGTCGAT
>QEAN01000002.1:124583-126914_630
CTCAAAACGGACCCTACATAGACAAACATCCTTATTTTGCTGTTGGTGTGCCTGGTGAGAGCCCGTGGGTGGAGGATCCC
>QEAN01000002.1:124583-126914_756
CCCTCTGCTCCGCTCATTGACATGCTTGTAGCCGCTATCGGGAGAAGCTTGGAAATTAGTTCATTGGAGGGATATCCCAG
>QEAN01000002.1:124583-126914_882
TATTCAGCAGCTGTGATCAAGGTGCTCCCATATCTTGTCCTGCTTTTGCATAAAACTCATAGTAAAACTTGCTAGGTATA
>QEAN01000002.1:124583-126914_1008
GATGTGGTAGGCATCATAGAAGACCCCGAATCAACCGAGGATGGAACATCTGAATGCGATGAACTACACTTGGGAGCCGT
>QEAN01000002.1:124583-126914_1134
TGCAGTAGGCAGTGCGATAAATCACATGGTATGTGTAGGATGGGCGGTCATCCTTTCCATCACCTAATGTCACAGGAACA
>QEAN01000002.1:124583-126914_1260
CCATGCTTGATGCCATCTCTACATTTGTACTGGGCGATCGATTAGCAGCTGAATATCTCTATCTACATCTCTTTTCTCGC
>QEAN01000002.1:124583-126914_1386
TCCACCAAGAAATAGCGGTCACAACAGTGATTGTGAACTAGTAACGCCGACTTTGAATCTCTCTGGTGTCCCTTCAAGCC
>QEAN01000002.1:124583-126914_1512
ATTATTACCGCGAGTATCATATATACCACTGTCATTAGAACACATAAATACCACACAATTCATCCCCGGTTCTTTGCCAG
>QEAN01000002.1:124583-126914_1638
TACCATGTTGGTTTTGGATGAAACAAAAATGAGTCCTGGGAAAGTTATGGATCGTGGTGTGCATAATTTGGCGGCTGTAG
>QEAN01000002.1:124583-126914_1764
GCAAATAGAAGTCCCCACGAAATGTGGCTGCGTCATTCTAAGTCATTCGAAGTGCATGCTTTCGGTAAGTCGTTATTTTC
>QEAN01000002.1:124583-126914_1890
GTCCAATCTCGAGGTACCCATATTGGAGTCTCCAGATGCACCAACGCCAATCGTGCTTTCAAGCAATTTATTAAATACTG
>QEAN01000002.1:124583-126914_2016
AGAGTCAATGACTCAGGCATGTTGCATGATCAAATATATTCAGTTTGCGACCTTTGACAGGATACCTATTAGGTGATCCA
>QEAN01000002.1:124583-126914_2142
CCTCTTACAGGACAAACGGATTTGCTACGAATATTGAACATTGCCAGACTTGCGACCTTGTCAATGGGGAGAACAGCGTT
>QEAN01000002.1:124583-126914_2251
GCTTGGAGACAGCTAGGATGGATCGAGTCAAATCGCGAACAACTAATCGTGGCGGCACACATCATACCCTGTCACGTTGA
>QEAN01000002.1:128622-129313_0
TGGTGGTACGTCGCCCTGCTCGCACAGGCACACTAGCATCGGCGCTGACACGCACACGCAGCATCGGGACACGCCCGAGA
>QEAN01000002.1:128622-129313_123
ACTGGCGCATACCATCCTGGCGCGATACCCGCCGCAGTACAAGAAGGCCGCCGTCATGCCGCTGCTGCATCTCGCGCAGC
>QEAN01000002.1:128622-129313_246
GCGGGTGATCGATGTGCCGCCTATGCGTGTGTACGAGGTCGCGTCGTTCTATACGATGTATAATCGAGAACCGGTTGGAA
>QEAN01000002.1:128622-129313_369
GGATGCGGGTGCCATTCTGGAGACAATTGCAAGACATTTGGGCATCACGGTTGGTGGAACTACAGATGACAAGTTGTTTA
>QEAN01000002.1:128622-129313_492
TGTTTTAGCTGTAAATGACGATTATTATGAGGATTTGACTCCAAAGGATACGATATTCATCCTGGATGAGTTGAAGGCTG
>QEAN01000002.1:128622-129313_611
CTTGTGAACCCAAGGGCGGTCTCACTAGCCTGACTGGTGAATTACCAGGCCCAGGATTTGGGGTCAGAGCAGACTTATAA
>QEAN01000002.1:129424-134833_0
TAGAAGCAAGTCACGATTACAAGATCCCCACTACTCAAAGTTATCTAGATTCAAGGTCAATACCCTTGAAGAGTTTACTC
>QEAN01000002.1:129424-134833_124
AAGGTATTCTTTAGGGATATCACAATGAATTGGAAATCATTACTGGCATGAGTCCTGATGTAATTAGCTACTCGAGCTAC
>QEAN01000002.1:129424-134833_248
ATGGTGCGGGCTTATAACTAGTTCATTGGAATGAGCAAGGTAAGTTGGCTTTTGGCCAAGCACATGGGACGCATCCCACC
>QEAN01000002.1:129424-134833_372
TTTCGCCACCAGATAACTGATCCATATCTCTGAATCGCTTCATTGGTGGCATAGCATGATACTTGACACCATCATTATAC
>QEAN01000002.1:129424-134833_496
AGGGAACGTTTTAGATTTGGTAAGTTCCTTATATATTGCATCGATGCTTTCTGATATGTGAGTGAAAGCTTCATGAAATC
>QEAN01000002.1:129424-134833_620
ATCAGTTTTTTCCATGAGGACGCTTTTTGTGCTACTTATGATACCTCTGCTTCTTAACCATACTAAACTCCTTGTTTGCA
>QEAN01000002.1:129424-134833_744
ATTAAGTTTCTCCTGGACTTTGGCCAAGCTGTACATTTATAGGCAGCGACAGTGAATTCAAAGCTCGGAATGCAGCAATA
>QEAN01000002.1:129424-134833_868
TCTTTCAATCTCGGCTGCTATATCTCGTATGGAATCTTGTAACCTCGCATCCATATCATCACTATAATCCTGTTTGTGAT
>QEAN01000002.1:129424-134833_992
GGATGTCGAGCATTTGATTGCTCATCTACATCCATCTCGTCGTCGTCATCGGTGGCCTACGATTTGAATCGTTGAGCTAA
>QEAN01000002.1:129424-134833_1116
ACAAATACCTGGACGGTTGCATCAAGAGGAACATCATCCAAACTGCCTTCCTCTAATGGCAAATCAATCTCTTCCAATTT
>QEAN01000002.1:129424-134833_1240
CTTGAGTTTCCTAATAACCAGACAGATAAATAAGAGATACATTCAGGGCGAAAAGCTATCAAGCAACAAACACCTTCTGA
>QEAN01000002.1:129424-134833_1364
TATTTCCTTCTTGATACGATTCAGTTCCGCTGTTTTCTCATCGTTCTTCGCCTTGACAGCGGCTAATTTGTTTTTTATTT
>QEAN01000002.1:129424-134833_1488
GCCTTTTGATCTTGCAATTCCTCTAACGTTCGAGTATCAGCTTGTATAGTTTCCTCAAGTTTAGCAATACGATCAGTAAT
>QEAN01000002.1:129424-134833_1612
GGTTGATCAGCACAGATTACAACCCTACAATTACACCATCTCACTTACTCGTTGTCCAACTGAGCCTTGCGCCGAGTGTG
>QEAN01000002.1:129424-134833_1736
GTGCCTGTACCAATGTAACACGTTAGCCGCAGTCGAATAGCCGGCGGCCAAGGCACACGTCAAATCAAGGCGTACCTCGT
>QEAN01000002.1:129424-134833_1860
AAGACTTCATCTTGGACTTCATGAATATGCCGTTCCAAGTCAGTGCGTAGACTTTCCAGTTGGCCGACAGTATTATTGGA
>QEAN01000002.1:129424-134833_1984
AAGCGACTTTTCAGTACCTTGGTGACATCAGGTTTCAGACGTTCCAGTAAGTCTCGATGGTGCTTCAGCTGGACTTCAAT
>QEAN01000002.1:129424-134833_2108
TCATCTGTCATCATCTCCTTGAGAACCAAATAAGAACGCCCTCACCCGCTCGTCAGATAGCGAGGTATGCTTAGCTTGTG
>QEAN01000002.1:129424-134833_2232
CTCAAAGCTTTGACAACATCCTCCATCTCAGAAGTGTGCTTTTCACGAGCTTGTCGAAGATTGTCCAATTCTTTTTCATC
>QEAN01000002.1:129424-134833_2356
TAATATTGGCATTCTTGTGGATTATCGTGCCATCCAATACCACAGCTATCAAAACATCACATTGAAGTTAATGTTGTGCG
>QEAN01000002.1:129424-134833_2480
ATCATAGCAAATGTTTCTCGCAACATCCATATGATCACAAACAATGGCATTATTACAAGCAAACTGTACAGCTCGTTCAT
>QEAN01000002.1:129424-134833_2604
TTGTGTAGCTCTCGATATTTTTCATTAATGGGCTTGACAGTCAATGAATCCATGGGTAGAAAGGTGACCTTTCCAGCTCG
>QEAN01000002.1:129424-134833_2728
CCATAGAACCATTGGTGGAGAGTTAACGTAGGGTGCATACCTGAATACACTCTAATGCCGTCCTTTGATCATCTACCACG
>QEAN01000002.1:129424-134833_2852
ATACTTGTTTTGTGTCGGTTTGGAAAGATCGTATAATCGCCCATGAACACCCGGAAACGTCTTTTTGAGTGTTTCCAAAC
>QEAN01000002.1:129424-134833_2976
CGAGCTTGAGATAGACGATTCGATATTTCGAAAATTTTTTCATTCAGCTCGTTTTCCTTTATGCTAAAGCCAATGCGGGC
>QEAN01000002.1:129424-134833_3100
TGAGTCTATCAACTTCTGCTTTCATGGTATTGAGCTCTTGTTGAGCTGCATCCCGTGATACAACTGCGTCAGCAAGACTT
>QEAN01000002.1:129424-134833_3224
TTTTATGAGCTAGCACAAACCTTGTCTTGATTCCTTATAAGATTCTCCTGATCTTTCAGTGATGATGCAATCTTGGCTTC
>QEAN01000002.1:129424-134833_3348
CGGTGGTCAGGCCACGTTGCACCACCTTCAACCGCTGCATCTCATCCGCTATTAGGCCATTCAACTCTGCTTTCCTGGGA
>QEAN01000002.1:129424-134833_3472
ATACTTGATGTACAGAAATGCACTCACTTTTGGTTGTACTCTGCCAGGTCATTATCTGTCAAAACAACTCCGGAACGGCT
>QEAN01000002.1:129424-134833_3596
TATGAGATTTTGGTATGCCAGCGCAATTCCGAGGAGGGGAACGTACTCTCAAATCTGTCAAACTCGTTTTGCAATCGTTG
>QEAN01000002.1:129424-134833_3720
GCTCCAGTTCTGTTTTTGACTTTGTATCCTGAGCCGTTTTCAGTTTACGGGTGCTGTGTGATAGCCTTTCTTCCAATTTC
>QEAN01000002.1:129424-134833_3844
ACAACTGGTTGATTTCAGCAGTGAAGCATACGCACACGACTATCAATTTCCTTTGTTTTGTCCTTGATGTGCTTCTCATA
>QEAN01000002.1:129424-134833_3968
CCTTCAACGCTGCATCCAACGCCGCCTACATTAAAATAATGGGGTAAACGTTGATCCCCACCGTGGGGTAAGCCATCTTC
>QEAN01000002.1:129424-134833_4092
CTTCGGCAATCTCCGCTTGGAGCTCATTCACTGTCTGATCCAAATGATACAGCTTCCATGTCAAGTAGAGAACGGTGGCC
>QEAN01000002.1:129424-134833_4216
ACTACTCTCAGAAAAAGGAACATACTCGATCTCTCTGCAACTTTTCGAAACGATCGACTTCGGCCTTTTGTTCCTTGACC
>QEAN01000002.1:129424-134833_4340
AGTCGAAGCTTCAGTTGCTTTTTCTTGAATTTCTTTAAGCCGATCGTACTCCGCCTTCAACTCGAGAGAGCTACGATACA
>QEAN01000002.1:129424-134833_4464
CACGTGCCACGTTATGCACTCACCCACTGATTTGTTCAATCATCCTCGTTAGGTCTTTGGGAGACTGGGCGGCGATAGCC
>QEAN01000002.1:129424-134833_4588
GAGGTTTTTTTTTTTACAAATCGTCAAGTATAATACCTGGAATACCAAAAAGTTTCTTGCCTTGACAAGGATGTTTTCGT
>QEAN01000002.1:129424-134833_4712
TTAATTTTATATTCACTGGATCCCGCAGCTGTTACACTATGTTCGCCCCACGTGTTAGGTATCGTTTAGGCAAAGCTGGG
>QEAN01000002.1:129424-134833_4836
CGTCCCTTTGAAGTACGGATTACAGCAGTAACCCAAGCCCTTGAAGGATTGTTCGCATTTTCTTTATCAGCATCGTCATC
>QEAN01000002.1:129424-134833_4960
GGTCGTCTTGATCTCGTCGACGCTTCCTGGCTCGCGCTTTTGTAGGGGGCTTTTTTGGCTTTTTGCCTTTGGTGTGCGCC
>QEAN01000002.1:129424-134833_5084
GTTGGCTAACCTGGTGCCTTTGTATATCAGCTCTTTCAACTGGGCACTTCGTAGCTGATTTGATTTGACTCCCAATACAA
>QEAN01000002.1:129424-134833_5208
GCCGTGTCAACGATGCAAGTAAAAGCGCGCCGCACAGAGCATACCGGAACCGTTTGGGCCGACAATGGCCATGAAGTTGT
>QEAN01000002.1:129424-134833_5329
TCTTTTAATTCAATTTGCACCAGCCTGCCCGCCTCTGGAGCATCTTCCTGGCTTCCATTGTCTGTATGTTCCGCCGCCAT
>QEAN01000002.1:135072-135628_0
TGAAGGCCAAGGAAGAGACAGTCCGAGGCAGGCCCGTCTCTGGCCGGGCGTGGAAGACGGTCCAAACAAAGAGATTCTCC
>QEAN01000002.1:135072-135628_119
CAGCAACTGCTGCGAAAGGAGCGACTCGTCATCAAGGCCATAGAAGCTGAGCTGAAGGTGCGTCGTGCCTTGTCCGGCTC
>QEAN01000002.1:135072-135628_238
ATTACCATGCTAATGCCGTTTTCTTCCGCTGACATCTCAGGCTGACAAGAATGCCGAAAAGGAGGCGCAGAAACAGCTCC
>QEAN01000002.1:135072-135628_357
CTTTGTGAAAACTGTCCCTATATATGCCGGGCTTGAAACTCATCCTCCGAGCTCTTGTTAGGAAATGGAACGCAGAGCTG
>QEAN01000002.1:135072-135628_476
TGTCCAAAAAGAAGCTCCGAGGATTGCGTAAGCTAAGTCATGCTGAATTGGCTGCTCGCAAGTTGCCCTCGTCATCCTAG
>QEAN01000002.1:137209-139313_0
CACTGAAAAGGGGGGAGATGACCCTTGATTCTCGACTTGAAATCAACTCCTGGATGTGCCACTTTCGCATGGTATTTCTA
>QEAN01000002.1:137209-139313_127
CACTTACCAAACCATTAAGATTCTTGTATCTTTTGCCGCAACCTTCAGCTCGGCAATAGTAAGGACGTACAGCAATTCGA
>QEAN01000002.1:137209-139313_254
TTGACCGCGCTCCAGATGATACTTGAGCCCATTGCTATTCTTGTAGACTTTGGAGCAGTATGGCTTAGGACACCGATATA
>QEAN01000002.1:137209-139313_381
ACAGTACCTCCCTTAGTTTCCGTCATTCTAGAGCCGGGTGAAACGGATCTCACCAGTGAAAGTGATTTGGCGGATGTCTG
>QEAN01000002.1:137209-139313_508
ATTCAGTACCTGGCGCTGCTATTTGAACTGGTGGTGCACTGCCTGGACGAACTGGTATTTGGTACGGTGGCATCCATTCG
>QEAN01000002.1:137209-139313_635
ACAAGTTTGCCGAGGTGACGCGGAAAGTGAATCTGAATAGTTAGGTGACAGAATGGATGGGACTTGAGAAAGAACCGATG
>QEAN01000002.1:137209-139313_762
GGTGACATGGTATGGTTCGACACGTCAAACAATTGGTGAGCTGGTTGTGGGGATTGCACGTACTGCTACAGCACATGATG
>QEAN01000002.1:137209-139313_889
ACGACTTACGTGGGTCAAAATCATTTGGGCAGCTCTTGCGGCAGCTAATTGCTGTTGCTGTTGTTGATGTATAAAGGAAT
>QEAN01000002.1:137209-139313_1016
ATACAATGGTCGGTTCTGGATTTGTTGTTTATATTGTTGGATGGTGCACCAACTAGACCACCTGCGTGCCATTCATCACT
>QEAN01000002.1:137209-139313_1143
GTTTCATCATTGGCACATACATTGTATCATCGTCATTTTCGTCCGAACCACTATCAGGCGGTGTTTTTAAGCTGACAGCA
>QEAN01000002.1:137209-139313_1270
CTTGATTATCAATGGGAGATTTTCATCATCGTCGGAATCAAAAACGGATTCCAAGAAATCGTCACGCTGCATTTCATCTG
>QEAN01000002.1:137209-139313_1397
CGCATGGCATCGAATTGTGCAGAGACTCGTCGTATGTGAGTGTCGCCCGATGAGTGTCGTGGTGGTGGTGGTCCTACCAT
>QEAN01000002.1:137209-139313_1524
TCCTGTCGGACTTGTCTGGCGTGTCCGAGTCTTGGTCGTCAATGTCATCATTACCCAAGGGATCTGTATGGGGAGTTTGC
>QEAN01000002.1:137209-139313_1651
AGAGAAAGTAGTACTACAGCAGGTAATGGTATGCTGGTGGTCATTTTGATCTTGGTTACCATCAAATGCGACGGACGTAC
>QEAN01000002.1:137209-139313_1778
CTTAGTGGATTAAGTTTGCCAGGTCGATACGTTATAGATTTGTAAGGCCCATAGTGATTGTTGTTGTTGTTATTGAAAAG
>QEAN01000002.1:137209-139313_1905
TATGAGTAGGACTGCTGTTCACGGTTTGTATCACAGGCTCGTCAATGCTACCCAAGGAACCCCATAAGCCAAGGCTGAAT
>QEAN01000002.1:137209-139313_2024
AAGGGCGTGCACAGAGGTATTAATGACTGTCTGCGTTCCTGTGGTGGCGGCATGCTCGGAGGCGGCATCATGGAGGACAT
>QEAN01000002.1:139558-140653_0
TAGACCAGTTGGGATTGGTCAGTTGTCATGATTTGTTGGGATGACAGGTCCAGCAAGGAGAATGAGATCCCGTGGGCAGG
>QEAN01000002.1:139558-140653_127
TGTGCCAGAGCCGACGCACCCCTGATATGATCGGTGTGGCCGGTTGCCGTGTTGGTAGTGATATGATGGCTAATGGCTGA
>QEAN01000002.1:139558-140653_254
AAGCATCATGAAACTACAACACAGCCGCGTCCGCACGGTTCGTAGGCTGCATGTAGCTTGTCGCCACGGCAAACTGCATG
>QEAN01000002.1:139558-140653_381
CGCCATCCGGACAAGCGCCAGCAAACGAGAGACATACAAGTCCTTCACACGTTGACTGAAAAGGCTTCTACACTCAATAT
>QEAN01000002.1:139558-140653_508
TAGCACAATCAAGATGTAGTCCTTGTCTGCGATCGAAACAGAAGGATTAGCCCGGTTGTGCTTCGTTCCTTCCGAATGCT
>QEAN01000002.1:139558-140653_635
TTATCCTCAGAAATGTCAAGTCATTCTATTGGACCGTGACAAATCAGCTCGCCTCAGCCACGAGGCCTTGACCAACATTC
>QEAN01000002.1:139558-140653_762
ATCTTCACAAATGCTGCGTTGTTGTAGCTTCTTGTTCTGCGGCAAACGTACCTGCGGATCCAAATCTCGTACAACACTTC
>QEAN01000002.1:139558-140653_889
TTTTCCGCATCTAAAGTCGTTCTTATAGGAATCCCTTCCATGTTAACGATGACGACGCCCTCCACTCCTTTATGTGATGA
>QEAN01000002.1:139558-140653_1015
TATTGTGATCAGTACAGCTACCAACCGGGAAGATCTTGATGCATGGCAATCAATCCAACTTTACACCGGTATCTTACCAT
>QEAN01000002.1:142059-143151_0
TGCCACGCTCAAAGAAGGAGAAGAAGAGTACGCACATCCATGTTTCGTTGACCGAGCCCATATAACGAAGCAAGTACTGA
>QEAN01000002.1:142059-143151_127
AAAGTGGCCAAGGAAATCCTATTTCAGCAGGTATTTTAAATTCATGGATCGCCTTATCATTCAAGCTTGCACGCAATCCA
>QEAN01000002.1:142059-143151_254
TGTTACAGATTCGAGGCTGTATAGATAACCACCACGATATATGGGTATTCTCAGTACATAATATGCGTGCCAACTTCTTG
>QEAN01000002.1:142059-143151_381
AAATAGAGTCATGGGGAAAGCTTTGGGTGCTACTGAAGCAGAGGAATATAAAGTTGGTTTGAGGCATGTCACTAAAGTAA
>QEAN01000002.1:142059-143151_508
CCACGTGCATGATAGAACCTGGTAGGACAAGTTGGACTACTTTTCACATCAGAAGCCCCAGAACGTATAAGAAATTTCTT
>QEAN01000002.1:142059-143151_635
CAAATACTGTAACGCTGCCAGCTGGTCCCTTGACTCTTCATGATGACCAAAAGGTGACCACATTTCTGGGATTGCCTGAA
>QEAN01000002.1:142059-143151_762
ATGGAGCCACAACTAAGAAAACTGGGTCTACCAACCGCCCTGGTGAATGGTGTTGTAACACTAGTCAAAGAATATCAAGT
>QEAN01000002.1:142059-143151_889
AACATCTACAGAAACCCATGGCGGAGTTCCGAGTCACACTAATGGCAAGATGGAGCGATGGCGAATTTGAACAGTTAGAA
>QEAN01000002.1:142059-143151_1012
GCATATTGGAACGCGTCAGGACTGCTGGTGAGGAAGCGGAAGTAGGAGACGGGGAAGCCATGGACGCCGTTGAAGAATAG
>QEAN01000002.1:143388-145550_0
TGAACGAGCCGACACTGAGAGATGGGCAAGCGTTGCCAGCGAGATCGCCGCCATCACCGGGACCATCCATTCTCAAGGGT
>QEAN01000002.1:143388-145550_131
GCCGGCTTCCTGAGCAGTATAAGTCTGGGAGTACCAGATCCAATACCGCCGCCGGACCTAGATCCTCCCTATCCGTCAAT
>QEAN01000002.1:143388-145550_262
CTTTCCATCCCATTCAAAAGGCAGACCATCATGTGCTTCCTCTGCCGATGCCAAGAACGTCTTCAGCTTGGCTCTGGATG
>QEAN01000002.1:143388-145550_393
CTCCAGCCCGTGGCACACATTCAAGCGGTGCCTCCAATTCAACAACTGCCAATCGAGACATTGCCAATGCCGGTCACCAA
>QEAN01000002.1:143388-145550_524
TCACCACGGGGGACGCCACGTAGTATCTTGAGAGCTGGTACACACAATGAAATCTCCATTCCCATCAATTCATCATCATT
>QEAN01000002.1:143388-145550_655
AAAGAGAGCTTTTAGTTCTAATAATGGTACTTGTTATACAAAAGAAGACATCGCGCCACGTCACGCTGTACGACCTGCCG
>QEAN01000002.1:143388-145550_786
TCCAAGTGCCACTCGACGCAAGTTCATTAACTAAGAGTTCATTCAATCAGCTCAGGCTGCCGATGGGAACTACATGTACT
>QEAN01000002.1:143388-145550_917
AGAGATTTCCAAGGCGAAGGCATTACGGGCAATCCAGAGCTAAGGCGCCGAAGGAGTAGCGGAAGTCTACAATCACTGCC
>QEAN01000002.1:143388-145550_1048
TGTATTTTAATGGCAGTACTAAAATTAAATCTAGTTGCTAACGTGCATTTATGCCTAGATGGGAACAATGAGCAAGTTCA
>QEAN01000002.1:143388-145550_1179
AAAGTATTGGCGATCGTGTTATGGATAAAATTGGTGTTGGCTTGAATATAGATAAAAAGAAAAAGGCTGATTCTTATGCC
>QEAN01000002.1:143388-145550_1310
ATCATTGTTTTGTGCTGGGCTAATCTACTTGGATGCCTGATAGACCTGATCCACCAGAGAGCTCTTACTATGATCCGTTC
>QEAN01000002.1:143388-145550_1441
GCCACAAAGGCATACTTTATGGTACGACGTTTGCTCTCTTTTTTCTTACCTAGTAACCAGGAGAGAGTTCATCCCATGCG
>QEAN01000002.1:143388-145550_1572
AAATGAATGAGCATTTTCGTGAAGTTCATCCCGAAATTGATCAGTCGTTAACTTTGAGTCAAGTTCGTAACTTGAAACGA
>QEAN01000002.1:143388-145550_1703
TGTTCTTATGTGTACTTGGAGAAGCTTATTTTAAAGGTACGTCGTGCCCTCGGTCGATGCAATTGAACCAGCCTAATCAT
>QEAN01000002.1:143388-145550_1834
CGTGCTGTCTTTTGCTAGCAGCCAAGGTCAATGATCCGAAAGAGTTTGATTATGCCGAGTTAATGGAGGTTATTGACAAG
>QEAN01000002.1:143388-145550_1965
GCCGCTTTAGAGTTCGTACTCTTTTTACCTGGTTGGGAAATATATCCTCATATGCAGAGGATCCTACAGGCAATGGGTAT
>QEAN01000002.1:143388-145550_2082
TTGAACTAACTTTGTCCATTGTAGAAATCAAAATTGAAGACTACCTCCATGGTCGCAAATTCTTCTTGGGCAATAGCTAG
>QEAN01000002.1:146316-147212_0
TAAGAACCCCTCCCTCCCCTGATATAAGTGTAGCTATAGTCTATGGCCCTCAAGAGTGCCCTTTGCAGTCTGACTATGAG
>QEAN01000002.1:146316-147212_117
AAAACCTCGACTGAACTATCGCCAGAGGGCAGCGCGACCGCTGTTGCGCCTACGACGATGTTGGCCAGCCCATTGGGTCT
>QEAN01000002.1:146316-147212_234
GATGCCATCAACCGCCTGGCCTCCGTTGAAGCACGTGGGCCTAGTGCTGCCGCCAGGCGCTCGACAAAGAGCGTACTCTC
>QEAN01000002.1:146316-147212_351
ATATCCGGCTGGGTGTGGACATCACCCGCTGCCTCGTCATCGTCTGGGTATGGGAAATCCAAGTTCACTGGATCCGGGAC
>QEAN01000002.1:146316-147212_468
GGTAGTCGTGGTGGAAGCATGCGTGGGGTTGGCCGGGCTCCTAGCCATTTTCTTCCTGGTGGCTGGATTTGACCTATTAT
>QEAN01000002.1:146316-147212_585
GCTCTTGGACGACGTCGAGGCCGAGATCCTGCTGCATCACCAGCGTGGACGACCTCCTAGATGGTTGGAAAAGTAATGGA
>QEAN01000002.1:146316-147212_702
TAGCCTCAACACAAGAGATGACGGATACGTGGTTCATTCAAATCAATACGTACTTGGTGTCCAAGAGCACCCATGCGCAT
>QEAN01000002.1:146316-147212_816
GTTTCCTCCGCCCTGGCCCTGGGTGCCTTGGCCATTTCCGAACGCGCTTGAGATCTTTCGCTTGTCAAGATTGCTAGCAT
>QEAN01000002.1:147615-148045_0
TGAATTATACTCCAGGTAAGAGGAGAGACGAATTATAACATTTATCATTATTTATTTACCAAAATATATCTGACTATATG
>QEAN01000002.1:147615-148045_117
CAAAAGCAAGATCGTGTCAGGATGAAGCACACGTGAGCCGTTTCGTTATGTCACCGACTGATTTTCATTGCGATTTGTAC
>QEAN01000002.1:147615-148045_234
CCCACAATTCATCGTGATCGCTTGTACCCACTACGAATTGATCATGTCTCGTTCACGTTCGGTGTTAAAGCCCCATGGGC
>QEAN01000002.1:147615-148045_350
GCTCGACACACCGCGGCTGTCTGAGGATTTATAAGCATGCTTGGTATATTGCGATACCGTACAATCTCCTATTCATCTAG
>QEAN01000002.1:148163-149641_0
TAATTTTTCGGCTGTTTGGTAAACATGGAATCAATTTTGCGAATTTTGGTGGTATTGACCTTTGCTAAACTCTTGACACC
>QEAN01000002.1:148163-149641_128
CACAGGGGTTTTACTCATTGTGTGCCTCTCGAACTTACCTTGGACTCTTGTGCTGAGCCAAAAGGGGCACCACGTTTCTT
>QEAN01000002.1:148163-149641_256
TGATGTTGGTGCCCGCGTCTCATCAAAGTAGTGGAGTTTCCCACCTTCACCAGGTTGTGGTTGATCGGAAAACCTATGTT
>QEAN01000002.1:148163-149641_384
TCATACGCGTATGAAATGGTTAACTTGTCTTCCCATTCCTTATTCAGACAACTGGACACAATCCTCAGAATCAGCTTGGT
>QEAN01000002.1:148163-149641_512
GTTTATTGAAGGTGCAGCGCTTACCAGCTGCTTCGTCAGCAGAAAATCCGTGCTCGTCACGTCTGGCCGAATCGAATATT
>QEAN01000002.1:148163-149641_640
GGATGGATGCGCAGTTCATTTCTAGAGGAAAAAAGTTGCTCACCTTTGATTGTAACCATTGTAGTGTCTTGTCGTCATTC
>QEAN01000002.1:148163-149641_768
CGAGGGGAAACACAAGTTCAGTTGAAAGGAAAATGTGTCTCGCACCTTTGGTATCACATATGGCACTCAAAGCCTCCCAT
>QEAN01000002.1:148163-149641_896
ATATCGTCCAATGATGAAAATACGCCGTCTGAATCAGCAGTCTATGATAATGTCCGGCAATCAACGGAAGCCTGCAGGCT
>QEAN01000002.1:148163-149641_1024
GCGCAATTTGGCCAAAGTTGGCAATATGAGAAACAACGGATCGAAGGGCGAGGCCATGAAGAAGCTGCCGTCTATACGTA
>QEAN01000002.1:148163-149641_1152
GTAACGAACCTTGAATGACCGAATTCCCACATAACCAGGATCTGGTATTTGCAGAATCAACCCTTTGCAGCTCTAGCAAG
>QEAN01000002.1:148163-149641_1280
GTTCCAAATGTCTCAATGTTGGCAATGAAGGAATACAGATGTGATGTTTACATGGCTCATTTACCTGTGCGAGGATGTGG
>QEAN01000002.1:148163-149641_1398
TATGGTGTGTGTCTGTGAGCCGACGCTAGTGGTCTGACTATGGAGGACTCACTCTTCCTAAGAATGCAAATATGAGGCAT
>QEAN01000002.1:149974-151646_0
TGTCGGGGCGAATTTTCTCAAGATACCCTCAGACGGGGCTGGCCAAGCGCACGTAGGACTCGTCTTTGCAGTGCCTATTT
>QEAN01000002.1:149974-151646_123
TCGGTCCATGGCGGCAGGAGAGACATCTGCTCAGTAAGCTCATCACCATCATTCAGGAGTTATAGCTGCTATCAGGTATG
>QEAN01000002.1:149974-151646_246
TGCTCTGTCACGAACGCCGGCCATCATCAACTGACTAGTCTTTTTCTGCGACCAGTTACCACGTCACTCTACAAAGATGC
>QEAN01000002.1:149974-151646_369
ATTAGGTCTACCTGGCACGCGGTCATATTCAGTATACGGTGTTACGATATGGCCTGACTCTTGGACTCTCGGTGGTGAAC
>QEAN01000002.1:149974-151646_492
CGGTCAAGCGAAATCGTCCAGTATAGGTGCATTACCGAATACCACGACACCACATCAAACACCCGTCGAACCAGTTCAAC
>QEAN01000002.1:149974-151646_615
CGTGGATGAAACAATTCAAGAATTCATCCCAGAAGTAGCCCAGCAAGCGCTCCCTGCCATCACGAAACTCGGAGACCTCG
>QEAN01000002.1:149974-151646_738
ACGGCTCCTCGAACTCATACACGTCACCACCGGATTGCCATGGTGGGGCACCATCGTGCTCTCGACGCTCACCATCCGAT
>QEAN01000002.1:149974-151646_861
CAGAATGAACAATATACGGCCCGAGCTTGAGAAGCTGACTGAACGTCGGAAACGAGCGTCCTTGGTTGGCGATGAGGCCG
>QEAN01000002.1:149974-151646_984
TGCGGGTGTCAACCCGCTCGTCATGCTGGTGCCGACTGTGGTGCAGGGGACGGTATTTGTGAGTTTTTTTTTCGCTGTGC
>QEAN01000002.1:149974-151646_1107
TGTGTTATGGTTTACGGATTTGACGACACATGATCCATACTATGTGCTGCCGATAGTCGCGTCTGTTTCGATGATGGGGG
>QEAN01000002.1:149974-151646_1230
CGGATGGTGACAGTACTGATATAATAGACAATGACTGGTGCGCCAGGCGCTCAGTCAGCTGCACATGGAGCTGCTGTCAA
>QEAN01000002.1:149974-151646_1353
TCCAGTTTCCCTGCTGTAAGTCTAGGCCGTCTTTATCAATTTACAGCCCATAATAACAGACAATTGTCGTTAGGGCGTAT
>QEAN01000002.1:149974-151646_1476
ATTCCTACTAAGACAGCCGAGTGTTAAAAAGTACTTTGAAATACCAGAGACGATTCATCATGCTGTAAAGACCAACACTA
>QEAN01000002.1:149974-151646_1592
ATCAGATGGTGGATGATGTTAGAAAGAGGTTGGGTCAAAAGGATGGGACGAATGCTAGTATCAGCAGTATCAGAAAGTAG
>QEAN01000002.1:152078-153697_0
CATTCCTCATCTACATGATAGGCAGTTGTTAGGTCGATCAAATCCTCGCACAAGTCGCGATCACTAGTCAGATAGCATAC
>QEAN01000002.1:152078-153697_129
CTGCTCCAAGGTCAGTTTTGCTTGCTTGTAACTCTTTAGTTTCGCCTTGACTTCAGCCGATAGTGACTTCCGTTCCTTCT
>QEAN01000002.1:152078-153697_258
ATAGAGGCAGAAACAGAACAAAGGACTGCGTTGGCTGCATATCCGTACCTGCTCGAATCGCCGCATGAGCTTTTGTGTAA
>QEAN01000002.1:152078-153697_387
AGTGTTTCTTGTACGCTTCTTCATCATCCTCTTGAAGTGATTCCATGTATTCACCGACATGACCACCATAGATATACTTC
>QEAN01000002.1:152078-153697_516
ATCTGTTTTCAGAGTGGGGAACGTAGATACCACCGTCTGCTGCACCCTTTAATGCCGCGAATACCCTTGCACCGGTTGTG
>QEAN01000002.1:152078-153697_645
CGTCAACTGGTTCGACATCGTACTTGTTACCATCAACGTTGGTGTTTCCTTCATACCGAGAGTCGAGGCCAAGTTTATGG
>QEAN01000002.1:152078-153697_774
ACGTGCGTACATGTTAGTTGTATTGAGAATCTGATTCATATATGTTGCGGGAAGTATGTACCGGCAGACCAGTTGGTCAG
>QEAN01000002.1:152078-153697_903
AATATGTAGTCTCCGTTAATCTTAGAGTATACGACTTGTACGGTGATATCCTTGTTGGTAAATCGAACAACGAGTCTATA
>QEAN01000002.1:152078-153697_1032
GCATAGTAGTCAGTTTTGCCCTCTGTATGCGAGAAGAGTATGACAGGTTAGTACCGAGGCGCAGCAAAGTGGCAACTGCT
>QEAN01000002.1:152078-153697_1161
TGCAAGATTTCGTCGTCATTGTTGAAATCCGTTGAACTATGGGATCATCATCCAATACTCTGCGTATTCTATTGGGCTCT
>QEAN01000002.1:152078-153697_1290
TTGACTTGGTATCGCTTGAAGTAAGCTTTGGTCTTTTGTTGCTTGACGAAAGGCTAATTGAATGGTTGAGCAAGGGTTAG
>QEAN01000002.1:152078-153697_1419
TGCCCAGATTATAGCCTCGGCATTGCAGATGGAGCATGGTTGAGAACATTGCGTCTGTCAAGAGCAGTGGTACATCAACT
>QEAN01000002.1:152078-153697_1539
ACTCCACTCACTGATGACAGTGACCACAGTTCGTAGTACGTCAGTGCAATTCAAGGATATAATGGTACGATCCTTACCAT
>QEAN01000002.1:153867-154624_0
TGGTGAGCATACCAGTAAGGCATGTTTATTCTCGATAGAACTGGAGGCCAATCAGGACTTGTAGTCGTCATGAGGAGAAA
>QEAN01000002.1:153867-154624_113
ATCCGTGGAGTGACAGTAGTCCATCAGAGTTAGAGCAGCTTACCCAGGCTCCGTTGTGGCACATTAGTGGATGGGACGAC
>QEAN01000002.1:153867-154624_226
AAAGGGCACCCATGGACATCAAATCGAACCAACTCACCAATACCCCACCTAGTTCCAAAGATACGTAGAAGTAGGCCGTG
>QEAN01000002.1:153867-154624_339
AAATAGCGGTCATCGTGGACATTGTTGACCACTCTCGAGTCTTGATTGATGGTCCAACGACCGATGTCGAGAGACAAGTA
>QEAN01000002.1:153867-154624_452
AAGGTTGACAACGTGCCTCGAGCTACCGGCACTGTTTACTTGAAAAGTCTTTTGACAAATCAAGACATATGGGGCAAATG
>QEAN01000002.1:153867-154624_565
AAGGAAAGTCAGATCCACTCTGACGGATTTCGATCGATTCAGAATTATGGTAGCGAAGAAGGAGGTACGTCAGTCGGTCT
>QEAN01000002.1:153867-154624_677
TGCGTTCGAGAAACTGACAGGTCATAACATTGTCACCATAGAGACGCGCCATCATTGGCCGCACTTCCTTGTCGTCATAG
>QEAN01000002.1:155702-157019_0
TACAACTGACCACACTTGTCAATGACAATCTTGGCTGACGTTTTTCCAGATTGAGATCCGTAGGTTTCAATCTGCTTAAC
>QEAN01000002.1:155702-157019_124
TCTAGTCAATGAAAACAATGCCAACTTACCCTCTACAACGCTACCAAATACGACGTGCTTGCCGTCTAGCCAGGCTGTCT
>QEAN01000002.1:155702-157019_248
TAAAATAGTTTCTCATGCGACCACGCCACTCACAAGAATTGAGAGCCGTTGGTGTTGGGACCAGCGTTAGCCATACTATC
>QEAN01000002.1:155702-157019_372
TCAACTCTACCTTAGGATTCCAGGACCTATTGAACGATAGATAGTCGATACATAGTAGTAATCCGCTGTTTAATAAATGA
>QEAN01000002.1:155702-157019_496
TTCACCGTAGATTGATTTACCACCGGTTCCGTTATGATTGGTAAAGTCACCACCTTGACACCTACGTGATGTATGCTTTT
>QEAN01000002.1:155702-157019_620
TGAATTGTGGGATAACCCGGTGGAATGAGGATCCTGTGACGTTGCGGAGGGTGAACTCCAATCGACACTGCGACCACAAT
>QEAN01000002.1:155702-157019_744
AGTACACAAAGCACGGAAATTTTCAGCTGTGGAAAATCTCACGATTAGTATTGGACATTCATTAGGATGTGTGGATTATA
>QEAN01000002.1:155702-157019_868
CGCTGCGAATCTGTTAACATCCAGCGAAGAAAACACAAAATCAATGTTTGGTGATGGAAGCATACCTCCATTACGATACG
>QEAN01000002.1:155702-157019_992
GAAAAGCCATGTTGTTTGCTGAATAGTAGCGCAAGTGTCGAGATAGCACAGGTGGATGGATGAATGTGTATGAGAGACGT
>QEAN01000002.1:155702-157019_1116
TTAGTTTGATAAGATGGATTGATGGATGGATAGGAGTATATATGGTTGATGAGGTGAATACTTGTTAGCTACAATGTTAG
>QEAN01000002.1:155702-157019_1237
GTTTCCCATGCGACAAGTTTTTCCACGAAAGTTACTAAGTAGTTATATCATCGATGCTTACCTTGCTTTCGGTGTTCCAA
>QEAN01000002.1:157490-160245_0
CATTGTTGACCAAGACAAAAGTCCACGTGCTTATTAACCCCGACCAAATCATCCACTCTCGCATCTGCAATCGTCTTCTT
>QEAN01000002.1:157490-160245_128
TTCCCTCTTACTCACACTTTTGCCACCCTTCTCCTTAGCATTAGCACCCCTCAGTAACGTCCTGAATGCATCACTAGATG
>QEAN01000002.1:157490-160245_256
ACGCTTGATTTGCGCCAATTTCTCTGATAGTCCCGCGATTTAGACAAACGTCTACATGGCCATTGACACCTCGTAGATCA
>QEAN01000002.1:157490-160245_384
AACCGATGTGGTGGGATTGTAGGAAGAGGAGGTTGATAATCCAAGCTTTCGGTTGATATGGTTAGTAACCTGGAATTATC
>QEAN01000002.1:157490-160245_512
GCGTACCTAAAAGTTGCCACCTTAGCTCAAGTACGAGCAAAGAAAGCAAGAATGGTATCGAAAGATTACTTACAAAGCTA
>QEAN01000002.1:157490-160245_640
GGCCTATCGCCAGATGATCCTTCAATGGCTTGTCTTTTCCTTGAACCTTCACTGTCATTCCCATCTGCCGCTTCACTTTC
>QEAN01000002.1:157490-160245_768
TTTGGTAGGTGATGATGCTATCTAGGTGTGGCAATGTCGTCAGTGGACATCTCGAGGTGAAAAGCGAGGTTGCGCACGCA
>QEAN01000002.1:157490-160245_896
TCTTTATCATCCTAGAACTCAATTTCGACAATCCAATACCCATCAGCCTAACTTCCAAATCAGGTCGCTCTTGCAGCTCC
>QEAN01000002.1:157490-160245_1024
ATAGGAGAAGGTAATGCTTTTTGACGAGTCCATGATTCGAAGTTTGAAGCCTTGATTCGAATCGTCAATGTTTGACCCTA
>QEAN01000002.1:157490-160245_1152
GTCCAAACCTTCAGTTTCTCCTTTGCCAAATCATCAGCGAGCATACTAGCTAGCTCCCGCATCTTATCATACATTGCATC
>QEAN01000002.1:157490-160245_1280
TTCCCAAGTGGGATCCACCGTCGTGCTGCCAATTCCCAGAGCAACACGGATCAAAAAGTCTGTAAGCGCCGGAGTAGATA
>QEAN01000002.1:157490-160245_1408
GTCAACGGGCAATAAGCAACGACCAAAGGGTTCATATGGAAACATACCAAGTCGCCAACAGTCTTGATGCCTAAGGCATG
>QEAN01000002.1:157490-160245_1536
CAAGCACTGGTTATTCAAAGGAGCTGGAACTGATTCATCTCCTAGTAAAACCTTTCGGACAGGCAGCGTCTGTAGGTACG
>QEAN01000002.1:157490-160245_1664
TATTAACGTCTGTAGCAATTTCTGTATGTGTGCAAAACATTCTCGTTACGCTGTCATACTAACATTCGCGTCCGCCGGAA
>QEAN01000002.1:157490-160245_1792
CCAGCTGAAGCAGTCAGACTCGTTTCCCTTTGAGTGTACGGCACAAACTGTCAACCAAGGCCAACTGTCGTGAGGAAACA
>QEAN01000002.1:157490-160245_1920
CAGCAACAACCTCTTCCACACTCTGTTCCGAATGCTGCTTCATATATTGCGTAATATTCAAGTAGGCCTCATCTAATGAT
>QEAN01000002.1:157490-160245_2048
GGCTGCAATTCATAGACCTACGCATAATTTGGATCATAACGAGCTAAGACCGCACGAATCATCATCGACATCCGCGTATA
>QEAN01000002.1:157490-160245_2176
AGCTATATATCCGGGCATAGCTGACCTCACGCCAAACTGTCTAGGATTGAAAAGGGGTTTCAATGCACGATCCAGGTACA
>QEAN01000002.1:157490-160245_2304
GTTGTGATCATATCCACGCCTCCAACCGCCATGGGTCTAGTTTTCAGTTCGGGCTGATCCAACTCTTCGACGGAAGCGTA
>QEAN01000002.1:157490-160245_2432
TGTTTCCATCTGCTTGATCTTATCAGCTAGGACCATCTTCTCTCTGGTTAGATCCAGCTGTTTCAATCGCTCGGCTTTCT
>QEAN01000002.1:157490-160245_2560
CGCGCTGGTGGAATCGGGATCCGTGACTCATTTCGAGTATAACTCTATTAACATGGTCTTTATCAACATTCTGCATACCT
>QEAN01000002.1:157490-160245_2675
GCTAAGGACCTGATGTTTGGATGTGTCCTCGTTCGTAGTGCGATCAGTGGCTGGACCGACTGGAGCGTCCGTATAGTCAT
>QEAN01000002.1:160673-166951_0
CACTTGAGGCCCCTTACAAAGTTAGTAACATCCAAGTCATCGTATTCGCTTTCCGCCCACAGCTCCGACAAGTTCTCAAG
>QEAN01000002.1:160673-166951_122
TGCACCGGTATTATTTGCTGTGCCTGAACCACCGGAATCTACCCTGAATAGATCCAATACTTGATCATTTTCACCAATAG
>QEAN01000002.1:160673-166951_244
TATTGAGCTTGAACTTTTGCAGACTATGTGGGACAGAGTGTGTTGGAATGGTGGTCAGATACGTCAGGTAGGTCAATTCT
>QEAN01000002.1:160673-166951_366
CGATACACATTCACAACTCTCTTCTGCCCGATCCGATGCGCACGATCCATGGCTTGCAAATCCTTCATTGGATTCCAATC
>QEAN01000002.1:160673-166951_488
TCCCAGACCACCAACATGTGTCGTCAAGAGCAACACGTCAATCGAGGGATCTTTGTTGAAACGCGTCACAATATCATGAC
>QEAN01000002.1:160673-166951_610
CCCCAGGCATAAGTTTCTTGAATAGACCATCTTCAATCAAATCCAGCATGGACTTGAGTTGACAAAATACAAGAGCTCGG
>QEAN01000002.1:160673-166951_732
TCTTTCGCACTGGTGACCTCACTCACACCAATACCGCATTCCATCAAGAGTTCCCTGTGAAGATACAAAGTCGTCAGCCG
>QEAN01000002.1:160673-166951_854
TCGAGTTTCGGCGCATGCTTCACATCGCGTATATCGCTCCCGTCTTTTTCCAAGTGATTCATTACTTGATCATACTTTGG
>QEAN01000002.1:160673-166951_976
GCGCAGATATTGGAGCGCTTGGAACACATGTTGACCTTTCTGTGTTGCTTTGGAAGTATCATCGCTACTATCATCTGTCA
>QEAN01000002.1:160673-166951_1098
CGTCATAGAGCATCCTCTGAACTTGCGATAGGTCACAATAGTAGTCCTATGGGAAGAGAGTTTCTCAGCGGGCATACGGA
>QEAN01000002.1:160673-166951_1220
TGGTAGATCATGCAGCACATGTTCCTTCATTCGTCGTAACAAGAATGGCAACACTTGACGATGAAGGGATTCTAAGGCCA
>QEAN01000002.1:160673-166951_1342
GAGATGCTTGAATGGGCTTACTGTACATCTCGTTAAAACGGCTGGCCATGTTAGATTATGTTAGCAACTTTTGACATGAC
>QEAN01000002.1:160673-166951_1464
CTGGCATTAAAAAATCAAACAAGGACCACAGCTCCAATACGCGGTTTTGAATGGGAGTACCCGACAAAATCAATCGATGT
>QEAN01000002.1:160673-166951_1586
GCATTGCGAATTACATGACCTTCATCCAACACACAATAGTTCCACGAAATGGATGAAAGATCATCAATATCGTTCCGTAT
>QEAN01000002.1:160673-166951_1708
TCCTCGAAGCCTATGAAAATAAGGTTGGCATCAAATGTCAACTCAGTACGCAAGAGGCTTACTTGACTCTATCAACTGCA
>QEAN01000002.1:160673-166951_1830
TGAATCTCGTAATACCAATGAGAAGTCAAAGTAGGCGGACACACCACCAAATTGGGTAGATGTTCGTCAGCAGCTAAATG
>QEAN01000002.1:160673-166951_1952
AATAACACATATTGTTTGCAGAGTCTTTCCTAATCCCATGTCTGGTTGGATCAAACAGATTATGTCAGCAACAGTTGTAC
>QEAN01000002.1:160673-166951_2074
AGAATACCATGAAGACCGAATCGATTCAAAAACCACAACCAGCTTACCCCCTCACGTTGGTATGTTCTCAGTTCCGCCTT
>QEAN01000002.1:160673-166951_2196
AGCGCCAACAAGTTGAGCAACAAAATGCCGTTCTTGATTTCTCTGAGCAATCATATCTTGGGGAAACCCTTCGGGATCCG
>QEAN01000002.1:160673-166951_2318
AACTTTGAGATGCTAATTGGCGTACAGTTGTATCCTGATCAGACATTCTCCCAAGTGTTGGTACAATCAAGAAGGTAATA
>QEAN01000002.1:160673-166951_2440
ACACACTCCTATTACAAGTGAAAGCATGTCAAGATGCAACAAAACAGATGCGACGTGACGATCATCCGAGCACTCACCAC
>QEAN01000002.1:160673-166951_2562
CGGTAAAACACCATCTACCACCACCCTCATGGTAATAGCTGGTAATACAACAGCGGCAGAAGCCATACATTTAGCAGCAA
>QEAN01000002.1:160673-166951_2684
CGGCTGGCAACAATGAAGCGACGTGCTGTTGTAAGCTTGTGTCCAAATGAGGTATTAAAATGCTCGTGGTATTCATAGCT
>QEAN01000002.1:160673-166951_2806
TCTATAGGGCTAGTTTGTTGGTGCTGGAGAAACGGCAGTAGTGGATCATTCAAAGTACTCCATAAGCGTGGAAGAGCTTC
>QEAN01000002.1:160673-166951_2928
AAATCCAGCACCTCGTCTAGCTATTGATTCACTACCACCATCCAACTCATCCACACAAGCAGCATCGTTGATAAGATTTG
>QEAN01000002.1:160673-166951_3050
TGGCAGCTTTCTTGAAATCCGCAACAGTAACTTGTGACTCTATTACTTTCAATGAAACGACTCCATCAAGCAAAGTCAAC
>QEAN01000002.1:160673-166951_3172
TTTAACACTTTATCGGCAATAGCGGCAGACCTTGCTTCCTTGAGGCATGCCTCAATCAGGCAGGCTACACCATGACCCGA
>QEAN01000002.1:160673-166951_3294
CATGAGTGACCGGACTATTGGGTTTACTTTACTAGGTAGAGAATTCAACTGCAATACTGACGCAGCAGCTGCAGCCAGTA
>QEAN01000002.1:160673-166951_3416
TCAAAGCTCGAGCAGTTGCCAGAAGTGGTTGCAGGACGGTTTTGCGATTCGCATCCAACATAAGCGATGCTTGATTAAGA
>QEAN01000002.1:160673-166951_3538
GATTGCATTGGAGGTGGTGGCCGATTTGGTAATGGTGGTAATATTGGCAGACCGGATGGTGCTGCTTGAGCAACAGCAAA
>QEAN01000002.1:160673-166951_3660
GTACAATATCTGTTGTCCTGAATCCGCTACGAGCAGATGTTGTGACAAGGCATGATGCAGGGTCGCAGCAATTGCTAGTT
>QEAN01000002.1:160673-166951_3782
CACACTCTTCAATCATTATGCTGCTGTATATACGATGGGCGGCCATTCCACTTGATGCATATGCTGGTAACTGCTGTTGC
>QEAN01000002.1:160673-166951_3904
AAAGAATACCCTAAAGCTTGCAAAGCCCTGATACGACCATAAAAAATATCAGAGTACCGTGCCACAGTTAGGTCTTGAGT
>QEAN01000002.1:160673-166951_4026
TTTATTGGACTCCTGACTTGGTAAGAGGAAAAGCCGTAGCTCAAATGGTGTACCTATAGGAGACATGACAATGCTCAGTA
>QEAN01000002.1:160673-166951_4148
GAATCTATCATTTATTGGGACTCTTAATGATAATTGCATGGGCTCAGATAAATGAATTATACCTTACTTTCAGGCAATCA
>QEAN01000002.1:160673-166951_4270
GCATGCTCCTCCAGCACAAAATTCTGAAATACCAGCCGTAACAAATCAATGGAAATCCATCTCGCATCTCCTGGCTGATG
>QEAN01000002.1:160673-166951_4392
AGCACTACCATGTCGAAAAAACGGATATAGCCTTGGAATCAATATCGCAAGATTGACATTTGACTTTTCCATTGCATCTA
>QEAN01000002.1:160673-166951_4514
CGGGTGCTGTAGCTGCAGCAATATCGTCTAAATGGAGCAATGATTCCCATAATGACGATACTATCGATTGATAAATCACA
>QEAN01000002.1:160673-166951_4636
AAGGTTGCGGACGATACAGCTCTCACATCGTCTTCCTGATCCCTCAGGCTAGCGGAGGGTAAGGGTTAGTACTAGAACGG
>QEAN01000002.1:160673-166951_4758
GAAACACTCTTGATTCACTCGATAAGGACTTATCAATTAACAAAGCTCCAACCAAATCTTGTCGTACTGCCATCAGATAT
>QEAN01000002.1:160673-166951_4880
AGTTCAGCTTCGCTAAAAGCTCGACCATTGGGTATCATCTCGCTGGAATCGGCCAGGAGAATTAATCCCTTATTTACGAT
>QEAN01000002.1:160673-166951_5002
CAAAGTCTGCGAGGCGGTTTCTACTACAGGCAAGACAACCAATTCACCAACAAAATCAGCAAACCTATCTAGTGTTAGTA
>QEAN01000002.1:160673-166951_5124
GACGGCGATGATTTGTTTGCTTATCTGTGCCTATTACCATGCCTGCACCTGATCCCGAAACCTTTATAATATCTCTCAGA
>QEAN01000002.1:160673-166951_5246
AAGTCTAGAAACAGTTGCTCACAAACACCTTCAAACGGCCATTCATCCCCAGAAGAGAATACTTGAGAGAAATTAGCCGA
>QEAN01000002.1:160673-166951_5368
CTTGTCTACCGCATTGTCCTTGGCAGATGTATCAATACTGTCTACACCATCGTCGGATTCTTGTTTTATCTTGACTTTGG
>QEAN01000002.1:160673-166951_5490
CTGACGATGCGCCTATGTCTGTTGCTACGACTCTGTTTGGGAATTCGTTTAGCCACGTCAACTCGCAAAGCAAGGAATGG
>QEAN01000002.1:160673-166951_5612
CTTTAGCTTTTCGTTTCCGTGCAAGAAGCTCTCGTTTACTCAACGTAGTTGTATCGGCATCTAGTGGTAGGTCCCTACTT
>QEAN01000002.1:160673-166951_5734
AAAGGGACATATTGACCTTGCTTGTGACTTTCCAGTCGTCAATTCCTTTGGCATGACGCCTTTGCTGACTTGCGGTTTGG
>QEAN01000002.1:160673-166951_5856
CTACATTGTTGCCATGTCAGCGCATCTGATGAAAAAATTGTAGACTCCTACCGTAATCGCACTAGAAATGTACCATCCAT
>QEAN01000002.1:160673-166951_5978
CTGCAGCGCAATACGTTCTTTGGGATCTAAGTCGGACAAGTCCACATCATCGTATTCCTGCCCAGCACTGGCAACCAAAG
>QEAN01000002.1:160673-166951_6100
AGCTCAAGAAATCTAAGTCTGAATCTTCTGCTATTAGGTCCGTGTTGTTTGTCTCTGGTGGATTCCAAGAAGGCACGTTT
>QEAN01000002.1:160673-166951_6198
GCTTGACTTGCGGCTACTCGTGTTTCCCAACTATTGCTACGTAAATGAACCAGCACCTGTACATTATGACTGTCACTCAG
>QEAN01000003.1:60-3173_0
TAGTACGGTCTGAATTTGCGTCCGCTCTTGAGAGCCGCAATACGAACTTTGTCTTCATCAAATTTCTTTCTGAGCTCAGA
>QEAN01000003.1:60-3173_124
GGTGACAGTGGATGGCGTGAGACTGCATATCGGGTATCGACTCATTCCCTTTGCGACATGTATGTTCTACCAATCATCTC
>QEAN01000003.1:60-3173_248
TTGACCTGGAACCTATAAAAGTTCTGCAGCTCTCTCTTCTTTGGTTTCAGATCCCGGACCTCGTCGGCTTTAGCGGCGGT
>QEAN01000003.1:60-3173_372
AGGCTCGTGTTACGAGAACAAATCCATCTTCATCGGGGACATTACGTTTGGATTTGGCAGCTCTGTGGGCGTCTCGTTGA
>QEAN01000003.1:60-3173_496
CGCAGCGACTGGTGGATAGAGTTCGTCTTGTTCTTGCTGCCATTCTATGACAGGTATGGTAGTGTCATTAGCCACGAAGG
>QEAN01000003.1:60-3173_620
GTTGGACCATCCCACCATGGCCGACCATATCCACATCATGATGGTCTTGGGTATCAGCAGCGACATCGCGGCCATCCTCA
>QEAN01000003.1:60-3173_744
CAACGCCGTGTCCACTCCGCTCTCGTCGTCGAACACAAGATGCGCAGTTCGACCCAAAGCATTGCTCCGGATGTTATCAT
>QEAN01000003.1:60-3173_868
AGGCTTCTGAAATGACTTAGAGTGGCGTCTACGGGTATATTTGCTACAAAGAGTGTCCTGTCTGCTGGATACTGTTGCGT
>QEAN01000003.1:60-3173_992
GTAGCAAATGATGTGTGACGTCAAGTGACTTGAGCGTTGGTTGATGATGGCTGATGAGCGGCATGGGGCGGGAGGATATG
>QEAN01000003.1:60-3173_1116
AACTCGGAGGGTGTCGGGGGTTGCAACATCGGTATTCTGGGGCAGGGCAGGTTTTGAGACAGCCGGTTTTGGTTGAGCGG
>QEAN01000003.1:60-3173_1240
TGAGAGGCGCTGGCGTTGGAGTGCAGTCTCGCCAGACTTCTCTTCCTCTTGGACATGCTGGTCGCTGCTGTCTGTGCCGA
>QEAN01000003.1:60-3173_1364
CCCTGATCAACTACCACGCGCACCAGAGGCATGGCTTGGACTGCGGCGTCCCTCATCGATATCGAGCCATCGGTGCGCAA
>QEAN01000003.1:60-3173_1488
ATGCGATGGTGCTTGTGCGGGAACGAACCGACGCCCTCGTCGTGCATCAACTAGTGCCCGTGCACATCCGCTATCAAGAA
>QEAN01000003.1:60-3173_1612
TGAAGGCGAAGCCAATGGTAATTTTTATATTTCGGCTTCAACAGAAAGGGGGCCATCAACGACTCGATGACGACATATGA
>QEAN01000003.1:60-3173_1727
TGAAAAGAAAAAATTTAAGCAAAGCTGCATATTAACAACTTGACACACAGACTTGCATCGCGACCATATTAGACCTTTGA
>QEAN01000003.1:60-3173_2593
CTTAAACATGTGGGGTTTGTTTTGAGCTGTGGAAGACATGCGCGCTCGCTCCTGGGCACTGGTGTTGATGTCGATTATGG
>QEAN01000003.1:60-3173_2703
TGATGTACATAAATCGAGCACCGAGGGAGGTAGTGGGCAAGGGAGAGAAGGAGGCGGCTTTGACATTCCGAGGAGGGCTC
>QEAN01000003.1:60-3173_2813
GATGCAGCGACTTGTTGGTAGACGTTGCGGATTTCAGAGCCCTAGTAGTAGAATCACCAGTTGAGTAGTGATTCGCGATT
>QEAN01000003.1:60-3173_2923
GGGATTTCTTGGTCCATTTCAAGCCCTTATCCTCATCCCGCAACGAGCGCAACGGTACTGATCCTTTTCCATGTCCAGTC
>QEAN01000003.1:60-3173_3033
AAGCCGGTTCCATCGGACTTGGCGCAGAGTTCGTCTATGAGCCTGACCCCACAGGCATTGAGAATGCTGAATAGAAGCAT
>QEAN01000003.1:3284-3851_0
TGGCTGCCATATCCGCACCTGCTCAGTACGGAACCGCCGCGCCACCGCCCATATCTCCATCCAAGCCAGACTGCCAAGCC
>QEAN01000003.1:3284-3851_122
AGCGTCCAAGAACGGGTACGTTGTGCATCCTGCGGTCCCTGCGCCAGATCACCCATGGTCTACTACGGATCTATACGAAT
>QEAN01000003.1:3284-3851_244
TGGACGCCATGCAAGCTGAGAGTCTGTTTGCCTTGTTTGCGGCTCTGGCGGCCAAGGATCACCATGGCGCATTGGCCATC
>QEAN01000003.1:3284-3851_366
GCATCCTCATGCTGCATCCATCCAGTGCTTTCAGAAACGGGACCCTCGCAGTTGATGGACCAGTATGTCCCGCTGCTGGA
>QEAN01000003.1:3284-3851_487
CCCAAGACAGTACCGACGAGTCGGAAAACGATGATGACCAAGAAGAAGAGAGTGGTGGATCAGACGACGGAGACAAATAG
>QEAN01000003.1:4018-5942_0
TACTTTGACAATGCTGGCTCTCCTTCCAAAAGACTATACAACAATTCAATCTCATCCTTCCAGACCTTCCCACTCTCATC
>QEAN01000003.1:4018-5942_132
TTCATCAAACATCTAAATGCTTCCAATCCCATTTTGCCCTTTCCAATGTTTTCATGGCGATCCAACTTGTTTGCCAGACC
>QEAN01000003.1:4018-5942_264
TGCCCCTGCATGCTCACCTTCTTTGCAATCATTAATATGAATGGCCTTCAAAAACTGGAACCCCACAATGTCACCAAAAT
>QEAN01000003.1:4018-5942_396
CCACAAATGACAGGTATCTAGACAAATCCCTATTCTGCTCTTGTCTTTGATTCCGTCCACCATTGCCTACTCCAAGGTAG
>QEAN01000003.1:4018-5942_528
GTTGCTCAAAAGTTTTCCCCATAACTGCACCTTGTCCAGCCATATTCTCAATCACAATAGTGACAAACGTGGTTTCATTC
>QEAN01000003.1:4018-5942_660
ACCCGTTCTTCGTACTTCCAGGACTGTAATGTTCAGTATGCCAGATTGGATTATCATCATCAAGGCAGCACACACTGCCC
>QEAN01000003.1:4018-5942_792
CCAATCCCAAGCATCTCGCATCTCCTCAAATCATCCAAAAGCGACTCGTAGCCCTTGTCTCTCATGGCTTTGTCCGATGT
>QEAN01000003.1:4018-5942_924
AACCCAGCTGCTGCACAGGCGTTTTTGAATCGGTCTGATGCGCCATCGGGATACGGTCCCGAATCCCACCTGCGCTGATT
>QEAN01000003.1:4018-5942_1056
AGATGGCGTGACGACCTAGAAAAAGCCGTTCATACAATCGGCCATAGAGGCTCAGAATGGATACATACCCGACATGAACA
>QEAN01000003.1:4018-5942_1188
CGTACTTCCCAGTCCGCCTAGCACGTTCCCAATACTTTTCCATCATGGCTCCAAAGACCTCTAATCGGGCACTATCGCCG
>QEAN01000003.1:4018-5942_1320
GAGCTTTGGCGTGCGAAAATACCCTATTTGGTTTCTTTTTACCACCATTCTTCTTCCTGTACTTTTTCTTCGCGCCACCG
>QEAN01000003.1:4018-5942_1452
TTCCGTCATTGTCCGATTCGTCCTTTGACGAACTCTTGGATGCCTCCCTTGCTCGGTTGGGTCTAGCGGGCTGAACTACT
>QEAN01000003.1:4018-5942_1584
TCTTTTTGCTGATCCGAGACGTCTTGGTTGGGCTGCTCCGCTTGGCCCTTTTAGCTGACCTTATGACTTCCGCACCCTCG
>QEAN01000003.1:4018-5942_1716
ACGACGGAGCTGGTCTCTTCTTATGAGTCAGCGCACGGTCATGCTTATTCTCGGCTACTGAGCTTGTTTCCATTTGTCCT
>QEAN01000003.1:4018-5942_1844
TCTGACATTGTTGTAAAAGATGGCTCTGGCAGGGTATGAGGTTCAGCGGTGGTGACTGTTGCGGATGCTTGGATTTGCAT
>QEAN01000003.1:6723-7127_0
TGACTGATTTCGCTAAACGGCCATTCTTGATCATCCTCCATTATTTTATCCTGCCATTTTGCCAAGGTGCCATGTACGGA
>QEAN01000003.1:6723-7127_108
TGAGAAAGTGGTTTGGGGATATGGTGACCCCTCCTGTCAGTACTAGCGCAACGGTGATCAAGAAGAACCTGTTGAATAAT
>QEAN01000003.1:6723-7127_216
GCTCCCCTCGTGAAGACGAAATGGAATGGAAACATGTTGTGGAGGCCATATTTGGTCATGTTGATGCCCCCGCTACTAGT
>QEAN01000003.1:6723-7127_324
ATACAAAAACAACTGTTGGTAGTCTGGCTATAGGTGCTGGTAACAGCTGGGGAAGGAGTGTTTACATACCATCTTGGTAA
>QEAN01000003.1:7499-10047_0
TAACGTTGACCTGCTTCTTTAGCTGAACCAGTAGAAGCCGACCGACCCTGAACTGCAAATTGCACAGAAGCACGAGTTTG
>QEAN01000003.1:7499-10047_124
CTCCCTGCTGTATTAGTTGAGTGGCAGTGAGTTGTGCTTGAGGAGTAATTCGTTGTCCTTGAGAAGCTACTACTGCTGCG
>QEAN01000003.1:7499-10047_248
CGATACTGATTCCCGCGAGGTGTTAGATGAATATGCACCATGAGAGGACGGTTGTTGGTGACGATGGAGGCTGCTACTAC
>QEAN01000003.1:7499-10047_372
GGAGTTACAGACGAGTAGACACTAGATACGATGGAAGACACCGACGATGTAAAGTTGGTACCAGGACGTGATTGTTGTTG
>QEAN01000003.1:7499-10047_496
GTCAGTACTCCATGATCATGACAAGCACTACTAGATCAGAACAGCAATGTCGAAAGGAGCGATACTTACTCTTGCTGAGG
>QEAN01000003.1:7499-10047_620
TTCACACCAGGTTTTCTTGGTTGTAAAGGTACAGGCATATCAACATGAGCAGTAAGTACATCAATATTGTCTGACTCTGA
>QEAN01000003.1:7499-10047_744
CGCAATTGTCAACACTCATTGGTGACGCAACAGAGATGTTGTAGTAGTCCATTGCATCATGAGACTTTGGTAATGGAACC
>QEAN01000003.1:7499-10047_868
GTAGAAGTTGGGGGTGCGTAAGAGAGAGACGGATTGAGGGAGTTTCGTGGATGGTGTTAGTTTCCACAGTTTTGGTTGCA
>QEAN01000003.1:7499-10047_992
TTGTAATGGGAGCAAATCATGGGCGCCAGATCAACGATACCTTTGTAAAAAGTTCTGTTGCGGTCCCACTACAGATCCAG
>QEAN01000003.1:7499-10047_1116
CTGTAGTGTTTCATCAAATAAGCAGCAATAAGTGTTCCGGTTCTGCCAAGTCCGGCTTTGCAGTGTATAGCAATGGCACC
>QEAN01000003.1:7499-10047_1240
CTGACATGTCTTCGTATCGTGGCATGTTTTTATCATTCGGGTTTCATGCACATACCTTGCCGTGTCTCGCAAAGCTCCAA
>QEAN01000003.1:7499-10047_1364
AGTACAACTCCACATGCTCTAGCCCAGCATCCACAAATCGTTTGCTTTCATATATTTTGTTGTTCAATCGCACCAAAGAT
>QEAN01000003.1:7499-10047_1488
GAATGCAGAGACCAATCTTTTCTTTTGACCGGCCAACAAAGGTCTGTCCAATTCAGATGCTTGTGGAGCAGGCATATAAG
>QEAN01000003.1:7499-10047_1612
GCCAACATTCCTGAATAAGTAGCAGCTGGACCTGGATTGTTTCTTGATGTTGCACCGGGAGTACCTGGAGCGTATGTTCC
>QEAN01000003.1:7499-10047_1736
TATCACAAATCCAGTTCATATCTCCATTTTCGACCTTTTCGTAGAATTCGTAAGCTTCTAGATCGAGTGCGTCTAAATCC
>QEAN01000003.1:7499-10047_1860
CAAGACGGTGATGTGGTATGTTGCAGCTCCATAACCTGCATCTCTATATGGTTGGAAGGGGGGGTTGATGGATTGGAAGG
>QEAN01000003.1:7499-10047_1984
TTGTCATTGTAAGTACTGGTATGCTGAACCACGGGATGCGAAAGAAATTCATTTGGTGTGCTGGAAGCCATAACATATCA
>QEAN01000003.1:7499-10047_2108
GTCATTGTCCGTATCAGTATACAAACATATCTTCTTGTTGCACGTAGCAGGATTCTATAAGCATCAGCATCATCAGCACA
>QEAN01000003.1:7499-10047_2232
GTCGTTGAGCAAGTCACAAAATCGGATAACATGAGCGAGATTGTTGGGACCAAAATCAGCGTAGAAAGCCACATAGGTCA
>QEAN01000003.1:7499-10047_2356
GGGAGCTGAGAGACAGAAAGGAAGTAGAGCTTGTCTGGTTAGTTGAGTGTGATTAATTAGTATATCATGGCAACCGATGA
>QEAN01000003.1:7499-10047_2468
ATGATTTCTTTTGCAGTAGATAGCGCATCAGGGCCTGGTAATATGTTAGTTATGAGCGGGAAGGTGGTTGCGTATGGCAT
>QEAN01000003.1:11052-11975_0
TATGAAGCTAATGGAGATATTAATCGTAGTATAGATGGCTTTGGATCAGCATTGATGTATCCTAGATGTGCAATATGTTG
>QEAN01000003.1:11052-11975_121
AGATAAAAAATACCTATAAGCAAGACGGTGGGTATGAAACCAACATGGACGGCAGTCTTGGCCCAGTCTATGAGACGGTT
>QEAN01000003.1:11052-11975_242
TTGGGGAGGGGGTTTGGTTGATGTTTGGAATGCATGGACCGACAGCCGGCCGGTACTATGGACAAGTATTGGCGGGACAC
>QEAN01000003.1:11052-11975_363
TTGCGACCACGCGATATACAAAAAGATAAACACTCGCTACAGTGCACAAGGGAGAGGGGGATAGGGAGTGGATAGATTAT
>QEAN01000003.1:11052-11975_484
ACTGTCATCAGGCCTCTGAAAGTCGTCGGGATCATAGATAACTCTAGTAGATAGTAGGGTAGGAAGCAAGTCTCAGCTAC
>QEAN01000003.1:11052-11975_605
CGATGAGAGAGCAACTAGGACATCTGGCAATGTCGTCGCCGCTAAATATATCCTCCTACGTTTGAGAATGCAGGGAGGGA
>QEAN01000003.1:11052-11975_726
GGACAGCGCACCTCGGCTATCTGGAACTTGTCGCCGCATGGACACGGGTAGGTGTATATCCTGGTCTCCTCATCGAAAAG
>QEAN01000003.1:11052-11975_843
GGCAGCGTCGGACGCAGCGAGCGAAAAGAGGCTTTGTGCTGCTTGTTGTCTGCACCTACCTCGTCATAGAAGGCGGTCAT
>QEAN01000003.1:12340-16686_0
TGAATGCCATTCTGTCCAACATAGTATATGAACTCGTGGTGCTTGCCGAGACATCTCTGAATCTGTACCTGCAAGCCAAT
>QEAN01000003.1:12340-16686_122
CGTCCACTGGCTACCAAAATACCCGTGCTGAATCTGTCGCTACCTGATGTAACTTCGGCTTGTCTAGAGGCTATAAAGAG
>QEAN01000003.1:12340-16686_244
CTACATGAAAGTATGACAATGTCATTGTCGCCCGAATCCCCTGACCTAATCTGCCATTCTATCTGCTTCTATACTAGCAA
>QEAN01000003.1:12340-16686_366
TATCAGGCCGTGGTCAATAGATTACAAGCACTGTCACCACAAGCCCCCGAACTGACGCCATTGCCCGATCTATCTGCTTA
>QEAN01000003.1:12340-16686_488
CATACCTTTGGTTGGAGTCGTCGTACCCTTTGTCCGCTAACCCCCCCCCCCACGGCAAAAAGGATATGCTTTGGAACTAA
>QEAN01000003.1:12340-16686_610
TACGTCAAATTGAATCTGGCTTGCCCGATGCTATTGTATTTCCAAACCCCGACGACGTGGATCAATGGACCTTATGGGTG
>QEAN01000003.1:12340-16686_732
AACCACGTAAATGAAGCCCAAAAAATCCTCCAAATCTACCTTAAATTCCTAGCCCCTGCTCCAGTCACATTCTTAACAAG
>QEAN01000003.1:12340-16686_854
CACCAATTTACCAAGACCACTCTCTGGAGTAACTAGTGAGCCCACCATAGCTTGTTCTGTCCCCGTGGATGTACAGTTTG
>QEAN01000003.1:12340-16686_976
CATTGTTGCCTTTTCCAAAGGGCGAGAATGAAACTCCCATTGAAAAAGGGAGGGCCCAACGAGTTGCTGAATGCTATGAT
>QEAN01000003.1:12340-16686_1098
GTTGGTGACCTAGTTGAACGGCATTATCGCCTCATCGAGGTATGTACATCGCCCAAGGTCCGGATGATCGCCTGTGCAGT
>QEAN01000003.1:12340-16686_1220
AGGTACAAAACACACGTTCCAGTCAATGAGACTCTTAAGATATCTCTCCCATGCATTCGCTTCCCTTGTCCACGCGTTTG
>QEAN01000003.1:12340-16686_1342
CAGTAGAAGCCTACCTCTTCATATTCAACACTCGCCATCACTCGGCCGTTGATCTAGAACGTAAACGGCGTGAAGATGCC
>QEAN01000003.1:12340-16686_1464
CGTAAATCTGCTGACGACAAGCGAAAATCAATGGAACGCCGTATGATGGCTGCTGCCTTGGATACCATGTCACCGCCCGC
>QEAN01000003.1:12340-16686_1586
GCTTACTGACTTGGGGAAATCTCCTGTTAATAGACATTTTACGGCCGGAAACAGTGTCAACGTAACACTTGCCGATAGTA
>QEAN01000003.1:12340-16686_1708
GAGATGTCTTGGGCGTCTTGATTTCGGGAATTAGAATATTACTCTCAACTGTCCAAGGCGACGAACGCAAGGTAATACTA
>QEAN01000003.1:12340-16686_1830
TAGCTGGAAAAGGCGATTGAATACGGAAGGAGGGGAGTTGATCTCATCAAGAGCCACGCAGGAAAGGAAAAACATCATTT
>QEAN01000003.1:12340-16686_1952
GCTCGCACTTGAAGGTATACAACTCTTGTTGCGTTTCGATTGTTGCGTCAATGGATGGTAAATCAACATAATTCATCATC
>QEAN01000003.1:12340-16686_2074
GTGTCAAGCTGAAGCGCTGGAAGCTTTGCAAGACGCCGCCGCACTTTTCACTGCAGACGATCGATCGGCCTGGGATGTGC
>QEAN01000003.1:12340-16686_2196
GTTGACCATGTGTTACACACTCCCTAAAAGACTACGTAAAAGATAATATGCCGATCTGTTGTGCGTGACTCACCCGAAAC
>QEAN01000003.1:12340-16686_2318
CAATCTCTAACATACAACCCAACGCACATTCCGTCATGGAATCTGCTGGCTCTATTGCTGTCATCAAAAAAGGCGTGGGA
>QEAN01000003.1:12340-16686_2440
AAATCATCTAGTGGCTAAAGCTCGCACTGCTCGTAAATTATCGACTGAAGTCTCGGACGATGCCTCCAAGCGAGTCTTGA
>QEAN01000003.1:12340-16686_2562
ACACGCTGTATAAGGAGGACCTCATCTCGTAAGTAGCACTCCTTGTCACTGGTTCTCCCTCCCCTTTTTTTGTGCTTCCG
>QEAN01000003.1:12340-16686_2684
AAGTTGACCTCGCTTGCCCTGGAAGCTGCTAGATTCGGTCCCAAGGCAGCACTAGACAGTGTACACTCGATATTTGCCTT
>QEAN01000003.1:12340-16686_2806
GTCAGCTTCAAGCGACTCGACGGATGTGAACCGGTCTAATACATCGGCGCCATCTTCCATCTTATATGCCACTGGATCGT
>QEAN01000003.1:12340-16686_2928
ATTCACCGTCGGCCTCCCTTACTAAAGAGGAGCCACCGCTGGAACCATTGTCACTGCCCAAATCACTGTCGCCATTCCGT
>QEAN01000003.1:12340-16686_3050
TCACCATCAGGCACGTCACCATCGTCAGCAAATTTACCTGCATTGTATAGACTCCGGCAGTATGATCTATTATTGCAACT
>QEAN01000003.1:12340-16686_3172
CTCAGAAGCCGCACAAGCTGTGGATACAGCTGAACATGTAGCCGAGGTCGTTGCAATGATTGACGGCCGAACCGCCGAAT
>QEAN01000003.1:12340-16686_3294
TCATGATGGACAGAAGGCGAGTCGGGACCAAAAAACGCAGAGGAGTGTTTGCTATGAACCCCAGAGCCTACCTTTCTGGA
>QEAN01000003.1:12340-16686_3416
TGGAATGGTGCTAGCGACGCGGTTAAGAGAATGTTGGCAGATGTTGTCTTTGAGGTGAGTGCTGTAGGTTGCTTGCTTTC
>QEAN01000003.1:12340-16686_3538
GTCTATGCTAAGGCATGCGAGATTAGTAGCACTCAACCGCTCACCACCGTTGACCCGGGCACACAAGTACCTCTCACCAG
>QEAN01000003.1:12340-16686_3660
CTGTGCCAAAATCACCGTCAGCTTACTCTCTGGCATCAGCGTATTCAGGAGCAGATACACCACCGTGTACGACAAGCCCG
>QEAN01000003.1:12340-16686_3782
GCAAGCCACGGTAGTGTTTCCAGCACCGCTGGTAATAATCTAGGCATGGGAGGATCCAAAGGCAGCACGTTTGATTTGAG
>QEAN01000003.1:12340-16686_3904
TGACGGTGCTGCCAATGGTGCGACGCCAACAGACAACACGAATATTAACATGACAGTCGCATCGCAGAGACCGATAAGCC
>QEAN01000003.1:12340-16686_4026
ATGATGACCATCTGCCAGCACGAGTGTGTCTCGCATTGCTTTATTCCGCCAACAATAACCATTCTCTCGCAGCATCGATA
>QEAN01000003.1:12340-16686_4148
GGTGGATCTACCGGTATAACGACGGTCTATGGCGGCATGACTGGATGTTTTGGATGGGAGAGCTGGAGAGCCTTGGGACT
>QEAN01000003.1:12340-16686_4266
CAAGTTTGATGTTTAGCGTCAAGTTAGAGCGGGTTGGCTTCGCAAGAGGCGCGGAGTTATTGAAGAGGGTAGTGTATTGA
>QEAN01000003.1:16727-19720_0
TAGTCGTGCCTCATTCGCTCTACGAATGCAGTCATGGTTGGTTGACGGCCCAGGAAACGATTCAGAATGTCCCATGCGTC
>QEAN01000003.1:16727-19720_127
TGCAGTACCTAGTCCCGCCCGGCCTCAACACCAGTTCCCTATACTCGCTCCATGCGTCTTGGTCTAAAATTTTTCCCGTG
>QEAN01000003.1:16727-19720_254
TCCGTACATCCCGACATCGTCTACACGGCGAGACGCATGATGAGCGAGCCGTGACAGCCGCGCGGAAACAACGCCATACG
>QEAN01000003.1:16727-19720_381
GGGATTCTGGGAAGGAAGCAGTGTTCTTCGCGAAGTGCAGACCATAGCGCGCCCATGTCTAGCCAGAGTGTGAGAGACGA
>QEAN01000003.1:16727-19720_508
ATCTTGATATCGAATGCGGCCGAGAAGCTATGCGTGTGTGCACATGAGACGACGCGCAGGACGACGATCGGCGCAGACAC
>QEAN01000003.1:16727-19720_635
AACATTCCGCTAGTCAATAACGCGTTGCAGTCACGTGCATCGCACCTTACCTTGTGCAGCTTGACGAACACGTCTGCCGG
>QEAN01000003.1:16727-19720_762
CCGGCTCGAATGTCCACTATGCGTGCGCGTGAGCAGCGGGACGGCAGTGCGTTTCATGCCACCATACGTTTTCAAGCATC
>QEAN01000003.1:16727-19720_889
GCGCGCCCACTTTGTGGTGGAGCATATGTTGTGCACTATGACTCGCTTGGTGAGCACGGGCGGGGAGAATGGGGGGGTGG
>QEAN01000003.1:16727-19720_1016
GACCACATCATCGTGCTTCAGACATGTCGGGCGGGCTCCCGTCCTACGTGCTCTGGATCAGCGGGGTCGGTGCGGAGACG
>QEAN01000003.1:16727-19720_1143
AACAACAACGGGCACGGTGTGTCCGTGCTCATCGTCATACCCCGGCCGTAGCAAATGCACAGACGCGCCCTGCGCCTTCC
>QEAN01000003.1:16727-19720_1270
CTCTGCGCATCCACCACGTTGTACCAGCGACAAGCGGGGTCCCATGCGGGAAAGCCGGATGACGAGGGAGGCAGCTCGGT
>QEAN01000003.1:16727-19720_1397
CGTTGGAAAGTGTGAGAGTCCTGTGGCTGCGACGTTGTCGGTGTGCGCAAGGGGGCACCTGACAGGACATGCTTGATGGG
>QEAN01000003.1:16727-19720_1524
TCATGATGCGATTGTAGTACTAGATTGACGTACGATGAACCCCGCGGTGTGTCCAGATGTCTGCAGTACGCACCGGATAA
>QEAN01000003.1:16727-19720_1651
GTCCGCCTACATAAACGTCTCGAGAGCGGTTGGCAAAGCACCAGAGCGAATCAAGGGGGGGGGGGAGCCGACCTGTTTGA
>QEAN01000003.1:16727-19720_1778
TTCTTCAACTCTTCCAGAAACTAGAATGGGATCGTTAGGAGAGCGGCGAGAGGGCGCAATTGGCTCACATTGGCCACGCG
>QEAN01000003.1:16727-19720_1905
ACGGGTAGCCCAGTATCTTGGCATATTCACGTCTCATTTGCGTGATCTACACTACATTGTCAAGCTCAGCCGTATGCGTT
>QEAN01000003.1:16727-19720_2032
GGGAACACACATCGTCTCACACGCACAATTCAGACGCTTTCTCGTATCTGCGCGTTTTGCAGTCATCATAACCGCCATGC
>QEAN01000003.1:16727-19720_2159
CTGCACATGCCTTTTTGCATACCCTGAGTGGCACATGGTACGTCTCGACCCCATTCGCAACATGCATTTGCAGCATACCT
>QEAN01000003.1:16727-19720_2286
GACGGTGGTACGATTCTCGTTGATGTTTTGGACAAACCGTGCACATGCGCGGCCGATGGCGCGCTTGAGCGTGTTGAGCT
>QEAN01000003.1:16727-19720_2413
GACGGATGGTCATGGAACGTGGTGTTGCACCTCGGATAGCGGAACCCCGTTCCGGATAAAATCTCGTAAAATCCGGTGGG
>QEAN01000003.1:16727-19720_2540
ACAACGTGATTGACGCGTTCGTATATATCGCGTCGCATCGACTGTGCAATGTCAAACGCCTACATAAAAGGCCATCACAG
>QEAN01000003.1:16727-19720_2667
GCTTCCCGCCGCGTCTCGCAACGCCTTGTCGCGGTGATGCGAAGCAGCGAAGATGGTGGGGATGACTCGAGCGCGATATT
>QEAN01000003.1:16727-19720_2794
TCGTGGAATGCGAGCGCGGCGACGATATCGTGGGCTAGGGCGGTGGCTCGAGGGAATCAATTCAGGTCGCATGGGTTGTC
>QEAN01000003.1:16727-19720_2913
CTTGATGCCTTGGCGGTGATGGCTTGCTGGATGTAGGCTATGAGCTCTTCTGGCGTGTCGTGGGTCACTATTCCACGCAT
>QEAN01000003.1:20158-21148_0
TGACCCAACAACCCACCAATGAATATGACATCATGCTGGCCGAGGATGTCATTGAGCACGACGACAGCGAGGAAGAATAC
>QEAN01000003.1:20158-21148_130
GAGGTATGCCGACTTTGTCAGCGAACATCAGGATCTGGTGGACAAGATCTACTATTCGCAACGATACTATGACGATGACT
>QEAN01000003.1:20158-21148_260
ATGCGACTGCAAGTATCGTAGGCACGTTATACTGCCGAAACAATTGTACAAGGAAATCCCGCAGCACTTGAAAGGTTGCC
>QEAN01000003.1:20158-21148_390
TGGGAGCATTACTGCATCCATGCGCCGGAACCAGTAAGGGGATGCACCTGCGATAACGCGCACACAACGGCCCACAAAAA
>QEAN01000003.1:20158-21148_520
CAAGAGGTATGGCCCATTCCGACGGCGCCTGTTGCGGAGGCATTGGACTGAAAGGTCATCGTTGTCCATAGAAACGAGAG
>QEAN01000003.1:20158-21148_650
AGCAGCACAACCGGAAGACGCCGCGGAAGAAGATGCACAGATAGAGTGTATCGCAAGGATGACGGCCGGACAGGGAAGGG
>QEAN01000003.1:20158-21148_780
GCGTCCTCAACCTCATCCCAAGATCACATACAAGACAGAGATGACTCTGCAGCAAAAATCAGTAGTCGTCGCGTCAGCTC
>QEAN01000003.1:20158-21148_910
AACAGCATCCAGAGTTGATTTGTTCATCATCATCCGGCAATGATGAAGGTTCTAGTCGCGAACGGAGGATACCGCACTAG
>QEAN01000003.1:25528-27343_0
TATAATTCGACCCATTTGAGCGCACCCATTATAAGATATTTTCGTGGCAGCCGTCCAGGATTTGGCGTCAATATTGTAAT
>QEAN01000003.1:25528-27343_124
AGTAGGCGACAAATGGACGGGTACTGATTCCATAGCATCGGCATACTTACACATGCACAAATCCAGCCAGGTTGTGTCCA
>QEAN01000003.1:25528-27343_248
TCCCAACTCTGGCAAGGACGCGTTCGACATAGCAAGTATGGAATGTAACAAGACTGCAGATGGTTCGACTCTGGATAACC
>QEAN01000003.1:25528-27343_372
GACGACGGGGCCACTGCACCGTCCAGCCCGACCCGCCGGACGACGAGCTCAGAGTATGGCAGGGTGGAGCTGTGTGGAGA
>QEAN01000003.1:25528-27343_496
GCGACGTGAGAGTGCGGCGGTATGACTGGGTTTTGTCCACGACCTGTGTGTTGTGATATGTCAGTGGGGAGATTTTGGCT
>QEAN01000003.1:25528-27343_620
GACAATTCTGGTCTGTTGATGTACTGCTGCGTCAGCCTGGCGTACATCCGTTCATTGCCGATGATGACAATGGAATTCAC
>QEAN01000003.1:25528-27343_744
CAATGGCACGCACCGCCAAACTTGTCGACGGTATTTTCTAGTAATGCTTCAGCTTGTGGATCGGTAAATTGACTGGGCGT
>QEAN01000003.1:25528-27343_868
AAGAGTTTACTCAATGACAAGGGCAACGATGGGTTACCTAGGGAATCCTCCTGCAACTTTTTCAGGGCAGACTCAGCGAG
>QEAN01000003.1:25528-27343_992
TGGTGTAGCCGTAGTACCATACGGACGGGGTGGAGCCCGTGACTACAGCAGATGCACCGAGACCGTCTTCGACATCTACC
>QEAN01000003.1:25528-27343_1116
TGATCCGCCTTCGTTGGTGTCGAGGTCTACGAGGAGCGGTCGTGCACCCTGCTTAACGGCATAGTTGATGAGGATGTGGG
>QEAN01000003.1:25528-27343_1240
TGGGTCGTGAGTTGGGGGGGGAGTGTTGGGACAGGACGTATGTTGGTCAAGAAGCTTAGGCACGGTACCTTTGGGCCATC
>QEAN01000003.1:25528-27343_1364
GATGAAGATTCAAGTAGGATCTCATAGGGGTCTCCTCAGCCGTGTATGCGACGGTTGGTTGTTGCGTTCCAGTGACAGCG
>QEAN01000003.1:25528-27343_1488
CTCGAATGTGTAGGGGTAGCCTTCGACGAGTTCGGTACCGAATAGTTCAGCAGTTCCTCTTTTGATCTGGGAGCGCGAAG
>QEAN01000003.1:25528-27343_1612
GTTTGGCGAGCAGTGGCAGAGAGACGACAGACAGGGCGGAGCTTACTTGGAGCTTCGCTTGGGAGTCGACCTCCATTCTG
>QEAN01000003.1:25528-27343_1735
CCCTGGAGTAGGAGGGCTGTTCTGCGACATGAAGCCAGCAAGATGGAACTTGCCTGCGCAGATGAGGCATCAGAGGACAT
>QEAN01000003.1:27703-31357_0
TGAGGTTCCCCCGACTACGAGGCAGGGCGCCTGCTGCTCTCCATGGCATTCACAGTGCTGATGCGGTGCCTCTGGCTACA
>QEAN01000003.1:27703-31357_124
TAAGGCTGCCAACCAAAGGCTCCGTGCCAGCACCGTCAGCTCTCCCAGCTCCCATGCCGAGGCCGAGGCCGAGGCCGAAA
>QEAN01000003.1:27703-31357_248
AACCACCACTGGTCCGATGATGATGACGACGACGACGAGGACAACGACGATCAGGACGATCAAGACGACACTAGTCATCA
>QEAN01000003.1:27703-31357_372
ACAACGACGACGACGACAACGACGGCAACCATGACGATGATGAGGAAGAACGAACCGTCAAGGATGTGCAGGAAGCAATC
>QEAN01000003.1:27703-31357_496
TTACAAGAAGCAAAGATCCATAGCTGCTGCTACGTACCTGGCACTACATGCTGACCCCAACGCATCCCCCGAGAACAGAG
>QEAN01000003.1:27703-31357_620
GGCTGGTGGATGTGCCTGGTATACTTGACTGTTGCCCTCATGGGTTTAGCTCCATTGGCCTTAATCGGCTCATTTGCAAA
>QEAN01000003.1:27703-31357_744
GAATACCCAGAGCCCAAGGTTGGCTGCCGTACAATGTGTGTCTAGAGCTGGAAGCATTATGGGACTATGCCAGAGTATTG
>QEAN01000003.1:27703-31357_868
AGCCAAATCACGCCTAGAACACAATGCTAGTGGTACAGGCAACGTCTACTTGCGTCATGACCGAGGCGAGCGATCTGGCT
>QEAN01000003.1:27703-31357_992
AGGATTGCCACTGTGGGTCATGGTAGTAGAAGCAAAAGACACTCTAGATCACAACCACTCTCTCCATTCTTGAATCGCAA
>QEAN01000003.1:27703-31357_1116
TAGAAGAGGACTATCTAGACTCTGAGCCGTATTCTGCAAGACCGCTGACTAGTGGAAACTTGTGGCCAAGTTCCGTCCGT
>QEAN01000003.1:27703-31357_1240
TATCAAAGGAATGGTATTCTTTGCATTCATCATCCTTATCATCGCCCCAATGCACTTGATGGTGTCCGCCTTGTGCTGGT
>QEAN01000003.1:27703-31357_1364
ATCAAACATCTGTTACGACATCCATTGAGATTATCAGCACATCCTGTTTCACACTTTGGAAAATCGTCGTCTGTAGCTGC
>QEAN01000003.1:27703-31357_1488
GAACACCGCGTAGTTGTGCGCAACGTCCTACTTCCATACTCTTCTTCAATCGTGTGTCGGAAACTTTCCTCAACGAGGCT
>QEAN01000003.1:27703-31357_1612
GTGCACATATAATGCCATTGGTTTACAGTACTACAAGTATACCTTTGATGGTATCAATATTATCTTGATCAACCTGTTGT
>QEAN01000003.1:27703-31357_1736
CCGACGCGGACACCTACTGTTAAATAGGTTCTGTTTGCTCTCGTGGACTTTTACCTCATTGCCCCTAGAACAACTCCACC
>QEAN01000003.1:27703-31357_1860
TAGTCTCGGTGATACCATTAGCTTATATGATTGGCATGGCTGTATCATCTATAACTGCTCATTCTGGATCATTGGCACTA
>QEAN01000003.1:27703-31357_1984
TCTTTACGCACTAGCGCTAGTCAAGGGTAAAAACAAGATGGTGGAAGGGAGCATCATAGGATCATTACTATGCGGTGTCT
>QEAN01000003.1:27703-31357_2108
AAGGAGCGTCGATTCAATGCCAAGGCAGCCGGCGTCACTTCTGCCATGTTGATTGTATCTCTCATTGGTGTATTTGCTCC
>QEAN01000003.1:27703-31357_2232
GGGCTTGTCCCGGGACAGCATCAACGCTGAATGCAGGCATAAATGAAGTAGGTGGTCTAACCTGCCGTCAGTGTACTTAT
>QEAN01000003.1:27703-31357_2356
CAGACCCTTGATGTATGCTTGTGCATTCGCACTAGTATTAACGTACATGGTGGGATTATGGTTCACCTTAAGAACTCACT
>QEAN01000003.1:27703-31357_2480
CACCAACGTGGTAAATGGGCTCAACGACCAGTGTCAAACCATCAAATTTCCAGTATCCATAATTCACCTCAAGCAGCTGC
>QEAN01000003.1:27703-31357_2604
GTAATACTGGTCATCTGAACATTCAGACGTCTCCGTCACCTGCCCCACCGAATAAGCAAGTATGGAAGGGTGGTGTGATT
>QEAN01000003.1:27703-31357_2728
ATCTCCTCCCCTAGCACCAGCCAGCCGATTGAGTTTGATCAATACTAGCAATGTGAATGGGAACAATCCAGCCGTGACGA
>QEAN01000003.1:27703-31357_2852
GCACCGATAATTGTGCGACCAGATCCACCTATATTGTTGGATGAACTATCATCAGCCTATGATTCTGACGATTCCGACGA
>QEAN01000003.1:27703-31357_2976
AGAGCTGTACTGTACTTTTGACTGCCACTGTTGCCTTCTCGTTGATTGCTGATGTGTTGATTGATTCTGTTGATGTTGTC
>QEAN01000003.1:27703-31357_3100
TTTTCTGAAACGGCACAATTTAGGACTTTGACATTGATGAGAAATTTCTCGGTTTGACATTGTTCTCCCTTGTTCCAAGT
>QEAN01000003.1:27703-31357_3224
AACAAAGACATTTGACCAGTGTGTATCTTTTTTTTTTGTCATTGAGTTTGTGCAGGGGTGACGTGTAACCGCTCTCAGAG
>QEAN01000003.1:27703-31357_3348
TAGGCGAACATCATCATTTGTTGCAGACATCCATAGCATATGGAATGCCTGCAACCTATAGACGTTGAAACATGCGCTTG
>QEAN01000003.1:27703-31357_3472
AGAAATAATGCATAATTTCTCTGAGCGCCAGTTCTCATTGATTTGACTGTATCCCTCCTTTCCACGCAGTCACCATCGAC
>QEAN01000003.1:27703-31357_3574
CAAGTTGGTCATTATCCGCGAGATACATTAACAGCTTCAAGCAGAAGACCGCGATACTTGTAGTCTGGGTCTGTAGGTAA
>QEAN01000003.1:34381-41523_1830
ACTCTGGCATTGGATCACATAGTCTGCTTTTCTTCTGTGCTCTAGTCTCGGTGATACCATTAGCTTATATGATTGGCATG
>QEAN01000003.1:34381-41523_1952
GGTGCCGTAGTCAATGCTACCTTTGGGTCAATAGTAGAAGTGGTTCTTTACGCACTAGCGCTAGTCAAGGGTAAAAACAA
>QEAN01000003.1:34381-41523_2074
CTTACTTTTACCATCGGTATCCATGATATCGGGAGGCTTCAAACGCAAGGAGCGTCGATTCAATGCCAAGGCAGCCGGCG
>QEAN01000003.1:34381-41523_2196
CTCCAACCATCTTCCAGGAGATTTATGGTACATTCCAACTGCGATGTAGGGCTTGTCCCGGGACAGCATCAACGCTGAAT
>QEAN01000003.1:34381-41523_2318
ACTTATTCCCAACCACATCCCACTTTGGATCCAGTATATATATTCAAGACCAGACCCTTGATGTATGCTTGTGCATTCGC
>QEAN01000003.1:34381-41523_2440
AACTCACTCAGCACATATATATCCGACGACTAATAAGAAGAAAGAACGTCGACACCAACGTGGTAAATGGGCTCAACGAC
>QEAN01000003.1:34381-41523_2562
AAGCAGCTGCGCCGCCACCCATACTCGTCTCACCGACTGCAGCGAGTGCCAGTGGTAATACTGGTCATCTGAACATTCAG
>QEAN01000003.1:34381-41523_2684
GGTGGTGTGATTTCTCGAGGACGTAGACCACCAATCTCTCTGGATATCGGTCTACAATCTCCTCCCCTAGCACCAGCCAG
>QEAN01000003.1:34381-41523_2806
TCCAGCCGTGACGAGGCCTCCGCCATTCCCACACACCTCGCCAGCAGCAACAACGTCTGCACCGATAATTGTGCGACCAG
>QEAN01000003.1:34381-41523_2928
CTGACGATTCCGACGAAGACCATGCTGGTGGTCATGATGCGCCTAATTGGAGCCAGCTAAAGAGCTGTACTGTACTTTTG
>QEAN01000003.1:34381-41523_3050
GATTCTGTTGATGTTGTCTTAAAGGTAGATATTTCTAGACATTCAGTCTCATTGTGAGGTGGTTTTCTGAAACGGCACAA
>QEAN01000003.1:34381-41523_3172
TGTTCTCCCTTGTTCCAAGTGTAACGGAGTTCTGTAAGTTGCATTGGGGCATTTCATTCATGGAAACAAAGACATTTGAC
>QEAN01000003.1:34381-41523_3294
GGCAACATTGCTCTGTCACTTGAAATTGGGTCAGCATATGCCGCCCAAGTAGCACTCCTCCAAGTGCCAGCACTCGTCGC
>QEAN01000003.1:34381-41523_3416
AGCACCAGCCGGACCCGGTGGACCAGAAGGAGATGGTGAAGGCGGCTTCACACTTATTTTCCCTAAATGGGATTTTTTCT
>QEAN01000003.1:34381-41523_3538
AAGGAAAGAGCAATTACTTCAAAGGAGCCATGCTTGGCGTAGCGTACTTTGTGATTATAGTGGCATTCTATTATGTACCC
>QEAN01000003.1:34381-41523_3660
CATAATCTATTTTTTTTTTTTTGCCGAGGCCGAGGCCGAGGCCGAAACCGGAGCCGGTCGACCACTGACTCCGTGGCACA
>QEAN01000003.1:34381-41523_6710
GGCATTTCATTCATGGAAACAAAGACATTTGACCAGTGTGTATCTATAGATAATGCCATTGCCTTTTCTTTACAAGGCAA
>QEAN01000003.1:34381-41523_6832
AGTAGCACTCCTCCAAGTGCCAGCACTCGTCGCTTTCTCATATTTATATCCAGCACTCGTTGGCCCCTTTCCTAAAGCAC
>QEAN01000003.1:34381-41523_6954
TCACACTTATTTTCCCTAAATGGGATTTTTTCTCTGTCTTGTTTGGAGTGTTTATTCTGTCGTACATTTATATTGAAGGA
>QEAN01000003.1:41787-45767_0
TAAGCACCATGATTGCTATTTTCTGGTAAAGCTCCCAAGGAACCAGATCGAACGGCCGCGAACGGCTTCATGTCCAAAGA
>QEAN01000003.1:41787-45767_123
ATACTCTTCCCGTCCTTCCTAGTGACCGGCTGGGACGCCAGAACGTAAGAGGAGGAGGGATAATTCACGATATGCGGTGT
>QEAN01000003.1:41787-45767_246
ATCGCCTTTCCCGTCGCACTTGTTTTCTGGCCCGGGTGTGTGACTGACGATGACGCCGGACGCACCGGTGCGGGGGAGGG
>QEAN01000003.1:41787-45767_369
ACCACCATGTTCGGGGGCGTCGTGGTCGCCGTCGCGGGCTTGGGCTCGTCCTCCTGCAGCGTGTACCGCGACTGCGACTT
>QEAN01000003.1:41787-45767_492
TGCACGCGGGGCACCGCGGTGGACGCATCCGGCGCCACAATGTCTTTCAGGAGCATGATGTTCTGCGCCTTGAGTGCTTG
>QEAN01000003.1:41787-45767_615
CAACACGCAAAAGCTAAAAAAAAAAAAAAACATCCCCGCAACGTACCAGTGCTCCCGGTTGCGCTGTAGGGTTCCCATGA
>QEAN01000003.1:41787-45767_738
CGTGACGACAAAGTCGATGAAGCCGGTCTGCGACGACGGCACGTTGACGTTGTCGCGGTCCATGAACGGCGACACGCTCA
>QEAN01000003.1:41787-45767_861
GAGAATGCGGCGACACCATGTCTCGTACAGCGGCCAGTCCTTGGTCGGGTTGCACACGTCAGAGCACTTCATGAGGATCT
>QEAN01000003.1:41787-45767_979
CTAAAGTCGTTGAGCGTGGACAGTTTGTTCTTGAACATGGACACGAGCGTGAGGTGCTGCGACAGGTCTATGGGGAGGGG
>QEAN01000003.1:41787-45767_1228
GTATGGGGTGGGTGCGTGTGCAACCACGCGTACCGGTGGCGAGAACCATGTCGATGACGATCTCGCGGAAAAGCTTGTAG
>QEAN01000003.1:41787-45767_1356
ATTGCAAACGATGCCGCCGCGTGGTGGTTCTCGAGCACGGACTTGTCGTTGTACAGGATCGCGCGTGCGTCCGCGGTGTT
>QEAN01000003.1:41787-45767_1484
GGCCGCGACGAGCATGGCCATCAGGTCGAGCTCGGTGGTCAGCTTGCTGACCGACTCCTGCGACGAGAGGTAGTACATGC
>QEAN01000003.1:41787-45767_1612
GGGCAGTCAGCGGGGGGGACGATTGCGAAACGGGGAAGCACACACGTACAGGGCAGGTCTGCGCGGTACCCCGCTTCGAT
>QEAN01000003.1:41787-45767_1740
GAAGAAGCCGCAGTCCTCAAACAGGTGCTGCGCCATGACTTGCATCGGGTTGTCGCCCGTGGCGCGCTGGAAGTCGAACA
>QEAN01000003.1:41787-45767_1868
CGTCCCAAAGCAAGCCCTTGAGGTCATGCACGCGGAGCGACGGAGAGGTGCGTATGGACGCGCGGCTGCTTCCATGGGGC
>QEAN01000003.1:41787-45767_1996
TGTGTGCTTCGTGTCCCGTTTGCTGCGACGGCGGACTCGCCCGGCAGGTGAGGGCCGCTGGTTGCCGTGTGCGTCGACTG
>QEAN01000003.1:41787-45767_2124
TGACGTGTCGGCGCTTTCGGGAATCGATTCGCCAATCTTGCGTTTTAATTCGTCGGTTATCGTAATGGTGCCCCGTCGGC
>QEAN01000003.1:41787-45767_2252
TCTTGCGTTGCGCTATTTCCGAAAACAGCCATTCCTCCTGCTCGTTATCCGCAAATTTGCTTTCCTGGTTTTCCATATCT
>QEAN01000003.1:41787-45767_2380
GTCGCGATTTGGGCTGCCGTGATGCTCGAATCGGCCACCAGGCTACGTAGCAGCATGAGCGACTTTTCCAATGGCGATTC
>QEAN01000003.1:41787-45767_2508
GTTGATCAATTTGGCATTGCGGGTCCGTAGTTGGTGAGCTGCCAGGAACTGCGCTCGGTAGAAAAACTCATTTTCCCAAC
>QEAN01000003.1:41787-45767_2636
TCCAAAAGTTCTCGATGTGGGCCATCAAACCGTCAGAGTCTGCCGATTCAGCAGTATATAGGTGGATTGCTAGGACCACG
>QEAN01000003.1:41787-45767_2764
CGTGCTCGTAGGAAGACGTATACGGCATTCACGAAAATCATGAGCAGAATGCCTGGCTCGTATACGTCGTGGTTGACTTC
>QEAN01000003.1:41787-45767_2892
GAGGAATGTTGACAAGTGGTGCATGTACTTGGCCATGGTTCGTCTCGAAAAGTACATGGCTGCCGCAAAACATGTCATGA
>QEAN01000003.1:41787-45767_3020
TGTAGTCTCCACAGAGTGAGAATGGGTTGCATGCCGCACTATGCCAAACGGACTGTTAGATAGACAGTCACAACAAGAAA
>QEAN01000003.1:41787-45767_3148
AACTAGTGGCAACACTTGTCCCAGGCTGTCGTAGGGACACTTTACTCGCGTAATTTTGAGCCTCATATTGATTCGCATAA
>QEAN01000003.1:41787-45767_3276
GCGGACCTCCAAATTGCGAAGTGCTTTCTCAGAAAGTCATCTTCATACTCGGCTTCCAGTCCGGGATCCACGAACGACAG
>QEAN01000003.1:41787-45767_3404
ATCTGATGTGATGTGCTGTTTTGAGGCGTGCAATGACGCGACGGACAGCAACAGGGAGGGATCTATACTCAGTCCCGGTG
>QEAN01000003.1:41787-45767_3532
ACCTTGACCCTTCTACGCTTCCCAAGACAGTTAGTGCCATGACACATCACATCACAAACATGCGCAGAAACACGACACTC
>QEAN01000003.1:41787-45767_3660
GAGATGGGCCTTGAGGCCGACGGGTGCCGCAACGAGTTCCTTCGCACATAACTCGGTCGTCTCGGTGCAGCAGCGGCGCC
>QEAN01000003.1:41787-45767_3788
CGACGACTGTCGAGAAGTGGCGGGCTTTGGGCCGGTAGAGCCAGACTCGCAGTGTGGCGGACGCGCTGGTGGACAAAATG
>QEAN01000003.1:41787-45767_3900
GCCCGTGTTATTCCGATGGACTGACTTGAGCTGTCCGTGTATTCCCTGCTGATGGGATCTCTGGCCTCATTATCGGTCAT
>QEAN01000003.1:46357-49054_0
TATACGAGACCCAGGTCTTCGTCCACCTCATCCTCGCTACCGCAGCCATTAGCACCACCTTTACGAGCTAGATGATCAAT
>QEAN01000003.1:46357-49054_125
GAAATACGACGGCGCCGCGCCATCTAACAATGGCTCAAGTCTATAAGGTCGTTGTGGAGATGATTTATCGTAACTTGTGC
>QEAN01000003.1:46357-49054_250
CACGGACAGATGGACCGCATAATGCGTCTTCTAATGCTCCTACTGGCGGTGATTCATCCGATCCTTTTTGTCGAACTCGT
>QEAN01000003.1:46357-49054_375
GACTGATCTTCGGCACATACGGTTGGCATTGGGTATGGGCTCATGGTAATGCAGATATAGTCGCCTTGGAGTAATTCTAT
>QEAN01000003.1:46357-49054_500
TTAGAATTCTGGCGTGCGCCAGTCATCATGTAATGACGAGCTGTTGCACCTTCAATGATAACGTCCGCACTCACCAAAAC
>QEAN01000003.1:46357-49054_625
TATCTGGCAGTATTAGAGGTCGGAACGATAGCGTATGCGGACATATGGGTGTGACCAATATGGCAGGACATTCTGGATGA
>QEAN01000003.1:46357-49054_750
AGCAAAACATTAAAGAGATTGGTGAGCGCCTGCTTACTGAATAAGCAGTCGAACCAGTCGGACCAGACAAGACCAATCCA
>QEAN01000003.1:46357-49054_875
AACTGCGACATATAAGCAGAAGGTCCTCTATCAACAACCAAATCATTCAAAATATGTATCTCCTCACTCTTGATGTAGAT
>QEAN01000003.1:46357-49054_1000
TCCACTTCCAGTCGCCCAGTCGTTGGAACTGGTTAAACTATTCGCATAGGAAGTAAGAGATGGCGTAATGCTATCCAACA
>QEAN01000003.1:46357-49054_1125
TCACGGATACTGGATTATCCATGGATGCTTCAGATATGACGGAGACGTCTTCGGCGGCATCGACATCGTGGGATGATTCA
>QEAN01000003.1:46357-49054_1250
GGCATCGGTGATCGAGGTCGCGGAGTGTGCATGGGCGCTTGGAATATATAGCTGGAAGACAGGGCACGTAACCTGATGCC
>QEAN01000003.1:46357-49054_1375
TGTGGCTGGCTCAGCGGCAGTTGTAGGAGTAGATGATGCAGCTTCAGCTAGACCAAGTAATGACCCAGTAGATCCTCTGG
>QEAN01000003.1:46357-49054_1500
TGCGTTCATTATCCCCACCACGACCTCGTGAAGGTGCAGATGGATACGACTGCCTAAAAACTTCACATTTCAGCCTGTGG
>QEAN01000003.1:46357-49054_1625
GCACCTCATTCGCATATTGACCCTCACTCCATCTCCATGAGTGCCAATAACTCGTTCTAAAACTTCTCGTATATCAGCAA
>QEAN01000003.1:46357-49054_1750
TTACTGGTGGAACTTGACTCTTTTGGAAGAGATAAGAGGCCAGCAGCACTGTGCCATCGCCGCCAAGACTAGGTAATATC
>QEAN01000003.1:46357-49054_1875
GGACTTGATGACCTGGCACATCTAACCAGTCACATCCAACCACATACGTTATGATGAAATCAATGCTCTCTGGCTTGGAT
>QEAN01000003.1:46357-49054_2000
GGGTGAATTGTAACCAATCGGGCGTAGTTGAATGCTGGGTGGTTCTTGAGCTTGGCATCAATGTACCTATATGTCGAAAA
>QEAN01000003.1:46357-49054_2125
TGAGACCGGAGATTCCACAAGCTCTAGGCGTATCGATCAAATGGCAGGCCAAAACTCGAGTGAATTCGATGATTTTGACA
>QEAN01000003.1:46357-49054_2250
TTCATCAATGCCCGTCCTGAAATTGACAGGAGGAGTTAGGGTACGAAATTTAGGAGCACTTTTCATCCATTGCCAAAATA
>QEAN01000003.1:46357-49054_2375
ACAAGGGGCTCATGAAAAGCCGTTTTTATAAATCGGCGGCTCTTCACTTACCCAGAGCCTTGGCAGTGCGTCGTATCTCG
>QEAN01000003.1:46357-49054_2500
TCACTAGTGCCGTACATTTTCTCGTTCAAAGCATGTAGGGATGGCGAGCGGGCTGCGAATGGTGAGGCGGTAGCGGATGA
>QEAN01000003.1:46357-49054_2617
ATATCCTCCAGATGGAGATGCGGTCGCGGAGGAGTGGTCATTCCACCGGCCTCTCCAGACAAGGCCATTTCAGGGGGCAT
>QEAN01000003.1:49399-51360_0
TAAGACATCGAACCTCGACGTGATAGGAAGTTGCTAAAGATTTGCAAAACTGTAACTCACACGAGATAAAAGCAATGCTT
>QEAN01000003.1:49399-51360_126
TACCAAGCCAAATAGAATAAATGTCGAGACTGGCCGCATAGGCACACGTACCTTGGTACACACAGCCAAAGGAAACATCC
>QEAN01000003.1:49399-51360_252
TGTACCCTCTCCAAAACGTTTCGTGCTTGTTACGGAAACACCAAAGCGCTCACGCAGGATGGGATACAAAGAACGCTAAC
>QEAN01000003.1:49399-51360_378
GCAGAATCACATCACTTACAATCAAGTTCAACCAATGGTGTGGAGGGAGTTATGAGCTTGAATTCTTTCTCCCGCTTTGT
>QEAN01000003.1:49399-51360_504
GCAGCAAGATGAGCCTCTATGGAACCAAGTGAGACAAATCCCTAAGATTTGCAAGGTCGTGATAGGTTGGGCCAGATAGG
>QEAN01000003.1:49399-51360_630
GCTAACGAGTAGGATTGTTGCTCAGTTGATGTGTTGGCGACGCAGAAAGAACAGTATCTATTCACACCATGTAGCTGAAA
>QEAN01000003.1:49399-51360_756
CCATAATACTAACTGCAGCAGGTAATTGTAAGTCCTCGACACTAGCGCCCCTGTATTTCTCGACAGCATTTGTCCTCATA
>QEAN01000003.1:49399-51360_882
CGTCACTATGAGAAGGTGTTGCGTCAATCAGTCAATGTACGATGGCTCAATGGGCAGACTCGGCAATCGCCAACTGGCAT
>QEAN01000003.1:49399-51360_1008
ATCCAGTATAGTCAAAATCCTCTTTTGTGATAACTTTAATGCAGCAGCCACCACCAAGCCACTTGATATACCAGCGAGCA
>QEAN01000003.1:49399-51360_1134
CTCATGTACTCTGAATCCAGTGGAATCACTCTGTTTCGGTGTATCGGTTATGGATATGGCAGCTATGACTTGTACATTCG
>QEAN01000003.1:49399-51360_1260
TTCTCGTGCTGAGACAACTATTGCATCGATCTGGCCCATGTTGGCTTGATGTATCTCGAGCAAGATTTCGTCAAATACAG
>QEAN01000003.1:49399-51360_1386
GTCAATCTGTGTCCCTGTGATGCTCTTTTTCACATTCCCACGATCGCATGCTACCTCATCGATTAGAACAGCCTGTGGGG
>QEAN01000003.1:49399-51360_1512
ATCAGGATGGACTGATAGGGGTGTCCTGATTATTTCCGCGCCGAGAGCTTTAAGCAGTTTCACCTTGTCAACGAAGATGC
>QEAN01000003.1:49399-51360_1638
TCGAGCCACCGATAAGGCAAAATTCTAAATTGCATGACTTGGGAATGAATTCGAGATGTGGCGCATGGTTTGGTGAGATG
>QEAN01000003.1:49399-51360_1764
AGCTGGTATGTTCATGGCTATGGTGGGCAGAAGAGTCAGCTACCATACTAAGTACGCGATGGGCTCCACATACTCTGTAG
>QEAN01000003.1:49399-51360_1881
TCATTGATGTACTCCAGTTTGGCGCATATTTGGCGCTCCGAGGAACTGGCAGCCCTCAACTCTACAATCGGAGCATGCAT
>QEAN01000003.1:51987-53257_0
CATGTTCCAGCTGGGTCAGCTGCCATCACATCTCTGTGATACCACTTGTTGTAACCACGGCAATACAAGCGGCGCATAGC
>QEAN01000003.1:51987-53257_119
GGATGTATAATACTCATTGACCCCGACAATGGTATATCCAAGAGGCCGGAGCTTGCGGATGAGGTACCTAATAAACATGA
>QEAN01000003.1:51987-53257_238
TGGCCACTATAACCTGCTTATCACCCGACAACTTGTGGCCCATCGACTCATCCACCATGTTGACCTCGTCTAGCAGACGG
>QEAN01000003.1:51987-53257_357
ATCTTTTTCGCTTTAAGACCAACCACCTCTCGCAATGTCTTCTGGAAGGACCTACATGAATATGATGTTAGACAATATTC
>QEAN01000003.1:51987-53257_476
TACTCACGGAATGTCAAAGAGTAAATCAAATAGACACTCCTCGCTCATCGTCACATATCCGTCTCCAAAAGACGTGTGTG
>QEAN01000003.1:51987-53257_595
TTACTTTATAAAACACCTTGTACCGGTGGTGGAGGGCTTGGTGGATCATCCTCTAGGGATTCGTCCACCCAGGCTTCTAT
>QEAN01000003.1:51987-53257_714
CACTACACGTTCCTTCAGTAGTGGTAGCATTCCAACAATTTGGTTGCTAAATACGGTCTATATCAGCTGCTACCTTCTTC
>QEAN01000003.1:51987-53257_833
GGCCAAGACAGGTTCTCTAAGAACTCATCGCCCCACAGAGCTTCTACTTTTTCAAGGATGGGCTGATGTTCGGATCCCAC
>QEAN01000003.1:51987-53257_952
CCCTTTCCCCCCATGGGTCAGTTGTAGCAGTAGGTGGGTATCTTGGTTGCTACTACAGATACCATCTATGAGCATTTCGG
>QEAN01000003.1:51987-53257_1071
CGACAGCATCATTGATGCGTCTGGCAATTGTCTCCTTCTGGTCGATGCGTATATGACCTCGGAGATGGACAACGTGGATG
>QEAN01000003.1:51987-53257_1190
GCTCTCGTCGCATCGGAGAATGTCTTTTGGGACGTTTCTTCATCTTCATCATCGTCCTTCTCCACGGTCTTTCGTGTCAT
>QEAN01000003.1:54573-55622_0
TAATAATTTGATTGAAAACTAGAGTTCGTGATGATTCGTGTTAGCCCTCTGGCGACAGCATTATTCCCCACTTGACAAAC
>QEAN01000003.1:54573-55622_122
AAGTCTTCTTCATCGGTAGTTTTTAGCCGTGAGCACGAGTCGGATCCTACAATCAAGACTTGCGTCCGCTGGTAAGACCC
>QEAN01000003.1:54573-55622_244
TGGATTTCATCATTGCGTCATATTACCGTCTGTGTTTTGGAGACAAAACACAACCCTGTACATACCCCCCTGGTATCATC
>QEAN01000003.1:54573-55622_366
AACAGGCCATAACTTTCTCTTCATGTGCCCATCAGCTTCGTATATGTCATTCAGTCTGTTTTCTAGTGCTACTATGTGAT
>QEAN01000003.1:54573-55622_488
TGGCGGCTTGGACGGAAGCCAATTCTTCAGCCTCTTGCTCTTCCAACTGCCTTTCGAGAACTCCTATGGAAGTACATCAG
>QEAN01000003.1:54573-55622_610
TTTGTCGCTTGTATTCTTCCGAATGCTTGAAAATAGCAATCATTTCATTCGTCAACTCAATCCTTATTCCAGCACCATCG
>QEAN01000003.1:54573-55622_732
TCTTCATCCCACCCATGCGTCTGATGTTGGTGCCAAATGGAGTAAGACATGTGCGTCTTGCATCGGGTACACAATGGTAT
>QEAN01000003.1:54573-55622_854
CCTATGGGTACCTGGGTATACATCGTGACGTTGGCGGTTGGACTGCGGATGGATGAGCGGCACAATTTCACCTCCAAGTG
>QEAN01000003.1:54573-55622_969
TGTAGCTCGTGGAACTCATGCAGTTGGGCTTCTGAGGGCCATCCTGGTGTAACGAGTTTTGACGGTGTGATTGCTGACAT
>QEAN01000003.1:56430-57033_0
TGTACCAACGTATCCTGGTGGTCTCATCCGGACTATTACATCGCTATGGTAATTGGCGCCTAGCAACCTCACAAGGAACT
>QEAN01000003.1:56430-57033_44
TATGGTAATTGGCGCCTAGCAACCTCACAAGGAACTGCTATTCTTGCATATGGTCAATCACCAATGGTCAGTATCACTCG
>QEAN01000003.1:56430-57033_301
TATGGTCAATCACCAATGGTCAGTATCACTCGGTCATATCACGATGATGACACCACGATGCTAAGACACTGTCATCAACG
>QEAN01000003.1:57096-57537_0
CAATCACCAATGGTCAGTATCACTCGATTATAGTAAGTATCTGGGCGTTTCACCAACAGCTTGCAGAGGCCTGAAGTGAT
>QEAN01000003.1:57096-57537_121
TTGCTGATTCCACGTTGACCCAAAACGATTGAAAAAGTAAATTCACAAATACAAACCGTACCACGGCCATTTGAAACTAG
>QEAN01000003.1:57096-57537_242
TCAGCTCATCTGTATCGGATCGTTCCGCCAGTTCGACGACCCCACCTTCGTCATGATCCATGAATACTTTTTCAGGAACT
>QEAN01000003.1:57096-57537_361
CTCAAGTACTCCCGGGAGAACAGTTCCCCTTCTTCGCCTTTGATTTTCTTCATTTTCTTCAGGATCTTGGCATTGGTCAT
>QEAN01000003.1:57913-59921_0
TACAACTTCGGATTACTACGACTTCTCCGCTCCCTAACCATCTGAGCAGCTTCCAAAAGAGCATTGAACGCATTGTCAAT
>QEAN01000003.1:57913-59921_129
TTGGCATTCAATTCTGTTGGTGTCAAAAACATTGCACCACTAGCATTCACAGTATCTAAAACCTGACGAGTGATTTGCCG
>QEAN01000003.1:57913-59921_258
AAGGTTACCAAGGCAAAATGTGGCCGTGTTACTACATTGAAAATGTGATTGCGGGATTGAAGGAGTTCATGAAATCGGTG
>QEAN01000003.1:57913-59921_387
AATAACCGAGACATCACCAACATGAGAGAATACCTTCCGAATATGTTCTTGAATTCCCCGCACCCCATAGGTCCTCAACA
>QEAN01000003.1:57913-59921_516
ATCCCTATAATCAAACACCAGTCCAGTGTCGGACGCGGCATTCCGCAAATACGGTGGCGTCAAGCTCAACGCATTTGTCA
>QEAN01000003.1:57913-59921_645
CATCCATTTATGAGCATTGAAATTATACGAGTCAGCATAGTCGGTACCTATCAAATGATGCTGATGCTCTGGGCATACCA
>QEAN01000003.1:57913-59921_774
TTCGTTCATGCTGCCGCGGGATTTTAGCGTGTCGACTAACTCCGGTATGGCGTCTACTGCCCCGGATGACGTGGTACCTA
>QEAN01000003.1:57913-59921_903
TTTTGTTCTCACCAATAGTGGCCGTGAGATAAAATGGTATAAAACCAGCGTTTGAATCCTTCTCAATCTGCTCTTTCAGA
>QEAN01000003.1:57913-59921_1032
TCAGATTCAAAATGCGACACGCCTTCTTCGTACACGAATGCGTCTGTGTTGACCCATAAGCCATCAATCTACTAGCAACG
>QEAN01000003.1:57913-59921_1161
CTCGTTCCCGTGCCGCGATTACTGCTATTAGGACAGCTTCAGATGCTGTACCCTGAATGATTCCGCCCCCCTTTCCTGAT
>QEAN01000003.1:57913-59921_1290
TGATCGTTTCGAGTTCGGTACATGAAGGTGAGGATTGCCAGTTGAAAGCTGAGTTGAGTAAACAGAAAGTTCTCCATAAC
>QEAN01000003.1:57913-59921_1419
GAATACATGTCTCCCAGTATTCCTGGATATGAAGAATTGGCAGGATCTATGCTCGGGAACGGATAAGCATGGACCCTCAA
>QEAN01000003.1:57913-59921_1548
AAGGATGTTGCCAATGGGTGACACCAGGCATAATCTTGGATTCAAAGTCGGCTTGGATGCTAGCCCATGATTCGGGCTCT
>QEAN01000003.1:57913-59921_1677
ACACCTTCTGGAGCATGATCAGGTAGTGATTTTGCTAGATAGCCAGGCGCAACAGATGATAGCACTATATTTGTTGGGGT
>QEAN01000003.1:57913-59921_1806
AAGAAGGCGGATAGTAAATAAATTCCTGATCACCTTTGTATTTTCCGATTTCGTCATAGTATCTCGCGATTCTTTCTACA
>QEAN01000003.1:57913-59921_1928
AGACTGCAGATAGAATATAGAAGAGAGAAAGATCAGGTTTTGAAGCCCAAGATTACCTTCCTGAATTCGTCTGCATCCAT
>QEAN01000003.1:64140-66557_0
TGCGACCAAGCACAGACCACAAATCCCACATTCAAACGATTATAGCAATGATAGATCAAGAACCAGACCAAGTGGAACCA
>QEAN01000003.1:64140-66557_130
CCTTGACAATTACGGTGCACTGGGTGGAGAGCCTCCCGGCGAGCAAGCCAAAGGTTCAAGTCATTGCTATCCTAGTACTG
>QEAN01000003.1:64140-66557_260
CAGGAACCTGACACCGATCTCGACAATGACCAACAACCTGACGATAACAAACCAAGAGCCACCGTCAAATCAATGACTGA
>QEAN01000003.1:64140-66557_390
CTAAAGCTCTGAGCGCTACGTCATTGAACAACGGATTGTCCGAATTGGCCGAATCTGCTCATAGTGTCAGAACGAGCAGT
>QEAN01000003.1:64140-66557_520
AGTGAATGATGACATGACTGTTTCCTGTTCTGGGTCTCAGCAATTACTGAACAATGGTAGTGAACAGGGTACTAGTCATG
>QEAN01000003.1:64140-66557_650
CTGCTCAGCGGCTCTACCAACAATCTAAAAGCTTCCAATAATGCCTTGAATCACAGGGAAGGGGAAATCATTCGAGGTCA
>QEAN01000003.1:64140-66557_780
CTGCAGAAGAAATTGATCTCGTAGCAGCACAAAAGTCGCAAGAAGAAACACAAATTGAACAACGAGATCCAGCGCCGAAA
>QEAN01000003.1:64140-66557_910
ACGACAAGCGGAAGAAGTCTCCAAGCGAATGCTGGAGCGCGAACGTCATCTCCAACAGCAACGAGCCGCTGAAGCCAAAC
>QEAN01000003.1:64140-66557_1040
CCTTCGGTTCATCAAGTATCTCGAGCACCGATAGGTACAACCAACGCTCGTCAACAAGCCCAGCAGACAATCAAACCTAT
>QEAN01000003.1:64140-66557_1170
AACCAAATCAACAACAACGAGAGCAACAGGCTGAACAAGAACAGCAATTGCGAGATAGAATCGCAATGCCTCAACCGCAG
>QEAN01000003.1:64140-66557_1300
GAACCAGCCGCAATCAATTTCACTACCGCCTTGGACTTCCAGTTCGCAAAGGCGATCAGTGGCTGACAATCATCGACCAT
>QEAN01000003.1:64140-66557_1430
GATGTCGAAACTCACAGTGTCATGGTTCCTATGTCAGCCAAAACACTAACTTCAGCAGGGATTGGTCCCGGATGGAATTA
>QEAN01000003.1:64140-66557_1560
CGCCTGAATTGGAGCCTGAATACTATCAACCACATGAACAGACCTGTGCACCTCATCGACGCTGGGCACGCAGGCAGCAT
>QEAN01000003.1:64140-66557_1690
TCCAGCGCCTAATACGTACTACAGTGTCACTCCTGGCGTACCACTACCAAACTGGATGAATTCTCAACAGGGGGCGACTT
>QEAN01000003.1:64140-66557_1820
GCAGCTAGCACAAAATCGCATCAAACCACTAGTCGTGGTAGCTCAACAAGGAAATCATCAAGTACCAGAAATGCAAGACT
>QEAN01000003.1:64140-66557_1950
TACATGCGTCATCAGCGTCGCCACCAAGCCCTCCAGCTCCTTCACAATTGGGTGTCTCCATGGCTTATCCGTATGCACCA
>QEAN01000003.1:64140-66557_2080
ATCACCACTATCACCAATGGGCCCAATCATGTATGATCCATACACCATGTACTGCCAACAACAACAGGCGATGATGTTTC
>QEAN01000003.1:64140-66557_2210
CCGCATGCTTTGCCTGGATTTCAAGCTCATGACACGCCTCCTGTTTTTGCGTCACCGGCCGGGTCAAGTATAAGGCCCTT
>QEAN01000003.1:64140-66557_2337
ATGAGAATGAAACAGGAGATATACCTGTCAGGGCTGCCAAGCCTCCTACTTCATATTTGGCACAATTTCAACAACAGTAG
>QEAN01000003.1:67036-68991_0
CACTGTTGTGTGGCACGAGAGTAGGTCACGTTGGGGAAACTATAAAGCTATCGAGTTACAATTTCACTCTTTGAAATGAT
>QEAN01000003.1:67036-68991_125
TACCCTGCGACACGCTAATCATGAATAGCAATGTTACATACTTTTTTTGAGACTCATCGTCTCCCAATGCAGTTTCGGAA
>QEAN01000003.1:67036-68991_250
TGAAGCCCTTGGTGTACCAATAGGTTCGGCACGCTCGGTATCAATTTGCGTCCCATGCGATGTTGATCCACTTGTACCGG
>QEAN01000003.1:67036-68991_375
GCGCCAAATGCGAGGCTTTCCATTCATCCTCGCCAATACGGACATAGTCTTTTGTCAAGACCCATCGATTGTATATCTGT
>QEAN01000003.1:67036-68991_500
TCATTCGGTTCTACGAACTTCCGGAAAGAGTCCACGACGCTGGGGGGCACTTTGCTCAACGCTTCGTCGTCGAGCTGCAA
>QEAN01000003.1:67036-68991_625
CTCGGCGCCGATGTAGACATAGTGCAGCCTATGTGTGATATCGGGGGCGCCAGGTTCTACGGGCGTCGGTGGCGGTGGCG
>QEAN01000003.1:67036-68991_750
TCTATTGCGCAATGATGGAGTCATATGCCGGCAATACCGATTAATCAGGACATAGTGAAGCCCACCATAAGGTCGGAGGT
>QEAN01000003.1:67036-68991_875
GGCAACAGGAAACATCATCGCCTGTTGTTGTTGGTACATGGTGTATGAATTATACATGATTGGGCCCATTGGTGATAGCG
>QEAN01000003.1:67036-68991_1000
GAGATCCATGATTCGTCGAGCCTTCTCAATGTCGGAGATAAGTTCCTCAATGCACGACGATTTGGCCCCTTCAACCCCCA
>QEAN01000003.1:67036-68991_1125
TTTTGAGACGCTCGCCGTACTCGTTGATGTATTGTAGTTGTTCTTCTGCCGCCTGTTTGGTCATATCTGCTCGCAGGAGC
>QEAN01000003.1:67036-68991_1250
AAATCATGGTACTTGTATGTGTTGATGATGATACGGAGGAGGCACTTCAAATACGCTAAAAGAGTGGAATGGTATTGCCT
>QEAN01000003.1:67036-68991_1375
GAGTCAAACATTTTCACCTTTTGAACATAAAGTATTCAGTCGATCCTTCTGGTGCTGGTTGCGGGCGCACCAGTACCGCA
>QEAN01000003.1:67036-68991_1500
TTCGTTTCTGTTTGTGACTTGCAAGCGATAGGATGGTATGCACGGAAAAGCACACTCACGTGTTGGCCTATTATCCGGCT
>QEAN01000003.1:67036-68991_1625
ATTTTCGAATGATGACCCGTCAATCACGCTCATGCAATGTGAAACAACATGTAACGCATACCTTTTCGTAAGCGAGTTCT
>QEAN01000003.1:67036-68991_1750
ACTCCAATGTTTGTACAGCTTACTGCAAGTATGAGCAGTGAGAAGAGGAAGATCCTCGACATCTAAATCGACAAAGTTGC
>QEAN01000003.1:67036-68991_1875
AATGCAGTATTGTCTTTCCTGAAAACGACTCCACATCTGTTGCACTTTCTCACCAGGCAGTTGAGGATGTGCTGGATCAT
>QEAN01000003.1:69092-70434_0
TGGGATGCTGTTTGGCTGCTAAACACCGCATCGTGTACGATTCCTTGTGCGGGGTCAACCGTTCAGCAACCTCGCACAAC
>QEAN01000003.1:69092-70434_127
CTTGCTGTGTATCGAAACCGCCGGCTCGTGCGTCCGTGCGCTACCAAACAAGCTGACATCCACAAGTACGCTCCTCCGTC
>QEAN01000003.1:69092-70434_254
ACTTTGATCGAAATGTCTGCATCTCCAACACCAGTCGCCATGGACGAAGCGGAGCAGCAGACCTTCTTTGGGAAGAGCGG
>QEAN01000003.1:69092-70434_381
TGGTGAGTCCGTTTTTGTGAAACGTCGCTATGCCGGTGTGTCTCACGCACAACCCGTTCACAGGCCGGCGATGCAGTATG
>QEAN01000003.1:69092-70434_508
CTGCATGGTTGACCGTTCCGCTACATTAGGCCTTTACGGCGTTCATCCGCCGCGGAAACATTGTGGACATGGCGACCGGA
>QEAN01000003.1:69092-70434_635
ATGCTTACCTCCCCCTCCCTCACCGTTTGATTAGTGATGGGCGCGGCGTTTACAGCCGTCGTCAATTCGTTTGTGTCCGA
>QEAN01000003.1:69092-70434_762
GCTGACACGTCCATGCATGCCGCATCTAGATTCGTCGCGCTTGGCGGCTCAGCTCAGTTCCAAGACCTGCACATCCAACT
>QEAN01000003.1:69092-70434_889
GGAATATACATACCATTGCACAACTAGCTGCAGCTGGTGGTATTTCGTTGAACTATGGTGCGTGGCGTTTGTCAATTTGG
>QEAN01000003.1:69092-70434_1016
TTATTCAACTGTGCGTGACCTTCCTGCTCACGGCTACTATCGTGTTTGGCTTTGTGCAGTCTTACAGCACTGTTTTCTTA
>QEAN01000003.1:69092-70434_1143
GAGCAATTTCTTCTTATTTTACCCTCCACATCATGTAGGACCACCGCCTACGAAAGTGTGTGAAAAGTGTACAGAAAAGA
>QEAN01000003.1:69092-70434_1262
ATCAAGTTGAGTTAGCGCGCCCATCAGAGGTTGTTGTAGAGACTCGGAAGGGCTTTTTCAAAAAAACCACGGGGCTGTAG
>QEAN01000003.1:70652-71869_0
TATGCTGCTTCTGTTGGTATCAACGAAGTCAATAACCTGAAAATGACTTGAGCAGCTAGCCCCAAGACACCCGAGTTATA
>QEAN01000003.1:70652-71869_127
CATTATTGCTATTATTGTTGTTCCCTGCTGGAGTAGGGCCGCCACCAATCTCCAGCGGTCTGGGCTCTTGCTGAAACGGA
>QEAN01000003.1:70652-71869_254
ACTCAGGAATATGATGGCGGCAGTGGCACACAAGGTCACCATTCTAGATGCACTGAGATGCTCACCAAACATGAACAACA
>QEAN01000003.1:70652-71869_381
TGGACGGGCTCTCCGAACTCATCATCAACAAAGACGCCATTGTTTGGATGTGCAGGCTGATGCTGGGGTAGAGGTTGTGC
>QEAN01000003.1:70652-71869_508
GTTGTTGCGTTTGGGTAGATGAAGTTCCGAATGGGTGCTGTATTGGCATAAGGCCGACGTTACTGATCGTGTTGCTATGA
>QEAN01000003.1:70652-71869_635
GTTGCATTCAAATATCAGTTCGCCTTTGAGGTTGACTGAACCGAACGCTGATAGGGGTACAACTCATCGAAAGCAGGTCC
>QEAN01000003.1:70652-71869_762
GAAGGTGACGACTGTGCAGTAGGGTGGGATGGTACTGCTGGTGGTGAGGATGTGCGAGGTGATGTGCCAGGCTGGTCGCT
>QEAN01000003.1:70652-71869_889
TGTGTACAATGATACTCGTTTGGCTACCAGGGATCTACGCGGAGTGGCATATCGTGTTGGGTAGGGGTAGATGGGAGGTG
>QEAN01000003.1:70652-71869_1016
TAACGAAGAAGTGTCGGAGAGTAATCGTCCAGCGGCTATAAGCCTGAAGCAAGCGGGTGGCTGGTGATCCTTCAACAATG
>QEAN01000003.1:70652-71869_1137
GCAGTAGCTGGATATGACAGGATGTAGTCTGGTGAAGAGATGGTTCGGACTGTAATGCTCAAGTCGGTGCTTTCCTGCAT
>QEAN01000003.1:72419-73685_0
TGTTAACGAGAGGCGACGCATCTGAATCCGGCGAGTTGCCACTCAATCAGCACCCACTCAACGCTCTTGTTGTTGTTACA
>QEAN01000003.1:72419-73685_132
CTTGATGTCTTTAAGTCTAAGTGTCATCATTTCCACAAATAAGCCACAACTTGGACATTTTTTCAACATGAAGTATTCGT
>QEAN01000003.1:72419-73685_264
GCGAAATGCCGGGTGCCTGCTGTTCTTATTCTCAATTTCACCTGTGCCGAAGGCAACTACGACGTTACGACCATCTTCGA
>QEAN01000003.1:72419-73685_396
GCCCCATTCACCCTTGGATGCCTTTTTCGCATCCCACTCAATTCTGAGATGTGACTTCTCTTGGTAGTAACGACGGGCTA
>QEAN01000003.1:72419-73685_528
CCGCCGTGTCAATATCCTCTCCGCTTCAGACAATCTTATATGTGGCACGGAGTTTCGACAATGGAACCGCCTCCCATCTA
>QEAN01000003.1:72419-73685_660
ATTGAGTAAACCGTGTTCACTTTCAATAGCCGCTACATCATCTTTCACATCAGGTACCAGATCCAGCACTCTTTCTTTTA
>QEAN01000003.1:72419-73685_792
TGACAAATCACTGATTGCCAGGGTAAGTGTTATTTTGGTGTGGTTTCAGGGTGGAAAGCCCATATTCCCTTTTGCTGACA
>QEAN01000003.1:72419-73685_924
GACCCCAAAAGTTGGACCCTCCGTACGTGCCTGCTATGATGGTTGACAGGCCCTCCAACCTACGGGAGAATGTTGGCATG
>QEAN01000003.1:72419-73685_1056
TCATATCTGACGACGACCTTTTCACATAGCCCGAGTTAGTTCGAAAGCCACCATGTGAGTTGTAACCACAAGACACAGCA
>QEAN01000003.1:72419-73685_1186
GCAATAATGGCCTCAAACCCCGCTTTGGTCAATATCTTCTCCAAATCCTGCTTGTTCTCCATTGTGACGTTATTACATAA
>QEAN01000003.1:75815-76450_0
CAATCATATAAATTGTTTTTGTAATCTCTGTGGATCTCCGTTCCCAATCTCACTTGGGCAGCACCAACGTTTTCACCGTC
>QEAN01000003.1:75815-76450_111
GGGCTCCTACTAGAGGCGGAGGTTTCAAGTGCGACTTGTTCATCGCCGTTTTCCTCTAAAAGATGTACATCATTGTCGGT
>QEAN01000003.1:75815-76450_222
ATAGGGCTCAAACTTCGGTCTGGGGGCTGAACGGGGTTGGATGAGGAAAGGGTAATCTGTGATGCTGACGACAAAGTAAA
>QEAN01000003.1:75815-76450_333
GTAGCACCATAGAGTGAACTACTGGTCGTACTCTATGCAAATAGAACTGACGTGGATGATGTAGAGAGACCTTCTGATAG
>QEAN01000003.1:75815-76450_444
GTCAAATTAAAGGTCGGCGCAACACTGGTGAATTGACTAAATGCTGATCCGGGCGGTTTACCAAAGTCCACTGCATTTTC
>QEAN01000003.1:75815-76450_555
ATAGCTTTTGGCAGGGATCTACTGGATTCTGTTCTTGTTGACGGTGTGAATGAAGGCGGTATTGGTGAAGCTGGTGACAT
>QEAN01000003.1:76569-79126_0
TGGGCCTTCAAATCAGCACCGAAAACAAGACAGTCATATGTTTCTCAAAGTATACGTTCAGTAAGTAACGGTATTAGTAC
>QEAN01000003.1:76569-79126_124
ACAGTTGGAGGAGGAAACGCAGTGGTTTCTCTTCCATGATTCCATGAGGATGCATTATGCCTACAACACTCGACTTTTAA
>QEAN01000003.1:76569-79126_248
ACATTTCAAATGACAGGCATCGGTCGAACAACATCAATGAATCAAGATATGGGCCAAATCTGCGGTCTCCTCCATGCGTA
>QEAN01000003.1:76569-79126_372
AAGATGTTGTTGCAGTAAACCTCTGAGAAGGCTATACACAGTCCCATATTGAGGTGGCGTCCAAATTGTCACTAGCCCAT
>QEAN01000003.1:76569-79126_496
TGGTCAGTTTTCGAGGTATAAATGTTAATGGGTTTGACAGCTGCCACTCTTGTTGGTGTCTATGTGGTTCAACCCATTAC
>QEAN01000003.1:76569-79126_620
GGTTCCCAGCCTGGATCATATCTCGGGGAACGGGCACAAGCACCACCACCGGCATGTTGCGCGAGGCAAGTTACCAGTTG
>QEAN01000003.1:76569-79126_744
GAGTGTCTGCGCGCCTGTGTTGAGTATATATATATATATATATGTACAAAGAAAGGTTGTCGCAAACCAAGCTGAAGCAT
>QEAN01000003.1:76569-79126_868
ACCACTGGCAGTGAGCACGAGCGATTGTGCTTTGAAAGTTCATTCCTGATTGATTTGCATGCCTTCACAGGTAGCATCAC
>QEAN01000003.1:76569-79126_992
ATCGTGAACAGAATCACCAGTCACCGACCAAACGCAGTTCTTTGCTTTCCATCCTCATATTGGCCATCACAGTACATCAT
>QEAN01000003.1:76569-79126_1116
TGAGGGTAAGGAACGCCTGTTGATGATTTCCAACCGATTGCCCATCACGATCACCCGTCCCGAGGGTGAACAGGGATGGA
>QEAN01000003.1:76569-79126_1240
CTCAAAAAGAATACTACCTTCACTTGGATTGGTTGGCCTGGTAAGTAGCCTCGTATGGTATGGTATGGTACTTTGTACGT
>QEAN01000003.1:76569-79126_1364
GAACAGTGGAGAGTTCTTATTCCATGATGCACCTCGGTTCCCACTGATGCTTTATCTGAGCAACAGGTCCGGGTCTGCCC
>QEAN01000003.1:76569-79126_1488
TAACTGTGTCCCAGTCTTCCTGGATGATGAGGTTGCGGACAAGCATTATAACGGATTTTCCAACAGGTATTGCCTCTGTA
>QEAN01000003.1:76569-79126_1612
CAACTCATCCAGCTCATCAACAACAGTATCCTATGGCCGCTATTCCACTACCATCCTGGTGAAATCTCCTTCAACGAAGA
>QEAN01000003.1:76569-79126_1736
TCCTTGCTGACATTGTGGAAGATGGTGATCTGGTCTGGGTCCATGACTATCATTTGATGCTTCTGCCTCAATTGTTGCGA
>QEAN01000003.1:76569-79126_1860
TCATACTCCCTTCCCCTCGAGCGAGGTCTACAGGTACGTGGCATACATCCATGACCTGTCATTGCGATTGATGACCTGTT
>QEAN01000003.1:76569-79126_1984
TGACTAATTGAATGAATCAATATCGCAGGATTCTACCGGTACGAAAGCAAGTCCTCCTTGGGGTCTTGTCGGCAGACTTG
>QEAN01000003.1:76569-79126_2108
GTGTACTCGGATCTTGGGTCTCCATACCGCTCCTAATGGAGTAGAATTCGAAGGTCGTCAAGTTCATGTCGGCACTTTTC
>QEAN01000003.1:76569-79126_2232
CCGCAAGTACAAGCACGCGTAGCTAAACTAAAAGAGAAATTCAATGGTATGAAACTTCTAGTAGGAGTAGACAGGTTGGA
>QEAN01000003.1:76569-79126_2356
TTTTCGAAAAGTATCCCGAATGGCAAGAAAAAGTAGTATTATGCCAAGTAGCCGTACCTTCCCGACAAGACGTAGAAGAA
>QEAN01000003.1:76569-79126_2477
AATCAATGGCCGATTCGGAACTATCGAATTCACCCCAATCCACTACATGCATAAATCCGTCACTTTCAATGAATTAGTAG
>QEAN01000003.1:79177-80563_0
TGAACTTGGTATCCTACGAGTATATATGCTGTCAAGAGCAAAAGAATGGTGTTTTGATTCTGTCAGAGTTTGCTGGTGCT
>QEAN01000003.1:79177-80563_131
ATGGCACAAGCCATTCATGATGCCGTTACCATGCCAGATGATGTCAGGAAAGCCAATCATCAAAAGCTATGGAAGTATGT
>QEAN01000003.1:79177-80563_262
GAATTTCCATCTTCAAGACCAAACGAGAGAGATGTTGCCTAAACTCTCTTTAGACACCGTCACGCAGAAATTTATAGCTT
>QEAN01000003.1:79177-80563_393
AAAGTTGTTGTTTGGCATATTGATCATATAAACATCATTGTTTGATTGAAATATTTCTAACCATGGCACCGCACCATAGG
>QEAN01000003.1:79177-80563_524
AGTTTGCCAAACCACCATCGGCCATTCTGGATACCTTGCGCAAGCTCTCATCGCATCCGGACGTATACGTCTACATTCTC
>QEAN01000003.1:79177-80563_655
GGTCTCTCTGCGGAGCATGGTTGCTTCTACCGTCATCCAAACAAACCTGGTCTGGAGAACCTAGACGATAATGGAAATAA
>QEAN01000003.1:79177-80563_786
GTTTGCACTAGTAGATTCAGTTGACCCGTCGTGGCGTGAAACCATTCGACCATTGTTCAAGCATTACACCGAAAGAACAC
>QEAN01000003.1:79177-80563_917
ATGCGGATCCAGAGTTTGGCAGTTGGCAAGCTGCTGAACTGCAAGTCAATCTGGAAAAGATTTTGTCACATATGGCTGTG
>QEAN01000003.1:79177-80563_1048
ACCTGCTCATATCTGAAACGGACTAGATCATTTTGGGAAATAAGACTTTGGAATTACGACCAGCATCCGTTGATAAAGGG
>QEAN01000003.1:79177-80563_1179
TTTCTCTTGTGCATTGGTGACGGCAAGACAGATGAAGTAGTCTTTTCGCACTTATCCTCTGCAGACCCAGAGGCGTTGAC
>QEAN01000003.1:79177-80563_1306
CAGTTACCTCTGTAACCGACTTGCTGAACGGGTTTGCCAGATTGGTTGTGGACTTGGCTGCATCCATTACCGCCCATTAA
>QEAN01000003.1:81298-82715_0
TGGACCGTGCCAGTCAGGTCTTCCTCTACTCGCCACCTCTGCCCACTGGCGACCCCACTGTCACCACCACGGCCACCACC
>QEAN01000003.1:81298-82715_122
TACTCGCGCTCGAACACGTCCGCACCCGACATATGCGACCTCTTTGGTGACCAGAATGCCTTTGGAGATATCACCAACAC
>QEAN01000003.1:81298-82715_244
AAGCGGCACTGCACGCAAGCGCGCACCACCGCTCGGTTCAATCCCGCGCGCACCATCCACGGGGTCCTGGTTCTCCACAT
>QEAN01000003.1:81298-82715_366
ATCCGCCCTTTTTCGATGTCTCTGTGCCGTTCAAGCTCGAAGCTTCCGTGTTTGCTCAACAAGAAGTGACGCTGGCCATG
>QEAN01000003.1:81298-82715_488
CTGGATGTGGTGCCTGCGCGTCTAGATGACGCTGGATCCGCCGCGACGCTGCACGAGGACGACGGGTGTGACGCTGTAAC
>QEAN01000003.1:81298-82715_610
TGTCGACGGCACCGCAATCGAGCGACGCTCGTCATCAGCCATTACCATGCAGAGCGACGCCGATGTCGCTGCGTCGGTCA
>QEAN01000003.1:81298-82715_732
GAACCAAAAAGGAAAAACCCGCCAACGCCATCCCACGGCCTCCAAACTGTACGTCGTGTGCCCCTGTGCCTTGTGGCCAT
>QEAN01000003.1:81298-82715_854
CGCGAGCGCCATGCCGCCATTACGGCCGACTACAAGTCCGCAGCCGGCAAGGTCTTGAACAACAATGTCATTTCCAAGAT
>QEAN01000003.1:81298-82715_976
CCTGTACACTGCAAAGGCCGAGGCCGCCAAGAAAATGCATCGTGAAAAGTACGTTACGGTTACGGTTACGGTTACACCCC
>QEAN01000003.1:81298-82715_1098
CCAGCCACGCAAGGTGGCACGCGGGCCTCCCAAGACGGCCGCCAGCGACGACAAGGCGCGACATGTGGCTGGTGTGCCCG
>QEAN01000003.1:81298-82715_1220
CGGGCCCCGCCATGCCATTCGGTGCCGCGAATGGCATCCTGGCGTTCCACGCGCCTGCTGCATCTCCCGCGGTTGCGTAC
>QEAN01000003.1:81298-82715_1337
CTTTGGAAGACCTGCTGCAGCACTACGTCCCAAACATGATGCTGCTGAGCAGCTTGGGCCTGGACCTCTCGACGATGTAA
>QEAN01000003.1:82893-83788_0
TAGACCTCTTCGACACCATCGTCGCCCGCAGCGCGGCGTTCCTTTTCACGCTCCAGATACACCTTAATCTCCCGCTCCAG
>QEAN01000003.1:82893-83788_117
AAGTCGCAGCTGGGAGCCGGACACTGCACTTTGGCGCGGGCGCGTCTGAGCATGTCGAGGATGGCCGACGAGAAGGAGTG
>QEAN01000003.1:82893-83788_234
ATGCGCCGCTAGATGGTGAAGCATGAGCGCATGCGTGCTTCGCAGCGTTCGGACAACAAGCATACGGTTATGTAGCACCG
>QEAN01000003.1:82893-83788_351
TCGTCGTCGTCGTCGTCGTGCCCCGCGGTTGCGTCCAGGTCGTCGTGGATCTCGCACATCCGGAACGGGCGGTGCGCATT
>QEAN01000003.1:82893-83788_468
TAGTCGCGGCTGCTGTAGTACTTTTGGGCGGGTGGCTTGCCGCTGTATTCGGCAATGGCGGCCTGGCGGCGCTGCTCGTA
>QEAN01000003.1:82893-83788_585
CGCAGGTCCACCAGCACGGTCTTGGAGATGGCAAGGATGGCGGCCGTATCGAGTTGGCTTCGGAGCGCTTGGTCGAGGGC
>QEAN01000003.1:82893-83788_702
GATTCGATGAGGTCAATGGTATGGTCTCTGATGAGGGACTTGATGACTTCGCCGTCTTCTGTGACTTGGTCGAATTGGTT
>QEAN01000003.1:82893-83788_815
GTGAATGAATGCATGCATGTATCGATATTCTGACCATGATCAAATTCGAGACTCACGTGTCTATCATTCACGGTGGCCAT
>QEAN01000003.1:84187-87034_0
CATTTCTTTTTCGCCTTGGCAGACAATTCCTATAATCCCATATGTTCCATCAGTCTCACAAAACGAGGAAGCAAAATCAA
>QEAN01000003.1:84187-87034_126
CATTCTTCCCCTCCACATCGCCTGCTACCTTCTCCCACCTCTCCCCAGGATTCTTCGTGAACATAGCGGCAGTGTGCTTC
>QEAN01000003.1:84187-87034_252
TACTAGTTGCTGAAGTTGCAGAAGCGGCCGATACGCTAGCTGTATCTGATTCTTCTGTCGAGGGAACGGCAGAATATGTA
>QEAN01000003.1:84187-87034_378
TGGGTGCTGCTTGACTTTGTAGCACGGCTCGTGCCGTCGCAGCATTAGCTATTTCGCAAAATGCGAGGACTAAATTGTAT
>QEAN01000003.1:84187-87034_504
GTAAACCACCCGACAGAAGTACGCTCTTGGACATCCTCACACAATCTTCAGGCGCTCGCTGCCTTGACGCAACTTGCTCT
>QEAN01000003.1:84187-87034_630
TCTTCTCCCACCTGCTCACGGTGCCTCCCGGAAACATTTTAACAGCTTTAATAAGAACTTGTAATTCTTTGGGTGACCAA
>QEAN01000003.1:84187-87034_756
CTTCCGCGGTTTTTGCCGCTTGTTGAGCCTTTAAGATTTCTTGTTTCTCTATGGGTTAATATACCATTTATGCACTAATC
>QEAN01000003.1:84187-87034_882
CGTACCTTTGACTTTCAAAAATTCTTCTTCAAAGAAAAAGGACAAAGCTTCCTGTCCATCAGCTTGTTTGATTTCAAATT
>QEAN01000003.1:84187-87034_1008
CTCATCTAATTTTCGTAATAACTCGTCTATCCCCTCGGACGATATACGATCGTCTGGAAAGAAGTAGTTATTGTCCTACG
>QEAN01000003.1:84187-87034_1134
ATCGTGGAAGGACCACATACTTTGATTACATTCTGAATGGCCTTTTTTTCCTTCCTGGCTGCTCTTTTCTTCGCATCCCG
>QEAN01000003.1:84187-87034_1260
AGCTCGGCACAAAATGGATATATTCGATTACTGAACAACTTACTCTCGCCCGTTCTTCGGCATCCGCCTTTTCCCTTGCC
>QEAN01000003.1:84187-87034_1386
GTTTAGCTTCTTCCTTCTCTCTCCGGATGGCTTCTTTCGCAGCACGTTCCTCTTCTTTGAATTTCTTGATACGCGGATCT
>QEAN01000003.1:84187-87034_1512
CCTTCTTTTTACGTGTTCGTTCCGCTTTGTTTTTTCGTTCCAGGTACCGCCTTTCCTCCCGACTATCGTCATTTTGATCG
>QEAN01000003.1:84187-87034_1638
ACCATTCCGCAGCTTCTGGATCATCTTCATCAAGAGCTTCGAAACCTCTCCAAGAATCAAAATTATACCAAAATTCATAG
>QEAN01000003.1:84187-87034_1764
GAGCAGGCTTCTTTGAATATCGGGAATTGGCAGTGAAAGCTCGGCCATATATCTCAAAGAAGTCTCCCTTAATTTTTGCC
>QEAN01000003.1:84187-87034_1890
GTCGTTTGACCGAATCTCCTAGGACCTCCCAAGCTAGGTATGGTTCGGAGCCATTATGAATATACTGCAGTGCTCAGTAT
>QEAN01000003.1:84187-87034_2016
GAATCGTCTCTATCCTCGGCATTCTTTTTATCTGGGTGATGTTTGAGCACTTTCCTACGATCTGCGATGTAGCCAGAAAT
>QEAN01000003.1:84187-87034_2142
GGCACAACACTCATAAAATGTACACGTATCAACGAACCGCCCCATCGGATACTCAAAGGCGAAAGGGGCGGCAGATACAA
>QEAN01000003.1:84187-87034_2268
AAACGACCATTGATAGATTGTTTTTTTGCCAAACGCGATTCGGTTTTCAGCTTCCATTATTTTCCTCTTCTCCACATTTC
>QEAN01000003.1:84187-87034_2394
AGATGTACATACATGCTCGTCTAATGTCGTCTTCAGTTGCCTTCCATCTCGACTTTGACAAGCCCAGTATCTTGTAGTGG
>QEAN01000003.1:84187-87034_2520
AGGACTGTCTACTGTTAGCATCACTTCGAACTTCACCTTCCAATTATCAGGATCACTCATCAGCAAATCTTCGGTTTCCT
>QEAN01000003.1:84187-87034_2646
AGCTCTTTCGATAAGATAATCTTCTGATAGTGTCCTCTTGTGTTTTTTCCTTCTGGCTATCGCTAAATATTCGAATCCAA
>QEAN01000003.1:84187-87034_2767
TGTAAGAGGACATCTTTGTCTTTGAACGCGCTGGCTGATAGCGGTGGTGGGGGCGGTAGAGACAGCATAGAGATGGCCAT
>QEAN01000003.1:87378-87958_0
TACTTCTTCCCCTTTCTTTTCTTCCCTTGGGCTTTCGCAGGGGAAGCTGGCGTAGTTTGCTGCAGCGATGGGCCTCCTTC
>QEAN01000003.1:87378-87958_125
AACCAGAGATCAGGGAGATCAGGGACGGGGCATAAATGAATACCTGGTGGCGGCCTTACTGTCCGCTGTGTCATCTTCTC
>QEAN01000003.1:87378-87958_250
TTGATTTGTTCGGTATTTCAAGCACTATGAATGCATGCGTGGTTAGGGTAAGGAGGGGGGCGACGGGGCAGTGGAAGCAG
>QEAN01000003.1:87378-87958_375
TCAGTAGTCCATCTACATGCCTATACTTTGAGGCGTAGCGAGTCTAGGGTGTCGTTGTAAGTGGTCTGACTGGGCAACAG
>QEAN01000003.1:87378-87958_500
AGACTCACTCTATTTGCAGCATTCACATACAAATCTTCCACAGCCTTCTGGAAATCGTCCCAATTCTCGATATACACCAT
>QEAN01000003.1:88333-91149_0
TGTCCTGGCGAAATGGAGCCTCGCAAACTGGCAGCAATGCCATCCCGCTGGGAACGAGACGGAAAGCAGGCCTAGGCAGT
>QEAN01000003.1:88333-91149_125
TACATCAACGAGCAGGCTGCCAAACAGGAACTCGCTGCTGCCGAAAGTGCAAAGAGAGCTGCCGATACAAGTGCTGAAGA
>QEAN01000003.1:88333-91149_250
GTGCTCAGTGGTTGCTTGGCATTTGAGCTTGTTTGTTTGAAACCCATCAGGGATCAATGCTCGAGTAGCAGAAAGGGACA
>QEAN01000003.1:88333-91149_375
GGATGGTTTTCGCAGCAACATATTTACTAGAGTTTTGTGTTTCTACCTAACATGAAATGATGACTGGTACTAACAAACTC
>QEAN01000003.1:88333-91149_500
TCACAACTCACTATTATGTCATACATTACCACTTGTGTCCTTCCGACAATCATGACAGGTGCAACGCGTAAACGACGATC
>QEAN01000003.1:88333-91149_625
AACTGTTCTACCCAGTAATTTATCACAAGAGAAGCAGCAGCTCTACGTTATTAATTTGAGAATCGAGGAAATTTCCAACA
>QEAN01000003.1:88333-91149_750
TGCATGTCCTCCGTGTACTGTTCCGTATGCTAATGCCCCTTTATACCAGGTCGCCTGAACCTGAGCCCGTTTATGGTCCC
>QEAN01000003.1:88333-91149_875
CTCGAAGATGAACGACATAATCTTGTACTGTCGGCACAGAAGATCGATCCATCCTACCGTCCACCAGCAGACTATAAAAA
>QEAN01000003.1:88333-91149_1000
TCCTGAAATCAATTTCATTGGCTTGCTTATAGGTATGTGCGCATTGCAGCTTGTCGCCAGGATAGTCGGGTTCAACGTTG
>QEAN01000003.1:88333-91149_1125
ACAGAGTCGGGTGCAAAGATTTCAATTCGTGGCAAAGGATCAGTCAAGGAGGGCAAGTCGAGAGACGGTGGTCCTACACC
>QEAN01000003.1:88333-91149_1250
AGAAAAGGTCAAGAAGGCGATGCAAGCTGTTGAGAGAGTGATCGAAACCGTAAGCGCTCCCTTTTCAGTGAAATTCCAAG
>QEAN01000003.1:88333-91149_1375
AATCACAAAATGATTTGAAAAGAAACCAATTGCGAGAATTGGCCGCATTGAATGGAACTTTGCGAGATGATGAAAACCAA
>QEAN01000003.1:88333-91149_1500
CCGGAAGGCAGAAACTTCACTGCCAGTCTTGTTTGCCGTTTATGTGGTGGTGCTGGTCACGTTGCCAGAGGTATGTACTC
>QEAN01000003.1:88333-91149_1625
CTCGGTGCTCACCACTAATACCCTTGTAGATTGTACTCAAAAGAGCAATCCTGAATTCATGGCGAAAGCAAATCAACGAG
>QEAN01000003.1:88333-91149_1750
GTGAAGGTGTTCGTGGCGGCACTCCAAGAGGTGGAGCTGTGAGTGTTTTAGGCATATCTCTTTCGAAAATGTGGATAGCC
>QEAN01000003.1:88333-91149_1875
GGTCCCCGTGGAGGAGGTTCAGCTCCTTGGGCCAGTCAGTCTGGATCTGGAAGCCCAATGAATGGAGCCTCGAATAATAG
>QEAN01000003.1:88333-91149_2000
TTTCCCTGCTGACCTAGCTTAGGATTACCATAGGCAAGACAAAACTCATCAGATGGTTCAGGTGGACCTCCACGTAATTC
>QEAN01000003.1:88333-91149_2125
CGTAAATGATTACAACGCCGCACCACCAGGAATGGCACCAGGTAAATGGAATTTATATTTCTATGAAATTCTTGGCTGCC
>QEAN01000003.1:88333-91149_2250
TCACTAGGCTATGATTCTTGGAGCTACAATCAGGCACCTCCTGGAATGAATTACAGTAATTCCTATGGCTCCTATCCTCA
>QEAN01000003.1:88333-91149_2375
TTCGTCTGGCCCTAACCTGCTAACAGTCAACGTCTACGTTAGGGTATGGACCCCCTCCTGGTTTACCAGCGGATGGTAAG
>QEAN01000003.1:88333-91149_2500
TTACGTACTTGGACTCAACGTAGGTTATTCAGGCAGCGGTGCCCCTCAATGGCAACCCCCACCACCACCTCCAATGATTG
>QEAN01000003.1:88333-91149_2625
TTTGATCACTTCTGTTCTCTGGGGGCTGAAGTTGTCACTTTTGTAGATGAATCAGCCACCACCACCCCCTCCGCCTCCAT
>QEAN01000003.1:88333-91149_2736
TGCCTCAATGTAAAACTGTTCTACAAGGCGTTGTCTACTGATATCAAAATAGGTCTGTCATCATGTTTGTCACGTCATGA
>QEAN01000003.1:91559-92878_0
TAATTAGAACCTATGTTAAACAAGTGGGATTACTCTACAAAAGATTTATGTTCAGAGTCGGTACCTTGTGCAATGGTCGA
>QEAN01000003.1:91559-92878_124
GTGGGGTATGACCTGGCGCTTTATCACAATCCGGCCCGTGCGACGTGGGATTCCGTGTCGATTTGATCACCCTATGTTGA
>QEAN01000003.1:91559-92878_248
ATGGGCTAATAATTCCGACGTCGTTGTTTCTCGGTCGTCGTCGCCATCCCGTATGACCGCTGCTGGTTGCTTGGTGGGTA
>QEAN01000003.1:91559-92878_372
GTTGTGCATGAATATACCAGTCATGTGATTATTCGTACTCGTTCTATATTGTGCAAGCAAGGATGTACCTGATGCGCGAC
>QEAN01000003.1:91559-92878_496
AGTAGTCGGGTTCTGGCGACGATGTCGGTCCAGGATGCCATGTTTTGATACTCTTTCTTGCTGGGTTGCGAAAGGAGCGT
>QEAN01000003.1:91559-92878_620
GCATGTGGACAATGAGGTGGACAGAATACAGCCGTTAGGGGGGGACGGATGCGGATGCAGCACATACAGCACGGCGCGTT
>QEAN01000003.1:91559-92878_744
TCGCGTTCGAATTCTTGACCGATGCGAGCATGCAGACGACTTGTGTCCCATATGTCGCGTGCCTTTGACAACAGCGAGGC
>QEAN01000003.1:91559-92878_868
GTGCGTGGTCCGCATAGTTTTTTTTTTTGGCACTCACAGAGGTGGAAACACGATACGGCTGTGTCCATACACGGGGTTGG
>QEAN01000003.1:91559-92878_992
GGTGAGGTGATGTGAATCAGCTAGCGAGGTGTGCGGACTAGGGCGATGTACCGCCAGACCACCAGCATTGTGCTGGATCT
>QEAN01000003.1:91559-92878_1116
GACGGCATGCACGGCGGACGCACCAGCCTGGATCCCAGATGGGCGATCTCGAACAGGAGCAGGCTCTCGTGCAGGTCGCT
>QEAN01000003.1:91559-92878_1239
TCGTATGAAAAGGGAGCGGATGGTGGGCGTGGAGTGGTGCGGATGGCGTCGGCGTTGGTGGTGAACAGACGGTTGGTCAT
>QEAN01000003.1:93167-93894_0
CACGCACTCAGATATATGAGCTTGCCACGACGATAAGCTACTCCGCATTTGTTGCAAAGGTCTTCGTTGTTTGGACCGTG
>QEAN01000003.1:93167-93894_130
CGGGTTGAATGTGCCTACCATTGGTGTGGACGTGGCTCTACAGCTGTAGCATGTTCTTGCTGCAGTTGTATGTGCTTGGG
>QEAN01000003.1:93167-93894_260
GAGACGGATTCACGTCGCGCATTATGAGCCGGATCGAGAGATCCTGTAGAGGGGGGTCCAGACGGAGCAACCCTCGAACT
>QEAN01000003.1:93167-93894_390
GTGATGCTGAACGACGAGGTCGTCTTGCGACTTTACCGGCAGTGTCGGTATTTGTTGGACTCGACGTCCTTGGGTTCTCT
>QEAN01000003.1:93167-93894_520
TGATGCATGCATTTTAAAATTGATGCTTGCGGTTCTGTTGACGATTGCGTCGTCGCCTTCGGCAGCAGGTGCTGTCGTAT
>QEAN01000003.1:93167-93894_647
CTGTGGTCGTATTTGCAGGCGAGGAGGATACCGGCGGCAGCGACCATCTCCGACAAGTCTTGCAGCATGTTGTTTTCCAT
>QEAN01000003.1:94731-96448_0
TGTATGCGCGGCCTCAGTCTACAGCTGGCAGTCCCATGGCCGGCGCTCCTGCGAGTCTTGTACATCCGTCAAACCAAATC
>QEAN01000003.1:94731-96448_126
CTCCGCCTGTAAACATGTACGATCGGAGATTCAATGTCCGGCCCCCAGGTGCTGTTCTTGCTGCTGAAGGTGTGTTGGCC
>QEAN01000003.1:94731-96448_252
CATATACGCTGGTAGATTGCTGACTAGAGAGCTAATTCGTGCGAGACCAATAGGTCTGCCATATGGATATTTGAAAAGAG
>QEAN01000003.1:94731-96448_378
TGTGCAGAAACGAGTATGTTTCGTAATGTCCTCTCGTTCAGAAATTCCGCGGAATCTATTCGAACAGCGCTCATATGATA
>QEAN01000003.1:94731-96448_504
ACGCAACCCATGTTCGTTCTCACATGTTATGTGATTAGTCTATGATAACGAACAAATCTCATCATTAGGCAAGCACCACC
>QEAN01000003.1:94731-96448_630
CCTCCAGCAAATACGTCACCGCCGCATTATCCACCGGGCACTATGAATGATCATTACCAACCTCCCCGACCATTATCGCA
>QEAN01000003.1:94731-96448_756
CCTTCGAGTGTGGATAAAGTAGCACGGCTGACTCTGGAGAATGAAGCGCTAAAGGAACTCGTTGCGAAATTGCAGTCTCA
>QEAN01000003.1:94731-96448_882
GCGAAAAAGGAAGAAGAGATACAATCGCTCTATGTAAGGGACTCATATCCCTCTCCTCGGTTTTTTTTTTCACGTCCTTA
>QEAN01000003.1:94731-96448_1008
CATAGAGTCCACCCAGAGATGGACGCGACTAAACAAAGGCTCATGGATCCTGTTTTCCATTTGCTTTTTCAGGAGATGAA
>QEAN01000003.1:94731-96448_1134
GAATTACAGGTTGCTCAATTCTCGCCTCATAGGTAGGTCCACAATCCACCATGGCCTTACCCATATATACTGATGAGCCG
>QEAN01000003.1:94731-96448_1260
GGGCTTTGCAGGCAGAGAATGAGGAGCTAGGCCGACAACTGTCCTTTGGCCGCATTGAACAATTACAAGTGGCGCTGTCT
>QEAN01000003.1:94731-96448_1386
GGTGACCTCGCCCTCGTGTCCACACGTCGCAGTTGCTGACGTGTCCATTTCGGGCACTACAGAATCTGATACGTTGCTCG
>QEAN01000003.1:94731-96448_1512
TCTGCGGACGAGAGCTTCATTCTGTGAAAAGAATCATTGTCAAGGTGCGCCCAAGGATTCCATATACACCCTTGGTGAAC
>QEAN01000003.1:94731-96448_1637
CATCCTCAACGGTTTCATACATGTCTGCTACGTTACATAGGACAAAGACCTCATCAGAAGAGCAAGAGCTGGGCATATAA
>QEAN01000003.1:96686-97017_0
TGGCTGAATTCATTAATAAGCACATCATAGTCTCGCTGGTTGAGGGAACCACGGTCTCTGGGACTCTGTACACCATGGAT
>QEAN01000003.1:96686-97017_126
AGCCGGTGCTGCTGCTGTCATTGTGGGCTGATGCACAAGATGCTAGGACGGGGACAATGGATCGCAATATGGAGCAGTGG
>QEAN01000003.1:96686-97017_251
GGGCCATGGATTTGGATGCGTTTGATGAAAAAATGAAAACGGTCACCAAATGTCGCTCCCGTGCGGACTTTCCGATGTGA
>QEAN01000003.1:97131-98514_0
TATAAAGACTCGAAGGATATACTTATCCCGCAACCAGCACATGTCTGTGTATACTGGCCCGTCGTTTCATTCAGGATTTC
>QEAN01000003.1:97131-98514_131
GCGGGTCTTTTGTCGAAGTTCTGTAGGCGAGTGGACGTTTGAGTAGGAGTATGCGAACGAAAGCACGGGGACGGTTTAGC
>QEAN01000003.1:97131-98514_262
CGCTCCGCCCTTTTGTCTTGTCGTTGTTGGAAGACCAGGTCCATTTTCTCCAGACTTCCGTACTTGTCGATGGCAAACGC
>QEAN01000003.1:97131-98514_393
TGGGTTCTGTTTCATCCATGTGGGCAGCCGTTCGCGGTCCTGCAGTTCGCCTAGTTGTGGCGAAATGTAAGGCACGAGGC
>QEAN01000003.1:97131-98514_524
AGTCTGTCGCGCACTCTGTTTTAGTCAGCAGTGAGTACTTGTCTGGACATTTTTCGATGCATTCTTTGCAGACTAGGACA
>QEAN01000003.1:97131-98514_655
CACCGCGGGGCGTTTTCTGGGTCCATTTCGAGGGCTGCCAGTGACATACGGGAATGGGTGCTTAGCGCGGGGATTGCCAG
>QEAN01000003.1:97131-98514_786
TTGCTTCTCTTTATGCTGAGCTCTCTCTGCAGCTGATTTGTCAGGCAGCTCGGCTTGAGCTTCGTCCACGAGGAAGCCGC
>QEAN01000003.1:97131-98514_917
TTAGTTGCACCTTGCCTAACCTAACCAGCAGCCTTGGTTGGGCGGACTGCACTACGCACAGTACTTTAGATTCATTCCGT
>QEAN01000003.1:97131-98514_1048
CAGTGGCGGGCAGGCCAGTGGATATTGGAGTGACTCGGTTCGTGCCGTGGATACGGTCATCAGTACTGCTACCAACACTG
>QEAN01000003.1:97131-98514_1179
TTCCGGGCAGCTTGCTTCTGAAGAGCGGCGGCACGGCTTGCTTGGATGCATTTGATCTGCTCCGGAGAAAGCGGCTGCTT
>QEAN01000003.1:97131-98514_1303
CAGATTGTCATTGACATGGGGGTGGAACGGCGTGTTTGACGGCGATGACATCAGTAAAAATGTACTGACCTTGGACGCAT
>QEAN01000003.1:99159-100604_0
TGGATCTAGACGAAACGCGCCAGCAACTGCAGGCCCTCCGTGATTTGATGCTGGCAACTCCTGAAAATGTATCAGAGCTA
>QEAN01000003.1:99159-100604_125
ATCGCTGAAACAACAACAGCTGCCGCTGCTGACTCAACCAATGTCTCCGCTCCGCGCCCGTTCGAACCAGGATCCGTATG
>QEAN01000003.1:99159-100604_250
GCTTCCTGCCACCATCCTGACCCGCGATACCGACACTGTACGAGTCCTCGTCTCGACACCAGTAACCAGCGCACTGGTGC
>QEAN01000003.1:99159-100604_375
CGCGGTCGCATGGGCTGGAGCTCGACCCCGCGCTCATCTTTGACTTGGATGTCGTCAGATCTCAATCTGTCAAAGTCCAT
>QEAN01000003.1:99159-100604_500
CGTGTGCTCGAGCACACGCGCGATGGCAGCTATGTCGTCGAGTATCAAGGGTACAACGAGACGAGGCTCGTGAAACACGA
>QEAN01000003.1:99159-100604_625
TAAAAACGACTGCAATCCCACCAGCAGCTCCGCCGAAGAAGATAACGACCACTGCTCGAGTAGCGATGAGTCGTCTGACA
>QEAN01000003.1:99159-100604_750
TAGATTTTGTTACAAATACTGGCGAAGCACTCGGCTCCTGGGAAGCCCACACAAAGGGCATTGGCTCGAAATTGCTGCAC
>QEAN01000003.1:99159-100604_875
GGAATAGTCGTACCAATAGTAGCCGATTTACGAGTAGCCAAGCGTGGATTAGGAGCTGATGAGTCCGAGTCGGAAAAAAC
>QEAN01000003.1:99159-100604_1000
AAACAATAATTCTCCGGATACAAATAATGGGAATGGAGACCGTGTTCAAATCAGAAAATCTGCAACTGCGATATTCGATT
>QEAN01000003.1:99159-100604_1125
CTAGTCTGAACAATGCCAAACGACAGTCAGTTCAGGGTTCGGATGGCACGAATAAACTCGATACGAAGAGAACGGCTCAA
>QEAN01000003.1:99159-100604_1250
GAGGCCATTCAAAAGGATTTGGTCAGGGCCAAGGAAGCTCTGGAACGAAACAGGAAAGATTTGACCATCAGCGAGCACTA
>QEAN01000003.1:99159-100604_1365
AAGCCCTGAGTCATAAACAGAAACTCCTGACGAATAAAGCCAAGGCTGACAAGGATAGGATGAAACTCGCGGTTTTCTGA
>QEAN01000003.1:101879-105291_0
CACTTCGCGCTTCTATGATCAATACGGTTCGAGGAGGAGCGCCCATTATCACCAACACTCCCACCGCGATGGCTGCCAGA
>QEAN01000003.1:101879-105291_124
TATGACGTGAGCCGATGCTGCTACCAGGCTGATGCTGAAGATATTTTTGACGCATGCTCGATTCATACAGGTGAAGGCGG
>QEAN01000003.1:101879-105291_248
CGTCAAAAGATCATCTCCGATTTCAACATATCCCTTCCGACTACCGTCTTTTACTGCCTTATATACCGCTTTACCGAAAT
>QEAN01000003.1:101879-105291_372
AAGTCTACCAAACTATCCCGGAATGCCTTGAGTTCAACCTCGCTGGTTAGGTCTAACGTGAAAACTTGCTGACGTAGCAC
>QEAN01000003.1:101879-105291_496
TAACAAGTTTGTAGGCCAGCGAAGTATCAGAATCTGGTACTGAGGCGAAGGCATTTTTGAGGGCTTCGAAAATCTTATCC
>QEAN01000003.1:101879-105291_620
GTTGACAGTGGTTGACACTCACCAAGCATGCATATTGTGGTATAACATACCAAGAGCCTGGAACGACGTCCAATATCGTA
>QEAN01000003.1:101879-105291_744
CTTCGTAATCTGTCTATCGGGGAGACGGAAAACATATGCATCAATTCCTAGGAATTTGATAAATCGATTCTTTGACCTTC
>QEAN01000003.1:101879-105291_868
AGCGGAGCATCAGCTGTTTTCAAAGTATGCAATTCGAAAGTACTCAGATTGAGTGATACTCACCAGCATCTTGCTCGCTT
>QEAN01000003.1:101879-105291_992
CGCTCATACGGATCATCGATATTGCAGTTAATGAACCCCATGCCGTCATCTTCTGCCACTACCTTCTCCAATGTGCAATG
>QEAN01000003.1:101879-105291_1116
TATGCAGACGCCGCAACAATTCTAAACGAGTACGAGGTTCGAGTTGCGCTTCGGGGTAGTAGAGGTCATGAAACTTGTAA
>QEAN01000003.1:101879-105291_1240
TAGTACGAAATGTCTCCTACATCGTGATACATACACATCAGTGTAACGTCACGTTCAGCCCAAACAATCAACTCACGCAC
>QEAN01000003.1:101879-105291_1364
GGTATGATTTGCGAAGTATTTAATCATTCCGTGATCCGACTATCGTGTGTGTTTTGGTTTTGACAGCGGCAGTTGCTTAC
>QEAN01000003.1:101879-105291_1488
CAGTGATGTAGAGTACGTAAGACAGGTCATATAGACGTCGGCTCTGCTTGATGTCAGCCACTTCCTATTGTTCGTTCAAG
>QEAN01000003.1:101879-105291_1612
CAGAGACCCTGATGATCTCGTGTTCCACTGCATCTACTTCTGCTTACAAAGCTATCAACTCCTCCTCAGCATCCATTGGC
>QEAN01000003.1:101879-105291_1736
GAACTTTGACATCTTTGACTGGCATTCGACCTCTTGTCGCAATCAATGTTAGGGGTCTGCTAAGCTTCCAGGACGGTGGG
>QEAN01000003.1:101879-105291_1860
TCACGACAATCTGCAATTGAAGACGTTGTATAGACTAATGTTGTCAACACTGGTGATCAAAGTCATCACCAAATACGAGT
>QEAN01000003.1:101879-105291_1984
CCATCATTGGTTATGATGACGACCTAGTGGCTGGTACTGGACCAGTTATTATAGTGCTAGCTGAACGACTGGTAGAGCGC
>QEAN01000003.1:101879-105291_2108
TTTGGTGTTGTGTGGCACAACTGGTTGTGGTGACATACTGTCACGATTACGCGACAATCGGATACTTCGCCTACTAGAAG
>QEAN01000003.1:101879-105291_2232
TACTACCACGACCACTGGTATCTCCATTAGTCCCATACGGACGTTTGCTAGGCCTAGAACCACTATTGTGTCCGTCGGTA
>QEAN01000003.1:101879-105291_2356
GTAGACATGATGAGAGTGTGGATCGTTGCTGGGACCTGTACCTGATGTACTGGGTGGACGGATAAATGGATCCAATTCAA
>QEAN01000003.1:101879-105291_2480
ACGACATATCCGAGACGTTCCCCCTTTCTCATTGCTTCATGTAAAGCTTCAGCACGTTTCCTCACTTCGTCGAAACCTTC
>QEAN01000003.1:101879-105291_2604
TCAAATCGATATCTGGGGCGGCAGCCATCTGACGTAGCTTCACATACCAATTCGTTTGAATGTCGTCCATGAGATGAGAA
>QEAN01000003.1:101879-105291_2728
TTTTGCTTTGGAAAATGCTTTTTGGAGATCTTCATACAATTTATTCCATTTGCTCCTTGTCTAAGATGTGCAGATGTGAC
>QEAN01000003.1:101879-105291_2852
TCACTATGGGCACGATGCGTCGCACAATATGCTCCTTCGCATCTCCTATATTCTCTGATATTGTATCAAGTAATCGATTC
>QEAN01000003.1:101879-105291_2976
TTACAGTGCAGGCAATACGTCTCTTATTAACTTCAGCTTACCAAGGGTGTAGCGCCATGATGGACGTAAAACTAGATGAT
>QEAN01000003.1:101879-105291_3100
TGCTCACATGTAGCTTGTCCGTTTCAATCTCCAAGACTTCTCGAACCTTTTGAATCGCGGAGAACAAAGGCTCATACGAA
>QEAN01000003.1:101879-105291_3224
GCTAATGAGATATTCATAGACTCTCCCAACCTTTCTGACGTCTGATAATATAGCCTTCACGTGCTTCTATACTACGGATT
>QEAN01000003.1:101879-105291_3332
GTTCTTCGCCTGGAATGTACCTCTTTAGCAGTTTTACATGGAAGACGGGATGGATTCGGGAAGTTGAAGATCAACCTCAT
>QEAN01000003.1:105689-112447_0
TATTCCATCTTGGCTTTACTCTTCCACAATCGTCTTGCAGTGGCCCAGGCCCTGGCTTCTTTGAATATAACAGCAATTAA
>QEAN01000003.1:105689-112447_122
TCGGTGCTCTGACGGGAAGTACAATAGCGATACCATGGTTGGATGGAAGAATGCCTCTTCCGCCAGAACGGTCGCTCGTC
>QEAN01000003.1:105689-112447_244
CTCTTTTGACCTATGACAGGATTCCAAATGTTCCCGTCTCGGTAGCATTGGTCAACGACACAAGACGCCCACCTCATCCA
>QEAN01000003.1:105689-112447_366
GAACCTCCATATTGCCCATATCAGCGACCAGCGTCGCCAACGACCTCAGAGTGCTTATCGCATCGACAGCGCACTGCAGT
>QEAN01000003.1:105689-112447_488
CCGTGGCCGGATGCGGCGTATGTGATCCGTGTGTCGGACGGCTACGCCGATTGCTCGGTGAGCACTCCTCCACAGACAGG
>QEAN01000003.1:105689-112447_610
CGGGCACGACGCCAATGAGACGTCTCATTTGCGCAACAACGATCTCAAAAAATGGTTTGAGATCGGCGATGCGGAGATGG
>QEAN01000003.1:105689-112447_732
GTAATGGCTATGCCGCCCCATTGGTGTATCAGAAAGGCGTTTGTGGATAGCTTCTGTCCTGTGTGTGTAGACGTGAATCA
>QEAN01000003.1:105689-112447_854
TGAGGATGTGGAGAGGGCACACAGCGGCTTCAGGAACGTATAGAATGAAATTCAAGGGCGGTGATGACGATACGAATGAT
>QEAN01000003.1:105689-112447_976
GTCACGTACCTAAATTCCATTCCGCGGAATTGATAAAATGTTTGAGGGATGCCGTTTCAATGGCAAACCACGTCTCGTTG
>QEAN01000003.1:105689-112447_1098
TGTTGAACCTGCACTGAGAGCATGTCTATATTGTTCCTTGGCCCTTGCAGATGAATATGTGACGTACCTGAGATGAGACA
>QEAN01000003.1:105689-112447_1220
AAGTATGCTATAGTTTAGGAGAGATGGAAGAGGTGTCTTTACAAGTGCAGATGTAGCTTCTGCGCTTACCATTGACCGCA
>QEAN01000003.1:105689-112447_1342
TTGAACAAGCTTAGCACCAGCTGGTATTCATCAGCGAATTTCACAACCCTCATGCTGTCATGGTCCTCCTACAGCAATGC
>QEAN01000003.1:105689-112447_1464
GTACCCACATTGAGTATATTCTTGTTTTTGTCTCTAAAAACCTTTTTCAGCGCCTTCTGCTCTCCCGCAAAGATCCCAGC
>QEAN01000003.1:105689-112447_1586
ACAATCCGAAATGGCAATATCGGCATAGATACTCCGTCGTTCCCCGACGTATACTTGATATTGTTCTGTCGCGCTACATG
>QEAN01000003.1:105689-112447_1708
TGTTCTCTGAATCGTTGTGTATCAGGTCATGGTATTTGTCTGATGAGGCGGTATGGTGAATGCTGGTCGTGAATTGTAGT
>QEAN01000003.1:105689-112447_1830
GATTGGTTTACAGAGTTCGTTGTGAAAACATAGTTGAGGGAGTTGGCAATCGTGGATGCCTGACTAGGGTCCAGTTTCAC
>QEAN01000003.1:105689-112447_1952
GTCCAATGCCTAGATGTATGTTCGTAGTAGCAGCAGAACTTGCGCGACCTTGCAGTGAGATGCACGAATTACGTCTGGTT
>QEAN01000003.1:105689-112447_2074
AGATTTCAGTGGTTTTCCACCATACCGGTATACCAAGCAGGAAATATATGACAAAGGAAAGCACCACTAGTCGTCTTGTT
>QEAN01000003.1:105689-112447_2196
TACAATGGTCGGCCTTGCCACGCAGCAGACCTGCACTCTGCACTTCTTGATCTAATTCAGCCTGCAGTCGATCCTTGATA
>QEAN01000003.1:105689-112447_2318
GCCATCCTGATGCATATTCAGTGTCTGATGTTTTGACCTAGCGACCGTTGAACGGTTCAATCGATCGCGTGGCGACATAA
>QEAN01000003.1:105689-112447_2440
CCACAATGTTTCATAACATGGATAATGCGCATCTATTGACAACGAATGATTCGGGACGATAAAACCGTAGCCACAGAAAA
>QEAN01000003.1:105689-112447_2562
ACACGCATGGTGCAAATCGTACGTTGAGCCCCATGGGCTAATTTGGATGGAGAAAGCGACACTGCTCACCAAGAGAACAG
>QEAN01000003.1:105689-112447_2684
CAGTTAGGACCTGGGCCCTCCTTAAATCGCTCCTCCTGCCCTCATCGCACTTACGATGTACGATATTTATAAGGAAATGA
>QEAN01000003.1:105689-112447_2806
AGGAGTCCTGGATCTGCTAAAACAATTGTCAGGAGCGTTTTTTGTTGGACTACGTTGACGTGTTTGTTTGGGTGGTGATG
>QEAN01000003.1:105689-112447_2928
CTGTCGCAGGATCAGAAGTGTCAGAAGTTGGAAGAACTGCAGCAGAGGCTGCGGGGGCTTGGTCAGCATTGTAAATATCA
>QEAN01000003.1:105689-112447_3050
GATGCCATTGAACCATCGGCAGGAGTAGCTGTATATAAATAATGCGCACCACTAGCATTAGCTGGGCTGGTAGAGTGTAA
>QEAN01000003.1:105689-112447_3172
ATAATCAGTAAACATAGCGCCACCTGGAAGATCAAACGCAGAACTGATTATTTGAGGGTGGTAGAACACTGGCTGACCTT
>QEAN01000003.1:105689-112447_3294
TTGGTTGCACCAAGAACCCAGGTTGAGAGAACAAGCTATATCCAGCCGTACCAGACACAGGTGAGTAGTGGTGTTGCTGA
>QEAN01000003.1:105689-112447_3416
GGTCCTTGTAGTTCAGCTTGTGGGATATGTTCCGTATAATCATGTCGACGGAAGCCATGACGATCACCATCACGGGCCTG
>QEAN01000003.1:105689-112447_3538
CGTTGAGTAGCTGCCAGTCGCGACTTGCAATGCACTACGACTGCTCCAAAGATCCTGACCACGGACAGAGCTTGCTCTTG
>QEAN01000003.1:105689-112447_3660
GTGCACATTCTTGTTCAGATACGGATGTCGCCACCTCCGGATGCCTGATGCTGCTGTCATGACCTTTATCATCATAGCCA
>QEAN01000003.1:105689-112447_3782
GCATCGTTTGTCTGTGGAACAATCATATGTGAGCGAACATACGACTTGTCGTACGAGTCGCTAGTGAGTTGATCTATAGT
>QEAN01000003.1:105689-112447_3904
GACTTCAGGATCGAACCCCATATCAACTATCTGAGCTGTCAAGCCTTCTAACTCAGGATCTGCTCGAACTGGTTGAGTGG
>QEAN01000003.1:105689-112447_4026
GACGAAGCGAACCAAGATCTCCATTTGGAAATGCCGTATTAAGAACAGTTGATCGTGCTGATATTTTCTGTGAAGCGGCT
>QEAN01000003.1:105689-112447_4148
GAGTCAGCATCGTCGTCCTTCACTGGTCTAGTGGGTTGGGATTTACTGGAGGCGACATCAGCTGGTTCATTTTTCCGGGG
>QEAN01000003.1:105689-112447_4270
ATCGATATGCGTACCGATATCGGGGACTGTAGTTGGAGAATCGGTATTATGACTATGAATACCATTCAATCGAGACGTTG
>QEAN01000003.1:105689-112447_4392
TTGGTTTTGCTTCAGCTATGTGAATATGGTGTCAGGGCTCACATAGAAGGCAAAATTTTATTACATGGCGACAGAGCTGT
>QEAN01000003.1:105689-112447_4514
AAAGCTTCAAGTCTTTTTACTTCTTCCAGCCGAGCTTCCTCCTCCTTCTTGAGTTTTTCCTGCACCTTCTTGGCTGCCTC
>QEAN01000003.1:105689-112447_4636
TGGCCTGGGGTCTTCTTCAAACGCATCCCCACCGTACTCTTTAGGTAATGCTTTACCAGATAGCTTTTGTATTCCTCGAT
>QEAN01000003.1:105689-112447_4758
GTGACTTACGCTCAGCAATTTTCCATATATCACCAGTAAATCCGCACGCTCTATCGCTGTCAACATCTTGACCCCTTTAG
>QEAN01000003.1:105689-112447_4880
GTAACTCCTTATGTCCATGTGGTACATTATGGGTTGCTCCCTGAACCATATACTCTGTAAGGTTCTCGTACCATCCAACC
>QEAN01000003.1:105689-112447_5002
ATACGCAATCAACCCACGCTCAGCCGCATGGCCAAGTGCTGTTTTGTTCTGACCATCAAGTGAACTAGGGGAAGCTCCCT
>QEAN01000003.1:105689-112447_5124
CTGCAATTGTCAGACTTTGTCGTCCTTTCGAGTCAGCTTCATCGACCCGCCCACCTAATATTACGGTATATGGTAAATTC
>QEAN01000003.1:105689-112447_5246
CAAACAAGTTCCAGCATTTCAGGCAAGTTAGATCGGGCGGCCTGGTGGATCAAAGGCTCGGCAGGATGGCGAAGCTTTTT
>QEAN01000003.1:105689-112447_5368
AGCTTCTTGTAATTCTTGTAAATTGTTGCCTCTTGCTGCCTGGAACGCCCAAGATCGCCGAGTTTGTTGTTCCTGTTTGA
>QEAN01000003.1:105689-112447_5490
CTTCCTTCTTGCGTCGAGCCTCATCTGCTGCCTTCCTCTTATTCTCTTCTTTGCCTGTGTGGGAATTTCACGGGTAAGAC
>QEAN01000003.1:105689-112447_5612
ACGCTGTTTTTCCTCTGTCTTCCTATGCGCCTTTTCTTGTACCCTCCTCTGGTCTATAGTATAGATTGATTTCAAATTGT
>QEAN01000003.1:105689-112447_5734
TCGCGTTTCGCGCTTTCAGACTCACGAAGCTTCTCATCTAACGTACTTCTTTTCAAATATGGTTGACACTCAGGAGATCG
>QEAN01000003.1:105689-112447_5856
ATTATTGCCAGCACCATTCGATCGTGCATTGGTATGGCACGTCTCCTCAACTTCACTAGCATCAAGATTGTCTGCAAAAC
>QEAN01000003.1:105689-112447_5978
CCTCGTCGAATGGATCTTCATAGTAGGTATCATAGGAACGCGACGACTGACGTGACTGTGGTGTAGAGAGATTACGAAAC
>QEAN01000003.1:105689-112447_6100
GTAGCAAGCTATCAGTTATTTCCACGTGAACCACCCCAACTTGATCATTCCATATACAAATCCATGCTAACCATGAAGAA
>QEAN01000003.1:105689-112447_6222
TCCATTACGGTGACTTTCGATGATTTCCTTTGCTTCTTGTAGCTGTTTGGATTTTTGCATGTGAAAATGGGGGTAAATCA
>QEAN01000003.1:105689-112447_6344
AACTGAGATGTCGCTATATTGATGGAAGGAATCATGTCAATAGAATTTCGCAGAGCTGAACCTTCTTCTCCGGTTACTCG
>QEAN01000003.1:105689-112447_6466
AGCATCATGGTGAGAAGAGCCGATGAAGTGGCACGGAACATACCTTCTGGATCGTTGGGACGCTTGTCGGGATGACAGAT
>QEAN01000003.1:105689-112447_6588
GTACTGAATGTCAGTATTTCCAGCAGAAAACTTGAGTAATACGACGGGAGATGATCAAGAGCCAGGATCATGCTCACCTC
>QEAN01000003.1:105689-112447_6678
CAGTCGGCCTGCACCTGAAGCAGTTCGTAGCATTCTCTGACCGTCAATGTCGAGGGCGCAGCTGCTGTATTCGGCGGCAT
>QEAN01000003.1:112720-114563_0
TGTGCCAATCGGTCCTATTTATCTGTCCAACGAACGCCGCAGCAATGAGACAGCCATTGGCGTCTGGGGCCTTGCTCGCC
>QEAN01000003.1:112720-114563_126
TATCTATCCTGGCCGCCTCGTGGACATACCATTTTATTTCGTACGTTGGAAGCGTCTTCGTCGCGAGGGGCCAATCTGGC
>QEAN01000003.1:112720-114563_252
TGATGCCCTTTGCTTCAATTATATTGTCTCCGCGATGGGAAAGCGGGTTGGGAAAGGCATTTGAATGTGATGTGGGGGAT
>QEAN01000003.1:112720-114563_378
AGATTCTGATAATGCCCCCCCCATCAATTCGACAACAAGTGATTGATCAAGTCTACTGCTGCAATAATAGACCAGAAAGT
>QEAN01000003.1:112720-114563_504
TCATACCAGTGCCTTTCATGCAGTGGTTTGAATGGGGCTCGATAGAACACGGTGGTGGCGTGCCAGCCTTTCCTCATGAA
>QEAN01000003.1:112720-114563_630
CTCATTACATCTGCCACGCCTTTGACATAGATGGGCCAGTTCTTATCAGGATTACTAGCCTTACTCAGCATGCTATTTCT
>QEAN01000003.1:112720-114563_756
TGGTTTCCATTGTTTGCCTCCATACCATTATTGACAGTGTATTATGTGACATATGGAGTGACTCATATCAAAGTGCCTTT
>QEAN01000003.1:112720-114563_882
GATATGATTTATAAGGCTTCGCCTCGTACGACGCGACGCGGAGTAAGCGAATGCACAATCTTATCATTCGCATAGGTGTT
>QEAN01000003.1:112720-114563_1008
GAGTCAACATTTTGGCTGGAATCAATGGCGTGGAAGGGGGTCAATCTCTCATACTGTCACTGTCTATAGTCTTTAATGAC
>QEAN01000003.1:112720-114563_1134
ACCTACTCTCCCTCTTCTTTATTCTACCCTTTATTGGAGTTACCGTAGGATACCTTTTTCAAAACTGGTATCCAGCCAAA
>QEAN01000003.1:112720-114563_1260
CTGTTGTAGGAATACTAGGGCACTTTAGTCAGACGGTACTTCTGCTTCATCTGCCACAGATATTCAACTTTGCATATTCC
>QEAN01000003.1:112720-114563_1386
CAATGTGAGTTGACTTCACATCGCTTGCATGTGCGGTTTTTGTTGCTGGGAGAATCTAGACAATAAACTCTGACAATTTG
>QEAN01000003.1:112720-114563_1512
AGCGCTAGACTGACTCTCACTTTTGAATGCTAGACTGAACAAGCAGACTTTGAAACTAGAACCTTCAAGAGTGAAGCTAG
>QEAN01000003.1:112720-114563_1638
GCTGTATCTCGTCGATGTCAGACGAGATTCAAAAACAAATGAAATGATAGAGTGTAATAATCTGACTCTAATTAATCTCG
>QEAN01000003.1:112720-114563_1763
CTATTATGGGGTTACAGGTGCTTGGGACATTGATTGCTGTAACAATCCGATATGGCCTAGTGCACGTCGTTTATAATTAG
>QEAN01000003.1:114886-117603_0
CACGGGACCGCCACCTATTTAAAACATTGAATATTTATTTTCACTGTGCTCATAATTAATCTCTTCTATATATTAACATA
>QEAN01000003.1:114886-117603_126
CCACTGCAATATGCGAAACTCTAAGCCCTTTCAGATTCTTTGTATTGAATAAAGGCTAGCAAATTCTCCATCGCCTCCTT
>QEAN01000003.1:114886-117603_252
ACCTTGTCCTTCACAATCTCAACCGAATCCTTCAATCTCTTCAGGAATCCCATTCCTACAAACACAGGAGCATCATAGTC
>QEAN01000003.1:114886-117603_378
AAAACTACTTCTGGTGACGATGAGCCAATCAATGCCAGTAGTACAAGTCCAACTTTCTTATTTTGGAGCATGTGGCTCGG
>QEAN01000003.1:114886-117603_504
GATGGAGGATTATTGGAATATGTGCAGAGTGATATCAGAGCATCAAGTTGTTGATCCGTATATACCTAATCGTTACGTAG
>QEAN01000003.1:114886-117603_630
TCTGTACACTAGATCCAGTCAATCCTCTACAGAAAGCCCACATTACTCCAACACAGCTTTCTACACTCTCCAAATCACTT
>QEAN01000003.1:114886-117603_756
CCAACCAAGACCACATAGCTGTGATCTCCTGACAATTTTTTGATTCAAACCAAGACTTGTCCAAACCCATCGTCAGGGTC
>QEAN01000003.1:114886-117603_882
ATAGACATGCTGGGTTCGGGGATGGCGATATTCGAAGGCATCCTAGTTGACATAATGATGCTAGCAGCGGAACTAGTGTC
>QEAN01000003.1:114886-117603_1008
CATCATCTTGTTCAATAGCTTCACTATGATCCATCATAGCAATATCGCATACTTCTCTGCCACTTTCTATATCTGCCCAA
>QEAN01000003.1:114886-117603_1134
AGCTTCCACTGCCTCCTCGCGGATTCGAACAAATGACGTCGGTCAGAATTAGCATGACATTTGTAATCCTCATTATAATT
>QEAN01000003.1:114886-117603_1260
TTGATTCGATGCCAACTGCTGATTGATCAAGTGCATACTTACTTGATGTGTCAGCCAATGCGTTAGCCAGTAACTCCAAA
>QEAN01000003.1:114886-117603_1386
TCTACCGCGGCGGTATTGTTACAAATGATATGACATCAAGAGCGTCGTCACATACCTGAGCTTTCAGGACTTTTCCTGAA
>QEAN01000003.1:114886-117603_1512
CACCTTCGGGAGCTGACTCGCCGCTATTACTAATGCTACCATTCACAGCCTTTGACACCACATCTATTTCGAACTCCTTT
>QEAN01000003.1:114886-117603_1638
ACAGTGCCGATATAACCGCTGGTAATACGGCATTGGTGAACACCTGCAATTTTGATTCCCTGGCTGCAGCTAAGTTGCAA
>QEAN01000003.1:114886-117603_1764
CAAACGCGTTGAACCCATAAGAGCCTTCACTAGCCACATCCAATAGCGACGTGATCAAGTCGGGATGCGACTCATGGAGT
>QEAN01000003.1:114886-117603_1890
AGTGCAAGGATGCGGTGATTACTGGTGTGGGTATATTATGGTTCGGAAAGCTTGCGTAGATCATGAAGTTGAGAATTGAT
>QEAN01000003.1:114886-117603_2016
AGGATAGGAGGAGCAATAGACATTGCTCTGCTAATCGGTACAGCGGCACAGCCTTTTCGTCTGCCGTTATGTCTGGTTGA
>QEAN01000003.1:114886-117603_2142
GATCTTGTTGGAACTAGATGCAAACATCACGTACGCGAATCAGATGCGACAGCAGCAAGTCAAACACATTCTTCATTTTC
>QEAN01000003.1:114886-117603_2268
CATCACCAGACAGTTAGATTCCATGTCGGGACTCGAACTGGCGATGCCAAGCATACCTCAGGGCACCAATGATTTCAACA
>QEAN01000003.1:114886-117603_2394
TGACATTATTGGCCAGCAGTAGTTGTCGTGTTTGTTGGTTTTCAGCAGCCAAATGTGCGATCGCTGATGCAGTCCATGCT
>QEAN01000003.1:114886-117603_2520
GGGGTTAGCACTACAACGCCGAATGCCGAGCCGTCCACCGGGCGCACCTTGTTCAAGATGGGAATGCTGGCTGGCATGCT
>QEAN01000003.1:114886-117603_2637
ACAGTGGGGCCTGCTTTTCTTGATGGCAGCGGGCCGGGCCTGTCTCTCTTAACGCGTATCTGCTTGCGTGTCTTCGTCAT
>QEAN01000003.1:118554-121157_0
TATGAGCTTTGGATGGTAGGCGCGATAACTTTGTTGGTTTGAGCCGGTGGAATGCTGCCTAATGTGCCAAACACTGGCGC
>QEAN01000003.1:118554-121157_127
CGTTATCTCGGTCAGCTCGTTTGGCTTCTTCGAATGATGTGATCGCTAATGTGCAAGAAGTCTGTTAAGCAAGAAAGCAC
>QEAN01000003.1:118554-121157_254
AATACCCTCAGCACCTAATGCCAGTGTACCAACAGGTAATGTAGCCGTTCCCATGACTTTCTTCAGTTCCGCGATAGTCT
>QEAN01000003.1:118554-121157_381
GCTGACGCAACGGAAGCTATAAGCCGTTGAATGGTTTACCTCAAAACTTGGAAAACACGAGCCATTTTTCCAACAGCAAG
>QEAN01000003.1:118554-121157_508
ACGCAATTCGTAGGAAAGGCGTAAGTCATATGATAATGTACAAGACAACTCTCGATGCCTATACCTTCGGCTGATTTGCC
>QEAN01000003.1:118554-121157_635
TAGATACTAGCATGTCCGTGACTATACATGTGATATGTCAGAACTATTCCCTCTGACGGAATTTCCGATAGATTTCTTCA
>QEAN01000003.1:118554-121157_762
AAGTTTGGTAGCCAATATGGATGAGGAGTACAGTTGAATTGCCGAATATTCATGACATTGTTTTCGTATTTAAGCACAGC
>QEAN01000003.1:118554-121157_889
TCAGGAAATGCCAAAGCGTACCTTTGTTGTTATACACGTCCAGATAGTTGGGCGCGGAGAATATGGTGATTACTGATGGA
>QEAN01000003.1:118554-121157_1016
GAGTGTAAGTTTGAGCACTCCAAGGACGCATCGGAAGCGACACGCACCCGGCATCTTGAGCTTCATGCGCTCGAATGATG
>QEAN01000003.1:118554-121157_1143
ATGCATTCAATTTCCTGTTAGATGACCTGGCAGCAAAAGTAACTAGAATCTGCTACTATCACCGTATTATCACTGACCTA
>QEAN01000003.1:118554-121157_1270
CGTCCTCTCTTGGCCGAAATCTTCCAATGGATCTGACCACAGCGTATCACACATTATGCCGTGCGTTGGTGGTTCTTTGA
>QEAN01000003.1:118554-121157_1397
TCCGCATGATGAAGTGGCACAATTATGCACCTGTCGCAAATCATCCAATGATTGTAGCTCGGGTGATAAACCTCCATGAA
>QEAN01000003.1:118554-121157_1524
AATGATTCTAGACACGCTTCGTATACTATTTCTGAGTACTTGTGTTTACCTATATGGTGAGAAACCTCAGTAATTGAAGG
>QEAN01000003.1:118554-121157_1651
TACATTCCAGTTTAAATGTAAAGTAATCCGTCAGATGTCGACATTCATGATTTCCTCTCAACATGTGGATGGTGTTTGGA
>QEAN01000003.1:118554-121157_1778
GGGTTGAAGTGAAGTTAATTCTACTCTTTACATCGAGGCTGCATAGTATCACCCGCATCGATTCTTACTTCTACAGAAAA
>QEAN01000003.1:118554-121157_1905
CTGGGTTCCCCCCGACCTCAAACAGTTTCATCAAATCGTAGTATTGTCCATGAACATCTCCACAGACTATATTATTGGCT
>QEAN01000003.1:118554-121157_2032
GGAGCTCTACCAGTGACAGGGGCATCAACTTCCAGCAAATTTGGTTCTTTTGACAGCAGCTCTGTACCAGACTTGATAAT
>QEAN01000003.1:118554-121157_2159
GTTTCAAAAAGTCCAGATCCGGCTTTCCTGGATCTTTTTTGGACCGTAGTTCAGCGTCTGTGGGTATCGTGGTTGCTGGG
>QEAN01000003.1:118554-121157_2286
AACGTGGTAGGCGATATGACGTGCACAAGTATCTTGGCATGACACTGTGCAGAGGTGGCGACGCAGGGGAAGAGCACGGA
>QEAN01000003.1:118554-121157_2413
AGTGTATATATGCGATGTTGAGGTAGGCAATCCGCGCTCACGGCAACCCGTCATTGAATGACATGGCAGAATCCTGTCCC
>QEAN01000003.1:118554-121157_2523
ATACCTTTGACTATTCGATCTCTTGTCGATACTTTGTCACCCGACTCAGTAGTATGTATGGTAAGGTCTACTTGTGCCAT
>QEAN01000003.1:121551-121958_0
TGAGAAGCTCACTTAAATTCTCTACAAAAACAATGTAAGTTATTGATGTTTGATGGATGGATGCTTCACATGCATGGATA
>QEAN01000003.1:121551-121958_109
ATTAATTAATAGGAACGAGTACCTCTTCATGGCGAACTGGACGGCCAATCCCTTTAGGCCCCTCCAGTCTGTAGGTGAAG
>QEAN01000003.1:121551-121958_218
AGGACCACCCCCATGAAATGTCCCGTACCGCCGGTATTAAAGGTATCGCCCAAGGTTGTAGCGCTCGACGACGACCAATA
>QEAN01000003.1:121551-121958_327
AGGCGGTAAAGCCCAGCTCGAAAGCAAAAGCCGTCACCACCAAATGCCTTGCCGAACCCGAACGGCGTTACAAAGATTGA
>QEAN01000003.1:122755-123128_0
TGCGTATGCAGACCCACTCCCACAGGAGTACCAGTGAGCCAGATAGTTGCTGCGTCCGTGTATAATGCTTTCTATAGATC
>QEAN01000003.1:122755-123128_98
TATATCTAATGGTAAATCTCAAGATAATCCAGCTCTGGGTCAACAACATAACGAAAGTACAGCGTCGCAGTTGGCCGCGT
>QEAN01000003.1:122755-123128_196
CTCAATATTTGCTGATGCAGAAGAGGCAGCAAATCGACCAGACGATGTGCATCATCGCTGTAAGTGCCACTCTTACAGAA
>QEAN01000003.1:122755-123128_293
CTGAAACATTTGCGCGACAACGCATATAGCATGATACAGTGTCACGGCCCTCTCGTTGCTCCCGTGCTGGTGAAAGATGA
>QEAN01000003.1:123258-124119_0
CAAGCACTGCAATGTAAGGTCTAATAAACATGTACAACTAGTACATAAGGTACGCCTCAATTCTGGAGTCTTACCATTCT
>QEAN01000003.1:123258-124119_131
TTTGATGGCATCCGGCAACCATTCCATTTCTTCAATGTTCTCCACCTTCAATCTCATCACATCCCCCTCCCGTCCCTGCT
>QEAN01000003.1:123258-124119_262
CTAAATGATCTGCTATAAGGTGCAGAGAACTACATCCACCGCATTTCACAATAACAACGCCATGCTCATATGCATGTTTT
>QEAN01000003.1:123258-124119_393
AGAAGCTTGCCTGCAATCTTGCCTATTGGTATGCCACTCGAGTTGGGTGACGGCAGGGACGTTGGAGGTGATGAGTCGGA
>QEAN01000003.1:123258-124119_524
TTCACGTTGTCGTAAACTTGTACTAGACAGTACGAAAGATCGTCTGTAGGATGTGATGTAGTTGATCCCACTGACATTTG
>QEAN01000003.1:123258-124119_655
GTCGGCCCTGTTTGATGAGCATTAGGGATGACTTGATGCCTGACTTGATCATGGATTTCTATCTGAATAGTGGTGGGTTA
>QEAN01000003.1:123258-124119_781
GAACATACAACTAGACGCAGATAGAAGTACAGCTTATACTTGGCACGATCACGGTTATTGGATTGGATATGAGCAAACAA
>QEAN01000003.1:126236-127527_0
CACCCCTCTTTGGGCATGGGCAGCGTCCTGTGTGTTGGCTTTGACGAATACTCGATAATTCTGTATATTTTGAACGACCG
>QEAN01000003.1:126236-127527_122
GACGACGTATAAGGAAACATCCATTTACATTGACAATGGATCATCAGCTGTATTAGCAGTAGCCGATGAGGTATCCACGA
>QEAN01000003.1:126236-127527_244
TACCCGCTTGTGTATTAGAGGATGTATTCGACGACGTCACAATAGAAGACGTGTGCCAAGTTCTATTTGGGAGGATAGAG
>QEAN01000003.1:126236-127527_366
ACCTCACCCGTATGATTCTGGTACAGGCTCACTCGCAGCCCCACCGTAACCATTACTAGCATTCGGGGTTACACCGGCAC
>QEAN01000003.1:126236-127527_488
CCCTGATCCCAAGGCCTACAAAATCCGACATGGGCCGCGGCGGTGCAACGGCTCTGCCGTTTTCATAATCATCGTCGTTG
>QEAN01000003.1:126236-127527_610
AGATCAACCAGGGTTTGGATGTGTGGGGGGACGGGCGGGGTGAGCGGCTGCGACGGTGTTCGGGGGTAGTATGTGTGAAA
>QEAN01000003.1:126236-127527_732
TTTCCTGATCTATGTGTGCATTGAAAGGGTGAGGGCAATCCCATGGTTGCGCGTCAGCACGTACCTGAGACGAGGCGAGG
>QEAN01000003.1:126236-127527_854
TTCTCGTCGGTGATGAAGAAATCCTCCTCCTCGCTGTCTGAATCGTTGTAGAGGTCGTTCACCCTGGCGTTGGCTTGGCG
>QEAN01000003.1:126236-127527_976
GGACAGGATGTAGCTTATGTACTCGTGGATAGGGGTGCGTGTGCGGGGTGCGCTGGATGCTCCGGAGAGGAGGTTTTCGA
>QEAN01000003.1:126236-127527_1098
CGGAGGGCGGCAGGCATGGGCACGGACAGCATCGGCGGAGGTAATCCATGAGACGATCGGGGGATGTGTCTAGTTGTTGC
>QEAN01000003.1:126236-127527_1211
AGCGACGGAGGGAGAGGCGGCTGGTGTGCGAGAGCGGTGCCGCGTACTCTGAGAACATACTCGCACGGGTTTATGGTCAG
>QEAN01000003.1:127672-129261_0
TGGGCGCGTCGCGGTTCGCGGTTCGCAGTTCGAGGTTCGCGTTCGTGTTCGTGTTTGTGTTTTATACGCTCATTTTAAAT
>QEAN01000003.1:127672-129261_126
CTCATTGCTGCTCACGGTGTCCATTCGAATTTCAGGCACCGGTATCTATTTCTATTTCTATCGCTTTTCCAGGCCATTGG
>QEAN01000003.1:127672-129261_252
ATGCTCAACATGAGGATCTGATACATGATATCGCATACGACTATTATGGAAAGCGACTGGCTGTAAGCTCACAATGTTTT
>QEAN01000003.1:127672-129261_378
ACTGCTTGCATGAAACCTGTCATAGACTTGTTCATCCGACCATCGTATCAAGATATGGGACTATGACGAAGCTCAGGAGC
>QEAN01000003.1:127672-129261_504
TTGTAGCAGCATCTTGACGTCGTATTACGCCATAGGAACATGAAGCATCAGTCCTCAAAGTATCATGGGCACATCCAGAA
>QEAN01000003.1:127672-129261_630
TACTAGAAGAGAACGAAACAGCCCCGAAACTGCGATGGCTGCGAAGAGCAACCATCTTAACACCTGCCCTGGTCCAAGAC
>QEAN01000003.1:127672-129261_756
CTGCCGATGGCGTCCTCAGGATTTATGAACCACAAGATCCTACCAATATGGGAAGTTGGGGGACTCTTACAGTACGCTTA
>QEAN01000003.1:127672-129261_882
GTATTTTAGGATGTAGTTGAATTGGCGGTTGGTGTAAAGGAGCCAGATGGTCATTTCTGTCTTTCGTGGTCACCATCAAG
>QEAN01000003.1:127672-129261_1008
AAGGTACATCTAGCGAGCACTCGCCCTTCCATCCAATGCTCATATCCGTTTCACAAGTCTAGATTATACGACACGACCAC
>QEAN01000003.1:127672-129261_1134
TCGTCTGTGATATAGCATGGGCGCCACATATGGGCAGATCATATCAACTAATAGCAACTGGATGTAAAGATGGCCATGTC
>QEAN01000003.1:127672-129261_1260
CATGGCAATCCTCGAGTACGGTTGGCGGTATGGCTGCTACGAATGCCGGAGCTATAGCTGCTGGATCAGGAGCTGGTACT
>QEAN01000003.1:127672-129261_1386
ACCATAATGCTGAAGTATGGCGAGTGGAATGGAATGTGACGGGAACTATGTTGTCCTCAAGCGGTGACGATGGGGTAGTC
>QEAN01000003.1:127672-129261_1509
AGTTTGTTGACATGACGTAAACAATAGCTACATACTTGGACGAGTGGAGATGCATGGGTAAAATCGAAGCTGAAGGCTAG
>QEAN01000003.1:129927-133969_0
TGTCAGAGGTCTCGAAGAACGTGCGTCCTTAAATCCCAGCCTCGCTGCAGATCTGTTTTTCTCTTGACTTGTGATGTTTC
>QEAN01000003.1:129927-133969_124
GAGAAGCGAAGACGATGGAGAGCACCTCATGTCATTGGTACTGCTTGCATGGTGCAAAGCATGCCACATCCCACAATGAC
>QEAN01000003.1:129927-133969_248
AAGACTGTCCCCCCTCTGTATTCCCTCGTAGCTGGCGCACTGGCCGGTGGTGTCGAAGGTATGGACGTCGCAGTCCATAT
>QEAN01000003.1:129927-133969_372
AATTTAGCCGCGATAACCTATCCGACTGGCAAGTCTTTATGACAATGGCCCTGCGATGGGATGATTACATTCCTGCTGAG
>QEAN01000003.1:129927-133969_496
AGAGTAAAGCCGTTGATGCAAAAGTATACTCATCTTTCTGTGAGAAAGGTGGTCTCTCGTTTTTCCTTCTCATACAAGCA
>QEAN01000003.1:129927-133969_620
ATAGTGCGAGAGAAGGGGATATCTGGATTATATCGTGGCCTCTCTGCCCTGGTTATTGGAACCGCAGCTAAAGCAGGTGT
>QEAN01000003.1:129927-133969_744
AGAATGGGAGATTAACTTCGCAAAATATACTGTTGGGTGTGTGTCTGAAGTCGTCAAACTTTTTCTGTTCTTCTTGGCAC
>QEAN01000003.1:129927-133969_868
TTGATCTAGCGGGCCTGGGGGCAGGTGTTACTGAAGCCGTGCTGGTGGTCACCCCGACCGAAACGATCAAGTAAGCATAT
>QEAN01000003.1:129927-133969_992
CAACCACCCACCCGTCAACAACAGAACAAAGCTAATCGATGATGCAAATCGATCAACCCCGAAATACAAGGGTCTTGTCC
>QEAN01000003.1:129927-133969_1116
TACCGCGGCCTCACATCAGTCGTTTTACGACAATCAGCGAATCAGGCAGTCAGATTGTCAGTTTATGGAGTCCTCAAGGA
>QEAN01000003.1:129927-133969_1240
AGCTAATACCGTGGTATACTACTTTTGCATTAGGCGCTATCGCAGGCACGGCGACGGTGTACGCAACAGGGCCACTGGAT
>QEAN01000003.1:129927-133969_1364
TAAGAATTCGTTGCATTGTATTTATAGAGTGATCAAGGACGATGGCTTTTTTGCTCTTTGGAAGGGTGCCGTTCCTAGAT
>QEAN01000003.1:129927-133969_1488
GGAGTTTTGGTGGTTGTTGAAGGCGGATTGATGCATTACGTTGAACATTCCGTTGTTCGCTGGTTATAGAACGCTTAGCG
>QEAN01000003.1:129927-133969_1612
ATGAAATCACGTTAAATATGTTATTACGAGCATTCCCACTCCATGCTCAAGTGCCGTTGCCAGTTACTAGCAAGGCGTCG
>QEAN01000003.1:129927-133969_1736
GGATATCTTCATGGCAGGGCATGCAATAAACGTCTAGCCGGAATTCTATGACCCAGAAGAGGACTCGTGTCATGTTGTTT
>QEAN01000003.1:129927-133969_1860
CTAGTGGTCAATCCACGAGTGACAATACAGGAAAGAACACTAAGAAACAGCAAGAATGGTGTCATTTACGTGTTTGGCCG
>QEAN01000003.1:129927-133969_1984
CGACACATACTCGCCAAAGATCAGACGAGATCAATCAGCATCAATCCAGCCAATACCAACATCTCATCCGACTCTGCATG
>QEAN01000003.1:129927-133969_2108
CTCGCCGAATGGCCTCCACATTCTGACCGCAGTGCAGCATCGAGTCGTCGTCCGCGACTCTGACTCATTACAGATCCAGC
>QEAN01000003.1:129927-133969_2232
GCGGACTCGCAGCTGATTTTATGTGCCAACTATAAGTTGGGTGCTATCCAGATATGGAGGATCCGTGAGCATGCCCATGA
>QEAN01000003.1:129927-133969_2356
GATTGGCAAATGTCAGATTCACTCCTGATGGGAGACATGTCTTGTCCTTTTCAGAGTTCCATGTGAGAGCCATATTGATT
>QEAN01000003.1:129927-133969_2480
GTTGAGGATTACTGTATGGTCTCTGGTTACAAAAGAAGCCGCGTACATCCAATATCCGAAATATACTGATCGAGGTATGC
>QEAN01000003.1:129927-133969_2604
TCCCAACACACTTACTCTGAATATTCTGCAGCGTATAGCTTTCGAAGTGACTCAAGGTATCTAGCAGTAGCTGAGCGAAG
>QEAN01000003.1:129927-133969_2728
CGATGCTCAAGGTACACAGGGATCTTTCTCGGCAACAAAAACGATGATATACAAATTTTGCTTTGTGGCATGGCGCTTCT
>QEAN01000003.1:129927-133969_2852
AACAAACGACTTGGAGGACATCTCATGGTCTCCAGACGGTCGCTTTCTGGCTATCTGGGAAACATGCATAGAGGCAAGTC
>QEAN01000003.1:129927-133969_2976
AAAATAATGAGAATATCCAGAAGCAGTATGCCTCTTACACGCCTCTCCTCTAGTACAAAGTCCTTCTCTACTATCCAGAC
>QEAN01000003.1:129927-133969_3100
CATCAAAACCGTCAAGTGGTCTCCGTCATCCCAATTTCTGGCCGTCGGCGGATATGATCAGCGAGTGAGGCTGCTGAATC
>QEAN01000003.1:129927-133969_3224
TTGGAGAGCCCGGACATTGTATGTCTCGTTTGCGGTTGGTAGGCCCCTTTTTGCACCGTCCTGAATACGGCACTGCATGC
>QEAN01000003.1:129927-133969_3348
TGCGCGATATCAGAGACGCTGACAAATGGGCGCAGGCTGCGAGTCTCAAGCCCAAAATACGATGTCCGTGATGTCATTCA
>QEAN01000003.1:129927-133969_3472
GATGAGGTGTCGCGGCCACCGCTGACCGTGCCCTCCTCCAAGCCCGATCCCGACAAGCCAAATCCGAAAATGGGAGTTGG
>QEAN01000003.1:129927-133969_3596
ACGGTACGCCATGCTGTTATGCCTGTCCGCGTCGGCGCAGGCGCTGGGCCGGCTGAGAACACATCTGCGAATAGACAACA
>QEAN01000003.1:129927-133969_3720
GTGGCGCTCATCATACAGCTGCATGCCATCAAGACCGCCAAATGGTCTCCCATGCAGCCCGAATGTCTCGTGTTTACGTG
>QEAN01000003.1:129927-133969_3844
GCGACGTTGTGGAAATTCCGGCGGGTACGTGCATGCTTCCCCGCTCTTGCCCCGTGTGTCGAATCTCACCGATCCATCGC
>QEAN01000003.1:129927-133969_3962
CAGACTCGAAATCGCTCGCCCTGCTGGACAAGGAAAAGTTTTGCATCGCGTACCCCTTGGCCGAGGATGACCGGGATTGA
>QEAN01000003.1:134130-134882_0
TGCCACGTGTCTCTGGGTGTGCAAGTATAAAAGGACACCTTGTCGCCCATCACATCCAACCATCCTTGCGCTTGCTGCAC
>QEAN01000003.1:134130-134882_112
AGAGACATTACATGACGAATAGCGCTAACATCTCATTCAACTTATAGCCCAAGCAGTATCCTTGTTCTCGGATTTGATTT
>QEAN01000003.1:134130-134882_224
CCCAATAGACCAACCCACTATTCAAGACAAGTCATTTTCCAAAAAAAATGTAAGTTATTGTCTGATATGTGATGCATGGA
>QEAN01000003.1:134130-134882_336
GATGGATAAAAGACAAGAGCTAAAACTCTAATCCCCAAACCATAGATAATTATTTTGTATATAAAGTCCCTATAGGTAAA
>QEAN01000003.1:134130-134882_448
GCCAAAAATGTAAGTACCATTTCGGAGGTTTGCAATCATTTGCACGAGAATTTCTAACGCGTATCTTTAAATCATAGATA
>QEAN01000003.1:134130-134882_560
AAAGCGCGTGTGTAACTTCCCTTGGTACGTTTGTTAAGAATTCTGCAGTTTTGGAGGTGGTGGAAGTGATAGATATGATG
>QEAN01000003.1:134130-134882_672
GAAGCTGTTTTAGTCACATTGATAACTAATGCTATCATTTCCTCACATTAGTTTCCACCATCAACATCCATGGGTATTAA
>QEAN01000003.1:135982-138358_0
TATGCAACGACCGCCTCTAATATATCTTTGATCAAGGGAAGATTCTCCTCCGTTTCTGACCATTCTTTATACTCCTTGCT
>QEAN01000003.1:135982-138358_128
TTTGAGTGAATAGTCATCGCGAGGATGATTTTCACTGAAACTCAATACCTCCAGGACACGCTCTGTAGTGAGGTCCCTAC
>QEAN01000003.1:135982-138358_256
CGGATGCCCGCAAGCACTCCATGCGCAATTCATATTCATCACTGCCAAATGGTACATAATCTTGTCGTTCCAGCCCATAT
>QEAN01000003.1:135982-138358_384
ATGGTGGATCGTGTATGATGAGTGCTATTATAGCCACTTGCACCATTCATGAGATCGTCCAGGCGAGCTTTCGTGCTGCC
>QEAN01000003.1:135982-138358_512
AGCAGTTTGTCCACGGAAAACAATATCTCTGAATACAGACGACGAATTTTTTAGTAAGAGACTGTGTGCTGGAATGAGAG
>QEAN01000003.1:135982-138358_640
CTTTCATAAAGAGCCGGGACAATGGAGGAGGATTGGCAACCATTTTGGTGAGGTTGGCTGAGATTTCGAATGTCACCGCA
>QEAN01000003.1:135982-138358_768
TGGTTTGCTGGTATGAGCCCTTGTGCCAGATGTATAAATGCAGTAGTCGAGTCGTATACCCTCATCACCCCAATTGTCTA
>QEAN01000003.1:135982-138358_896
TACCTATCTCTCCACCAAAGACTTGCTCATAATCGCGTTGCACTACCGCATGCGCACTGTCTCGTTCTCGCAATGTGACG
>QEAN01000003.1:135982-138358_1024
TCCGATTGTAAGACTAATTTGCAAGTATCGATTGCTATAAATGGGTCAGTGCTGGGACGTCTGAAATGGACTCACATAAC
>QEAN01000003.1:135982-138358_1152
AGCATTCGAAATGGGAAATCAGCGACAAAGAAGGCAGGCGACTAGTCGAAAAGGGAGGCAATGCGTATGTCTTCTGGAAA
>QEAN01000003.1:135982-138358_1280
GGCAAAGTCGATGCGGTCAATCCTCCATGTAAATACAACACACTCATAATGAATCCTCCCTATTTCGCGAGCCATTGGTT
>QEAN01000003.1:135982-138358_1408
ACTGGTTCGTCCTAGGTGCATATCTCCCTAGCACCGAGGCGAATCAATACAGAGTGAAAGTCGATATCTGCGATGCTATT
>QEAN01000003.1:135982-138358_1536
ACTCACCGGAGTGGCATCCGTCCTGTCCCGTCAGTCAGCCAGCCAGTAATCGGGGCCTACTCACCTTTGGAATTTTAACA
>QEAN01000003.1:135982-138358_1664
CAATCGGCGAATCGTCTATTGTCCAATTACTGTAATTCGACGGCAGCGAAGCCCTTGCGCAGCGGCGAATGTACGTCCAA
>QEAN01000003.1:135982-138358_1792
ATTCTACAAAGCGTGCGTACATGCGGACTCGTGCCAGCGCTTATGCATCCGCCTGCAAACACCCCTCTGCAGGCAGATTT
>QEAN01000003.1:135982-138358_1920
TCTGTAGAGACCGTGTACCCAACTGGTAGCTGACAGCGGGGACACGCCCTCCTGTACTGTTTTTCATAACCGTTGTGCCG
>QEAN01000003.1:135982-138358_2048
GTGTGCAGATATGATGCATGCACTGTCGGTCGTGCGCCGCGGTAGATTATGGAGTGCGGTGTCTGCGTGGAAAGCGGTGT
>QEAN01000003.1:135982-138358_2176
AGGATGAATTCGCTGCAGAAGCGGCAGTAGTACACTCTGATGTGGGAGGACGAAGTGTCCTGGGCTGTCTTTGAGCTAGA
>QEAN01000003.1:135982-138358_2296
AGACTGTTAAAGCCACCTTTGCGCTGACATCCACGACACGGAACATACCTGACAGTGGATGATGATATTACCTTTGGCAT
>QEAN01000003.1:140056-141264_0
TGGATCCTGGCCCTCAAGATCTAGCACCACATAATGACGAAATCAATGCATGTAATCTGCTCGGACGTTTAATTGCTCCT
>QEAN01000003.1:140056-141264_126
TGTGCTCACGCTCACCATCCCTTTAGGCAAGGGCCACCTAATTCTGGGGACAATCTGTTTCCTATGCGGTAAAAGTCCGT
>QEAN01000003.1:140056-141264_252
ATCCGTTCCCAGATGAAGCACGGGGCAGAGGCACTGGAAGGGTCACTGTTGTCGGTGTATGTCGTCGTTAACCGCGCATA
>QEAN01000003.1:140056-141264_378
CTCGCCTCTCCGCAACCTCCCTTGAGCAATACGCTCTATGGTACATTCGCGTTTGCCACTACGTTGCTTGCCGCCCTTCT
>QEAN01000003.1:140056-141264_504
CCAAGGGTCGAGCAAGGAATGGCAGGTATCGGCCCTCCTCCGGTACCAATAGAAGCCCCAGACTTGGAAACCCAGGTGAG
>QEAN01000003.1:140056-141264_630
AATTGTGTAGCTACGCCAGGGCAATGATGAACAGGTACCTATACATATTAATGATGAAGCACATCACGCCGGTACTGCAG
>QEAN01000003.1:140056-141264_756
AGTGTAATGGACGACCCCAATGCACAAGCGAAGGTTTACATTTTTCTTCACTAACGTAAAATCATGAATAGGTGTAAACG
>QEAN01000003.1:140056-141264_882
CACCTCTCTTGGGAGGGACGGCCCGACTTTCCACCCATCATGGTCATATGCACAAGGTACTGGACTGGATGTCAGGAGAG
>QEAN01000003.1:140056-141264_1008
GACGAGTCCAACTCTCGTGATGGTCGTCACTCTCAAGGCTCAAGTCGTACGCATCATGCTCAATATAATTTATAATATAA
>QEAN01000003.1:140056-141264_1128
CAAATTCCCACAACAGCATTTCACCTGGACGTGCTGGGCCATCTCAGCCCTTTGCGCATTTTCAGCGCAACCGTCGCTGA
>QEAN01000003.1:141708-146469_0
TAACATTGCTGCATATGGTTGAACAGGTATTGAACAGGTACAACAGGTAGGTAGATAACAGGTGAACATGATACTGGATG
>QEAN01000003.1:141708-146469_124
GAACTTATACGTAACAGATACTGTTTACTATTGAACAAAATATGACCAAAACTGTTACTAAAATCATCTCACATCGCGAC
>QEAN01000003.1:141708-146469_248
ACCCGCTTCGGGCCGCCACTGGCGCACATTACGTTTACATTGGCGGACAAATCTTGTTGTATTACATTTCCGCTACAGAC
>QEAN01000003.1:141708-146469_372
TAACCGAATTCATTCCATTACCCATGTCGATAGTTCTACTGCTACCACACTTGTTCTTTTTCCGTAACGATCTTAATGGT
>QEAN01000003.1:141708-146469_496
TCGATGTGTGTTCTGATGCTGCCGTTTACGCGGTGATTTGACGGGCTTGGCAGTACTATCGGCATGTGCGCCACCAACCT
>QEAN01000003.1:141708-146469_620
ATATACCAATCAACTCACCAAATACATTTGGCCAGGCTTCACAACATTGGGATGGTTGTGTGCTATATCTATATTCCCAC
>QEAN01000003.1:141708-146469_744
ACATCGTCAAACTCGTCGTCACTAGAGTCCTCTCTGTTCTTCGAGTTGACCCACGTGGCTCTCATATTCACCAATGGTAC
>QEAN01000003.1:141708-146469_868
GATCAATGATATCTGGTTCATCACGATGACGTGGACTTAATTTAGGGAATGCTGTAATGGGCTCACTAAGTAACTGTACT
>QEAN01000003.1:141708-146469_992
TTTAAAGATTTGGAGTAATTTGTGACGGATACCATCATCATATATCGTCTTCTGCTTGACTTGTGATGACACGTCGGTAC
>QEAN01000003.1:141708-146469_1116
GTTTCAACATGGACTGGTTTATGACAGCCGATACGGTGAGCCCTTTTGAGCGCCTGCCTTTCGACGTCCGGTGCCCAAAC
>QEAN01000003.1:141708-146469_1240
GATGATCTCCCCCTTGCTTTCCGTATGTGTATCACTTACAGCGCTCGATAAATCGATTCCATAAGCTCCCACTCGTATAT
>QEAN01000003.1:141708-146469_1364
ATGTTCTTGCTTCGCTCGTCCACACTCTTGATTTAAATGACAGTATCAGCGAAGAAAAGGAAAGAAAAGAAAAGAAAAGA
>QEAN01000003.1:141708-146469_1488
ATTCTCGCCATCCTACAAATCTGATGCAAGAATGCAATTTCATTATGCACGTCAGTGTATATAATGATTTTGTCAGCGAC
>QEAN01000003.1:141708-146469_1612
TAGCGGTAGATATTAATTTAGTTGCTAGCCTCGCCTCTTCTGTTTCCGACTGATCAGGTGGATGTATTTGGTGAGTAAGA
>QEAN01000003.1:141708-146469_1736
CGACGACGACATTGAGGCTGTCGTGGAGCGCGGTGTTCCGCATGGAGAATGGAACAGTAATCTCGGCAATCGGTCTGCGA
>QEAN01000003.1:141708-146469_1860
TTCTCATCCAGGCTATTATAGTACCTCCTAACTTCTTCGACTGCATCTCCGCCAACCATTACTACATCCTTCATGTCGGG
>QEAN01000003.1:141708-146469_1984
GAACGTAATACATGACTTCCGCTGGCGACTGTTGCACTACAAAGCTGGAATCATGACGGGCTTGTAGCAGCAAATCAACA
>QEAN01000003.1:141708-146469_2108
TTCGGCTTGTTGTAACCCATCTTGTCCATTCTCTATTGCAGCATCTAAGTCTTGGATAATCCCATCGACACCACTGACAG
>QEAN01000003.1:141708-146469_2232
CGGTGTCTGCGATTTTGCGGATGGAGGAGGAAATCTTGATGTTCTCGTTGCGAAAGTATGGCATTGAGCGCCACCATGGC
>QEAN01000003.1:141708-146469_2356
GTCGAACCACTCGTTCATACAGCGGTGGTACTATGTGTTCGTGCCGTTAGAGCAAACGCAGGTGGATAATAAGGTGGACA
>QEAN01000003.1:141708-146469_2480
AGGACGGCTTCTGATCATCATATCATTCAATAGCGTCTGTAGTAGCGCGTACCCTCGTGTAGATTTGTTCAACACTGGCC
>QEAN01000003.1:141708-146469_2604
GAGCCTTTCCACAAGACGGAACCAAGGACGATCCAGATACCCTCTACCTTTGATTCCCTTGATAGGCACATCACAGTAGG
>QEAN01000003.1:141708-146469_2728
TCCAATTTTTCAACTATTTCACGCTCCTTTGCCAAAACAGCCATGTTTGGTAAGGGTGTTCCAGTGCAAATCCATCTCCT
>QEAN01000003.1:141708-146469_2852
TATCCGAAACAACGTGCCCTTCATCAATGATGAGTCTCAATGCATGGATCTTTACAAGGGGTGATTCGTATCGTAATTGC
>QEAN01000003.1:141708-146469_2976
TGTGGATCCTATATATGGACAACGACATACTCTTGGAATACCCAGAAAGTCGAATCCACCCTTTTCGTCTTCTTTCATGA
>QEAN01000003.1:141708-146469_3100
GGCACAAAGAAAAGATTATGTTTTGTCGCATACATGAGGATGATTTGATATCTTTTGAGGATTCCCTCGTCGGGGATCAC
>QEAN01000003.1:141708-146469_3224
CGTGCTACATTGCGGGAGGAAATTAGCTCTGCTCGCTTTTAAACCAAATGAAACTCATGCCTTGTTGAACTCTGAGATCC
>QEAN01000003.1:141708-146469_3348
GATGTATGAATTTTGAATTCTTTCATTGTTCTTGCATTTCTCATAGGCCGATTGGAAGCTTGTATCTGCCTGACAAAGAA
>QEAN01000003.1:141708-146469_3472
TTGATTTGCACAGAGATAATGGCATACATTTCAATACAGCCCGAGCGGCTAATGCCATCAACGGCAAGGGCTTGGACGAT
>QEAN01000003.1:141708-146469_3596
GATGAAAGGCGACACATCGTATTTGAGTAACTCGGTATTTCTGTCTTTGATGGTTGAATCTTGCCGAGATGGTGTAGCTA
>QEAN01000003.1:141708-146469_3720
AGTGGGCAAAGGAGTGGGGGAAAGGAAACCTTTCGACCTTACATCATGTACGTCTTTCCATTCCCCATATCCTCGCAGCA
>QEAN01000003.1:141708-146469_3844
GAAAACGCCTGACAATTCCGGATGTCTTTTCCAAGAAATAGCAGCTACCATCAACTGCTGTACATTGCAGCACATCTGGA
>QEAN01000003.1:141708-146469_3968
TATTCCCTTTTTCTACAGATGTTTGCAGTATGAAGATGGCGTCCCATAGCAAACTGGGGGGGGGGCACATGTGCGGATAC
>QEAN01000003.1:141708-146469_4092
ATTGGACAAAATCACAATAAAGCTTGTTTTCGGGAGGCGAGGCCTCCTCTGTCAGATGTTCAATCTCGGGGGACTCAAGG
>QEAN01000003.1:141708-146469_4216
GTGATCAGCTCTTTCTGCTCTACAACGGCTCTGTTTCACTTGGGACGTACCAGGGCATCCTCAAGGCCGCGTATTCCCAC
>QEAN01000003.1:141708-146469_4340
TTTTGTTGGACAGGTGCTGATATATCAGCTAGTGTTCGAGGGTGAGCAGGCAGCCAAGAATAAAGAACACACAGATCGCG
>QEAN01000003.1:141708-146469_4464
GCATCGCTTGGATTGTGCGTTTGGCGTCTCGTCCATTGGTTTCAGATACACACGCAATACCAGGCGGAGGCCTTCCCGCC
>QEAN01000003.1:141708-146469_4588
TGCTGCAGCAGTTGTTTCGTAGGCGGGCCTTGTGATTGTAATGAGGAGATAACGGTATGGGTCAGGTCATCCCATTGTGT
>QEAN01000003.1:141708-146469_4681
GAGACAGCGTCCAGGCCGGTGGATGGTGGCAATGGGACAGTTACAGTTCCAGCCGGAATATAGCTTCCTCTACATGCCAT
>QEAN01000003.1:148292-149513_0
TGGCCGCTGCAGCCGCATGGTCCGTCAGACCGCTGGCAACCATATCCATATCCATATTCACGGCAAGTCGGGTTGCAGCC
>QEAN01000003.1:148292-149513_127
CATGACAGGTTGGAAGCCAGAGCGATTCCATGGGATCATCCTTGGCCGTCCGGGTACATGCTCCTTCATAGCCCATGCCC
>QEAN01000003.1:148292-149513_254
TTCGCATTCCCATGATAGGATCTGGAAAGGTGCGCCCCGTGCCCGTGCCCGTGCCCCGTCTGCCGCTGGCCCATGCATGC
>QEAN01000003.1:148292-149513_381
GCCCGCTTCCCAGACATCAAGACCCTCTCTGCCGGCGACCTGCTGCGACAGCATGTCCGTCGCGCCACAGGCCTCGCGAA
>QEAN01000003.1:148292-149513_508
TGGTCGTGGACTTGGTGCTGCGTGAGCTCAGCTCCACCCTGCGCGATCAGGTACGTTCAGTGGTCCACTTCACGCAAGGG
>QEAN01000003.1:148292-149513_635
CAGGACCTTGCATCAAGCAACGAGCCTGGATAAGAAGATGGACGAGATGGATCAGCGTTTGCATTTAGTCATGGATTTGG
>QEAN01000003.1:148292-149513_762
GTCTTCACTTGTGTCCTAAGACATGCATTCTAATTGGAGTGATCTTGGATCGTGTCAAGGGTAAGCAGTGCCTTGCACAC
>QEAN01000003.1:148292-149513_889
CCATGCACCAAGCGGCCGCGTCTACAATCTGTCGTACAATCCTCCCCAAGTAGCTGGCCTAGACGATGTGACGGGCGAAC
>QEAN01000003.1:148292-149513_1016
CCCCATGTTTTCCGCGGTTGCTGAAATCTGTTGACCGACAATGTTCTAGGAAACGCTGAAACTCCGATTACAGAGACATC
>QEAN01000003.1:148292-149513_1141
TTTACAAGTCCTTCCCTGGGAGCACTTCTGACGAGATCTTTCCACAACTTGAAATTGCGCTCAAGCAATGGTTTAAATAG
>QEAN01000003.1:149643-151068_0
CACGGAGATGCAAGAACAAGATCCAAAATAGTGGTGTATCCCAATGCTCCAAGACACGCAAGCGTCACTTCTCCCATCTA
>QEAN01000003.1:149643-151068_123
TTGCGAATATCACACTCACTGGTCCCAACGCCCCCATTGGCGAATAATCATCCAGTGCGGTATACGGCGTCCCGAATGGC
>QEAN01000003.1:149643-151068_246
GATGCGACATGCTGCTCCCCGTACTGAAATTCGTGGGCGTGTACAACACGGCGTATCCATAGTCCTGCGACATGGCGACG
>QEAN01000003.1:149643-151068_369
TCGTCATGAGCGACCCCGCAAGCGCGTATCCGTCCGTCCCCTGGAAGCTCCGCAGCCACAGGCCGTAATCGTTCGTCGCC
>QEAN01000003.1:149643-151068_492
AATACCACGTCAGGGCCACGGAATCAACCATCCATTTGTTAAAAATGTAGGGCTTGGCGAGGCCCATGTAAACCCCATTG
>QEAN01000003.1:149643-151068_615
GCCATGGGTACCACGACGAGATGAAGCCGAGGCCGTGGGTAAGCTCGTGCAGCACTGTCTGTTCGAAATCGTACGGCGCG
>QEAN01000003.1:149643-151068_738
ACCACCTATCGTGACCAACACGGGTTGGTGGCTGCTGTTGCTTCGGTCGCCGCTGCCGTTACAAATTACCAACCCTTACC
>QEAN01000003.1:149643-151068_861
GCTGCCCACGGCGCCGGCCGGGCCCCACGTCGTGTCATTGGGTGCGAGCTGCTTCGCAAGCGCGCTGGGATAGCTGTATC
>QEAN01000003.1:149643-151068_984
GTGGAACGACGCTGGGGCCGCAACCCCCAGCGTTGACGAGTCGCAGTCCCTGGCGTTGGCGATGCAGAAGGATTCAAACG
>QEAN01000003.1:149643-151068_1107
GAGACGCTGTGCGGCGCGCACGAATGTGGTCTGGGCACTGTCGCATGCGTTGGTGTTGCGGCATGTGAACTCCAGCTGGA
>QEAN01000003.1:149643-151068_1230
TGTGCGGCGACGAGGCGTCTTGAGGCGGCGGATGGGCGCGGTGGGCGTGCCGGTGCGGGTGTACTGCGGGATGTGGTTGG
>QEAN01000003.1:149643-151068_1345
CCCTGCAGGTACCCTGTTTGGGCGTGGGCTATAAGTGCGCTGGAGAGGAGAAGCAGCACAAGGATCGTATAGACGGCCAT
>QEAN01000003.1:151203-153067_0
TGATTTGGGCTTTTGGCGCGGTTGTCTCGACCGCATTGATTCTCTTCTGCTATTTAGAAGGAGCTTTTCGACAAGATGAT
>QEAN01000003.1:151203-153067_128
ATCGCAGCTCCTCCGGTTTTCCACGGCCCGGTCACAATAAGGCAAGGCCCCTGTCATCACAGCAGGCATGGTGTGTCGCC
>QEAN01000003.1:151203-153067_256
CACCGACAGGCCTTTCCTACAACCTTAGTCGCTGCAAAGTCTAGTCGACAGTGGTATCCGAATCGCAATGCTCGTTGGCC
>QEAN01000003.1:151203-153067_384
TGTCAAACACTCATGATCAAGTTGCTGAAATCGAACATCTCATCTTTACATTTGGCAACGATGGGTTCGGAAGGGCATCA
>QEAN01000003.1:151203-153067_512
TACTCTATATAGGTATGTGTCGTTTGTGGGCGATCCATATTTGAGGCTCTTCCAACTCGAGAAGCCCGTTGGTGCAAGCT
>QEAN01000003.1:151203-153067_640
GAGATGCGCCCTTCCGAATCGGCCCAAATTTGAGACAGGCATGATCCCTCGTCTTGTGCTGGATATTGGGGACATGTATT
>QEAN01000003.1:151203-153067_768
ACTCTGCCTTGGATAAGGTGTGTTGCCTGCGCCAACCCTCCTCATAGTCAAATGCTGAGCATCGTCCATTTTAGAACTGG
>QEAN01000003.1:151203-153067_896
TATGTGCCAAGGTACAAGTCTGCCAGTATTCCATGCTATGACATGACAGGTATGTTCCACATAATGACCATGAGCTACCT
>QEAN01000003.1:151203-153067_1024
CTTGGGATCATACGGCGGGAGCTATGAACCATCAGCACCTCCTCTACCAGACTACTGGCACTCATCGTCCAACGCTTGGT
>QEAN01000003.1:151203-153067_1152
AAGTAAGTGGATTAACCTGAATCCCTGAGGTTAATGGAGGGGTATGAGATTCTAACCTCTTCATCCGGGCCTAGTCATTG
>QEAN01000003.1:151203-153067_1280
ACTGGTGTGTTGCTCGCCCTGTTTCACTGAATGCACCCGCCGCCCTCGCTGATATATAAACCAACATGGACAGATGAAGC
>QEAN01000003.1:151203-153067_1408
TCCCTCTGACTACTCCACGGTCGAAGCGGTCTTTGACTATATAGATGCCATTCCCAATCTCGTGCCTGGCGTCCGTTTCA
>QEAN01000003.1:151203-153067_1536
TAGGTGGTGAATGGGTTATTGATCGTTTACAAGATAAAAGTACTACTGGTGCTCCCTTTGAGTTGGTCGATCGGCTACGT
>QEAN01000003.1:151203-153067_1664
GTTCCTTGGTACACCGCTGAAAAGGTATGTGTTGCGTTCTTTGGCTGTTTAGCCTTGTGTGAAATGGAGACAGCCTGATG
>QEAN01000003.1:151203-153067_1784
GTGGGTCTACCGTCCCAGTATCATTTCCAAAAGGAATGACATACTCTGCTGTAGAGGCGCTCTTCATAATTCCTATTTAA
>QEAN01000003.1:153535-154639_0
TGAAGTCGGACAGCATTTTGCTGCGACGAAAAAGGTTGGCCATCATCTACTTAAGCGGATGCATCCAGGCCCTCATGATC
>QEAN01000003.1:153535-154639_128
TAATTGACCCCGATCAACATAGTACGTGCCGGGTGCTGTTGTTCTGCATCAGGAACATGTACGCACGCTCATTTATCTCC
>QEAN01000003.1:153535-154639_256
AAGTCCGTTCGAAGCTTTGTCAACTTCGGATTCATTCAGGGTGGCGGCTCCACGTCAGTGAATAGGGCAAAGGAGAGAAA
>QEAN01000003.1:153535-154639_384
ATGTCCTCACATAGGTGTGGCCGGAACCATTTTCTCTTTTTGTTCAATCACCCGTCCACTACCTTCCTTGAGTAATATTC
>QEAN01000003.1:153535-154639_512
GTTTTGTCATGAAAAACAGTGCTCGAAGGTTTTGCGCTGCACGCCCAAGGGTCGTGCAAGAAATGGCAGGTATCGGCCCC
>QEAN01000003.1:153535-154639_640
ACATTGCACGTGTAAAGTATGTAATTACTGAAAAAAAGATGCAAATTGTGTAGTTACCCCAGGCCAATGATGGACAGGTA
>QEAN01000003.1:153535-154639_768
CATATTGCGCGTGTATTGGTAGGCGATTGTCACATGAATATAGTTTAATGGGAGGCCCCAATGCAAATCATGAATAGGTG
>QEAN01000003.1:153535-154639_896
GAAGCACCTCGTTTGCAGAGGAAACCCCGACCCTTTACCCATCATCGTCATATGCACAAGGTACTGTACTTGATGTCAGA
>QEAN01000004.1:1-1683_0
TATCATGGAATCAAGAGACGCTCGTGCAGGCTGCACTTGAAACGGAAGGGAGCAAACTGCCAAGGCTATGAATGCAACTC
>QEAN01000004.1:1-1683_124
TGAAGAAACATTCGAAGATTCTGTCAACTCTAGTGATGACTCACAAACTAGTAGTAAATTACTTTGCGCTGCATCTCCGA
>QEAN01000004.1:1-1683_248
AGGGGGTTTCCTGTCACGTACCTGACGCTCCTACTATCTCATAGACCATAGCCGTGCCAACCACTGATACGTTGATGACT
>QEAN01000004.1:1-1683_372
GGCAAACATCTAGCAGTGTGGTACGTGAATACGTTGGACAACACTTTGAGCAAATACAAAACTCACATTCTGATGACACG
>QEAN01000004.1:1-1683_496
GTCAATCTGAACCATCCAACCTTCTCCGGAATCTCAATCGTATCCACACCAGTAAATGCAAACCCAATAACCACCAGAGC
>QEAN01000004.1:1-1683_620
GTACTTCTAATGAGTCGTATAATGATATGGGGATCAGGAGTATCAAAAATGCAACCTCCCATCCAGGTGCAGATGACGAT
>QEAN01000004.1:1-1683_744
GTACGACACAGCCATACTTAGACATGTTAAAATCATGGCTAGATCAACTAGTGCTGGTGCTACTCTCCAATTGGGCATGG
>QEAN01000004.1:1-1683_868
TGTACGTATGTGGCCGAGGCTACTAATAGGCGTAATGAGTACCATGTCTATGCGCGATAAAGTCGTCTAAGGGGGTGTGT
>QEAN01000004.1:1-1683_992
GGCAAACACAATCAGAAGAGAGGTGGCTAGTCCAAGACCCAGCTGAGCAAACGCATATGGTAGTGCCAGCATACCAGTGC
>QEAN01000004.1:1-1683_1116
CCTCCCCCATTTCCATAATGACTTGGATGTATGCATGACAACTCACTCAACATATTGACGGTAGCCCCAAAGAATCTCAT
>QEAN01000004.1:1-1683_1240
AACTGGTTGTCCTGCTGTCAAACTCACCACAGTTTGATGCCAAAAATGCATTGAACAGGGAGTCACTACTATTAGCGATA
>QEAN01000004.1:1-1683_1364
CGATGATGCTTTTGAATGTCTTCGACTTGACACATTACTCATATGTGGATCTGATGACGTCCTTTTCATGGATAGGGATG
>QEAN01000004.1:1-1683_1488
TCAACTATGGGTGACTTCACTATATGATCATCTGGGTATCGATGGGTCGGCAACAAGGACGTCGATGATAACAATCTCGA
>QEAN01000004.1:1-1683_1602
CTTCGAGGAGCAGTGGGAGCTGTTGACGAGTTGTCACCAAATTCAATTGGATCAGGCGTGATCGTACCATATGTTGCCAT
>QEAN01000004.1:1879-5985_0
TAGCCATCTATACAAATCTTTTCTGTGAACTTCACATTTTCACGCTCCAAACTGTGTAGAGTAGGTTCATAAACATCCCT
>QEAN01000004.1:1879-5985_122
GGATATGAACCAATTTAGATGCACGCACCAGTGAATGCTACATTTTAGCACCTACGGTTAAGAATCAATTCAACACCAAT
>QEAN01000004.1:1879-5985_244
GGATGGATCCCCGTAGGATACTAGAGTCGACGATCTTTTGTCTCTACTTCCATTTTGCCATTCAACACAAACCTCATGAT
>QEAN01000004.1:1879-5985_366
TCTTTTGTAATACTGCGCAGAATGCATCTAGTAGTGTTGACGCTGCTGGGACTGAATGGCTGGGCGTCAAAATATCTAAC
>QEAN01000004.1:1879-5985_488
TGCACAGTGAAACGGAACATGAATCCACTCACCACTTCAGTGCGGATATCACCCGATCAACAACAGCATTACTTGAAGAA
>QEAN01000004.1:1879-5985_610
AAATCCATTACTCCACTATTCGTCTGCACAAGCCTGTTGAGCAAGCCAGGCTATATCTGCACCGATGAGGAAACTTGGGC
>QEAN01000004.1:1879-5985_732
TCTGCAGAAATCGCACCGGCGGTTACGTGATCCTCCAACAATCCCATCCGAATGAAAGCAGACATGAGCTCAGAATATCC
>QEAN01000004.1:1879-5985_854
CAATGGTCCGAGTCCATAAACATCCGAATACTTGAGCGAATCACGATTCGGGATTCCCTCCAATGCAAAACCAGGCAAGA
>QEAN01000004.1:1879-5985_976
CTTCCACGATCTATATGTAGGACATGTAGTCGTGATTAGTACCACGTGTTTTCTACCTCCCGGTATACAAGCTTACCTTG
>QEAN01000004.1:1879-5985_1098
ACTCCACGCGGACTCCAACTGAATTTGTACCCCAACGGATTATCAGATGCTTCTGGTGCAGGCAAACCACCACACCATGA
>QEAN01000004.1:1879-5985_1220
AAATATTCTCATGGCTGTCATGTGGTCTATACCAGGATCGAGACCCATCTCGTTCAGCAAAGTTACATCAGCAGCCTTTG
>QEAN01000004.1:1879-5985_1342
TGGACAACGATAAGCTTACTGTGCGTCCAATCCTGCCATGGCGGGAGACACATAACTAGCGGTTACTAAATGCTTTCGGT
>QEAN01000004.1:1879-5985_1464
GTACGAAACTACGGTGCTGATGATATTAGCATTGAGTTACTCAAATTACAAACATAAAAAAGCTTAAAATACCTGACAAC
>QEAN01000004.1:1879-5985_1586
ATGCACATCTAATGGAGCTACTTGAGTTCCCTGACGCCCCGCGGCCAACCGGTGAGCCTCAGGTTTCGTGTTACTTGCTA
>QEAN01000004.1:1879-5985_1708
GGGTCATACCTATTGTTATTGTCGTCCTTGGCTCCCGCAGCAGATAGTCCACCAAGGGCGCAGAGACATAGCCTTATCAA
>QEAN01000004.1:1879-5985_1830
AGCAAATACTGACCGGATCCAAGTAGGAGCACCTTCCGTGGATTCCTGACTTTGGCGCCAAAACTGGATGATACGAGTAA
>QEAN01000004.1:1879-5985_1952
CATAGACAGGATTCCCGTATCTCGCTATGTTTTGTTCCAGCTTAGCATGCTTTGGAACGAGACCTTCAGTAGTAGTTATA
>QEAN01000004.1:1879-5985_2074
TGCAGGAAGTTGTCATGTAAGACTGGGGTTCCGTTCTGTTGCGCATAGTTACACACCAAGTCCTTGATATATGGAAACAG
>QEAN01000004.1:1879-5985_2196
CGGTAAGATATCCACTGACATTATTTGCACACCAGGGGCTTCTGAACTATTTGGTTGCGTTGGACCAAAAAGAAACTGTG
>QEAN01000004.1:1879-5985_2318
TGTGTTCAATCTGCCTGATTGGATCATAAAGAAAGAATGGGCTATCCGTAGATGTCGCATGACTCATAAACTCAATGGAT
>QEAN01000004.1:1879-5985_2440
AATCTTCCTTCCAACGCCAGTTCTCGAGCTTGTTGACTCGTCAACAGTCTTGGAAATCGCGGATCCCAATAAATACCATT
>QEAN01000004.1:1879-5985_2562
TGGGATCAGAGGTTGATGGATGGTCCAAGGATCTACGCACTTTTTCATGAAAGACGCTTGTAAACTCTTCAGGATGCTCA
>QEAN01000004.1:1879-5985_2684
ATCCAATCCTGAACTTTGAGCTGACATGCATAGACCTTGTGGTTGTTAAAGCCTAAAATGCAGATCATCAGAACCTAAGC
>QEAN01000004.1:1879-5985_2806
ATAGACTTTTTAAATCATTAGGAGATATCCATTCATGTGGTAAGCATTTGAATACATGAAGCGCGCCCTATGTTCAGCAT
>QEAN01000004.1:1879-5985_2928
CACCCACCCTGGCAACGTGACCATCGCCCGTAAATACAAAAGTCATAGGTCCCATTTCAGGCTGTAGGCCGTCATCAGCA
>QEAN01000004.1:1879-5985_3050
AGATTTCGGTACATGTACGACATTCCCATGCTGAGGAATGGTGTCCCGTAGCCCAAACAAAGCAGCCTATGAGCTAGGCC
>QEAN01000004.1:1879-5985_3172
GGCAAAGGTCTATGATGACATGACAGGAGGTCGGATTAGTACCTGCGTAACCAGCAAACTTTGAGAATTGGACCAGACGT
>QEAN01000004.1:1879-5985_3294
ATTTTCTACGAAAAGTAGAGGGTCAATCGCTAATGTTTTCAGCATCATCAATGCAGAGGCAAGTCATTTCACCTTTTCCT
>QEAN01000004.1:1879-5985_3416
AGGAGCACCTACTAGTATTTTCTTGAGCAAAGGCATATTGTACGTTTGACCCTTGTGAGTATGTGAAAAGAAGAGATAGG
>QEAN01000004.1:1879-5985_3538
CGACGACTACATCGGCCACGGACAAGTCGTCTGTTAATATGGCACCGGCCTAGGCGTATATATAACATATCAGCTCTACA
>QEAN01000004.1:1879-5985_3660
CTCATACTTTTCATCAGGAATGACTCTTCTGGTTGATGGCTGTACATATACGGTAGTTCCGAGCTCCTTTATAAGTCTTT
>QEAN01000004.1:1879-5985_3782
GAGGTATCAGAGACATGCACAAGATACACTTGACTGAACGCATCTGGGTTCTGAAAAAAAAGGTGGCAGTACCTCTCCCA
>QEAN01000004.1:1879-5985_3904
TGTGGACGTTCCAGTTGATGCATAGTGTCTCTGACGTTTATAAGCAAGCCCAGTGGCGCGAGGGCTCCAGTATCTAGCAT
>QEAN01000004.1:1879-5985_4026
TTGATGCGAACTAGGACGTCTGCCGAGTGACGATGTGTCGAGGACAAAAGATCAAATGCGCACATCAAGATACGGAGCAT
>QEAN01000004.1:6073-7653_0
TGGACGTCGCTTTCTTGGAACGACAACCCACCTCGTATGACAACCCGGAGCTTTCTTGCTACAAGCGACCAGTGCCCCGC
>QEAN01000004.1:6073-7653_125
GATGATAGATAATCGGATAGGGGGCTTTGACTGCAGCAGCCACAATCATCCCGACCAGCGCGATGCAACGAAAATCGCCT
>QEAN01000004.1:6073-7653_250
AACGGTTACGCTGTAAGTTTCCTCCATCTCTCAGTCATTGCACTCATTCTTATCGGACCAACTTGCGCCTCCTCGCGAAC
>QEAN01000004.1:6073-7653_375
CCACTGCGGCCAATTTCGGCATAGTAGGCAATGGCCGCTTGTGGATATTGAGTTTAGATGCCCCTGTTCCCGGCGGGATA
>QEAN01000004.1:6073-7653_500
GCTGCATAAAGAGGAGATATAAGAAGCACGCATGCCGAATGACCTCTGTGCATGCCACACCTTGCATTGCAGTTGTCCAT
>QEAN01000004.1:6073-7653_625
CCAGGATGGCCTGTTCGACTGTGCATGGAGCGAATTGAATGAAAACCAGCTAGTCACAAGCAGCGGTGACGGGAGCATCA
>QEAN01000004.1:6073-7653_750
AGCATCTCTGACACTCTACTCGTACAGGACCACCCCGTCCGAAGCTGGATGGAGCATACCCGCGAGATATTCTGTGTGAA
>QEAN01000004.1:6073-7653_875
TCATACCATCAAACTAGTACGTCCCTTGCACCTGCACTCGTGTGGGCATGGCTCAACCCCGCATATTGATATTGCTCTGC
>QEAN01000004.1:6073-7653_1000
ACATACCCACTGCATATACAACACCGTTTGGTCGCCCACGTCTCCGGACGTGTTTGCATCATGCTCAGGAGACCACACGG
>QEAN01000004.1:6073-7653_1125
GAGCCCATCAGAATGAAGTGTTGGCGCTCGATTGGAACAAATATAGAGATGGAGTTGTTGTTACCGGATCTGTGGATCAT
>QEAN01000004.1:6073-7653_1250
AGCTTGCCTGGTCACGAGTATGCGGTTAGGCGGTTGAAGTGCTCGCCTCATGATGCTTCTTTGATCGCCAGTGCTAGTTA
>QEAN01000004.1:6073-7653_1375
TTTAGCCCATGTCATGGACCAACACACAGAGTTTGTGCTCGGTATCGATTGGTCTTTGTACATTCCCGTGAGTTCGCGGT
>QEAN01000004.1:6073-7653_1500
GTCAATAATAGGGACAGATAGCGACAGCAGCATGGGACGAGAGTGTAATGATATGTCGAGATCTCCCACTGATGCGATAG
>QEAN01000004.1:7836-12505_0
CAAAAATCATCTGGGGGAATACCTTGATTCCTACTCGTATCGTCCTCTGCATACAATGTACTATCAGCATGAGACGATAG
>QEAN01000004.1:7836-12505_125
CCCTGCTATTGTTGGTGCCGGTACCCCGAAACTGGGTTTCTTCACTTCTGTAGTTGCTAATGCGCGGGGCTCAGAGGTAG
>QEAN01000004.1:7836-12505_250
CTTGTCTACTACGTCGACCTACACTTGACCTGCTACGACCTAAAGCCGCCGCGAATTGCGCAGGAGAGCCTGAAGCAAAA
>QEAN01000004.1:7836-12505_375
GGAGACGATGGTCTAGAGGATGGAGCGCTCGACAATGGTGTGGATCTAGCACTCGGAGGCGGAGCCACTACATGGTTGTT
>QEAN01000004.1:7836-12505_500
CTCCAGAATGTGACTTTTGACCGGCTAAAAGGTACTTACTGAGCGCTACAGCACTACTGTTAGAAGGGCCTGAAGGAGGA
>QEAN01000004.1:7836-12505_625
ATACCACCAGCGGATGAGCTAGACTCCGTACCAATGCCAGCTTTTTTGTTGATCCAGCGTTTCTGCACAGGATCATACAC
>QEAN01000004.1:7836-12505_750
TTTGGTTCCTGAGGTACTACCACTTCCAGCCTTACTGCCAAACAGAAAACCTGATACGATCCTCATGTAACTTGATTTTG
>QEAN01000004.1:7836-12505_875
AAACGAACACATGGAAGTAAATCGGTATCACTTACATTCTTCCCCCTTCTTTTCCTCAATCTTCTCACCCGCCGGCCAGT
>QEAN01000004.1:7836-12505_1000
GCGGTCGAGCAGGTGCGTCATCAGTCTTGCCACTCCTTTTGAGCGATGAATTACCAAATCCAAAATCTTCGACCTGGCCA
>QEAN01000004.1:7836-12505_1125
GAAGAAATTGATTCCACTGTTGATAATGTTTCCGCCATCAGAGGTAGAGTAGTATGATCTGGTTGCTGCCACTGACTGTC
>QEAN01000004.1:7836-12505_1250
TATTGGCGGTATGGAGAATGGTCGGGTCATATGCTGTGGAGGTGATGATGTATCAGTGGAACCAAAGAAACCATCATACG
>QEAN01000004.1:7836-12505_1375
CCATTGGAGTTAATGTCTTTGAGGACACCGTATTTGGTGTACCCGAAGCTATTGACGGCGTATTTGAATTCGACATTACT
>QEAN01000004.1:7836-12505_1500
TCAGCACTACTTGCAGGCGTATCTGGGGCCACGCCAGCTGAGGATGGTGGTCGAGCAGGCGCTTCATTAGTCTCGCCACT
>QEAN01000004.1:7836-12505_1625
AACAACATGGCTCATTGATGTCAATGTCGTATCGATTGATGGCAATGGGGAAGAAATTGATTCCATTGCTGATAATGTTT
>QEAN01000004.1:7836-12505_1750
TATTACTGCTATTCGGTTGCTGCCATCGAATATTTCCCGGTTGCTGTGACTGACTATTACTGTTTTCTGGTTGCTGCCAC
>QEAN01000004.1:7836-12505_1875
GACTGACTATTACTGTTTTCTAATTGCTGCCACTGACTATTACTGCTATTCGGTAGCTGCCACTGACTATTAATGTTTTC
>QEAN01000004.1:7836-12505_2000
ACTGCTATCTGGTTGCTGCCACTGAGTATTGCCTGGTTGCTGCCACGACATTCCATCGTTAACCACAGGTATTGGCGGCG
>QEAN01000004.1:7836-12505_2125
TGGAACCAAAGAAACCAGCATACGTCGCTGGTTCCTTTGTGATGGTTTTTGAGGGTGAAGTAGCACGGCCCATTGGAGTT
>QEAN01000004.1:7836-12505_2250
GGCGTATTTGAATTTGACATTGCTACACTATCACCATCTAAACCAACCGCGCCGTTCATAAACTTGTTGAGACCACGATC
>QEAN01000004.1:7836-12505_2375
ACCGCCACCATCTGAGAATGGCGTACTAGCACCCCCATGACTAGCAGACTTGGATATTCCATATTCAATCCTAACACCCA
>QEAN01000004.1:7836-12505_2500
CCTTTGAATAGGATTCGACCAAAATTTTCACACTATCAACGTATTTACGACTTTCTTCTAACCGACCCAACTCAGCCAAG
>QEAN01000004.1:7836-12505_2625
GTGCTTACATTGCTACAGGCCATTGACAAGGCATATTCATAAAGCTCCATGAATCTGGTGAATTTATGATCAGCAACTCT
>QEAN01000004.1:7836-12505_2750
AGGAACATCGGCCCCACCAAACACGGTAGCTACGCCAGATATAAGAAAGCTGTGTTTATGGAATAGTCAATATCCTTCGC
>QEAN01000004.1:7836-12505_2875
AGCTTTGGCTTTCCCATATTCTGAAAGCCGTTCACCAAGTGTAGCTAGAATAATAGAATCTCCTGGAGTTCTATTGGCCA
>QEAN01000004.1:7836-12505_3000
CTGCTGTCTGACTGGCTGGATCCATTTCATTGAAAGGCGGAAGGAATTCCGATACTAGATGAGCAGTGTACATGAGCCAA
>QEAN01000004.1:7836-12505_3125
CGTACCCGCTTCTTTACCAGCTCCGGCAAAGATAGAATACAAGACTCTCAAAGCAGGTCGATCTTCACCTCTTCCACCAG
>QEAN01000004.1:7836-12505_3250
TTCCAAATTCTTGTCTAGCAAATTCCATTACCACATCACGATAATATTCTTTACGGATATGGCTGGCAATCACTAGTGCA
>QEAN01000004.1:7836-12505_3375
CGATCTCCCTCCAATAACAATGCATATATTTCGTCAAGAGCTGCAGAAGCTGATGGTGACCGTTTGAGTTTCTTTGACAA
>QEAN01000004.1:7836-12505_3500
CGTTCAAGCGGACAGTTTAGGATTCCGCATACAAAACAGCCACTGTCATGAACTTGGAAACCTACCTTGATATCAAAACC
>QEAN01000004.1:7836-12505_3625
TCATCAGCAGCCTCTTGATGTTCGATGCTATTGTTTCCCCTAGCCAGATCCTGCTCTAGGCTCTCCGCTCCGGAAATAAA
>QEAN01000004.1:7836-12505_3750
ATTGCCCATCAACGGAAACAATGCATCCATTTTATTTGGCAGTGGAACTACATCAAGAGCAGTACTTGCCATATGTACCG
>QEAN01000004.1:7836-12505_3875
GCATACCGTTTTGTGCAGCCACTATTCTCTGTTGTCTCTTCACCGCGCTCACAATTAGTTTACCAAATCCAAACGCTGCT
>QEAN01000004.1:7836-12505_4000
CTCATGTAAGATAGATGGTGCTCTTCTTGCTGTATTTGGTTATATGCGCCAGCCATTGGTGGCGTGTGACTTAAACTATC
>QEAN01000004.1:7836-12505_4125
CACGGGCAGGCGCAAGGCAAGATCAGCATCGTGAATAACCGTAGAAGTCGCATCCATATGTGGAGTTGTTACTAATTGCG
>QEAN01000004.1:7836-12505_4250
GCCAACTTTCAAATGATGCACCAGTGTTGGAGTTGTTACTATTTCCGAACGCACCACTAGTTACGAATAGGGCGGAGGCA
>QEAN01000004.1:7836-12505_4375
CTCTTTGGCAGTTGACTTTGGGCACTTGATGCAGGAGTTAGCGAGAAGGGGGTTTGTGATGTTGATGGACCTGTAAACAG
>QEAN01000004.1:7836-12505_4500
TGTACGCCTCTGATCGGTGGCATTCAGAGGAGACTGGGCATGTCGATGGCGAGGATAGCTCATGATATGGTGGTCCGTTT
>QEAN01000004.1:7836-12505_4589
GGGCTGTGATGAAAGTAGATTAGGAGAGTAACGACAAAGGGCACACAGCACTTACAGAATATGGCCGGTATAAAGTCCAG
>QEAN01000004.1:12927-15235_0
TGAGTGCAGGAGCACCTTCTGTGAGCAGCCCCACCAGTGACCGCCACCGCTCTCCTTCAAAGTCTCCACATCGGCCAAAG
>QEAN01000004.1:12927-15235_124
GAGAGACCCGTCAAGGCAGTCATTGCTCAACCCCTCCCATGTGTCCCTGGCTCCTCACAGCACCGTGCGGATCCTGAAGG
>QEAN01000004.1:12927-15235_248
AGGTCAACCAGAAGAGTAACTGATACCGTCATCAGCTATCCCGATCTAGACCCCGTAAGTGCCATTCTCCCTGATGGAAA
>QEAN01000004.1:12927-15235_372
GATGTCTTCAAAACCCGACTACGAGTCATCGACGATCGCCAAATGTCCCACTCATCATCACTAGCATCTCTCAATTCCAT
>QEAN01000004.1:12927-15235_496
ACACCCCTTTCACCGCTAAAAGCCTCACCAGGCGAGATCCTGCAACGATTCCCTCCTCCAAGAGCAATGGAAATACTGTT
>QEAN01000004.1:12927-15235_620
CTCCACTTCGTCATCGCTCAAGCCCAAAATTCAATCGAAACCACCGCTTCGTAACACTAATAGCGACGGACCGTACCCAC
>QEAN01000004.1:12927-15235_744
AGTTCATATCAGTTGACAGCTTTGCCATGGACCACAGCAACCGCAAACAATAGGTCGGTGGTTAACATACCACGAACAGC
>QEAN01000004.1:12927-15235_868
TGTCCATAATTGATGCCAATGGCCTTGCACTTGAGAACGTACTAGATGAGCTGACGTTCGATGGTATGTAGCCATACTTC
>QEAN01000004.1:12927-15235_992
AGGATCGCTTTATTCAGAGAATCTTACGACAGTGAGTGCGTCGAAGCCACAGGAGGTCGCCATGCGAATTGAGGATTTGA
>QEAN01000004.1:12927-15235_1116
GATACTGGTCAGTTGAGCCTTTAAGCAATGGCCAAGCAGCCTTTATTAAAAACAAAATTTCTACATCTCGAATAGTAGCA
>QEAN01000004.1:12927-15235_1240
AATGCTAGTACTAAATGATACTCATCATGTTACTGTTATACCTCCCGTACTTGCTTCTAAAACAACGTCCACAATGCTAC
>QEAN01000004.1:12927-15235_1364
ATAGCAGACGATCCATCTATCGTAACTAGGCAACAACAACAGATTGAAAAACTCACTACTCAGCTATCAGCACTAACAAG
>QEAN01000004.1:12927-15235_1488
ATCAAATTAAACAATGCGAACCGGCAGCTATAAAATTACAGGCCGTCATACGTGGCTTTCTAATCAGGAAGCGACTCAGA
>QEAN01000004.1:12927-15235_1612
AAGAAGGGCAATATATTATGACAAGATGGCACTCATTGAGGAATGTAGTAGGATTAGTTTTGCGGGTGACAGTGTCCTTA
>QEAN01000004.1:12927-15235_1736
CAAAGCTGGTTTCGGGCGGTAATGGTTAGGATCAGGATTAATGAGTATACTGCTTTCTATAAAGCTGCAGTGAGGATCCA
>QEAN01000004.1:12927-15235_1860
GCTGCCTCTTAACCACGAAGACTGCGTCCTTTCAACGAAATATAGGAGGGGATATCAAATCAGAAAATGCAATCCGAACT
>QEAN01000004.1:12927-15235_1984
CTGAATCGAGAACTTCAAGCCGAAGTACTCATAACCCAGCAAAACCTAGTAAATGAAGTTCACGAGCGGATAGTAGGGGA
>QEAN01000004.1:12927-15235_2108
AATGGAGGAGCGATTTTGAGAAGGATCGTGAAGCCTCTAAAAGCAAATTGACCGAATTGAATAGAATTATCCATGAATTG
>QEAN01000004.1:12927-15235_2228
CCATTGATAGTACCGCCATTTTGTCACCGAGAGCCGGTTTAGGATCGGAACTTGAGGATGACATTAATGACAGTTTATGA
>QEAN01000004.1:15339-19745_0
CATGAGAGCGAATCTAGAAGTAATGAATGTCTCCTTGTTATACAGGAAGCGGTGTTATGTCACTAGAAGAACAAGCGACA
>QEAN01000004.1:15339-19745_124
TGCTGAAGGTCCATTAGATTCTTGATATCGCAGCAGCAATTAAACTGCAAATTCGAGCCTCACCCTCGTCAGCCTCCATC
>QEAN01000004.1:15339-19745_248
GTCAAACTCGAATTCATCCCCTGGAAGAGACGCAGTGGTTGGTCGGTTAGGGTTCTTATGGTTGTGAGTACCTTTATATT
>QEAN01000004.1:15339-19745_372
TTGATACGGCTGCTACTCCCAGTTGAGCCGGGACGAACGTTCGGTCGAGTACTACCGTTGTCATTGTTATTGCTAGGACT
>QEAN01000004.1:15339-19745_496
TACGACCGGTCGGTGGTCTGCTTGACGATAATGCAGCCATTGAGTTAGTAGTGCTTTCTACCTTCATGGCAGCTACAGGT
>QEAN01000004.1:15339-19745_620
TTCTGGTGTAGACAAGGGTGATCGTGGTTTTACGAGAGAAGTTATCGGTAGGGTTTGACCACGCTTCGGCCCAGATGTGT
>QEAN01000004.1:15339-19745_744
GGTTTGAATGCGTTGACGCTAGTATTATTGGTACTGCCACCACCAAGTCCTCTCAATCCAATCCCATCCTTCGGATCGCT
>QEAN01000004.1:15339-19745_868
TCGTGGCACCGCTGTCAGTGATATTGCTACCATTCATACTGCTATAATTCAAATTCGCAGTGCAATTGCCGGAATTCTTC
>QEAN01000004.1:15339-19745_992
ATGACCTGTACTCTTCAGTGCTGCTTCAACTGCCTCAAATGCAGTATCATCGAATTCTATATCTTCCATGTCTATTTGAT
>QEAN01000004.1:15339-19745_1116
CTGCGTCGTTTCGGGGGCGATTCCTGTATTGCATCTGGGAATGTCCCTCGTCCCGGTGCAGTGGACATATTCACATGTAC
>QEAN01000004.1:15339-19745_1240
ATGGGTCCTCCCAACCTGATTTGTCCCAGAATGACTCAGAAGCGGAACGCTTCTTTGACTGTCTCAAGCTATCGCTTCCC
>QEAN01000004.1:15339-19745_1364
ACCGGTGCCATCATGACCACTGAAATCTATACTATTTGGAGCGTTTGAGGTAATGGGGGCAGTGATAATGATCCCATCTG
>QEAN01000004.1:15339-19745_1488
GTCCGTAATGTGTCCATGAGAGACTTCTTCACTGGACTGCGTCCAAACGCATCAGCATCCGTGCTGGATTCGATTGCGAT
>QEAN01000004.1:15339-19745_1612
CATTGTCAAGTTTGGTAGAATCCGAGTATGAAGCCGTGTCATTTGCCATTTTCGCATCGTTTTGGGACGAATCTCGAATG
>QEAN01000004.1:15339-19745_1736
TTCTCCATCGTCGACAGCAGATGTTTGACCAGAAGCTAAATACTTTTGCATCATATCACGTTGGACTTGAACTTCCCTTC
>QEAN01000004.1:15339-19745_1860
AGACCTTGGCCACCATCAATACCAGCTCCGACGACATTAAGTTTCTTTTGTAGCATTGGCCATTGCGTATCATCTGCTTA
>QEAN01000004.1:15339-19745_1984
CATACCTAGAGTACCATCAGCCAGTACATATTTGATGCTCACACTCCCTTTTCGTCCTATGCGATGAGCACGATCTTCGC
>QEAN01000004.1:15339-19745_2108
ACTAGAGATCGGACATTTTAAAAATGCCTCTACCAACGAAACGCTCACAAACGGCACCCACCTAAATCAGCAGCAGTCAA
>QEAN01000004.1:15339-19745_2232
TGCACTCCGGTCTAGTTTGGAATTGATCACATAAAGACTGACGTTGCTGTTGATTTGTTTCGCCATCGATGCGAATATAC
>QEAN01000004.1:15339-19745_2356
CTAGTTTTTCAAAACATACTGGCTACAAACCTTCAATGTGCCTTCAACATGTTCTGCGAGTCCATCGAGAACGTTTCGAT
>QEAN01000004.1:15339-19745_2480
TCCGTGATGTATTGCAATACAGCTGGTAATTTGGCTTCTCCTGTTGCTCCATACTTTCAGCAATAGTAAGGCATTTCGTC
>QEAN01000004.1:15339-19745_2604
CAACTTGCCAACCACCAAACTCACCATGGCAGTGAGATTAGTCCTCCTATCATTCCTCAATCGCTCCTTCGCGGCACCCT
>QEAN01000004.1:15339-19745_2728
TGTTTCTTCAACATTCCTAGCGATTTTCTGTATGATGGTGATATTTCCACCATGATGAACGATCGTGATTTCGTAGGCAA
>QEAN01000004.1:15339-19745_2852
TTTCCAGGAACCAATGCAATTCTGCGAGATTTGATGCTCCGCTGTAGTTCCATCTATTGAACGAATCCTTGTGACCGTCG
>QEAN01000004.1:15339-19745_2976
TAGCATGTTGATTTGTGTATATAGCTCTATTGGTCGCGACAACGCTGGGGTGCCTATGTGCAAAGATGAAGGTGAGATTG
>QEAN01000004.1:15339-19745_3100
AAGTGCATAGTTAGCTTTTTGAACCAGCGGTTGTAGGACTTTTGTACGTTTTGCCTTGCGAGAGAAATGACTGTCACTAC
>QEAN01000004.1:15339-19745_3224
AGATAGTGGCATTCATCACAAACAACAATCTTGTACCTCCAATCTAAAGAGACATCTTCCATCTTTGTCATCAAATCATA
>QEAN01000004.1:15339-19745_3348
AAACTGAAAACATTCTTTACCTATTGATGACAAACGAAGCATCACGGTCAATGTCGGCGCCACCTTTAAAGATGACTTGA
>QEAN01000004.1:15339-19745_3472
CCAGGTCAACCTGAGCGACGACGGGCATATGACAAGGACTGGCCAACATTCTCGATAATAAGCACAAAAGGCTAGAGCCT
>QEAN01000004.1:15339-19745_3596
CCGCCACGTTTTACAGCTTCACGCACACCTTCCCTCTGGAAGGACATGAAGCGTTCGATTACTTTTGCTGGAATTCGTTT
>QEAN01000004.1:15339-19745_3720
GTAACGATTTATGTGTAGCATATTTTTTGTATATGTCTGTTACGAATTTGGGCATGTCCCTGACTTGAACGGCAAATCCT
>QEAN01000004.1:15339-19745_3844
TGGACCAGGTATGAGGTGGCACTTCGCGTTGATATCAAAGTATGCACCTTGAACATCTTTGAACAGGTCTGTTCGGGTTG
>QEAN01000004.1:15339-19745_3968
GTGATAGTCAGTGGGGGTCGTGCGCCGATGGTGTTGTTGGCATATGATGATTGGTTTTGCGGGGGCCACCGACTGCTAAT
>QEAN01000004.1:15339-19745_4092
TGTGGTGGCTGCTTCCATATCCACTACCACCACCGGCACCAGCACCAGCACCACGGAGGCCAGCCCCGTCAGCTAAATCA
>QEAN01000004.1:15339-19745_4216
CCACGGATGAAATGATTAGATGTCATCGGTTTCCCAAGATTTATAGTAGTAGGCATACCTTGAAGAAGTTGCAAAGGTTA
>QEAN01000004.1:15339-19745_4326
TTGTGGTTATCTTTATTCGAGCGCCTTCTCGCCGCTTGCACATTACACTGGCATGGATTGATGTACATAATGTCAGCCAT
>QEAN01000004.1:19763-21976_0
TGCAGAACGACAGCGAATTAAGACGAATCGCATACCTTACAGTCCATTGCTTTTTTACCGCCTCATCACATATATACACG
>QEAN01000004.1:19763-21976_126
TTACCTTACTCATTATGGCCATAGCATGGTAGTATGGATGAATGAAGCAGCGAGGCAGACGCCAGAATTCATGCATCCAT
>QEAN01000004.1:19763-21976_252
CGTCACATCCCAATCCAAACATCGCGCTCATCAGTGATCAGTGGTGTACCGCATACTTATCATATTAGACTGTAGCATGC
>QEAN01000004.1:19763-21976_378
GGCATTGTCCATGCTCTCCGCACCATCAGATGAAGAAAAGTTCGTCGCACTATCTATCATTCCAAAGCTGCTACAATCAC
>QEAN01000004.1:19763-21976_504
ATTCATATCTAGACTACTACACGCCACCCAGTCAGCTGAGTCACTACCCTCCGAGTCATTGCAATCTATAGCCATTCAGA
>QEAN01000004.1:19763-21976_630
ATTGCTCAAGATCGTACCCCTGCTGACTGCTGCTATACCGACGTAAGTAGGATGTCCCAATTCAGTGCCATATGGCCGCA
>QEAN01000004.1:19763-21976_756
ACAAACAAACAATCCTCCAATGTCTCTTCCGAATCAGTGCCACGTCTGCAGGACATGAAGCCTTACTACAGGATCGTGTG
>QEAN01000004.1:19763-21976_882
ACTTGCACGAGACCAAACAAAAAGATTCACATGGGGCTAGCCCATCAGATCCAAATGTTTCCGAGTTAGCTGCTGAGCTC
>QEAN01000004.1:19763-21976_1008
ATTGCATTCTGGCCGAGCTCGCTCCGACGTTCAAAGCAGATCAAGGATTGCTCAAATTTCAATTGTTGCGTCTGTTTGTA
>QEAN01000004.1:19763-21976_1134
ATCGACATGCTCTCCTCAATCCTGATCTTCATCAGTATAGAAATCAGACCCTACCCCATGGGCAATGGACGTCAAGAGCG
>QEAN01000004.1:19763-21976_1260
CGCCGTTTTCCATTGGAGATTCTGACCTCATCAATGAATATGGTACACTAGCCTCGCATCAAGACAGAACGTCATCTCTC
>QEAN01000004.1:19763-21976_1386
TCAGACAGTCCACGCCATCCACACAGAGTTTTGGCGCCCTTGTAGTTCATTTAGCATGTGCGGAAGTCCGTATACTATTA
>QEAN01000004.1:19763-21976_1512
ACATGATAACCGATACCATAACCGACCCGCTATCATCAAGGCGAGACCATCAGCAGGAACGGCATTGCGCAAACTGGGAG
>QEAN01000004.1:19763-21976_1638
CGATATTATTCTTGGTATCCGAATCAAACCAGGCCACTTTGTCCTTGTCGGCGGATTTAATATTGTCATTGGGGAAGGCC
>QEAN01000004.1:19763-21976_1764
GGGTACGTAACTATCTCTCCCTGGAGTGTTTGGATGATGCCTCTTGTTACCTCTGCAATCTCTAATGAACTTTCTTTTGC
>QEAN01000004.1:19763-21976_1890
AATCGACAACGATATAACGCTTTTCACCCTTCAAGCACTATCAATATGGCTTACTGAGGAAACCGCAGTTTTGCCTTCTC
>QEAN01000004.1:19763-21976_2016
CACGCAAGTATCGTAAGACTTTTATTTGCCTTGACCGTTCCTTGTGCCAAGACGTTAACATTATCATCAACTCCATCAGA
>QEAN01000004.1:19763-21976_2133
CTTTCCTCTCTCCATTCTTAGCATCCATAACATCCTTTTCAGACGAGGAACCACAGACGGAACATTCAAAGCCCGTGTGA
>QEAN01000004.1:23215-24306_0
TAGATACGGTGTCTATATCCGCCGCTACCTCTTTCATCAATACCGCATAGCATTGGGGTCTTGATATTGGTATTTGGCCA
>QEAN01000004.1:23215-24306_127
TAAGGATGGCTCGATATACATGTCCAGCACCACCTATCTGTCCATCGATTATCATCCTAAGGAGATCCCCCCAATAATTG
>QEAN01000004.1:23215-24306_254
TTGGTTGCTACTACAGATACCATCAATTAGCATTTCGGTGGCTTTTTCAGCTATAGCCCTAGCTCGGTTCAATATGCCGA
>QEAN01000004.1:23215-24306_381
ATATGACCACGAAGATAACCAACGTGAATGGTCCTGTATCCACCGCACCTCTGGGAGAGAGACGCGATGGCTCTGGTCGC
>QEAN01000004.1:23215-24306_508
CACGGCCTTTGTTCTACTACTACGACCAGAGGGTGCATGCTTGGCTTTTTTCTTCGAGCTGGGCTTTACCTCCTTTGCTT
>QEAN01000004.1:23215-24306_635
ACCTGTGGAGATACCTTTAGTACCGGCGGTACTGGGCATTTCATGGGGGTGGTCCTATCTATTGTCGAGGAGGTGTAGCG
>QEAN01000004.1:23215-24306_762
AGTGCGCCTTTAAGAGGTACGTATTCCTATTAATTATGATGTCAGTTTATGAAGCAATTGAAGCCTGTGACATATAAACA
>QEAN01000004.1:23215-24306_889
CTACCAAGGCGGCCCTTGCCTCGGAAATACGAGCAAGACTTTTGTCTCGTTTTTCCAATCCCTTGGAGCGATCCAGAGGA
>QEAN01000004.1:23215-24306_1011
CCACATCAAAGTTACGGTCTGACTGACAAAGTCGGAGATACTCTTTGAGCATCGCCTCCTTTGACAAGTCTCCCACGCAT
>QEAN01000004.1:24470-27386_0
CAGAACAGCAGAATACCTAATATGAACGAAATCAGAGCCACCAGTGCAACAATATGATAAGGTAATCCTCCTTGGCCTTG
>QEAN01000004.1:24470-27386_124
TACCGCTCCCCGCAGTATCAGACGGACTGCCACTAGCGCCAGTGCGTCGTGATCTTAGATTCGTCAATCGTTCAATTTCA
>QEAN01000004.1:24470-27386_248
TTTGGTTTCACGTAATTCCTTTTCTGTAGATTCAGAGGTGATTGCTACAGTTGTTTTATGATCGGTATTACTCTGTTGTT
>QEAN01000004.1:24470-27386_372
CTACTGTCTCTAGCAGCTGCTGATGGCTGGTTTTGAGGGGCGTTTTGGGCTCTGTCGTTTGACAGGGGCTGTTGGTTGGA
>QEAN01000004.1:24470-27386_496
CTTTAGTGACAGTGGATGCCGAGTAACTAGGTGGAGAATAAGAGGGAGGCTGTTGCGACGGTGTTGGTTGATTGCTGCTG
>QEAN01000004.1:24470-27386_620
ACCAGTGGCGCCAGCTCCAGCACTGCTCAAGGCAGGTAGATACGCGCATCTCAATTTCTTTTCAGCCAGGACTTCAGTTC
>QEAN01000004.1:24470-27386_744
CACAGTTCGGCCAGCTTTGTGGCAAATGCATCTTGGTCCAGTTGAGCAACTTCGTCCGAGACACGAATAGCTTGGACTAG
>QEAN01000004.1:24470-27386_868
TAGTCTGCAACAAGACTTGGACCTCGACGGAACCCTTTGCCGGTATACGTCCAGAGTTGGGTCGCACGCCTACAATGTGA
>QEAN01000004.1:24470-27386_992
CTGGCATCCCCACGGCCGTTCCGTCGGCCCACACAGCATCGCACACACCGCAGACAGGGGTAAGTGGACACAACTTACAA
>QEAN01000004.1:24470-27386_1116
GTCGGACAGATTATTGATGACCTTGAGCGACTGCTTGACGACTGCTGTATGCAACATTTGCGTGTCAGATGTCAGGACGG
>QEAN01000004.1:24470-27386_1240
CTTGGGTGAATGGCCTTCTGAATTCCAGCACGTTGTCGGGCTGTAACGCGAGGAAGTTGGAGCTGGCTGCATGATCCTTG
>QEAN01000004.1:24470-27386_1364
GCGCCGCATTATGGCAACCATTGGAGCACATCATCGTGCAGCACCTTGGGCGTATGAGTAAGATCCGGCGCCGATGGGCC
>QEAN01000004.1:24470-27386_1488
TTATTTCAAATCATGGCAATTCACACCATTGGAACCAGAACACACCCCAACGGAAACGCGTCATGCTATTTGCCACAATG
>QEAN01000004.1:24470-27386_1612
CTCCTGCAGAATGTGTCATAACCTAATCATCGTCAACCAGCGCGTCCCCCACTGCATCCACGTCGCCGTCTTCCCCGTCC
>QEAN01000004.1:24470-27386_1736
GGGAAACTCTCTACTGATTGAAACGCAATCGCAATATTACCTCCGCGACGCCGTTCTCCGCATCACCAGCAACATGGCAC
>QEAN01000004.1:24470-27386_1860
CTCCGTCATCTCTCTCCTATACCTTTGTTTGTCGACCTCTGCCGCTTCAATATACTCTAAAGATCAAACTGGCCAATGAG
>QEAN01000004.1:24470-27386_1984
TCATCGTGGCCCAAGGCCTTCCACTTCGGACCCATCACTTTGGCAAACTCTGTGAATTTTCCTTGGAGCATGGGATCGTT
>QEAN01000004.1:24470-27386_2108
CGTTCTTGGGCCGTTTGGGCTCATCAGGTTTCCGCTTTCGTGTTGATTTAGCCGGCGACGATTTCTTGCTCCGCCTGGAC
>QEAN01000004.1:24470-27386_2232
ATGCCTGTCGGCGTTGACGGGTGGAGGATCTTCATTGAGTAACAGGAGGCTGTCCGGTTGGCTACTGTGCGTATCTTCTT
>QEAN01000004.1:24470-27386_2356
ATTCTACATTCAGAAATGGTCAAATAATGCTCATCCGCGTCCTCTTGACCCAGTCAACATTATTCCAACGCAAACACGTG
>QEAN01000004.1:24470-27386_2480
ATAACTCTGTTGACATTTGAGTGTGTCTCTATCCAGTAATTGCAAATCAACACAGATTCCCTCCCGTAAAGCCGACTGAA
>QEAN01000004.1:24470-27386_2604
CATCTCCTCTTATATCCTATTATATTCAAGTAAATCAGCAAGGGACTGATCCAAATATCCAAATGATCCAAATGATGCAG
>QEAN01000004.1:24470-27386_2728
TAGCCTATCATTATCACCATCAGTGCTAGGGTCCAATTCACAATTCCGCCAGCGGAAAAATGATTCCGCCTTACGGATGT
>QEAN01000004.1:24470-27386_2836
CAAGACTGTGAAGCCAAAGACTTTGGTTGCTGCTGATCCGCAGCAAAATCATCGTCTTCGGCCTGATGCTGATCCTGCAT
>QEAN01000004.1:41747-44249_0
TAGTTGGCTGCAATAATCACCGGTTTATCTGCAGCCCATTCATCTGACAAATGGACCGGCGCTGATGCGGTTGCTTCACC
>QEAN01000004.1:41747-44249_128
TGCATTATTACATCGTTTACCATGACAGAATGCAGTCTCGTCAAAAGCCTCATCGCTGCTCTTGTCAATGATGATAGCTT
>QEAN01000004.1:41747-44249_256
GACGACGACGACGACCTGCGACCTTGGCATTTGAACGAATAATACTGGTATGGCCATGACTCATGTTTGTACTTGTACTA
>QEAN01000004.1:41747-44249_384
GATTTTGACGGCAAGTTTCGCCGTAATACCACTGTGGCTGTTGACGCTGCTTCGGTCAAGTAATCTAGCCATCCTTCCGA
>QEAN01000004.1:41747-44249_512
GCGATCACGTTCAATGCGTTGTTTGAACCATACTCTCCACGAAGAATACTATGATAATGATACTCCATGAGTTATCAAAT
>QEAN01000004.1:41747-44249_640
CTTACCTCTACGCGAGTCCTAGTTTCGGTAGCGGTCCTCAAAGTTGCGTATTGCCTCCAAACATGTACCACATCTGATTT
>QEAN01000004.1:41747-44249_768
CAGCGCTACCAATATTTCATTGCCCTTCTGGGTAGATTCACCACCCAACAACCATTCAGGAGCGGCACTAACTTTACGCA
>QEAN01000004.1:41747-44249_896
CTAGTCTATCGGTGGTGGGACCATCTGGCTGTCGCAGTCGATGTAACAAGATGGCACCATATCTGGTTTGCGGGTTTTCC
>QEAN01000004.1:41747-44249_1024
CCATCCCACGACAGATTTTTCAGTTTAGCTTGCTTGGATATCAATGCCTTGACCCTGTTGGCAAACTCCACAGCAGATTC
>QEAN01000004.1:41747-44249_1152
CGCCCATCTGGTCATCAAGAAGAAAAGATGGGTGAGAAAGGTTTGGGAAGTTCTAAACCAATATGCATCAGCCCACTTCT
>QEAN01000004.1:41747-44249_1280
CGCCCTTGTGGAACAACACGGTATACTCATTATTGACACAGGTCCCTTCTGGGAATATTAATAATGGACTACGACTCAGT
>QEAN01000004.1:41747-44249_1408
TTGGCAGCTCGATCAAATATGAGCGAGCCATTTAATGCCAAGACACTTTTTAAGAAGAAGCCCAAGATACCACCATGTGA
>QEAN01000004.1:41747-44249_1536
ATCGATGAGGGATGTATGGTTGGCTGCAAATATATGCGGTCGTTTCAGTTTAGGCTTTTCTCCATGATAGGATATTTGAG
>QEAN01000004.1:41747-44249_1664
TCTAATTATGTGGTGGTATTAGTAAGTAAGTTAGTACATGTGGACTGGCAGCCTTGTATGATGCGGGTAAGCCAGTATGC
>QEAN01000004.1:41747-44249_1792
ATGAAAAAGACGACAGAGGCAGTTAATAATAGACACAGTCTAGAGTTGGTTTGAAGTTGAGTAATTTTCACCCCCACACT
>QEAN01000004.1:41747-44249_1920
CATTGATGACACCAGGCTGACAACAGGCTCCGATGATGCTCTCGCGTATCATCGTGGTGAACAAAAAGGGAGGCGCAATC
>QEAN01000004.1:41747-44249_2048
CAAGAAGCAGTATCTAAACAGGAAGCCAGTCATGTAGAATGGGGCAAAGAGATTCTCTAGGGAGAAACGAGTTCGAGGTT
>QEAN01000004.1:41747-44249_2176
CAAATGTGATGAATTGCAACCCATCGTCGAGGAGAGATCGTCTATGGGAGCATACATGGAGGTCAATGGGATGCAACGAT
>QEAN01000004.1:41747-44249_2304
TTTATATATGTATATATATGTGTCGACTGCTTACCCCGTTTCAGTGCCGACTCGCTCCTCGAGGTCAGGCAAAAGGTCTC
>QEAN01000004.1:41747-44249_2422
GACTTGCCATTCATCAGTTGGTCCTGTTTCAGTCGCATTCTTGTCGCCAAGGTTGCGTGCGGTAGACGGACGCTGTTCAT
>QEAN01000004.1:44678-45242_0
TGCTGGAGGAGTTCGTGGACATTGGTTTGGTGCAGTGGGAGTACAAGATTAATTTTGACATTCATCTTGAGGTAGTTGCT
>QEAN01000004.1:44678-45242_121
GGGTCTCCACTCGGCGCGGCTGCGCATCGAAAAGACAGCCGTAGGCGAAACCGTGAGAGATCAGGGCGAGGCGTTGCTGC
>QEAN01000004.1:44678-45242_242
AGTGGTGCACACGCCTCTGAACTAATCGGGATGCCCAAATACGTGCGTGCCAATCTGCTAAAGGCTACCTCATCCGAGGT
>QEAN01000004.1:44678-45242_363
CGCAGCCGTCCTCTCTCCACGAAACGCGAGTGTCTCTTTTCCGCGCGTCCAACAACGCGTCGTGTTGACACACATCCAAA
>QEAN01000004.1:44678-45242_484
TCCTCGTCGTGCCAGCCTCCATCTTCAACGATATCAATTCCCACGACATCATGACTTCCACCCTCTGCCCAACCCGCTGA
>QEAN01000004.1:45339-48181_0
TACAAAGTAAGCATAATGATCATGCAGACACTCAGGCCCATCAAACCATTAGTACCACTATATCTGAGTCTGATATTACC
>QEAN01000004.1:45339-48181_126
ATTGTACTCCTGACAACTGCTATGCTCAAAGCGTCCACATTTACTGTATAGGTACCATCTGCATTAGGGGCTACAGTTTC
>QEAN01000004.1:45339-48181_252
GTTTGATTAGCTAAAAGGACACCTGCAGTTGCTGCTGCTGATGGTCCAGTCAATCTCGTTATCGTCGCTGATGGTGGCGG
>QEAN01000004.1:45339-48181_378
TTGGAACTGTAGTCTTTGTTGATAATCACGGTGGATATGCTAAAATTGGAAGAGTCGTAGATTGCAAATGCTCGCATATT
>QEAN01000004.1:45339-48181_504
GCGGAAGATCCTTCCTGGAAGAGCTGGGAAACCAATGACTGTAGAATGTATCACAGTGACTTAGATCGATTACTCAACTG
>QEAN01000004.1:45339-48181_630
ATATTGGTCTCACTTTGACTGCTTGAGTCGTAACATCGAATATAAATGGTCCGTTAGTTGCTATGTTTTTACTGATACCT
>QEAN01000004.1:45339-48181_756
TCAAAGCAAACTGAGTTATGGTGCAACATCAGCATCAACCGCGAAAAATCAAAAACGAAGTTCACTTGCAGCAACGTACT
>QEAN01000004.1:45339-48181_882
TCACTGACTCCTGGCGCTCCGCTGCAGCTAGCAACCCCGCCTTCCCCCAAGTAGGCGGGAATGTTAGCAGCTTTAGCAGC
>QEAN01000004.1:45339-48181_1008
GCTAATAACAGTGGGATAGTTGCTCTTTGTCGTTTTGCTGGATCTGCGTCACAGACAGTTAATGGATACCGATTGAAAGT
>QEAN01000004.1:45339-48181_1134
AGGTAAGCAATCCATTGTGGAAGGTAGACCTAACCGTCGAGTTATTGGTAACGGCCCCTCATGAATGTGAAGATCATTAA
>QEAN01000004.1:45339-48181_1260
CGTCCATCCAGAAATTTGATTCTTGATTTGAGTAGCATACGTCTTGTACTCACCCAAATAATCTGGATCAAATTGCCATC
>QEAN01000004.1:45339-48181_1386
AGCAATAGGTCAGTTCCGCTCTGCCATGGCTGGCTTGTAAACTGGATATCTTACCTCATTACCTAGATTATTTTCGCTGT
>QEAN01000004.1:45339-48181_1512
AAATAGGAAAGCATCTCATACCTAGTTGTATACTCCATATGTTACGAGGATCGATGTATTTCATGATTCCATTTTGTATA
>QEAN01000004.1:45339-48181_1638
GCACTAGTCCATATCCTGTATCATATGCGAATTGATTTAATAGTTGAAGGTCACCAGGCCATACAGTTACTCCTAATGGT
>QEAN01000004.1:45339-48181_1764
GGAGGTGGTTGGATTTTTTGGTAAGCTCAGCAGTGACAAGTCATACTTACTGACTCACCCATTTTGATGGCTGAGTTCCC
>QEAN01000004.1:45339-48181_1890
TTTGGTTGTACTTGTTTGAACAGATTGACTGCAATGGGGTTGGTGTCTGTGTAGGACATTGAATTGCTCCCGGTGTTACC
>QEAN01000004.1:45339-48181_2016
CCTTGTGGGACTTGGATGTTTTTGGATGGCAATGATCCATTGGGACTGAAGATGGATAGGGTGTATGTTATGGGAGACGG
>QEAN01000004.1:45339-48181_2142
GACAGTAGAGTGGGTGCACACATGAAAAGAACGGAATACAGTAGCGATATCATATTGACTGAAATGTGTTTGGATTTGAA
>QEAN01000004.1:45339-48181_2268
GGACGAGTAAGAAAGGGGGACTTTATGGGTGCCTGCCAAAATCGATGACATATATAGACGATCTTCATGTTTTCATACCT
>QEAN01000004.1:45339-48181_2394
TAGCTTGTTGTTTGTCGAATGAGAGAGTGGCACGAGTACATAATAACCTCTTGTCAACTTACTGGCGGTTTCGTTTTCTT
>QEAN01000004.1:45339-48181_2520
AGCTTTTGATTGTTCGACTGGTCACCCTCAGGACTGCAGGGGCCAACGCAGATTCGCGGTACAGATCAGTAGTGCTAATG
>QEAN01000004.1:45339-48181_2646
TGGCTGTGCATACCCATGTCTTTATGAAGCAAGGTGTGCATGCGATCAACGGCTATTGTAAACGATGTAGTGTTAACAAC
>QEAN01000004.1:45339-48181_2762
TTACTTTTTCGCGGCTTTTCACACCGCCTAGCGAGTCTTTCGACTCTTGCTCGGCCCACCCCGGGATGCACCACCCTCAT
>QEAN01000004.1:50077-50431_0
TGATCATAGATGATATATGGCGTAGCAACCGAGATATTCATCTATTGCAGCAACTGACCCATGGGGGGAAGGGCGGTGCC
>QEAN01000004.1:50077-50431_92
AATCTACTTAGGATGATAATCGATGGACAGATATGTGGTACTGGACCTGTATATCGACCCATCCTTGAAAAGGTACAGGC
>QEAN01000004.1:50077-50431_184
TGACTTCTTGGAGAAGCTGTCTTCGCCAGATTCTGATATCACTACACCAATCAAACGATGCTTATTCACACTCCCTCAAT
>QEAN01000004.1:50077-50431_274
CGGGAGCTATGAACTATCAAGACCCACGGGCGTTCGCAGATCGACCACCAGCCCAACTGCCACCAAACTCAAGCTCCTAA
>QEAN01000004.1:52078-52805_0
TAGTCCTTGGGGGCATATTCACGAGCGATTTGTCGTATCTTCCTTTCATAAGATTGACGATCCTTTTTAAACAGCACATA
>QEAN01000004.1:52078-52805_130
ACAAGAGACCAGATTTTAGCCTAACTGTACATGAATGGAGCTGGTAACTTGAGATACACACTTGTACTCCCAACACAATT
>QEAN01000004.1:52078-52805_260
CAGACAGATGGTACCACTTGGATAAACATTTGGATGGAATAATGGTGGTATGAATTTGCATTTGGGCGGTTTCTGCGGGT
>QEAN01000004.1:52078-52805_390
GTATTTGCTTTCCCTATATGGATTCGTGGAGCATGTTCTTAGAGATGGGCAACGAGGCCGAACTGACATGCTTTTATGAT
>QEAN01000004.1:52078-52805_520
TGCTTCTTCTCCGGTTTGGCCCAGAATCCGTATGCTATTGGACATATGCTGACATGTCAGTCGTGATGTTTGATGAGTTT
>QEAN01000004.1:52078-52805_647
CACAACATATCAATGCAAGAGCACTTACGATGATCTTTTCGCCATTGCTTTCGTTCCTCGGCAAGGCGGTTCTGGCACAT
>QEAN01000004.1:53039-54088_0
TATAAGGACCTGGACGTGACAAAGTTAACGGCCGGCGCAATAATTCCCCTCCCAATGTTCATGATAGCTAGCGTGCGGCG
>QEAN01000004.1:53039-54088_122
ACCCGGAACACGTTTAATGCGTTCATTCCTAAAAAGATGCTGTTCTCTCGTCTTACTAGCCTCTCGTGCTAATAACGGAC
>QEAN01000004.1:53039-54088_244
CGGTAGTACAACCACATCATTACTCGTTCATGCTTCGAGTGCCACATACTACCACAGAACATCGACGCGCACCCACTGGC
>QEAN01000004.1:53039-54088_366
TTTTCTTTGTCCTCTTCTTGGCTTTTACTGGACCATCCTCAGTTTGATTTTCGCTGGATAGGGCAAGTCTCAGTGAATTA
>QEAN01000004.1:53039-54088_488
GTGATATCTGTCATGAACTGTTGAATGACGTCTTCGGGTAATAACCTAGCCTTCCCGGACACCAGCCTACTCTCGCTACT
>QEAN01000004.1:53039-54088_610
TAATCTCTCCTGTCGGTCTTTTCGTTTTGACTTTTCCGCCAACATTTGCCTATCATAAATAATGGTGTTAGCAACTGTCT
>QEAN01000004.1:53039-54088_732
CTTCGTAGCATATCCTGTGATTGCTTGGATTCCTTGGTTGATGTTTCTTTGGTGGATTCTTCTGGGGGAGCATCGAAGTC
>QEAN01000004.1:53039-54088_854
TCCAGCGCCGATGTCAAGCTCGGCGTTCTCTTCCTCTTGAGCCAAAGTACCAAGATGTTCGATCTGATCGTCGAGTGCAA
>QEAN01000004.1:53039-54088_969
GCCATGGGAGGAGCCTCGCTTGAATTGGCGGATTGCCGTACATTGCTGCTGGTGACTGATGATGGCTTCCTCTTGGCCAT
>QEAN01000004.1:54465-55197_0
TGGCCATGATAGGATTTGGACTAGGCACTGTTTTCTATGTCTCAGTACTACTCATCAATGCGATTGCTGTGCTTCATGAA
>QEAN01000004.1:54465-55197_131
CCGATCTGGCGATTCTAATGGCCCATATCACTAACACTCTTACCATCAAAATCACCACTATATTTACCATCTTCAATCCT
>QEAN01000004.1:54465-55197_262
CATCAACCAGGTGGATTTGGTGATCCCCAACAACCATCTGTAAAGGCTAGATTGATCATCCTTATAGGTGCTGTCCGGAC
>QEAN01000004.1:54465-55197_393
TGACTGTATGTTTGGACTAACGCATCCTACCCATTAGTACCGCTTGTGATTGTAAACGTACTGATTATAATCTACGAACT
>QEAN01000004.1:54465-55197_524
GTTAGTTGTACATATATCATGCTTCATGAGCCTGACCACCGAGGAGGCCGATAAATACTTGGATTCCATGAACGAAGCAA
>QEAN01000004.1:54465-55197_652
CTTGGGTCTCACTCGCATTCACATTAAATCAGTTTCCTGTCTTGCTACCAAAGGTCATTGGTCTCGACATACCCTCTTGA
>QEAN01000004.1:55715-57109_0
TGGTACGCATGGTTCTGGAAATGTAGTATCGTTATATCTGAGTATATTTTAGACCAACCGATTGATCTGACTTGATCTGC
>QEAN01000004.1:55715-57109_132
TGATGATTTCGTTTCTCATGCCGGTACAATCTATGTGGGTGTCGTCACAATCTGCCCAGTCGACATTGGCAACTCACATC
>QEAN01000004.1:55715-57109_264
TCAAGCTTGTACTGGATCCCAACTTCAGGAATGATGAGGATACCTTTGTCTCCGTGTGTGAGTACGCAGCACACCATGAT
>QEAN01000004.1:55715-57109_396
GAACAGATGCCTGTACAGAAACAGTTGAAAGGGTGCCTTTTCTTGTATCTCGCTATTTCAGTCAAGGATGAACGAGGAGA
>QEAN01000004.1:55715-57109_528
TTTTGCGGTCCCAGCGAGGCGGTCTTACTAGAGTATACAATTAACATGTTGTTCAACACTATTAGATGTTGGTGGATTTG
>QEAN01000004.1:55715-57109_660
TAGTACCACACACCATAGATTTCCTTCCCCTCAAAAATGCGCTCGAACTTCTCAAGGATGGGGCATTCGTCTTGGACGTG
>QEAN01000004.1:55715-57109_792
ATTTGAAGAAACGATTCAGTGATATAGATGTAGTAGCAAAAGATAACGAAAATGATGTAGAAGTGTTGCTACCTGCCCAT
>QEAN01000004.1:55715-57109_924
ACCCCCTTTCCCAGCAAACTACAAATGATATGCCATCTAGCAGCACCTCAGAATCCACCAGTCTAAGACCACACCTTGTC
>QEAN01000004.1:55715-57109_1056
TAGAGGGCCGGCATTGGCTACCTACTGGTAACAATCAATATGATTTACGAATGAAGCTACTGGCAGCTTCGGACTACTAT
>QEAN01000004.1:55715-57109_1188
TAACGAAAGATACTATTCTTGATATCTTGACGATTAGTGACCACTATCCTCGATTTGACCACTCTTTCAAAGAAACCTGT
>QEAN01000004.1:55715-57109_1314
CATACATGAATTGGTGTCGAGATCCAAAAAATTCAAACCTGTTGGGAGAATTGGTTAGAGCTAGCTTCACTCGAAAGTGA
>QEAN01000004.1:57539-59964_0
CAAAACGTGACTGTCATTTGAGACGGCTGAGTCTTTACCAACCACCCCTTGAGATTCCATCCGGATATAAGTGTCCTTTG
>QEAN01000004.1:57539-59964_124
TTGAGGAATGCTTGATATCATCGTATCTTTTAACCCCAAACTTGAGAACTGTGTGGCCGATTTAGAAACTGACGCCGGTC
>QEAN01000004.1:57539-59964_248
GCAGGACTTGATCCTCCCTTCCAAATAGGAATTCTAACTTTCTTGCCAGGTGTTGAAGAAATGGATAGTCGTGATGATGC
>QEAN01000004.1:57539-59964_372
AAACCCAGACGCCGAGCGTGTCTAGTAAGGATGAGTACAGGCTAGGATCACGCCGTGGTCTAGCTGCTTCCAGGAGGGCC
>QEAN01000004.1:57539-59964_496
ACTGCTTCAGTACACAGGCTACAAACATAAGAAGCGTGACGTACGGCTATTAGAGCAAATTTTCGTTGTATTACTGGGGC
>QEAN01000004.1:57539-59964_620
CCTGAGTTCGGAACAGCACTCTTTCATGAAAGATAAGCTTTGCATGCCTGTTTCGTTTAGGGTGAAAGGCAGTCGGTCTT
>QEAN01000004.1:57539-59964_744
AGCATCAATTGCTTCAAGTCGTAGCTCCGCCGAATATCTGAGTGCGCGGGTGTATATATCAGGATGAAAACTGTAGTCAC
>QEAN01000004.1:57539-59964_868
CAACCCCACTCAAAAAATCTCTCGCAAGAACCCCGACAACACCGCCCGCGACACCGTCTTGGGGATGGAATCCCAGTATT
>QEAN01000004.1:57539-59964_992
TTTAAGTTGACGGGTGAGCTCGTAGAATTCCACTTGTGATATATCCCCAGACTCCAATTTGAACATGATGTCATTGGGTG
>QEAN01000004.1:57539-59964_1116
GCCTATTTCCTTCTTGGAAAGAGTGAGATGGCGGTTGTGGTAAAGGCACGAAGGGTACAAATAGCACACATCGGCAAATA
>QEAN01000004.1:57539-59964_1240
TTCATTTTTAGCGGAATAGTTTGCGCATATACAGCTGGGTTGATCGGTTTCAGTACCTTGCAACATGATGCACAAACAGA
>QEAN01000004.1:57539-59964_1364
AGTCCACGACACCAGTGGCCTGTCTCGTACATTTTCCACCACATCCAACATCACCTGTGGCGCTTGTTTTGATGTCAAGT
>QEAN01000004.1:57539-59964_1488
TACATTAATCTTTCATGAGCAAGGCAAGTGCAAGAGTAGTCAGACCCTGCCCAATTACCGACTTTGAGTCTCGCGTACTC
>QEAN01000004.1:57539-59964_1612
AGTTGATATTCAGTAATGAAACAGTACGGTATCCATGTACAATCTCTTCAAAAGCTAGACACGCATTATTGCAGCCCGGA
>QEAN01000004.1:57539-59964_1736
GCATCAGCACTGACCCAGAAGCATCGTTGACCTAAAAAAGATCCAGATTTTGCATACCTTGCATCATTTGTGACACAGTC
>QEAN01000004.1:57539-59964_1860
CCTCCTTCTCCCTCGGGCTTGACAATTCCCACGAATGCTCGTTGACCAGCGTTCGAAATGTGAATGGATCACATTGGAAT
>QEAN01000004.1:57539-59964_1984
ACGGTGGCATTGTGGAAATGATGAGCTCGTGGTGAGTGGATGTATCCTAACACGACATAGAGTTTTCCGTGGGACAAAGA
>QEAN01000004.1:57539-59964_2108
GAGCATATGTTTTCTAATTGCACAATGCCGTCGTGAGTGCCGCTTGCGAGCAGCCAAATGACAATTTAAATTTTAAAATT
>QEAN01000004.1:57539-59964_2232
CGGGAAGAGGTACGTTCTGACGCGAGTTTCCCAGATCAATGCGCCTTGAGAATGAGGGCTCAATATGTTGCTGTAGGACA
>QEAN01000004.1:57539-59964_2345
ACGGATTCCGTCTTCCAGTATGTCTGAGGAGACAGCCGGAATGGATCATGGAGCGATCCAGCATGCTGCTGGTGACTCAG
>QEAN01000004.1:59979-61037_0
TGGTCGATGCCTCATCGTCTTTTCAAAAGGTAGGGTAGAAAGGATGTTTGCGCCATGTGCCGAAGACAGCCCTCATTTTT
>QEAN01000004.1:59979-61037_123
GAATCCTGTCGCTTCTAGATGCCTCTGTCTATGGCCCCCTGCTCGGAAAACAACCCGTATCTTGTTAAGATGGAATTACA
>QEAN01000004.1:59979-61037_246
GTAATGATGGGACTATCCGGGTTTGGGATGGCTATAACAGTCTGTTGAGGTACGTTTTGCTCCAGTCAAATCGGCAGTAT
>QEAN01000004.1:59979-61037_369
GGATGAACCCATTCATGGTCTCTGTATCCTTAACTCCCGAGGAGACATAGTTGTGGCTGTGCGTGATCGTTTGGATCTGT
>QEAN01000004.1:59979-61037_492
TTCGTGGAAACAGCTAGAGCTAATTGATATCCGGCGTATAGACTTGCCACCCGGGTATTGCAAAACCGCTCAACTTTTAG
>QEAN01000004.1:59979-61037_615
CCCTCAGCTCTCCATACCAAAGAGGTTCACTTTCACATTAGACGAACAGCGACCTTGGTCTGTTGCTGACGCCAATCTAG
>QEAN01000004.1:59979-61037_738
TGACACCCCTGTACTGTACAGTGTTCGCAACCAAACAGCCCCGCCTAGCGAGTCTTTCGACTCTTGCTCAGGCCAGCCCG
>QEAN01000004.1:59979-61037_861
TTGTCCTTGGAGGGAGGCTTCAGGTAGGTTGGCCGTTCATCATGTTCCAGGTACCCCCTAACAATATTGATCATATTGTC
>QEAN01000004.1:59979-61037_978
TGACGGCAGTACAAGCGACGCATAGCCGGCATCTCGAGGAACTCAGCCCAACTGGACAGACTTACATGAATATGATGTGA
>QEAN01000004.1:61185-61756_0
TACAGCTTTAAATCCGGAAAGAAAAAGCGAGATTCTCGGCGTACAGAGTCGGGAGAATCACTCCCATGAAAGGCATTTCG
>QEAN01000004.1:61185-61756_123
GCCCTTCTGGCGTGTATGGGCTGTGTCCGTCCGATGAGGGACCTCCATTGGGAGATGGCGTCTGTTTCATGGTGCAGAAT
>QEAN01000004.1:61185-61756_246
GATGCACAGCAACTTGCCTGGAACGGGCCAGATGCCATGAAGCGACACAGCCGGTCGTAGAAGAAGAGGCCCTTGTGCTG
>QEAN01000004.1:61185-61756_369
ATATTGGCCCGAGGCATGGCCAGACACAGCAGACCAAGACCGACGGACCTGCGTCTTGAAGCGTCCACTGCATGGATGTG
>QEAN01000004.1:61185-61756_491
ATGCGCCGTATGCAGTCAGCGCCATGAACGGCAACAATGTCTGGCTTCAGGAGGGCCAAGGTCAGCGTACGGCTGTTCAT
>QEAN01000004.1:62029-66935_0
TGGCCATCGTATCACTCGGAGAAGATGCTACTCCCAGACTCTCAATCTCTACTGCCAGGCAGGCCAGACCACAGGGGCCC
>QEAN01000004.1:62029-66935_124
ACTCCTGCTGCCTGCCGATGATGAAGGGGTATTTGGTATGGATTTGGCCTCTGCCACCACCCAAGCTTCTACGATCAAAG
>QEAN01000004.1:62029-66935_248
GTTGCCTTTACTCATCATTCCAGAGTACCTCGCCGACATATCGAGGCCTTGTTGGCCCAGCAGATGCTGGCAAAGAGCAG
>QEAN01000004.1:62029-66935_372
CCGTAAAACCCAGAACTGCAAGGGAAAACGCCTCAGAGGCTGACCCGGATACATCTGCAAAGCAGCTGCAGAATGCCTCC
>QEAN01000004.1:62029-66935_496
ATGGGACGCTGTATCGGATTCCTCCTCGAGACCCAGTCTAGTCCTGCCCATAACCGCCTCAATTACCTCAGTGGTCCTGA
>QEAN01000004.1:62029-66935_620
GTCAGGTTCTTTGATTGCCGCTTCCACGAGGTCAGCATGTTCACTATACCCTGTGCTGCTCATGAGTAAGCAATGGCAAT
>QEAN01000004.1:62029-66935_744
CCTGTATATAACAGGCTTTTGTACAATGGGGCCAGAGATGAACTGATAACAATAGGAGATCACACAATCACCGTACGAAA
>QEAN01000004.1:62029-66935_868
TTTTCCTAGACATGGAGTGTCAAGAAAGAGAAAATTCGGTATGGAGCCAAACCACCATTGTATTTCAACGACAGAGTCGG
>QEAN01000004.1:62029-66935_992
CGCTAGCTCCACAATGGTCAATTACCACGAACCTGCCATCGTCGCAATGGCTAGGCGCTACATATTTGGATGGCAAAAGC
>QEAN01000004.1:62029-66935_1116
ACTTATGACTGCGTGTGCCTACGGCTGGGTCTATCTGACCAGGAATACTAGATCTATGATTTACGCAACAAGCGGGAGGT
>QEAN01000004.1:62029-66935_1240
CCTATTGTGACAATTTAGATTATACTGTTTGTGGATGCTCTGATGGATCCAGTACGTCTTGCCACCCCATATAGACACTG
>QEAN01000004.1:62029-66935_1364
GACATAAATACTGCCGTCGTAGAAACAACGCATGCTCATACTAGAGCTGTTACCGGTTTAGCTGTGTACCAACCGGATCT
>QEAN01000004.1:62029-66935_1488
CACTATGCAGTTTCCAAGAAGTTTACAGGTACTAAATGCATGTTGCTGAAAGAGTTTACCTCGTTAATAGTTCTTTGCAT
>QEAN01000004.1:62029-66935_1612
GACGACTCGCAAATCTCAGTCAGCTCTCCAGACTCATTGTTAGTGTTCGACTTTAATCATTTTCAGCGGGTATGGCACAA
>QEAN01000004.1:62029-66935_1736
CTCCCTAAAATGATATGTGATCCTAGATCCGTGATATCAAATTTGGGTATTACTGCAGAGTCGCCACGGAGAATAGTAGC
>QEAN01000004.1:62029-66935_1860
GAGACGTCATAACGTCATCTCTGCCATCTTTGGATACCGACGATATGAAGGCTATGGCGCATTCGAAACAACTGGGTACA
>QEAN01000004.1:62029-66935_1984
ATGAAACTGCCGGAATCTTAGCCTGTCTCTTCCTGCTTCTTCAGAGCGGTGATTTCTGGATCCTAAAAACAGACGTACAC
>QEAN01000004.1:62029-66935_2108
TGACAAATGCTGTTGTATAGCAGTCCTTGAATTCGATCCCACAAGAGGGTCATCCATCTTCCTCATTGCAGGCAGTCAGG
>QEAN01000004.1:62029-66935_2232
ATCTCCCAAGTCCATGGTGGTCAAGTCGAGGCCTGTCAAGCCATACCCCCAAGAGAACCCTCAGATCATGGCCTCATCAT
>QEAN01000004.1:62029-66935_2356
TTGAAACCGGGCTTCTACACCCACATGCCACCATCAACACAACTGCCGTACCTCGCCATATTTCATGGCAAAGCGATACA
>QEAN01000004.1:62029-66935_2480
GAAACCTGGTGGGACTACTAGGCCAATTAGAGGACACAATAAAGCCGATGATCATGCGGATGGAATTACAGGGATTAGTG
>QEAN01000004.1:62029-66935_3100
TGACCCTGTTGGTGACGCAGTAGACTTGCTTGCTTGCGAATCTTTGGATGACAGTGGCAAGGCCGTGAATGTGCTGGCTA
>QEAN01000004.1:62029-66935_3224
GTGTCAAGGCAAGAAACAGTGGTCAATGCTACCGAAATGGCTATCTTGGCCGTAGCGGCTGACAAGGTGGGTATATCTGT
>QEAN01000004.1:62029-66935_3348
TCGCAGATTCTTTTACGGTCGGCGTCTACTAAACAATCTGACGGCCCTTGGAAGGACCTGCAGCCATTTGATGTCGCTCA
>QEAN01000004.1:62029-66935_3472
CAGAATCCTTGGAATCAGATTTCTCAGTACCTGTAGCCCCAGACGGGGAACTCCCAAATTCCCGTCTTCTTGCATTGATC
>QEAN01000004.1:62029-66935_3596
ACCGCGGCGCCCGACAATCCAAGTAACAAAAGACGAGCGACTTGATTCAGCCAACCGAGGTTCCGGCAAAACAAACCCGA
>QEAN01000004.1:62029-66935_3720
GCACTGCCAACCGAAGAAGCTATGAAAAAGGCAACAAGTCAAGAGATGGAGCTTGTGGACTCTGCGGACAGTGTCCATTT
>QEAN01000004.1:62029-66935_3844
CACCACCGTTTCCGCATTTTGAGAGAGCCGTGAAAGAGAAAGATGATGCTTTGAAGGCCGCTTTAGCTCAAGACTGGTTC
>QEAN01000004.1:62029-66935_3968
CGGAAGCGGGGCGGACCACGAGTTGGTGGGTTACCATCCTAGGCACAGTGATTGGAGCAGAGTCGTCTGAATCATACTTT
>QEAN01000004.1:62029-66935_4092
TTCTTCCAGCTGTCCTACATGGTTTTGAGCAGGCCGATTCGTCATTCAAGCAGTTCCAAGTGCTCAACTTTGTTGATCTG
>QEAN01000004.1:62029-66935_4216
GTCGTTATCCAAACACTTGGCCACAAAGCTCATTTCGCCATTAGCCCGTGTTGAGATAGATTGTAGAATAGCAATGATGG
>QEAN01000004.1:62029-66935_4340
GTTGTTGCTCTTGTGTTGCAGCTGGGAAGTCCTTATGAGCGAATTAAGTACGTGTTCTTGAATGTGATGCGTGTCGTTGG
>QEAN01000004.1:62029-66935_4464
CGGCCACCTAGAAAAATTAGGCTTGTCTCAAGAAGCAGCGCGGTATCTCTCTCGGAACATGGTTCAAGATATGTACGATA
>QEAN01000004.1:62029-66935_4588
AATAATCGAAGAACTTCAATTGTACCCAAGCCGGCTGCTCCTGCTCCTTCTCGAAAGGGCAGTTATGTGCAGTTGACACC
>QEAN01000004.1:62029-66935_4712
AAGCTATGATCAAATCGGCATTGGCAGACAAAGAATCGTTATCGGCTTTGTCTGACATTGTGCGTCTTTCAGCACCACCT
>QEAN01000004.1:62029-66935_4826
TTGAAGTGCTTGTCAAATCCCACCAACTCGCCAAAGCATCTGAAGAGTCGGCACGCAAGCTTCGTGAAGCCCGAATCTGA
>QEAN01000004.1:67004-68243_0
TGCTGAATAATCGGAGCAAAGAATATGGAGTCGTACATAAGCGTCGCGGGTATCTCCCACTCGTGGAACATGCTAATAAT
>QEAN01000004.1:67004-68243_129
CATCCGCAGCATGTTGCGCCTCAACATCCTCGTTAATGGTATCGCCATACCGTTACTGGGTCAACGTTACCATCTCTTCT
>QEAN01000004.1:67004-68243_258
TTCAATACGTGACTCACACTGGATCAAGTGCGCCTTGTAAAAGAACGGATACTGCCAATGGAATTCTTACTTGTAGCAAT
>QEAN01000004.1:67004-68243_387
CAGCTTTCGACATTAGCACACCTGGTGATGGATCCTGCACCATAGCGTAAGTGGCCAATGGAATGGTAACCGATTTTTTG
>QEAN01000004.1:67004-68243_516
GCTGTCCAGACTATGCTGCTCAAACTTCTATTCCAACTTCTTACACCCCTGTCGACACTGACGATGAAGAATCCGCACCA
>QEAN01000004.1:67004-68243_645
TTCTCGCTTTCGGTGTCTCCTTATGGCTTCGTCGTCGCGGTACTAGTCCTCACGATGGCGCAAATCATGCTAATAGTCGA
>QEAN01000004.1:67004-68243_774
CAGGAAAAATCAACGAATCTGCAATAGTTGATAACGGTAGTGAGATGCATGGTAGTAAAGAAGATGCCGCAAGTCAGTTG
>QEAN01000004.1:67004-68243_903
GTGCGGCCAAAACACCTCAACAGTCTACACCGATCCGAAGTGCAACAAACACACAGGCTCGTCGAGTGGTATGATATGTT
>QEAN01000004.1:67004-68243_1032
CTCTCAAAAGCCCTCTACCTCGCAATGCAGGAGTCAGAACATCAGCCAGTTGGCAATAATCAGTATGGTGGTAACCCCCT
>QEAN01000004.1:67004-68243_1159
CTCAACATAGAAGTGGTCCTGTAACACCTCGCTCTGGCCCTATCTACAGATCATATGGTGAAGCTGTACGTGGCACGTAA
>QEAN01000004.1:68521-71689_0
TACACTTGAGCAAGTAGGCCAATACTATGTGAGCGTAATAGTCAGCGCCGCCACGTCCGCACATCCAACTTCAAGACCAA
>QEAN01000004.1:68521-71689_124
GAGCCTGTCAATCTGATCTTCTATCCGCGGCAATGGATACCTGTTATTTACAGTAATCTTGTTCAAAGCCTGATAATCAA
>QEAN01000004.1:68521-71689_248
GCGCTCCGAATGTGTATCAACAGTTAATAAGTGACTTATTGAGTACTTCCTACTGACGCAAAGATTACAAAGTGGTGTAA
>QEAN01000004.1:68521-71689_372
GGGTTTGGAATTCTAAACTCAATCTATATAAATGACTAATTTGATAAGATTATGATTGAAAAGACAATACATTAAGGTTC
>QEAN01000004.1:68521-71689_496
GTCTTAGAATAGGCTAGACCTGTTTTTGATCTCTGCGGTAATTTGTTTCTGTCATGCTCCGCTGGCAACGAGAGTGATCT
>QEAN01000004.1:68521-71689_620
GTATAACCCCTTCCGCTCCACCATCATGGGCGTTTGCCGACCTTAGCTGGGCTCGCACTTTTCCGATACTCAACCGCTCT
>QEAN01000004.1:68521-71689_744
TACAGTAGTCCAATTCCTGCTCACCCAGGCGAGTACAGAGCCAACTCCAACTGCTGTCGCGCCAATGGCAAGTAGAAGTA
>QEAN01000004.1:68521-71689_868
ATAACAAAATTCACTGCAGCGCTTGAAAAGGAGATAACCACGAGTAGACGAGACGTTAAAGCTCGCGAAAGTCCGTCGTT
>QEAN01000004.1:68521-71689_992
TGTTGATCTGACCTAGATATCAGAGGGGATTCCGTTGTCAGTCTTGTATTTATGATATGTGCATACTCGAAGGAAGCCAA
>QEAN01000004.1:68521-71689_1116
ACGTTCAGGTTTTTCCAGATCAGCCTTAGTTTCAACTGGAACTGTGAACGATCCCAGTTTGAATCCGAACTTCTGTATGG
>QEAN01000004.1:68521-71689_1240
TATATACTTTGCCCGACGTTTGATGAGGTTGTTCTTGATGGGAGAGAAAGTCCGCAACGGTGGTAGTCTTCACATTTTTT
>QEAN01000004.1:68521-71689_1364
GTCTAGTTAGTCTTCAGGCTCAAAAATCCATCAATTTCAACATCCGTTTACCCTATCACCCTCAACAATCAGTACTCCCG
>QEAN01000004.1:68521-71689_1488
CATCTACTAGTATCGGCGCCAAGTGTTACCAGGAAGGGCGAACTTGGGGTTCTGGGACCTGCAGCTTTGAGCACATCGTA
>QEAN01000004.1:68521-71689_1612
GGATGCCCACGAGAGCAATCTTGTCTTGGATCGCGTCTAGACGCTTTTGATGCGGGACATGAAGAGTTAGCGCTGACGCG
>QEAN01000004.1:68521-71689_1736
ATGGGGATATCTTACCGACCCAGGCTTAACAGTTAATCCCGCTTTCGCAAAATCGGAAACCTTCTCAACAGGTACCGGTA
>QEAN01000004.1:68521-71689_1860
ACATAAGTGGTTAGTGTATGGGAAGCCGAGACAGCGAGTAGAAAAACAAACTTACTAATCCGGCCTTTTTATTATTTGTG
>QEAN01000004.1:68521-71689_1984
ACCGTTTTCGTACTCAACCATCTACGAGAAGATAATTTTTAGAATGCCAGGATACGATGTCGTCACGGGTAGTTTGCGAA
>QEAN01000004.1:68521-71689_2108
CAACTAACTCCGTGCCATCTTTACTTGCTCTTATTATGTACCAATGATTGAAATCGTTACCAATCGTGACGGCCATTCCA
>QEAN01000004.1:68521-71689_2232
AAGATAGTGGATAGCGACCTCGTTAGTTGGTATGGTATCATAAGATATGACGAATCGAATTTGGTCCAGAATGTCCAGGA
>QEAN01000004.1:68521-71689_2356
GTTCATTTCTGTAGTATACTTACCGTTCCAGGCTTTGGTGCTTGAGCTGGGAATGTATTCCTGGATTTGGCATCAGCGAG
>QEAN01000004.1:68521-71689_2480
CAGCTAATTGAAAGCCGTGAAATCTAGCTATATAGGCCTAATTCAACGAGGGGTTTTGTTTGAATCAGAATGTGCTCTTG
>QEAN01000004.1:68521-71689_2604
ATACCCACTTGCGAAGTTCCGGGTAATATTTTGTAATTCGTGGCAGCTTGCTTGATCCAATCTTCAGTCCTCCATCGGTC
>QEAN01000004.1:68521-71689_2728
CCAAAAAGTGAGATTCGAACAAAAGGTTGACGTGGCACCACTTACGTCCGGCCCTTCCATTCGATACGTTGCCTTGGTGA
>QEAN01000004.1:68521-71689_2852
GGATCGTTATCAAGAGCAACCAGAAACTGCGACTTCAGCACATCGTCGGGAAGTACAGGTGGTTCGCCATAGTACTTTGC
>QEAN01000004.1:68521-71689_2976
TGTGTTTCATATCATCCAGCGGCTGTGATTATACGGGCAATCATGAGCTACGATAATGAGTGCCCACTGCAAATTACATA
>QEAN01000004.1:68521-71689_3088
AAGGCATCGATGGCTGACTTTAGCAGCACGGCAGCTAGTAGACAAGCTAGTAGCCGATGACGTCGGTAGGTGTGAAACAT
>QEAN01000004.1:71725-72416_0
TGCTGCACCTCGAGCTTCCCAGGCCGGGCCAAAACAACTCGGCACTTAACATGAACGAGGGGACCAGGAGAGGCAGCTAT
>QEAN01000004.1:71725-72416_123
ATGCCAAGGAACGAGGAAACCAGGCATATGCCAAACACAAGTTCAGTCAAGCCGTGGCAGACTATACAAAGGCAAGTCCC
>QEAN01000004.1:71725-72416_246
TGCTTTCGCATTATTATAGTTGTCATGTCATGTCATGTCATGTCATATGCGTGGCATGAATCCACAGCATTCGCCAAAAC
>QEAN01000004.1:71725-72416_369
CCCAATACTCAATCCTCCCGTCAAGGATCAGTCAACAGCGGACAGCGCCAAGGACAAGGACAATGACAAGGACAAGAATG
>QEAN01000004.1:71725-72416_492
CAGTTACATGGAAGTCGACAAGGTCGAAGACGCATTGAGAGATGCTAAAGACGTTGTGAGAATACGACCACAATGGGTTA
>QEAN01000004.1:71725-72416_611
CCTCGAGTAATCTGCTGCAACTGACATAGGGACAATACAGGAAGGCTGAAGCGTTATTAAGACGCAGGCGGGTATGCTGA
>QEAN01000004.1:72666-74026_0
CATCTTCGAATTTGCCAACCAGCTTTTTTTTTTTGTAGTGGGGGTGGTTTTGGAAGTTGACGAGTAGGGTCTTTTGGTCT
>QEAN01000004.1:72666-74026_128
ATTGTGTGGTAATTCTATCTCATAAGCTACATTATTTATCTTCCGTTTGATTAGATACGGGCCTATCCACTTATAATCTA
>QEAN01000004.1:72666-74026_256
CTTCATCCCCCGCATTATAGGAAAACTCCTCACGTCGATATTCATCTGCATTCTTCTTATGTCGTTGCAATGCTCGTTCT
>QEAN01000004.1:72666-74026_384
TTACTTGCTTCTGGTACAGTAGAGCTTGATGGAGTTTCTGTATTACTACCTAAAAACTCTATGGAAGCATCTTGGCCTGT
>QEAN01000004.1:72666-74026_512
GTGAGCGAATTCAGCTGTAGGGAGTAGCTTTGGCCAATTGTCTTGATTGTAAGAAGTGAAGCAACGAAGGTAAGTCTCAA
>QEAN01000004.1:72666-74026_640
CTGAGGATAATAAAGCTTTACTTCCAAGTATTTCTAATAAGTGTCTCCAAAAATGAGCCTTGAACTGTGGTCCTCTATCA
>QEAN01000004.1:72666-74026_768
ACTAATTGAGCCGTTTCCAACGAACTGATTGCTTCTATCGTGGGGATGAATATAGCGGACTTCGATCTCCTATCTTGTAC
>QEAN01000004.1:72666-74026_896
ATCCATTGATAGGTGTCGCCAGTTCTGGTCTGCTATTGATAATGGTAACAATTTCCGTACTGGTGGTTAGTTGACTGTCT
>QEAN01000004.1:72666-74026_1024
TTCGGATGCCTGTCCACCAGTACTTCCTAAGTATCAACTCTGTGGTTTTTTGAATACCATAATGACCTGCCAAGGGATGA
>QEAN01000004.1:72666-74026_1152
AGATTTATATGATAAGCTTCTCGCCCTTTGACAATCATTTCTTCTGCTCCCTGATTTCCTTCTTCTTTTTGATCATCATC
>QEAN01000004.1:72666-74026_1280
ACTCACTGTTCCATTCTTTTCTCTAGTCTGGCAGTCATTACTTACGGACAGGGGGAAGTTTGACCCTCCCCAATTGCCAA
>QEAN01000004.1:75435-77047_0
TATGTCGTCATGATATCGACTCCATCATGATCCTGATCAGCACTATGGCCGTAATACTCTCGTTCATCAAACTCTACAAC
>QEAN01000004.1:75435-77047_128
GAGATCCCTATTACTACTATCATTTATCCTGAGGTCTGGCTGTGTATCCTCAATACGATCCGCGGGCCACTCTCCTGTAT
>QEAN01000004.1:75435-77047_256
GGGCGTTATTGAGATTACGTAGATACTCGGCTACTTGGGTTTTTATTGCATCTAGATAATGTCGTGTATTGTTATTGTTG
>QEAN01000004.1:75435-77047_384
TGAGAATAGTAATCGGTTGTTTTGGGTATTTCGTTTGGTAATTCTGTGTCAGTAAGTATGCCAGTTTCGTATGTCCAGCA
>QEAN01000004.1:75435-77047_512
GGGCACCTTGAAGCCCTTCATGAATTTCACACAATTGCCATGGCCCTTTATGCTCAGATTAAAACAGCCTAATCGATCGC
>QEAN01000004.1:75435-77047_640
ACGAGTCCATTACGTTTTGCATGACGTGTTTGAAAATGTAGAAGTAGGCATCGTCATCTATATGTTCCTGGAGGGGTACG
>QEAN01000004.1:75435-77047_768
CCCGTTCCAGGGAAGAACATGCCATCGTATCTGTGGAATGATACAGTCATGACTCTGTCTGTTTGGTAGAATGCTTCTTG
>QEAN01000004.1:75435-77047_896
ATAGAACCTAGGAGTGAGGTGAGGTGCGATGAGTTGTGCGGATCAAGCGGCGACAGCCAAGGGGACACATACCTTAGGAG
>QEAN01000004.1:75435-77047_1024
TTCAAATTTCTTTGCGTGATGTAGACCACCAGACCAATTTATGGCTATGTCAGTCTTTTCAGTGACGAGTTTGCGGGCAG
>QEAN01000004.1:75435-77047_1152
CGAATACAGGACAATCTTCTACACCGACATTGAAGCGAGTCAGAAACTTTTGAAAGTTGTTGACGTTATCAGGGGTGACC
>QEAN01000004.1:75435-77047_1280
CCAAGAGTTTTATGTTCATTGGGTTTCTAGAGTGGGCGGAAAACGCACCTTTTCAGAAATTCGACATAGTCTTCGGCATG
>QEAN01000004.1:75435-77047_1408
CATTTTCCTGGCCAGGCCGTATGCCAGTATGAGATTATGAGTTAATGCCAGCCTTGGTGGTTTCATGGGATGCTTTTCAC
>QEAN01000004.1:75435-77047_1532
CGATCCTTGGAATGGGAGGCCATGACCAAGGCGGATGTTGCAGTGGTGGTAGAGGTAGCATCGGCCGGCGGAAACTGCAT
>QEAN01000004.1:77619-79731_0
TGCGCATATCGCGCACCATCGATCCCAGCCCCATCCGCGATTATCCTGTCATATACATATCCCCATCATCTCAGGTCAAC
>QEAN01000004.1:77619-79731_127
TCAGCATCCCCATCCCCATGCTTCAAATCCCCTGTTGCTGTCGTCGCCATCTCCCCGTGCCTCCACCAGTCAGCCCTCCC
>QEAN01000004.1:77619-79731_254
TTTACGAAATCAAACACCTCTTCACAATCATCGCTCCATCGAACCAGATCGCTCGACTCCACCAATCAACCGCAAACCCT
>QEAN01000004.1:77619-79731_381
CCCGCCATCCGTGCTGTAACCTTGATAGGGCATTCAGAAATTTGCCATTCTCGGCATTCTGTCCCACCATCTTCACATCC
>QEAN01000004.1:77619-79731_508
TACAGAGCCACAGCCAAGAGTATCCTTCTCAAGCACGATGCGACCTAATGCCCAGCAATGGTCCGCTGCCTCATTACACG
>QEAN01000004.1:77619-79731_635
ATACCTCCCACTCCTGCTCCCATAATTCAGATAACTGATGCTCAAAAGATATCCGAATTCGGTTCTTCCTATATATCATA
>QEAN01000004.1:77619-79731_762
CACGTCATCGTTACTCCGATTTCGAGGGACTACGGAAACTATTACAAAAGGTCCATCCGACCATAGTCGTCCCTCCCATA
>QEAN01000004.1:77619-79731_889
CAAGGACGATCCCAATGTCATTGAAAAGAGAAAACGATTGTTGCAGTCTTTCTTGAATCGAGTTGCCGCTCATCCCATAC
>QEAN01000004.1:77619-79731_1016
TGGATTGAGAACCTGGCTTCTTCGGGCTTAGCCCATCATTTGCGAAAAAAGGAACCAAAGGCTTCCCTGATAACTGACAA
>QEAN01000004.1:77619-79731_1143
CTTGCTTCCAATTCCTCCCCCCGCCCCCTCCCCGCATGTGTGGCTAACCATATACATCACTGCGCTTCAGATCCGCTATA
>QEAN01000004.1:77619-79731_1270
ATTTGCTCAAAGTTCACAAAAAAATTGTCAAACACCACCAGGAAATAGCATCCACATACACTGAACTCGGCTCCACATAT
>QEAN01000004.1:77619-79731_1397
AGTAGGACAAGCCATTGACTCGACCGTATTAGCAACTCATTCGTTGTCCTCAACTTTGGAAGAGCGCTTCTCTGAACCCC
>QEAN01000004.1:77619-79731_1524
ATCAGACATAAAAGGCAGGCCGCTTATGAGAATCTGACCGAATCACTGCAGAACAAGCATCTGAATCTAGCTCATTTAGA
>QEAN01000004.1:77619-79731_1651
AAGGAGGTTCCAATGCTGCATCTGGTGCATTAATACGCACCAGAAAATCAGAAGAGTTTACTGGGGTGACCGTTTCCCGT
>QEAN01000004.1:77619-79731_1778
ACGTCATTCGAATGGTCCACGTGTCCCTGGTTTGATGGCCGCCATAAACTCCATTATGGATAACGATCCAGAACTAACAC
>QEAN01000004.1:77619-79731_1905
GATCAGGCGGCCGTAGCCTTACGGGTTCTGAGGGATGCCAATGACACTGTCCAAAAGGATTTAGATCTCTTCCAAGAGAG
>QEAN01000004.1:77619-79731_2032
AGAGAGAGTACCAAAGGAGAGGTGCCGCGGTCTGGGAGGAGGCAAAGGGTGTGATACAAAATACATTTGATACCATGTAG
>QEAN01000004.1:80030-83418_0
TGCTCCCATCCTCTGTATGTTTTGACTTGTAGTGCGCCATCACTCGATGTCTTCTGACTAGCAGTGGAATCGCGTATAGT
>QEAN01000004.1:80030-83418_123
CTATCGACGAGTATAATTCCTGCTTTGTTTTGCTACGCAAGTATGTGACATTTGACCTTTCACGTGCAATGTAGGATGAA
>QEAN01000004.1:80030-83418_246
ATTTACCAGCCTACTCACTCATTTCAGGATGAATCTCGAACCTCAAAATTATTCAATAGGATGATCCATCCGGTGATGAA
>QEAN01000004.1:80030-83418_369
AACCATTCAAGACAAACATCAAAAGATGGACTGTCGGCGCCCTCGGTTACATTGGATATTACATCACTTTGGAAGAAGAA
>QEAN01000004.1:80030-83418_492
AAAAAGTATGTTACGTAACCACACTGTGAACACTAATGACAGAAAGATTTACAATTTATGGAGCATAGGTGGGAAAAGTG
>QEAN01000004.1:80030-83418_615
TCAACATCGACATTCCGGATGACGTCACTGAAATTTCCTCCCCTAGTTCGGAGAATGATGACCACATAGCACCGACAACG
>QEAN01000004.1:80030-83418_738
TCAAGGGCGTTAAGCCTGAAATATTAAATATTGTCATGCGCCTGTACAATATTCCTTCCAATGAGGCCAGTACAGGCGAT
>QEAN01000004.1:80030-83418_861
ATATTATGCCAACAATACCGCCGTCATCATCTGACCATATGAAGAGAGTGGGTATCTTCAAAGAGCCCTCAGCAAAGTCT
>QEAN01000004.1:80030-83418_984
GACGTATTCAGGGCAGAATAGCTGATGGCGTCAAGGCCTTAGCTGCATCATCCAAAGAAGATCGTATCACAAAAACCTCC
>QEAN01000004.1:80030-83418_1107
TGCCCAGTCGACGCCTTGCAGAAGTAGCTGCCTGGGCCCATAGTATTGCGAGAAATAACCTCGAAGAGCTACAATTGCAG
>QEAN01000004.1:80030-83418_1230
GGTTGAGAAGTCGAAGCTCTTCTAAACGGCAGGAACAAAGGGGTGGATCACGTTCTCCGGTAGTAAGTCCTCATATGGCT
>QEAN01000004.1:80030-83418_1353
CAGCTCATATGCCGCAAGCACAGATGAGAAGCACTCATTCGCGTACTCAACAGCACGAGCAAGGTGGTGCATCGCTCCCC
>QEAN01000004.1:80030-83418_1476
ATGAAAAAGTTTGTGATGATTCAACTTTTTTTTTTGGCCACTGCTGCTGGTCACTTTACGAAATCAAACACCTCTTCACA
>QEAN01000004.1:80030-83418_1599
CCGCAAACCCTGGCCACCCCCCTGCCCATTCCCATAACCGATAATGCTCTGGATGTGGCCCGCCATCCGTGCTGTAACCT
>QEAN01000004.1:80030-83418_1722
ACCATCTTCACATCCCCCGATAAAGTTGCTTCTGCTGCCCACCATAACATCCCACTAGAGCCTACAGAGCCACAGCCAAG
>QEAN01000004.1:80030-83418_1845
TCCGCTGCCTCATTACACGCCGCCGCGAAACGGCCCCCCAGTAGTCTCCTCAAGTCTAGCATAGGTATACCTCCCACTCC
>QEAN01000004.1:80030-83418_1968
TTCGGTTCTTCCTATATATCATATACCATACAAACCGACGTGACCGACCCATACATCTTTCATCTAGAGTCACGTCATCG
>QEAN01000004.1:80030-83418_2091
CATCCGACCATAGTCGTCCCTCCCATACCAGAGAAACATTCCGTCGCCGCCTATGCTGCTAAACCTGGTAAAGCCAAGGA
>QEAN01000004.1:80030-83418_2214
TTCTTGAATCGAGTTGCCGCTCATCCCATACTGGGAAGAGAGCATGTATTCCATCAATTCTTACAGCCAAATATATCATG
>QEAN01000004.1:80030-83418_2337
AAAAAGGAACCAAAGGCTTCCCTGATAACTGACAAGCCCACCTTAAAGAGGCCAGGTATGTCTGTTTCATCCTACTCAGA
>QEAN01000004.1:80030-83418_2460
GGCTAACCATATACATCACTGCGCTTCAGATCCGCTATATGTGGCGAGTGAAGACTTTACATCAAAATTCGCCTCCCACA
>QEAN01000004.1:83717-88306_1512
AAAACGCACAAAAGCCGCCCTCTAAACAGCACGAGCAAGGTGGTGCATCGCTCCCCCCACGGCCTGAAAGTCATCGTGGG
>QEAN01000004.1:83717-88306_1638
TTATGCAGCAGCCACCGAGAAGCAGTCAACCGTCTCCTCAACAGGACTCTGGTCCTAGTAGACAGCGGAGGCAGTCGACA
>QEAN01000004.1:83717-88306_1764
GAACTAAGTGTGACTCCGTTTCTAATATAATGGGTGGTAGAAACAGCCAAACTCTCCATCCGAAACAGCGCGATCAATAT
>QEAN01000004.1:83717-88306_1890
CTGATCCAGGGCGCTGCGGATATGGCGGTGATCCCATTCATGGTATGAGTGCCATCCACTGCCAGTCTAGATTAGCGGGT
>QEAN01000004.1:83717-88306_2016
TCATGACCCCTACCTATCATAGTTGTTAATTTCTAGCCATATGATCATATGGCAAGTATCCTATAAACATTCTCGCGTTC
>QEAN01000004.1:83717-88306_2142
CACTGTGATCACAGACGTCTAGCGATTGTCAATAATGTCAGCATTTGGACTGGATTATATCATGAACAGAATGCTGCCTC
>QEAN01000004.1:83717-88306_2268
GTCCAATGACTCGTTATCTGCACCAATCCACATTGTTCTGAAGTTACGATACCTGACGTGTACCACTCGCCGGGTAGCCC
>QEAN01000004.1:83717-88306_2394
CTTACCGCATCGGATTCCCAGTCCTTTTGTGTGCCACGTGCCAACACCTCCCAATGACAATGAGGTGGGCAGGAAAACCT
>QEAN01000004.1:83717-88306_2520
GATGGGGACAATGAATGAAGAGGTAGAAGCAATCGAGGCCTCGTAGACCGGAGGCGGTCACTGAGTAGCCCAACCCCGTT
>QEAN01000004.1:83717-88306_2646
TATGTATAACTCAGTATACAACATCGTGCTCCGTTAAGGGGGTCACCTGTTACCGACTTCGACTGCCCACTTCGACTTGT
>QEAN01000004.1:83717-88306_2772
CACTTAATCTTCGATTGTGTAACAACACTCATAAGTGATGTTGACGTAACCACTCACCAAGAGTGAACTGCGAACGATAC
>QEAN01000004.1:83717-88306_2898
ATTGTCCACGCTTGTCATTCCGTCACCAGCCGATGGATCACGCGGATCCATCCAACCCTGATTGGTCAATACGCTCACGC
>QEAN01000004.1:83717-88306_3024
ATTTCTACAATTTCTAGATATACAACGAATTAGTATTAATCGAACTAAACAACAATCACTAATCATTGCAGCTCACCCTA
>QEAN01000004.1:83717-88306_3150
GAGACTTACTGTATGTGTGGAATCCACACGACGCAAAGCTTTTCAGCCTGCAAATAATAGGACAGCCGTTCACAATTGAT
>QEAN01000004.1:83717-88306_3276
TGACTACCATTCATCGGGAGGAACGGCAGTCCAAGCAGCATGCAACCATGGAGGAAGCATGTACTCCTGCACAACACCGC
>QEAN01000004.1:83717-88306_3382
CATTCATGTGCTGCCTACTATTCCTATCGCGGTGCACAATAACTAGCGGTTGCGGTTGTACATCTTGAACACTCCAGCAG
>QEAN01000004.1:83717-88306_3920
AGAAGGAGGAGGTGTGGTATCCGTTTTAAGCGAGATGAGAGGTGTGACTGTCACCAATCTCAACATACAAAATGATGTCG
>QEAN01000004.1:83717-88306_4038
ACGTGTCACCATCGTCTTGACATTTCCACGTCGTGATGCCCGCACAACGTCAAACGCATAGATGATTAACCTGAAATCGA
>QEAN01000004.1:83717-88306_4156
TCAGTAGCTCATCAGTGTTAAGAATGAAATGAAGCCCTCCTCTAGTTCTTTTGTTGCATCAGTACTGACACATGGGGGGA
>QEAN01000004.1:83717-88306_4274
TGCGAATGTTTCAAGTGTATTCGCCTTGTCGACTCTTTATCACAAGTTTACAAAGCAATGAGGGGGTGCGGTCAACCCAT
>QEAN01000004.1:83717-88306_4392
AGACGCGGAGGGTGTATCCCAACATCAACAATCAGCAGTCCAAACATCACCACCGACTTAAAGTGGAGCATTACGCAGTA
>QEAN01000004.1:83717-88306_4509
AGGACGATGTATCCGCAAACGGAAGTGTTTACACACGTTTTGAATGTAGGAGAGAGAAGGTACATGAAGTGCAAAAGTAA
>QEAN01000004.1:88504-89517_0
TGTCTGAAGCCTCAAGCTATCTAACGCGATCCGGAATGGCCAAGGCACCCAGGCCCCGTTGGGTGAGGCGGGATGGTCGT
>QEAN01000004.1:88504-89517_117
TCGAGGAAAGGCAGCGACTTCCTGACCTGCGCATGAATACTCTTGGACGCCAAGTACGTATTGATCGTGTTGGAATGCGT
>QEAN01000004.1:88504-89517_234
GTGGACAAGCCCGCGTCGCATAAATGTGGAGATACAGCACGATTTTATCTATTATTGTACTGACCTACCTACTTCACATT
>QEAN01000004.1:88504-89517_468
GACCGACTAGGAGCCCGGCTGCACATAAGCCAACCACCCCCACACCACCCCCACCCCCACCATCACCATCACCACCTCCA
>QEAN01000004.1:88504-89517_585
AACACGAACCCCCTGCATTCATTGTGCCGGATCCAACCAACTTGGATTTTCGCTATCCAGACGATGACGAGGCTGCTGGT
>QEAN01000004.1:88504-89517_702
GGCTCCCAATCGGTCTGCGCCAGGAGAGAACGCTCTTTGTAGAGCGTCTGGCGACAGCACTAGGCCCACGTGCCTCAACG
>QEAN01000004.1:88504-89517_933
CCGGAATCACGGGATTCGGCAGAGCTCTCATAGTCAGACTGCAAAAGGCAGTCTTGAGAGCCATAGACTATAAAGTGTGA
>QEAN01000004.1:89712-90334_0
TGGCGCGTAATAGGAGAATGTGGTGTCGTGGTCGAATCATGAGGTCTCTGAAAACGGTCTCTGTAAGTCGTGCTATTCAT
>QEAN01000004.1:89712-90334_109
AGAGGCACACAATACAGACTGGTGCCGGTGTGGTGGACTGCATGGGGTATTTGTATATTAACATCATGTATTTTAGTACT
>QEAN01000004.1:89712-90334_218
ATTTATTTATTGTATGTACATTCTCAAATCACAAGCCTCACCATCGTGCTTCATCGACATGGTTGCCGAATCGTTCTGGG
>QEAN01000004.1:89712-90334_327
CTTATGCCGCAATGGCGTGTGATCGCGACTACCTTTTTGCACAGAGTTGGGACGATGAATGGACAACCGACAGGCATGTT
>QEAN01000004.1:89712-90334_436
TGTGTCCGTATCTCTTCGAAGGTGTTCTGCGATCACTGAAATTGCAAAGATTTCAACCATGCCATGTCCATCAGCACCTT
>QEAN01000004.1:89712-90334_542
GATAACCTAACAATTACGTCAACTCTCGCGTCAAATTCTTTTCCTTTGAAAAGCTTGAAAACCACTACTTTATAGTGTAA
>QEAN01000004.1:90524-93162_0
CATATCAAATTCATCATGTCAGCCAGTTGTCCAAAGTGCCGTCTAGCAATCACATGTCGTTGTCTAACCCTCTCCACAAA
>QEAN01000004.1:90524-93162_128
CTCGTGCCCTTGTGCTTCACCCAACGTCAACAGCACACAATTCCAGGGTGATAAAACCTCATCCTTCCTCCACCTACACA
>QEAN01000004.1:90524-93162_256
TCCATATCGTATCAATGAGGTACCGCAGATCAATCTCTTGGAGCAAATCCATTGGTGACATGATCTTGGTCCTCTCATCA
>QEAN01000004.1:90524-93162_384
CGAGCGCGCAGAATGTTGAGCAGCTGAGCGTATACGGGATCAGCAGCTCGACGAGTTGACACGTCAGCTGCGTCTGCACA
>QEAN01000004.1:90524-93162_512
GGTCGAGGGGAGGTAACGAGAGCAGGAGCGGCATTGGTAAATTGATGTACTTTGGTCTCGCAGGTGTGTAGCGGATGGAA
>QEAN01000004.1:90524-93162_640
TTTGAAATGTGGCTGCCTCGGGATTGAATTCAGGGGTTTGAATGAATTGTAGAAATAAAGTTGCGATGCGTCTCCTCAAT
>QEAN01000004.1:90524-93162_768
GCAGAGTACCAACCCTCTAAACTCTCGGCGTCACGCCCTCTCGCAAGCAGATCGCCTTCTCTGTCAATCAAATCCACAAT
>QEAN01000004.1:90524-93162_896
TAGCAGAACTTGTAGTCTTTCATCAACATTGATGAGCTGGGTCGTCGACGTCACACATAGCGCACGATACAGGTTACGCA
>QEAN01000004.1:90524-93162_1024
CTGTGGGTGATCGTGTTGACCATACTTTGGGAGCTGCCATCTAGGGAAAGCGAATGTTGAGCATCAAAAGAGCAGTAATA
>QEAN01000004.1:90524-93162_1152
GGTTCCCCTCTGCAGCTACACCTTTTAGGCGATCGATTTTCTGGAGAAGGGAGGCTTCCTGGTCCAATAATTCTGCTAGC
>QEAN01000004.1:90524-93162_1280
GTCTCTTGTATTCTCCATTCTATTCGAGAACGACGTCGGTGGCGAGGAACGAGCAAAAACAGAAAATTAGCAACAAGGCA
>QEAN01000004.1:90524-93162_1408
CTTGGGGTGTAATCTAGCTTCTAGATCTTCGTGTTTCTTCTTCTCTTGTAGCTTACGCCTCCTTGCGTCTTTCTGCGTCG
>QEAN01000004.1:90524-93162_1536
ATCCCACATACAGCAGCTTTAGCGCTAGCTTCTTCATTACGCATTCTCATCATCTCATTAACTCGACGTATTGCAATGCA
>QEAN01000004.1:90524-93162_1664
GGTGAGCTTCTTTTCCTGTGGGTGAATGTGCACAGTAAGCTGACATTGTTGATCATCCATTGCTCATGTTCTTCCGCTGT
>QEAN01000004.1:90524-93162_1792
CACGCCGCGTTCAGTCTAGGTTGTGGTCCATCAGGTCATTGTGGCTCAATTCGTCGCGCGTATATGGACCCTCACCATCT
>QEAN01000004.1:90524-93162_1920
TTGTCTGAGTGTCGCGATGGTTTTTGGATGGTGCTCTCTGCATAAAATTGTGAGCGAGGAATATAATCAGTACTTGCATG
>QEAN01000004.1:90524-93162_2048
GTTATAGTCTGTGCAGTGGCGTGAAAGTAATGAACCTGTGTCCTCCTGTCCCTGTATCCACCATGATACTGTTTACGGTA
>QEAN01000004.1:90524-93162_2176
CGAAAAGAATGAATCTCGCCATCCAAGGCAACAAAGTGGCTACGAATGAGATATACCTGGTTGATCAACGGTATCAGTTT
>QEAN01000004.1:90524-93162_2304
GTTGTATCTGTGGTGGCGTGGCCGCAAAAGCGACATCTGATATAGACACACGTGGGTCTAGCTTCCGTACTTCTACTGAT
>QEAN01000004.1:90524-93162_2432
TCTTCCGGCAGTATTGGGAGAGAGGATGCATCTGTAGTTGGGTTCTCGGCAACGGCGGTAGACTCGCCGATGGCCTCATG
>QEAN01000004.1:90524-93162_2558
TCGCCCTTGGATTGTTCAGACGTGAGTTCGACATCGACATCGACATCGACCGGTTCCACCTGCTCATCTGTGCTGTCCAT
>QEAN01000004.1:93452-95576_0
TAGATGACACGCATACTATCTACATAGATCTGACTCTTGTCATTAGGGTCCTACAATACATCGAATAGATCGAATATACT
>QEAN01000004.1:93452-95576_128
CGTAGATCTGAGCAGCGCTACACTTTCGGATTCACCGAAATCCATTGACCTGTGCAAGTATCGTTCTGGTGATGTCCGAT
>QEAN01000004.1:93452-95576_256
TTGAAGAGCTGGCAGGTGATATTAGTGACGGTGGTTGTTGCTGCATGTATACACACTGCTGGGTCATTGGCTGAGTAAAG
>QEAN01000004.1:93452-95576_384
GATACAGCCGTAGAGGGCATTGGTTGTGGTGGAATACCATTTACAGCTGTCATGGCCTCTAACAAACTAGCAGACTGTGA
>QEAN01000004.1:93452-95576_512
ATACTGTTGTGGTTGACCTTCTGGAGTGGCAATCATAATCGGTTGATACGCCATGATCGGTGCAGAGTGGTACAACTGAT
>QEAN01000004.1:93452-95576_640
ATGTACCAAACGAGGTCATCATTGGTACGGCATTAGCTAATGATGATGTGGACGATGGTATTTGTACGGGAGTTACTAGC
>QEAN01000004.1:93452-95576_768
CCCATCAGATTGGCATTGGTAACTTGGGATAATACCCAGAATGGATCCATGGTCTCTGGCTTTACATCTTCAAGTTCTGG
>QEAN01000004.1:93452-95576_896
GCTGCCATGGTGCTGCATCATGGATGGATCAACGACAGCGTCGTGTTCATTAAAGAGATTGGATGCGCAGGAGGCTGATG
>QEAN01000004.1:93452-95576_1024
CAGTGGAGCCGGCAGTTGAAGCACCAACAGCATCGTGCTGGATTTGAGACCATAGGTCATCCGGAATCTGGATCGAAGCA
>QEAN01000004.1:93452-95576_1152
TCTCTGGTGAAGTCTATTGTGGGATCGACCTGGTCATTAACCGAGACAACGGAGAAACTTGTGCTCTTCAGAGACCTGTA
>QEAN01000004.1:93452-95576_1280
GGATCTTGGTACCATCAACAGCCAATGACAAGGCCTTCTTGATTAGACCTCCCTTCTTCAGGTTCATGTCGTTGATACGA
>QEAN01000004.1:93452-95576_1408
CTAATGCGTGTGTTTATACGTGTCGATCATGAAAACATTCAACGCATAGATGCATACCTGTAGATTAAGAATGGGGTAGC
>QEAN01000004.1:93452-95576_1536
TAAGTCTTTGATCACGCCTGACCGTCACCTCCCCCACACTGCCGAAAGAGTACAAAAACTGAAAGAACTCACTCTCCATC
>QEAN01000004.1:93452-95576_1664
GGATTAAATCTCTTTCACGTTCCTTTGGTCTGTTCATCAGAATGGGCAGGATACCTTGACGACAAGCCTCGATAATCATT
>QEAN01000004.1:93452-95576_1792
CCAGCTCCATCCAAAACGCGTTTAGAATCTTTGACTGGAGAGCCACTGCCGCTTCGGCTCGTTGCCGCGGCGGCGGCAGC
>QEAN01000004.1:93452-95576_1920
ATCGTCATCCATGGTACAACTGTTTGAACGGTAATCTACTCGTGCATGACATCATGTTAGGACTTGACAGACAGATGAGT
>QEAN01000004.1:93452-95576_2044
TACTTACGAGTCCTGCCACCAGAGCCACTGCTATCAACCCAATCCCTAGGAGTGTAATCAGAGGGTGGCGCTACGAGCAT
>QEAN01000004.1:95918-100649_0
TAATTCACGGGCCTGTTGGAGATGTGTTGGTTGTCAAGGCTCTCTTCTCACGTAGAGCTGTCCCGCAACTGCCAACGTAC
>QEAN01000004.1:95918-100649_123
GATGTGGTTTACTGATACTTCTCTTCTATGTTTCTCACGATTTGATACGTGTCATCTGCTGCTTGTGTTACTGGGGTGGC
>QEAN01000004.1:95918-100649_246
CAAGGAAAAGCCACTTATTTGCAATGATGAAATATTCAAAGCCAGCGCAACTCCAATATGTCGTGACGTTCGTTCCACTC
>QEAN01000004.1:95918-100649_369
CGTCCAGGTGAGGTCTGGAATGGGGAAATGCAGTTATGGAACAGCACGGAATGACACAGTCGTCCGAAAGTCGCCCAAAC
>QEAN01000004.1:95918-100649_492
ATAATCCTTTCAGTAGAAACAGCAACAGCGCTGCCACCGCGCAAATATGAAATCAAAGTCAACGGATCCACAGAAGCAGG
>QEAN01000004.1:95918-100649_615
GTACCTGTAAACGAGCGGCCGGTAATTTCCGGAACAGCAGAACCGCAATGGGATTCGAGATCATCGTTGCTATTATCGTC
>QEAN01000004.1:95918-100649_738
ATGTAATGTTATCGCGAAGAGTAACCCGAAGGACCTGCCCTCCATACAGTATCTCCGTGTCGTGGCGGGGTCCGCACTAC
>QEAN01000004.1:95918-100649_861
[truncated: 15,800,718 more chars]
