# Supplementary material for: A target enrichment approach for enhanced recovery of Synchytrium endobioticum nuclear genome sequences
Source: PLoS One. 2024 Feb 12;19(2):e0296842. doi: 10.1371/journal.pone.0296842 (PMC10861067; doi:10.1371/journal.pone.0296842)
Supplement: S1 File — (ZIP) [file pone.0296842.s006.zip › S1_File/3_Combined_Gene_nonGene.final_baits.fasta]

>QEAM01000664.1:37-1198_726
ATATTATATTATATGAATATAATAATAATAATATAATTACAATATATATATATGGTACATTGACGTGACGACTTGTTCCT
>QEAN01000201.1:3613-5623_1190
CAAAAAAAAATAAAAAAATAAAAAAACAAAAAAAATTGCTTTTAATGTTATTTGATTTATGTTGGTGGGAAATGAATGAG
>QEAN01000294.1:156-1728_1000
ACAGGTAAGGATTAATAACATTGGACTATATATTTAGTACTATATTACTATTCTACTATTACTTTATTACTACTTTATTA
>QEAM01000001.1:240542-240928_0
TATTGAATAACTTTAGTTATATTGTTAACAAATTGTAAGTCATTTATTGAATATCTATATGATAATTCCTTCCCATCACT
>QEAM01000781.1:978-4504_992
ACATTTTTGTTTTTTCTTTGCTTTGTTGCTTTTTTGGTTCTTTTGTATCTATGGAATTGATATATGTACAAAATAAATTA
>QEAN01000056.1:10411-14167_3198
ATTAGGTAAATATCAATCACTATCCACTTATTATTAAGTATCATAATCATTATTATTCTCTGGAATATTTTGCATCTTAT
>QEAM01000530.1:3096-4844_1548
TATCAAAGGTATATTAAATGTATTCATTGAAATCTTGCTAAATAGATAATGCATGTATTAACATACATTATCAAAGTCTC
>QEAM01000721.1:1669-3978_1116
TTATAAATTTGACCATTTCTAAAAATCGTATTGATTTTGAAATGTTTAGTCTAGACGTCAATGAAAAATAAAGCATCAAA
>QEAN01000016.1:867-2214_381
GGGATTCTAAGTTCAATCTATTTTAATGATTAATTTGATAAGATTATGATTGAAAGACAATACATTATGATTTGCTTTCA
>QEAN01000028.1:37730-44138_1830
CTAGTACAACGAAGCAAAAAAACTTTTGTATGTAGTTAAATTATAATTTTATGTCATGACTATAAATCGATGATATGTTT
>QEAN01000039.1:76218-77870_1048
ATGTAAAATGTTTTTTTGTTTGTTGTAGCCATATTTTATCCCAAATATAATATAGCTTTTGAATTCAAACTACATCTATC
>QEAN01000057.1:9237-15568_3444
TTTTTCGTATGTTCCTGTCGTTTGCATTCGCAGTTTTTGTTTTGTTTTTTTTTTTTCTTTTTTTTTTTCTAAAAATAGTT
>QEAN01000066.1:60700-64155_1625
ATTCTAAAGCACCGCATCACTTTATATATTATATCTTATATATATTTATAGATATAATATAATATGTCTTCCAGTTCCAG
>QEAN01000079.1:17590-20098_2428
AACAAAATTTTCTGTTGTGTCTGTATTCATAATGCATTATTTTTAGCATATCTTTCAATTTGAAGAAAGCTTTAATATGA
>QEAN01000127.1:19343-29200_3567
GATTAGTGATTGATGTTTAATTAGATTAATACTAATTAGTTGTATGTCTAGAAATGTATACAGTAGTATTTGGTAGTTTT
>QEAN01000182.1:22403-31092_488
ATTCGTTGTATGACTAGAAATATATAAGTATTCAGATAAAAACACATCTATATTACTAGTTCAAAATATTCTATAGACAC
>QEAN01000216.1:10970-13891_868
AAAAAGTATACATTTGAATGTGAATTGGTATATTTATTCAGTGAGTATTTATAATCACAATTTTGTATTGTTACCAAGAC
>QEAN01000572.1:633-7862_122
ATATGAAAAAATAGACTAAGAAAGTTCTTGAATAAAATTCATGTGATAGCTAAAAACTGTAAAATCAAGTTTACTAGGAT
>QEAN01000640.1:1-1437_992
GATTAGTGATTGATGTTTAGTTCGATTAATACTAATTCCTTGTATGTAATTCTAGAAATGTATAATACATTAATAAAGAG
>QEAM01000155.1:20610-21785_854
ATATTAAGGGAAATAACTGAAAGAATTAAGACACATAAAATGAATAAACAGATACAAAACATGTCAGAAACGAACTTTAA
>QEAM01000721.1:1669-3978_1364
CTCTAAAATGTAAGTCTCAATGTCCGCTGTTAAAAATTTAAATTGTTTCTTATTCTAACCTTTAATTCGATTTTTATTCA
>QEAM01000721.1:1669-3978_2229
ATATCATAAGTTAATTGTAATTTAATAAATCCAGCCATGAATAACAATTTGAAATCTGCTAATGTTGTAGTTCCTTTCAT
>QEAN01000033.1:1-3558_375
AAAAATGACAAGGCTCATATTCAAACGTATCTGATTCATTCACTTACTGAAATAATAATTATTTCAAGTGTATAAAACAT
>QEAN01000033.1:29801-34888_4920
ACCCTAATCCCTAAACCATAGATAATTCAATTTGTATATAAAATCAATATAGGCACAAAAGCTCAAAAAAACAAAAAAAA
>QEAN01000042.1:38911-43188_3574
ATGAATCTTCATCATTATGTATATATATTTAAACCAAATGTAGTTGGGATATCTGGATTATGATTTAGTATATTCATCGT
>QEAN01000044.1:5302-6344_847
TCATTGGATACATAGTTTGATGATCGGCCACGACCAGGAGTCTAATAATTTTTATTAATAAATATTTTTAAATTTTTTTT
>QEAN01000054.1:24504-30490_2728
GTACGGCAACAATGCATTCTATTGAAAATAGTAACATACTTAATACATCTGATGTAATGATAAATAAATGATTACAATAA
>QEAN01000073.1:29349-35568_1722
TAAACTATAAATGCTATTTCGACTAACACTATTTAAAAATCTAGCTACAGTATGTTTTCATGCAAAAAAAGGTACATTTA
>QEAN01000095.1:27662-35645_2296
TTTTATAGTCAGTTGACTCTATAAAACACAGTTTACATTTATTTTCATTTTGACTTTCATCTTGATTGTACTTTATCAGA
>QEAN01000100.1:15211-15891_240
ATTTATCTTACCTAATTATTATATATATAAAATAAATTGTTAATTCGATGGTTTGGAGAATAGGGTCTTAGCTCTTGTCA
>QEAN01000117.1:36287-42153_4674
TATTTGATCTGATGGAGGATAAGGAACCTTTTTTTTTTTTTTTTTTTTTTTTTGCGGGATAATTTCCGTAATGAAAAAAA
>QEAN01000118.1:1955-6997_3000
ATTGTATAGATGTTGAGATTTGCACAGAAATAATACTAGTAGTAAGTATAAGTATATATAGAGATATAGTATGATATGGA
>QEAN01000142.1:18284-19545_264
TCTCTATATGTTTTTGTCATATTGTTTATATGCTGTTTTAATATATGGTATGTCAATGAAATCACTTCCAAGATAATTCA
>QEAN01000187.1:18468-21953_2032
TTTTTTTTTTTTTTTTTTTTTTCGTATTACAAGGAAGCAAATGAAGAACAGTGATCCTTCTTATAGAATTACAACACTGT
>QEAN01000214.1:15397-16132_0
TAGTTCCCTATTGTTATTATCCAATGTTATTTCCCATTATAACATGCAGGTAATATAAAATATTGGTATTAAATGAAACA
>QEAN01000306.1:18264-20216_1125
GCAAATCATAATTTATTGCCTTTAAATCATAATCTTATCAAATTAGTCATTTATATAGATTGAGTTTAGAATCCCAAAGC
>QEAN01000334.1:12484-13684_375
AAAAATAAAAAAAAAAAAAAAATATAAATTCAAGGCAAATAGTAGACTCAAGTAACTGGTAAGTACCTAGTTGATGAGCA
>QEAN01000372.1:1-1561_620
ACATCAATGATATCTTTGATGATATTGTGAAATTATGACTCAAGTGTGTTTGTGTTATTTATGTATAAATAAGTGTTTTG
>QEAN01000387.1:13226-14942_1512
GTGATTTGATAATATACATACAAAAAATACATATGCAAACTACTATCAGACAAATATGCAAAGAACTAATATACATCATG
>QEAN01000445.1:901-2449_861
AAGCACATAATATCATTACTATCGAAAGATATGTATGTATCGTTATATTGTAGTATCACATAAAATCTTGCTGAATATAA
>QEAN01000576.1:1-2547_744
ATATGGACTATGTATGTAATATGTAGTAGTTCTTGTGATTTTAAAATTTTTGATTCATATGAACTAGCAATACCATATCA
>QEAM01000003.1:14985-16247_1056
AGATACAATAAATATATATATATGCAAAGTACTAAAAGGCGAGTATGCAAGGTAGTAAAATACATCATGCTAATATACAT
>QEAM01000014.1:109607-112351_381
AACGAATTTTCTAAAATAAGTTTCGAATGCAGACAATAAAGGCTTCAAAAATGACAAAATCTATTTTGTTTCTCGTTTTT
>QEAM01000067.1:29441-31426_1270
ACACTCATATCTCAACACTGTAGATGGTTACGTTTTAGTTTATAGTAATTCATAGTAATTATAATTATACAACACACATT
>QEAM01000084.1:30255-31269_819
GCGGGTCATAACTATAAAAGCCAATCATAATTTATTGTCTTTCAATCATAATCTTATCAAATTAGTCATCAATATAGTTT
>QEAM01000120.1:17880-22401_1612
CATATCAGCAATGGACATCATTGTAAGGAGAGAAAGTTTAACTAGACTGATTAAATTTAACTTTATGTACTTTATATTTA
>QEAM01000122.1:38654-39664_585
AAAATTAGATATTTTTGTAATTTTACAATATTTTTTTGCGAATTCCAGAAACCACTGTTTCTGTTTCTGTTTCTTTGTGC
>QEAM01000246.1:6162-8250_756
AATTATCATAGGTAACTAATATACAATGGGCAATACCTTTGATGTATGATGTTAATATATGAATATAATGATTGTGACAG
>QEAM01000279.1:17523-18996_889
ACTTTCGAGGCACCTTTATAGAATTGGAATGTTGGCTATATATATATATATATATATATATATAAGTAAGTTGTCAGGAA
>QEAM01000378.1:1-2743_508
GTAAAAACAGAATAGTATTAAATTGTTAACTTATAGTTTAATAATCATCAATTATACAGCCATCCAACATCAAGCAAGGT
>QEAM01000458.1:1246-2136_348
TGTATAATTTGATGATTATTGGACAATGAGTTAACAATTTGTTGTGTGTGTAACAAACAGTTACTATTCTGTTTTTACAA
>QEAM01000721.1:1669-3978_1736
CGAGATGTTATTAAAGCTAATTAATTGATTAATATTAAACAACCTCAAACTGGAAATGTTTTTATACATTGGACTATCCT
>QEAN01000002.1:147615-148045_0
TGAATTATACTCCAGGTAAGAGGAGAGACGAATTATAACATTTATCATTATTTATTTACCAAAATATATCTGACTATATG
>QEAN01000004.1:68521-71689_372
GGGTTTGGAATTCTAAACTCAATCTATATAAATGACTAATTTGATAAGATTATGATTGAAAAGACAATACATTAAGGTTC
>QEAN01000008.1:14543-14871_124
ACGCAGCATGTATTGAAGCATTTTGCATAATAATAGGATAGCATATATATTTTGCATATAGGATTATTGTATATACATTA
>QEAN01000011.1:107658-112477_2250
GTTGTGATGTGCTCAAAAGGACAAATTTTGTTGTTAATGAACATATATATTTAGCTTGGATTGTAAATATTCATAATAAC
>QEAN01000012.1:63746-69818_4920
TTTTTTTTTTAATTTTTTTTTTTTTGAAACAAATGCCGATGCCCGTTTTCTATAGCGTTAATGGTCATTTTTTTTGCTCT
>QEAN01000040.1:78344-80062_252
ATGGGGATTTTGGAGTATGTATTACCAATTGTTATTTTAAGTTAATATTAATTACTAGTACTGTGAATTATCACAATCCA
>QEAN01000050.1:28171-28929_113
ATATAAGATATAAATTAATGAAGGAATAATAATAAGAATCTTGTAGTGCCTGTATTGATTTATGCTTGGATTAGTGTCGT
>QEAN01000061.1:63586-64158_123
TCGTACTCAAATTTTTTGTTTTTCTTCGTTTTATCGCTTTTTTGAGCTTCTGTACTTATGGAATTGATATATTTACAAAA
>QEAN01000066.1:47430-50902_1260
GCATGCAGTAAAAATAATAGATAGGATGTATACTAGCTAGCATTTTGTATTCTAATATCATGTATAACTTTGCATATTAA
>QEAN01000073.1:1-1231_128
GATTATACTAAATCATAATCCAGATATCCCAACTACATTTGGTTTAAATATATATACATAATGATGAATTGAATGACACC
>QEAN01000077.1:50137-51270_1053
ATTCATGTATTTTGACCTCGTTTATTACTAGTGAATTATACGTTACATAACCTGATTATTAAATAGTAACACCTGTTTAA
>QEAN01000110.1:16857-17600_555
TTCACGGATGTCATCATATATATCTTGCAATACAATTACATAGGTAAGTAGATATTTAATATAATAAACTATATGCTCAC
>QEAN01000172.1:7486-8492_926
ATAAAACATTATTCTACAAATACTATGATACTTTACAGCACTATTATTTGATAACTGATAACTCCATGCCATTACACTAA
>QEAN01000182.1:1-2704_125
GGGTTTTCGAGTATCTGAGCAATGCTTTTGTGCTTGTGTTTTTTATTTTTTTTTATTTTTTTGTTTATGTTAACGAAATT
>QEAN01000205.1:18255-18987_524
TACTCGTATTTACTCATATAAACTAACTATCTATTGTATTTAAATCTGTAGTTGACACTATCTTTCTCTACAGGTATTAT
>QEAN01000234.1:1470-2020_354
CAATGTTTCTACATAAAATACGTCAGGAACATGACACCATTGTATAATTTAATCTCGTAGAATTTTCATTTTTTGAAAAA
>QEAN01000286.1:15643-19749_686
ACATCGTCATATAAGGTATTAATCTAATTTAAATGATGTCTATTAAGTTATCATAGTATTTACAGTTCACGGATGTCATT
>QEAN01000338.1:10624-14164_620
ACGTATAGATACACTACAAATAACTTTAGAGAATGAAATTCAGCTACAGGATTGGATAGTATTTAGTTATTATTATGATA
>QEAN01000349.1:5883-6524_0
TGTCAGATAGATTGACAGATACAATAGAGGACAAACATAATAAGAAATTAACAGTATGATTATACTAATTTGATTAGGAT
>QEAN01000386.1:13703-19303_728
ATCATAGTAATTTGCATCTACATTTATTTTCACACCGTAAATTATCAAATCCCTATTTCACTATTATTATTCAAGTTGCT
>QEAN01000573.1:1-6781_4148
AAACACTTATTTATACATAAATAACACAAACACACTTGAGTCATAATTTCACACAGTGATGTGTCAAATATAGAAGATTT
>QEAM01000095.1:20457-23720_0
CATTCGTATGCTTTACCCAAAATTACATTCTAACAGTTTATATGTAGTAACATTATGATGATTTTAAGAGAAAGAAGGAT
>QEAM01000314.1:11231-12805_625
CTATGATAATTATTCTGTCACAATCATTATATTCATATATTAACATCATACATCAAAGTTGTCTTTGACAGGGATGTTAC
>QEAM01000721.1:1669-3978_0
TATTCTTTCGATGGCTTCAATTCATAATCAAATAACACCATTCCATTAGATAATTCTTTAATGTCATTCCAGTTATTTGT
>QEAM01000721.1:1669-3978_992
TTTGCTTAATGAGTTCGGTAATAATAACAAACTATCTAATAAATTAATTGAAATCGGATCTTGACCTTCTAACATCTCAT
>QEAM01001003.1:34-2301_774
GCCATATTGAATTTTTCCAAAATTGATTTGATATATGTGGATTGACTGAGGAAAATTCGTTTTTCATTTTGATTTCTAGT
>QEAN01000010.1:93686-98265_250
AATTTCCTATCGTGTAAGAACTTGGATACAAAATCATGTAGATGATTTCGTGAATAATAATAATATTCAATTGTCAAGGT
>QEAN01000011.1:104527-106217_372
CTTATAAATAAATTTTTTTTTCCGATCAAGATAATGCTGGTAGATAAATAAATAGTGATGACGCTCTTATATATGAGGCA
>QEAN01000017.1:40667-45093_625
TTGTGATGATATTCCCAGAGCTTATTTGTTTTTATTATTCTTAGAATAAAAACATGCTAACACACTATTTATACTTGGAG
>QEAN01000021.1:2886-7024_2583
TGATGTTTTACGCTTTTTACTTTTACGATCACTTTCAGCAATTGACAAATGAAAATCACTAGATTCAGTTTTATATGATT
>QEAN01000022.1:28304-30827_774
GTCAATGTAATTTAGTAGTTCGGCATGATATTTAACAGAATTACAACTACTGAGAAATACTATGATTTTCTTTTTAGGAT
>QEAN01000023.1:44315-44985_0
TGGATTATATGAATGTGGTCTTTTGTTGTTATGAAATAAACAAGTACGAGTTGTTCTTCAAATAGTATGCTATAAAGTAT
>QEAN01000028.1:37730-44138_4270
CTCAATTTGCTTGTGCTAAATGATAATGTATATTACATAATGTACATTAGTAATGTATATTACTTCATGTCTCGGTAGTA
>QEAN01000035.1:61321-71280_5734
AACATATAGAAGATGTTACATTCACAAAAGCAAAATTAGACAAGGCTCTAAATGAATTAGAAAATACGAATAATGAACTG
>QEAN01000046.1:70907-73605_1875
CTATTGTGTAACTCAAAATTATCAATTTCTGGATATACAACGAATTAGTATTAATCGAACTAAACATCAATCACTACTCA
>QEAN01000047.1:39785-42136_1524
AAGGTAAGGATTAATAACACGAGATTATATCTTTAGTACTATACTACTATTCTGCTACAACTTTATGACTACTTTATTAC
>QEAN01000055.1:43143-45761_1778
TTCATAGGTAAGTAGATACGTTTCATTGATTTGGTTCGTTCTTTTTCGTTAATGTATCTAAATTAGACGGATTATATATA
>QEAN01000057.1:45233-46185_125
TATACAGTCTTGTACAATATGTATTCCATCTTTGCATGAATTCCGTTATTTGAATCTGCTACTATAATATGTCAATAATA
>QEAN01000084.1:55422-59824_124
CAACTAGTTGTATTAAATAATATTATTAGATTTCATGCTGAAATTCTTTATCCATCATAACTCTTCCTTCATGTTCCTCA
>QEAN01000088.1:25076-27873_1240
ATTATATCGTGTTATATTGTAATATTATGTGTATATGTATTATTGCAGCATGTATGCTTCTCGACTATTATGTGACGTTT
>QEAN01000089.1:47656-50012_381
GGTATAATCCCGTAAGTATCATTTGCTCACTTTTGAAAGAATAATAATATCTACATTGCAATGTTGTTTTTATCTATTTC
>QEAN01000098.1:55571-56000_117
AAAATCGTAAGTGCTATCATGGTTTTGTTTACTCTCTAAAGTGAAATGATGACAAAATACTGTAAATGTACAATTTAGTT
>QEAN01000101.1:32534-40406_6750
CAATTTGGTACGTTTCATTTCGTATTTGTTTGCTGAAATCGTTAGCTTTTGTTAATTAACATTATGGATTAAAATGTAGT
>QEAN01000118.1:8005-9742_1408
CGTCAAGTGTCACATAATGTAAAAGTTATCACTAATTAATCATTCATTTGCATTTTAATCTACAAAGTTTTCGGTGAATA
>QEAN01000154.1:39603-43271_2976
TCCTGATAAATTTCGATAACTATGTTGATATGACATTATAGACAATTAATGTATTCGAAAGTTAGTGCATTCTCTGATAT
>QEAN01000177.1:4622-18929_14036
ATAAATAAGAAATTACGCTTTGTGCGTAATCTTGCAAACAGAATAGAATCAACTTTAGTCATCTTTTAGTCAAATTTAGT
>QEAN01000218.1:5238-6145_476
ACGGGAAGTTAACTTATCATACTTCTCTACAGGTATTATTACTATCAAATATATATATGTCGATTACACAAATCAACTTA
>QEAN01000238.1:3755-6372_1905
AGCTATACTTTTGACAAGAACATATTTTGATACTCTTCAAGAAAATACAAGACAAGATAATATTGATCTCTTCATGGTAT
>QEAN01000276.1:17508-21040_2728
TTGTATATAAAGTCCCTATAGGTAAAAAGTCCAAAAAAACTTTAAAACAGAGAAAAAAGCCAAAAATGTAGGTACCATTT
>QEAN01000276.1:21050-22016_886
AATTAGATAACGCACTAGTAGTCGTAAGGAATTTTAGTCTCATAGTTAATAATCATAATGTTATATGCATCATGATCTAA
>QEAN01000323.1:18595-21031_620
ACAATATTCCTGGCTAAGAATCCCACCAAATCGGTATCATATTGTAATATATTTCTTTTATCTACATTTATTTACAACAT
>QEAN01000330.1:1493-3103_384
GCTGATTTGAATTTGCCCAGATAATCAGACAAATTATCATACTATGAATCAATATATATCAATATATAGTGAATCTCAGT
>QEAN01000351.1:12601-14324_1643
TCTGTATTGATGACTAATTTGATTTGATTATGATTGAAAGACAGTACATTGTGATTTGATTTTATAGTTATGACCTGCAT
>QEAN01000386.1:2910-6401_3411
TACACGAGTTCTTTAGTCTGGATCGGTTTATTTTTTTTTTTGTAGCTGACTTCAATTCTCTAAAGTTATTTTTAGTATAA
>QEAN01000416.1:11204-17318_5949
TACGTATTTCCAAATTTAGCAAGTCATGGTACATCTGTGCATATAATATGTGTTTAATATAGTGTTTTTTAGCTTTGTAT
>QEAN01000422.1:16199-17831_390
AACATCCTTTTATTCCTTGATACATTTAGATGATGTGTGTTAATTTCTTATTTGTTCTCTATTGTATCTGTCAATCTATC
>QEAN01000431.1:707-4850_1984
ATCCAAAGTGCGAATATATACTCCCAACTCCCGATATATACATATAAGTAAAATTTTGAACTGAAAATTGAATTTTGATT
>QEAN01000510.1:9981-12161_372
CATTGCTAACTCTTCCTTATATAATAGATACTATAATGCCTACCAATTAAACAAGATATTATTTCAAACCCAAATTTACC
>QEAN01000624.1:5107-6989_1290
ATTGAGGAGATATGTCTAAAACTACAACACATTGAGGTGTTGTTACACATTATCTATTTAAGCAAGAATTAAATGAATAT
>QEAM01000004.1:4770-6345_375
TTTTTTGATTGTTGCCGTATGTTTATATGTTACAGGCTTCAATTGCTTCATAAACTGACATCCTTAATTAATAGGAATAA
>QEAM01000011.1:85911-90918_1984
AGATTATTTCAACATTTCGCAGTTTGACTTTTTTGTCAATAAATTTTTTTATATCCCTTGACCATGGTAGCATTCTTTAG
>QEAM01000018.1:52239-55727_762
TCAAGCAGAATACGTGAATACAGTCATACCATACATATTATCACTATATCAAAACCATCAAAAATCAACAATCAGTATAT
>QEAM01000050.1:20002-24061_1875
GGCGCATAATATGTGTGAACCATGCTACCTAATTAAATTTCTTGATGAATTTATTGTATAATTTGTTTCCATGAAAAAAC
>QEAM01000050.1:355-6350_1116
TGAAGAATTATTCACTGTCATACATAGAATCAAACAAATGAATCCGTGGATACATATCGATTATATTTAGAACAGGAAAT
>QEAM01000144.1:10935-16060_4464
AGTTTTAAGAGACTGTGCAATATACTTCATTTATATGGGCTTTGTATCATACGTCATACTATAAACTAGTTGTTATATTC
>QEAM01000167.1:1042-2042_0
TATTTATAGTGATATTGAATACCTTCGAGAAGATTTTGGAGCCAAAAAATTTCTTTAATAGCATCACCAAGAGCATAATA
>QEAM01000233.1:27032-31161_492
CCGCTGTCAACATAGTATCAAGTACATATGCTTTAATTTTAATTCTTACCATATTACCATTTAATGTATTCTATAGGTCT
>QEAM01000240.1:11743-14043_1116
CTTCAAATATATACTCAGTCGATAGTTTAAGAACATGATATCATCGTATGATCGAATTTTTTTTTGTTGCGTTTGAATGT
>QEAM01000332.1:3963-7692_1386
CTAAGACCCTACTCCCCAAACCATAGATAATTTATTTGTACATAAAATCCCTATAGGTAAAAAGTCAAAAGTAATAAAAA
>QEAM01000401.1:15772-16224_0
TGGTATCAGATAATGATATTTATAGAATCTTAGATGAAAAGAAGCTGCCAAAATTTAATGGTAACAGAGATTTATACCAC
>QEAM01000442.1:1-2338_0
AAAACAAAAGATAATTGGTCTCACAGCTTATGTTTTTTATCGATTAGTAGCTGCACGTAATAATAATAATAATATGACGG
>QEAM01000451.1:14866-15585_128
AACTTCCCAGAAAATTTTATCGAACTTATAGAACAAATGAACGAGAAATCAAAGTTCAAAGTGAAAATCAACGGAAATTT
>QEAM01000539.1:8878-9557_0
TATTTAAACAGTCCTAAATCATCTACTACCATATTAGCAGGCAAGGCTTTATCTAGTAATAATGAATCTATGTCATTATA
>QEAM01000544.1:1-2063_868
AACCCAAATACCCATCATAATATTGAAAACAATCAAGTGTTAATCAACATTACAAAAATCAAGGGACAAAAGCTAATCAA
>QEAM01000576.1:3830-4685_520
AAATTTGATTGCACACTGATGTATCGAATGTATCAATAATTGTCGATATTCAGTAGTCTAACATTGGTATAGATAAATGA
>QEAM01000712.1:767-3451_248
TTTGACATCTCGTGAGTATTTGCTTTTACTTGTTGAACTATTTCTGTTTCAGTCTTCTAGAAATTTATTTCACATCATAT
>QEAM01000720.1:2750-5785_2604
TTTGTTTCATGTTCATAAGGTATTGAATATGAAAGTAATATTCCATTTGCATCACAGAATTGTTGAAATGCTGTGCATTT
>QEAM01000721.1:1669-3978_1240
GGGTCTAAAGGTCCTGGAAAAATTTCTATATCATTAACTCCGGAGATTTATAATCAGTCTAATAATATTGTTTAGAATAT
>QEAM01000721.1:1669-3978_744
TGAATTTCTTGAAAGAATTGATCCAAAACTTGATGGAGACCTAGTACATCATTTTTTAAATATAAAAGTGTTTGCAGTCT
>QEAN01000005.1:100345-112064_1220
TACATTACGAATCAAATGTTGTTGATAAATCTCTTCCATACTATCTACGTTTTAGACTTCTTTTACAATGAGGTATTTAG
>QEAN01000007.1:33479-34759_960
TTTTTTGAAAGTCAGATTTCTCTTTTTTTTGTTTTTTTTTCGCTTGATGTCAACTTGCTTACTTGCTGATACTTTTTCCA
>QEAN01000007.1:96046-96502_376
TTCATTACTATGAATCCTATGACATTTATGTACAAACAAAGCTAATACACTTACTATCTACAGTCTACAAACCATTATGA
>QEAN01000007.1:96523-103951_1845
GAATGTCAAGGGACAAATAATTTTTTTAGTAAATACAACCTCAAGCTGTTACCTTGTTGATAAAAAATGGCAGAAATATA
>QEAN01000008.1:51872-52542_590
GGGTGCTTCGTTGAACTTGGCTAGATTATCCAAACAAAAATATTAAAACAAATCAACATAGAATCCAATATTTTAAATGA
>QEAN01000013.1:61199-69171_7564
AGATTGAATCAAGTTTAATATTAACCAAAATAATGTAGACTCGACCAATAAGAAAATTCAAAGGTCATCAGAATACATCC
>QEAN01000013.1:7884-13746_3472
CTACTTTTGCCCTCATAATATATGCTATTATCACACCTTCTGATGAATGCTATTATATCTTGTATTGTCAAAATTTTAGA
>QEAN01000018.1:3139-7126_1476
AAAAAAGCTTCGCAGTAATGGTTATCTATAATATATGGAATGGGAGTAAGCAAAATAAAAATGCAAAAAAAAAAACGTCC
>QEAN01000019.1:12499-13952_625
AAAATGTATATCAGGATTATCGCAGAGATATGTATATGCTTTTGCTAGTTTCTTGTAATTCAAATTTAGATCGAATCCAA
>QEAN01000020.1:80901-81275_98
AATAATCCACAATTTTTATTAATACCACGAACTTACTTCAAGTGCGAATTCTATTTTCTTAAGATGAGGTTCAACATCAT
>QEAN01000033.1:35411-39066_0
CAAGAGAGAATCCCCACATTAACTATCTATAAAGTATTTACATATCATTTGATGAATCGTTTAGAGTTGATGGAATTAAA
>QEAN01000053.1:45447-46817_387
ACATACTTATTATAGTGATAATACTATTCAATCTTGTATTTTGGCCTATAATGATATTCGCCATTATACCTACTATCGCA
>QEAN01000059.1:20910-24026_1524
GTTGTCAAATTTACATAATATAGAACAGATGATCAATAAGCGACTTCTAACAAACAAAATTCAAATAAAGGTCGTCTACT
>QEAN01000063.1:20851-22887_1674
ACAACCTTTTTTTTGCATGTAATAAATGAATCAATCAATCAATCAATCTTCTCAATGTCAAAAAGAAAGAGACTTTCACC
>QEAN01000076.1:15310-18496_1500
TCCCATATAGCATAACAATGTCTTCTATTGAATTGTATTTTCATCCATCGTAAAAAGTACTACTTCATCTAAAGATATCT
>QEAN01000081.1:52454-57189_2091
CAGTTAATGTAGTTGAAAATTATATATCATATCAGATTGGACTATCTGGAATAAAGAATCCCAACAAGAATGAAGTTACA
>QEAN01000089.1:8624-13171_3375
ATTGTGACTATTTAAGAGTCTCATTCTCTCTTCCTTCTCATCTTAACTTCTCTACAGGGTTTTTTAATATATATTTACAT
>QEAN01000102.1:48580-52499_496
ACATTCCGTCAGGAATTTGTAGATAAAGGGCAAGCAAAATGGAAACTGAAATGTGATCAATATATATTATATATAATTGT
>QEAN01000105.1:38996-44736_1488
ATTGTCTATAAAGTTATTAATCATAGTCTATGGACAAAGATGTTTGAGTACAACGTTAATAACATGTCAACAGAATCAGA
>QEAN01000108.1:43356-53817_290
AAGTAATCAATAAGTATAAGCACGAGCATGTGCCAGAGTCTCATTTTATTATATATATACATTTTATTCACCTCCTTTTA
>QEAN01000112.1:39146-44189_250
ATTTGATGAGATGATGAGATTGATTTGACCATATCTAACATATAATGGAAGTTGAAGAAATTATAAATGCTGAAATCGAC
>QEAN01000125.1:2136-2554_0
CAATCTAGATTGTACACATGATATGGTGGACGAACTGACAATATGATTACGATAAATAAAACAGATATTGATATTGATAT
>QEAN01000134.1:19296-20862_1240
ACCATCCTGCTCAAAAAAATGAGAAAATCTGGGCACAAAAAAATAATTAAAATGCTTTTTACTCATTTTTATCAGTAGGT
>QEAN01000136.1:30805-31821_117
CTCTTCTGATTGTTCTGATTGTTATTTGGTATTGGAAGCGCTTGCTGTTTAACATTATTATTATTATTATTGGTATTATG
>QEAN01000137.1:24122-26744_1280
TATATGACAATATTATATTGTATTCTAATACTGATAGCACTCTATTCACTAGCTGACATATTGTGTTCATCAGGCATAAT
>QEAN01000148.1:24832-30982_732
ATTACCATCATCATTATGTATATACTAACATGTAAACGTTTACATACATGAAGGATCATCTTTCCAATGACATATTACTC
>QEAN01000150.1:18347-19379_0
TACAGACGAGTAAGTTTGGCATTACAGCTTCCGGTTCTTTGTTCTAGTGTAATATTATATATATATATATAAGTAATAAG
>QEAN01000155.1:22185-25996_2250
ATCCTAAATATTATAAGAGAAATAGTCCCAATCGAAAAATGAATGTGTACTTACTTTTACATTATTGAGTTCATTTCGGG
>QEAN01000156.1:38481-40052_1125
ATGATTCAGATAAATCCACACCAAATCTTGATAACAGAATTGAATACTTTAATTTGCTCGAAAACAATATCGATCACAAA
>QEAN01000164.1:35036-39434_1488
TTACTACTGATCAACTAGAATACGATACACTGTACTACAATATCTATCTTGATCAATTACAGACACATTAGACTAAATAT
>QEAN01000167.1:14454-17086_384
CTCTATAGACCTGAAGATCATTTGCTTACAATAAATAAGATAGTAACAAGGTTTTAGATTCAACCATTATGATCCTATAA
>QEAN01000184.1:3938-4478_0
TACAATATTTTGTTGTCGCCAAGTTCTATTTTATACCTGATACATGTGAATGAAAATGTAAGATCTATACAAGAAGCTAT
>QEAN01000186.1:1-271_95
GGACTTCTATTTCATTGGTAATAGATAGTGTTAAAATTAATTTGATGAACCAAATGCTCGTCAATATTGGTATGTTGTAA
>QEAN01000198.1:1-1784_0
ATCAGCGTCTGACCATGTAACGTGTATATTACCGTGAATAATTAATAACAATAACAAACTATTAATACAAACAATGCATA
>QEAN01000207.1:14366-20258_1612
TGAAAAATACCATCAATCTCAATCTCCAACAACTTATAATTATTATTGACTACTTTCTTAAACTCTTCACCAACTTTACG
>QEAN01000216.1:14046-18808_4340
AACTAGTTCTATTCAAAAAGAAAAAACTTACTACTACAAACCACGGCGCATTTAGAAAGATGATCTTTGGATTATAATAT
>QEAN01000217.1:12201-17444_2585
TTATTACTGACTATTTTACATAGTGTGTGCATAAATCATCTCTTTGTGTTAGATACTATTCTTCATACTCGCCAATATAT
>QEAN01000237.1:11898-16589_2250
ACAGGAAGGAACAGCACTGTAATTCATAACTGTAAAAGTTTATTTCTTTTTTACATTTGGAAGATTGATTTACTACATGA
>QEAN01000277.1:11157-14611_1500
TCCAAAGGAAGAGTCTGTAATGGGATAGATACTAATAATGAATGAATTTGAGATCATTACAAACCAATAATAACCTTATA
>QEAN01000284.1:17394-19135_1408
CATTGTAAGATGACATCCATGAACAGTAAACACTATGATAACTTAATAAACTAAATTAGAGAAATACATTGTATGACGAC
>QEAN01000302.1:5954-8176_1512
TATGAATAGTTCTAATTTGTATAGCCTTGATTTCAAATGTCTACTTGAACCATAGAAAACTACTAATAGAAGAACAGTCA
>QEAN01000304.1:11908-21643_5904
ATATGCTTTCTTCGAATATAATTCTGGAATAGTATAGAATCAAGATGATCGATAACTTTTTGTAAATCCTATCGGCAAAT
>QEAN01000327.1:3879-8459_3050
TAAACTTTTATCATTTAGTCAAGGCTAACCATAATTTTTGTTTTTTATCTAGATACCAAAGTAACGACATCTAACCAGAG
>QEAN01000348.1:9430-9830_320
AAAGGCAAAATGACGAATTTGATAAGATTATGATTGGATGACAATGCATTATGATTTGTTTTTATAGTTATGACCTGCAT
>QEAN01000354.1:1-4538_1984
ATTGTGTAGCTCGGTGGTCAAAGGTAATGTCAAACTTTATTAAATTATAAATTACAAAATAATAGATTCCCTTATGCCAA
>QEAN01000367.1:12557-13550_131
TATAATAAGTGATTAATAAAAAGCCATGTATGAAATACTAGGGGTATAAGTAGATGACAGGATATGTTCTACCCAAATTT
>QEAN01000380.1:4070-7259_2375
TTCATACCGTTTAATATTCGTTTAAATGATTATTTGTTGCAAAAACACTTACTAGCCGTTGCATCATTCATTAATCCATA
>QEAN01000381.1:10665-12219_1474
TATGATAATAGAAAAATGAAGGAATTGCTTCCATTGATGAAGTAACAAACTAACTAATTCTTACCTTCATCTGATGACAT
>QEAN01000388.1:4434-7993_3125
AAACATTATCGCAAGTAAGCTTAAAATTTTCAGAATTTCTGGGTTCACAAAACGGAAATAACATGAAAACATTTTATAGG
>QEAN01000390.1:13721-18940_5139
AAGCTACTTGGGCCGGCTTAGGAAAAAAAAGTCCAAAAAAAGTAATAAAACAAAGAAAAAATCAAAAATATAAGTACCAT
>QEAN01000395.1:2012-4185_0
TACCGCACCATGCAATTGTCTGGTATTTCTAATGCATATGTATAAAAAACAAATCTAAAATTACAAGAAATATCATTTCC
>QEAN01000424.1:1-1338_0
ATATTGAATCATCTTGTATATAATTGTATTACCTGCATAGTAAGAAAGGCCGATGATGTTGTCCCAATTTTATTTAAACA
>QEAN01000431.1:707-4850_0
CAAACTTTCGTGTCATACTATCGAGTGATTATTGATATATTTCCTAAACATGAATTTTCTATGTTACTCACTATCATGTA
>QEAN01000445.1:13382-15178_396
TTGGATGATTTGTATATCTTATACATATAAATATGATATCAATGCATTCAGTGGCAGGGTATTTAGTATGGGATTAATTG
>QEAN01000453.1:7711-10024_1625
TTCAAACAGTCTTATTAGAAAAAGACCAATGTACTTTTGAAAATGTTTTGATTTCTCGTTCGTATTCCATTGCTTGAAAA
>QEAN01000469.1:4448-10941_3348
TGTAGTGTAGTCCAGTTTATTAGTGAAATTCAAACTGGATCATCAATGAGGTGCTGATAAAACTTTATTTTCAAAAAAAA
>QEAN01000481.1:10764-13021_0
CAAACACTAACATCTTCAACCTTGACCGCAGCGTCATCATTATTACTATTACTATTATTATTATTATTATTATCTCTATC
>QEAN01000554.1:7136-8565_0
TATATAATGATATTAATTATATAAAACCTAAAAAAATGGTGCGCGACTGTTCTAAGGTCCAAGACTATCATTCAAGTTCA
>QEAN01000576.1:1-2547_1116
TTATGCGCCACTAAAGGGACTCTCCTGTGCATACTATATATATATATATATATAGTATAGGTAGTAATTATAATTGATAC
>QEAN01000663.1:1-2280_2199
AATGACAAAATAAAAAGATGAATTATTTATACCTTAAAAAAAGAGGAAAGCTGCTGTCGATTCCAGTGAATACAAAACAG
>QEAN01000699.1:1-2856_1651
TTGATGATCAGATATAACCATTCGTATATTACAAATAATAATGGGTATTCTCAGGAATGACAATGTCTTTACAAAAAGGT
>QEAN01000767.1:271-1264_0
CAAGTTTGTAATGACATTTGATAACTATTACTAGTATTATAATTTATATGATTATCTTTGGGGGTACTAGTTTCAGAGCC
>QEAM01000005.1:85719-86766_967
TAGTAGATTATAAATGGGTATTTGTTAGAAAACGTGATTCTCAAGGGAAGGTAATAAAATACAAGACAATACATACGTAG
>QEAM01000015.1:34954-36725_393
AAACACACAATAAAGTACTTTTTCTTCCGTTATTCCTACAATTAACACGTAATATACAGTTTACAATATACTGGACCTTC
>QEAM01000018.1:52239-55727_635
GAGCTATTGTTTTCATTATTTGTTTTGTATTGTTTTCACAGTTTACCTGATTGTATGATGACTCATATTCTCGAATAGTC
>QEAM01000019.1:78572-81570_635
AACCGATCAAGTTCGTTTACTAATGATTTTCATAAATTCCCTCAGTATATGGAGTTATCAGCATATGAATATATGACATA
>QEAM01000028.1:77242-79028_1706
TTCTTACACCAACAATCAAATCTCTTGCATATGATAATAATTAATACTGCTAGTATCAACTGACGTCTTCTAAAATCTGA
>QEAM01000093.1:47700-49329_1170
ATGAGTTGGGATTTTGGATAATATGATGTATATAATTGAAGCTACCAAATATCAATGTAATAGTAAACAAGCGGTACTGT
>QEAM01000116.1:12143-19566_2460
ATACAATTGATGTTGATTTGTGACGACACCATATAACTAAATTAAAACGTTATAGATATCGATTCTATTATCCCCATTGG
>QEAM01000126.1:35938-38410_2016
TTTGTAGAAGAATTGCTCATGTGAATTTTGTCGAGAAAGATTTGAAATGTTTGGTTGTCGAATACATATATCATTTTGGT
>QEAM01000129.1:43807-46146_2259
GTGAAATATTAGATGTTATGAGAAAGAAAAGCTTATTCCCAAAACAAAGTAAATGTGTTTGGTTTAACGAAGGAGATTGA
>QEAM01000130.1:8772-18546_732
ACATGCAACAATATAAGATATAAATATAAAATACCATCATAGAACCTGGAATTGTCAAACATTGAGCTTGGAATATTCGC
>QEAM01000174.1:13575-20020_1722
ACTGTAATAATCTACCACAATTATGCTTTAGGCATACTATATACACAATCAAAGGTACATCTATCCTTGTATTCTAATCA
>QEAM01000195.1:26148-28983_0
TACCCAAAGAGAATAGTATACTGGACGAGTTTGAACATGATAATACTATATTGGATGAGTTTGAACATTATGATAACAAA
>QEAM01000201.1:19059-19430_291
TACAAGAAGCCCAAGAGTTTGAAGAGACCACTAATTTATCTACTACAATTAAAGAAATAGTCAAGAAGAAAAGAATGTAA
>QEAM01000226.1:31258-32200_124
TGTATCACTTAACAATTCTGAAGAACTATCGACCAATATCACTGCTGAATTGTGACTACAAACTATTCTCAAAAATATTA
>QEAM01000226.1:31258-32200_372
TATGACCGAGTTGATCATTTGTTTTTATACAAACTATTGAGAGTATGGAAATTCCCAGAGAACTTTATCAAAATGATAAC
>QEAM01000232.1:23732-25110_910
TTTCCTGTTTTTTTTAACAACGGTATAAAGTACGTTACAGATTATGCAATATTTACAAACCACTCATATGCCTCAGAATA
>QEAM01000235.1:11599-26198_9317
CAAATCGCAAGTAGTTCAAATTCAAATCTCCAAGAGTTATAATACCACTAATCTGATGGAAGATTTGAAAAACATGTATA
>QEAM01000236.1:11991-18940_492
ATCAAATTCAACATTTATACTGTGCTTTGTTTGATTAGATATGTCGATTTTGCTGGAACAAAATCAAGAATGACTTGGAT
>QEAM01000243.1:29864-30383_220
GTTTATATGTTACAGGCTTCAATTGCTTCATAAACTGACATTAATTAATAGGAATTAATAGGAATTACCTCTTAAAGGCG
>QEAM01000253.1:3563-6861_3218
ATACGGTTGGAAGTATATATTTATTTACTAGTAATAATACCTTGGGTAACCTAGTCTTTACCTTTTGCAATTTCTAGTAG
>QEAM01000257.1:26168-26802_222
AAACAGGGCTTTGGACTTTGATTATCCGAAAACAACATGAATCTATATTGATGACGAATTTGATAAGATTATGAATGAAA
>QEAM01000323.1:8137-8612_0
CAATTCTCTACGGTTATTTTTAGTATACCTTTACATCAAAAGCAAATATTGCTTTGTAATGACTGAGAAGCTCACTTAAA
>QEAM01000332.1:19776-21931_1040
ATAGGTATGTCAATCACTGTCCGCAAAGAAATTATGTATACCTCAAATCATAAAAATATATATGCAATGCCTATGCATAA
>QEAM01000368.1:10109-11939_1000
TGTATATATAATTATCAGCAGTTTTTGAGGGAATTCCTACTATATCAGCGCAGAATACCAGATTATAAAAGTAGAAAAAC
>QEAM01000446.1:9328-10902_1494
ATTGATTTGACATATTAATTCATTTCGTTGGTATTACTTTTCACCATGACATTGTAGGCAAAGCCAAATTCTACAGATAA
>QEAM01000451.1:14866-15585_256
ATCATGTTATTTATACTTGATAGTGATGGAAGCGTTAAGATACTATCTTGAAACTGACTCAAAACTAAAGGGAATTGAAA
>QEAM01000507.1:146-629_0
CATTCCTGTAGGAATGAATAATCAGACTAAATAATTTACAGTTAGTTCACAGATATGATGTTACAAAGTATGCATGCTTA
>QEAM01000535.1:2343-2915_492
AGTGAGAGAAGAACGCTAATTATCTATGTATATTAGATTATAACTATGACTGTTACTCTACGTATTGTCATTACGATCAT
>QEAM01000704.1:6047-6544_315
ATGTCAAAGATGTTCGATCATTTTTAGGATATGTAAATTTTTATAGACCCTTTGTCGACCATCTTTCCATAATTGCTAAA
>QEAM01000812.1:1-4108_2091
ATCAATCTCCTTTTCAAAGAATTTACATTTGGATTCTTTGACATATACATTCAATTCTTGTAATCGTTGTAGGAACCGTT
>QEAM01000859.1:1743-2087_132
TCGTTCATTTGTTCTACAAGTTTGATAAAGTTATCTGGAAAATTCCATATCCTTAACAGTTTGTATAGGAATTTGTGATC
>QEAM01000886.1:413-926_218
AAGATTACAAAATCACAACACATAGAATACTTATTACGTATGGATCACCTCAAAAAATATTGCACAAGATATTTACCAGC
>QEAM01000975.1:774-1999_896
CACCGATTCGAATATCAAAACAACAATGTAAACTTGGAACTCAATGCAATGCAATAAACATATCTTCATTTTAATCAGAT
>QEAM01000993.1:1-592_0
TGTGATTCGATTGCATACATCAAATTCGCAATTGATATCATGGTAAGGAGTGAAATTTTAACTGATTACCTTATATATTC
>QEAN01000001.1:103482-108297_3625
GTATGAAGTAGAGTCTACAGTAAATAAGAGTTGATCTTTTCTAATAATCTTTTTTCCTTGGATTTGCATAGGCAAATTCT
>QEAN01000001.1:90342-93170_875
TCGACTTTGCCAATGATTCATTTAAAATGTTTTCTTTATCGAATAATCTAGTTGGATTTGTTCTATGAAACGGTGTACTT
>QEAN01000003.1:114886-117603_0
CACGGGACCGCCACCTATTTAAAACATTGAATATTTATTTTCACTGTGCTCATAATTAATCTCTTCTATATATTAACATA
>QEAN01000003.1:134130-134882_336
GATGGATAAAAGACAAGAGCTAAAACTCTAATCCCCAAACCATAGATAATTATTTTGTATATAAAGTCCCTATAGGTAAA
>QEAN01000004.1:106518-108146_387
TTATAAGGAAACAGTAACGATAGTCCATAAATTCCTGATAAATATGCATAGGTCACGATGTTCAGTTATGATTAATAATC
>QEAN01000004.1:83717-88306_3024
ATTTCTACAATTTCTAGATATACAACGAATTAGTATTAATCGAACTAAACAACAATCACTAATCATTGCAGCTCACCCTA
>QEAN01000004.1:95918-100649_984
TCACAATTAAAATTGATGTGAGATGACAAGGAAATTAGTGGATATCGGAAATATCATTCACTGTTGTTATTTCAAACCAT
>QEAN01000008.1:81725-82984_1048
GTTGTAATGATAGTGGTAATCTCTGCTAAAACAATGCAGAAATATATATATTTTTTTTTTGTATGATACAAGGGGCGAAG
>QEAN01000009.1:74164-75622_1134
TTGCTATTCAACTTATACACTCTTCAGATCTCTATGAGCGATTTGAACTATCAGATATACTACAATATCTGATGAAATAA
>QEAN01000009.1:74164-75622_882
TCCAATAACGATTTTGAATGGATTTTAATTGCAACAATAGTCTTGGCTGTATACGTAAAATTTAACTCTATTGGGTAATG
>QEAN01000010.1:101405-104645_3160
TATATGAACTCTTGAAATCGCGAACGGACTATAAAAAGATTCAAAAGTATGTTGAATCCAAGGAATGTATTATCATGTAA
>QEAN01000013.1:7884-13746_3596
GTAGTTGTCAATGATCACAAATTGTAATATGCTGTACACGCATCGCAACCTATTTGTGAGTAATATTGATTATATATTAA
>QEAN01000015.1:438-3682_2286
TAGATTCACATTTGACAACTGGGTTCTTAAAAAATTGAGTAAGATTTTTCTACAAGTTGGTACTAATTTATCTGTGCTCT
>QEAN01000015.1:74551-74907_276
GTATCATACCCTTTATCATTCTCTGCACATACATATTTATATATTTCTGCATTGTTTTTAGCAGGAATTACCACTATCAT
>QEAN01000017.1:35468-39907_2250
TGTAAAACATTTCCAGTCAGGAAAAAAGATCTATACAATACAGCAAATGACTCACAATCTGAAAGGACAATTTAGTATTT
>QEAN01000018.1:36171-38001_1125
AAACTTTTTCATAAATTCCTCGATGTCAGAGTCATTCTTTTTCAATAAACCATGTATAATTATGAAACGAGTATGCATGG
>QEAN01000018.1:47957-53905_2342
AATGTTCATCCAATCATATATTAGTCCTTTATTGATTTTAACGACAATCAACCATGTATAACAATGATTGAAGCCAAGCT
>QEAN01000025.1:26808-28443_0
TGATTACATCCATTCTAGATAATGATCTTTATAAATTTGCGTATGATATGCTAGCCATGTGTCGTATTAAAAATGTTGCT
>QEAN01000028.1:37730-44138_2318
AAATATTTTACAACTAACACACGAATACTGGTCTTCTTAATAATGCACACTCGTGAATTTCAATATATCTGTCATGCAAT
>QEAN01000029.1:70302-72813_1408
ATATTGGTGACTATCATATGAAATTGATTTTAAGTCAATGAATGATTTTCCTTCGCCATACTGAAAAGCAGTCAAAGAAT
>QEAN01000030.1:21626-23308_496
TTTTCTGACCTTCCAGACCATAATTATATCTGACATTATACAAGTGGTTTTTATTGAATGTGGAATCATCCATCTTTTTA
>QEAN01000031.1:55382-57939_1736
TATATCGAGTATAAAAGTGTGTTAACATGAACGTCTTTCAATAAATTAGATTTCTTATACTGAAGCACAGACACTCTTGA
>QEAN01000034.1:57437-59347_393
ATCGATATTGTTTTCAAAGAATTCAAAGTATTCAATGCTGTTATCAGGATTTGGATTGGATTTATCTACATCATCAGTCA
>QEAN01000040.1:7922-8451_226
TTCATTTAATACCAATATTTTATATTACCTGCATGTTATAATGGGCGGAGTTAGGGGTTTGTGTCAAAATATTCTTCAAA
>QEAN01000042.1:38911-43188_3699
CATACTCCAGGTAAGAGGAGAGACGAAGTATAACATTTATCATTATTTATTTATCAAAATATATCTGACAACTTGACTGA
>QEAN01000043.1:37846-41768_124
ATACTGGATATTGATACGATAAATTATATATACACAATGGATATAGTTATACCACGCTTTTACTCTGTTTACGAAAGGCT
>QEAN01000044.1:18608-19138_339
AGATAGAAAAAGAAAAAAATCATCAAAAGAAATAAAAGCCAAAAAAAGTAAGTACAATTTCGGAGGCTTGCAATCAGCTG
>QEAN01000046.1:11341-12801_1008
CAATCTCATTTCAGTAGTTCTCTTGAATTTATTGGGTATTATCTAAATGTAGGAAGATAAGAAAGAACGAGAAGTTATAC
>QEAN01000046.1:38156-40490_1134
AAACAATATGGATTAGATAAGCACAAATGAGGTTGCTTCATACTATAGACTTCATAGAATACATCAATGCATATGATTTG
>QEAN01000046.1:64438-66001_1011
ATTCATTTATTCATATATAACACAAACACAAGAGTCAGAATTCCTCATAAACTTTGAAACACTTTCTCCAACATGATCGT
>QEAN01000047.1:53199-56441_889
TGTAACTTTTAATAGCAATAATAGAACCCATAGCTTTGATCAACCCATCATTACTTCCTCAAAAATCGATAAATCATCAA
>QEAN01000049.1:19342-25611_2074
TGGATGATTACATACTTTTCTCAATTGCATTAAACAATTGATAATACTCATGTAATTACCAGATGCCAAATCTTCTTTGG
>QEAN01000052.1:2632-4234_1143
TTATGAAATTCAGTTACTTCTTCGATTGGTTGAAGAGTCTTCTGTTTGAATATACTAATTATGGCAGATTCTATCAGTTT
>QEAN01000060.1:49644-50930_1206
TTACATACAAGATATCTATATATATAGAGGATTTTGCCATAAGAAACAGATACAACGCGAGCTTCAAATCACTGATATAA
>QEAN01000066.1:47430-50902_1512
ATAAAAGAACAAACACATAAGAAATTAACACATGAGAATCGATTGAATGCTCTATTTTCTAAAACGGTAAATGGAGGATG
>QEAN01000069.1:33662-37538_1230
TTTTTTTTTTTTATTTCCACTGATATCCTCACGCAAACACAGAATATAATAATACCACTTCGGGAGTCACTAGATATTTT
>QEAN01000070.1:32998-33839_127
AAGGTGCTACAGAGGTAAGGACTAAATGCACTTGATTATATCTTTATTACTGTTTTACATCTACAATATACAATTTTGCT
>QEAN01000073.1:35748-40279_2728
TATAAGCTGTCGTTTCAGTATATCTCCCAAATCGAGAGTATGCTTGTGAATGATCAACTCAAATATATCTTTTAAAAAAT
>QEAN01000075.1:40764-43282_1161
TTAATATACCTTTGATAATGTATGTTAATACATGCATTATCTATTTAGCAAGAGTTTTTGAACTTAGGGGTCAAGCATCC
>QEAN01000076.1:5738-8265_645
GAACTAGTACTTGCTGAATCAATCTTGCCATACATATAAAGCAATTTAACATTGCATTTAGAATTCTTAACATAGCTTCA
>QEAN01000079.1:49610-53133_738
TAAAATAGATTTGAAACATGTTTCGTATCATGTAAAATAGGCCAATAAAGTAAACTCGATTTTGCAGTACATGCTTGGTT
>QEAN01000079.1:54806-56100_976
AAAAAACATCCAGTAAAGGAAATCAAGTCAAAAAGTAACATCCAATAAAAACATGTTCCAAACAGAAAGATTTCACTCAC
>QEAN01000079.1:56300-62142_4428
CGTTTTTTTATATCTGTATGAGAATGTCAATTTTCGTTCAATTATAATGGTTACACACATGTTGCAAGAGTTAATGCAGT
>QEAN01000087.1:9232-9756_333
GATTCTGCTGCTGACAGGCATTAGATATGCAATAGTATGATACACTCATGAGTTTTGAAAAAAAAAGAAAAAAAAAATCT
>QEAN01000090.1:54333-58932_1599
TTCATAATGCTACTATGAGATCTTTACACAATTTAACAAAAATCTATGATCATTATACATGACTCGACTCTAAATCGCGT
>QEAN01000094.1:29131-31584_1000
CTCCATATTCAAATGTTATATTTTATACCTGCACAAAATATAACTACTACCACCCAAAACCTCACAACAATCTATATGAA
>QEAN01000096.1:24018-28072_2794
TAACGCACCAAAAATGAATCTTTTCATGTAATAAAGACTTGATATCAAATTGATCTGATTCGATCGGATTAGCATGAATA
>QEAN01000098.1:19966-20359_210
ATTCTTACCTAATAACGATTACTATTACTATACTATTGGCTTCTACACAAATCAACATCCAAAAATTAGATGTCGCGAAA
>QEAN01000102.1:6623-21470_13664
TATCTCTGATGATTGGGATCGGTATGTAGATTCCATTTCCATCTAACGACAAAAATTTCCTTTTAAATTTTTCTAATCAT
>QEAN01000104.1:36944-39320_0
TATTCACGTTCACGTTGCCTAATTGATATAATGTTCTAGTTAGTGACATTTGATTGTATAAAACTTGAACAAGCATTTGA
>QEAN01000104.1:44867-45856_909
TATATTATTAGTCGCACCAGAACCGAAAAACTTATGCCACTCTAGACTATTTACCATATTACATTCTATGTTATGTATAA
>QEAN01000115.1:18051-18446_0
TAATATCTTGAGTTAAAACGTAGAGAATATTTAATCCCTGACGATAATGAGTATGCAGTTTCTACTTTACGTCTTAGTAT
>QEAN01000118.1:11559-13404_0
TAAGTTATTAATAGAGCTATGACTAGAAGGAGTCAGATATTGATTATAACTAGTACGACTATATGAATATCACCGAAGTT
>QEAN01000118.1:11559-13404_381
ATCTAAATTAGATTAATACCTTATACCACGATGTCAGTATGTATTGCAAGTTATATAAAGTATTTGAGTGAATCGCATCC
>QEAN01000118.1:1955-6997_0
TGAAAAGGTAAGAGATCGGTTACTTATATGTGTTAACTGTCGACAATAATCTAGACTAACTCATAAATCGCTATATTTAT
>QEAN01000119.1:42104-44033_744
AATACAATGAATAATCTAGCTTATCTCCTCACCTTTGATTGTCTTTGTTAATATGTTATGTATTTCGGCAAAGTTGGAAT
>QEAN01000119.1:44166-46831_620
TTGTCATCCACCTTTGATATCGGAAGGTAAAAATTCAAATCAAAACTCAATATAGTCCTTGTCAACAATACAACAAATAA
>QEAN01000130.1:39699-41508_0
TATATTGGAGTCGGAAACACAACCTCTATAAAATTATTGTATATGCCCTGATTATATATATTGACAAGTTGCTTAACACT
>QEAN01000131.1:34336-34941_525
TATCACCACAATATATTTTACCTGAAGTAGGTTTCTTTTAGTACAATTATGATTCTATCACCTGTATGAGGAAAACTCAT
>QEAN01000132.1:42138-46620_3813
AGAGAAATTTTACAAGGAGACCTTATCTTTAGAAGTCGTTTATAAGACAATATGTGATCATAATAATTTCCTACGATCTC
>QEAN01000141.1:36314-36756_0
TGACAGAGACAGATAAGACTTTTAATCTGTTAGATTATTATTGCCTTCTCTATTCTATATCTGTCCATCTATATAACATG
>QEAN01000141.1:39711-43694_1586
TTGTCAACCAAATTAGATATTTTATTCAAGAAAAACATGTACACCCTTGCTATTAATATTGTCACCTCACAAACCCATTT
>QEAN01000167.1:3017-6740_0
CAACACAAATCAGTCAGTTTTTTTTTCTATTAATTGAATCGGTACAATCAATTAGAAGCATCGTCAATGTGTCACATTTT
>QEAN01000178.1:9306-14275_3567
TTACCGGGTATCTTCATAATCATATCAATCGTTATATTTGTCAATAATGGATTTTGAGTTATAAACCATCGTAATGCGAT
>QEAN01000184.1:26671-28398_1528
TTTCAATGATGAATTTTATAATTTTGACAATGATGAGTTGTCATTTCACGATGGGTATGATGATTTTGATGGTTTTGACC
>QEAN01000188.1:6860-12920_3198
TTTCGTGTATTAAGTCTGCATGTAAATCAACACAAAAGCTTCTAACTGTGCAAAAACTAGGTGTAATTTATTACATATCA
>QEAN01000189.1:16232-19211_2667
AATTTTATGCAAGTAGAAATTGATAAATTATCTGGAAAGGTTAGTCTTCTTGTAGGCTTGTCAATCGTAATGAGTGTTTT
>QEAN01000191.1:18215-26192_2562
AAATCAACACTGAGGTCTGAAATATGTATTAACTATTGTGATTTCTGATTGATATGGTAGAGACATTGCTTTACATATCA
>QEAN01000193.1:25510-30658_496
GTTATTTGGAATAGATATGGTTTGGCATAAGCATGAGACTTTTAATCTCTATATTTCATCTATTCCATCATAGTTGCATT
>QEAN01000195.1:8460-11101_2451
AATATTCCAAAAATGAAATTAACTTGAAGACTGATGACGCAATCGGTGAAATAAGTACTATAGCTTTGGAGATTAGTAAA
>QEAN01000201.1:24612-32986_1952
AAATCATAATGAACAACACATACCAACTAGGTCTATAGAAAATTCTCCAGAGTATTCAAAAGGTTGGGTTTGAATATATA
>QEAN01000203.1:18335-21031_0
TATCTATACCCTACAGCTATAATTACTTTTGCTGTCAAAATTGTATTTACATTGTTAAGCTGCGTATTTGGGAAAGTTAT
>QEAN01000212.1:11032-18626_3294
TGAATCATGTAAGGTCAGATATATATATATATATATCAATCTCTTCAATTTTCAGAACTGCCCAGAGTATACCTATCATC
>QEAN01000213.1:20729-24523_3100
GTTTGTAAAATAATACATTGTATGATCTACAATATGAAATTATTGATGAGCAACATCGCTATGTAGTAGAGAAAAGGGGT
>QEAN01000221.1:13070-20476_6027
TGAAATTGAAATAAAATAGCGAAAATTTCTGTTGACATAGCATTGAATATCATTGGGCGTTGGTGAAGATATAGAATACA
>QEAN01000223.1:12099-15051_1375
AAGTATTGCATCAATAATATGCCACCGATTGTTGATATGAAGAATGCAATCGAGTAACAATATTAACATCATACATCAAA
>QEAN01000227.1:23427-25968_0
TAGCTAATTATTATGTATATCAGGTATAGTCTTTTCAGACAAAATATAACACATACGTGTCAAGAGAGAGAAGAAAGGTA
>QEAN01000236.1:11198-13203_129
AATTGAAACAAATCCTACGACGTATATTAATACAATGAGTATTTTTGCAGTAAGAAACTTCTACTATACTACGCACGTAT
>QEAN01000238.1:17227-18819_126
TATTTTGTACCTAGCATTCTGGCAACAAAACTAGATATATGATATATAATTGCGTTAGTGAAACTAATAGTTTCAACAGC
>QEAN01000245.1:26411-29297_2806
AATTATCATTAAATTCTTTTGTTGATGAGATTACTGCTGCTGCAAATGCATTCAAGCCTACTATTAGAAGTGTAAAGTAA
>QEAN01000265.1:17772-19573_1107
ATCTCTTGTGTATATAACAAAGAATTACAAAAATGTACTCAAGAGTGAAAAGTTCAAAGAATGGAAAGCAAACGGAAACA
>QEAN01000265.1:22721-25746_1599
TTTAGCCTAGTTAGGTATGTATTCAAAAGCTTATTCCAGAGACACGTGTATTCTTTACAAATTTTTTACATTGTCTTATC
>QEAN01000266.1:6404-10822_744
AATTCCGCCATTTTGTATTGTAACTCCTTTTCTTCATGGATTCTTCCATACTATTTTCTGGTATGCTAATAAAAAAAAAG
>QEAN01000267.1:2354-4336_1143
ATCTATTCAATGGCGATTTCGTAGATAGAGGATCTTTTTCAGTGGAATGTATAATAACATTACTAGCATTCAAAGTATTA
>QEAN01000271.1:8135-9124_909
CTTGAATTTAGGTCGTATATGGAACAACAGATATAGAAAAGATTAAACAGATCAAACAAGCTAGCATGATTTTTCGTTAA
>QEAN01000273.1:6840-11300_1220
AGGTTTATTGTACAACATACAGTTCGTACAAATTAAATTCACATCCACCTATAGTTGATCTATAGGTATCAAAAAACGTA
>QEAN01000275.1:1-539_0
AATATATTTTACCTAAAATAGGCTTCTTTCAGTACAATTCAGATTCTATCACCACAATTGCTGTATGAGGAAAACTCATT
>QEAN01000289.1:25736-27537_1721
TAAATATCATTGCAAAGTTAGACCGTGTTAACGAAGGTATGCTTCATCAATATCTTCATATTATCTTGTTACAGTACTAA
>QEAN01000293.1:18581-24571_5456
ATTTGTTTTGATACAGATTCGCAAGAAGCAATGAACTTGATTAAAAATGTGAAACAAGTGTTTGTGGCATTTGAATTTCT
>QEAN01000301.1:10310-11343_162
TAACTGATTTCCGTAAACAAGAATTCTAGATTTGCATTTCTTTTTTAATTCCTCTGTTGAGAAAAAAACAGGGTGGAAAA
>QEAN01000308.1:280-5249_1476
TGTAAGTCATTCTAATGAGACATGTTACTGTCAGTATATATCGCAACACGAAAATAAACAGAAATAATGATGTAGGTAAA
>QEAN01000311.1:13052-17624_1625
AATTTCTCATGAGCATTTTTACGATAATGTAGTTATCGTTAAAGGATTCGTTACACAAGCCACAATTTTTGATATCAGAT
>QEAN01000327.1:14483-17272_868
GAGGGGGACGGAATAGTGTAGGTTTATACAGTATATTATAATATAGTATAGTGCAGTACGTTATTATTAGTATTCTTAAT
>QEAN01000354.1:4575-6002_369
TTTGACATATTTGAAGTCGGCTCTTGTGTCTTTTTTTATATCCTGTATATAGAACTTGTATCCAATACTGTGTATATTCA
>QEAN01000362.1:1-1017_585
GCCTGATGAACACAAAATGTCAGCTAGTGAATAAAGTGCTATCAGTATTAGAATACAGTATAATATCATCATATATCTTT
>QEAN01000368.1:16663-19024_1016
ACAATTATATATGAATTTTGTGAAATGTAATCATGGCCCTGATAGAATTGCATTACGAAATCAGTCAAGTAAAACAACAG
>QEAN01000399.1:599-4879_1651
TGAGTGAGCTGCAATGATTAGTGATTGATGATTAGTTCGATTAATACTAATACGTTGTATATGTAGAAATTGTAATTCAC
>QEAN01000400.1:6004-10678_3250
TTATGAAGTATTCTCACCGTAATAGTCTTCAACTCGAGAAGATTCATAATCCACATTGATACATTTGATATATGATTTCA
>QEAN01000431.1:8963-10605_524
TGTCTATTTACAGCAGGTAATAGCCCATCCATCAACTTTTCAAATTTTTTTTTTTGGTAATTCATATGACATACATTGAG
>QEAN01000444.1:9437-10609_366
ACCCTAATCCCCAAACCATAGATAATTTATTTGTACATAAAATCCCTATAGGTAAAAAAAGCACACAAAAAGCAATAAAC
>QEAN01000453.1:12289-12698_0
TAGACAGAAAATTTGTATAAAGTGCCTATACCTCGCATTCATGTTATTGTAATGAAGTTAATGTTTATAGTACAGTCTAC
>QEAN01000461.1:11998-14962_2389
TAATCATTACTAGATTTTTGTTCATGCTTTTGAAAAAAGCAATTCTTCATAGTGGATTGACAAATCAAGTTCGCCAACAA
>QEAN01000461.1:9768-11032_132
CATTGGATAAGAACATCATTGAGCTGTACCAAAACTTCAAATTTCTAAGATTCTAAAATATATCAGCTTGTCCAAACTAT
>QEAN01000466.1:13523-14302_117
CGTTTCCTCTCTATGATTTTATAATATGTACAAAATAAATTCTTAATTCTATGGTTTGGAGATTAGGGTCTTTGCTCTTG
>QEAN01000483.1:11335-13293_0
TATAAATTATGTTCTACATGCACTTTTGAATCAATACTAGCTAAATTCTCAAAGAAAGCTTGAAACAAGTCAACAGCGTA
>QEAN01000484.1:10198-12522_2000
AGCTGTCACTTCCACTCTATTAGAAACAGAATAGTATTAAATTGTTAACTAATAGTCCAATAATCATCATATTACGCAGT
>QEAN01000489.1:10173-12499_1375
TATCACTTTACGCTTTAAATTGATAATAACAACAATCGTTCAGCGGATCTATGTTGGTTTTGTTTGTCAAATCCAAATTT
>QEAN01000558.1:1-3062_125
TGTATAACCTCTCTGAACTATAACTGTGTAACTCTTCACAATATATTCAAAATAATCATTGCGTTAAATGGAAACACAGT
>QEAN01000569.1:7082-9591_768
AAAAAAGATTCATTAAAGAAGCGCAATCCAATGTCAACCTCAAATCAAATGCTTAATTTCACATGGTAAGAAAATACCTT
>QEAN01000699.1:1-2856_127
ATAAGAGGTATGAAAATTCATATGATCATTAACTGTCATAAACAGTAAAAGCTCATAGCTCCTTGTATAGATCTTACGTT
>QEAN01000727.1:341-1643_615
AATGTTTCCAAAAGTTGTGTATGAATTTGATGATGATGTAGTCATCATTTACGATCAATATCCAAAAGTATGCGATGTTT
>QEAN01000737.1:1-1498_0
GTTTCAAAGTGACATAAATTTGTTTATCAGGTAGTCAAACAAGCAAATAGTTTAATAGGGTTTGTTTTGCCTCGTTTTAT
>QEAN01000752.1:1-1958_756
TTGGCTAAGATTCCAACCAAATAGGTATAATATTGTAATATTTATCTACAGCATACCAATGTTAATGAACACTTGGTTCA
>QEAM01000014.1:77000-78126_0
TACTCCAATATTTTGGGAGCTACATTTGTACAAGCTTTTCAATATATTCTATTCAAGATGCAGTCTAAATCTAGAATGTG
>QEAM01000030.1:35581-49392_366
TTTATTAATATTAAGCACATCGTGAAAATGAAGTGCTGAATGCAACAGTCAGACCATAAGCTAAACAAGAGATTATAGTA
>QEAM01000038.1:8196-9823_1161
ATGAACATGTTCTATTAATTAGTCATGGAGGCATCCTCATTTCATTAGGCGTTGATTAATTTCTCTTTCTATAATCGTAA
>QEAM01000094.1:53811-55136_125
CTTCGAGCTTGCAGCAGGGAATGATAAATATATGTATATAAATATAAGCATATGCAAATTTGAAAACTCACACTACAAGA
>QEAM01000106.1:32559-35555_1270
TTCCCGAAAACCTATGCCATATTCCTTGTATCTTATTTTATCTTATTTTTTACTTTATCAACCTCCCACCTCATCAAATT
>QEAM01000110.1:40347-50407_1464
AAAATATTTCAGATGTTATTTAAGCGATGATACGATACAAAAGCTTGCTTCTGGTGACAGAAAATTTGCACAATATTACG
>QEAM01000116.1:389-1481_1012
TTATGAAAAGTCATCATTGGCATCCATGTCCAACGGGCATGAAACCGATACTAATAATAATAATAATGTCACAAAAATAA
>QEAM01000152.1:41255-42703_125
TATATCTCCATTACTTATGAACTCTCTAGTTCTATAGTACTTTGGATCGATATGTTTGTTCGATTGAGTTCGAATATATC
>QEAM01000177.1:27847-30931_2520
AGTCATCAAATCAATGAGAAACATAAATTCGAAAGTAAATTACACAGCACGAGATTGGAATGTAATTATGAGAGATCGAA
>QEAM01000215.1:1-239_0
TGATACTAATATGCAATGTAATACATGATATTAAAATACAAAATGCTAAAATACATGCTGCTTAGATGCAGCCTCAAGGC
>QEAM01000221.1:23211-26401_625
TAGTGTTAAAAATTTTGAATTTCTTTATGGATTTGAATTCGTCGGTCTATTTTGCTCATGATGCTTCAGCAAACGAGTAT
>QEAM01000237.1:15492-17789_917
AGCACTACCCCATTGTGATTACGTATATTCAAAACAAAACTTGAAAAACATGAGATATGCAAAACATAAACACAGTTTTG
>QEAM01000271.1:1308-2924_512
GGCGGATTTTGCGAATGCTTTTTCATATAGGTAATATATAACGGCCAAAATAAACACAATAATACTTGTAGCACAAAAAT
>QEAM01000316.1:4701-7028_750
CAGATCTATATAGAATAATTTAAGTATTTTCTGAGTGACATTTATGGGTGATAAATAACCGAGGTTCATGACCATGAATG
>QEAM01000343.1:3138-4102_884
TCAATACAGTCGACGTTGGTTAAATCGATATTATTACCTTTTATATTACACCTGATTCCATTTCTGCATTTTTCATGCAT
>QEAM01000414.1:1-905_118
GTTTGCATCATGATAAAGCGATACAAATATTATGACCAAATAACTACTTGCCTGTTCATTCATGCATTGGATTTGTTTTT
>QEAM01000443.1:15083-16070_520
GTCTGTATAATTGATAATAATGCTGTTACATTAGGCTATTTCGGTTACAATTGATTTCTATCTTCATCTTCTTCAGCCTT
>QEAM01000484.1:9357-11416_1979
AAGCGAAACTTAACACAGAGTTTGATAAACTTGATAAAATCATGAAGAGTAAGTTTGGAAAAGGTCTCAGTAAAAAGTGA
>QEAM01000499.1:3065-5935_2667
CGAGATGGACTCTGTATCAGTGTACATATTAATAAATAAATAAACTTTATAAAATCGGCTGTATATTGAGATCAGCGGAT
>QEAM01000530.1:9160-11404_1152
CCATTTGATTGCATTTTGAAATCATGAAGCCGAATATGATAAAAAAAATTATCGCTATCGTTGTATTACAAACGACAGTC
>QEAM01000558.1:3068-3884_0
CACCTATTCTTAGATGGTGAACTGACATCTATTCGTCTACAGGTATATAAGTTATTATTATGAATAGACCTATTCTTAGA
>QEAM01000581.1:2327-5542_1764
CGAGTTATTCCCATATACCACAAAACGAATATACCTAAAAAAGAAATATTGCAGGATTCGGAAAAACATTTCACTTACAA
>QEAM01000619.1:7451-8582_660
GACCTACATGAATATGATGTTAGACAAGTGTCAAACACTGTAGAATGTGTCAGATATGATAATAGGTACATATACATAAT
>QEAM01000646.1:7170-8229_861
CTAATATAATGCAACTATGATGGAATAGGTGAGTGGAGGAGTTAGCACTATGTACTTGATAAGTTATATCATATTTAGTT
>QEAM01000713.1:4927-5742_0
CAATTAATGTCCAATTTCCGTAATTTGGAACTGCAGAATGGTCGTAAAGTTATATTGATCAATACATTCCTATAGAAATC
>QEAM01000721.1:1669-3978_1612
TGGCACTGCAAATCTCAAATTGAATTTGATCTGATATATCTGTAGGGATCAATCTCAATTGATAATCATCCATTACAAAT
>QEAM01000721.1:1669-3978_248
GAAGATTTTAGCTCTTTGAAAATGATACCCATGGGAAACCTTTATCTTATAACCTTGAGTAATAGCATATTTCAACTCTT
>QEAM01000721.1:1669-3978_868
CTACATTTATACCCTCAAAATATTTAATATCAGGGACCTTTCCGATATAATTCAAATTGCTAGGGTTGGGGAATTTATAT
>QEAM01000734.1:1209-3323_1536
AAATGAAAGCAAAAAGAATAAAGTACATAGCGTTAAACAATGGAACAATCTGATGAACGAGATAAGAAAGCTCCTAATGA
>QEAM01000765.1:1-3481_0
GGGATTGTAATCCACATATTTTGACCAATGTTTTTGACAAAAGATTTATGTTATGCACCAAAAACGAGAAGTTAGTCTAT
>QEAM01000836.1:2537-3367_0
TATGAAGTCTTGACTAGTTTCAATATCACTAATAAAACGTCAAACCTGAGATACATATTCACGATTAATTTGAAGAACCG
>QEAM01000836.1:2537-3367_500
ATCTACTAGCTAATCATGATGTATATCAGGTATAGTCTTTTCAGACAAAATATAACACATACATGTCAAGTGAGAGAAGA
>QEAM01000966.1:412-2489_375
TTACTGACAAGAAGAATCTGACCGAAACTATTATGACATACTATAATAGAAAAACAGACAAAGTACGAAAGATGATGGTT
>QEAM01001043.1:1-887_116
ATTTTAGGTACAATATATTGTGGTGATAGAATCTGAATTGTACTGAAAGAAGCCTATTTTAGGATTCTTACACGTACCAA
>QEAN01000001.1:126417-128173_1161
AATTTCCGACTATACATTTCGTAACAATTCAATAGTGCTGACTTATCCAGTTTATGCATTTAGCTATTGAATCAAATGGA
>QEAN01000001.1:44353-46345_1664
TTTTGAAATGCATCAGTTAACACATCGTGCATCATCCTAGATCTTTATACCCTTTTTTATAGTTCTATCCTTCTTATTCT
>QEAN01000001.1:76866-77620_452
GCAAAGAAAATAGAAACAGATTGCGAAATCTAAATATATATATTCGCGACTCGGAGATCAAGATATATGGATTACAAACA
>QEAN01000002.1:46055-47940_1161
ATCATACTAACCACATCCTATTGCTTACTCCATATCATAACATTTTTCTCTTTTTTTTCAGACTATGCAAGCTTATCACA
>QEAN01000007.1:37838-41068_2772
TCGTAATTGAACATTTCAGTCAAACGTTTCTCGAACTATTTGGATGATGTACATGGTTAGTAAGGATAAAATGACTATTT
>QEAN01000007.1:47497-51185_3250
CAAACCAATTGGTATGGTTGTAAACTATCTGTTATTTTTACTTGAGAACAATCTTGTCAACGCAAACTATTTAACAGTAC
>QEAN01000007.1:71451-85855_7930
ATAATTTTATCAATGGTCATTACACAGTACGGTTCACAATTTAAATCGACCTTCTTGATCTGACAAGTGTGAAAATTTAC
>QEAN01000007.1:96046-96502_0
TGCATGATTCATTTAATATCAATAATTTATATTACCTGCATGTAATGAAGGGCAGAGTTAAGGGTTTGTGTCAAAACATG
>QEAN01000008.1:36117-36669_236
TTTCAACTCCTCGTCATAAGCTTACACAACCTTCCAGTGTTTGACACTTATCAAATTAGTCATTTATATAGATTAAGTTT
>QEAN01000009.1:43205-45972_1408
ACAATTTTTTCATTGTGGGATCTCAGCAAGTACTATACATACAATAGATAGTAAAACTCCCAACTGATGTTGTAGAAAAT
>QEAN01000010.1:61733-65518_868
TCAACGAAACTTTACCATCAATTATTGCGGTATCCACAAGAAATTATTCCTTTAATGGATCATACTCTAACAGAAGTTTT
>QEAN01000011.1:474-2478_1806
ATATGATCAAAGCATATACTACATCTTTCATATATCCAAGACTCCATTCCTCTGTATCTATCCATTTTATGTTGTCAGAA
>QEAN01000012.1:102246-103746_910
ACATTTATTATTTAACAATGGCATCATAGGATTGTCCAGAAGAGAATCACAATAATATCCCCGATTTTTATTGGCATTCT
>QEAN01000013.1:13854-14981_262
ATTTTCCCGCGGCGACTCTAAAAATCTTATGCAGGTCATAGCTATAAAAACAAATCATAATTTATTGTCTTTCATTCATA
>QEAN01000013.1:23077-28761_244
TAAAAAAGTTCAATAGCTAGATTATACGTAAAACAATAAGCGCCGTAAAGAAATAATGTAGCAACACGCACATGTGTATT
>QEAN01000013.1:29965-31945_1016
GAGTATGACATGGCGCTTTATTTACTCGCATGAGTTTAAAAATGTTCAAGATTAGAAAAATCTTGAATATGAACTTTGGT
>QEAN01000013.1:88562-91611_744
ATTACAAGAAATGATTGACAAGTTAGAATTCGAACAAGAACAGCTCCTTTCAACGATAAAGAAGACAAAAAAAGTTGATC
>QEAN01000015.1:12134-14566_1984
TGCGTTCTACATTTATCTTCACTTACTATACAGAAAGTATAATCAAGAAATCTTGGACAGGAAATTAATGAGTCCTGAAT
>QEAN01000015.1:25229-30769_2545
ATATATATATATATATGTATATAGGCCGATACACGACATCAAAGGTACAAGTAGTGCACTTAGTTAATCGTTTTGTGCTT
>QEAN01000015.1:48165-61926_2562
GAACATTGATTTGAAGAAGGAAAGAGAAAATTGATACATGATATCAATTTCAGCTAAATCTGCCACTGTAAAGTACAGTA
>QEAN01000016.1:61470-62674_1124
TTGGAAGTATGAGTTATCAGACAAAAGTGCTGTACATGTAAAAAAAAATAGACCAAAGAGGTTTGCATTTCAATCTATAG
>QEAN01000016.1:75061-80155_861
AACGTATCTCGATGATGTTGGAAAAACTAGGGTACATATGCATTATATTCTTCTATATTCTATTATATTCTGCTTGAACC
>QEAN01000018.1:73104-75218_1536
AATCCATATACAATAGTATCACAATTGATGCATTTAATCCATGCCCATCCGTGCTTTAATATAGTAGTTATAAGTATTCG
>QEAN01000020.1:44378-46053_1230
TCTGTCAAGTGAAATATACCCTGGAGATTTATTTTATTCAAGTAAGCAATTTACATACTGTTGATAGATCTTGATGTCTG
>QEAN01000020.1:44378-46053_615
TGGAGTAAAGTAATCTCATATATTGGATGTAATGTTTATATTAATTGTCGCTTGTGGCATTATACATCATCGCATTGACA
>QEAN01000020.1:89997-94392_2480
AAAAAGGAACGGCCAGCCATACAGTTGTATATACTCAAAATTGTTCATCATGATTTGAATCGAAAAAATGTTGATAAAGT
>QEAN01000021.1:28795-29745_625
TAATCTGCTCATTATGATTCTTAATTGTACAGTTCTGTTTAGCAACCATCATCTTTTGTACTTTGTCTGCTTTCCTATTA
>QEAN01000021.1:74177-75345_605
TTCCTCCATCCGATAGTTACTTTTAAATACTTTTAAAATTGTCACTGACCAAGCACATCATTTATTGACTAGATTTCTGA
>QEAN01000024.1:55668-57896_1651
ATGATCAAATATAGATAGTTAGAATCTTCAATCACGTCATATAGTCTGGCTATATTATCATGTTGAAGTGTCTTGAGGAA
>QEAN01000024.1:61870-63962_252
AAATCTGGGTTAGGAGTTTAAATTACACTTGTCTTTTATACTGATCACCAAGACGCGTGAGAGTAATTCAAAATAAAATA
>QEAN01000024.1:78311-79506_868
CAAATCGACTTTATAATGAGATTTATGAGACATTGCATCAAAATGTAATCCAGTTGGACTCAATTGAATGTTAGGCTTTT
>QEAN01000027.1:84874-87227_254
TATAAACATTGAATTCTAATGATGAAGGGATTGCAGCTTCGTCTTCGTAAATATGGATGATTTTTAAATTAGCTGTTGTC
>QEAN01000030.1:17321-20938_0
TATAAGTACAAACTAGCTGCAAATACAATATCACGTTTAATTGCTTTGCTTCCTAAAAGTTGTATACAGTGTTATCGACA
>QEAN01000030.1:30950-34356_620
TACATAGAATGATAGAATGTGATTGTAAGTACAGAGCCATGCAGTACTTGAATAACTTATACATATAGACTTACTTTGCT
>QEAN01000031.1:41576-45160_1764
AACTACTATATCTAGATTTACTTTATGTATGTCTTCAATGTCATAGTAGGTGATACCTACACGTTCGAAATCAGGTAAAT
>QEAN01000031.1:75965-83404_5043
GCAGTTAAAACTGCGTCTTTGTAAAGTACACGAGAAAATGTTAATATACCTTGAGATATATGGTCTAACTTTATCCATTT
>QEAN01000031.1:75965-83404_7134
AAATCTATATTGGAGACACGTTGCTTTAGTATTATATTATATATTAGCGATCGTACCATGAAGTTACCAGTATGTATCTC
>QEAN01000032.1:63897-65974_250
TCATGATACTCAAGATTCTTTTCCGAAAGATAAAAAACATACGAACTTTTATAGAATCTCAGTACTTCCAGCGATTGTAA
>QEAN01000034.1:75087-78741_868
GTAACATCCCTGTCAAAGACAACTTTGATGTATGATGTTAATATATGAATATATTTTTTTTTTCTCGATCCTCTGGATCG
>QEAN01000036.1:76786-80361_1625
TAAACAACGTGACAATGATAAGAATACGTTTAATTATGGTGATGAGATAATGGTTACAAAATCGGATTTGAAGAAGATGG
>QEAN01000037.1:40985-43717_889
GCTACGACAAAGGCCCTTTCAATTGAAAGTAGTATACAGTATTTGAATTCATTGTATTTGTCAAATGCATTTTCATTGTA
>QEAN01000038.1:21664-26553_1860
TTTCAATTTTTTCATACGCTTTACATGATTTGTAAGCACTCTCTAAGATTGACACAAATGTTCATTAGATTGGTTGCTCA
>QEAN01000038.1:432-2456_390
AACAGAAATAGATCAACAAGTAAAAAAAAACATACTCACGCAATGTCAAATAGTAAGTCAAATAGACTTTTCGCTCATCG
>QEAN01000038.1:62256-69847_6222
TTCTCATTATTTGGATTTTCTAATACAAATGAATGATGAAAATAGTAAGTCGTTGCCACCGAGAATGCTTGACACTTTAT
>QEAN01000039.1:42281-45941_744
TTATCACAAGGATCTAAATTGATGTTCAACTTATGTAGAATATCATACGGTTTAGTCCAACAGACAAGTATGAAATTTCC
>QEAN01000039.1:51479-52036_240
ATTTACTTTGAAGATATAAATAAGAACAACATCAAATCCCAGCGCCAAATCATTGTTACTTACTAGGTAATTCCCTATTC
>QEAN01000040.1:60642-66721_984
TTGTGTACCTTTGTAGGTAGCTTTGTATCCACGGACTGTTTATATTACCGTTTTTATATATGTTACAAATTACATCATAC
>QEAN01000043.1:76909-79769_1651
TTGTAATTGTTTGTTGGTAGCTTCCAGCTTTTGAATGTGTACAATTTGATCTGCAAAAAGAATTTAGTTCAGTGAGTATA
>QEAN01000044.1:70254-74512_2214
GAAATGATGAAGAGAATGTAGAAGTGGATATCTAGAAGGTACTAGTATGTTACTTACTAAAGTTTTGTTGTTTGCTGTTT
>QEAN01000046.1:64438-66001_1365
ATTGCTGATATGAAGTATGCAATCGAACAACACTCAATACAACGAATACAGTACGATAAATATACTAGACAATTCTTACT
>QEAN01000047.1:66609-76000_2662
AGTAGTGCCCCAGAACTTATTTGTTTTTTTATTATTCTTAGAATAAGAACGTGCTAACACACTATTTATACTTGGAGGAA
>QEAN01000047.1:66609-76000_5082
ACTTGGGTCAAAGGAATAATCTTTCTGCAATTTCTAAAACTCAAACTCACTTATTATCAATCTTTGACTCAAGGTAAGAA
>QEAN01000047.1:66609-76000_6534
GATGCTTAGTAAAATTATCAATCAGCAGGTAATAAGATGTATAAATTGTCTTGTATTGATGTTCACTAATGTTGGGGACA
>QEAN01000048.1:46031-46888_0
CAAACGATAAACTTTGATATTGATGGATTATTGTTTAGTTGTCTTTTAGGTTTGATAAAACTGAAATGTCGAGGTCTCCT
>QEAN01000048.1:48120-52814_1500
GAATGTCCCTTTGGAACATGGTAATTATCGGTAGTGTATATTGAGCTTATTTAAGTTATAATACAAAAAAGTACGATGCA
>QEAN01000048.1:70307-73343_992
TGATTAATGATATCTACCATGTCGCTTCATCAAAATAGAATGAACAATCTTCGTCAATTTTTCTTGCTGCTCCAATAATA
>QEAN01000049.1:31876-33712_1386
ATTCTGACTTCAACGCAATGTTTTTTGGGTTTCTATTATATTATTACAAAACTACGGAAACTATGGAATTAATCGGAGTG
>QEAN01000053.1:32987-36337_2142
CGTGATCAAGTTTCATACGACAGATCTTTTTGTGAATACGTAATAACGTAGTAGTATCCTAGATAAAATTGTTGAAGTAA
>QEAN01000054.1:24504-30490_1984
TTTTGAGTAGCAATGTACTCTCGCATATTATTGATCGTCTTCAAATGATACTATGTTCAGTAATATTTGGTAGATTAGCA
>QEAN01000057.1:1872-7995_3472
GTGATGCTTATATAATTTTGGATTGTCATTAATCTACTGAACAGATCATTGGAAGGAACATACAACTTACGAACGAATTT
>QEAN01000058.1:32622-38871_2232
AGAATATGTTTCTACAACATTTGAGCAATCGAACAATGTACTCCATGAAACTGAGAACTATTTAGTACTGAAACTTTCAA
>QEAN01000059.1:56051-60458_1860
TATAATTTGATCAACCTGAAGGAAACACCACTGATAACCGCGGATTATTATATTTATCAATACAGGTGGATAAGTTTATT
>QEAN01000059.1:56051-60458_1984
TGAAGTGCTTAAGACGCTACATTCATAAATTACTAGATCAAATAAATAAACAAGGATGGTCCTTATTGGTAAGTATTCAC
>QEAN01000060.1:14357-17577_756
CATTGTGATTTCGTGCCTAACTTGTATCTTGATTATAGGCCAATGAATTTAAGACGAATCGAATTATATTTACTCAGAAA
>QEAN01000061.1:37029-39623_504
ACTGTAATAGTTACATTATCGTCTGATACAGCAGAATCAAATCGAACCGTGGAATTGTATTTACATCATAAATTCATCAA
>QEAN01000066.1:55617-57863_768
TTTCTCAACAAATCAAACCATCGATCATTCACATCATCAAATATTTCATGGAATGGATGGTCATAATCGGTATTTTGATA
>QEAN01000074.1:37502-39715_2016
TATATATCCAAATCAATACACACACATTCTCATATCGTGTATTTGATGAGAGAAGATTAATCATCACATCTAACAGGTCA
>QEAN01000077.1:47365-50113_1792
ACTTAACTAGAACTAGTATGGATTCAACAGGAGGATTTAATTTTTTGACTAGATTTTGTATAATTGAGGCATCAACATCC
>QEAN01000078.1:59482-62070_1512
ATTCGAAAATCTTGTGAGCGGTCGTAACCAAACGATTGCTGAAATTTCCTCATTTTTGACAATTAAAAAAATTAGAATTG
>QEAN01000081.1:15862-21183_854
ATAAAGATAGATATATGCAAGGAACTAATGTAAATAGAGATAGCTATGATATACAACCTTTACTTGCTGACACTGATGCA
>QEAN01000081.1:24741-26120_260
GGTTACAGTATTTGAATTATAATTAGAGTTACTATTAAAGTTGCTATTTTTACTTGAAGCTGGAGGTGACTTTGTGCGAT
>QEAN01000086.1:50404-52042_910
AGCGGAATAATTGCATTCTGCTTCATCCAATACTCATTGGATGAATAGATAAGGACGTTGTATTTATATCATAATACAAT
>QEAN01000088.1:29752-32042_1170
AATTTTTTTTTGTTGCGTTTGAATGTTTGAATGTATTTTTGATGGACATGAAATCGTCCATCGACAAGGCATTTACGTAT
>QEAN01000089.1:53419-56071_1548
AGTATGGTTGTCTTGTAAGAATTGTCTATTTTTGGAGCTTTGAAAAAGCAAAAAAGGTCTAGCTAACACAAAAAATCGTA
>QEAN01000091.1:22719-28051_4797
TACTGCTTCAAAAGGATGTAGGTTCAAATGACGAATGTCTTCAATTAATTTATGGTATCTTGGTATTTATTATCAATCCC
>QEAN01000095.1:46800-47627_250
CAAGTCGAATGATTATTGCGAAATTGTGATTTGATAATTTCGGAAAGTAAATGTAGACGCAAAGTGCGATGATATTAATA
>QEAN01000098.1:11082-12535_500
AGTTGCTTATATAATGCAACTATGATGGAATAGGTGAGTGGTGGAGTTAGCATTATGTATTTGATAAGTTATGATCATAT
>QEAN01000098.1:1-7130_732
GTTGATGTTACTTCATATAATATATCTAATAACTAAAAAAGCCATCGACTTCTTCTTATCTCTCTCTCTCACTCTTACAC
>QEAN01000101.1:32534-40406_1748
TGTCGACAAGGATATAATATGTTGAATCTACTCATCCATCGTAAAAACTTGAATTACCTGCATTTGGATTATAACTTCAA
>QEAN01000101.1:325-9195_6888
CTTTACTCGATTCAGCTAGTTTTACAGTTCGTTATATCTCGTCCATTATGAAATTGTAGGATAAAAAGTAGTAAGAGTAA
>QEAN01000106.1:12798-15040_1664
GAAATGGTATGTTATATTATTGATTGTAATGAGTTGAGGAGATACCCACAATTGGTAGAGGATTTCTTCAACAAATTCTT
>QEAN01000107.1:1-3489_508
GAATCGAGATTGATATATTTTATTACTTTTATTACTGACCATTCCACATCGATAAACGAAGATACTTGTGAGCACGAAAT
>QEAN01000108.1:21741-27785_4026
ATGTCCACTATGCCCGTATTTTCATCACCCTAGCAATATACTAGTATTAGAAATATTGATGATATAACAAGCGATTAATA
>QEAN01000109.1:44875-48273_1476
ACCAAAAAATTTCTATATAAACGTGGCGTTAGCCACTGGTACAAAAACAAAACAATTAAGCAAAGAAAATCCATTACTAG
>QEAN01000114.1:48190-49709_1310
ATTATGGATGTTGGTTGTTGAAATGATGTTTTCGAAGCTTCTGATATAAAAATATATTTCCAAGTCACTTTCGACAAGTG
>QEAN01000120.1:32115-37380_1984
TACGTAGTTCGCTATATTGATCAAGTATGTCTTGAAGCGAATGCTAAAATCATAACGTATAGAGATACAATATTATTGTG
>QEAN01000120.1:50136-51945_248
CATAAACATTTGAAAGATATGAATCTGTGGATTGCTACAGTAAATTGACGATTTCAAGGAAAGAATCGTTTAATTCCACA
>QEAN01000123.1:2331-9041_5658
ACATTACCGTAATCGTGTCGCTCACAAGTTTAATTGGATATACCCACACACATTAATTATATATTAGGTCATAATACATA
>QEAN01000125.1:3047-5926_1664
TTGATCGTAAGAGTAAATCTATATGGACATGATTTATCAATGTCGAGAGATGATAAGAAATACTGCTGCAATTCAAGTAT
>QEAN01000127.1:2788-6398_1143
ATTTTTTTTTTTGATGGAGGTTTCGGCTTCAAAAAACCTAACCAATCTAAAAAAACCTCTAGGGAATTCTTGTTGATAGA
>QEAN01000128.1:21953-23659_1626
GGTCTTCTATTTCGCTGGTAATTAATAGTGTAAAGATTAATGTGATGAACCAAATGTTCAGTAACATTGGTATATTGTGA
>QEAN01000130.1:22308-24925_1778
AACAAATCCCTGAGAATTTGAAATATGATTGGAATTGGGATGCTATATACATACTTTTATATGTACACTCGTTTGTCCTT
>QEAN01000130.1:37239-38876_1170
AACGGATCTTGTATAAAATTCAATGTCAAGTCCAACTTTGTTAATGATTCACATCCTTGCAAATTTTCCAACTTGGTAAT
>QEAN01000131.1:11272-15596_4125
TGATGACTTTAATAAAACATCATAGGCATTGATGCTGTACCAAAAATACAAAGAAATGGTCCAAATAGGTCAACTAGAAA
>QEAN01000133.1:25144-26119_0
TATAGAATGAGACACTTCTTTGATCTAAGTTTAAAAAAGGAAGGTAAATGTTGTTGGTTCATGCTTATTTTCAGAGTGAC
>QEAN01000134.1:21136-23546_1107
ATGGCGATGCAAGTCTGTGTGTCAAGTCGTAATATGCAACTTTGCTTAAATTTAACAATATTTAACACTAGTATCTTTTA
>QEAN01000134.1:36115-40151_2604
TAAAAGAAACCTCCAATAAAGGCTATGAATACGCTTAATATCACCAAAATTAACAACATGATTCCCAAGTTATTCAGAAC
>QEAN01000136.1:33941-42766_5246
TCGTGAAGGATTTAAAGGCTAGGTATATAGATAACAAGAGGTTATCTTTCGTGGATATGAATTTGATCAAAGATTTACAA
>QEAN01000137.1:31883-33825_1862
CGTCAAGTTTTGTAATGCGTTAATCAACTCATAAATTTAAAAGTATAGGATTTGTAGATAGCCTAGATAGTGTGTGCTAA
>QEAN01000140.1:219-5756_5375
TTTGAAAAACATAATCAAATGGGTCGAATATGTCATTAAAATTCAGCATGTCTGGAATAGGTTTCGGATGTAGTATATCA
>QEAN01000144.1:26829-28709_1161
ATCATCTCGTCTTTGAAAAACTGAAGACGCTATTCGAGAAGATTAAAAATAACATGGACATACATGCAAAACAACAAATA
>QEAN01000145.1:2786-4205_0
TGAATAGGTAAGTCCATGTGTACCATACAACAATATATTTAATGCTTATATCATTGGATGAATAGGTCCAGTGTATCAAA
>QEAN01000145.1:29341-39048_4758
ATTTCTAATGACAATGCTTTTGGTTCGTCTTTCATTTTTGACAAGAGTACCAAAGTTTATGTGTTTTTGACCTATATTGC
>QEAN01000146.1:40952-42051_896
ACATCTTCAACTTTGTGTCATAAACCTGGCCTGATATGTCATTTAGGTTTTTTTTTTTGATAAGTGTAGACATAACCTTT
>QEAN01000153.1:1-4577_1250
ATAAAAACCGGATCTATACCTTTTCGAGATCTGAATTATCCGTCTCAGATTATCAAAGACATAAATAAAGACGCTTTTTA
>QEAN01000161.1:20867-24171_124
TCTAAAACTCTTTAAGACAGTCTAATTGTAAGTACTGGGCACTACTTCATCTGATATATCTAGTTCTCATATCAATACAA
>QEAN01000163.1:5768-7347_625
CATCAGATATAGTGAATTTCACATTACAAGCCATCATTCTCTAAAATTTATTATGTGTCAACAAACATCTGGCGTATTTC
>QEAN01000163.1:7522-7948_116
ATAATCCCCCTTCTTTCATCTGTATACCTTCACTAACTTGTAAATCATTAAACAACATCAAATAAGTGAACTTGACATTC
>QEAN01000170.1:1-718_128
TCGACTTTTTTCCTATAGGGACTTTATATACAAAAATAAATTATCTATGGTTTGGGGATTAGAGTCTTAGCTCTTGTCTT
>QEAN01000170.1:25773-27999_1778
GAATGTATGTTTTTTTTCCATGGAGGATGGCCATTGAATTAATGCATCGATTTTTGACATATAGATGATTAAAGAAGTTG
>QEAN01000171.1:33346-36769_868
TAAAATAACATTACAAACACATGGAAGGTATACTCCTAAACACAAAAAACTCTGCAAGTATCTAATCTGAAACTGCACAT
>QEAN01000178.1:29904-35616_738
AATAGACATTTTTATTAAAGAAATTGAGTACTTATTAGTCATCGCTACTTCCATAGAAATATTACTCGTGGGTGTCGCAT
>QEAN01000180.1:21835-23961_512
GCATGATACACAGAACTCAACCAAATTAATTAAAAAATAACAATGTCCAAATAGGATCAAAATTACCGGTGTATGCTCTA
>QEAN01000181.1:7565-10502_1625
GAAGTGCTGATCAATATATTTTTTGGCAATGTTGGTGTTGAAATCTGATGATTCTATGAATCTCAAGAAGAATTCGTATA
>QEAN01000188.1:26876-30673_248
ATGAAGGAAATCGACAAGATGAGAATGGCGATACATTAAAATACTAAAGTACTAAAATACAGCAAGATCAAAGTATGATC
>QEAN01000192.1:23764-24136_292
CATTCTGAGGTATAACATGTTCATCAAATGCCAAATATTTACATTTACCATACATCCAGTTTAGCTACTCTATCACATAA
>QEAN01000193.1:13267-16347_1625
TTTACGATTATGAATTTGTATAAATCCCGGCAAATCTATTAAAGTCAAATCTGGTACGTTTGGCGAATATACTCGTAATT
>QEAN01000199.1:4511-7670_2108
ACAAAGTTTTAGTAAATAAAGTATAAATAATGATGACAACTTGACGACGTACCCAGCAAAGAAGTATTGGGAAAAGGATA
>QEAN01000202.1:8638-12458_2000
CAGTTATTCATAGTACAATATGACTTGCGCTGAGCAGATTCTATGTATTGATGATTTATCTAATGCTTTTATTGATGTCA
>QEAN01000204.1:6354-16088_5781
ACATCTGAGACACTCCGCATATTCACAAGTAACATTGCAGCAAGTTGAATAATAAAAGTGAAATAGTGATTTGAAAATTT
>QEAN01000204.1:6354-16088_6150
ATGATGCTACTATGCAAAGTAATACATGATATTAGAATACAAAATACTAGTTACTATAAATGCTGCTCAGATGCAGCTTC
>QEAN01000209.1:2064-10514_1952
TACTACATAATAACCTCATTATAATAGCATTCGTAAAGAAACATAATATCCTTTGCAGCTCCTTGTGCTTGTTTTTCACT
>QEAN01000216.1:19699-20584_460
TTTTAGTCTATCTGATGATTAATGTTGTCATTTCCTCATATTAATTAAATTCCATCATCAACGCCATCCATGGGTATCAA
>QEAN01000221.1:13070-20476_4305
AGCAATCAAATCGACATTTTCTATAATTTGTATTGTTTTGGTGCAAACAGCTTGAACAAATGTAAAAACTACGACGAGTA
>QEAN01000221.1:29273-31626_1270
TTCTCATATCGTGTATTTGATGAGAGAAGATTAATCATCACATCTAACAAGTGTCTATTTGATTTACTCTTTGACATTCC
>QEAN01000224.1:14142-14641_210
ATCCACCTATACTCTTATTTTCAGTTACTGATATTACGCGATAACTTGCTTGAATATAAAAAAGTACACTCAACTGCAAT
>QEAN01000227.1:23427-25968_868
TTCCACTTCAAATATAGGTCATTCAGCTTGACCTCTAAATTGTGTTTCTATCGATATAGATTGTAATTAAAAACTGTCAG
>QEAN01000228.1:3951-7530_2376
AATCTCTTTCATGGCTTCTTAATGTCTTTGAAAAGTTGTTGTTGTAAAAATATATTGGAGGAATTGTCTGGGATACAATC
>QEAN01000229.1:11877-17499_2604
TGAAGATCTGATAGATGCTTACGAAAGGATACATTTCAAGATTGTTTCTTTAAAGACTGATCGTCAAAATTTGGAGAATA
>QEAN01000231.1:27971-31822_1125
ACTGAATTGTGGATAATGCGCATATTATATTTGTATAGCTCAAGGAACATTCTTAGAATGATTTTTCAGAGTCCTTTACT
>QEAN01000232.1:7049-11661_738
AATTACAATAGTATGATAAATAGTAGTAACATTAGTAATAACAGTAGACCCACTTTATCTAGACCAGTTACAGGACGTAG
>QEAN01000233.1:1-2183_868
GGCTCCAAAGAATAAAATTCTCTTTTCGAGAAGAAAGAGCTTGAACAGTTGTAGTAGTTTTGTTCTGAATTTAAATATCA
>QEAN01000246.1:22475-24608_1290
TTGACAAAGTACGAATGCATTCACTCATTATTCGTCATTGACCAATTCTTGTCATCCTCAAATATTACTAATCTTTTGAA
>QEAN01000251.1:17637-21390_2460
TGAATATTTCATCACATTGTCGTTCCATTTCATGGATTTCACTTCTTCTTTGTTCGTAATCAAAGTTAACGTCCAATTTT
>QEAN01000254.1:19787-22483_1875
AGCAATGGTAGCCATAATAACAATAATAATAATAATAATAATCATAATAATGCCACGAATTCAACCGAGCCGACAGACAA
>QEAN01000259.1:25257-26296_248
GAGTTTTTTTTCTTTTTGTTTGCTTTTGGAAATTAAGCGGTCTTACCTTCTTGGTCATCGTCTACGAATATAATTTTCTT
>QEAN01000261.1:18253-26660_984
AATATGGCTTACATGTACAATTATACAATATTGTCATTCAACTTCCTTACTGCCTCCTTGTAGAATCTGGTAAATGTAAT
>QEAN01000262.1:866-2218_256
GTAACATAACAATACAAGAATAAACACGAAATATAAGTACGCTACTTATATGAGTAGTCACTTTGTGACACCGTATCTAT
>QEAN01000263.1:20431-29052_492
AGTATCTATTAACGTTTAATAGTCAGGAAATTGAATTTGTTTTGTTGGATGCTTCGTAAGTCTTAGCTTTATCACTAGTC
>QEAN01000264.1:15519-17947_1364
AAAACCTATGTCATGAACAATGTACATATATGATTTGGCTACCGTTTATGTATCATGTCCTTCAAGTCATTAATGATACA
>QEAN01000264.1:994-7269_1952
AAAGATTACACCGTTCGGTGAAACTAGTCATTTGAGAAGATAAAATAAATACATAGAGTTTACACCTAAACTTTCATACC
>QEAN01000267.1:1-1249_130
TTCCATATAAATATATTTTTTCGTTGTTAAGAGCAGGAATTACAACTATCATGACAACGAGGCAATCTATCTTGTTTCAC
>QEAN01000267.1:1-1249_520
TCTAGACGAAGATACCAAGGGTCATATAAATAAGAAAAACTTAGTAAATCTAACAATACGAATCCTATTCAGTTCATAGC
>QEAN01000267.1:1890-2338_0
CACTAGGAAAGATAGAATTTAAGAAATAATGCGAAGAATAAAGATTGTAACTCAACAAGTATCTCATAGAGTTCTCTTCG
>QEAN01000271.1:12960-17386_250
ATATTGTGAAAGTACCACCCTATTGTTCAAGTTTGTTACATAAACGACATGACCAGTTTCTCTATTAATAGACTGAAAAT
>QEAN01000278.1:19411-22150_889
AGTCAAAATAGTTAATGTTACTAGATGCTTTACTACTCTCGATACTACTGGAATTATTAGTTATTGAGGCAATAGACTTG
>QEAN01000288.1:10841-14641_3348
TAACTTGATAAAATTACGATTGAAAGACAATGAATTATGATTTGCTTTTATAGTTATGACCTGCATAAGGTTTCCGTGGG
>QEAN01000295.1:11518-15667_1364
ACAGTCCTATTTTGATGGAGTTTTTAGTAATGGGAAATAATAATAAAAAAAACAAAAAGTTTAATTCCGGGAGACCGACC
>QEAN01000299.1:12565-17778_4551
TTGGAGATAAGAAGGGGATCTTTGAATTTTAAATCTAAAGCATCCATAAAAGATGAAAACTCGTTGTTACGGATTTTCAA
>QEAN01000299.1:12565-17778_615
GATATCTTCTTTTTGATATAATAAGGACCATAATACTTGCCATCAAGCTTAGGGGTTGGCATCAAACTTTTAATGTTTTT
>QEAN01000300.1:18673-22989_1875
TTATAATAATTTAGTGAATGAAAATCAGAGTCGGAAAGATAGCTTGGAGGAAATCGGAAGAATAATTCAAGCCAAAGAAA
>QEAN01000302.1:13647-18632_2460
ATAGTATGAATATTGGCTTCAATATTGATATCGAATTCATATCTTTCGGATTCAACATTGAAGATCGCCTCTTCATATAC
>QEAN01000302.1:1765-2413_114
CCTGCAAAGAACGAAATCAGATACAAAATATACAGGAATATTGTTAGTACTAGTATGAATAGTGAGTATGAGACACTATA
>QEAN01000304.1:11908-21643_5412
TATCATAAATCAATTGGAATATGACTGAGATTTCCAGAGTCTCGTATTTGGTTAAAGTTTGTTGTAAGAATTCTGTTTCC
>QEAN01000307.1:18018-20048_1820
AGTACTATCAAAATCAAATATCTTTAAATTGGTCATGTGAGATCGAATTTCGCTTGACACAAATCCAATCTGACTTATTG
>QEAN01000307.1:20390-21526_132
ATAAGGTAGTAAACTAACTCGTTACTAACTTAATAATTCTACTTTGTAACAATGTTGACGATGGTGTTATCTGGTGTGAA
>QEAN01000309.1:10303-11103_720
TCAACCCTAATCGATACTCGCCTTTTATAGGTATTGTTTACGTAATATATATTACAGTCTTTGGATGTAGTCCTTATTAA
>QEAN01000311.1:18707-21729_2091
GGCTCATTTGAGAAGATGTTCAAGAATGGTAGGTAATCAACATTTTCTGTATAATATTCTATGTATATGTGGATCAAGTT
>QEAN01000314.1:426-2034_640
TTACAGAATATGACAGCTTGAGTAATAGTCAAAGTATCATACAAATCGCATAATGTATCAAACTTCCATTCTTCTTTCTC
>QEAN01000319.1:12324-15310_1143
TTCAATAATCAAATGGGCTAATTTTCTTTTCATTCTCGAGGGATTTTTGAAATTGATTTCCAATGTCTCTTGATAGGTCT
>QEAN01000320.1:9196-11084_910
CAACAAGAACAAACAGAATAAGAAGTTAACAGTAATGATAGTGGTAATTTCTGCCAAAACAACGCAGAAATACATATACA
>QEAN01000321.1:22046-24088_1048
TCTCTCGATATTTTTTTGGTACTCTAACGCTTTCAATCGTTAAAATATCACTCAATGCATCTTAATCACCATTACATCAA
>QEAN01000324.1:20800-21850_970
ACGAGTTCATTCAATTTTGTAAGGACAACAGTTTACTTGTAAATAATAATCTTGTACAGTTTAGAGCACCGAAATCTTGA
>QEAN01000333.1:3541-5993_1375
AAATTGATATTGAAATTGTTACTACTGCTCAGAAACGAATGATTGCTCTCGTAAGCATATTTGGAATTAGTAGTCATATG
>QEAN01000341.1:16208-16864_464
AGGATTCAATAGCAGTTATGTGTTGAATTAATGGATCTTCTCTAAATATCACTTCTCTACAATAGTGAATTTCCTGTCTA
>QEAN01000342.1:10221-16023_5722
AACGCATGCATTCATTTTTCATTGTAAACTTCATTTATTCTAACATCCTTCACCAAGAATCAGTGGATATTATTGACTAG
>QEAN01000342.1:16054-19888_1512
AATAAGAGCATTGATATTAGGATGCTTTGATAGCTTTTTCAATATAGCAATTTCTCTCTTGATAACCGCTAAATGGTCAA
>QEAN01000343.1:13515-19720_5535
TATGAAAATCATTAGTAAACGAACTTGATCGGTTGCGTATTCCTTTTGATATCCCCAGTAAATTATACACATTCAAAAGA
>QEAN01000351.1:692-4421_2772
AGCAAATCATAGATTTCTTCAATGTACTACAAGTTGGTGTACAATGAGTAAATCATGAATGAATCATTGTACAATGAGCT
>QEAN01000380.1:10547-15196_2728
TCCAAGTTGATCGAATCACTGACTTTCCACTTTTCAAGGTATGATGAAAAATTATCTTGAATTTTTATTTTCACGACTGA
>QEAN01000383.1:13573-19442_4836
GATGAGGTCAATACCTGTCAGTCTTCCTTTCTATATTTTGAAAAATAGAGAATTGACTTATTACATCTCTACTGTAACTA
>QEAN01000386.1:13703-19303_1097
GTATTTGAATGTATTACTGTCAATACTGTTCTTCCAGTGTGAGTTCATGTATATACATGCTATGTATATTGTGCTCTTAT
>QEAN01000386.1:13703-19303_851
TCAGATGTCGACTATATACTCCAAGTCATAGTTTTCTTTAAATTGCATTTAACGTATATATAGCATGACCATTGGTGAAT
>QEAN01000406.1:9163-18417_3567
AATTCCGACTCTAATGTGTTTGTGTTATTTATGTATAAATGAGGGTTTCAAATATTCCTAGTTTTCCAGCATCGTTATCA
>QEAN01000411.1:4166-6354_744
TAGACAAGACAATAAAACTGTGGAAAATATTTGAAAAATCAATCAAAGTAGTAGCTGAATCTAACGTAACAGACAGCACA
>QEAN01000412.1:14103-16812_2520
ACAACCATTAGATATATGTGTTTCTATATTAGAGAAACATATGAATATTCACCGATCTCTGCAGTTGAAATACGATCAAG
>QEAN01000423.1:1376-14670_10736
ACAAGTCCAAAGACTTGAAAAAGAGATTAAAAAATCTGGATTCGTATTTTATGTACTCCCTGTATTGTAATGTCTGTAGA
>QEAN01000437.1:622-2400_131
TTTATTAATGGATAACATGCTAAGTGATATATTCTCAATAGGATTACAAGACTCCTATTTGTTTCTACAGCTTGGAGTTG
>QEAN01000441.1:1-3054_1488
GATGCTTGACCCCTAAGTTCAAAAACTCTTGCTAAATAGCATGTATTAACATACATTATCAAAGTCTCTACATTAGTTTT
>QEAN01000444.1:9437-10609_488
ATCAGTTGCACTAGAATTTCTAACACGTATCTTTAAATCATAGTTTGACCTATAGGTCATCGTTTATGTATCATTACCTT
>QEAN01000446.1:7194-11014_1500
ATACACTTATGATGCAATTTATAATGTAAGTATATGTTTTAAATTTTCCCTTTCTGCTTCCGTTCACCGATACGCTTCAA
>QEAN01000466.1:6642-7136_312
AGAACTTGAGTGAGCTTCTAGGTAGGTATAAAGCAATGTTTGCTTTGACGTATAGATATACTAAAAATAACTTGAAAGAA
>QEAN01000469.1:11431-13381_625
ATCGATGACCTTGATCTTGATGCTATCAAAATATCATCAACGTATAAAATAAGGTAAAGCACTTCATTGTTTTCCAATAG
>QEAN01000470.1:1924-3174_390
GATCCATAGTGAATATCGAAGATATGAGTACTACATGTATGTTGAGAGAGTTGTTAGCAAAGAAATTTGTCAAATGATTA
>QEAN01000483.1:7309-8772_378
TTAGAACCAAGAAAAAATAGTAGACATTCCATCTATGTAGAATATTTTGAAGGTTCATCGGTGCATTTCATCGTGAAATT
>QEAN01000495.1:895-3789_1920
TATATTTACTACTATTACTACTAGTATTTATATAGTTATTAGAGTATTTTGTCATGGGTGGGGCTAGTTGAGGGTATACG
>QEAN01000495.1:9655-11117_504
ATAGCTCTCAAACGTGAGTAATTAAATCTTAAATATTACATCAACCCAATGAATCTGTGATAATCATAGTGGAGCTGAAT
>QEAN01000501.1:4260-9026_1612
CTTGCTGAGAATGAAGTTCAAGTATACAGAGACTCTAGTACTATCAATACACAAATACACAAATTTGCATCAATTCATTA
>QEAN01000507.1:6549-11840_625
TCCAAGAGGCGATATATTCTTACAACTCTACAACTTTTATTACAGTTCAACAATCAAGTTAACAGATCATAATCAAGTAC
>QEAN01000510.1:1-352_0
ATATCTATATATATCTATATAATAGCCCCCGACGACAGATGTGTGTATATAAATATAGCATGCAATGAGTATATAAGCTG
>QEAN01000516.1:4851-10396_3904
CAAAAGACGATGAAGAACGAATGAATCATGAGTTCATTGTAGAGCAATTACTCATGATTGTATTATACCAAGATTTTTCT
>QEAN01000525.1:9101-9539_0
CAATTGTGGAATTTTGACTCAAATGTGTTTGTGTTATTTATGATAAATGAGGTTTTTGGATAGACCTAGTTTCTCAGCAT
>QEAN01000531.1:2593-6469_2952
ATTGGTTAAATTTTGATTCGCATGCCGTAAAGCATGTACATACTAGTGTTGCTATATAATTTGCTATTATGGTAAAGAGT
>QEAN01000568.1:3097-9375_1830
ATTGCTTTACAAATTAGAAGAGAAACTGCTCGTAATGCAAAATATACCATTAATCACTACCTTCGACAAGAATATACTTC
>QEAN01000575.1:6211-6993_0
TAGAAAGTTACATGCTAAGTAGTCGTGTTATTAGGAGCATCAATAATATACACTGAATGATCTACACAGGATAAATTTGA
>QEAN01000576.1:1-2547_0
ATATATATATATATTTAGATCCATTTATAGTAACATTATTCTGTCTGTACCATGTGCCCGCAACCATCAGCAACATTACT
>QEAN01000586.1:508-4729_1342
CACATTGTAAATGAGCTTCTAGAATCATTGGATTTTTCAAATCAATGACTACATTCTCATAGGACTTTTTTCCAAAGAGT
>QEAN01000599.1:5133-6883_258
TACCTATAGCACAACATGATGTATATGTTATGAATGATCATGTTGTATGCAATGATAGGAAGAGAGCTTAGTATCAATTA
>QEAN01000618.1:1-984_129
TAATGGGTTGAATAGATACAGCTGTATAATTGTAATCGTAGGAAATTGGGTTATAGGCATGGTATTACTTTTTGTATTGT
>QEAN01000640.1:2448-3653_1125
CAATGACAAATCTGCATTGATAGATAATTGCCATTCCATTTGGTATTGTCGTTTACTTGTTGACCTTGATAAAATCATAA
>QEAN01000718.1:966-1494_448
ATGAATAACGCATGATTAACGTTCAATAGTGGTGGAATAGTAATATAATAGTCGTACACGTAAGGTATAGTTATCGATAA
>QEAN01000728.1:1-1510_130
TAGTCTATTTGTAGACTTACATAGCTCTAGTACATGTTAAAAATAGACTAGTTCTGAAACTCTTGACAAGAAAGGAACTA
>QEAM01000001.1:239518-240026_428
TTTATACTTTTTTGATACCGTTATACTTTCTGCTGACTCATTCAAAATAATGGTTTTAGAGCCTTGAATGGTGGGATTGA
>QEAM01000001.1:240542-240928_306
CCTCGATTGATTTGTCCATTAATGAAATTGACTGAAGTTTGAAGATAATCTATGTACACTTTGTTTCCATGAAGATCCAT
>QEAM01000002.1:212594-214450_254
CTCATACACTTGTATTCTAAAATATTCACAAGAACAATCATTATAATGACGTGTCTTGATCTGCATGGTCAAAGCAAGAA
>QEAM01000004.1:7330-9040_1008
ACACCGTACTTTTCAGCTTCTATTTCTGCAATGGTGTGCTTTTCTAGACTATTTGTTAGCATTGTTATTCATTTACATTT
>QEAM01000006.1:117195-119891_250
ATCTACTGCCATGGCATTTCTAAACATCCATTCTTCACGTTCTTGATCGAAATATTTTTCAAAGCTTTCATTACATATAG
>QEAM01000008.1:111332-115707_2829
CAAAAAGAATGGATCAATATTGGACAATAAATTCAACTTGTGTGATGATAACGTACTTCTTCACCAACGAGATCAACATA
>QEAM01000010.1:98896-100410_655
TCATCTTAAAAGAGAAAATAAGATTCATTGACCTATTTTTCACAGCATTAAGTTTGGCAGGATGTGTATTAGTTGCGCAT
>QEAM01000013.1:7547-9818_903
CAAGAGATATAAGAATCTGAATGGATTGAAGTATCATGCCAAAGTATCAAATCATGAAATATCCATGGATTCGAAACGTA
>QEAM01000014.1:30044-31822_1048
AGTTGCCGGTAAGTATATTGTATCCTTATATTCTTTTTGAAGACAGCTGACATCAATCTTTCTAAAAATGTAGGAAAGGT
>QEAM01000016.1:27709-29521_1488
CAGAATAGGCACGATATTTTTCTTTCTATTAAGTTCATATTATAAAATGGATGTAAGTCCCATCACTCTTCGAGATCTAC
>QEAM01000019.1:14820-18075_3175
TGATGACTGGTGTATTGCAATTCAAGATGAATACGGACGTATACTCTAAATTAATGAGATATGAGGTTTATATGCAATAG
>QEAM01000019.1:72406-73615_126
GAATAATCACCAAGGTCAATAACATCAACATCGTCATACCCAAAAAATGACAACTCATCGTCGTCATAATCATAAAATAT
>QEAM01000025.1:25303-25872_489
CAACGCTCTTCGCGTATTTCAATATTTTATAAACTATTTGAACGGAATATTACAATATTACCGCTGTAGGTTCTATCTGA
>QEAM01000026.1:21676-24518_1386
AAAATTCGTGATTGTATGAAAAAGTTGTCTAATTACGTGGTGAATATGCCGTGGGATTTTCAAGTTCTTATTCATCATGT
>QEAM01000027.1:46699-53987_5166
TGTGTTATAATTTTACATATGACTTGCTTGTCATATGTAGTTGTTGAATGACGAAATGCTACAAGATGTACAAGCTTCCA
>QEAM01000031.1:39746-41250_1424
CAAGATACTGTTCATAGAATTAGAGGATGGGAGATTGTATCGGATATATCTTCATTTTCTTTAAATAGGTACAAGACTAG
>QEAM01000035.1:28221-29411_868
ATTGTGACGTACTGTTTGCCTACTTCGGTTCCTGATACAGGGGGATTATATAAGATATAAATTAATGAAGGAATAATAAT
>QEAM01000037.1:15493-29534_7564
TGATAATTTTTAATAGGGGGTTTTTCTTCATAGATCGTATTCCTGTCAAGAATATAGATATTCGTAATTTCACGTCGCAG
>QEAM01000050.1:11998-13841_1386
CATCCATACCTCATTCATCTAAAAATTAATCCAAACGCTCATTCATCAATTTATCAATCATTCACCCATTCGTCAATCAT
>QEAM01000050.1:24163-26527_2284
TTATATTATAGTATGTTCCGCTGAATAATACCACCATCATCAATATGATTAAGGCGCAGACTGAGACATATGTGTTATAA
>QEAM01000050.1:24163-26527_762
GAGCAAATATTTGCCGACACTCACGTATATATATATATATATATATTAATAGTCGTGGAAAGCCATCCAGAAAATCCTGT
>QEAM01000050.1:27385-28084_619
GGTTCTTCAAATCAATAGTGGAAATGTATCTCAAGTTGGATCTTTTATTAGTGAAATTGAACCTAGTCAAGATTCCATAG
>QEAM01000052.1:21062-22989_1320
AAGACCTACATGAATAGGATGTGAGAAAGTTCTAGAAGAGTGAAACAGAAATAGGTCAACAGTTAAAAACAAATACTCAT
>QEAM01000056.1:915-1791_0
CATAATCTTATCAAATTAGTCATTATATAGATTGAATTGAGGATCCTGAAAGCCCTGTTTATTCTTCCATAACAGGCGAT
>QEAM01000064.1:67064-67597_453
GTATAATTTTCATTGTTCATATCAATATTCTTTTTGACATTTCTGTCTGTAGCCGTGGATGCTGTTCTCTTGTTTGTCAT
>QEAM01000066.1:23643-27296_2480
TCAGCAAAATATTCAAATGTCAAGTCCTATTATGTCTCGTTTCGATTTATTCTTTGTTATACTGGATGATTGTGACGAGT
>QEAM01000067.1:29441-31426_1143
ACGTGTTGTATGTTAATTTTTTATTCTGTTTGTTCTCTATTGTATCTGTCAATCTATCTGACATGTGTCGAAGCACTCAA
>QEAM01000076.1:38787-43303_2356
TGTCGCATATTTATACAATTTTTACAGCTTTAGCACTAGATTGAATAAACCAACATTGTCCAACATGAATTTACTGCTCG
>QEAM01000084.1:52154-52889_524
TTAACACAACTGATTGCAGAAACTCCAAAATTGTGCTTACATTTTGGGCTTTGTATTTTATGCTGATTTTTTGGCTTTTG
>QEAM01000092.1:29066-32880_1250
GATAAGGATGGATGATTGAATGATTTGACGATAGATAAATTGAATGACAATTCACCAACTGTTTTGAGATGCATGTCATA
>QEAM01000093.1:49810-50961_238
ATTGTGTGAATCCAGTTGTACATATAGTGGATGATTGGCTCTTTCTATCTACTTAACCACTATTGAATCATTTTGGAATT
>QEAM01000099.1:4847-8839_1722
ATGTTGCTATACAGTATAAGAGATTCATTGAGATGGTCAAAACTCAATTTGGTACTACTATAAAGGCAATCCAAACAGAT
>QEAM01000100.1:16294-20835_992
GTTCTTGAAATAGGGTAAGGGATTGTTTTGAAAAACACAAATACAGAGCAACCAAACGAATATCTTCATAAAATCAAGCA
>QEAM01000100.1:297-2496_1375
ACTCAGTAACAGGTATCAATATAATCAAATCGTGGTATATAATATGTATTTTCCTGTGGTGAATCCAATTCCATGTCCAT
>QEAM01000123.1:21018-21777_114
TGGTTTTAAATCCTTGGTACAATTCTTCGAAATATGACCTGAGGTCCAACATCTTGTACATACTAGTAAATTAACTTTTC
>QEAM01000131.1:44611-45857_1166
GAAACAGAAATAGGTCAACAAGTAAAAGCAAATACTCACGGAATGTCAAAGAGTAAATCAAATAAACACTCTTCGTTCAT
>QEAM01000134.1:10107-11977_128
TTTTTCTCCTGATACATGTGAAAGAAAAAGTAAGATTTATACAAGGGGCTATGAGCTTTTACTGCTTATGACAGTTAATG
>QEAM01000136.1:37217-40332_254
TATTTACAATTACAAGGCACACATAGGCATCGATACTATTACTAGGATGTATGAAAACAAAACTATGTGTCGTAAAACCA
>QEAM01000155.1:19199-19792_0
TGCTCAAAGAACAGACAAACATAAGGAGAAACGAAGCAATAGAAAAATGTGAGAAAGAACTGAAAGAAATACATTCAAAC
>QEAM01000166.1:30065-34647_4026
TTATGAATCGTCTCATAACATAAACCCCTCAATTGTCATCAGTTTTCGATCAGTACTACAACCCTGATTTTATATCAATA
>QEAM01000171.1:30221-33195_2016
TAAAACAATGTGCTTGTTCTTTGCGAAAGTGCTGAAAATGATAATCGTTATAGACTCTTATGCATGATTCTTACTTGTAC
>QEAM01000177.1:14728-19668_4392
ATTTCGTAGTTTGGCGTCTTGAATGAGTAACATATCATATCTATTGATACACTATCCTTTATGTAGCTCTGGATTCAAAA
>QEAM01000190.1:20803-21409_264
TGCATGTGTTTATTGGATGTTGTGTTTGAATGTTGTGAAATTGTTCTCTGTTATCAAATGCCTGAATACTAAGACATTTC
>QEAM01000192.1:34646-35299_345
TGACAACTAAGAATGCAACTTTCAAATGGAAGGAAGAACAGGAAATTGCCTTTCGGAAAATTAAACAGATACTAATCAAA
>QEAM01000210.1:2686-4531_508
CATTTTATTTTAGAGCATACCATTCTCTCGTTTACGAAAAATTGAAGACGCTATTCTTGAAGATCAAACTTTGCATAGCA
>QEAM01000216.1:3521-5029_520
AAATATCACCTTAAGTCTTCCTAAACGTCAAGTCAAAAAAAAAAAGGTGATCTTTCAAGGTTAAGGTAAACATGTGGACA
>QEAM01000229.1:21377-23613_0
TATAGAAATATCAATGAATGCGGGATCTGTACAGCACATTCTCTATAAGTCATCTATTCCATCATAGTTGCGTTATATTA
>QEAM01000232.1:18923-23295_123
CGTGCAACGACGCCTCTTCGCTCACTTTGATCTATCATAGTATGATTCTTTGTACTCTTATTATTATTATTAGTATTATT
>QEAM01000234.1:1-2172_1179
ATAGAACATAGATAATACTAACTGTTGGCGAAAATAACATATCTTGAATTTGCCGCTCTTCTTGGTTTACTCTAATCGTA
>QEAM01000235.1:11599-26198_1815
ATATATTTGGTAAATTCGATGCTTTCTGTAAACGAATCCAGAAAGTAGTTGATATGTTTAGCATCATGGAGAAATTCTCC
>QEAM01000251.1:19438-26379_5412
AAAGAGTTCATTCTGACAAAATGATTGAAACAGTTTGGAATATCAATACAATTTGATGATGGCTCTACTCGTGTTGTTAC
>QEAM01000252.1:5996-6929_244
ACGATTCAAAATTGTTTCTGAACAAATTGAGCAAATGTTGGAAGAAACCAACAAGGTCATTGATGAAAACAACTTCATGA
>QEAM01000256.1:3451-6142_2375
GTTTAATTTCCTCGATAGCCCTGATATCTTTGGAGGCTATCAAGAGATCATCTACATATAAAACAATATAGCATTTTCTT
>QEAM01000272.1:7379-10892_1845
CATTCTTTGATTTCTACAGAAAATCGATTGACAAATGTGAGTAACAAAGCAAAAGCTTCTGACACAATAAATCCCACAAT
>QEAM01000276.1:17118-17424_113
CAAAATGTAGCTCTTGTCTCCATAGAATAATTAGTCCTTTAGTATTATAGTTTACTTTGCATCAAATCCGCAACTTACTC
>QEAM01000285.1:932-3639_1764
GTCTTCTCGTAGATACTAAAATACGGGAAAATTTTACAAAATCCATCTACATTGAATGATACCGATGTTAATCGTGCTTT
>QEAM01000316.1:9600-17129_3444
TCATTTTGCAGATCTGAAGCTTAATCTCAAGTTTGAAATTGAAGTTCTTTGTAAAAACATCAAGTTAGATGTCAAGGGTG
>QEAM01000318.1:18163-20577_780
TATGGAAATGAATAAGACTCTACCTTTTACGAGTTTCAAGAAACAACGTACTTTGAGGTTGATAATTGTTGAGAACACAT
>QEAM01000319.1:875-2143_660
TGGGTAACGCTATTCGTGTTGTCTTGATAGTATTTGTTTCATATTTTGCTCCACAGTATAGCTTTCCAAAAAATCATAAA
>QEAM01000338.1:10944-13477_2453
AATCTAGTTTACGTAAATTATCAGAAGATACTGATGGAGACGTTAAATATTTTGCTCAAAGGGCACTCTTGATAGCATAA
>QEAM01000347.1:6136-9358_1764
TTATATACTATGATTAGTACAACACCAATGAGAGGTATCATATTACTATTTCATCCTCGCGTGCTCTCAAAATGACAAAA
>QEAM01000367.1:11204-12581_390
GATAATAGAAAATTGATGACTTCAGAATTATCATTCTATTACGATAAAGAGAACTGGTCAACATATTCGCACACAGCTTG
>QEAM01000367.1:3705-5908_750
ACAAGTTTCTTTCCGATATTAATTTGCAATTTACGTGATACTATGTGGAGATTGTCAGGGTTATTTTCAGAGCAATGAAA
>QEAM01000368.1:6935-9124_625
TAATAAAGTCTCTCAGCTACATTACATAAATTTAGACTGCCTGATATGAACCTGTTACAGACAAAAGATTTTACGTACTC
>QEAM01000378.1:13366-15155_660
ATTTCCTTTACTGGAGGTTTTTTTTTGTGAAAGTCGTGCTCAGTTATCAAACGCTTGAATACTAAAACCTTTCTCTATTA
>QEAM01000380.1:6591-11164_750
TAACTGTACTCCATCGGCATTACCAGCTTCGTTATTGTCATCATTTTCAATATATTTAAAGATTTGGAGTAATTTGTGAC
>QEAM01000388.1:13588-14339_224
GTTTTCTATATCACCCAACTCCTACAACCTTGGACGTATCAGAATAACTCTAATTGCAAAAAATGAAGGAAAAAAAACAA
>QEAM01000408.1:14262-17935_3224
ATAGACATAGATCAGCAGTAGCCATATAATATTAGTCAACTATGCTGCTTACTTGAAAATCCATCATACATGTATATTGC
>QEAM01000421.1:6910-11342_3375
TACAGATATTTCATTTCTGAATGCATCTTGATCGGCATCATTATTAGAAGTGGTAAATGATGGTATAGTACTATCGAAAG
>QEAM01000436.1:2909-6287_0
TATTTCAGCTGAAATCCAGCACTAGTGATTGAATAAAGATCAGCTCATTCTGAAGGAAAAAACAACAGAATGTGTTTATT
>QEAM01000444.1:8202-11344_1968
AATTGCTAATAACAAGAGTGCCAATCCGGTATTCAATTTCAAAAAGAATGTAACGATTGAAAAAAGTAGGGCGTTTCAAA
>QEAM01000474.1:2729-3639_476
CCAGCCATCATAAAACATGATGAAGTTCAAAAGGTAAAGCAATAGCAAAATACTTACATCATCCTCGAAAATATCAAGAT
>QEAM01000478.1:2127-5726_2268
AATATGGTCGAATGAATCTTCTACTTCATACGATTCATCCGTTTTCATTTGAATCATATCGGATTCATCCAAATTCAACT
>QEAM01000497.1:5151-5893_662
CAGGTATGTTTTTATTTTTAGTTTTATTAGTATGATAAGGGTGTCATGAGTGTGTGATTTTAGGTCGTCGATATTGGTGA
>QEAM01000506.1:4026-10969_492
TCCTTGACTTGTGGACTTCTACAACAGTTACCAACTTTGTTAGGAATTTTGCATTGATTTATTTAGAAATAGGATTTGCA
>QEAM01000506.1:616-1439_372
TGTATTTCCATTATTAGACCTTTTGTTATGTGAGTTATCTTTCTTTTGGCCATCATACCATTGGCCAGAATTACATTTTG
>QEAM01000575.1:9332-9952_216
TGAACGAGGAGAATTTATTTGATTTACTCTCTGACATTCCGTGAGTATTTTTTTGTTTGCTGACCTTTTTCTGTTTCTAT
>QEAM01000589.1:542-2217_984
ACTACTTTAATAATGTAAAGGGATCTCCAACTGGTAAATTGTGGATGTTAATATTGGAAAAAGGACTCGCGAAAAATTAC
>QEAM01000616.1:6639-9227_1890
GCAATAACACCCTCTTTGTTAGATCTGTTTATACACTCAGCAATTAGTTGCGTTTCCATAATACTATCTTTAATTTGTCT
>QEAM01000616.1:6639-9227_2394
ATCTCCTCCTGAATTTGGATATCAGTTTCTTCATTACTGAAGAGTTCCTTATAATATTTCATTGCTCTGTTTTGTATTGC
>QEAM01000616.1:6639-9227_252
TCAGGCATGTTTTGTATCTCTTTAGTCATTTTATGTGTCTTCAGTCTTTCAGTTATTTCCCTTAATATTTCGCATTCTGA
>QEAM01000623.1:1274-8143_2684
TTTGGTTCCTTTCTTTGAATTCTACTAATCTGAAGAAAAGTTGTTTTTCCATTTCGAGGTCACTTTCCCACTATCATTAT
>QEAM01000649.1:1-1281_480
TACATATCAAGCGCTGGAGAGTTTCCAATGTGGTAAGTATTCTGATATGTATGACAATTCACATTTAACTAATGATTTCT
>QEAM01000681.1:3945-6281_1638
AATTATATAGTTTGAAATATAACGGAAACGACGCATTCAAAAATCAAAAATGGGACGATGCATTGGAAGCGTATACAAAG
>QEAM01000704.1:2653-5984_2142
GTAGGTAATGCTGATAACTACAAAGTATGGTTGTCTATTAAGGAAAAATACGACAACGAAGGCAAATTATCAAAGAAAGT
>QEAM01000721.1:1669-3978_1488
TCAAATGAGATGAATTGCAAATCTGAATCATAAAGAAAAATCAACCCACCAAATTCACGTTTAAATTGGACTTTACCCGT
>QEAM01000751.1:1-1935_1364
GGATCTTCATGAATAGGGTCTTCAATTTTTCGAAAACGAGAGAATGGTATGCTCTAAATAATAAAATGCTGAATATCAGT
>QEAM01000836.1:2537-3367_125
AACCGGATTATATACAATCTCATTGCGAATTTCATAATATGGTAGAATAAAGTCATCCCACTGTTGATTAGCTTCTTTCT
>QEAM01000836.1:2537-3367_625
TCTTGATAAAACTCTATTTACTTTGAAGATATAAGTAGGCGCAACATCAAATACTAGCGCCAAATCATTGCTACTTACTA
>QEAM01000839.1:1113-2378_264
CAATAGACATGATTGTAGATACCAACAGTGAAAATATGCAAAATCAAATATCCACCCAAAGAGTTATGACAAGTTATCGT
>QEAM01000903.1:24-2387_381
AAAATAGGTATAGTGTACAAAAGGGTCCCAAGCTGGAAATATTAACTAATGATGCATTACAAGAAACTAGTAGAGTTATG
>QEAM01000920.1:1-1820_1739
AAGAATTATTTAAACGCTTACTATGGATATATGAGCAATCGCTTCCGGACAACAAAGGAAGAAGAATTAAAACTTTGTAG
>QEAM01000956.1:1051-2549_1032
GATATATAAGATAAGGTAAGTTTTGGATACTAAAAACTTGCACATCACGCATACTTCTGTATCTTTGATGGATAGACCAT
>QEAM01001086.1:1-1582_630
TGAACTTTCAAAACTTTCATTCAGGAAATTCCATGAACATGTCTTCAATAAATTGAAGAGCCAGTTTGAAAGTCTCACAA
>QEAM01001102.1:1-878_342
ATATGCTAACAAGTTCAGAATCAATCATCCCTTCAAAATAGGTGATTATGTATATTTAAAGACGAAAGGCATATCGGGAT
>QEAM01001102.1:1-878_456
AATCATAAAAGAAATATCACCGGTAGCATTTAAATTATTACTTCCTATCCATATGAAGATTCACCCGGTCTTCCATGTAA
>QEAM01001123.1:114-1310_496
GCAATGCTACCATGAAAATGAGATAGAATTTTATCTGATGTCACTGGTCTATTTGATGACTGATTTAATCTATATACTCG
>QEAM01001132.1:606-962_184
ACAAAGCCTGTCCAATTGAAGACGATGATGAGGTCTGTTTTGAATCCTTTCATAATAAAAACTCTGGAATCATATAAATA
>QEAN01000001.1:11376-14711_3255
TAAGCGCACATCTTTTTCAATCGGAAAAGTGAAACGAGACTTTTAACATGATCATAACCATAGCATTTCAAATAGCATAA
>QEAN01000001.1:116414-117139_258
TAGTGGACACTTAGGACGTTATTAGGAAGGTATTCATTAAATTCATATCAAAAATAGTCTGAACTTTTTGGATGATCAGG
>QEAN01000001.1:119555-126050_3472
CGCATGTCTATAATGCTATTGCCAAAATCTATATAGATACCAATAATAATGCGGAAGCCTTTTTGAAAGAGAACCAATTT
>QEAN01000001.1:99698-101356_1320
CCTTTTGTCGTAAAATAGGGACATCATTACAAAAGTATATAGATAATGAAATGCTGGATGCTATGTTTGGAGTGAGTTAT
>QEAN01000002.1:100426-103039_762
CAAACAGTTGGGGTGAGTGCATGGTTATTTGTATTCGATTTTTATCGATTATTATCATTACAATGATCGAATTTTGTCTC
>QEAN01000002.1:129424-134833_4588
GAGGTTTTTTTTTTTACAAATCGTCAAGTATAATACCTGGAATACCAAAAAGTTTCTTGCCTTGACAAGGATGTTTTCGT
>QEAN01000002.1:160673-166951_4148
GAATCTATCATTTATTGGGACTCTTAATGATAATTGCATGGGCTCAGATAAATGAATTATACCTTACTTTCAGGCAATCA
>QEAN01000002.1:3270-6248_0
TATTTAACTTTAAGCAAATCGCTTATAGCACCGTCTAAACATTGCTTTAATTCCTTATAGCTGACTACTAGTATTGTCTG
>QEAN01000003.1:141708-146469_124
GAACTTATACGTAACAGATACTGTTTACTATTGAACAAAATATGACCAAAACTGTTACTAAAATCATCTCACATCGCGAC
>QEAN01000003.1:34381-41523_6954
TCACACTTATTTTCCCTAAATGGGATTTTTTCTCTGTCTTGTTTGGAGTGTTTATTCTGTCGTACATTTATATTGAAGGA
>QEAN01000004.1:108432-113092_2232
CTAGAGCCTAAGGCTAAGTAGCTAGGCGAAGTAAAGTATAATCAAAATAATAATATTATGAAACGCGGAAACCATAAATA
>QEAN01000004.1:120998-123753_0
TAGTAGTTCAAACCACGAAATAAAAATGCAGACATTGAATTTTCATTATATAGCAATAAGGTTTCCAACAGGTGACAGCA
>QEAN01000004.1:133166-138867_4551
ATAAAGGCACATATTCAAGCTATTTCAACCTTAACAAACATACATAATGACCGAATACTTTGTATGGTTGGACCATTGTA
>QEAN01000004.1:1879-5985_1464
GTACGAAACTACGGTGCTGATGATATTAGCATTGAGTTACTCAAATTACAAACATAAAAAAGCTTAAAATACCTGACAAC
>QEAN01000004.1:45339-48181_1512
AAATAGGAAAGCATCTCATACCTAGTTGTATACTCCATATGTTACGAGGATCGATGTATTTCATGATTCCATTTTGTATA
>QEAN01000004.1:72666-74026_128
ATTGTGTGGTAATTCTATCTCATAAGCTACATTATTTATCTTCCGTTTGATTAGATACGGGCCTATCCACTTATAATCTA
>QEAN01000005.1:86592-87386_0
TACACTTCACCAATCAATCCATACTTCTCTTTGTAAATACCATCCAAGAACTTTCTAATATCCTTGTTTTTGACTGTAGT
>QEAN01000006.1:19334-24449_1353
ATATTAGTTTTTACGGCTTTTCTATTTGTTACTAGTGTTGGTACTATTTTTTATACAGATGACATGTTAGCACGGGTACC
>QEAN01000006.1:19334-24449_4059
ATTTACCGGATATATACAACACGCAAACGGTTTGATGCATTACAATCATCATGTTCTTATCAAATAAGTTGGTTTCCATA
>QEAN01000006.1:30694-37662_738
GTTATAGATACAGTATGAGCCGATCATATTTTGTCTTTTAAACGGCCACGAATATTGCTAAATTTGCTAAAATCTAGGAT
>QEAN01000006.1:5301-6913_1152
GAACCACCTTTTTATGACATCAAATCCAATGAAACATTGGTCAATTTGTATACAAAGGTATGTTTAGTGATACTGTATCG
>QEAN01000007.1:23871-24921_366
AATCAATCTAGTCTTTGTAGATACCAGAAGCAAATTCCTAAAAAACAAATCCCCTACACGGTATCAAGGTTTGATATTTA
>QEAN01000007.1:96523-103951_4428
CAAGTTTTTCCACCATATAACTTTCTGCGGATTCATCAGTGTATTTAAAAATTAACACAATCTCCTCCTCCTTTTCTTTA
>QEAN01000008.1:36117-36669_0
TGCAGGCCATAACTATAAAAGCAAATCATAATGTATTGTCTTTCAATTATAATCTTATTGTCACAAACGTGACGGTTGTG
>QEAN01000008.1:37707-38159_372
GATGAAACTCATGTCCAAGTTTTAAATAGACAAAAAGCTGGTCAATAATAGCATCAATGTGTAAAGAAATTAGGCGATGA
>QEAN01000008.1:66364-69986_2583
TGGTATCTTAAAGCAATTCTGAATCAAATTCTTTGCTTGCAAAGAGATGTGCTTCCAAAATGGTTCTATGAAAGTGTATT
>QEAN01000008.1:66364-69986_2706
GTAGAATGGTTGAAATCCACACAATATGGTGTACAATACACAACCTAATGACCATATATCTACTTCAAAATTGTATCGTT
>QEAN01000008.1:70610-71276_586
AGTGCATCAAACTATATAACATAGAACAAGTATGTCATTTACATGTTTTCTGGATGACGCATGCATCATGCAATAAATGA
>QEAN01000008.1:97097-99190_756
GTATATATATATATATATAGAAAATGATATCAACCGAAAAGAAAATGGAGCAGTCTCGTTTGGATACCCTCATGGAAGCA
>QEAN01000009.1:110864-113544_1488
TCAAACTTGTTTACAAGCACTTGAAGTATTTTAGAATTAAACACCTCATCATTCTGCTCTTCTTCAGCATTCTTACAAAC
>QEAN01000009.1:116072-118804_1905
TGAGTAATGAAATCTATACAGTGAAATTAAAACATTGCGTTGATTACCTTATCTTTCACCTTGTCGATTTCTGCAGCTAT
>QEAN01000009.1:40582-41366_118
CGATGAATTGTAAACATTCGTTGCACATTATTAACGAATATCAACCCAATCATATAATATTTAGTCCGAGAAGTTAGCCA
>QEAN01000009.1:85133-86726_635
TAGTCATTATATAAATTGAATTGAGGATTTATCTATACGTGCATATACAACAAACGGGACCATGAAGTTGTAGAGAACAG
>QEAN01000010.1:101405-104645_2032
TCACTATTGAAAAGTTGTCTTGTGTCTTTGCTGATTCGTCAAAACGAAATAGGATCAAAAACGTTGAAAGGATATTTTGT
>QEAN01000010.1:101405-104645_2286
AGGACAATATGGACTCTATTCAATTCTTTGAATTGATCCATGTTGCTGATTTGGTACAACAGATGATTGATGTGTATTAT
>QEAN01000010.1:101405-104645_2794
TCATTTAACAATGGCACAGGTTCAGGAAATTGATTTTCTTGGCATTTTGTAGAGTCATTATCAAGAACATCAAAAGACAT
>QEAN01000010.1:79913-83490_500
ATTATGTAATCGAACACCCACGATCTTTTTTCTATCATCTAGTATCGTTGGAACTTCAGACTTATTATGTACTATTGTTC
>QEAN01000010.1:93686-98265_375
ATCACCATCAGCATGGAAAAAATTTCGAAGGATCTATGTTGCATTTATAAGCTAAAAAATTCGATTGTGACATCAGGATA
>QEAN01000012.1:102246-103746_390
AAGTTGAGCTACTCATACATCTATAACTGTTGCTTTTTGTCAACGCATGAAATTAACATCAGGACTAGAAAATTAGGTTA
>QEAN01000012.1:105920-107584_924
TCTATGAGCTAGATAGGTTGGTTCACTCCTTGTATTGATCTCTGATAGAGTTTTTTTATGTTATTCTTAAACATGGAATG
>QEAN01000012.1:11497-13476_1016
CATTATTCCGACAATTGAAAAAGTTAGAAAAGAATCTGAAAACATTGGAACAGTACGAGTCCAATTCTAAATGGAAGGAT
>QEAN01000012.1:95617-98965_0
TATTCTAAATATAAATAGACATTATTATACCGGTTGTGTATATCACGTTCTGTCTTACCTTCCCTGCAACTCTATATTGC
>QEAN01000013.1:7884-13746_0
CATTCAGTTGGTATTCTGTTCGAAAATTTCTTGAATTTGGCTACATAAAATCCATCCATGTTATGCACATGAGGATAAAA
>QEAN01000013.1:7884-13746_2604
TGTGTTAGTATACACTATATATTGGCAAAGTTTGGGATCATGGTTGATGATTATCCAACACTTTGCCCTTTTATGATATT
>QEAN01000013.1:7884-13746_3100
TCTCAAAACCTTTTGTACTCTCATAACGTTATATTGTTGAATAGAAGAGAGCTTAGTTCAACATTAATCAAGTCATCCAC
>QEAN01000013.1:81024-84799_3596
AAAATACCTCAATGACAACGAGCAGCCTCCTGAGTAATCTAAATAATATTAGTAGCTCTAATCCAACAAGTAATAGTTTA
>QEAN01000014.1:32731-37312_1708
AAAGTTAGAATCAGATTTATCAGATAAACAGAATAAGATGTGAGTCTGTACTTAATTTCTTCTTGCCAGAGACCTTGTGA
>QEAN01000015.1:33623-48044_3751
TCCATTCTTGAAAAGGTACAAGTGCCATCTCGATTGTTGATAACCCAATGACATGAATAACTATAATCCAAGAATAATAA
>QEAN01000015.1:48165-61926_4148
TCATATTCCATCATCTTTTTCATGAATTGAGAATCGCTAAGAAGCTTTTTTGAATTGTCCCAATCCGGTTTGACTTTAAA
>QEAN01000015.1:48165-61926_7564
GGATTCCAGAGTTTAATCAGTTGATCTGATACAAAAGCCAAAAAAAAAATTGGCCGATGAAATCCATTAAAGGATACTTA
>QEAN01000017.1:17845-33570_12078
TACTTTTATCCAAATGGACAACTCATTTGGAGAAATCTGGTATAAGATCCAAAGTAGATTTAGCTATTTCCGAGTATCTT
>QEAN01000017.1:58684-62857_1000
TCTTCAATTTCTTGTTTCAGTTTGGTGATTTTGGATTGTTTGATTGCATCATCATATAAATTCAAGAGGTCAGAGTCATC
>QEAN01000018.1:28556-32501_1875
TATTTGCGAGTTATCGATACTAGGGAACAATCCTAGTCGATACTCGCCTTTTATACGTATTGCTTATGTAATATATAATA
>QEAN01000019.1:61358-62062_125
ATCATTGAGTCTATTCTGTTTGCAAGATTATGCACAAAACTCTCCTATTTATACCAATGGCTTTACATTTCTAGTCATAC
>QEAN01000019.1:71246-72541_1215
ATGAGAAATGAACATGAAGATTGGTAACCCACATCACTATAACCTCACTTGTAAACTAGTCTACATCTAATTTTCTTTGA
>QEAN01000020.1:41253-42569_372
ACATATGTTGTACATGATCCAAGAGTTAAAGCATTGGAGGGTTTCATATTACAAAACAAACACGTTCAAGATAATAATGG
>QEAN01000020.1:44378-46053_1595
GTAAGTGACTATCATCAAATTTTCATTGCACATCGTGCGAAAGTATAGCATGTGAAAATAACACTGAGATTCTATAGTAA
>QEAN01000020.1:55465-56013_0
TATTTGGCAAAAGCATATGATATATTTGGTACTAATAATAACCTTAATACATTCGCTACCGGAAACAGTTCAAAAGCCGT
>QEAN01000022.1:34322-35704_131
CAAAATCCAGAATTGAAAAAAGAAAGACTAGAAAAAAATGTACCAAGGACAATAGAGAACACTAGGGAATATGATGAGAC
>QEAN01000022.1:59733-65499_372
AGACCATAAAAACTCCATTTATTCTAAAAAAGAATTCTTGAGACTGTTAGTCTGGAGCAAAGAATGATGATTTCAGGAGA
>QEAN01000023.1:10509-15035_2852
ACAATGTACTATACGACACTAGAATTATTAAGTACAATTATTTGGCTCAACAGAGAAAAGAATTCACAAGCCAGATGATC
>QEAN01000023.1:10509-15035_744
TGCAGTAGCATAAATATGCTCACAGTTACTCGTACAGATGTATAACACCAAACTATTGAAACAAGAAGAAAATTATGACA
>QEAN01000023.1:20713-25076_2460
TAATGATGTTTGTGTTTGCTAGTATCCGTCTGAAGTTGACGTCATGTGATATGTTCAATAACAGTTGTAACGATAAATTT
>QEAN01000023.1:20713-25076_3444
TTTCATAGAGTAACTCTATATATGAATCTACATTATCAAGACTAGCCTCCTATCAGACTGTGTTAAGTAAGATGTTGAGT
>QEAN01000023.1:71649-72683_240
ATTTGATCTGTCAACTCAAAGATCTGCAATATGATATTAGTTTGCTATTGGATGGTGGATATTTATAGATGGTATGCGTA
>QEAN01000024.1:55668-57896_1270
GTAAACATTACATATGATAATAAGAGCATGCAACTCCAGATATAAATATAACAGCTCCCTAACATACATCCTAACTCTGT
>QEAN01000025.1:24768-26199_1107
TAAGACAAGTTACCTCCTGGTGGGTTCATTTCTCTTCCTATAATTTGGTATACACATATTAAATGACCATAAAATGTAGA
>QEAN01000026.1:73802-78400_1968
ATTGGGTGAGCTACTTATATATTTTTCGAAATAATCTCATCAGGTGTCTGAAATTCTGTAGCCATTCATAGATATGTTGA
>QEAN01000027.1:7511-8339_125
CAGCTTCATTTCTGATATTTCCTTGTCGACATCTTCCATGAATTGAACAATGAAATCCACCAGTTTATGTTTATACATTT
>QEAN01000027.1:84874-87227_508
TTGTATCCACCGTATGATTTTCGTAGTCCATGAAGGAAATATATCATTCTTCTCGAGTATGAACAAGATAAATTTAGCAA
>QEAN01000028.1:13191-17557_3444
TAGTCAAAGTTAAAGACTCTGGACCAATGTAGAATATGGTATAATCATTTATACTCGAGTTCTCCTTCAATACATATTGC
>QEAN01000028.1:67862-70436_2375
AATATATCTTTTCTGACGGAAATGTGAGTTTTCGTTGCATTGAAATTTGGTATTGATTGTTTTGAACGCATCGTGTTGTA
>QEAN01000029.1:20751-23135_768
ATCAAGTCGATAATCGGGTCCATAATACTGAAAGTAATCGTTATATGGAATTTCTAAGGACGGATATAATGTTAATAGAG
>QEAN01000029.1:48419-53078_2852
GGTTTCACCTTGTCAACTAGAGTGTTGGCATCTAATATTTCCTGACTATATAGATTAAGAATTTTCAAGAATTCAGTGTA
>QEAN01000030.1:17321-20938_508
AATAAACTTACTTCAGAATCATTGATTAGACAAGAACACAATGCCACCATCTGACAAACTTCCAAGTCCATAAAAACATT
>QEAN01000030.1:37648-40257_2413
ACGCGACATATACTTTATCATATGCTCACACGTATGAGGAATATGTAAGCATACATTTAGGATAATACATAATATGCACA
>QEAN01000030.1:61042-63451_1040
AGAGGACAAATTTCTGCTGATGTACTTTATACTGAAACTCAAAATACATCCATTTGGATCCGGGAAATGTATTATATTTG
>QEAN01000031.1:1-1470_508
CCTCATACGTCCGTTTACGTGTTTGGAGTATATTATTCGTATGTCTAGAAGTGTATATACATATTAACATATATTGAAGG
>QEAN01000031.1:75965-83404_2460
CTGCTTCACAGTCTTTTGCACTCTAATTTAATAAATAATTTATAAGAAGCGGAATAGTTCTGGACTGATACAGACTTATC
>QEAN01000032.1:58026-59451_738
AGTATTGGTTATCGATTGATTGAAGATTAGTAAGATTTGCTGATGACAAGTTGGTAAATGACGAATAATGAGTGAGTTCA
>QEAN01000033.1:66171-69088_2108
TCCAAGGCTTCTGTAAGAATTTTATATGCTCCTAAGAAAGGAATTGAAAAGTCATTGCAAAATGCGGTTAATTAGTAACA
>QEAN01000033.1:70035-74489_1375
TAAGTGGACGAGTAGTTTAGGAAATTATACTACCGTAGCATCTGTAGTAGCATAGTAATATAGTACTAAATATATAGTCC
>QEAN01000033.1:77004-82131_1984
CTTTTAATAATCTCACCTTTTAATGAATTTACTGAAGCCTTCAAGTTACGAATCAATGCTTCGTTCTCACTTTTAGCAGT
>QEAN01000034.1:457-3336_1920
GTGCTGTTACGACTTTTACTAATATTGGATGTAAAATGATCAAGAATCATGGCGTCTTCATCATCATCATCAATAACAAT
>QEAN01000035.1:11509-13598_1008
TTGTGTGTAGATTAGTTTGGACGTATGTCGTAGCATTTGGTAGTTTTTAATGATGGTTTTTGTAGATTTAGCGTTTTTGA
>QEAN01000036.1:4880-6841_1881
GATTCTGGGTATACGGATGAGGGTCAACATTTTAAATATCATCGATTAGATATAATAAGGTCTTTGGTGCTATATTGTAA
>QEAN01000037.1:20340-24462_3198
GAAAAAATGAATGATCAATTTGAAACAGATTAAGTTGATTACAGACTCACATCCTCGTAAGGTCCATATACAACATAGAC
>QEAN01000037.1:31891-35704_500
ATAGTAACATAAGTTTTGATGATAATATAGTTTCGTACAATGAAGCCGTTCCAACCAATCCTGTAAGTAAGTATGCCAAT
>QEAN01000037.1:36965-39875_2830
AGTGATTCACTGTTCTATACTCAGATATCATAATAATAACTAAAGACTATCCAATCCTGTAGCCGACTTTCATTCTCTAA
>QEAN01000037.1:46953-51180_3294
TATCTCTGACAGCTTAGATTCATCTAGAATTTTGTCGAAAATTAGCATTCATAGCAAGATCAGATAAATTTCATGCAAGC
>QEAN01000037.1:5267-5618_91
AATTTAGTTTGCTTCATGTTGTATACACAATTGATTCGTTTCTGAGAGTTTAGTTTTGAGACGTACTGATTTTGACGACA
>QEAN01000037.1:62483-64618_1290
TCGTTACTAATTCATTTGTGAACTGATTTTACATTTCTAGACATACAACGAATTATCGAACCAAACGCCATTCACTAATC
>QEAN01000038.1:39174-46382_3658
GGGATTACATTTTTTTGACTACAGATTAAGTTTTTCTAAATTTTCTTTCATGCCTTTCATTCCAGACACGTCACGTCATT
>QEAN01000038.1:55991-61896_3172
AGGTTCACGAAAGATCTATAGATTCCGACTTTTTGATTATGGTGTTGAAAGAATTGCTAAAGATCAGGTACTACATTTAA
>QEAN01000038.1:55991-61896_5124
GATTTCCTTTTCTACTATTTCTTATCTGGCAAAACGCTGAGTGAGTGTACTTCAAAACAGTTTTTTTCAATGGAAATGTA
>QEAN01000038.1:62256-69847_4636
GAAATACATATGTCATGTGTATGTCTTGGATTGTTTATACCTCTCCAAAATTTAAAACTAGACAAGTGGCAATCTATACG
>QEAN01000038.1:74207-76244_786
ATATGATGCCTACATGGATCAGGAGAATAGAGTCAATAGAAAAAAAATAGTTGATACTCGTATTCATGCCCTAGTTTATT
>QEAN01000039.1:11186-13666_1143
CTAGTACAGCTGTTTGCAAACCTCCGAAATAGTACTTACATTTTTGGTTTTTTCTTTGTTTTACAGTTTTCTTGGACTTT
>QEAN01000039.1:20875-22103_896
AATGCATAAATGAAGAATAAATGAATAAATAGAAGGAGAACGCCAAAGAAACCGACTACTTTTACCATTTGACCTATACC
>QEAN01000040.1:42528-45568_868
AGCCATTAAAGTATGATGCTGTGCATCAATTTTGTGTCTCATCTCTGGTCTGATTGAAATGAATAATCTTTTCAATACTA
>QEAN01000040.1:49356-50185_125
ATTATCATCATTCAATAGTCCTCTTCCAAATGTGTCTGGTCCGATTCTATCAAAAGGTACATATTACTAAGCTATTAAGT
>QEAN01000040.1:69525-71945_1364
TAAGTTTGGAGAGAACCGGTCAAAAGATTTCAAAGCCTGAGTATTCTTTGTTGATTTCTTATCAAATGTTTTGTCGTAAT
>QEAN01000041.1:66869-68375_0
TAGAACACCCTAATGCGACAATTTAAATGTATAATAATAACAGTAAGTTCTGGCTCCAATCCATATATATACAACACACG
>QEAN01000042.1:38911-43188_3014
TTTGGCTGGTATGTCCCAAGATAAGAATAAAATAGAGTCAAGAAAGGCATTTATGAAGATAAAAGAAAATGGTCTGCTTT
>QEAN01000044.1:10432-10795_95
TACAATGGTGTCTGATAAAAAGTTGTTTTTGGCTGCCTATGGTTTGAATGCATGATAGTTTGTAATCTAGTTTTTGTTTG
>QEAN01000048.1:22819-27068_3567
AATCCTAGTTGACAATGTCCATCAACTTACGACAAAATTGCTGGACTGGAGTTTATAATTAATCTTTTCTACCAATTTGA
>QEAN01000049.1:31876-33712_1756
GACTTGCACCTTGAGTCAAAGATTGATAATGAGTGAGTTTGAGTTTTAGAAATTACAGAAAGATTATTCCTCAAACTCAT
>QEAN01000050.1:1-1485_128
GTGAGTATTTGCTTTTACTTGTTGACCTATTGCTATTTCAGTCTTAGAACCTTATCTCACATCATATTCATATAGGTCTT
>QEAN01000051.1:34103-39977_992
GTTAGGTATGTTACATTGGACACTTTTTTGCCAGCCTGGAAATATATAATATAATATATACAGATAATGGAAGAGTCGTG
>QEAN01000052.1:71278-73482_125
GTGTCAGCCAATATCATTCCAATACTGTAAGTTATTTTTAAGGATTCTCTCTTTCTTTTGTGATATGAACGATAACTGCA
>QEAN01000057.1:37425-39693_2064
ACAATCTGCTTGATCTAGTTAGAACGAAGAATATACCAGTCAACTATCCATTTGATATATTCGTAAGTCAATTGATCCAA
>QEAN01000057.1:53025-55188_0
TGGAATGGATTGGTAGCTATATATACGTATATGTGATATATCGATGCAATTTTAAGCTAACAGTGCAAGCATCAAATAGA
>QEAN01000057.1:9237-15568_5289
TAGTAACTCTAGAAACTGTCAAAAAAAACTCTCTTGTTTGGCCGCAAAACTGTGTTTATGTTTTGCATATCTCATGTTTT
>QEAN01000059.1:15316-20027_2440
TTCGTATCAGAGTTAAATGGGATTTCAAAGACTTTGGGATACTTATCTCCTAGCTATTTGCATTTTTGAATTAGTTGATG
>QEAN01000059.1:15316-20027_4392
GGTTATGTTAAAATGATGATACAGGATCTTGATGCAAGCAAACTAGAAAGAGTGTACATACAATATCAAGTTTTTTTGCC
>QEAN01000065.1:29823-31398_125
CATTGTGAATGTGGTACCATTGCTTATCTAAACTACTATAAAGTAGTTTAATTCCAAGCCAAGAAGCCATAATACATTAC
>QEAN01000068.1:17683-18123_240
AAAACATGAAAACACTGCAGATATCAAAAGCAGATCAAAAACTACTTGAGGATCCGATAGGTGAAAGTGAAATCAAAAAT
>QEAN01000071.1:17437-23392_3813
AGTTAAAGTGGTTATCTATATTGGACTTACTGTATGCATAATCACGTAATTTCGTTGTAAGTGAAGTGCAAAATGAAGGA
>QEAN01000071.1:4006-6638_2048
AATGTGGATGGACGTTGTTTTGTTCACTCTGTGAGTGAAACATGTATGTTTTAATGATTTTTCCAAAAGATGTAATCAGT
>QEAN01000073.1:27895-29287_396
TATTTGACTTTGAGCGAGTATAAGGATTTGGCCAGTTTCACTATCTTTGCGAAATAAAGGTATCTTTTCCAAAATAAAAC
>QEAN01000074.1:20063-24419_1476
TCGTACCGAGCAACTCATATTTACTTCTACTGATGGATTATCAATAATCTCCAAACCTAATATTCGCAAATTATTCGTAA
>QEAN01000076.1:22061-23682_1541
TGAAACTGAAATAGGTCAACAAGTGAAAAAAATACTCACAGAATGTCAAAGAGTAAATCCAATAAATACTCCTCGCTCAT
>QEAN01000076.1:22061-23682_839
TTTTCTTCGCATATAAATATATCTCTGCATTGTTAAGAAAAGGAATTACAACTATCATTACAACGGGGCACTCTATCTTG
>QEAN01000078.1:43676-44502_746
GCTGAGTAGGTTTTGTATATCTCCATATTATATTGATCTCTGATAGTTATCCGTTTTCTACACGACATGGAATTAAATGA
>QEAN01000079.1:21669-25017_3268
TAATAGTAAATGTTAAATTGACTTTGCAAATTAAAGATATCCCATTCTTTCCCGTTCGTGAACTTACTTGCAGCAAGTGA
>QEAN01000079.1:21669-25017_504
TCAGATCACGATATTTTCAGTTGAATCCCTGATGTTTCATCAAAATTACTCTTGTTCCATGCTAACATTTATTCATCATC
>QEAN01000079.1:56300-62142_1230
AATGACAAAACTGACTGCATATATGCTCGTATTTGGATTCTTCTTCTTCACATTTATTAGATCTGCTATTGAAGGTACAA
>QEAN01000081.1:27857-29338_256
GAATCAACTTCAGAAAGTATGTATCAAAGATATTCCATATGCGTTTTGGAATCCTAACTTTGGTTAGGATTTTCAATGAC
>QEAN01000082.1:2781-6313_2108
TTTTTCCGTAATTCCCAAAACATTGACATCAAATTTCTCAGCAAAACTTTTGAATGTCGCCATTCTCAATGATGACAAAT
>QEAN01000082.1:44057-48665_3198
AAGTTCTTGATGAGACCCATGAAGAAGATTGCTGGTAAAACCAATATGAAAGTCCAATAAAACTTACTGGATACTTTTTA
>QEAN01000084.1:34751-36623_0
TACTAAATGATTTCAGATGCGAACGTTATTAGGAAACGAACCGAAAATAAAACTAACTTGTGTAACAAGGATCTTACATC
>QEAN01000085.1:33338-34983_1565
TGACATAATTTCAAAGATAATGCAGTATATGGGTTTATGCATTCAAATTCAAGACTGTTCGTATCTAGAATAGTGGCCAT
>QEAN01000085.1:351-3449_1386
GGATACTTCAAAGTTAGTTGTGTTACTCTAACAACGTTCACAGATTTTTTTACTCTGAAATATATTAGGGAGAAGTGCAA
>QEAN01000086.1:1461-3125_1452
TTTCATAACAAGATAATATAGGTGTCGTTATTCTGAACAGCAATTCACAAATGGTCCATGGTAAAACCATTCAAAATGGA
>QEAN01000088.1:1095-3772_2597
CAGGGGATTTTGTGAAATCCAGAGTTCTTAATATGAATGTCATACTTTTGTCAAATACGAATGAGATTATTCAGAGATAG
>QEAN01000088.1:12091-17822_2460
CTCGACTATCAGCCTTCTGGAAACTATCCTCAAACGTGATCATTATCACCTTATTCTTTAAATATAAAAACTAAGAGTTA
>QEAN01000088.1:27942-29170_0
TGCATGCACCTTTTCCTACTATAGAACATCACAGCACTCTCAATAATAACAAAGACACTATGTATTCTTATATCTGAAAA
>QEAN01000088.1:36517-38814_2217
CATGTACATGTACAATTTTCATATGTTCGATTAACTGATGACGTAGAAACATACTCTTCATATGTCATGTCAGTATCCAT
>QEAN01000088.1:41327-44003_2356
TTATACTGAGAGAATACATTTCTTTCATCGGTAAGTGATTTGATAAATATAGTGACTTTTTAAGGGGGGTCAGAATCACA
>QEAN01000089.1:8624-13171_3625
TGACTGAGAAGCTCACTTAAATGTTCTACAATAACAATGTAAGTTATTGATTGATGTTTGATGGATGGATGTTTCACATG
>QEAN01000092.1:29988-30399_111
CTTGATATAGACTGTCATCGTTTTCTTCAGTGGAATTGTTGGTATGCGATTGATTTCAGCAAATATTTTACTCATAAAAG
>QEAN01000092.1:49622-50853_256
TCAACATGCCTGATTGTCTCTATTGTCATAGGGGTCAAAGGAAATATAGTTATAAAGAAATATAGAAATAAGAGCACCAA
>QEAN01000092.1:639-5408_2232
TCATTTCCTGTTTTGTAAGATTGTATACTCGAATTTCCCGTTGAAACTAGAATGTTACAAGAACAAATGTTAGTCGACAA
>QEAN01000093.1:18175-21132_126
ATAAAACAGAAGGTATGTACTAGTCTATGCATGAGAGTATTCATGATTTCATCATTGTAAAATCTGCTATTCTCTGGTGT
>QEAN01000094.1:35554-39304_1476
TCTTGTTGGAGGATTCTTTGGTCTCTTTTAACTTTTGTAACAAATCCAAATGCTCTTTTCGTAATTGAGCATAAAGTTTG
>QEAN01000096.1:41872-45695_2394
AGATGATTTCAAGTTTGGCTAATTTGACATAGATGGGATCATTGTATTTGCAAAAGAAGACCTTCATGTCGTTTTTTATG
>QEAN01000096.1:45997-47271_709
AACTTCTACCAAGATCTCAAATTGAAAAAGAAATATGCCTACATTATCTACAAGATGAATGACGAAGCAACCGAAATTGT
>QEAN01000097.1:509-2097_504
ACCAACGGTATAAATAGGAGAGCTTTGCGCATAATTTTGCAAACAGAATAGAACCAATTTAGTCAATCAATTTATTCATC
>QEAN01000098.1:31656-34378_1638
TCGATAATATTTTTTCGATTGTCTTTAAATCACCTTTGGCTCCTGCTTTGAACAATTCTTTCGTTTCTATATTTGCGGTA
>QEAN01000098.1:42977-46184_3127
CAACAGTTTATGAAGAAGAAATCCATTTACGCCAAGAGTGTATGATACCAATAGAAGAACATCATCCTAATGTTTTATAG
>QEAN01000100.1:46004-51680_1098
AAAAAAAAGAAGGGACGCAGAAGAAGCTAGAAAAAAGGACAATTTAGCCAAAATCTTGAAGGAAATGAGAATAAATTCAG
>QEAN01000102.1:525-3061_2080
TATGTGTATCAGGATTAATGATTTGAAAACGATCTAATTCGTATTAGTTATCATGGGATAGTGACTAGAAACAGGTTAGG
>QEAN01000103.1:25579-30622_2750
TCAAATTGGCCTTGTTCTTTTGTATATCCGAGAATTGAAGACTTTGTGGTTGATAGAATGCAAGTAGTCTTTTTAGAAAT
>QEAN01000104.1:36944-39320_2048
ATTGTAATAGGACATGATTTGATATTGAATTGAAGGATGATTTGAATGATTGGTCGTGTTAATGCAAGCTTTTGTAGCCA
>QEAN01000104.1:39626-41578_1625
TTTCTTGATAATATTGTAAATCAGATCCAATACTCTCTTGCCAAATTACACCACGTTTTGTCCCCAATTCCACTAATTTA
>QEAN01000104.1:45896-47074_1098
ACTGGAATGGCTATTGCATAGACTTGATTCACTAGAAATATCAACTCAATTAGATAGAAGACTCTATTCATATCCATCAT
>QEAN01000105.1:12840-14528_1608
GGTCTTCTGTTTCGTTGGTCATAGATAGTGTAAAAATTAATTTGATGAACAAAATGTTCGTCAACATTGGTATGCTGTAA
>QEAN01000105.1:24816-28458_369
TTGCAATCTAGTGTAATCATTATTTTTACTCTCAATCACAAGACATGACGATAGGAAAGATCTTTACTAGCAACAACTTG
>QEAN01000106.1:47666-50856_250
ACATGAGTGGAGATAAACTATACGTCATTCTAAAATTTTCCATAAATTGGTTACTTTGAGACGTAAGAGGAACTGTAGAT
>QEAN01000107.1:10235-10576_131
ACGTTGATATCAAATTTCGTGAACTGGCAAGTCTTACTGTGATGAAAATTAGGCAAATCACTCTTCTTGAAATATGTTTT
>QEAN01000109.1:44875-48273_1599
TATAAAAACATAGTTGATTCTCGCATTTGACCACATATACAAGTCAATTGAAAAGAAAAGTGCCATTAGAATCGGGATTC
>QEAN01000113.1:16641-21801_2232
TTGAAATTCAAGTCATTACAATTAGACACTTTGCCAAAAGTGTAATACGCAAAGAAACTTACGAATATTCTTCGCTCATG
>QEAN01000116.1:14336-19679_5166
AATGGTAGTAATAATGGACCATTTAAATTATCATTTAACGAATTCTTATTGGCTGTTTTGAGTCAGAGTATCTTCGTGGC
>QEAN01000117.1:30376-34678_2875
ACATGACCAATGTTCTCTTGTAAAGAAAAATTTACTCAAAATAGAAAAACAAGACGTACCGCCACAAACTTGATATGACA
>QEAN01000118.1:15943-19706_1230
GTATGCGCCATTATGGAGTTTCCGCTTTTCTTTATTGTATTGCATGCGACACGAGTAAATTTACAAATACTAATTTTATA
>QEAN01000125.1:23221-25074_127
TCATCGCGAAATAGTTAAATTGATTGGGTATTAGGAAAATGGAAGCTTGATTCAGTTCATTCATTCTGTATTTTGTACCT
>QEAN01000125.1:23221-25074_254
ACTATTTTATTAATAGATATTATTAGTCACAATACATCCAATTCCACGGCTCTCAAACGTGACAAGGAAAGTTTGAAAGG
>QEAN01000125.1:46367-47273_118
ATTCGATGTACGTTACTTATTCATGTCTACATCAAACTTCTTACTTCTTACGACCTGCTTGTTGATCAAATAGAAAAAGT
>QEAN01000126.1:16143-18815_2232
TTCAACAATTTAGATGACCATCATAATGACAGTAATACAAGTAGTCATCATAACCAAAATTCTGGACCTTATCAACACCA
>QEAN01000126.1:19537-20749_126
TCAAATCCGTACTGATTTTGGATGATGAAATCGCAGAAATAGATAAAAAAGTGACATATACATGTACGTTGTTGCATACT
>QEAN01000126.1:43645-45483_378
TGGAGACAATCCAATTTCCAGAATTCAATTGGTGTATGTAGGTACCTAGTTTATGTTTATCTTTACGTAATTGATGATAG
>QEAN01000126.1:6623-8527_786
GTATACCAAATCCTTCCAATTCTTTTTCAATGACTCGTTTATCAGTCAATGGTTTGAGAACGTCCAATACAATAAAGATT
>QEAN01000127.1:19343-29200_1476
AAATTAGTATTACATGGCATTTACAATATCGCGATGAAAGCAAAGAGAATTGTAATATATTCTTGCTTGCTGTACTCTCC
>QEAN01000128.1:4406-7601_2625
TGTTTCAATTTTTTTGATTCTTGATAACCAAACCGCGAAAATAGGACTTGCATAAGTCAATGCAACAGCATTGTTGATTT
>QEAN01000130.1:22308-24925_1905
CACATCATATTTACATACGACCTTGCATCTGTATGTCGAAAATAGTCAGATACAGTATGAATAAGAGATGAAACATACTT
>QEAN01000130.1:6100-10177_1625
ATCTAGGTATAAATTGTAGTGTTAGATGACTTATTATGAAATGACGCATGTTATTGCAACTTCCACCGATTTAGAACGTA
>QEAN01000131.1:34336-34941_264
GTTGTTTGTGGTCTTTTGAATAATTAAAAAAAAAATTGTGTTTTGAGTTTGATGTCGGTGAATGTAGCTAGTTGCCACTC
>QEAN01000132.1:18010-24065_1586
ATACTGGATGTGATGAAAATGGATTGGACTGTGAAGGCAAAATATGAAATCATGATGATTCTAGTGGATAAAATTGGAAT
>QEAN01000132.1:33069-36116_248
GGAATCATTACATAGGAGTATGTTCTCATTTTCCACATCCGCACAATTGACTTGAAATTCTTGCAATTTATGTTCAAATA
>QEAN01000132.1:36386-38349_669
AATCGATATCTAGTCAGAGACAAAGAATTTGAAGATAACTTTAAAGCAATCTTGGACAAAATTCGGCCGAAAAAGACAAA
>QEAN01000133.1:40914-46048_2232
TAAGACTTTTCCTTTCTAACCATTATTACATCCGATAACGGAATCATCATTTTTGAGCTGATGAGATTGGAATTAAAGCA
>QEAN01000134.1:26600-33254_366
AATTGTTCATGAATTGACATTAGAAATTATCCCATTCCATAATGTCACCACCACTTACAGGACCTTGATGGTAATTATAA
>QEAN01000134.1:40535-43238_125
TAAAAATATAAAAACTCATCAGTCAGTATTACCTTGCTTATTCCTGTTCAAACCTCATCATGTCTTACATTTCGCAATGC
>QEAN01000135.1:16402-18848_560
AATGGGTGTAAAAAGACTAGGTTTTTGAATAAGCAATTCTCAATAATGAAAACTTCAGGCCAACTAGTTGTATTGACGTA
>QEAN01000135.1:27356-31959_1476
TAGACATGCGCAGAGTTTTTCTGTTTTCTGTTTTTGTTTTCTTTTCTTTTCGTGACAGACATTTAACAAGAATGACCATA
>QEAN01000135.1:36357-38053_875
TTTGATACATTGAAGCAAATAACATTTTTCTTCATCTGTGGAACTACATTCTGTATTCTTTCGAGTGCCATGTATATCCT
>QEAN01000137.1:24122-26744_1024
TCATTAACCGTCGTAAATAGTAAAGACTTATAGCTCCTTGTATAGATCTTACATCTTCTTTCACACGTATAAAACACGAT
>QEAN01000137.1:24122-26744_512
AGTAACTGGAAGGAAAATTTTATTTTGAACCTGAAGTCCAGTAAAAGTAGTATAAATCTACAAGAAGTCTATGAGAGTGC
>QEAN01000138.1:4594-10163_4026
ATTTCATCTTGGAACTGTTTGATGGAATCCAGTGATTTTTGTTGTTTGATAATCAAGTCTGTTCTGTCTTGTTCACTAAA
>QEAN01000140.1:219-5756_5250
AGACGGTATACTCATGCAACGCTCTATATATCAAAGAAAAAGTTACCACTATCTACAATTCAGAAACCATTCATCATATT
>QEAN01000140.1:43352-46518_3086
AATGTTTTGTCAATATCTTCAAGTATCATGACGAATATATGAGGTGTAAATATATTGCAAAGGAATTGGCGGGTTCATAG
>QEAN01000141.1:17074-21099_2604
TGTAATTCTTTTTTAACTTCATTGGCCAAGGTAACAATTAAAGGAGCACCAGTTCCGATATAGGTCAGATAGATAAATTT
>QEAN01000143.1:1-2679_0
AAAGAAGGCGCGTCATACTATGATTTAGAGTGATTCAATAAATCCATTTCTTTTTCTTACAAATCAACACTCGTCACATT
>QEAN01000144.1:23846-26724_1408
AACACCCTTTTTTTATGAAAGTGTTGATGTGGTACGCCGTAATACTATTGTTATTGACCTAGGATTTTTAAACATCAATC
>QEAN01000145.1:96-2698_2522
TTCAATCTATATTGAACATCTAGTTGATGAACTATGTGGGTTTGAATGTCTCGAATCTGCGTAATACTTTTTCTGTTTGA
>QEAN01000147.1:27044-34407_2080
TAACGTGTGAACTCCAGTGGTATATATAGTAGCTGTCACTTCCACACTTGTAAAAACAGAATAGTATTAAATTGTTAACT
>QEAN01000150.1:12950-16958_1845
TACGTTCTTCAAATCATCAAAAATATCTGAGTTGAAATTCAGTTACTTTATGAACGACAAGGGAAATATAAGCCGAGAAC
>QEAN01000150.1:19689-23664_3150
ACAAAATGTTGATTTCATCATATTCAACTGATTCACAACTTTGCGCTTATAGCGATACGGAACGTCAAATTTCGTATTTT
>QEAN01000150.1:6893-9558_620
CAACCATGGAATGGGAGAAGACTTTCCAAAAATATCCTCCTTGTTTTGTACTGCCTTTTCCAATATTTTATTACTATTAT
>QEAN01000151.1:23606-24316_378
TGCGACATATTATAGATACGTACAATAATTCATCAAAAGACGAAGTAGTAGTTGCTCCAACTCTATTTTGCTACGAAATT
>QEAN01000153.1:23970-27264_3214
AGGTGGATTACACCACAAGCTGTAAGGTTTTTTTGCATATTCACAGTCACATTATACTATAGCACTATATAGTTTTGTAA
>QEAN01000155.1:14092-18511_2604
AGGTTGGTATCAAAGATGAACTTTTATAATGATGATACCAAAAAGCAATTTGATTTGGTTTTGGCATGGCTGAATCAATG
>QEAN01000155.1:14092-18511_2976
ATGAATCTACGAACAAGTGGCAAAGATTTAATTGGCAATCACTTAACCTTTGCATTATATAACCATGTTGCAGTTTTTGA
>QEAN01000157.1:11629-19031_3444
TTTGAACTATATTGTCACTTAATAGTGCTGTGCATGGTATAAAACCACTAGCAACTATGCTAGTCTTAATCACATCTATA
>QEAN01000157.1:1-876_342
CGAAATTATCAATGGGATAAATATTGTCAACGCAATGAAATATCCGATTTACCAGAAGCGTTATATTAAATCAGCCGTTT
>QEAN01000157.1:32603-33741_472
TTAATGTGTGATGTGGTTATTCTTTTACGTCATGCCAACGATGTGACTGCTGTTAAATAATTTACCATAGTAAGAAGAAA
>QEAN01000160.1:19804-20642_758
GAAAAATTGACCAGTTCTGGCGATGAATTGCAATTAAGTGGATTCATTGTATTCTCTGAAAGTTAAGAATATACCTTCAT
>QEAN01000160.1:28-1516_256
GCACAATTTAAATTTAAAGCCTCCGTCTTGAGGTTATAACCACATTGTTTAAATTCGAAACAATGTAATGATGCTTGACA
>QEAN01000161.1:34745-39398_1488
CCCATAATCACAATGACGAGGTGATCATAAATTCTTGTTTTTTGCTCATCCATCGTTTCGAATGTTGTAATGTAAAATAT
>QEAN01000162.1:31660-33786_0
CAATCTTCAAATCCCTTCCCATCAATCTTTATTTTTTGATTGACATAGGCTTTCAAACGAATACTCTGAGTATTGATGAA
>QEAN01000164.1:17940-18576_556
TGCTTGTATTCTTAGCGTGTCAAGAGTACTTTATAGTGCTTGATACGTTATTTCACAAGCAACATCTTGTAACTATTTAA
>QEAN01000168.1:24638-25441_484
ATCGAAAGGTATAGAAGCTATTTTTGGTATAGAAGCAAGTTTTGATCGTAACCTTGTTATTTAACAGCTCTTTTCCACAA
>QEAN01000168.1:25878-30009_1845
GTAGCACAGAGATATTGGGATTGTAATCCTCAATCATGGTCAATGTATTATTCGGTCGATATTATACATATCATACTTTT
>QEAN01000169.1:13294-16042_2432
CAACTTGAAGGATATAAATACCCATAGGCAATTCTGGCGATCTAAAATTTTGGCAATACAAGATATAATAGCATATCATC
>QEAN01000170.1:11450-14342_1280
TGTATAAGAATATAAATGACGATATACAATATTTTTATGTGGTATGTGTCGGTTATTCCATCCAAACAGCAACCACATGC
>QEAN01000171.1:38457-40119_396
TCAAATCGTAAGCAGTGTCTCTAAAGCAAATTTAGCAGATAAAAAAATTGAATCACAGCAAAATACCTGTGGTATCAACA
>QEAN01000173.1:411-6292_4464
ACACTAATGTTGAACAGGAATAATGAGCTTATAGGACAAGTGAATGGATGATTGATAAGACAAGAATACACACTTGTATT
>QEAN01000174.1:28083-29412_1249
GGATAATCGATATTCATAATGCTACCGCTGAGTTTGATAGAAACGTTAGACAATTGAATGTTTACATGACTTGTACATAA
>QEAN01000176.1:13911-18842_500
CATATGTAAACCCATATGAGCAACACCAACCCTACTTGATACATTTCCTTCAATTTTTGTGAAATCATATTGAATCCTTT
>QEAN01000176.1:30486-32983_2304
TATCTCTAGTTTGAAAGAATATAGAGCTATAATGAAACAAACCAAGAGCCACATTGTTGTCTTGTCTATACAGAATTCTG
>QEAN01000177.1:23103-27729_4305
GAAATTGACCCGACTGGAAAGAATTCTGGGCAAAATTATGAAGATTCTGAATTACGATACGTTCTATATCTATATCTATA
>QEAN01000178.1:16045-16810_0
TAAATAGGCAATACATCTATCAATTCACATGTACTATCAAAGTCTCTACACATGTGAGCTAAATATTACGACATTTCCCA
>QEAN01000178.1:25109-29650_2108
TTTTCGTTCATATCCAGCATTCGTCTGCGAATCTGTAGTTTTGTTACTTTTTTTTGTTAGAATGAAACGAGAAGATATAG
>QEAN01000179.1:21624-25035_2108
TTGTTACCAAAAACTTGAACAAGATCATTGAAATTAACTACTATCCAGTACCAGAAGCTCGTAAATCCAATTTTCGTCAT
>QEAN01000180.1:1725-8331_744
CAGATGATGCCAGGTTTACCGAAGAAAGACAACTATATGTAAATAAAACTGAAAGGGTAATCACTACTATAGAAAATAGT
>QEAN01000181.1:15790-19791_492
AATAGTAATGAATATGATCTTCATACCAAGTTTTATGTTTCCCTTGACAACACATGCCAAAAGATAAAATGCAAACAGGG
>QEAN01000181.1:7565-10502_1875
ATTACAAATCATATACCATATTGGTTACTTCTGGGTAAACAATTTCTGTGATGACACCTCTGTTGTTTGTGATATAATCC
>QEAN01000184.1:30703-32267_0
TAGAAACTTGATAAAAACATTTGTGATTCCCAATAATCATCATCATAATCTGAATCGCGAGATTCGTATGAATCCTCATC
>QEAN01000195.1:14711-15673_252
TCACTCGTGATAAATTGACACGATCTTTTACTATGAGTCAAGAAACAGCAATCCAAGATTTAGCATTGAAATTCAAAGTT
>QEAN01000196.1:1013-3122_1397
CAAATGGCAGATTTTCAAATTATAACTTTATCTTTCTTTCTTTAAAATGACAAGTCAACGTACTTCTTCTCCGCCAACCA
>QEAN01000196.1:5298-7714_1300
TTCCTGTATCAGGTTTTGTTTGAATTCTTCGACAATCCAATCAAGATTAAATTCTTCGAAAAAGAAGGTTGTGAGTATAG
>QEAN01000197.1:5890-13133_5612
AGACATAACGACCGAATGGCATCAATGACGATGATTTTGAATTCATCTGAAATTTCATTCATGAATGTCGATATTTGTTT
>QEAN01000198.1:22312-25427_1039
AAGTCAACGAAACATGCTGATAACCCAAGTGAAATCAATGCAACAAAGATATAAAGAACATAAAGCAAAAATGAAGGAAC
>QEAN01000198.1:29451-31853_1806
TTGTATTAATATACAAAAAAAAAACTAGGATCAATCTGAACAAGACTACAGCAAAGTAGCAGGATACCTGAAAACGGATG
>QEAN01000199.1:20952-24007_372
ATTTCGTAATTAGAGTCATAAAGGGAAAAGCATGTTACGGCTCATAAAAGCTTCCGTATACTTTTGCTTCATAATGAATA
>QEAN01000201.1:33209-35693_889
ATGCATCCAGCCGTCATTGAAGAAATCATGGAAATTATTAAAAGACACCGTATTGATATCATACGTAAACGTAAAATTTG
>QEAN01000205.1:25905-29389_889
TCAAACATACCAGCGACTTGGAATTGTATCAAATTGTTCAAACTCTCAATCATATAGAATATTAACTTGTGGTTTGGTTC
>QEAN01000207.1:20966-24104_1920
TAGCATCATCTATACCAAACAAGTACTTTTGTGCCTAGTTATATGTATATGAAGAGTCAGTTTGTAATCGCGAGAAAAAT
>QEAN01000209.1:20554-21586_476
GTCTTTTTTGATTGTCGCCATATGTTTATATGTTACAGGCTTCAATTGCTTCATAAACCGACATCATTTAATTAATAGGC
>QEAN01000211.1:2892-6488_0
TACGTTATATTCTTGTTCACGTAGAATAATATATACGCGGCCTTTGACTAATGTGGTTAATGACATTATAAGTTGTGGAT
>QEAN01000213.1:20729-24523_2728
GACTACAAAATATGTGAGTGAATGAGAAAAATGTAACAGTTACGGAATTCAACTTAATATCATCCACACATACCTGATCA
>QEAN01000214.1:17355-18820_1385
TGCAAATTATGATGATGCGATACAGAAGGAATGTCTAACTTGGCATTATATTATAGTCTATCTGTGTATCGCAAAAATAG
>QEAN01000215.1:16676-24142_7386
ACATCGTTAGTGCAGGTTATTGAGCATATGACTTTTCATCTTTCATGATTATTTTCACCAACATTCTCATATAATCCCAT
>QEAN01000215.1:28362-32156_868
ATAATTCTGTCAATTGAAATTCTAGGGGTTAACAATCGAAAAAACTAGTCTGATGACAAGTGTACCAGAATATGGAGAAT
>QEAN01000223.1:10731-11570_127
AGTTGGTCATTTAGTCAAGAACTAAATATATAACTCAAACTCTCCATCCATCCAAACAGCAAATATCATACATCCATCAA
>QEAN01000223.1:17780-26298_5412
ATAAACACTAATTTGGCAGTGGGTAGATGAAGTTGAGGAAAAATCGACTCATAAATACTACCTTTCGTGTTTAAAATCTA
>QEAN01000223.1:17780-26298_6642
TCCTACTCTGCTGATACCAGGCGAAATTTTATAAATTAAACACTATAAATTGTGGTTGAAGTTAACATACGCACAAAATC
>QEAN01000223.1:28355-29260_118
TCAAATCAGCAGCGTTTACAGATGTATGGATCTTCTTTAATTCAATAGATTTCGTTTCCATAACTTGTTGAATCACCAAT
>QEAN01000223.1:28355-29260_825
AATTCAAAGCGATCGATAACCTCTTGAATATATTTGGATTGTTTTAAGGAGATGGTTTTGTGTTGTAAATCTCTGGTCAT
>QEAN01000223.1:4490-8024_1984
TTGTACCTTTAAATACCTGATTTGACAATTCTAGCACTGGAGTGCATTCAGTTTTGGCAAAGCTAATAATTTTCTGATAT
>QEAN01000225.1:2996-8481_3444
CTAAGAGGGAATCGAAAAAGAATCTTCATTAATAATCATTCCAGTCCATATCATTTATGACGTACCACTTTGAAGAGTTA
>QEAN01000226.1:17613-22586_3198
TTGTACCTACTTTTTCAGGATGATTATTTTATCATCAAGTACGTTTTGGCGTCGTTTCATACTGGAAAGTATTCAAAAAG
>QEAN01000227.1:11796-13753_1386
ACAAACTTGATTCATTAGCGATTTGTTCCATTTCAATTTGTTTCAATTCGCTATCTAATTGAGTCTTTCGAGCTCGAATT
>QEAN01000227.1:1-2414_384
TTCATCCCATATCAATTGTAGCAATGTGGTAACCAAGTAAGATGATCATCATTGTTTTCTCATCACATGGATTTTAACAA
>QEAN01000227.1:14335-16793_630
ATTAAATTATAACAATCACTTACAGTCTTTGTCATTACCAGGTCCAAAATTCTTCACAGACACAGCAGATAATTCAACAG
>QEAN01000229.1:11877-17499_1984
AGGACGACGGTAAATTGAATTTAACATTATTTGAATCCAGAAGAAATGAAATCATGCAAATCATCACAGTATGTCCCATT
>QEAN01000229.1:1674-4874_1750
TACATATGGGAATCTTGTGAGGTAAAATCGAAGTGTAAATTACAGGAGTGTATATTGGGAAAAAATGTAGTCATACATGA
>QEAN01000229.1:7464-11579_1968
TGTTTCAGACGCCAACTTTAGGTCTTTCATCAAAACTTCAAACTACAAATTCGTTCTGATCATTAATTCCGATACTTATA
>QEAN01000230.1:15283-17198_660
ACGTGCCTAATGTTTTTGGGTTAAACTTTGTATGGTTAAGTCTTGAATTCGTTATGTGTAAGTGTAGCATTAATACATGA
>QEAN01000232.1:23204-24884_124
ATACTTCAAACTCTCTAGTTTGACACACTGACGCAAATTGTTTAGGGTGCATAATGGTATATCTCAAATACTTGATAAAA
>QEAN01000234.1:2244-3194_750
GTGGTAAACCCAGTAGTTTACATACCTAGTAATTGTAAGAATCCTAAAATAGGCTTCTTTCAGTACAATTCAGATTCTAT
>QEAN01000235.1:4140-7002_1016
TGCAATGATCAGTGATTGTTGTTTAGTTCGATTAATACTAATTCGTTGTATATCTAGAAATGTAACGTGCATGCGCTTAT
>QEAN01000236.1:14270-19813_2562
TCTCTTCAAATATAAATTTATTTCTGCATTGTTTAGAGCAGGAATTACCACAATCATGACAACAGGACAATCTATCTCGT
>QEAN01000237.1:3767-5049_363
TTTGACCGTAATGTATGTATATCCAATTTTTTAATCAGTTAGCACACATCTAGTGATGCTGTATCTTTTGCTTTTGATGC
>QEAN01000239.1:19899-23989_504
TATTGAATTTAATGAAATCAAATTCTTCGGCAAATCGATTCCTCAAAAACTCTTCATACTCCTCATTGCAATTCTGTGTG
>QEAN01000245.1:26411-29297_2176
AAGCGTAAAAGTAATGATATCGACGAAGACATAAAGGAAAGGATACATATTCAAGGGGCTATAATTGTTGAGAGTTTAAT
>QEAN01000246.1:22475-24608_1677
GTATATTGGGAAAAGAAATTAAACATATTGCTGCCCGATGATGGTACTAAAAAGCAGTTCAAGAAAAGAATTAAACTTCG
>QEAN01000246.1:24722-27626_2337
AAAACATGATTATGTAATTTGAGCTTAACACTAACCGTCTGTATTTATTGTAGTGGCTCATCGTCAGAGAATAGCATTAA
>QEAN01000247.1:25590-26179_384
TATGCAATCGAATTGCAGGTAAAGAGAGTTTAGTAATTGATGTATTATGTATTGCATCAATACAATGATGTCGATTGCGT
>QEAN01000250.1:775-8897_5612
AAATAGCCATGAAGGTCAGAACAACAACGTACTTTATGCTGAGACAAATTCACTTGAATAGTCTTTATCAATATTAGCAT
>QEAN01000254.1:1290-6410_1968
GACTATGTCATTTGATTTCAATTTGATGCGAAGACTAGGTTATTGAATGAACTTACCCAAAATCAAGACTTTGCTTCTAT
>QEAN01000254.1:6738-11473_492
ATCATATCTGCATGGATCCTCAGAGTGTGAATACAAAATAGAAGTTCTCTTCATGTGCAAATCTGAAAAAAACAATTTCA
>QEAN01000255.1:13819-16698_1792
TGGTATATTGCAAAAAGGATCTGTGTGTTGTGAGTGATATCGTCATGATTGCACAAATTAGAACAAAGAATGACAATTTT
>QEAN01000259.1:4852-6182_750
ATCATTATCTAATTTCTCCTCGAACTCCTACCGATTGAGAAGATAATATGAGTGACTATCTGGAGATCATATGTTTATAT
>QEAN01000260.1:10710-13916_3126
TGCAATGTACGTATACTGTTGTTTGTATTGAAAGGCTACTACTTTTTGTTGCTGACATGATTTATTCAATAGATGCCTAA
>QEAN01000261.1:15375-17463_2008
TACATATTTATAGACTATCGACTGATTTTTCCAGAGAAGTCATTGGTGAAATGTGGACGCTGGATAATATAAGTAACTAA
>QEAN01000261.1:18253-26660_4674
TACCATTGTTAATTCAAGTCTAACATTCCTAATAATAGCTGAGAATGAGACCTTTGTATTATCAGCTGTAAAAGCAGAAG
>QEAN01000262.1:20393-22049_528
AAATGGGAAGAAATTCTGTATCTTGAAATTGACGGATTTTGCATTTGTCGGTGGTAAATTAAACCTCATCACTGTATTTT
>QEAN01000262.1:6259-8488_762
TTGGGTTGTTCAAAAAAATGCTTCTTAAATACAAACGAGTATAAAACAACCCTGTTTATCTCTTTCTGTCATTGTGGAAG
>QEAN01000263.1:12338-15255_1116
ATTTTTTTGCTCTTGGCTGGAACACTACTGAAAACTCTTTGCCCAATAGTTTTGAGCTAAAAGTCATGTTGAATATTTTT
>QEAN01000263.1:20431-29052_1476
AATTGCTAGGTACTTTCTATAGTTTCAGCGCCAAGTATAAGAATGATGTTTGGATTACAACATCATCAGATATAATTCGA
>QEAN01000264.1:27117-29775_1161
TGTCTTCAAGTCATATGAGATCAGTGTTGAAAACTAGTGAATTCATCATTGACGAAAATACCAATGATGGATATATGAGT
>QEAN01000268.1:20175-23058_1024
AAGGTATACTCTGAGTGTAACTCATCGAATGATCGTTTGTGACTATGGTTTATAACAATGCTATTGCTAGTTTTATTGTA
>QEAN01000270.1:8827-12240_1612
AGTCCATGAAGAAAACAATTCAATCCCTCTTGGCCCGCAAAGTCTAAAAATTCTCATCATTATCATAGTTTTTTTTTTCT
>QEAN01000272.1:16630-18636_1806
CACATAGGTAATCGTTTCCATACTTTGTCCCAAATCATACAATTTGCTAACTACCTTTTATGCTTTTACAAGATTATCCT
>QEAN01000272.1:19152-26043_4148
ACAATTGCCGCGCATTATCATTTACCAGAAGTTTTTGATAATGTAATTATGTCATTATCACGAATAACTGGGTTATCGAA
>QEAN01000274.1:17665-21549_1722
ACTCAAGACAAGAAAACTAGTATCGTTACAAGCAATGCGAATAAAATTGAGGGATTTTCCTATAGTTACTATCTTTTTGG
>QEAN01000274.1:8897-14050_1612
TATGTTTGGAAATACTATATAATGCCATGTTAAGCTCAATTCTTTACTCTAGTGTTACGATTTCAACGACACTCAAATGC
>QEAN01000275.1:28588-28914_0
TACAACAATAATGCAACATCGTAAGCAGATTGAATTTTTTTGGTACCAAGTATTCTATGCAAGAAATATACATGACGCAC
>QEAN01000276.1:12657-17394_2583
TTATTTTTTTCATGACCGATTGCTAAGACAGCCACACACCAATAGACCAATCAACTATTCAAAACAAGTGATTTTCAAAA
>QEAN01000280.1:19538-22415_0
TATTTGTAGCCTTAAATAATAACAATTTGTGTCTTAGATCTAAAGAGTAACTAACGCACAGTAGTAACTGCTGGACCATA
>QEAN01000281.1:1488-5728_123
TGTAATCCAAGTATAAGAAGGCTCTTGGAACATCGATCTTTAACAATTCACACTATAATAGCAACTTCTACCATCTATAT
>QEAN01000281.1:1488-5728_1599
TAAGTTGCATGATAAAATGCTCAAGTTGTTTCCAACGGTCATAATATAAATGACATGGTTCTTTTTTCATTACGTGTAGC
>QEAN01000282.1:20209-22602_1548
AACAAGACTTCTATTATATATTCGGTTCGTACATTGAGCTTGCCATCTTGTAATACTCGTTTGAATTCATCCATCAAATA
>QEAN01000283.1:25692-28039_1134
AGAATGTGAGTTGATGGCTCATTCCAATTTTGTCTTTAATCTAATAACAAATTAGGTGTTGTTCAAAAAGCATACAAGGC
>QEAN01000289.1:1-2968_1890
TAAACTAAAGATTAATTTCGAGAACATGTAAGTTGACCTTTTATTCAGGACAACTGTAGTAACATTTCCTCCTTACCACT
>QEAN01000290.1:8021-14643_2318
ATGCTTTCTTGTTGACATGGGCAAACTTTTTTAACTCTTCATTGATTTTGTGTAATCGTTTAACAAGCTAGGGAAAGATT
>QEAN01000292.1:4735-5524_357
GAAAAGCTGAAACAGGAAATTCAAGGTACCCTGTTTGTTTGAATACACTCATGAATATAAAGCTTTACCAGTTATATCTA
>QEAN01000293.1:12051-14906_1651
AATATCAATGATAACTCAAAACGTTAAGCCGTAATGACCCAGCAAACACTGAAACCGGAAAAAATTTAGTTTTGATACTT
>QEAN01000293.1:18581-24571_124
ACCAGACCAGAAAATGATGTAGAAACTGTCATTCATGCAATCAAAGACGATAATATAACACTAAAGAGGAAATTGAATCA
>QEAN01000293.1:7892-9562_738
ATTAACCTATATTGGACCTAATTATCCAAAACAGGGATAAGAAGCATAAAACCATAGTCAACAACGAGTCATCTGAAATT
>QEAN01000297.1:1-2247_2048
TTTTTGTACAATCGCTACACGGTCTAGCGATTTTTTATTTCTCTTTTGAACTAGATTATTTTCAGGCACATCTGTTAAGA
>QEAN01000297.1:5539-11389_4182
TTTAGTATTTACTATATTTTCCAATTACTTTTTTTTTTATTTGCCAGTTGTGCTCAGAGCAGCCTCTTTTGGAGCCTTGA
>QEAN01000298.1:16692-19769_375
TCTTTTATTGAATAGTGAGGTTGGAGCCAACAGCGTGATTACTGTACAGATATTTGATCAAAAAAAGTTCAAAAAGACTA
>QEAN01000300.1:18673-22989_2625
ATTTTGATTTTTATTAAACGCTAGTGTTAGGATACGAACCTATATCGAACTAAATTGGACGAGTATGTCGATGGTATACA
>QEAN01000303.1:253-6374_0
TATGGTATATCTATAGCATACGTCAATGTGTATGAGTGGGTGAATACATGCTTCTTATGTGTTATTTGCGAGTATATTTA
>QEAN01000303.1:253-6374_1116
GAAATCAAATCAACTGCAACAAACGATAAGATTGAGCTATAAGTTGTTGAATATGAGGTGTTAGCGTTATTCGTCAAAAA
>QEAN01000303.1:253-6374_5084
GGTGTAATCGTTGATGATAGTATCACCAGTGTCTGATATGTATGTAATAATACTTCAACTGCTATTGATAATACATTAGG
>QEAN01000303.1:253-6374_5332
AAACATAATGTTATGGAAGATGCTTTCAGAGCATAGATACTACCAAAAAAATCTGGATATTCGTGAGGGAATTCTTGTTT
>QEAN01000304.1:21974-22947_384
TTTCATCGAACATGCCGAATTTTAACATGGTAAAACTGCCTAATTTCTGACTCTTTTTTTTGTTCCCTGATTATTAGTTG
>QEAN01000306.1:21709-23990_650
AACGAATGAATGAACGAATGAATGAATGAATATGAATGATAATGAAACACAAGCCTCCAATACTATCTCAATTTCGGCAT
>QEAN01000307.1:2340-5608_738
AGCGGCATACGGAAATAATGCATTGTATTTATATTCAATCCTTTTGATTGGCTTATGATATGAATTGTTACGAGATTGCA
>QEAN01000308.1:280-5249_1599
ACGGTATACTTTGAATTATAGAATGAGTATAATAGTTCTCGTACGGTAGGTTCTAGTTCCAAATACTGTTTGAAATCACT
>QEAN01000315.1:10621-16983_1984
TCTTCATATTTTCTGTATAAAATTCCAGCACATCTAGAACTGCCTGTGGATTTTTGTTCATGTCTTCTTTGGTAATTGAA
>QEAN01000317.1:20701-23335_2176
AAACAAAACTAAAGGGAAAAGCTAAAAAGAAATTGCTAAAAAAAGCCGAAAATGCTAAATTTGAAGCTCTTCAGGAGGAC
>QEAN01000321.1:22046-24088_524
TTACCACCACCGCCATCTTCACTCATCAATAATAATAATAACAATAATAATAATAGTAACGCCAATGGTCTACCTAGTAT
>QEAN01000321.1:616-924_0
TGGATCCAATTAAGAAAGGGCCAAATGAAGAACAATCAGACTATGAGGAACGAATTCAAAATATGTTTAAAATACAGGAT
>QEAN01000321.1:616-924_114
AACTAAAACAAGAGTTGTTCCAGAAACTTCAATTCAATGTAAGTTCTAATTCAGGCTTTTCGTGTAGAACATTTATCCGA
>QEAN01000322.1:11633-14658_2829
ACTTGAATCATATGAAGGTTTGTTTTCTAGCATAACGGGATTAATTCAATGTCACATTACTTTTCGTAGCTTGGAAATGA
>QEAN01000322.1:16556-18401_1016
CCATATTTCCCATATTCGTAGGTTTCTTCAACGATTAACGGAATTAAAATTGTATCTCAAGTCCTGCAACTGTTTATTTT
>QEAN01000322.1:22119-22953_378
AGGGCTTTTGCCTGTGTTTAGCACAACAAATTCTGTGAAATTCAATATTCCAAAAATAAAGATATTGCCCAAAAATATGG
>QEAN01000322.1:9707-11336_910
GTGTTACTGTTAATTTTAGCTTTGAAAGATTGTATTTGAGACATCAATTTCCTGCTCAATTCTGCTTGATAGGTAAGACT
>QEAN01000324.1:1-5634_3968
CTTGATTGGCGATATCAGCATCTTTTTCATATAGCTCATAGAATTTTCCTTTTTTGAAAAATACAATCGTGTCCCAATAG
>QEAN01000328.1:479-1626_714
GAAAATAATCTACATAATCGATATGGTCACGTCAGTTACCAAAGATTAAATGCATCAAGAAATGTATGGAAGAATACAGC
>QEAN01000329.1:12907-18211_4758
TTGATAATTGCTCCAATAGATAATAATATTTGGCAAAGTATGTCGATGAGGTATCAGCGAGATTTCGTAATTGAGAAATG
>QEAN01000330.1:17320-19773_0
CATGTATTTACATAAAATAAGAGTCTAAACAACCAAAAGTACAATATTAAATATTCCCCGCTGGGAGTACCTACTATGAC
>QEAN01000334.1:4374-7013_1024
CGCCCGTATTTAACCAAAACGGTACTATGAATAATACAGAATATCATAATTATTACAATAACGCCATTGCGAATCAAGAT
>QEAN01000338.1:10624-14164_2232
CTAAATACAAAGAATCTACAAACGAACATCAATCCAATCATGACACCTAAGGTCCAAAAACATGAATTCGTCTACTATAA
>QEAN01000338.1:310-2630_250
TATGATACAACATCAAACGAGTAGTGGAGATACCATCCAATTCGTATTTGAGTTTCTTTTCGACTAAATACTCTAATAGT
>QEAN01000342.1:10221-16023_2318
AACCTCCATCCATCCATATCTGAAAAAATTAGTAAATCCTATAGTGTTAGCAGCCAAGGATAAATTCTATAAAATCACAG
>QEAN01000342.1:5432-8679_1143
TACGGTACATCGATTTCGATTCAATGATTATGTATTGAAAACCACAATTCAAATCTAGGCCAGTGTCATCTTTGTTAATT
>QEAN01000344.1:18455-21531_1000
TGAAAAGACCTCTCGGGAGGAATTAGGAGAAATATTTCGCAAATATGGTAACATCAAGGAAATTTTGATGAAAAATTCAT
>QEAN01000344.1:18455-21531_1250
GACGAGTTTGAATTGTAAAAGCTTTTGACACAACGTCCTAATCAAATCATTTTATGAATGCATTAGATTTGAAACAGTCC
>QEAN01000346.1:14607-15334_390
TTTGCGATTATTCCGACATTGAATAAGAATTTGAGTGTTGTTCTTGACTGAATTATTCAATACTGATAACGGTCCTGTAT
>QEAN01000346.1:6758-14287_1968
ATTAAATCTCTGATGGCTATGGCGGATGATCTTAATCTCACTTCCTGTAATACTTGATTTACACTATAGAAGTTACAATA
>QEAN01000348.1:10930-11464_114
ATTCGAGGCGTCAATTCCTTTCTCAATAGAGTCAGATCTACTTTGATAAACCTAGATTGTGATACATATTAGTACTATAT
>QEAN01000356.1:2958-5261_744
GCTTGCTTTAACCCCTGTATCTATCTCTCTAATTAATAATTAATAATATATAATGAATCTAGGTGGCATGCTCATGTCAG
>QEAN01000356.1:9036-16572_4428
AAATCACCGTCAAACTATTTCCATTGACTTGTATGAATACTTTCCTCTGCAAAAAAGTGAGTATACGTTTTATGTTGCAT
>QEAN01000358.1:10654-12990_0
TAAACCAATTCGATACCTACTATAAACTTATCATTAAAGCAAGGAACATACTTTACATCTTGGGAGGGTTGCTTTGTTTT
>QEAN01000358.1:156-4023_984
TCTTTTTCAATAAAGATTTTGTAAAGTTTCAGGAAGGTGTCTGCTGCCTATGAAGTTCATGTAAAGTTACAAAACCATCA
>QEAN01000360.1:1-3031_1845
AGCCAAAAAATATAAGGAAGAAGTAGTAGATCGATTCGTCGTCTAAAACACTTGCATTGTAATTCGTGTCTAATATAGAA
>QEAN01000362.1:3594-9882_3050
ACTTTAGAAGAACATTCAAAATCGTGTGCGATACAGCAAGAATATCAGCTCAAACAATATTCATGTGATTTGAAACTGAA
>QEAN01000364.1:19158-19582_0
CACGGTATAAGTTCCATCAAGACGTATACAATGCTAGCTATCATTATTATAGTTCCGAATATCATCATCCATATTGATAA
>QEAN01000366.1:1-2750_256
AACAATGTTATGATCATGTTTCGTTGCTAATATAATACAGCTATGATGGAATAGATGGTCCGTATAGATTCTTGTTGACA
>QEAN01000366.1:5529-6432_590
GCTTCTCAGTCGATACAAAGCAATGTTTGCTTTTGATGAATAGATATACCAAAAATAACTTTAGAGAATGAAAGTCAGCT
>QEAN01000368.1:6692-8434_1024
ATAGTTTGACCCATTTGTAATGTGAAAATACATAGAGTGAACTCGTCATTTTCCAATACGGCATAATATTCATTTTCCGA
>QEAN01000373.1:18192-19712_1440
ACATTGTGGCAATTTCAGAAAATTTTTTGATAATATTCCTCATCACCCATAGCATCAAATAGAACATGTGCAAACTCTGA
>QEAN01000382.1:1-2621_0
CTAGACTATGTTTATATTGGTACGTAAACGTAAAAGCATTTTGCTATTGATTTTGCTGTCTGTAATGGGAAGTGAACTAA
>QEAN01000384.1:4860-6498_1170
AATAGTAGTAGTAGTAATAGTAATAGTAGTAATAGTAGTAGCGCACTAGTACAAGAATGTGTAAAATCCGCTCTAGATAG
>QEAN01000389.1:10886-11984_640
TATGAAGTAACATCACCTGTACCTAGATTAACAATATTGTATTTCATCACAGAGTACGTATTAGAACCCATATTCCAAGT
>QEAN01000391.1:13898-15378_663
CGCAGGCATTGTGACCAATGTCATTTGATTGTCGTTGATAGCTATATTCAAGTATATAAATTCAAGCACAAAAAGTAATA
>QEAN01000391.1:7872-10090_2016
AGAGGTAAGATTAGAATTCTATCTCGCGTTCATTCTTTTTTTCTTGGCCAATGCGTTTCTTACAATAAACATAGTATTTG
>QEAN01000398.1:12504-16331_1500
ATTCATCATTTTTAGCTTTTACGCTCATGACTCCATTATGGCTTTATTCAGATGGAATTAATATGGCCATGTCGTATATA
>QEAN01000400.1:1-4309_1000
TCAACGTATAATACAACAAAAGTTATATTAGGTCCATCACCCATAGTATAAATTGTAGGGTCAGATATTGTTGGTTTCAG
>QEAN01000400.1:16618-18066_750
AAATGAATATCGAAATCATCAGGAACACTCTATATAAAGCATATCTCGAAGACTTTTATGGATATTGCGAGAAATTGGGT
>QEAN01000406.1:2181-6273_1134
CACTTTCCACTTTTTAAATTTTCTTATGACCAATGGATCATAACTAGCTCCGTCACATATGCCACCAATTTCTATAAATA
>QEAN01000407.1:4472-7774_2604
CACTTTTGATTAATGACACAATTTGTCGAATGAGTCGGTTTGAAATGCATTTTCTGATTTGATATACTACCAGATCTTTC
>QEAN01000409.1:3217-5789_875
TTCAAGGTATCAATTTGTTTTATATCAAAGCGTTGTTGCTTATTGGCTTGACTGACATTTTCTGTTCAAACAAGACTTGT
>QEAN01000411.1:4166-6354_992
GAAACATATTTGTCTGCAGATGATTTGAGAGTCAATCTCTGGAATTTGAATGTTTCAGATCAATCATTTAGTAAGTATCG
>QEAN01000412.1:14103-16812_2142
AGATAATCCGCACTTTGTTGCAATATTTGAAATTCTCGCAGACTATGAGATAGTAACAAAGTACTATCATTGTAAAAGTG
>QEAN01000412.1:17142-18411_0
TGTTGTGCTATATGTAAGGAAGAGAGCTTTGTATATAGTCATACATTCATTATCATTGCATACAACATGATCACTCATAG
>QEAN01000417.1:5706-10498_4092
TTGAGACTTTTAATCTCTTTTTTAAATAGACACAGATAAAAATCTGTGTACTGAATTGCCCTCATACTCATAGACCACAC
>QEAN01000422.1:5617-7955_2142
CTAATATATCTAATATAACAATTAGTTCACACTAATCATACTCTCTGCATTCTGGATTGAAAAGGAGATGGGCTTCAACT
>QEAN01000428.1:2270-8247_2337
GTCAAATCAGGATATTTATCCAATATTGTCGGAAACATAACTTGTACAATAAGAAAACCTATGCAATCTCACCTACTCAT
>QEAN01000429.1:14696-16856_1560
AATGTGTATGTATCAGTTGTAAATATTACGTTTCTTGGGTGGATGTGGAAATATTGAGATGTTTCCTGTGTGATTATTGT
>QEAN01000432.1:14228-17172_1250
AACTCCGAGGTATTGTCAGCATAGTTAATACTTTTAGCATCTGTTTTTTATCCATCATGTCCTTGAAAGTTTTTTCGAAT
>QEAN01000436.1:7101-13097_1364
AATCTCTATAATCAACGTATCAGCATTGCCAGCCGTTGTATTGATTCTATTTATACTATTACCATTGCAATACTACTTAG
>QEAN01000436.1:7101-13097_4216
TTTACATTAACTCTTGTGAAGGGTCTTCAAGCCTTATATATCGATTTACTATCCTCATTGTTTGTATTCATAGCAGCTAT
>QEAN01000441.1:5201-7385_1984
CATTCACGATAAAAAAACATTAGGATCAAATTCTTCTTTTTGATTTCCCCAAAACAATGCAAGACTACTTGCATCGTGTA
>QEAN01000442.1:11134-13162_1948
AACAATTATTTAAACGCTTACTATGGATATATGAGCAATCGCTTCCGGGCAATGAAGGAAATAGAATTAAAACTTTGTAG
>QEAN01000442.1:11134-13162_520
TGTTGATGAACTATTAGAGTATTTAGTCGAAGAGAAATTCAAATACGAAATGTATGGTATCGCCGTTACTCGTTTGATAT
>QEAN01000445.1:12658-13172_218
CATGAAGTGGTACTCGTTCCTATTAATTAATGATGTCAGTTTATGAAGCAATTTAAGCCTGTAACATATAAACATATGGC
>QEAN01000450.1:650-2185_1098
CACCACCAAACTTTTTTAATGCTTTCTGATAGAGTGAATGAATACGTTGAATTATAGAATAGTCTGATATGGTAATACCC
>QEAN01000450.1:7582-8913_1251
TGTAGTTGCCTAGAAATGGCAATGTTAGCTAAATTATACAGTTTTGTAACCAATAGTATCATGATTACACACGACAATAG
>QEAN01000457.1:1-7016_2928
AAGATGTCCAACATCTTTCGCTACTCTTGCTTACTGATACATCATCAAAGGTAAGGATTAATAGCATTGGATTATATTTT
>QEAN01000461.1:7929-9334_1089
GTAATCATATAATCTGCTAATCTTTTATATATGCGGTGGTCTTTGTTGATTCTTTCAGAGATGTTGAAGAGATGTGTCAT
>QEAN01000465.1:6928-9634_2626
CAGATTTTGATATTAATTTGTTTGCTTCTAGAAAGATGCTAACTGTTGATGATGAAGACGATGACGATCTAGATTTGTAG
>QEAN01000471.1:3800-6052_1152
TACATGACAGAAAGTACCATATTTACAAAAGTTTTGAACTAACTCAAATCGCACATCATAGTCTTCTTCCCATTGATAAC
>QEAN01000472.1:3043-6785_2460
CGACACTAATAGATGCTCTGGGGAAATTGCCAAGTAATCTGTTTTCAATAAGTGATTCAAATTTTCAACAAATACAGTAA
>QEAN01000476.1:2502-9768_6466
TGTCTGTGTACATAAAGATATATTAGAATTATTGAAATGCTAGAACGGTGCGGAAAGAGACGAATTATTCACCTTTCTTT
>QEAN01000477.1:8215-13056_1476
ATTTTATTTAAAAGATTCCATAATTCGACAGCACGATTTCACAAACTCCAACGATACGCCATTACTCAAAGTTCGAAAAA
>QEAN01000478.1:5033-5794_681
TGCCCAAATTCACAAAGAGTAATTACAATGATAACTTCAAGTACTGTCCTACCAAGCTGAGATATATCAAAACAAAGTAA
>QEAN01000487.1:3521-6251_1397
TTTGTTGATCATTTTGGAACATAAAATAAGAGTGTGGAGTGTAAGTGTACTAAAATGCAATTGTAGCAGATTCATAGACC
>QEAN01000529.1:8834-9661_747
TGAGTAATATGTTAGAGTTAGATTACAACTAGAAATGACCTTCTTTGTTGTCGAATCAGCCAACTTACTTTAGACAACAT
>QEAN01000530.1:2227-3304_875
ATTTCACATGTTCGATGTTGTAAGTTGTCACTAATATTCAATCTGTACGTATTCAGTCTTGTTAATCACGGCTTTTTTTC
>QEAN01000532.1:6065-7830_520
GATATCTCGACCTTGAAGAATGAAGTGCAAACTGCTTTGAGATACATTGATGAAACTTCAAGTAATAATGTTGAACAATA
>QEAN01000537.1:9831-10580_224
TATAAACATTTGCAATACCATCTTGAAAAAGCTAGAGATCTACATAAGTATAATGCTGATAAACACCGAACATCACAACC
>QEAN01000556.1:5807-8851_2480
CATCAATTCCACTTACCATAAATGAATATGAGGTAATGGTTACAGTTCAATGTTTGCACATGGACGGATAATTGATATAT
>QEAN01000569.1:363-3007_1032
ATAAGTTGAGCATTGTAGATGTGAAATTGACGCCAGATAGGCAAAAGTATTACCCTATATTTTATATGAATGAGTTTTGG
>QEAN01000572.1:633-7862_732
TATCCATGGATTTAGCCAATACCTGAATTATCAAGTCAATGTGCTTGGCTATCATAAACGAAAAAAAGTAAGTCTAAGAT
>QEAN01000590.1:3437-4710_1080
TAATCAACTAATAATATGTCTTCCTTGTAGTTACTTGCTTTCTAATGTGCAGATTTGTTGTTGTGTGAAAAACCACTAGC
>QEAN01000595.1:1-6586_1599
GATCCGAGTGAAACGTGATAGATTGTCCTGTTGTAATGATAGTGGTAATTTCAGCTAAAACAATGCAGATATATATATAT
>QEAN01000595.1:1-6586_3444
ATGACTTGTGATCGGTATATATAATGATTTCTTTTGCTCCGTATATTATTGGGTACCAGTGTTTCAGACTCAAAACTAAA
>QEAN01000596.1:2864-6548_2500
GTGTGATATATAAAAGGCGAAGAGTTGCATTTTATTCTCCTTAAATGTTTCAACTATTCGTCATAAGCTTACACAACCTT
>QEAN01000598.1:5033-7765_635
TCAAAATCGAAAACTTTGATATACAATATGCGGGTAAGAAAATATTACAGAATGCTGATTTAACCATGACATATGGACGC
>QEAN01000602.1:1624-4160_2080
TCTGGATAATCGTTATTTAAGGCTGTCCTTATAGATGCCTATAGAGAATATGAGTAATTACCAGGTTGTTCAGAATTTTT
>QEAN01000602.1:1-894_702
AATCAATCCTCAATCAATAACTTACATAGCAATGTTTTCTAGATTGGCTTGCTGTAATTGATTGTTCTATTGGTGAATGG
>QEAN01000612.1:3751-4772_708
ATTCTTTTTTTCTTTGAATGTTAATCATAGGTATGCAACAGATATGGAATCTATGGTAGTGGGAAAACCATCACCATCTT
>QEAN01000641.1:3635-4480_765
TGGTTCTTTATAGGGCGCTTGACGATATCAAGGAAAGTATTGCTGAATTGCAATTTTATCACGATAATATTTTCAAGTAA
>QEAN01000645.1:2512-5248_1651
TTGGAGCATTGACATCCCCAACACTTTTGAAAAAGTCGACTATTTTCTTAGTTGATTAACAGATATGCAAATAGAATGTT
>QEAN01000670.1:777-3729_500
TAAATGAAGCAATATAATGAATACTCTAGCTCATCTCCTCACCTTTGATTGTCTATGTTGATATGTCATATAGTGGCAAA
>QEAN01000683.1:2173-4114_500
GACCATTGATTGATATTTCAAAATTATAGGTCAAGAACGATGCTGCTACAATTTCCAATATAAATGCCGCCATAAGAAAA
>QEAN01000704.1:1-2809_2356
AAAGCTATAGAATTGTACTAGAAAAGGTGAGATAAGATTGTGGACCATCCATCTATGCAAATGAAAACAAGAATGTAGAA
>QEAN01000732.1:1444-1851_109
AGATTGATACGAGTTTGATATGATTATTCTTAATGGCTTCTCGAATAAAATGATGTTTGATGTCAATGTGTTTGGCTCGT
>QEAN01000734.1:880-1837_378
TAATGTGATTTGGAAAGAGTATAGTGTGATTTCCTTCAGCCAAAATGCACGATTGTGATTACTCACTTTTATATATGAGA
>QEAN01000742.1:759-1571_732
ACCTGTTACGTTCAATACTGTTCATCCAGTGTTTTAGTTATGGATTATAGAATATACAAAAGAATGGCTTACCTGTTCAT
>QEAM01000001.1:240542-240928_204
TTTATTTCATTGTATCTCTCTTCTCCAGTATCATACTTCTGAAGTTTGTTGTCATATTCATCAACATCTCCAGTTTCCAC
>QEAM01000003.1:101149-102203_974
TCGTAGGTAAGTATCATTAATATTTTCTTACTAAAACTTCTAATGGAAGCGGTAGGATCACGTGTCCCTATCATATATGA
>QEAM01000004.1:31351-39246_3936
GGAAGCCGATTTATCATCTCTTACAATTTCCTATGAATCATTACAAACTGAGCATGTGAGAAATCAAGGAATATCGATTT
>QEAM01000004.1:4770-6345_1125
GCGAGGAGTGTTTATTTTATTTACACTTTTGCATTCCGTGAGTATTTTTTTCACTTGTTGACCTATTTCTGTTTCAGTCT
>QEAM01000005.1:117845-120096_1536
AGCTGCAATGGTATATTTACTCGTCAAGTGTAATAGCCATTATATCTAAGTACCAAAAACACCATTCTGAAGAGATATGA
>QEAM01000005.1:117845-120096_1664
AAATAAGTTCCAAGCGGAAAAGATTTGGTATGAACACAGATTAATCGATGATATGGTGGCATTTGCTTTGAAATCAAATG
>QEAM01000008.1:47981-50390_1040
TCATATCAACAGCCTGATTACATTCTTCAGGATGTGCTTCATAATATTTTCGTCGATCAGTAACGATTGAACTTAATGTT
>QEAM01000008.1:73686-74483_717
GCTATGGATTCAAAATATCATACCAGAAGACATTCCTTTCACCGTGGAAGCTCTTTCATAAATACATATGTATGATGTAA
>QEAM01000009.1:91422-97122_4305
ATCTTGTTCCAACAATATCAAAAGTATTGACTTCTGGCATATACTTTTCCAAAAATGTCCTGAACAGTCTAACTGAATCC
>QEAM01000010.1:13992-18428_2000
TATGATACACCGTTGTTTCTTGATCTTTACAACTCTGTAATCATATGATAAGCTACCATTGAACTGGACATCATCAAGTT
>QEAM01000012.1:6777-9181_1300
TTGGATTGTGGTATGTTAACCAGTCCAATCCTAAGATCATATCATATCTTTGGGTATGGAATATTGGAAAATTGATGACT
>QEAM01000015.1:5202-6722_262
CTATGTACATTCCAGAATCCCTACATTGTTATTATTTTTTTCACTACCTCTGTCGCTTTTCTAAGATTTGTTGTTTGAGC
>QEAM01000015.1:81089-82096_232
AGCCCAGTTTGCATAAATGTTATGATAACGGGCGATTTATCTATTGTTTTATTAATCTACCTACTCCATTACTCTTCCTA
>QEAM01000018.1:48061-51888_1375
TTGGTTTGGTTATCATTCATCATTCATCAATAGTATACAACCAGAAAGATTTCCGTAAGAATGCTCGAGCATTTACACAA
>QEAM01000018.1:76790-79206_390
AGAAAACAATTATGGATACGACGATGAGAACGATGATTATATAATACATCAAGGAGAATCATGGTATGGCCGATTCATAA
>QEAM01000021.1:15309-16412_1023
TTGATGCCCTGACCATACTGATTTTTAAACATACTATTTAGCCCTTTCAAGTGTGTTAATACCTCATCTTTGGTTTTCAT
>QEAM01000021.1:28981-31384_1820
TATGGTAATGCCATAGAAAGTTGGTTATCTTGACATATTTAAATCTAACCGTCTCATACTGGTAAGCATTATATTCCCTG
>QEAM01000024.1:80813-82618_1240
AAATATTGGAGTAGTGAAAATTTACCAGGAACATGAAGTCCAATGTATCGATAAACTCAAAAAAGGAAAGAGCACCTTGT
>QEAM01000026.1:1068-3907_1386
AAAATCAGTGATTGTATGAAAAAGTTGTTTAATTACGTGGTGAATATGCCGTGGGATTTTGAAGCTCTTATTCAGCATGT
>QEAM01000026.1:80563-84719_2852
TATAGTAACGGAGTGTAATACCGTTTCATCCAATGCTTATATCATTGGATGAATAGGTCCAGTGTATCACTTATAAGAAA
>QEAM01000029.1:10161-13032_1397
GTCATCTCGATTCAACTTGTTTCTTTTCACCAAAGTATCTTACTTCTCATACTTTATTCAGCTTGGAGGTATGTCATTAT
>QEAM01000030.1:35581-49392_13176
TCGTTGCTATCAAAGACCAGATTCAAGCCTTTTTGTCAGGTTTCCATGAAGTTATATCCAAAGACCTTATTAAAATATTC
>QEAM01000032.1:44136-46235_1905
GCATTAAAGAGGGGATAGCCTGTATTTGATATGCTAGTGCTCAAACATAGATTTATTGATACTTTTACCAGATTCAACAT
>QEAM01000033.1:67466-67927_127
ATCTATACGTCAAAAGCAAACATTGCTTTATATCGACCGAGAAGCTCACTCAAATTCTCTACAATGTAAGTTATTGATTG
>QEAM01000034.1:48272-52610_4032
ACAGTACAACAAGTAATAATACAATACTGCGCACATCCAGTGCATCATTAAATCAACGATATTAGCAGTAATCATATACG
>QEAM01000038.1:44304-47548_1397
GATATCATTTGTGTTGATGCGTGTTCTTTCGAATTTCTGAAATAAATTACATTTTCTCGGATGTACCAATCCGCCTTTAT
>QEAM01000039.1:13954-14533_0
CACACTACCGATACAGTGTGAGATGATGTAATTAATTACAATGCTAAAAGTCTATTTTAAAATCCCCCTAGATTCTATGG
>QEAM01000040.1:30977-32540_992
CACTAAGCCAGATTTTTCAGGATCTAAGGGTAATCTATAGAATACATCATGACCGATATGCTAATAAAGGTTCTTTTTTG
>QEAM01000041.1:25791-30376_244
TCAGCAAATGATGTATGTCGACCATCAATCTGATTGATAATGGTACCTGATTCATATCTGTATATACGATAGGTTGAATT
>QEAM01000041.1:35786-41540_3224
GATAGTTTGAGGAGGACACGAGATGATGTCGTGATTATACCATCATAGTTGATAGTTTTACTTCAAGCATTTTTGTAATA
>QEAM01000042.1:1153-2158_812
TAATGTCTGAGCTTTGAAAATGACGACATAGTTTGGGTTGGTGCAACCTAGACAAAGTGTTAGTCAATAAAGTAAAAATA
>QEAM01000043.1:22243-23617_390
TTTTTTGATTGTTGCCGTATGTTTATATGTTACAGGCCTCAATTGCTTCGTAAACTGACATCGTTAATTAATAGGAACGA
>QEAM01000048.1:48257-49261_924
ATGGTTGGAAACTATGTAATACAAAAACTTTCGAGCGAGATCACATTATTCTCAAGTGGTACACGTATGAGTTATTGTAA
>QEAM01000049.1:74906-76663_1548
TAATAACTTTCATATACTGTACATATAATATTGTTGTTTCGGTTCAAGTTGTCGGTGTGGTTCGGCATAATGTAACGTCA
>QEAM01000050.1:27385-28084_496
AAGATGCTAGCGAAATGTGGGATATCTTTACTCTACCATATTATAAAATTTGCAATGAGATTGTACATAATCCGGTTGGT
>QEAM01000052.1:5379-5654_0
TAATTATTAGTAAGCAGATCCATAAGGAGACCAAACTTGGTTGATGTGGTTGTTGATTGATATTGTTTATCCATAGCATC
>QEAM01000052.1:60798-61583_705
TGAAGTCATTGAATAGTGGTATAAAAGCCATTTGGCATCCCCAAACACTACGACCAAAATGTAATTTCCAAAATATTTGA
>QEAM01000055.1:54059-57442_1599
AAATGTCAAAAAACATGTCCCCGGAACATTTAGCTACTGCTGAATTATCATCTGCCATTGATAGTTTCAATGATCATATT
>QEAM01000055.1:54059-57442_861
TGTCAGCAGTATTGACTCATTTTACCACAACAAATGAAGGATATTCACGTCTCTTGAGTGAGATTGATGATTATTTACAT
>QEAM01000058.1:412-2405_1536
CATCGGAAGCAGATCATTTAATAAATCCCCTATATACATGAATGTCTTTTTTTCTTTCTGTCGAAGTGATTTTCGTCTAC
>QEAM01000059.1:7001-9152_910
TGATTACGTAACTACCAGTTATTTGTTTGACCATTCCTGATACCATTGCCTCAGTGATATTAATCAAATCAAAGAAGTCT
>QEAM01000063.1:10466-12250_1056
AAACAGAAATAGGTCAACAAGTGAAAAAAATACTCAAGAGTAAATCAAATAAACGCTCATAGTCACATACCCGTCTCCAA
>QEAM01000064.1:55831-59559_1134
CTTTTATAAACCTAGAAACAAAAGAAACCTTGATGGATAGACTAGAAGGGGTCTATGAAGATTTGGAGTTTTCAAATGAC
>QEAM01000064.1:55831-59559_1638
ATTTTGTCTTGATTGAAGATTACCAGCTACGAAGGAACCATTTAGTCGTATTTGAACGAAGTAATTGCCTACAAAATATC
>QEAM01000068.1:40828-44182_3274
TAAGTTTTATGATTTATGGCTTTAAAGCTTTAAGATATGGGTGTCATGAGTGTGTGATTTTAGGTCGTCGATATTGGTGA
>QEAM01000069.1:1885-2840_750
TGGATCTGTAGAGAAAGATAAGGTCAACTACAGGTTTGAATACAATAGACAGTCAGTTTATACGAGTAAATATGAGTATG
>QEAM01000072.1:34492-36003_393
GGTTGAAGTTTGACATGTGGGATATTGGTGTTTTGTGGATTAGATTGATCATCTTCGGAATGGACATTATATTGTATATT
>QEAM01000075.1:53700-57704_3198
CTTTGTACATATATATATATATATATATATATATATACTCAACACAGGCGCGCAGACACTCGCAAGCCGTGTTTGCAATT
>QEAM01000078.1:39059-40380_500
TCCATGATGGATTTCAATACCCAATAATCAAACGAATCAATATCGACGGATAGTAAGCTCAATTTCTTCGGTACATTATA
>QEAM01000099.1:42004-42612_264
TTCTCGATTATATTGACGGTACATATAATAAAGTATCCAAGGCAAAGAAATCTGTGCTACTCAAGGAACTTCTGAACATT
>QEAM01000100.1:16294-20835_2604
ACTGTAACTCAAGGCAAAGCACAAACGTCTGCACAAATTTTTTTATGGAATCATGATGATAAAGTAGTGATATCTGACAT
>QEAM01000100.1:16294-20835_3596
GGAGGCAAGTGGTGAAGAGAAAGGTAAAGATTTGACCAAGTACCCGTTTATATGATTTTGAAAATTATAGTGATGTATAA
>QEAM01000100.1:32240-39885_6642
CATATAAATGAGCTTGATACATTTTTGATATCGAGGTATTGTTTTCAGCAATCAAACAACCTGTTTCAGGATTCCACACT
>QEAM01000101.1:10006-11178_0
TATGCATGTATCAAGAATACTTCATCACTTGAATAATCTGCAACCTACATCCGAGATATGAATGTTACTTTGATTGCATC
>QEAM01000101.1:12310-13017_627
ATGAAACTTTGGGACTATTGTACTTGAGTAACAGCAACGCTTTTTTATGTCACTGACATCCAATGAAATATAGACTTTGA
>QEAM01000110.1:26646-28725_1999
ATACGAGGATGTACAGATTGCAATATCGTATTGATACATGATCATGTTATTTTTTGCATAGTACAGCTGATAAACGCTGA
>QEAM01000110.1:40347-50407_976
AAAGCTCGCTGCGCGAAATCACAAACTCCAGTTTTAAATAATATTACGTGTTTTTAATCACAATTATGCGTTACATGAGT
>QEAM01000113.1:36589-39045_2016
GAGGTACTCTTCCCTATTAATTAATGATGTCAGTTTATGAAGCAATTGAAGCCTGTAACATATAAGCATATGGCAACAAT
>QEAM01000116.1:12143-19566_1353
TCGATGCTACAGAATATCAAAAGCATCATTGGGTACTTTTTTCTAGATCCTAATAGGGTGTTGGATATTATATTGGATGT
>QEAM01000118.1:6546-8957_1170
TTCCACCTCGTTCCGACTTAATGTTTATGACTTTGATCTGCGATTTTTTATTCTCTACATCCCATATTCTAATTGTAGAA
>QEAM01000126.1:35938-38410_504
GATTATGGATACTTCCACTTCCTATTGCAATTTGATGGATTATGGGTTGACAATAATGAAATAGTATGTATCGCCTACTA
>QEAM01000127.1:16708-21055_1098
CATCATGTTATCTGACAAGAGCTTCCGTACCTGAACAAACAGAGGAAGAATATCAAAGTCATTATAATACAATTCAATCT
>QEAM01000132.1:43138-45874_381
TTTAGCGTATTTGACATATTACTCATTGACAATTTTCGTAGATTGGGTAGGGCAGTTGATAATTGCTTGAATGTAATTGG
>QEAM01000143.1:156-1970_1364
AATTGGTATTTTACCTTCATTGGATACCAGTAGTTTATCTCCTTCTTTTGTATTATATACTTGGTAGCCTTCGTCGAAGA
>QEAM01000144.1:340-1059_512
TCCACAGTACATTTCTCTCAAGTGCCTGTACCATTTTTTGCATGATGTATCCTTTATTAGGATCTCTTTTCTCAATTTTA
>QEAM01000144.1:37220-41772_1750
AAGTCAGTTTTAATCATTATACAAACATGGACAAACATGAAAACATTTGCGGACCATAGTATTACCATACCATCAGATCC
>QEAM01000145.1:21150-30885_3075
GAGTCTACCTAAGCTATTTTATAGATTATTTAAATTTATATTGCGAGCTCTGTACCGTATTGCATCTGCCAATCAGCAAT
>QEAM01000149.1:31928-32988_492
GTGGTTTATGTTTCAGGCTATATTTGATCGCTTTGATTTTCACTAGTATTTTCCCACTCAAGCACTTTATGATTTGTCTT
>QEAM01000153.1:37359-38942_882
CATGCAGCTAATTTAAGTATGCTCGGTATGTTGTTATGTTCAGCGCTGTTTTTGAATTTGGCTAATGCATCAATATTATA
>QEAM01000158.1:13404-15580_1572
AGGGCATTTTTGACGACAGTCTATTCAATCAGTGTTGCTATCAGTATATTGTTATATAGATGGATGGATATACTTATCTC
>QEAM01000159.1:1754-8603_5084
TACTATCATGCTGGTATGCATAAAGATGATCGAATGAAGGCACAAGACGATTGGTTGTGCAATAGTATCAAAATTATTAT
>QEAM01000159.1:28456-29953_1417
TCGCAGTACATCCGAATTCGGTAAAATTGTCTTTAAATTACTTATTATTCGTTCCAACCATATGGCCATTATCTTACCAT
>QEAM01000169.1:6834-8107_360
GATAAATGCGTCAGTATTATAAACCCACGTACAATCTTTTTGAAAGAATGATAAACTATAGGACAGACTAACAGACAGCT
>QEAM01000174.1:13575-20020_2214
ATTGTACGTTGCGTATCATTTTTGTAATGCCGTTACTATTCAGTCTCTTGATATGTTTGAAATTAGTGCAAAGTATCCTG
>QEAM01000180.1:32560-37777_3198
ATGCAAACGGATTGACGAATGTAGGAATACGTATGAATAAGATAAGTAAATATCCGTTAATAAAATTAAGCCTAGGACGG
>QEAM01000181.1:36563-37429_262
ATAAGAAATCACGAAACTCTTGGTTGCGTCGATTCAATTCATTTGTATTTGGAGTTGTTATAGCTAATAACCGATCTCTT
>QEAM01000187.1:1-3918_3348
ATAAGAAAAGTATGTGAAGTCATGAATAGTCTTGAGACCTTCCCTATTTATATGGCGAGAAACACATTTAGATTGGTTTG
>QEAM01000190.1:22201-24162_1764
TAAATCATCAAACAACCGTGCCCTATAATCCTTCTCAGAATGGAATTGCAGAGAGATTTAATCGTACTGTAATTCAAATA
>QEAM01000193.1:17003-23842_984
TACAAATTCGCAAAAACTGCTACACCTTGTACAAACTCTAGACTATGCCCTAAATGTATTGTACATTCAGTAACAATACT
>QEAM01000197.1:19308-20739_615
TCCGAGCCTTTGAACGACGATATAAATCATTTCAAAATCTTTTGCCATACCATGTACCCATAACCAAATTTGATTTAGAT
>QEAM01000203.1:11584-17885_2074
GTTCTTCAAATCTTTACATACAGCAGGCTTTGGTCGATTTTTAATTTTGATTCTGTCCACAATTACATCGCAAATGAATC
>QEAM01000203.1:11584-17885_2318
TATTCATTCATAATATCCTCCACAGATTTGTATTTGGTCAAGATGCCATCCTTGTTAAACAGTACCATATTTGACGTGTT
>QEAM01000205.1:28536-29332_716
ACTTCACCGTTGGCAATATGAAGCCCGATGTAGAGTATCATTTCAAGATTGTGAACTTTATGAAAAAGATGAAAAAATGA
>QEAM01000214.1:13548-27014_3388
TATGATCTTATGCCGTTTTTGGATCAATTTCAAGAAATCAGCGGTAAGATAATATACCAAAGAGCTATGCGTGTCTTTTT
>QEAM01000222.1:28982-30325_1143
TGACTGAACAATTGGACTATTTGATTCTGTTGTATGAACTCTCTAGGAATAGAGCTCATATCAATGTAAGTTACACATCA
>QEAM01000232.1:3560-6086_774
CATAATAGAATAATTCATCAGATAATTCCTACAAGAGGATGCATTACACAACAGGATTGCACTGATTGCCAGAATATAGA
>QEAM01000235.1:11599-26198_4719
TTCAATTTGGATCCAGAAATGTTTTATCTGAAACATTTAATGGAAGCACCTCTGTTAGCTCACAGAGAAGATATAGAAGA
>QEAM01000240.1:25043-25945_472
GAGACTATCTTATCTGTCTAACTATATAGCCTATATTACAGTAAGTACCATGCGAAACAAATACCAACGTGTATACACAA
>QEAM01000244.1:28074-30492_1560
AATTACACCAGAAGGTCATCCAGAAAGCCAACTGTAGTAGAAAGTGAATGAGAGTAGATCAATGATAATGATAAATGATT
>QEAM01000245.1:12298-16520_1830
TAATATAAAGGATCTAACTTTGATCGTCCGGGAAGCTGAGAATGTATGTGAATTGGAATGCCTAAATTCATTGAAAACAA
>QEAM01000249.1:14174-14615_121
GATATCTATACGTCAAAAGCAAACATTGCTTTATATCTACCGAAAAGCTCACTCAAATTCTCCACCATGTAAGTTATTCA
>QEAM01000249.1:25167-30119_1586
TCATAAGGTTTTTTGCGTTTGCCATCTTGCATTTTCAATATGATTCATTCTCCCTCTGCTATATAGGTTTATGTATATGC
>QEAM01000270.1:1687-4237_1860
TGACTTCGTAAACTAGCTTCGTCCATATCGATATCTATTATAAAAACAAATTTGAGACCCATGAAATGGTCAAAAAGGCT
>QEAM01000276.1:27022-27753_393
TTGAGTACAGTAGAATCACTACCAGAGTCAACTAATGCATCATGCATTTTTATGTTACCAATACCATCAGATAAAACAGT
>QEAM01000276.1:27022-27753_524
ACGTGGTTTGTTCTTTCTGTTTTGTTTGTTTTTGTTGTTTTTGTTGTATTTGTTTTTGTGCCCGTCATCCTTTTCAGCAT
>QEAM01000307.1:19780-20229_369
GCAAGCTCAATTTGCATTTCAAGGATATCCAAGAATAATGATATCATATTGTTGTTATTATCCGGGTTACTAATGGCCAT
>QEAM01000308.1:7434-11498_2750
GCTTTAAACACGCCATATTGGCTACAAAATCTTATTTTCCACCACGATATCTTTAATTGTCTGAAGTATGGATCTTACTA
>QEAM01000314.1:16996-19541_0
TAGTTCGGCAATATATTCAAAACAATGCTGCTACTATATACATAACTAGGAGGACGAGTAAAGTGTCGTAAAATTACTAG
>QEAM01000316.1:9600-17129_2829
ATATCTCTCTAGTCGAACCATCAGAAGTACCCGATGAAGTAGTACAGGACAAGATTCTCTTTATTATAAATAACATTTCA
>QEAM01000325.1:2572-6609_2108
TCGTATTGGAATTAATTAAATACAAAGATGTAGATGTTAATGCGAAAGATCTTGGACATAGGACCCCCTTACATCTTTGT
>QEAM01000344.1:1930-6595_1736
CTTCTCTTGCTATAGATATCTCATGAAGAATCTGACGCATTTCTTGCTTTATTCAAAGAGGTCAATTATCAAAGTGTAGA
>QEAM01000352.1:1-1850_0
ACAATTAAGTGAAACCCAATTAAAGGTTTAGGGCTTTAATGGATTCCTGCATAATCTTTCGATTGACGTAAAACAAACCA
>QEAM01000353.1:13618-16113_768
TAGCTTCCCGTACCAATTTTTTTTTTTTTGTTTTCTTTTTCCGTATCTTACCTATGCAGAAAACAATCAGCATGTTGCCT
>QEAM01000369.1:7368-16345_1586
TGACAGTAATAGCAAGCATTGAAGCTTTTTAATCCGGAATGGACATTTGTAAACTTTGGCATAATAAAGTTGTTGAAGAG
>QEAM01000389.1:17450-18776_750
AGAAGTGGGAAATACTTCCAGTCCATATTCAAGGATGGATTTTTTGTTTGACAGTTTTGGTTTCAATTCTTCTACTTGTT
>QEAM01000391.1:12736-13910_0
TACAGTTGACAAGTTGTTAGCTCAGGTTGTTGATTTAATCTCTTTATTTGCGTCTTCTTGATGTCTTTAAGTCTAAGTGT
>QEAM01000391.1:299-2386_882
TTAAGGTCTTCTGGTTTTGCACTTGGTTGGGAGTCGTCTAATATAGCCTAATTCAAACCTTTGTTTAGTTTATATAAATC
>QEAM01000408.1:1247-3350_635
ACTGAGGTTCTTGGTACGACGTAATTTTTGAGAGCAAGTTGTTTTGCTGGACATTAAATCTTAATTGTAATGTGCTATTT
>QEAM01000433.1:12103-15993_2214
AACACTTCAATCTGAGATTCAATATATCGATGAGAATTATAAGTTGGCACAAATTCGGCTACTTTGGGTAATATTTGGGA
>QEAM01000436.1:11923-14802_768
CCATATAGGGACTACCAAAAGAATGGATTGCACTGTTAGAAAATAGTTCAATTACCAAAGAAGACATGAACAAAAATCCA
>QEAM01000437.1:3986-7011_1476
TATCTATATCTCATTGTCACAGAAATATTCGTCGCCTACGTGTTCATTTGTGCTCATTTTATAGATTAAAAAGAGTGTCC
>QEAM01000457.1:2686-6373_1750
GTATGTTATGCGTTGTTGAATGCCTTTTTGTCTATTTCATTGTCATTGTACATTGTCCATTTCAAAAATGTCCTTTTGGC
>QEAM01000458.1:1246-2136_116
CTGATAATTCATCCTTGATATAATCCTAATTGAGTGATTGAGGATAGAAGATGATAAGCAGTAACAGTCTTTGACTGAGA
>QEAM01000460.1:1434-5184_1968
ATTATAATCTATACCCATAGAAGAAGCAGTTAGGATACGAATTGGAAATCTTATATTCGAGATGGAAAGACCCGAATGTA
>QEAM01000466.1:5377-7751_1664
TAAGAGTGGACATAAGATAACTCATAGTAATTTTTTCAGCTTGATCATTTATGAATTCTTCATCGGTAACCGGTACTTCC
>QEAM01000466.1:9210-9677_129
AATCGAAATACTATGATGAGACGACAGCTCAATATAACCAAAGAATATCAAAGTTCAAAGCAAATATAAAAGCAGCGGCT
>QEAM01000472.1:1-7186_3567
ATGCAATCAAATTTGGACTTTGTGTGGGCAACACTTAATTTTTAACGACGTTTTGAGTAGGAATCTTAACAAGGATTTGA
>QEAM01000484.1:9357-11416_1848
GGATGTAGATTTAGACACTGACTCTGACGAAGAGGAAACTGTTGTCAAAAAACCATCATTGTTTGATGATATTGATAAAA
>QEAM01000495.1:8588-9283_0
TATGATTTAGTATAATCATCGTCAGAGTTTTCCCTCAACTTGCTAAACTCTGACAACTTGACTGAATTATACTCCAGTTA
>QEAM01000509.1:8805-13125_2625
CCTTTTTCGAGAAATGATTTCTTTTGCGATATTTCTTCTGGACCTAAAGTCTTGATTCTTTGCAAAATGGCATCTAAACT
>QEAM01000520.1:10692-12486_792
AAAATTATTCAAAAGGAAATAGCCCAGAACGAAAATCCTAGATACATGGAATACAAACCAAAAGATGTCCGAGACAAAGA
>QEAM01000520.1:2615-6946_1512
GAGATTGACATTTGAATAAAGCAGCTTTTGATTATTTGAGTATATGACTGTAGGACGATCTGAAGCAGCAAAGATATGAT
>QEAM01000521.1:292-1261_635
ATTAATGTCTATCATGACGTAGAGAATGAAGTGTATGACATGGATCGAATCAGATATAAATAGTAATGCTAATCTTGGGG
>QEAM01000535.1:7468-9768_1984
ATGCTAAAAACTTGATGAACCATGTGTTACTAAACCTTTTTAGGCACGAGTGGTTTGAAGAGTACTTTATGAAAAACCAA
>QEAM01000537.1:1885-6191_750
TTCTCAACCAGCATATTCATACTTCCATTCTTAGACTTTCAAATAAGAGGGTTTTCCATTTGTGCTAGGTTATATCACTT
>QEAM01000552.1:4790-5716_726
AATATATATTACAGTCTTTGGATGTAGTCCTTATTAAAGGACTATACCAAAGGTCACTGTTGTGACAAGCCAATTTACCT
>QEAM01000612.1:2435-3974_732
GTGATTTACCGTTTATTTCTCGTAGTATTTTGGCAGATAATACGACTTGAGGTTTGAGTAATTCCATCAGATTCTGTATT
>QEAM01000616.1:6639-9227_1512
AATAGTCTTTCCGTTAGGGGCTTTATATACGAAGTGTCTTTTAAGAATACATTCGTATCATCCACGAACATCTTGATAAA
>QEAM01000624.1:336-2980_1548
CAATGTTTGTAAACATCTTGTTGATCAGTCTCACAACAATACTATATTTTCTGGCAACCTCCTGTAAATTGAAACATGAC
>QEAM01000650.1:1795-2328_114
ATAGACAATTTATTGATGATTATGTTACAGCATTGATTGACACTGGAAGTGATCAATCATTCTTCAACGATGCCGCTTTA
>QEAM01000679.1:536-2599_1860
GTGAGTAATTGTTTGATTGTGGTAAATGCATTGTCATGTTCTTCACCCCATTGGAATTTTTTTTTCAAGGTAGTAAGATC
>QEAM01000690.1:1-521_330
ATTTGTGTATTTGAATGAGAAGTCTGATTATTCATTCCTACAGTCTTACCGTTCGATGAGTGGTTAAAATTGGATGAAAG
>QEAM01000697.1:1-1210_630
ATCCTGATTTGGTCAACTTGACTTATTTGCTCGATAGTCATTATATGTTGTTGACGAAATAAATTTGATGATGACCCAAC
>QEAM01000704.1:2653-5984_2268
GAAGGTGGTATAAATAGTATTGACGAATCTGATAAAGAACCGTTGTATGAGGTAGAATCGGAAGATGAATTTGCAAATAT
>QEAM01000721.1:1669-3978_124
GACTTTTATCCAAACTCATCCCAAATTTCCCATATAAACTATTAAGTAATAATTTGGCCACGATTTTCCCAGTGGGATTT
>QEAM01000734.1:1209-3323_1664
CTTAAACCACAGACAAACATAAGGAGAACCGAAGCAAAAGAAAAATGTGAAGAAGAACCCAAAGAAATACATTCAATGAT
>QEAM01000740.1:2007-5008_889
TCATCAACTAGGACTCACCAGACGACGACTTTTCTGTACATTATGAGAATTCAGAAATGTATCTGTATAGAAATATGATT
>QEAM01000749.1:3174-4887_1633
GATCTTCTATTTCACTGGTTATTGATAGTGTAAAGGTAAATGTGATGAACCAAGTGTTCATTAACATTGGTATGCTGTAG
>QEAM01000781.1:978-4504_2108
ACACAAGCATCTCAGAAAACACACCTTAGCAAGTCCAAAGTCAGTCAATATGATTCTTGAAAATGATTGTTTTGTTTCTA
>QEAM01000806.1:1-3283_744
TATTTCCACTTCCATTACTCGTAATATTTCCTCAATATTTAGCTGGTGATCAGGTATAGTACCCACTGTTCGAATATAAA
>QEAM01000839.1:1113-2378_1056
ATGGAGAATTAGAATCAGAATTTAACATCTATATGAAACAACCCACTGGCTTTGAGGATAAAAAGTATCCTGACCAAGTT
>QEAM01000846.1:1422-3370_1500
TTGATGAAAATCCTGATCTCGATACTGATGGCGTTTACAACGATAATATTTATGATGGCATTCTTCATGAATATCCTGAT
>QEAM01000849.1:1545-2808_660
CCAACCATATATTGATTCGTCTTATGTACAAAGCTTACTAAACATCTAGTATCCTTTGTTCTCATATCCCTTGTATACCT
>QEAM01000912.1:273-1388_260
TTTTGGAAGTTGACGAGTAGGGTCTTTTGGTCTAATGTATGGTTTTAGTAAGGAGATGTGAAAAACATTATGAATTCTGA
>QEAM01001020.1:1-1006_116
CTTTCATGCTCTGTTGTTTATGCGATTGGGTTAGCCACTACTGGGATTATTTAAGAAAAAAAAAGAAAAAAAACGTTGTG
>QEAM01001043.1:1-887_464
ATCCATCCAAGCATCAATCCAAACGCTCATTCATCAATTTATCAATCATTCACCCATTCATCAATCATCCATTCAAATAT
>QEAM01001119.1:373-1532_240
TCATCTGTTATTAATCGCAGTTTTGCTTTATTTCTGCTCCTGACTTTAATAGTACAATCGTGCCTCCATTAAAAACATGT
>QEAM01001193.1:572-1273_0
TAAAGTAGACCAATGTTGCTGAACATTTTGTTCATCAAATTAATTTTAACACTATCGATCACCAACGAAATGGAAGACCG
>QEAM01001233.1:1-1164_968
ACTTTCTTTTTCTTTGTTACATTCAACAACGGTGGTTGTATCTGATGAATCTTCCTCATCTGATGATTCTTCATTAGATG
>QEAM01001263.1:1-1076_250
GATAAATAGAGTCGACAAGGCGAATACACTTGAAACATTCGCAACAACTACTTAACACCATCAATAATGTATTCATATTC
>QEAN01000001.1:128696-129754_978
TTTGCACGAGTTCTCATACAATATTATTTGCTTACACCACAAAAATTTGCTAGTTTGAAGGTATCGTCTTAGACAAGTAG
>QEAN01000001.1:134857-138517_2108
ACTATTTGAGTACAGAAGAAGGACCATTACAACGACATTTGTATAGTGTTACCTTTGATGGCAAAAACAAGACCAAATTA
>QEAN01000001.1:31026-31660_0
TAATTCGTTGTATGACTAGAAATGTAATTCATAGTAGAGTGAGATCTACGAGATCCATTGATCGATTCCTATTTAGCAGA
>QEAN01000001.1:44353-46345_896
ATTCACTTTATTCCATATATTAATTGCCGTGAGATTGGACAATTATATAACTGTATCTTGGGCCATAATATTCGCTCCCT
>QEAN01000002.1:105843-114518_2806
TTTTGCGACTTATAATGTAATACAATTTAGATTATTTTGGAAGCACCAAATTCTCAGTGGCAAAGTTCCCAGTATGCATC
>QEAN01000002.1:143388-145550_1048
TGTATTTTAATGGCAGTACTAAAATTAAATCTAGTTGCTAACGTGCATTTATGCCTAGATGGGAACAATGAGCAAGTTCA
>QEAN01000002.1:143388-145550_1179
AAAGTATTGGCGATCGTGTTATGGATAAAATTGGTGTTGGCTTGAATATAGATAAAAAGAAAAAGGCTGATTCTTATGCC
>QEAN01000002.1:155702-157019_1116
TTAGTTTGATAAGATGGATTGATGGATGGATAGGAGTATATATGGTTGATGAGGTGAATACTTGTTAGCTACAATGTTAG
>QEAN01000002.1:20758-23471_1260
CATGCATATTGCGAACTTGTGATTGCTTATTGATTAGTGAACAATCGATAAAGCATGTACAATTATCATGATACGTTACC
>QEAN01000002.1:32442-45358_11956
ACGGCTTGGTCCATATTCCTATACATGTCTTGAACTATATTGAAAAATTCTTGTACTTGATCTTCCAATGCAGCTTTATA
>QEAN01000002.1:49513-53707_1750
ACAATATATATAGACAATCCATTTCAGATACCGGTAGTCAATATAGGGTCCTCTGTACGATGTCTAGATATATCTATGAA
>QEAN01000002.1:53868-55774_1572
GGTTTTTATGAACGTTGATTGTATTGATGATATAGAGCAACCAATGATCTGATAGTCCTTTACTAACCTTTGTAAGATGC
>QEAN01000002.1:94341-95492_833
TTCTTGTCTAATCAAGGTAGAATCCATATCAAATATGAACAGCCTTTTATGCCTTCTGAATATGTTGTCGTCTTGACAAA
>QEAN01000003.1:121551-121958_0
TGAGAAGCTCACTTAAATTCTCTACAAAAACAATGTAAGTTATTGATGTTTGATGGATGGATGCTTCACATGCATGGATA
>QEAN01000003.1:27703-31357_1612
GTGCACATATAATGCCATTGGTTTACAGTACTACAAGTATACCTTTGATGGTATCAATATTATCTTGATCAACCTGTTGT
>QEAN01000003.1:72419-73685_132
CTTGATGTCTTTAAGTCTAAGTGTCATCATTTCCACAAATAAGCCACAACTTGGACATTTTTTCAACATGAAGTATTCGT
>QEAN01000003.1:79177-80563_393
AAAGTTGTTGTTTGGCATATTGATCATATAAACATCATTGTTTGATTGAAATATTTCTAACCATGGCACCGCACCATAGG
>QEAN01000003.1:84187-87034_882
CGTACCTTTGACTTTCAAAAATTCTTCTTCAAAGAAAAAGGACAAAGCTTCCTGTCCATCAGCTTGTTTGATTTCAAATT
>QEAN01000004.1:120998-123753_1536
TAGGATGACTGATGTTAGCTTTGAGAGTTAAGTTTGACATCACAGAGCAGTTTCGAAGTATAGAACATAGATAATACTAA
>QEAN01000004.1:133166-138867_4428
TATCAGACTAGCTTCACTTATTGGTTTGCATTACTTTTAGGGATACGAATGGAAACAAATCAGTCATTTGAAAACCGATT
>QEAN01000004.1:89712-90334_542
GATAACCTAACAATTACGTCAACTCTCGCGTCAAATTCTTTTCCTTTGAAAAGCTTGAAAACCACTACTTTATAGTGTAA
>QEAN01000005.1:30981-32548_1240
ATGTGTAATGAAAATAAGTAGATGCCTTATGGAGATATTGTAGAATTCCATTTGTACTTCGGTCAGGAACCTATCGAATA
>QEAN01000005.1:41586-42178_512
ATAGCCGTAAATACTATAAGCTGAATTTTAGTAGTTTATTTGAAGCACTCAAATTACGGTGTTTGGCGAAGGTGTTCTAA
>QEAN01000005.1:6163-7616_125
TAATCAATAATCGTCTATCTACCTTCAGACTGTCTATTGTAAAGTCCTTGAATATATCTCGTATTTCCTCTATGTCGACA
>QEAN01000006.1:19334-24449_3690
TAGGTGCCTCTTTTGAGTACGCAAAGGATGCTAATAATGTAGTTGCTCTATATGTTAAATAATCTTGTATACCAGGTATT
>QEAN01000006.1:41991-43804_1116
TCATAAGTAAACTTCGGCGTATGCTGAACCGTGGTAATGGATAATGACAGAGATCAAAAGTACACGAATATATTAAATAA
>QEAN01000006.1:41991-43804_1364
TATAATGATAATCAAGGCAAAGGGCTATAGGCAGTATGAGGTCGATTAGATAATGTGTAATGGAGATACATTTCAATCAA
>QEAN01000006.1:7283-9133_1651
ATTCGTGTTCATCAATAGTCTTGATTGTCACAGTAAAATCTAATTGTAATGAGATTAGCATGCACAACCGTCCAGTAATA
>QEAN01000006.1:88623-90409_792
ATTCAAGGATGACGATGAATATGATGAATTTGGTAGAAAGCGAAAGAAAAGTACTGGTAACATTGACAAAGACTATGGTA
>QEAN01000006.1:93131-93679_468
TTATTGGTCAGCTACAACAATCATTCAAAATTAAAGAGGCAGAATACCTCAGCTTGCAAAAGAAACACAACATCAAGTAA
>QEAN01000007.1:104029-106921_896
TCTAATAAAATAGTCTCGTATTTCTCACAGGTCAAAATGAAATAGAGCAAGCTATGAAACGATTAGAAGATGAACTGGAC
>QEAN01000007.1:43790-47409_1651
TGCGTATCATGACTTGAATTACTTGTTCCCATGTAGCATGTATGGAATATTCGACTAAATCAATCATTTCTTCATCAAGT
>QEAN01000007.1:68706-71331_2432
TTTTTTTAAAAAAAAAAAAAAAAAAAAAACCGTTGTGGGTTTTCGGCGCAAAGGTGGGTAATGTGAACCCGCACCATTTT
>QEAN01000007.1:91095-92667_875
GTGAGCAAAGTCTAAACGTTCTAAAAAATCAGTTTCCCGAAAATCTCAAATTAAAAATCTCAGAACGCATGTCATGTCAT
>QEAN01000008.1:45926-50853_4250
TATACTCTATTGATTGCAGGGTATGCTTCAATTTTAGCGTAAACAGTGTAATATTTGGCTTACGTGAAGCCTTTTTAGAT
>QEAN01000008.1:66364-69986_861
CTTTTCTTCACTATGGTTTGAATTAAGTAGATCAGTTTACAATACTTTTGGGTGTAGCAAATGATTCTTCATGTGCAGAG
>QEAN01000008.1:86927-90156_882
ACAGTCTATAAAACATAAGATGATAGGGATAATGTAAAAGTGACAGCTTCAATTATCACCAGAGTCTTGACTTTACCTGA
>QEAN01000009.1:43205-45972_768
AACAAGAAATGTACAAACTCTTCAAAGAGGATCTAGAAGGCGGAAAATACGACAATATCAACTTTGATCAGGTTATTCAA
>QEAN01000010.1:54394-58376_244
TTACATCATTCAATAACTGTTGTGCTTCTTTTGATAATTCAGCTGATAGTACTTTGGCACTGCTTATGTGGGTACTATAT
>QEAN01000010.1:54394-58376_3172
TACGATTCATGGAATTTGAAAAGAAACTTGCGTATATCTAACCCCTTTGACACTGGTTCATTTTTCAGAGTCTCTATATT
>QEAN01000010.1:84337-86710_1280
AGTTCTATCTCAAAGTATCTTTGACTTTTTAAAGGAGAACAAGTTCTTGCCATTTTCGGCATGTATTCATTGTCTTGTAG
>QEAN01000011.1:26131-28438_1240
CCGACGTAAAAAACGTTTTCACATAGAAGTAACCCATTTGTTTCAAATCCAAATCATAGCAAAACTTATATAGAAGCCGT
>QEAN01000011.1:2772-5553_615
TTCCACACATTAGGCACTGTTGTCGCTGAATTATGTAAAATATCATTGACTAGATATAGTCGAGATATCTTATTAGGGAA
>QEAN01000011.1:38849-40774_660
GAAAAGAAGATCAAGTTAAGGGTTATTATGTGATGGAAGAACATCTGCCAAAAGTCTTTGAGTTTAGGTTCAAAGAAGAT
>QEAN01000011.1:55270-55588_0
TATTCCCGTAACATATATTTTCCACACAGATAACACGAGCTAAAACATGTACAACAATGTATAAAGGCATTCAAGTGATG
>QEAN01000011.1:75282-77901_1651
TTTCTTTTCATACAGTTGAACTGTGCTTAAAAAGTGTTTGTCTGTATTGTGGTATCGGTCTTTAAAGGGGTAACATTCAA
>QEAN01000012.1:26767-32116_2829
CATCGAATTGATTTGAATTTATTGTACGATCACAACCCAACTCAATTTATGGAACATTTGAAGGAGTTCATTGTGCAAGT
>QEAN01000012.1:38287-45386_5704
TTCCTTTGTGTGAGTCAAACATTTGGTGCTAATACTTTTAGCTCCAAATAGGGTGTAAAGAAGGACTTTTACAAGAAATT
>QEAN01000012.1:45820-53321_6832
CTTGTCCATGCTTGTCGGCCCTTGTTTTACATTTTTAGATATACAACGAATTAGAATTAATCGAACTAAACATCAATCAC
>QEAN01000013.1:100901-102135_258
ATCTACAACTACTGCCTATTATCATTGCAGTACCATTTAGTTTCATTACGGTTACATTCATTTGAATGTTTGCATCTTCC
>QEAN01000013.1:32682-33181_210
TGTTTTATTTGCTCTTTGGCATTACGTGAGTATTTGCTTTTACTTGTTGACCTACTGCTGTTTCAATCTTCTATAACCTT
>QEAN01000013.1:57915-58583_236
ATAACTTACATTGCTGAGAACTTGAGTGAGCTTCTAGGTAGATATAAAGCAATATTTGCTTTTGACGCATAGATATCCTA
>QEAN01000014.1:21061-23723_2214
AATAGATTTGATGGTAAGTTGCGCCTCAAAAGGAATTTCCAGAATGACTATTGTTATCCTAACATTAATCTCGAGAGATA
>QEAN01000014.1:32731-37312_3172
ATATTCAACATCTCTTTTTCCAGCCATGTCAAGGAGAATTGATTGTTATTCTGCATATAAACTTGAAACATCCCATCATG
>QEAN01000014.1:77-11078_1952
AGAGCAGTGATTGAACTTCCAATTATGACCCACGCGTATGATCGTCTATCTATATATATGCAATCTATTACTAATACAAT
>QEAN01000014.1:79924-81574_0
TATCGAGATACTAGATCAGACAATTTAATGCATCCACGCAATAGCGAATCTATCATAGCTACAATATGACAAGCAAATAT
>QEAN01000014.1:90493-96448_1845
AAGAATTTACGTAGTGATTCTTTGAATTGCCCTGATACTTTTTCAGACATTTGAGCCATAAAATCTTCAAGCATTTGGGT
>QEAN01000015.1:25229-30769_2445
TCGTTTGATTGAGCAGTGAGTATTTGTAGTTGCGGATATTGATATTACCATGCTCCCATGCTAAAACTGTATATATATAT
>QEAN01000015.1:32546-32929_202
CAAACACCTCCTCAATACATATTCTTTGCTGGGTACGTTGTCAACTTGTCATCATTATTTACACTTTATTGACTAAAACT
>QEAN01000015.1:33623-48044_10890
TTTCAAGTACTAGTCGTGCTCAATTATTGAACAATATCCGTATAAATAATTTGGAAAGTAAGGATATAGCCGTGTCTCCA
>QEAN01000015.1:75080-77167_1260
GATTTGTCTCTCGTGTCTAAATACATGCTGAAATTGTAACAAAATAGGCAACAAAAGCTGTATGAAGTCATGATTATGTG
>QEAN01000016.1:20214-22278_248
GTCATAGATTTTATTGATTCTCTTCAGGTCTGACGCCTAATTTCACAAGATCATTCGTCAAAAGTCAAGAATAAACGAAA
>QEAN01000016.1:23883-24474_511
CCACATTGACTAAAACGAACTCGTACTTACATGTTTGGTTTTTGTACTTTATGCTGATTTTTTGGGTCTTTTGTAACCAT
>QEAN01000016.1:40231-45117_1612
CATTGTGTTTGAGTTAAAAATTGATCTGGAGTTGTCTGATCGTGCTTAAAGGTAATGACAAAGCAAGTTTAATATAGCTG
>QEAN01000016.1:40231-45117_2976
CTAATCGTAAAAGGGTGCCTGCGTGTACTTGGTTTTTAACGTTGTTAAGAATCAATTGCTATATTGTATGACAAAAATGT
>QEAN01000016.1:51989-56401_3100
GGCTAACTTTTTTAACGATGGATCATCAAAAAATAGAGCTCTTTGTGGTTACCAATGATAAGAGTAAGGCTAAAATCGAA
>QEAN01000016.1:57582-60992_2108
GAACGAGAGTTCACTACACTACCAGCATAATTTATTCTCAGCCTTGTAGCATTCCCAGGTTTTTATATTATATTATTACA
>QEAN01000016.1:66635-67319_121
GAACAATAACTTAGCTGGTATTGCCGTTGATTGTATACATTGAAAAAAAGAATCAATCGTGGTTTACCGATGCTATATTC
>QEAN01000016.1:867-2214_0
TGAGCGACGAGTGTCTATTTGATTTATTCTTTGGCAATCCGTGAGTATTTACTTTTACTTGTTTACCTATTTCTGTTTCA
>QEAN01000016.1:87745-91947_1750
TGCCATTCGAGAATCATCTTCTAAAATCAAGTTATTCAAGAATTTCAAAGAGCAAATCAATGTCAACATTCGACCGTCAT
>QEAN01000016.1:87745-91947_3500
TTGCCTGTGCGGATTTTGAATAATCGCAGTTTTTTATCTAGTAAAATAACTCTTGATCATCTTCGCGATCATTATGATAG
>QEAN01000016.1:97401-98975_125
ACAATGACCTACGTAAGTGAATTAAATTTTTTTTTTTTTCACTAGAGTCGGCTGAATTACATCATCACCACAATGAAGCC
>QEAN01000017.1:17845-33570_1952
ATCAAGAGATCTATATGATTCCTTATATAGAGTCCTCAATCTGCATAGGTTGATGTTTATAGATTACGAGGACTTTGAGA
>QEAN01000017.1:17845-33570_3172
TATCCATATGCTGTATCCCTTACCGAAACTGTCAGAACTTATACTCAAACTTTGATTAGAATCAAACAAATGGATTCCAT
>QEAN01000017.1:84010-87868_1764
GTATTATGATTATAATCACGATCGGGAGTTGATAAGAGCATATCATCATTATAACCAGCACTGTGATAATTACCACTTGA
>QEAN01000018.1:64487-67241_1152
ACTTACTCTAGCTAATCCGAAATCACAAATCTTCAAATCGCAATTCTCGTTGATTAGGATATTACTTGGTTTCTGAGTTA
>QEAN01000018.1:7174-9398_1397
ACTCCCAAGAAATGAGCAGACTGCATATACCAATCAGATCTATTGTATACTCTAATAATACCGAAAATCTCAACGTTTAT
>QEAN01000018.1:95247-99489_2214
TGTGGAAAAGAAATCATGATCAGATGTTTTATTTAATAGCGTCTGTAATGGCAACAATGGAGGTGTATCTACGATCATTT
>QEAN01000019.1:12499-13952_875
TTCTTCTTGTATACCTTCCATTCCACAAATGTAAACGCGTTTGTCAAATGGAAAGTTCAGAATGTATTTCAGATAGTATG
>QEAN01000019.1:17226-18996_0
TGTTGTTTGTTGTTGGGTTACCAAAGTATTGTAGGTAAGTAACAAAGTAGATAAAAACGCGCTTTATCTCAACATTCATG
>QEAN01000019.1:21821-22361_0
TGAGTTGTTTCAGGTACATTTATTGCTTCGAAATTAATTGACCATAACGCTCCGCTCATGAATTGTCCTATACATATATA
>QEAN01000019.1:49243-52973_1116
AAAATGGGAACAATTATACTTCGAGGATATGGAGCTTCTAAATGCCAGTATTCATACTTGTGAAATCTTTGTGTATCTGT
>QEAN01000019.1:54846-61294_3444
AGATCGAAACCATCAAGGTTAACAGAAGTTTTTTGATAGTTGAAAAAAATCAAGTGAGTGAAAACGCATACCTAGCTCTT
>QEAN01000019.1:6871-10059_2000
AGCACAAGTTTTTCGAAGAATCATACAAAATTTATGAACGTGGTGTCGCATTGTTCAATTATCCCATAGCATTTGAGATA
>QEAN01000019.1:82274-83664_393
TATATATTGGCAAACTGGCTAGTCAAAATTGTAAAACTGTGCATACTGCTTTGCATGTACACCAAAATCCTCAATTTTTG
>QEAN01000020.1:49328-50561_645
AAAGAGAACGAAAAAAACAAATTCGGCATTTCTACCAGCAAACAGAGACGAGTTTAATTGGTTTGAATAATTGAAGAGGA
>QEAN01000020.1:60619-62688_0
TAATCTATCATTGTACTAGCTCCATTGGTAGATTTCAAATCACTCGAACTCGAAATTTCGTAGATAATATTGCCGTTGAT
>QEAN01000020.1:60619-62688_875
CTAGGTGAATATAGGACTTACTATGACTTTAACTATGACTAGACTTATGACAGACTATGATTACAACTACTCCAGAAGAT
>QEAN01000020.1:67332-70004_496
TATTTGCCTGAATACATACCTTGATTGCTCTTCTGTGAAATACGAGTATTGCTCTATACACTCGAATAAATCACATGATA
>QEAN01000020.1:71078-73172_0
CATCGTAAAAATTGTTGATACACCTAATATAAATGTGACGGATGTATATTAGCCAATCTTTGTAGTGATTCAGCTCGCTA
>QEAN01000020.1:85345-89741_1612
TCTGTCTCCTATTAGATCGTTTGAAAAGTTCTTTAGGAATCTAAGATTGTAATTGTGTGGACTATACGCACATCATCATT
>QEAN01000021.1:83268-86420_1722
AAGAATGCTACGTACCTTGTTGAGCTCCTCGGTTTCTTTTTTGAACTCTTTGACAACTTTTTTCTTTTTTTCAGATTCTT
>QEAN01000022.1:20031-27928_5166
ATATTTTCTTACTTCACCGTAGTTAACAACATCATCCAGATTTATTATCTTACCCTCCACTTTCAGACTGAATTGTAGAG
>QEAN01000022.1:45726-47426_750
AATGAGCTGGATGATTATAACAGAATTTATGAATGATCAACGACTCTTTATGCGGGCATAATTGATTTGGCGATTAAATG
>QEAN01000022.1:59733-65499_5456
CTACTTCCTCTGATATATATAGTTCTCACATCAATATAGTCTGTCCACTTGAAGGCTGTTTTGATATTCATGTTACTGTT
>QEAN01000022.1:79914-80431_110
TTCAATACCGAACGTGAATTGTGACTTCTTGTTATAGAAGCAATGAAGCTTAGTAGGATGCTGGTTCAAGTAATTATAAT
>QEAN01000023.1:63699-64937_645
GTAAAATATGATGGCAGTCTTTCTGATATTTTGGCACGGATACTGTACGGATTACTGTTTCATGTTTTCGAGAAAATTAA
>QEAN01000023.1:975-5220_2829
GATACATTCTGTGGTACGTACAAATTAATATGTTCATTTGAAGATGATTTTTCAAATGTTCGGCTACCTTCATGGGAGAA
>QEAN01000024.1:16130-18066_620
ATTTTACCATTGTCCAGTCAAACACGTAATCATAATGGTAACCTTCTCGTATGAACAAATCTCTGAATAACTTTCGAAGA
>QEAN01000024.1:28011-33330_5002
TTATTCAGTTCTTTGATAAGTCTATCAATATCAGTGGAACGAATGAATAAGCAATAAATAGTCAACGAGTCAAGGAAGCC
>QEAN01000024.1:55668-57896_1778
TTTTGGATATTGTCTTGACTGCATACTATAAAGTCATTTGAAGTGATCATGTTAGTAAGGGACAGCACAACATTTCTTGA
>QEAN01000024.1:70327-74099_496
ATCAAAATACTATTCAGATGATTGGATTTGTGCTTTTCAATCTAGCAGATTTCTGTTATGCAATTTTCCAGTATGCCCAG
>QEAN01000024.1:77094-78202_1028
AACTGATTAGAGATATGCGAAACGCTGTACATATGCAGAAGATGAAATTCACTGCGCAACAAATGTTGAAAATCATATAA
>QEAN01000025.1:20022-23113_1890
TGTGTTTTGAATCTAGGTTGAATGATTTTTGTACTTTTTTTTGAGTAGCAAGGTGGGGTCTAGATATGGGATTTCACAAT
>QEAN01000025.1:30553-31824_240
AGTTCGATTAATACTAATTCTTTGTATGTCTAAAAATGTAGCTTCAATACCTCTACAATTTCGCCGCTGATCAAGCTACT
>QEAN01000025.1:35293-36933_1430
GTGAGTGTGACACGACATCATCTATAGGTTCAACAATATTATCGTGATGTATGTATTTTTTGTATCATCTCGTTTTGTAG
>QEAN01000025.1:4075-9589_1488
ACATAGCATTACAAGGAAACCTACTAGAAAATACTGCAAATTCGTTATCTAGACAGGTTAATGATTTTCTGCTTGGCAAA
>QEAN01000026.1:1-13764_11712
TATAAATAAAAAACGAAAAAAAAACCCAAAAACCAAAAACTTGACTGTGGCACATACTACAAAGACAGGCGGGATAGTAG
>QEAN01000026.1:58721-60025_738
ATAGCTGTAGGTCGAATGTATAAAGAATATCCGCGTTCATTTGGAATCCATTTTTGATCAACGAGTAACAACTTCTTTAT
>QEAN01000026.1:61631-63500_1789
TTCTTCTGGTTGACTTTCATCGGACTAAATTGACTAGCTGATGAATAAATTGATGCACAAAACTCTCCTATTTATACCAT
>QEAN01000026.1:73802-78400_2337
CAAAGCATGCCACTGAAAACACTGACATTATATCACTTGGAATCACAGGATTAGACTCTTATAATGCGTATAATGTTATT
>QEAN01000026.1:79313-84897_4059
GGGTTACATATGAAGTCAGTGATGGATTCTAATATTTTCTTCTGGGATGGTGTGATAACATTGATTTTCTTCTTCTTTTG
>QEAN01000026.1:79313-84897_4797
TCATTCGTCATTTTCTTGTTAACAAAGTATTTAAGCTGCGCTGATAATCTCGTCATGAAATACGTTCCTATCATATTTGC
>QEAN01000027.1:24246-26201_0
TAATAGTCACCTATATACAGATTCGTTAGTTCACAATGCGATTTGCTGAAAATCTTTACGGAACTCGATATCATCACTTA
>QEAN01000027.1:27692-32199_984
AATCTTCAGAGGCTCTTGGACTATAAATGGAATAGATAAAAAACAATCATTGTTCGACATGATACGCAATACCTATGCAT
>QEAN01000027.1:38160-42607_375
TGACTTTTCGAGGATTCAAGAACTAACCACAAGATGGTAACATTGGAAAAGTTAATTTACTAGTATGTACAAGATGTTGG
>QEAN01000027.1:44875-59333_5808
GTTTGCATACACTTATGAATATCAAGGGACACCACAAAGATTGGTACATACACCATTGACAGATAAATGTTATATGACTT
>QEAN01000028.1:37730-44138_5368
AATCGCATAGCTGATTACTATGATGACAATTATGATCATAATGCTATTGGCAGTAGTGATATAACAGTACAGCTCACAAA
>QEAN01000029.1:11485-18616_6832
GATTATTTTAGATCCCTCTCTTCCCCACTAGTTAGTATAATCTATCGTAGTATCATCATTGTGTATAGGTTAATCTTCCA
>QEAN01000029.1:56821-59449_0
TGAAATTAATAATTTATTTTGTACATATTAGAAAACGTGGCGAGTTAGATAGGGTGTTGGAGGGTATCGTCAATATGGTG
>QEAN01000030.1:1531-4339_1116
GTTGGGTATTTGATGCTAACTCTGTTGCTCTATCTAATTGCATTATAAATGGATAGTTTCCAAAATTCTCGGGTATTTGT
>QEAN01000030.1:17321-20938_762
CTTCATTGATTTTATCTTGGCGTTGATTTTTAATTTTGTAGCATACAAGTCCAACCATTCATTCAGTAGTGGGTTACTCT
>QEAN01000030.1:30950-34356_2604
TGAAGCCATGATTGTTAGAAAGTAGGTATACCTATCAAACCCTATATGTAGTATCTTTTTCCTTCCATTGCCATCAATAT
>QEAN01000030.1:46788-49170_2176
TGTGAATTGATTTTTTGTTTGCACGAAATGTTGAACCAATGTTACAATTTACCACTAGTTGGAAGAAAAACCGGGTACAT
>QEAN01000030.1:66335-70742_372
GATCTACCTGTAAATTAGAAAATAAAATATTAATACCATGTATGGATTGATGGTATTTCTTTACCCACGGCCTGTTGCTC
>QEAN01000030.1:79386-81489_127
CTGTAAATGGCCTTGAGAGTGAAGATGCATATTCTCTGAATAATGAAAATATTAGGGTATTATTAGGGTACACACTTGTT
>QEAN01000030.1:9900-15125_2706
ATTCAGATTACTTACCGCGTAACAATAGTACACTTTTGAAGATGAAATGGCCGACTACTTATACTTCAATCGATCAAAAA
>QEAN01000031.1:30399-35932_2480
TACTGCTAATTTCAAATCTCCCTGTTAATTTAACTCGTCTGATATTATTAGAATGAGGATTATGGCGATTGTAATCGGTC
>QEAN01000031.1:45600-49241_0
TATCGAACTTCAATACCAATCACTTTTACATCTTCAAATGGTTTGTCATTCTTGTCAACCTTGGCATTCTCAATCATATG
>QEAN01000031.1:45600-49241_738
GTTGCGTAAACAGATAGAATCGATTACGTTTATAAGATGTACAAAATAATGTCGGGTCTGATGCTTCTGTATCTTTAAGT
>QEAN01000031.1:52925-54929_1548
CAATTGACGAATATATAGTTAGATCGGTAAAGATTGCTACGTTGGAGGATGTTTAGATGAGTGACAATCTTTTTTTTCGT
>QEAN01000031.1:75965-83404_6396
AATGTAGTGGTAATATATAGATGGATTTCCAGATTCCACAAGGTGCTATGAATGTGAAACATGGTATACATCGAATTACA
>QEAN01000033.1:70035-74489_1500
TTGCGAAAAATGTTGGACATCTTCGCAGACTCTTGCTTCTTTTATATTTCACAAAGGGAGACTTCTTGATTTTATAAATG
>QEAN01000034.1:78937-81792_2413
TATATCTTATCTTTTTATCATCATTGTCCATTCTACCGCGAGCAGCTATCACATTCTGACATTCAAATTTCCATCTTACA
>QEAN01000035.1:18248-20506_0
TACATAGCTATAACCTCTTCATAGATCTGCTCAAGTTTGTGATTGGAGATAAGATCAATTAAAACCATGTTCTCGTTAAG
>QEAN01000035.1:39667-40906_645
ATGTAAGAGCAGAACGTGGAAATGATGTAATTATTGTACTAGTAGGGAACAAGACAGATCTAAACGAAAAAAGGTACTAT
>QEAN01000035.1:61321-71280_6100
AGAATCTATATAGAAAGATGATAGATGATATGCAGAAACGTATAGATGATTTATCTCGACGCAGTGCTGAAGTGTTAGAA
>QEAN01000036.1:1-4453_3875
TTGTCGGCTTACATCACTTTGGTAACACCTGTTAGAATTATCAACATGTTTCATCAACCAATATGATAACTACACGATTA
>QEAN01000036.1:25746-28501_896
AGACCATATTACCATCTGCATCTTTATATATGGATCCGGTACCAGAGGAAGATTTTCAAAATGATGATAATATCCCTATT
>QEAN01000036.1:30011-30625_214
CCGAATCGACATTCTCCATTGCTAATCCAGACTGAATGTGCATTAATAGTTTCGACCATTCACATATAGAATTATAATTT
>QEAN01000036.1:32282-41713_5002
ATTTGGATTGTTTGGTGCGATTTTAACCAGGATATCAGAAAGTAGCGACTTTTCTAGTAGTAGTAGTAGTAGTAGTATTA
>QEAN01000036.1:50602-51014_111
AGCAGCTTGATGGAGATGAGATAATTATGTTCATCTTGAGACGTTCTGTTTGCTTTTACATTCTTGTATATGTATAGCAT
>QEAN01000036.1:7378-12110_3075
CGTCATTTTATATTTTCTCATACCTTTTTTGAGGTTGTTGATATTGTAAATGTCAACGACGATTCCATTAACTCCAGAGG
>QEAN01000036.1:75800-76397_130
TACCCATAGGGATTTTATATACAAATAAATTATCTATGGTTTGAGGATTAGGGTCTTAGCTCTTGTCTTCCATCCATTCA
>QEAN01000036.1:76786-80361_2375
CTACACTCACGAAATTCACCTTTTGAATAACTTTTTGGTAGCTACGTGCGGAAATCTCAAAATGCAAGGATTTATATAAT
>QEAN01000036.1:76786-80361_3125
CTATAGATTAAGTAGGAGAAAGAATGGAGAAAGTGTAGATGTACACGCCTTAAAAGTACGTATTGCCTTTTTTATCTTTC
>QEAN01000037.1:55221-60706_0
CAAACTATTTTCAATATCTTTTTCAATTTCACGACCAACTTCCATTCGTCCGGGCTGACATCATTTTTGAATGTTGTTTT
>QEAN01000037.1:55221-60706_1845
ATGTACTATGTCAACCACCTAGGTCATGAATCGATGGAAGAGATATGAATGGTTTCGATTTTCCACATAAAATAAATATG
>QEAN01000038.1:62256-69847_3416
AGGGGGGTTTCATAATAGTGTAATGATGAATTGGTTTGGAGAGTTGTAAATGCTCTGGTAGTAATTTTGTCTTAGATATA
>QEAN01000039.1:11186-13666_1270
ATTAGGGTCTTAGCACTTGTCTTCCATCCATCCACAATTCATCAATCATCCAAATATCCATCCAAGCATTTTTTTTTTTT
>QEAN01000039.1:5613-6167_119
CATTCTAGCTTCTATTACTTGTATGGCTTGGAATTGTCTATCTATAACAATGACATTTTCGGCAATCGCCTAATAAGTAA
>QEAN01000040.1:2666-7742_1708
ACAGGTCTTCCAATTCTGAGTATTTATCTTTCATCTTTTTATGAATTTCCTCGTCACTAATTGAGCCCCATATTGTATCT
>QEAN01000040.1:60642-66721_615
TGTCGAAACTCCGTGCCACATATATAAGATTTTTTTTTTTCAAAAGTATTGTAGCAAGAGGTCGCGTTAAATAGATGTGA
>QEAN01000041.1:51423-52907_256
GAAATGAAAGACGAGCGCATCCAACACTTTGTACGGCAAAGCATACTTTTTATCTACCAATATCCTTATAAATATACTAT
>QEAN01000041.1:582-4497_2232
TACTCTCAAATTCTACCTATCATTATACGGTCATAAACTACCAGTATTATCTATTGATGTATCATCCGATTCCAAGCTAG
>QEAN01000042.1:63133-67945_2250
TGTGATTAACTAATACTGCGTGTTGTATTAGTATACAAGTAATGAACTGTTATCCACCATCTAATGGATACAGAAGAGCA
>QEAN01000042.1:73275-78184_3348
TGATCGAATAAAAGCTATGGAGCTAGATAAACAAGTTATTGTCCAGGAAGTTGGTACGTTTTCAAACGAATATAGTAACA
>QEAN01000043.1:16247-19718_1764
TTTCAGTGTCGAGCGTTAATGGTTAGTTGGACAACAATTTTCTAACTGATTTATTTGGAAAAATAGCCCCAGTCAAAATT
>QEAN01000043.1:20139-22055_1320
ACCAAGAGTGATGTTCCATCACTTACCTTTTTCAGAATCATCATAGCCAATCTTTTTGATGACGTTTCGAATAATTTTCT
>QEAN01000043.1:37846-41768_496
ATCGACAGTTACATCATCGCAACACAACTAATAACATATAACTAGCGACAATGAGTTTTTTTGGATTTGATACCACTTTG
>QEAN01000045.1:33648-35273_645
ATAGTATAATGACCACCATGTTCACTAGTGTTATGATTCCAACCAATGAAGTATACGATAATAATCTCATGGATTTAGGC
>QEAN01000045.1:43621-44813_620
TATACAAGTTGAGTTTGTCCAAAGAGATACTTATACAGTGCCATCAATACAATGCTGACTTACTTTAGGCAATACAATCT
>QEAN01000045.1:43621-44813_868
GTTACAAAGTCATGCTATACGATAGCAACCCAGTCATTTAGTGAAATGTAGATTTACCTGATAATAATACACCAAAACCA
>QEAN01000046.1:38156-40490_756
TGACACTGTCCGTTTAACTCATTGTGCACATGGTTTTAAAAAACAAACGTATAAAAGGGCAAAGTGTTAAATGATCATCA
>QEAN01000046.1:44223-50288_984
TGTAATCTCACCAAAGCTGCTTTGAGTTTGCCCATTATGTTTGTCTATTATGTTGGATACAATTTCTAGATATACAACGA
>QEAN01000046.1:56125-60617_4182
ACATAAAACACATATAGTTCAATCAGTATGTCTCAATGACTTGTTGAATGACCAGAGAATGACAACTTACAATGTGGATC
>QEAN01000046.1:60879-64422_1848
ATAGTTCAGAGAAGCAAGTTTCTATAATGACATCGTGTAAGTTTAGATTGGTGGTAGTTATGTGATTTGATATTGCGAGA
>QEAN01000047.1:32635-35496_2781
AATTTATAGCATTCTACCCAATTTTTCTTGCATCACAGTATAATGGCACACATAGCTTGAATACATTGCCTTTCACGTAA
>QEAN01000047.1:3510-5275_1300
CTAATCTCACAGTACTTTTTTTCTTCTTTTTTGAAGACGCCACTTTTGGCAGATTCTGTTCTAGAAAAGTTCTTAGATAG
>QEAN01000047.1:58462-62982_1240
GCTTTTTTCTTCCTTCTTTCGGATTCTCTTTGTATGCATGCATGGCTTGTTTACGATGTTGAAAACAACATTAAAATAAC
>QEAN01000047.1:58462-62982_3472
CAAAATTCTTTTCTTGTGTAGTCGTCTACCTAATAAGGATGAATTCACTACGTTGAGTCAATTCCCATCCATTTACTATA
>QEAN01000047.1:66609-76000_2178
AGTCAGAACTATGTAAGGGAAGTGGTGAGCAAATTTTCTAACGTAGATCTGAAACTCTTGACAAAAAAAGAACTAAACAT
>QEAN01000047.1:7497-8500_528
TTTTTACGAATCGAGAAGATGTTGATTTCGATAATGTCGATTCTATACAACCTTTACAAGAATGGGAGTTGATTGATACG
>QEAN01000048.1:14871-15438_0
TGGGAACATCACTACCGTTCATACATGGTGCCTTGAAAACGTATGTTTATCCAAAACCTCATTTATACATATATAATACA
>QEAN01000048.1:60579-63068_2409
ATTTGACGTTATGAGTCTACAAAAATCGTGTACAAAGAAACTACTATCTACTTTACGTGATTCAGGGGTTTACACATCAT
>QEAN01000049.1:15305-16755_1125
CTTATAATCTATGCCATCTATATCATGCAAGATATTTCCGTGCATGAAGTTGCTCTCATTACAATTCCTCTGTATGAAAT
>QEAN01000049.1:15305-16755_500
TGGGTATGTTTTGAATCATCCATCTTTAGAAATGTGTTTACCTTTGCGCTAATATCATAGTATTGCAGGTTCTTTTTCCT
>QEAN01000049.1:19342-25611_6100
CACCGTAGAAACAATATCATATCGGAATAAAGATTGTTAGTCCATGTGCCACTTACATACTGTTCTATATAGATAAACGT
>QEAN01000049.1:28548-30083_732
CTGGGAATAAGTCTATTTGGAGTACATTTCTGCCAGTTACACTACGTATGAAAGGAAATCAGTTACAAATATAAGTCTTA
>QEAN01000050.1:59645-63906_2460
AAACTTTTCTAGCTAGATAACAATCATTCTTTTAGCTCACTTGTACTACCACAACTAGCTAAACAAGATTTTTCCCACAC
>QEAN01000051.1:34103-39977_1860
TAGGGTGTTTGGAGAGATATTTTTTCTTGATAGCTTTTGCTAGTTATGTTTTTGAGAATTCGGAAGATGGGTTTAAGATG
>QEAN01000051.1:34103-39977_2604
TGTTATATGGCTGAATCTTCGAGAGGTAGTTTATTCAAAGATAATAGTCATATGTTCTGAGTGTTGATTTTCTGTCACTG
>QEAN01000051.1:43379-45259_645
AGTAATAACTATTGAAAACAGAATCAGCAAGTTATTCACATCGACATGAACCTTTTGCCGTTTCTAAATGCATTGCATAC
>QEAN01000052.1:49862-52635_903
TTGTCAATGAGTTCTTCAATGTAGTCGATATGTGGATTATTTACTATGCCAGCTACCAAATCTATCGAGATTCAAAACAT
>QEAN01000053.1:53396-56736_2520
ACGGGTTGGTTTATCGAACACAAGTAAGTGTCCAGCTTTTTTTTTTTTCTTGTTTTTCCCAATACTTACAAAAAACGATG
>QEAN01000054.1:14298-18736_2125
ATATAGTAATTATAATTATCCATATTCCTATGCAAATGGATACTCGTCAAACGCATCGTGGCAGACATATCCAACAACAT
>QEAN01000054.1:24504-30490_2480
GATATGTATTGATCATTCATGGCTGATGCTTCGATATTGGATACTGTTGCGTAGGATGACATTGTTAATATTGAAAAATG
>QEAN01000054.1:295-933_448
TGACTTCATTATATACATCTAGTAATGTTGTACTCATTCGCCATGTCTTTTGACATGTAGCATCTTGATACACTTCCAAT
>QEAN01000054.1:34314-35702_0
TGCATGTGAAACTTCCATCCATCAAACATCAATCAATAACTTACATTGTTTTTGTAGAGAATTTAAGTGCGCGTCAAGAA
>QEAN01000055.1:27197-30621_1860
AGACACATGTCAGATAGATTGACAGATACAATAAAGAATAAACACATAAGAAATTAACAGAACGAACGGCAAACGTGTAC
>QEAN01000055.1:62973-66094_2667
GTATGTCGTTTTCCACAAATCAATAAACATGGAAACTCAAGACACACCATCATAGTTTGCACTATACTTATTAGGATTGA
>QEAN01000056.1:42332-45202_1524
AATGTGTCGTATTGATTCTTCGGAGTTTCTTTGCATAATATTACAACTTTGTCATTATCGTCGGTCGTGTATCACATATT
>QEAN01000056.1:69209-70292_882
TATATATGCACGTATAGATGGATGGATGAGGAAAGATGTTTTTTTTGATTCAGAAGAAAACATGCGGTTAAATAGGTGAC
>QEAN01000057.1:20736-24995_3936
AATGTTTGTATCTAATTTTTTTGCATATACACATCAGCATAATGCAAACCGAGACGATATCGGGCTAAATACGTATAGAC
>QEAN01000057.1:9237-15568_1845
TACATTTTTAATATACCACGATTTCATGTGTTCCAAACTATTGTTGCAAATTCTTGGCTCTATTTGCGCTGCACAATGAT
>QEAN01000058.1:10614-13655_1240
CTTCAGATGACTTTACAGTCAACTTTTATAATGGCGTGCCCTACAAATTTGGTAAATCTATAAAGGACCATACAAGATTT
>QEAN01000058.1:32622-38871_3844
CGGCATTCTAATTCAATTGTGTTTTGAAACAGAATCGATTGCTGTATAATCGAGAAGAGCTAGTTACATTTCAATACTTG
>QEAN01000058.1:32622-38871_5084
ATACTGAAGATCAAAGACAAAAAATATACGGAATTGGATGAGATAATCGCCACATATCTCAATCCTCTCATTCATATGAC
>QEAN01000059.1:24197-25623_123
AATTTTATCTTATTAATCCTGGTGCTTTATTACTATATGCTCATTCCGGGCCAAGCGCTACAAAACACATTTAACAACAT
>QEAN01000059.1:29367-31202_1638
AGATTCTACATACCGCTACACTGATTTCTTTGATATTTTGTCTGACGGAGCCTTAAAATTACAGACAACAATATTTACGA
>QEAN01000060.1:18323-20044_1524
AGAATGTACATTTGGCCTAATATATGTTATATATGGTTGGGGACATCTCAATGTTGATGAAGAAAAGGGTTGAAAAAACG
>QEAN01000060.1:39059-39687_440
ACATATTTTACCATTTTCATAATAGCGATGAAGAATGATGTCTGTATCCGAAGGTATCTCGACTCAGTTGCAAATACTAT
>QEAN01000061.1:25596-28222_384
AAATCAGTATTACTCGGTTGTGATGTTGGTGATGTACTTTTTCTTCTCGTTTTCTTTTCTGAAGTTAGAGGCTTATAATG
>QEAN01000061.1:39768-40323_0
CAGTTTTCTCTCCATTGAAAATTACAACCCATACACTAGTAGGTGAGGATTAAAATTTAGGAATCCTTTTTCAGATACAG
>QEAN01000062.1:35176-36443_924
ACATGTCATATATGCTTGACAGTTGTCATTATCACGGTACACTCCAAATCTAGGTGATATACTGCAACATGAAATTTTTA
>QEAN01000062.1:5594-7064_127
TCATATAAGATCAAAATAGTACAACGAATGAAGTTTCATGCAGATGAGATTTAATACGTCTTTTGTCCCTTTAGGAGCCA
>QEAN01000062.1:8450-10521_0
TATATAGATAGATGGACGGGATGGGTATGCTTACCTATTTAATCAGTGTTTTTATTAGTGAATGAATAGGTTATGAGCGT
>QEAN01000063.1:20851-22887_924
AAAAGTATTACGACTCATATAAGTGTATTAGATTTTACAGCCATTTGACATACCGTACAAACAGCCCAGTATAAACGAGT
>QEAN01000063.1:62455-65259_868
GATATGGCAACATTGTAATTACAACTGTTGGTGGCCGCATATGTTTGATTATTTATTCTGGTATTGGTCTAATCTTGATA
>QEAN01000064.1:53740-56290_1240
TTATTGACATTGATGCTGGATTCCATGTAAATGTGGATGATGTTAAAAAGACGGTGATTCAGTTGAGAAATAGGAACATT
>QEAN01000065.1:2208-9048_5412
CCAATGCCACGATTGATAATAGAGTATAGACGCATATCTACTATACTAACTAATCAACTTTACTCATTGAAACATGCTGA
>QEAN01000066.1:11466-18620_2928
CAGAAAAAGAAGAAATTCAATATGAGGGACGTTATTTTTCAAGTCCAGTTTAAATTCCCAACCAATGAGGGTCAAATCAA
>QEAN01000066.1:11466-18620_366
AAGTTTTAACGGATATAGTACATTGGAATGAATCATGATCAGAAAGAATGGAGAAAAGACTCATTCCAGAGTGTATCACT
>QEAN01000066.1:11466-18620_4880
CATTACTAAATGCCAAAGTAGATATAATGTCATACAGATCAAGTGCATCAACCGTAGAAAGTCATTTACTCTTAACAACC
>QEAN01000067.1:30913-33751_882
TAGATGATTAGACATACCTGACCTAATACAACGACCTTTATCTTCGACAATGGACACTTTGTAAATGTATAAATTCGATC
>QEAN01000068.1:1444-2111_472
TCTTTTCTCTTTTCATTCATGCCACTGCTATACGACTATATGGTTATACGTAGATTTAGTAATAGTATCGACTGGCTTTA
>QEAN01000068.1:26670-30934_3596
AGTAGGAGAAGATGTTTAGTCGTGCTGACAAAGATTTTTGAAAAAGAAGTATCTATGAGTGGTGAGTTTTTAAACTCCTT
>QEAN01000068.1:52569-53383_246
GTAAACGTAATGATTTAAAACCCCAGGGTAAATACGCACCTTTATTCTTATCTAATTGAATCCCTTTCTCTTTTGCAATC
>QEAN01000070.1:11372-27298_121
ACTACAATTTTCCAATGCTCGTCATCAAAATTAGGTACCATCAAAATCAGGAATATAATATCCTCCTCCCCAAAACAAAA
>QEAN01000070.1:11372-27298_6413
CTTTAAGATCTTCCAAATGGGTTCTGAAAAGATCAATGTCAGTAATAGAGATCTTATCAGTGTTAGTCCTAGGTTGAAAT
>QEAN01000070.1:11372-27298_9680
ACGTAAACCTATGAATTATTTAATTTCAGATTAGGACTTCATTTCTTACATTGGGGTCGATGCGAACATACCTGAGTAAA
>QEAN01000070.1:28006-29171_726
ATTGACCGTATAGAATTGTATATTTTCGAGATGACTGAATTTCGTTTCTGACCTGATGATGTAATGTTATAGTCATCTCC
>QEAN01000071.1:43395-51755_1708
ATGTTGATACTCTTATGTGACACCAAATGAATCTAGGATTCAATGAACATCATGCAATTTTCCAGTGAGGAACAACAAAA
>QEAN01000071.1:43395-51755_6954
GACGTAAATACCAGAAAGAAATTAAACAGCTCATGGCTGAACTCGAGATAGAAAAGAATAATGGGTTGAATTTAAAGGAA
>QEAN01000071.1:59752-60532_468
CAGTCTGGGTTACGACTTCACCTCAGCTTATAATGTATTTTTAGAGTTCAATTATGGAGATATCAATATGGATCAATATG
>QEAN01000073.1:3873-5770_520
CAAGGTATCCTTGTTGGTATTAAAGTTGACAAGGTACGTGTTAAATTTGAGATCGCTTATGATTGAAAGTTATTCCACTA
>QEAN01000074.1:43911-45154_520
CAGATTATGAAGTCGTCACAACATTTACCCTGAATCATATTTTCAGCTGTAGTAAATGAGTTGATTGTTGAGTTATCAGT
>QEAN01000074.1:48537-52142_0
CAAACACTGGAAGTTCTCAGCTTCTTCTTAATTACCATTTGCTGTATTATATCTCTAGCATAGTTCAGTCTTTCTGTAAT
>QEAN01000076.1:28864-30341_0
TATTTCATTACGAAAGCATCTTTCAATGTCTTTCTCTGAGCCTCTGAAAAGTATGTTGGAAATGTAGTTCTAAAGGAGAT
>QEAN01000077.1:14020-19577_976
GTCAAATTTAACGAAACTGAACGATATGAATTTGGAGGGAAATGAATTGGTGTCACCTTTATTTAGTGAAAACATCGTGA
>QEAN01000077.1:34882-38607_756
AATTAGAACCAAAAAAAAAAGAAAATTCACCATCCCATTCACTCATGGCCTCATTGATGATTTCTCTTTTGCTACCATTC
>QEAN01000078.1:21207-23596_2064
ATGAGTTTTCTTCATACAGCAATTGTGGTGATAGAACTAGAATTGTACTAAAATAAGCCTGCGTATCAAAGGCTAGATTA
>QEAN01000078.1:27485-28266_117
TTATATGTACGGGTATCTGTCCATCATTGACCTGAGGTAACTACACAATTTGCATCTTTTTTCAGTATCTACATACTTTA
>QEAN01000078.1:31211-32748_1220
AAATGTCCCGCCACTTTCAGAAGACATTAACAGTAACAAATCATGCATTTACATTGATGGAGTAAGAATTCATGTGTAAT
>QEAN01000079.1:20340-21137_717
TGCAATACTTAATACATCAATTAGTAAATTCTCCTTACCTGTTGTTCGATTGCATACTTCATATCAGCAATCGGTACCAT
>QEAN01000080.1:2298-10193_5166
ATATAGACTAAAAGAAGTAGAATTGGATAGAAAATGTACCTGCATTTGAGGTGCCAGTTGATTGAGATTAACATCTTGTG
>QEAN01000080.1:46226-52422_5166
TGTCCGACTTTGAATCATTACAAGAATCATCACATTATTACATACAGAGCATTGGAGATGTATTCATTAGACATGTACGT
>QEAN01000082.1:17831-18484_0
TGACATACCCCATCTTCATCGACGCAAAGTCTCTAATTATCAAGGTTTGTGATGATTAGAAACATTTATTCATCAAATGT
>QEAN01000082.1:25572-28113_1736
ATAGTACCAATGAAACCGATTTTATTATGAAACCGTACTTCTCCAAACTTTGTGAACTATTGAGGAAAAGATATCGTGCA
>QEAN01000083.1:22850-28765_5124
ATTAAAATCAAACACTCGTCGACGAACAAGAATACTCGATTGGACTTGTTTGTTATGGAAGATTTGTTCTTTGGAAAAGA
>QEAN01000083.1:36462-38606_903
ACCAAATCTTGAGTAAAATACACAATAGACTTTAGGTTTGACTTTCAGAGTCTTGTTATGCGATTTGAATCTCTTTTCGC
>QEAN01000084.1:27241-29800_1488
ATCATCTTCGGAATGGACATTATATTGTATATTTGATGACACCGGAATCTTCTTGTTCTGACTCTTTACTTTGTTACAAG
>QEAN01000084.1:43084-49043_4674
GACTTGATGAGCCCTTCATGTAGCCAAAGCTTTCTTCTAATGAACTCAATAACAATTTTGAAAATCTATCAAATTCTCGA
>QEAN01000084.1:49893-53361_1260
AAGATTGTCTTTGGTATATACCCTTTGCAAAGTAACAATTTCCACGATTGTTGTGAACTTTGGAATTATACCGATCACTA
>QEAN01000084.1:49893-53361_2016
AACTTTGACAAAGGCATTTCCTATGTTCCTCATTATTTTCAGCCTATGATTATGAACTTTCCTGTAAGCACTAGATTGTT
>QEAN01000085.1:16040-19621_1638
ATGGAATCCATTAAAGTATCGAATCCACTGTCGTCTTCTACAAACATCTGATTATCGTTACTGAGAATATGATCATTGAA
>QEAN01000085.1:53971-56766_1984
TGATATGTCATTTGAAAGTAAGAATGATACCGAGACTTTTGAAAAGAGGAAGAACGATGAATTGGACAAGGATAATATCG
>QEAN01000085.1:7082-11589_1476
TTTCTCGCTCTTTTGCTTCTGTTTCTAATTTAATGATACGCTGCTTACTATTACGTAGTAGCTGTATGGATTTGTTTTTC
>QEAN01000085.1:7082-11589_861
TCTCACTTATCTCTTCTTCAAAAGCCTTTAACTGACTACCTAATGCAATATTTTCTTTTCTAGCGTTACTCAATTCCTTC
>QEAN01000086.1:13777-18585_3500
TGACAAGTTCAACATCCGATATCATATATCCCAAATCATGAAAGTCATTTGGAATGATTCTGGTCATCGTACAAAGATTT
>QEAN01000087.1:29180-30934_1161
AGATTAATACTGAATTATTACATACCAGCAAGAATGCTACAAGGCTATCTTCCATCACAGACATTATTTTCCAAGTATCC
>QEAN01000087.1:35114-39569_2125
GTCATAAAAAGTGTTATACGAAATCCATAACTAAATGTATCACAAAGGGGGATCAGGAAGAGAAAGCAAGTGGTTTTTTT
>QEAN01000087.1:9232-9756_222
TGCTCAATGTTAGAAGCACATTAGAAACAAACATATGACAACGATATGATAGTATTATGCACAACAAGACCAGCATTTCA
>QEAN01000089.1:53419-56071_645
TTCCAAACCATTTATAATATCTTTGTCTCGGTGCTACCACTACTCTTTATATCTATATGTGCTGACGAATATTATCAGAC
>QEAN01000089.1:8624-13171_500
TAGGGAGAGTGATAAGAGATCTTACACTTCTTTTCACATGTATCAAATGTGAAACTACTCAACTACTGTACAATCACAAA
>QEAN01000092.1:29988-30399_331
ATTTCGTCAACATCCATACTATCGGTATTATTATCTATATTCAGACTATGCATAGCGTGAATCATTTCCTTCTCTCTCAT
>QEAN01000094.1:29131-31584_125
CAAACTTGCATTTACCTTCTTATCAATTCACACACTATCTGAGTCTAGACATACAAACAATTACAAGTGTTAGCAGTGTA
>QEAN01000094.1:557-3329_258
GTGAATCACTTGTCTTACCTTCTCGTTCGATACAAAGCAATATTTGATGCTTTTGATGTAAATATATATTAGGGACACCT
>QEAN01000095.1:19357-20785_0
TATCTCACTTTGAAGAGCATCCATATCATCATCTTCGATGTTACTATTTTGGAAAGCTTTCTGAAAAGATTCAGGAGAAT
>QEAN01000095.1:46800-47627_0
TGTGTATACTTATACACAAGGAAACAAAAGATATCCAAACATGCGAAATAGAACGGGTGAGTTACAAAGATGTTATCTGT
>QEAN01000096.1:34571-35823_917
AATCGTTCGAAGGCTTGCACCTTGAGTCAAAGATTGATAATGAGTGACTTTGATATTATGAACAGTATGTAGATATATAC
>QEAN01000097.1:38801-42589_124
TCACGTTGTTCTCGTTATTAATAAATAGAATATAGACCAAAGAAGTTCAGCAGGTGAGTACACAAGAAATATGCTCAATC
>QEAN01000097.1:509-2097_126
AACTTGACAAAAGAAACCTTTCAATTTCGCGTATGTGTAGAATATACATATTGCGTCATCAACTAGTACATTGACTGCAT
>QEAN01000098.1:34515-35680_363
GTTATCAACCTGTTTCTTGAATATAGCAATCCAAAAGTCTTTACATATAAATTTGACTGCATCCAGATTGTCTGTGAACC
>QEAN01000098.1:49551-53555_3924
TTTTGAAAATGTGCTTCCTTACAATGGAGAAAGCAGATAGATGCCCTAATAGAGCTCCTAATTCTATGATATCTATACAA
>QEAN01000099.1:50903-52216_1233
ATGTGAATTTGAGAATGTGACTATATTACGGTGATAGGTATGAATATGAGAATAGTAATTGGCAATTTCAGCCCTTGTAG
>QEAN01000101.1:32534-40406_1870
AAGTAGATTTGGTAATGCATTCCACTTGATGAGAGAAATTTTAAGGTTGACAAAATTGATTGTGGACTCTCATGTACAGT
>QEAN01000101.1:32534-40406_4310
AAGCACAACATTTACAAAAATTGTGAACAAGGTACCAAAAATGTTTAAGCAGACTAGTCAAAATGCCCATCTGACATCAT
>QEAN01000101.1:32534-40406_7360
ATAAAGGAAACAGGATATACATATGTGATGCCAAAGAACGTATTGAAAAAGTTCATCATCATAGCGGATTTAAGGACACA
>QEAN01000101.1:46734-50369_123
ACGTCACATATCCCTCATATGGTGATATGAGACGTCATATATCTATGTATGTATAGATATGACATCTCATATGACATATC
>QEAN01000102.1:6623-21470_244
ACCCACTAAATCATTTACCATTTAAATATATCTAGGGAAAACATTGTCAAGTTTCTGGACGCTCCAGATATAAACACTGT
>QEAN01000103.1:21720-25456_0
TGCAGAATCGCTCACTTTTGCTGAATAACAATAATAACATTCCGCTCAAAAGGTATGCATTCTTTATCATATTGTAGTAG
>QEAN01000104.1:36944-39320_1408
TAGTGGATATTAATGTATGGTGGGTATCACCATACATTAGAAACTGTGAAAAACTACTGATTTTAGAAATGCCTACCTTC
>QEAN01000104.1:50618-52970_2272
TGTGTCAGTGGGCTTCTGACATTGGTAGTTGTGTTTGCTAACACTTTGTTAATTAGCAACTAGTAAAAAGTATTTTTTGA
>QEAN01000105.1:49555-53232_2750
AATAACTTACTCATCTCACCCTTTTTCGTATTATTGCCTATATAATCTCTGCAAATGACGAATATTTCTGCGGATACGTT
>QEAN01000106.1:29759-32527_2688
CTCATGTTTATTACAAAGATTATATGTGAAGAAATACAGAAACATTGGAAGTCACGCGAACATTCTTCTAGGCAGTTCAT
>QEAN01000106.1:51648-52737_508
TCATGCTTTTCATCCTTTGGATGGATATTTACAGAGTATACCGTATCATATCTATATATTCTTGTTTCCGTTGCATTCGT
>QEAN01000106.1:9379-10853_381
GCACTATGAGGATAAAATCGTTTATAATGCCGTATCTAGAACAAATACTTGTTTCCCCACCAAAAAAAAGAATACAAACC
>QEAN01000107.1:4119-8287_2480
GATTGGATTTTCAAATTTGATATATTCAATAACTGATCTCTGGGCTATCACACTTAGTGCTGAACATGACAATGTTGCTA
>QEAN01000107.1:47409-48522_390
TGATATTCTATACTCGAGAATCATACTGAATATATGAATACAAGTATACTGACGGTGATACATACCTTGAAGGGAAGAAC
>QEAN01000108.1:6251-8338_630
GCTGGTCTACGAAATGCATACAGTCTAGTTGGCTATATTGAATAAATATTGTAAGCAACAAACCATTAAAGTATGGAACA
>QEAN01000108.1:8562-13970_5328
ATTTGATACCTCAACGGCATAAATTGTTAATCACAACTCACGAAGATTTTGAGAAGCTGCACTCTATATTTGTATCGTAA
>QEAN01000109.1:26712-29746_1736
GATTGATGGCAACTGTATTGATCTTCTTTGTGCTTATACTATAAGGATGTTTTGTGTTACTTTAACGAATGTCACAACAC
>QEAN01000110.1:45523-46555_952
AATCCTTTTTGTTTCAATGGTGGAATAATCTGGATGATTTGGACAGTATGAAGGACGTAAATACGATTCATAGAATGTAG
>QEAN01000110.1:49390-52224_2646
GCAGTTTGCTTATATCATATATAAGTGCTTACATCGCAATGCGGACACAATTTGTATTGTTTGAGAACGAAGAATATGTT
>QEAN01000111.1:1096-1705_0
TATTTCTTCTTTCGAGTAGCTTCTTCCTTTTCGTATTTTGATAGTCGTTGTTTGTCCAAGTCTCTAAAGTATTTCTCTTC
>QEAN01000111.1:17082-20262_0
TGCCACGCAGTCTCATATTCTCGACATCCATCATACTATTACTGGTTTTGTACATAGGGTTATTATTATTATTATTATCG
>QEAN01000111.1:17082-20262_1860
ATTATTGTACAGATAGATTTACATCAACCGTTTAATACCGTCTATCCTCACCTCATACGTTTATGGAGAAATGATATGGA
>QEAN01000112.1:10772-12857_1134
TTCAACGAATTCCATTACTATGAAAATACTAAGAATGCAAAAGAAGGGTTAATGAAGAGACAGGAAGTGATGTGAGCTTT
>QEAN01000112.1:47415-49316_1048
ACTTTTCAAAAGTATTAAACAATTCAAGCATATCTGGGGGTACGCCACTACTTTATTTATATATGTGCTATGTCGGAACT
>QEAN01000113.1:16641-21801_4836
GACCTCCTAGATGTTAGAAAGTGTAATGGAGTAGATAGATTAGTAAAATAGTAGATACATCGTCCGTTATCACAACATTT
>QEAN01000115.1:31531-34351_750
GTATCAACTTCATCTTGCAAATTATTGTAGTGCTCCTCTAATTGTAATGTAGCTTCTTGTTTCAATTCAAGTTTTGCTCG
>QEAN01000115.1:36187-38703_1548
AGTAAGGCAATGCAGCAAATTCGACAGAACCGATGTGTATTATTCATTGTCATAAATATTGCAAATTTGTAGGAAATGAC
>QEAN01000115.1:36187-38703_1806
TGTGAACCACAATCCATCGAGCCCTATTGAAATCACATATTATGAGTATATACAATGGTTCTTAAAAGTATACCTGCATA
>QEAN01000115.1:50131-53248_1778
GCATCTTTAATAGTTTTGACAAATGTATTGCCAGCAAAAGGCTTTTTCAAAATTTCTCTAGGATCGCAAACATGATGCAA
>QEAN01000115.1:53310-54065_675
GCTCTTTACAACGCAGTCATTTACAAAAGGAAAAAACAAATCTTCACATATCCAACCAAATCTTTAGGCATTGTTCATAG
>QEAN01000116.1:14336-19679_4182
GAAGATCCATTACAACTAGCTTTGGTAGACAGGATATACTTTTATTGTTCCTTTCATTACCACTTCTTTCATCAAAACCA
>QEAN01000116.1:14336-19679_4428
AATCGATTGAAATTCTTGTTCGACATTCATGATTTAGACGGGGATGGATATCTATCCAAACATGAATTGAAAGCCATTAT
>QEAN01000119.1:33350-35416_1750
AATTGAAGATTGGACCATATTTCTTGACCATCTCATGAAAGAATTCATGTAGTCTATTGTGTTTGGATGGATTGAAGACT
>QEAN01000119.1:35932-37961_650
ATATTCACTTTATAGATGAATCGCGACATATTTTACTAAAAAATCTTGAACCTTGAGGTCCTGATCTGTTGCTCAAGACT
>QEAN01000119.1:42104-44033_1488
CTACAGGATTGGATAGTATTTAGTTATTATTATTATATCTGAGCGTAGAACAGTGAATCATTTCTCTTACCTTCTCGGTC
>QEAN01000120.1:32115-37380_1860
ATCGTGATGTAACCGGAAAGAGACCGACAAAGAAAAAGGATAACAAACATATGGATTTACAAATTTTTGAATTGATGTGG
>QEAN01000123.1:32331-39323_2928
TTCATTCACAAATTTGGTCAATTAGTACCGTTGTTACTCATCTCAATAAGTCAAGTGTCATGACGAAAATTCGAGCTATA
>QEAN01000124.1:12397-12918_222
ATCAGATAACACCTGAATATATACTATAATAGTTCCGGCACAAATGGATGATGATAAATGCACAAAAGCTTACTCACCAT
>QEAN01000124.1:25765-29625_2928
CTATTTTCACTTTGATGAAGTATGTCATGTTCATAAATGCTCATTTAAGCATTTCTTACCACTTTCTATCCGGTCTAGTG
>QEAN01000126.1:33422-35287_640
TCAGTCGATGATTCAAATCACTATGAAAGACACACTTGAATGAAGATATCATTACTTACATGAATGATAAAAACGGCCCT
>QEAN01000126.1:8748-9626_456
TTGGTCATTAATACAGGATCTGAGAAATCGAAATCTAGAGACTTTGAACATTTCAATGTTGAAAAGCGACACGTCAATAT
>QEAN01000127.1:13622-19152_2728
TAAAATCATGTTCAACTCTTGTAAACTCTGAAGCGATACTAATCGAAAACACAACCTCAGAATACAGACATACTTTGTAG
>QEAN01000127.1:19343-29200_4551
TTTTCAAAGACATTAAAAAGACGCTAACAAAGAGATTACATTCACAACCTGAGCTAACAACTCAGCATTACTTATGAGTC
>QEAN01000127.1:19343-29200_7380
TGTTATGGTTGACTTGTTAGAATAATCTCAATCCTAGAGAATCCTACAACGAATAAAATCAAGGTTGTCGTTGAAGGAAT
>QEAN01000127.1:19343-29200_8241
TTTTAACCTGATGGTTGATTAAAATTTTAGTTCTCCACAGCCAATACTGTGTTTTACAAGAGCGAAGAAATGTTTGGTCT
>QEAN01000127.1:19343-29200_8364
TCTCTGGTCCTTGGAGACATCATCATTATTATTATTTGCAACATCTTAGATAGAGAAAATGAAATTGTCCAACAGCTTCA
>QEAN01000128.1:2547-3174_440
CAACAATCATCTGCCACATTGGCGGTAAAAATGGTCAAAATATTAAAAATTCAAGGACATTTCTTGTATGTATACCGTGT
>QEAN01000130.1:28225-29246_0
TATGTCTGGATCTTGGATTTGAAAAATCTATATTGCAAAATAAGCATTGCTATAAAATCCACATAAACCACGCCCACAAC
>QEAN01000130.1:48113-48481_288
ATTATATTGACGGTACATATAATAAAGTATCCAAGGCAAAGAAATCTGTGCTACTCAAGGAACTTCTTTGGAACGAATGA
>QEAN01000131.1:31832-34146_0
CAGACGAAATCAACTAGGTCGTGATCGACTTCATCAAAATCAATATCAAAATGGTCATCGAAACTACTGATACTATTATT
>QEAN01000131.1:44227-47188_2142
TCAAACGAGAAATTTGACAGTCCTTCAACTTCCAAGCTTTCAAGTAGTATAACAAACAAATCATCGTCACAAAATGGATT
>QEAN01000131.1:7637-11089_875
CCAATGTTATTTTCATTTAGTAACTGATTCAGAGCTACAGTATCATCTCGTAAAGTTTTGCAATGAGTCTCCAAGTATTG
>QEAN01000133.1:27333-31308_1638
AAAATACGGCATTATTCTAAATACCTTTACTAAATGTCTTTCGATGCTGTCCTGACTGAAGGTTGTACTTATAAACAGCA
>QEAN01000133.1:27333-31308_2646
ACAAAAGTGCGAAAGACGAAGATTAGAAAGGTGTTTCAGTACCTGTACGAAATGATATAAATGTAACTTTTCCTTCTTGA
>QEAN01000133.1:37312-38328_702
TGGCAAAAACTCATTGAAGCTAATAATGGCACAGTAAACATTGCTTTGATAACATGCAATATGCCTGTATAAGAAATCAC
>QEAN01000133.1:7362-10738_3296
CATTATCACTCATGTATATTCTTGTATGCTGTAGACATGCTTCATTTAACAGCAAAGGAAGCAAAACATACGGATAACAT
>QEAN01000134.1:23932-25956_390
TTCCCCTTAATTTGAATGGTGGAGTTTTGACAATTATAGATGTACACCGATTGCTTAATATTTGCGTTATCAATGACAAG
>QEAN01000134.1:43745-46312_1250
TCAAAACAGATTTAATCAAATTCAGACAGTATCTGACTCACGTGGATGCCAAAAATATAAAGTTGGCAGATACTATATCG
>QEAN01000135.1:4901-7886_635
GAAAGCTCTTAAATCTATTTCTAAAGCCTTGAATTTGTTTAAATTGTCAGTATCCATACTTTGCCGTGGTACATGTGATG
>QEAN01000135.1:9181-16043_4514
TAGTTTTAAAATGCCTCAAAAATGCGGAAACAAGCTTTTACGGCTTTATACCTACCGTAAACAACTTCATAATACAAGCA
>QEAN01000136.1:27104-28210_0
TGTTCCCTTTAGGTACTGACATATTAGTTTTAAGCCTGAATAGTACCGCTGTGTTTTGTATTTTGTATTGAAAATTCCCT
>QEAN01000137.1:44063-44707_226
TTCCATTAACCATTTTTGTAATAGGATTATTGTTGATATGTTGAAATATGGCTTGACGTAATCTGTTGCCTACAGCTTCG
>QEAN01000137.1:47068-47543_395
TATGTACTATATACAACTTGCAGTGCTGATTTGACGTCATGCAACCAATTATTTATTCAATCAGCTCATTCAGTTGTTGA
>QEAN01000138.1:10585-13794_2394
CATGACGGATCTGTATTATGTTTACAATATAACGAGAAATACATAGTCACAGGATCGTCTGATTGGCATATTATTGTATG
>QEAN01000138.1:14190-16675_1778
TGAGTTTATGGCTAGGTAGTCTGCAAAGTATTCCTAAATTTTGACATATCAAATACGAACTCCTATATTAGGTAGCAACA
>QEAN01000138.1:21786-28042_1364
TACAGATGTATTATGAACATGCAGACATTATTACAAGCATCCAAGAGGATATACAATGCAAATAAGGAAACTCCTACTAC
>QEAN01000138.1:21786-28042_2108
GATACCAGAATGAACAAGTAATGCAATCCATCTAGATACCTTGAAGTCAACATCTTGATTGTAAAATTGTAGCTTCATAG
>QEAN01000139.1:46230-46767_230
TATATTAAGTTATACAATCTCTGTCACCCTGAAGATTACGCTTTCTTGGTAGCAATGACATTCGTAATGTTATCTTGAAG
>QEAN01000140.1:11061-13937_1664
TTTACCGGAAATGTGCAATAGTACAACGATACATACATTTACAGGAACTTTTTCAAGATATTTCTGCAGAGTCCTACAAT
>QEAN01000140.1:43352-46518_1240
TTTGAAGACTATTAATTCTGTAGTGACACGTCATATGGGTTTGTAGACATTTAACCTTTTTCTGTGCACAAAGAATCTCA
>QEAN01000141.1:44086-44636_470
TTTACTCTTATGTACACAAAAAAAAAACCATTGTACCTAATCTACGCGAGATTGTTATGTAATACGCCTACCACTAGCAT
>QEAN01000142.1:40221-42382_1703
TGGCGACAAAGGTTTCATCTTTACTTAGACTATTCATTTTTTCGAATTTACATAAAGATTTGATGTTGAGCCACCCGTTA
>QEAN01000142.1:4531-5147_108
GTAAGAATCAGATGCGGTCCCATACGCGTATTGTTTACGCCGTATTTTGTATTTTAATTTGGATTCTACATTTATTAACA
>QEAN01000142.1:5169-12429_4636
TGAATGTCAAATTTTTTCATAGCGTATTACAATATGCCCAGAATTCGGTATGAATGGACACAGATTTGGAGAATACTACA
>QEAN01000144.1:14500-16669_131
TTACCATTAGCCATTCGAGGATTACCAGAATCCCCATTTCCTCTAATTCTATAAAATCTAAAAGGTCTTTTTACACTACA
>QEAN01000144.1:23846-26724_1280
ATGAGTAGAATGAGTATTCTTCATACAGCAATTGTGATGATAGAACCAGAATTGTACTAAAATGCTCACCTCGTTACTAA
>QEAN01000144.1:26829-28709_387
CAACTGATATTCAGCATTTGATTTAGAATGTACCATTTTCTCGTTTTCGAAAAATTGAAGACGCTATTTCACCAGATCCA
>QEAN01000145.1:16284-17344_246
GATACCAAGATAAAAGACATACGAAGATGCAGAGTATAGTTACACAAAGACTTGACAACTAAAGCACTCTTTATCTACAA
>QEAN01000145.1:29341-39048_2440
AATTTGAATTATAAATCTTAACCCTCCAACAAGATTTCGACTTTCATCAGCACTAAGTCTAACTCGCGAATTATCTTTGC
>QEAN01000145.1:29341-39048_5978
TCCACCAAAATCAAAATAATTGGTGTTTTTCGGTGTCAAGATTCGATAGAATAGCGAATGAAATGTCACTCTGTTTTTGT
>QEAN01000145.1:96-2698_1143
TTTCTTGTTTTATTAGATACGCCAGTCATACAAGTATGATGCAATCACTAATATAATAGCTGCACAACGAGATATATGGG
>QEAN01000146.1:29975-30284_229
CAGTCCGTCTCCATTCGCGTGTTTGCATTAGTATTTATCTGCCAAATACTAATTTATACCAAAGTTATACTAGTTTATAG
>QEAN01000146.1:7704-9477_1048
TCTTTGGTATAGTTGGTATGTCGTTGGTGATTTTGTTTGTAAAAGTTATGAATTCGTTGATATAGTCGGAAGTATAGGTC
>QEAN01000147.1:38536-42075_1364
AAAAAAGGCGAGACCGTCTGATATGCTTGATATCAGAACAATCATATACTTTTAATCACAAGGCTTACATGGATTGTATA
>QEAN01000147.1:42910-44927_1937
GTCTCTTCTTCGGAAAAAAATGGTTGGTCATACGTCATTTATTTTTCATTTTACATTTTTCAACAACGGGTGCTTCTAGA
>QEAN01000148.1:1257-6549_2250
ATGAAAATTCGATAAATTGTGTGTATACAATGACTTACATATAGTTCATCCGCCATGACACTCGCTAGTTTACTGATAGA
>QEAN01000148.1:1257-6549_625
ATACGATGAGTCGCACAAGACAATGCAATAGTGGAGTATAAATAGTAACATCAGAAAATATATATTCTGCTAACTCTTCG
>QEAN01000148.1:33217-34025_728
GTATAATAGGGTCAGTAACATACAAATACGATTCGAAGACAATGTATGTCATAGTAAACGTCTTCGGATTTTCCATTTGA
>QEAN01000149.1:772-3479_882
ATGTGATCACCTTTCCCCAAAATACTTTCAAGGTAATACAGTAAATTGTATCCCTTTTCATATGGTACTGATGAAAAGAC
>QEAN01000150.1:12950-16958_3075
TTCTAATACGTATACTAAAAGGTCTTTAGTTTGAGTTGGATCCAATAAACATGCTCTCTCTATGACATCTAATCTTCGTG
>QEAN01000150.1:1-5005_3472
TATATAAATAATGTAGGCCAACATCATCATTGCTTTGATGACTACAAATATCTATCAGCAGGATCATACAAACACCACAG
>QEAN01000150.1:17239-18283_726
ACAATTACCGTACTTTGGAGTACCCTCAACTCATTCCAAATCACATTCAGATATGATATTATTTGTCTTAGTATCGTGAT
>QEAN01000150.1:19689-23664_1134
ATAATCAAGCATCTAATTGCAGAGAGAATACCCATTGTATTGGTCATTAACAAGGTAGATCGATTGATAATGGAACTCAA
>QEAN01000150.1:6893-9558_1116
TTATCATCATCATTCTTGTTCGGCCTCTTTTTACTACTTTGGCCATTGACAAGATTGATGTCATTGCTATTACTATTGAT
>QEAN01000151.1:12291-12712_0
TAATTCGTTGTATGACTAGAAACGTAGTAATAATTGACTATTTGCCAGTAAGCAGTATAAAGTTTTCGGGAGAAATCGAG
>QEAN01000151.1:1-609_264
GATCTTTAGTTCGAATAATACTAATTCGTTGTACGCCTAGAAATGTATTTATTGTGGGAATGCATATCATGCACTTGACA
>QEAN01000151.1:969-4094_381
ACAACAAGCGTGATTACTTCAAAAGATGTCCCAATATTACTTTTGCATATGCCGAATGAGACATTCAAAGGTATCAAAAT
>QEAN01000152.1:23215-26315_2520
ATTCTATCCCACTATCCCAAGCTTTTTTTTTTTTGGAAGAGCTTGATGCCATAGCACCAAAATAATTATAATGAAGGATG
>QEAN01000153.1:12680-13814_132
ATTGTAAATATGGTATGTAGGCAGATTGACTCGTATCACTCGAATTTAGCGTCTATTTCCATTATATTCTCGTAATCAGT
>QEAN01000153.1:12680-13814_924
ATCGTTGAAGATTTTGGCATCAAAGTTTAATTGTGACAAGATGATTTGCCGAAAGTAAGTCAGTATTTAGATTCCTCTAC
>QEAN01000153.1:16077-23629_2829
TTGGTCAGCGACAAAGAACGAGTAACTATCATCCACTCGTAATAAATTATTTGTCATAAAGGTAAATACCGACATGATAT
>QEAN01000153.1:33204-35020_657
ACTTGTGAATTGATGTATGGTATGTAGATTAAAGCCAACAATGACGACATTGCCAAATTCAGACAGTCATTGACAAAATT
>QEAN01000154.1:36725-38349_1290
TGAAGAAATAAACTCTTCTATCAAAAGTTTGAACAGTAGGGCGATCAACATCAAATCAACCATTGTTATGATGGGAGATT
>QEAN01000155.1:27723-29661_496
AATGTCTCACATGTCTTCGGATGAAGGTATATATAAACTGAGTAAAGACTTTTTTCTTTCGAAAATCATTCCTGCATTCG
>QEAN01000155.1:31307-38785_1342
CATACATGTGTTACCAGATGAGATTACGCGAAATGTTACAACATTATATTCAGCTCTTCCTAGAGAATCTAATTCAAAAG
>QEAN01000155.1:39070-41021_1284
TAATGCATGTATTAACATACATTATCAAAGTCTCTACAAAGGCGTTTCAATCGAAGCCAACGTCATATACTCACTTTTTG
>QEAN01000156.1:3093-6663_2500
ATGAACTCAAGATCGATTTTTATTCTAGGACAGAAACTCAACTTTTGGCGGAAGTTGATAATTTATTCAAGGCGTATAGA
>QEAN01000156.1:32692-34969_1690
CGGAAGCAAAAGACCAGAACAACAATGCCAATAAACAAAAATTGAAAAAAACTTTACCGTCTGGTCTACAATTTGAAGAT
>QEAN01000157.1:11629-19031_3075
AGTACTATTCAAAAGATTACCATAATGTGTTTGTACTCTACTGATAAAATCTCTCGTAGTTCCACACACCCATTTATGAG
>QEAN01000157.1:11629-19031_6519
AAAGGGTTGTATTTGTCTTATTATCTAGACCATTCAAGTCTTCAAGATATAATACCTTGATGACGACAATCCTATCAGGA
>QEAN01000157.1:32603-33741_236
TGATTCCTTTAACCTCGTTCTGCCACTGGAGTAACTTACAGAACATATCATAATTGAGATAAAGTCCATATATCATTCTT
>QEAN01000158.1:5614-10482_246
AATTTCTCACCATCTTCATCTCTTTGTCTCTTTTTGGACGACTTTGCCGATTTAGATTTGGATTTTTTCTTTTCCTTTGA
>QEAN01000159.1:30600-34934_2142
CTCCATGCCACAACAACTATACCCTATTGCAGTATATTCATACTGATTCTCAAGACAAAATTTGTCGATTAATTTCGTTT
>QEAN01000159.1:3671-7469_2852
AAAGAACTCGAATGACTTTTTTGATTATTTCTATACCAAATCTCGATACGCGGTTGTTAAAGAGAAACCCTATGCAGTAA
>QEAN01000159.1:3671-7469_496
GTTGGTTTATACTGTTTTTAGTAGACTTCATGATAGCATCCATTACAAACGCTTCTATGAATCACTCTTCAAAAAGTCCA
>QEAN01000159.1:38382-41411_1476
ACAAGAGCGCTCCCAGATTAGATAGTGATGTAAATCTGTTTGTATTGATACGAAGATTAGAACAACGTCAAAATGAAATT
>QEAN01000161.1:20867-24171_1984
CTATTTTCATAATCTGCTTATAAGAGATACAAAAGGCGATGTATCTCGCAGATACATCACGAGGTTTCCATCTATATTAT
>QEAN01000161.1:24812-25895_882
ATAATCACTCATATATATCATTGTATGCCATAAGTATGCCTCATTGAACATTATGATCAAGTCGACCATAAAGGATGGGT
>QEAN01000161.1:34745-39398_4573
AGGTGAAATCGAAGAAAATGTCGTCTTTGAATGGGAGTGCTCTTCCTTACTATAAAGATGGAATATATTATATTGACTGA
>QEAN01000161.1:3482-7894_2852
AGATGGATTTGATTGATTTGGATGAAGAAACTATTGATGCTGAAGTGCTAGATTCATTAGCTGTAACTATGGAGAATTTC
>QEAN01000162.1:31660-33786_128
TATCTTTTCATCGTACAACGAATTTGGTGATGACCGACTCTCAATGATGACGTTTCCTTTGTATAATTTGACTATTGTTT
>QEAN01000162.1:3550-4187_336
TAAACACAAGCGTTCATCCCTAATTCTCGCAAACATCTCGACATACAAAAAATTAGTATTATTCGAACTGAACATCATTC
>QEAN01000162.1:39684-41605_1452
ACGGTGTGGTTTGCGGGTTTGGTTTTTTCATACCATATTTATCGATAGGACCATATTTTTTTGAAGTCTATAGAATATAG
>QEAN01000163.1:12425-16853_1250
CCAACGATATAAGTTCGTCAACGAAATTGTAAGTATTCGGCTTATCAAAATACACTGATATAGAAGGATCGGAATGTAAT
>QEAN01000163.1:12425-16853_4125
ATATGGTCAAGGGCAATTATCAAACATAACTCTATTAAAGATATCACCTCTTTGAAGTTGGATTCTGTCCAAAATCCATC
>QEAN01000163.1:18297-22921_1550
ATAATAATGCGAATGCGAGAGAAATTAATCAGGAAATTGAAGCAAAGAGAGCCAATATTGACGATCTGGAAGCAAAAATT
>QEAN01000163.1:30415-32291_1290
CACCATTGAGTTGAATTTAGGTAATGACGATGACTAAAATATAGATATTTACGTGTATGTATGAACTCCTCTTGACGAGA
>QEAN01000164.1:8673-13055_2337
GTCTGTTGGGATCCTTTGTGAACATTGTGAATGTTGTCTATATAGCTGAAATGATTTGACATCAGATAATATATCCTTGA
>QEAN01000165.1:12481-16588_2214
TTACCATGGGGCTTCTGGGCATTAGAAATGACTATGTTACGAAATTCTAGAACTAATGGATGATTATACACATTTATAAG
>QEAN01000165.1:4252-5920_1107
AAGGGATTTTGCCATGTTAATCAGGATGCTCTTAAGTACGTTTTCATGGCTACAAATTCGATACACAAAATTGTAAAATG
>QEAN01000166.1:19892-20488_129
TTTATGAAAGCTTTCTAATGCAATTTCTATGGCCAAGGTCGTGCAGGTTAACAAAGATATGTAATCTCATTACTAGGTAT
>QEAN01000167.1:18796-21251_1250
TTGCGGCAGTATTAGGTCTAATTGAAATACAAACTGTTGTTGCTGAAGATGGTAATGTTTGAATTATAGAGGTTGAAGAT
>QEAN01000167.1:40241-40964_258
TTGGGTCGAATGTACTTCTTGAGTAAAGAAACGTGGAATACATTATGTATCCTAACGTTGGAAGGTAATTCAATTTCATA
>QEAN01000169.1:28336-34934_1476
GCAATTTCTAAAGTTGCTTTTTATGTGAATTGAAATGACGCTTCAATTGACAAAAGTTGCTAAATAGGGGACGGATTTAG
>QEAN01000170.1:1-718_384
TTCAAACATCGAATATCATCCATCCATCCATTAAATATAGGACACTTACATAATTCGTGGTCCAATACGGTAATGGTAAT
>QEAN01000171.1:23761-26654_2048
AACTGAAAAAAGATTTGCGAGAACTTAATATATTGTATGAGGAAACTACACAACAACTACAAACCACCGCAACCGATAAA
>QEAN01000171.1:3643-5235_378
TACGACATCAATCACCCATTATCGGATTACGACATTTCAACAATTGGTGTAAAGCTACACTGATTCAAGAATTTACAAAA
>QEAN01000173.1:17170-17713_0
CAATACAATATAGGCTCTATACAGTGGTATAGTTGTGCGTTGAAAGCAGTGAATTTAAAGTAGTAATCAATCAAATGACC
>QEAN01000174.1:12056-12545_103
AAAGATTTTTACATTTACGTTATACCTAAATACTGTGGGCCATTGAAATACCTGTATATACACCAGTAGTTACCGGAACA
>QEAN01000176.1:1693-6228_2694
CTAACCCTCCAATGTACTTTTTGGGTGTATGAAATAATACAATCCTTGTGTTCATTCTAGATGTACTCAAGGTATACTAT
>QEAN01000177.1:23103-27729_369
TTGTTGTTCTAATTAAAGGAATGATGAAAATGAGTATACCTAAGTCAAGAATTAAATGGCAATGAACTCCACCTTGGAGG
>QEAN01000177.1:32734-34989_1920
AGTTTAAAGAGTTGTGCACTTACATACAATGCCATATCAATACATATCAATTGCAGGTTGCTGTTTCTCGTGATGATAAT
>QEAN01000177.1:4622-18929_1452
GTCAAAGTTCTCATAGTATACTTACTTTGCGATGCTCTCCTGTAAATTTCAGGAATGTTTCGTTTTCTTCTACATTTGAA
>QEAN01000178.1:22630-24335_125
TGATGTTATATCGTCATAAAAGTTTTTGGCTGAAGAGAAATTAATTGCGATGACCCCATCTTTTAGTTTTGACGTGTCAA
>QEAN01000178.1:29904-35616_1353
TATGGTCCTGATCTACAATCATTTCAAAAACTACAAACCCTGACAAGTCTATATTCTGAAACTATACAAACAATGGACAC
>QEAN01000179.1:1-3351_756
GGTGAGTGGTTACGTCATCACTTCATTTCATTTATCAATTATTGCTTATCAATTGAAACATCTCGACGACATCTCATTAA
>QEAN01000179.1:1-3351_882
TTATATTTGGAGTCAGCTCAGCGATTGTCATCCATTTCATATTTATTTTTTCAAATGTGGACATTCCAGAGATTGTGGAA
>QEAN01000179.1:32984-33569_127
TTGAAATGTCTGAAGCAAATAGAATCATGATAAATAACACATTACGGTTGACTCACAGGGTTATTGTCAAGGATGTACAT
>QEAN01000180.1:1725-8331_6448
TATTGGCATCAAAAACTCGTATTATTAGGGATGGTATTTTCTATGGCATGGGTAATAGTAGTGATAAAGATGCATTAAGC
>QEAN01000180.1:34693-40047_3198
GATCCAGAATGAAATTAAGGTATTGTCAATAACTTTTACAATAACCCTTTCGTCAAGACGATACGTCTCATTCTTTGTGA
>QEAN01000181.1:15790-19791_2706
CTACATGAATATGATGTGAGACTGAAGTTCTAGAAGACTGAAACAGAAAAAAGTCAAGAAGTAAAAGCAAATACTCACGA
>QEAN01000181.1:38252-39464_882
GGTGACTTATTGCTGTCTTCATACCTGTATATGTCTCTATATATGACCAATTATCACATACCGACAGATATTAAAAGCTA
>QEAN01000181.1:7565-10502_625
ACTAGACCATGAATAGTTCTACGATAAATCAATTGGTTGGCAAAAAAAAGAGAAAGATTTCTGGCTCAGTTCGAATGTTA
>QEAN01000182.1:22403-31092_6466
AATCTTCATCACAAATCAATGTATTTAGCCAAATTTACTCTATCAAATTCAAGAAGGTCCCCATTGGTGAAGTGGAAAGT
>QEAN01000183.1:12766-20419_5904
GTATTTTGGCAGTTCAGTTTCCGAGTTTCTTGGACTATAATACACTATCTATACTATCTAATGACCATAACCAAGAATAG
>QEAN01000183.1:2711-4053_381
GAACGTGTATAAACTTACTTTGAAATATCTGAATTTTCACAATACTTTACTATGGAAAGGCGCAAAGAAAGACTTCACCG
>QEAN01000184.1:22554-23413_260
GTACAAACAAGTCGACAAAATATGCATTCTTGCTATTTGGTAGTGAAAAGTTTTGGCCTAAATCATATACAAGGAGTGAT
>QEAN01000184.1:26671-28398_1647
ATGGTATCAACGATGATGAGCATTCATATGAAGTTCGCTATGAAGATGACGATGCTGATTATGAATTAGAATTGTTTTGA
>QEAN01000184.1:3938-4478_115
GAATTTTCATACCTCTTATCATCTCCCTAGTCATCAACTACAATATTTTGTAGTCGCCAAGTTAGGAAGAAAGTATAAGA
>QEAN01000185.1:19208-21708_2176
ATTAATCCACGTACATTCATCATCTAGGCCAAGAATGTATTCGAAAACTACATGTACACCATTAAAAACCAAATCAACGA
>QEAN01000186.1:34956-35666_126
TTACTATGATATAATAGAAGTATTCCGTGTATGTCTACTACATTCGAATAATTCAGAAAAACTTGGCTGACACCAGGTAC
>QEAN01000189.1:3260-14461_5445
TGCCATAATTTTACAAACTTCATCTGATGTGGCACCTTGGGACAAATAGTCTGTACATATATTCCATATGATATTTCGTA
>QEAN01000189.1:3260-14461_8591
GTGTGTTAATATAAATCTTAAAGATTGGCAAGCTTGATGTATTATATCCGGTTGACTTGGATAATACCGTTCAATCAAGG
>QEAN01000190.1:16895-18750_889
ATTCTCCCAAAATTAAATGTCCTCAAATTATCAAATACACCATTGGGTTCATGCAAAAGTATAGCTGCAGTAATCAACGA
>QEAN01000191.1:823-1790_508
GTTGAACGTACAGTCTATGATATAAAAATGGGGTTAGCTTGACTTTGAATTTGAAAATGACAACTGATCAAACATGGTTG
>QEAN01000195.1:8460-11101_1935
TAGGTATTGACTTTATTTCTTCATTGCTTTGGTTCCTTGCTTCTTCGCTCATCCAGATCATATAAACCTATATATAGCAT
>QEAN01000197.1:18603-24716_248
ATTGATGCTCTTTTTGACGAGCTTATTTTTTGCAGAAATGTCGCTATCATCTGAATCTGTCACTACAACTTTTCTACTTT
>QEAN01000198.1:32090-34376_1430
CAAGGAGATCGAGCGTGATGAGATTGAATTTATCTGCAAGGTGAAATCTGGAGAAATCATTTTCATTTTTTTCTACTAAT
>QEAN01000198.1:32090-34376_780
CTAGAATTGAGTGATCGAGAATCATTATTGAAAAGTGCTACCACTTCCTTAAGTTCAAAGGTATATACCTATGATGTCAA
>QEAN01000200.1:13200-16074_508
ATGTACTAACAATGAACATTTACCAATGTTGGTTTATCACTGGTGAATAGTTTACCAAGAACATCCAGATGTAGCCAAAA
>QEAN01000200.1:16285-18671_516
TTGAGTTGATCGATCATCTGTCTTTGTTTTTCTATTGTTCTATGTGATATTTCCTTTTCCTTTTGAGAGTCCGCCTAAAA
>QEAN01000200.1:25456-26205_336
TAACTGTGCTATCTGTCGTAATCATATCATGGATTTATGTAATGTTGATGATTGATCACAAAGGCAATCACTCAGCTAAA
>QEAN01000202.1:31877-34603_1638
TAGCTATATATGAATATCAAGCCGAACGAGATGATGAGTTAAATATTCACATTGGTGATCGATTCACAATTCTACACAAG
>QEAN01000203.1:1114-3728_2032
ATATAACATCCTTCTTCTTCTCCATAGTTACATCCTCGTTCGATAATATTTCAAACAACTGATTCAGGTATTCATGTTCG
>QEAN01000203.1:34753-35724_640
TTCTTGTAGAATAAATGTGCATTATTTGGTTCCTTGATCAGGAACGTATAATATTGTTGGACAAATAGCCATCCTACTGT
>QEAN01000204.1:24069-27051_0
TGAAGGAAAAATGTTCAGGGAAAGGATCGCTACCAAACATTTTATTGGGTGACTTTAATATGGTATTATCCAAAGATGAT
>QEAN01000204.1:24069-27051_1143
AAAACATAACATCAATAACTGTACTGATTGAAAAAAAGGGTGACTTAACAACCCTGAAGAACTATCGACCAATATCACTG
>QEAN01000204.1:24069-27051_1778
CTATTGAGATATAAAAGAGGAAGTCAAGCCAAAGTCAATCTAGATAAGAGTCAAATATTATGCCTTGGCAAAAGTAAACC
>QEAN01000204.1:24069-27051_254
CTAGCAGAGAAATGTAAAAACATCAATACATATGCCATTGAATGTAAGGAATTTAACTTGGACCACATGCTAGTAAAGAC
>QEAN01000204.1:310-3739_125
TATTGTCACTGTACCTGTGATGAAATACAACGACGTTAATCTAGGTACAGTTGATGTTACTTCATATAGTACATCTATCA
>QEAN01000205.1:18255-18987_652
AAGTTAACACTATCTTTATCTACAGATACATCCGAGAAAGGACACATATATCGCCACAATTGGTACCTAGAAACAAATAA
>QEAN01000205.1:32570-35810_2667
GATGTAAAAGATAGTAGTAGTAATAGTATTAAAGGAGGTGGTATCGAAGACAGCAATAAAAAAGTGACGAAAGTTCCGTA
>QEAN01000205.1:32570-35810_508
TTTGACAATGTGCTGCTTACATGTCAAACAATCTAGACCTTGGAATTTCTGCATAGTGAAAAGCTATGTCATAATAATCT
>QEAN01000205.1:7594-8736_1062
CAGATCCAAAACAGCAATGCTGCATCTGTGTCTTAATAATAGTGTTAATCATATTGCTGGTTATAGTCATCTCATTTTAG
>QEAN01000206.1:24603-28838_2337
CATTTTCTTGCCATCAAAAAAATTTTGCGATAGTTTTTCTACAGACAGTCTTGAAGTTCCGATCAGATGTACAGCATAAT
>QEAN01000207.1:6505-9702_1250
GATAAGATCAAGAACATACTCACTCAAGATGTATTTCTAATGTTTCCACAGCCAAACCAACCATATATTCTACACTTTGA
>QEAN01000207.1:6505-9702_875
AATATTCTCGACGATTTTGTTATCAAAACCGTAGGAACGGTTAAAAATCACATAGACCATATTCGGAATTATCTGAGAAG
>QEAN01000208.1:23460-27850_1984
CATAAAGTGAAAACCCGTATTCTAGAATTCTTGGCTGTTCGTAAATTGAAACAAGATTTGAAAGGACCTATCCTTTGTTT
>QEAN01000210.1:13709-14773_738
GGAATGAAACTTTTATTTGCTGCTTACATTTCAGCATGGTAGCAGAGATATCGAAAGCTTTGACATTGTTGAATTTTTGA
>QEAN01000210.1:15174-19382_1638
AATACGATTGATAATTTACGCAATTGGTTTTCTTTAGAGTTGTGTATATCGAATTAGAGGTGCAAAGGACAGAAAGAAGG
>QEAN01000211.1:2892-6488_2898
TGCTAAATTTTCTACAACAGGGAATATAATCTCTGCCAACTAATTTCAATCATAGGTCATGGTTCTCATACTATATACGG
>QEAN01000212.1:19815-24923_1845
AAATTCCAATGACTGAGTTCTTTTTATCATATCGTAAAACCGCATTAAAGCAAGGTGAAATAGTAGTATCCGTCTTTGTG
>QEAN01000212.1:19815-24923_3567
TAGGTAAATATAGAGTAGGTTTTACGGATGCCGGCAAATTGGTATCTTTAGAATTAGACTTATATTCAAATGGTGGTTAC
>QEAN01000212.1:28837-30183_508
TAGCCAACAAGGAATTGAAGAATCAATACAAAAAAATCAACATCGACAAAGTAGAGGTATGTCAAGTATACACTCAGCAT
>QEAN01000213.1:7861-10553_1875
GGGTAGGTCTATATCTTTTGTGTGTATTCACGCCAATCTCTAGCAATTATTAATTAATTCCCTTGCAATTTAGTATCTTG
>QEAN01000213.1:7861-10553_2612
AACTGTAAGTGGTTCAGTGGTCTCTGAGTATGTTTCCAGTCAATAATTCATTATTACAATAGGTTGAGGAAGTTGATTAA
>QEAN01000215.1:25358-27649_786
ACAGACTTTCCAAATGAACTTGTATGTAGTCTGTGCTATTTCCCACAATTGCAAACTAATAACCTTCAAATTCTAGTTCA
>QEAN01000216.1:14046-18808_4092
GTATTGCTATCTGTTAGATATATTATATGAAGTAGCATCAACTGTACCTCGATTAGAAACATTGTATTTCATCACGCCGA
>QEAN01000216.1:21078-22459_786
TCAATTTCCATAAGATGTGCCAGATTCATTCTATCTAGTTTCTCTATATTTCATAAGGTTAGGGATGATCATGATGAGCA
>QEAN01000216.1:23577-26011_1364
GATAATAACAACAAATCATTTACTATCAAAGCACAGATATTGAATACAGCACAACAGACCTATGTAGCTCCCATCATCTT
>QEAN01000218.1:17996-19511_917
TTTGCTGTAACTGCATTTGTTCTGGTGATTGCTGACTCATCGATTGTACATTAACAAATTTTTCAGATACAAAATGGTTG
>QEAN01000221.1:13070-20476_4182
GAAAGACTGCTGCGAACTACATTCCAAAATTCAACATGTCTTACAAACCTTACGAACTTGGAAAAATTTAGATATACCTT
>QEAN01000221.1:13070-20476_5904
CGTCAAAATGTTATGGTAATGCATCTATCTGATTAGTGCTGCAAAAAATACAGTGCATTTCATTCTCATTTAGTTTCGTC
>QEAN01000221.1:8255-12612_2829
TGTTTTTGAAGAAGCATACATGTTTCCTTAACATCAACAAGGCAATATTAACATATGGCCCATACACTTACTTGACTTTC
>QEAN01000222.1:14877-19225_2928
GACAGTCGCTGATTTCGAAAAAAAAAATTATATAGATGGTCTATCATTCTTTGTAGTGCTACTGGCCATTCCTTTTGTTT
>QEAN01000222.1:20223-24491_1240
GTCATCTTTTTTTTCCGCAATCGACTTAGATGAAATTATTTCGAGATATTGTCCATAATCTACGACAACCTCTTTCAACA
>QEAN01000222.1:6913-10560_1845
TGACATATCTCTGTAGTTTTTCCTGATACTTGAATCTCTTTAAATGAACTGCCAAGACATTGGGTAGTTTTTTAACCTTC
>QEAN01000222.1:6913-10560_2583
CTTTTGTGATATTATCTTGAGAAAGAGATCTTGTAAGACAGATAACAGTGTTTCTTCATTAGTTTCAGCTCCTTCTACCA
>QEAN01000222.1:6913-10560_738
TATAATTACATCAATCAATGAATGGTGTACATGTACTGATATGATAGGACTTAACTCTTTATCGGACCGTTCTTCTCTAC
>QEAN01000222.1:6913-10560_861
ACAGTATATGTTACCTTACTCAAAGACGAACAAGCTATGCTACAACAACATGGTATTTACATGACTATGATTTAGAGGTT
>QEAN01000223.1:1-2612_127
CTATTTAACCGCATGTTTGCTTCTCATATACAACACATAAACTTTCAGGACAATTGAAAACGTTGTATAGAACAACGTTG
>QEAN01000224.1:16761-21674_2480
CCAAATTGAATTTCTTAGTCTGTAATTCAGATATATCAAGTAAGATATCGGCTCTTCGTCTTTCCAATTCCATGAGAGAA
>QEAN01000225.1:18798-19545_336
TTTATATTCCTATTTGTCATCGCATTGTTCTTGACCTAGAATTTTGAAACGTCAATCAAAGGTCACTTTCATTTAGGCGT
>QEAN01000225.1:31364-33531_786
TCATTCAATACTTCTTTTGGTGATCAAGTGGATGATATAGGAATGTTCAAAAAATGGTGAGCATTCTAAACCCGATGATA
>QEAN01000229.1:17728-20592_2413
TATCATAGTAAAAGCAAGGTTTTTCTTTATTGAGACGATTCCTATTGTTGTATTCCTCTGACGTTGAAATTTGGTGTCGA
>QEAN01000233.1:28053-29672_0
CATTTCCATAGTTTCTTTATACTCATATTTTGGTCACCATCCTTCTTCATAACCTACATATGCGAAGGATGTTTAGAATG
>QEAN01000233.1:30045-30980_0
TACTTGATTTCAAGTAATTCCACATCGAAACTAGAGGTAAAGATAAAAGTTTTCACGATGTAGCAGCAAGACATTCACAA
>QEAN01000234.1:13329-14496_605
ATGTCCAACATCTTTCGCAACTCTTGCTTACTGATACATCATCAAAGGTAAGGATTAATAACATTGGATCATATCTTTAG
>QEAN01000234.1:7144-8337_496
GCGAGATTTGTTTATATTCAGTACATGTTCTTGTTCTAGATAGCTTTAACTTTACTGACAATGCACATTTGTAGGTATCG
>QEAN01000235.1:10718-12982_2064
GATCTGAGTAACAATCACATGTATCAACATACGACCAGTAATTCCTTCATACGCTTCTTTAATGCTTTATATTCTTCTTC
>QEAN01000235.1:24125-26913_124
GTACTTCCTTGTATAAAGCCATATCAGCTTCCGAATCAAAGTTATCAAAATATCCCGTATCTGTTTCTGAAGTTAATTGT
>QEAN01000236.1:1-2077_250
TAACAGTGACCAAGGATTAAGTTTGTATTTAACGGATGGGTGAAAGAGAATATTCGTACGACTATGATATGTTTATGTCA
>QEAN01000238.1:9536-11891_2032
TCTTTCTGAATGAGATTTGTTGTTGTCTCTGTGACAAGGGCTTGCTTAGAGTATTGATCATATCAATATTACTAGTATTC
>QEAN01000240.1:26379-31118_2214
TCTTAATGTTACTGCTCCTGTGGTAAATATATGGCAATCTTGTTTGCCATAATTTACGTTTCTGCACAGTGTAATGATAA
>QEAN01000243.1:769-8245_4880
AGAAGATTCATGATGAAATAGGTATATGATGTTACTCTATTCTTGGATGATCATCCTGGTGGCAAAAAGATCATCTTGAA
>QEAN01000244.1:10645-14541_620
TCAAAGCCTTGGAACCATATTTGGTGCCATTGTTATCCATAGTGCTAGAACGATTATCTGATAAAGTTAAAAATGTTCAA
>QEAN01000246.1:24722-27626_1968
TTTATCGCCATTAAATCCAAGGAGTTTGAATGGTTTTTTTCCTTATATGTTCAACTAGAGCAAGATTATCATTTGGACCG
>QEAN01000246.1:5930-18054_5124
TATGCTGTTAAATTAGAAAATGCATCAATAGCAAGATGTGCAATATCATCAACCAGTTTCAAAGCAGCAATGCGTAAGAA
>QEAN01000247.1:26781-28382_1397
ATCATGTCTTCAAATGATGTTGAGGCGGATAATGACACGTATGAATATTTATTAGTAGGTGCTGATACTAGTAATATTGG
>QEAN01000248.1:16556-17551_655
GATTGAATAAGGTAGATATGTGGGATGTAGATGATGGATGGTGAACTTCAGATTGATCATTCATTATTCATGATATACGT
>QEAN01000248.1:20180-21506_1246
ATTCACACATAACAAGAAAATCATCATTCGTCAGAAAGAATATTGATAGTAGCTATACCCACAGTAGTGATACGTACCAT
>QEAN01000248.1:21808-24037_508
CATTATTTTCATGATATCGGATGGTATGTCTCTTTTACTACCTGTTGCTTTTCCACCTTATGCTCATTTCTCATACATAT
>QEAN01000250.1:775-8897_1830
GTGTTGCCTTTTCGATTATTTTTTCGTCTATGGTGTTCTCAGTAATAAATCTAAAAACTTTAACCTGCTTCTTCTGTCCA
>QEAN01000250.1:775-8897_3050
ATAATAGAGAATTCTCATTCTTTATCCGATGAGCTTCATCAATGATGATATACTGCCATGAGAATTTCTTCAAGTGAGAC
>QEAN01000250.1:775-8897_5246
AATTGACAATTTCCAGTATGAGGGCAATCAAATCGCTATATATCTTATAATCAACCGAATCTAGTACAGCCTAAATGAAG
>QEAN01000253.1:27214-29707_1905
TCATACTATAAAACCAATGATATTAGCAGTTAGTAACAATCACAGTCCAGATCCTATAATACATGGTGCTCCTATGAATG
>QEAN01000254.1:12388-15158_1161
AGGATTTACGTTTGATTGATATATATCCCGATAAAGTGACTCATACCTCTGATTACTTTGATTTGACGTATGAATATGCC
>QEAN01000254.1:1290-6410_4428
TCCAAACATACCTGGTGAGTAAACACATTAAACACTACAGCAGAGTGGTAATAGTCAATTCATAAAACATACCATTACAA
>QEAN01000256.1:10193-13681_889
AACACTTACAAGAAATCAACATGCAATAGTTTCTGTGGCTTCCTTGATGCTAATAAGAGCAACAGACGATTTAAAAAATG
>QEAN01000256.1:14035-19136_3567
TTAAACTTGCATTGTTGACATGTGCCTTATCATAGAATAATGTACATCTCACTAAGCAATATGCCAAGTATGCTAGTCAA
>QEAN01000256.1:14035-19136_4920
TATGGTGCTGTCAAGTATGTGTAAAATGGGCGCTGAAACTTTTTCTTCTAATTTTACTTAAACGATTTCGTGAATCTGTA
>QEAN01000257.1:19044-24301_3596
GTATAACCCTAATCGCTTGAATACTTGGGTGTACTCCACCATTACATTCTTGGCTTTATTCAACAAAAAATTAGATGTTT
>QEAN01000258.1:21494-23951_756
CTTTGATGCCGTTAATCCATTTAGAGACACTACAGTTATTAGAGACATGTGTAAAAAGGTACACTTTTCTGATGTTATCA
>QEAN01000258.1:29862-30975_390
AATATCTGTTCATTAGATCTAGCTGCAATCCAGTAATGATGATTTACTTGTCAGTACCCGTGCATTGAATTCAACATAAT
>QEAN01000258.1:775-2445_984
TATGTACAATAGTTGGATTGGATAGAGTTATTAGCATTTTGATGAAATATGGCTGGTGATTGCAAGTGATCGGAAATTGT
>QEAN01000259.1:10823-13146_1250
ATATCACCGTTTCCAGCATATTGATTTCTAAAATATCCCGAAATCATTTGATCATATTCGAATGTATGCGTGAAGGCTTT
>QEAN01000259.1:26560-27773_1133
TCGATAGTAGAGTCGGTATATTGAATATGGTAATTGCTATTGTCGGTAAATTCTTTAGACAGTTGGATCTATTAGACTAG
>QEAN01000260.1:9152-10251_512
AAGATTTCTTCACCCATATTGTGAAAGTGTCGGTCCTACATTTGATCAACGTAGAATAGAATCACTAATATACTGAATAC
>QEAN01000261.1:9687-10441_0
TGAATGCCGATAATGGCTTAAAGATTTTGAATACACTAATTAAGGAGGCTGCAACAGATAAAGAACAGAAATTATGGTCA
>QEAN01000263.1:12338-15255_2480
AATCAAATAAACCGATCAAATGGAGCAGGAATTGCACATGTCTTTTACTTCTCAAATCTCCCTTTTTATTTGCATCTCAA
>QEAN01000264.1:994-7269_2806
TTTGTCTTTTCATTTTGTTTCACATTCATATCGTGTCTCACTCTTGACAAAAGAGATAACAAATCCATCTGGTATATGGC
>QEAN01000266.1:6404-10822_3472
AGGTGAAGAAATCAGATCATTTTCATGTAATATGCAATATACACGTACCATGAGACACTCACATCGATATCATTGATGTA
>QEAN01000267.1:1-1249_260
TTATAAAATATATCAAGCTCAAAAAAGTCACATGAGGTATCGCACGTATGATTATTATTACCCGAAAGTGATCTCTAGGC
>QEAN01000267.1:13759-16461_1125
AAGTATAAGGTTTGATAATAGTGACCATACCAAAATATTGATGTAAGAGGTAAAACAGTCCAGCCATGAATGGTGTACAT
>QEAN01000268.1:20175-23058_512
AGAATACTGATGCTTAGAAACATTGGCTCTAGGATATACTGCATTACAGGCTCTAAATTCTTCTGATAAACTATCCATAT
>QEAN01000270.1:16535-17893_896
TTAGGACCAATTTTGAAGGAAATACAAGATTATCACTACAATATACTACGTTGGAGCTTTTCTTTATGTGCTGATGCATG
>QEAN01000270.1:4928-7367_500
GCATAGTTATCTTGACAACAACAACAACTTTGAAGTCAAGTACAATTCAGTCTACCACTTCTATCACTTCTAGGAATAAT
>QEAN01000270.1:7727-8566_254
GTATCCATTACAAAATGTTTGCCATCTTGTAAAAGTGTAATCCGTTTTACTGTCCTACATATGTCAGTGTGTATGGTTAA
>QEAN01000271.1:9396-12571_2232
ATAATTGCAAGAACTCGATCACACGAGAAATAAAAACAAACCTTGTAGAAGGTCATATCTTCCAAATACTTGTCATGAAG
>QEAN01000273.1:13748-15429_1601
AAAAGTGGGTACACATTATTTTGATGTAAGATTATGATTGCCATGGCTAACCAAGATTACGATGCATTTAGATGATCTAG
>QEAN01000273.1:16498-20650_1612
TCTAATATTTCACGAATGTGCTTCATGTGTTCTTCCACAGATCCAGTCGTGCATATGTAAAAATCATCTAATAGATTGAT
>QEAN01000274.1:17665-21549_0
TATTGCACAGAATAGTACTCATTAAAGTTCAATCTGAAACTCAGAAAGCGTACACTCGTATCAGACTGTTTTGATATCAT
>QEAN01000274.1:8897-14050_3348
TCTGCTATGGGTAAACAAGCTATGGGTGTTTTCTTGAGTAATTATCAATTGAGAATGGATACTATGATGAATATCCTGTT
>QEAN01000275.1:17002-18739_1024
TACCACCCTTTCCTTCACATTTACTGCATAATACTTGTTTCTGCAAGGCCAATTTACTTGTTTTTCCTTTATATAAGTCT
>QEAN01000278.1:11082-15597_3596
TTGTTGAAAATTATCAAGAATATCTCAATGCATGCGCCAACTCTTGAAATGTTGCAAAAAGCGCATGTCATTGAAGAATT
>QEAN01000279.1:1-3949_125
GGATTTGAGTGGTAATTAGTTGATATGCTCATCATATTCAAAATCATCAGAATCTGGTATCAATATGTGGTGTTTTGAGG
>QEAN01000279.1:25376-25745_97
ATCTGTATTATCAAGTGGATATCAAGTCGCCAACAAAGTTGGATTATTCTATATCATGCCTCGATTCATCAATCAGTTTT
>QEAN01000281.1:25290-28351_2250
TTGAGCGAATTTTGATACGAAATACACATGCCTTGCGTTTTTCATAAAACGTCAGTCTCAAGTCGTAATATTCATTCATA
>QEAN01000281.1:25290-28351_2500
ATGGTATTCTTTGTAGTCCTAGAGTGTAAGAATATCTGAAAATTGTTCAATCAACAAATGTGAGATCCTACAGAGATCTG
>QEAN01000282.1:19120-19995_795
GATAATACATTGCCAGTAACATGCACTGTATGTCTCATGTTGTCAGCGATAGTTGTATAGTTACTATAGTTACTTTTCAT
>QEAN01000282.1:20209-22602_1419
TTCAGAATCTCTCTTCCGTCTAACTTATCATCTAATGCTATTTGATGCATCAATTGTTCATCTTCTTCGATTACATCTAG
>QEAN01000282.1:20209-22602_903
AAATGTGCAAAGTATTTGCCAATGTTACGAATACGATTGGTTTCATACCGATGTATGGTTTTGAACGTTTCTTCAAAACA
>QEAN01000284.1:17394-19135_1024
CATGATTCAAAATTGATTTGGAATCATCCGTTTGTTCACCATCATCATCAAATGGAAAGTCAAGATTGCGATCATTCTAT
>QEAN01000286.1:15643-19749_2337
ATTAATATACATTATCAAAGTCTCTACAGAATCATTCTCCAGTTCTTGAGCTAGATCTCCAAAAAACAAGATCGCGTCAA
>QEAN01000286.1:4936-6844_1441
ATATAGAGTTTCTCGTTCTCGTTGTAAGTGATAGTACTATTGATATAGATTATAAATGACCACTGTAAGTCCGGAGAAGA
>QEAN01000289.1:1-2968_1512
TTCTAATAACGGAAACTTTTGTTTTTTTGATTGGATCTGAAAAAGCCAAAGACGGACCAAATAAGGGTAAATTCGTCAAG
>QEAN01000289.1:8930-11880_1750
TTCTGAAAGGTATCAAAGTATAACACAGAATGTGGACCTCATCCCATCTAAAATCACATATATAGTGAATCTACTGTCAA
>QEAN01000290.1:21626-27040_1250
AATATATTACAACCTCCTACAAGTACGAATTTTTAGGAAACAGCAGCATACGTGACGTTATCAATGCTTGTTGTTATGAT
>QEAN01000290.1:5520-7558_655
ATTGATTACACACAGCTTGGACTACCTTACAAATTATATTCATGTTACGTCCAATTTAATCGTGGATTATGCTTCCTGAA
>QEAN01000290.1:8021-14643_1342
TGTTCAGTTTGAAGTTGCGACTTTCCTGTATTAGCTACATTATGTTTTACTAACAAATACGTGATTTACAACCGGCTATT
>QEAN01000291.1:12581-17429_4182
CAAATATCAATAAATGTCTCTTATAAGTGCCTGAAAAGAATCTAAGAGAATTATGAAGTTATTCCAAGCGCCATCCACCT
>QEAN01000292.1:17608-26428_5856
ATTCGATCATCACTTCATTGTGCATAATATTTCAGCATTATGGTACGAGTAATTTGAGCTTCTAGCCAAGTCATACATTT
>QEAN01000295.1:1771-3431_1580
ATGACAGTTATAGTAATAAGGATGATAAAAAGCCTGTGAAGAGGAGACGTGTTATTGTTGTTGATAGTGATGATAACTGA
>QEAN01000296.1:5204-6584_650
TTTGCATATACAAAGATACTCTACTAATTCCTTGCGTGTCCTAAAATAACAAATCCCGTAATTCAAAGCAGCAATGATGT
>QEAN01000298.1:24327-26655_1750
CATTAGTTGAAATTATTTGCTGACAATTTTTCCAAATTGTTTATGTAGTCATCACAACTCTCATACGTGCTATGGACTGC
>QEAN01000298.1:7715-11815_2074
TTTCAACAAAAACAGACATGGATTTTCGTTCTCGCGAAAACTCTAATGTTGTGTGTTTCTTGTACTTTGATTCTACATAC
>QEAN01000299.1:12565-17778_2706
TCAGGTATAGTACCCACTGTTCGAATATAAAAGTCATCTAATAGGTTGACCACTCTACCATCTTCTATAAATTTACCAAA
>QEAN01000302.1:2436-3252_369
ATAGACACATCAAAGGAGGTGTATCCAATGGTTATGAGCTTTGGATGGAATCCATATTATAAGAATATAAAGAGGTCTAT
>QEAN01000303.1:19584-25478_4216
TTCTATAAAGTCTCCATTAGAAGTGAGTTGATTTTGTTGGCCATTGGTTGTGTCAAAACATCAACATTAAGTAGTATTGG
>QEAN01000306.1:3395-5720_1750
ATAATAACAGTTGTAATAACATTAACAGTAGTAATAGTAGGAAGAGGGGTGGTAGTGTGTCATCATGTAGTACTATAGGT
>QEAN01000308.1:280-5249_984
ATGTAGATGAGATAATGTCAAAATAATGATAGAGAGCGAACCGACTTTGCTTTGAACTTACCAATTAGATCAGACTTGAT
>QEAN01000310.1:19755-22030_1300
AATGTTAGGAATGTTCATCATCATTTTTCTTCAATGTTTCCAACAACTCACTGGTATCAATGCAATCATGTGTAAGCACA
>QEAN01000310.1:4400-6018_129
TCGGGTGATCTATTGCATCAACAATATTTTTTTCAATATGTGGTATCAGACCATAATCGTGTATAGAAAAACACACGTAC
>QEAN01000311.1:18707-21729_1845
AAAATGCAATGGCACAGAATATCATTGCTAGTAGATCAAATTGAGAACGAATTGAATCAGTATGGACATACTCGTATAGA
>QEAN01000312.1:21898-23150_917
CTAACGAAAATTCACCGTTAGCACGTAAACATACATAATGATCCACATGTTGCAAACAAATTTCACATATGATGCTTTCA
>QEAN01000313.1:10682-11186_424
GCAAATCGACTGTTGCTTTTGTATTCCTTCGAACTCACAATTTAATTTATAGAACAAAGGATATCTCAAGTACTGTCTGA
>QEAN01000313.1:7430-8427_0
TAAGATGCTTCTCGAAGATTATAGATCGAGTACCAAAGCACTGCATGTTAGAATTATTAGAAGGATATATGATGGATGTT
>QEAN01000314.1:2203-4232_1430
TTAGAAGAAGTTGAGCTGAATGAGGAGGATATAGATGGAATGAACGAAAATGAAGATGAAGAAAAGATTTACAATCCGTT
>QEAN01000318.1:10391-12834_1500
CCATACTTGTGTGTCGAATTATTCTGTTACTGCTAGTGTATCATAGTGATATTGTGTATACTTTTTGCCAAACATTATGC
>QEAN01000318.1:15633-21332_3567
GTATACCATACCAGGTCTTTGTTTCACCAAAATGATTATAGTTTATACTATACTGGTAATGATCTTCTGCATGCCAACAA
>QEAN01000318.1:4924-5891_508
CTTTTCAATGGGGGGAAACATTGGCAATGGTTTTTGTATCTTATTAAACTGTTCATGATATTGTGTGAATACGTTTCCAT
>QEAN01000319.1:12324-15310_1524
AACACGATTGATGCAATTCTGTTTGAAGGATTGTAAGTAACGAATTGTGTACAAGAATTGGAACAAACATACCTGGATTA
>QEAN01000320.1:15749-19917_4088
ATGTTGTAAACAAGGACTTTGTTATTTTAAGCATATTAAGGATGAATGTAGCGCAACGTCAAGAGTTTGCTGTAGAGTAA
>QEAN01000321.1:7463-8502_600
TGACTTTTTGTGCTTCTTTTTCTTTGACTTGTGTTTAGATGACGAGGAAGATTTCTTATGTTTCTTGTGGGACTTTTTCT
>QEAN01000322.1:11633-14658_369
TCATAATGGCATCAAAACAAACAATCACCAAGATTAACGTCATACCTGCAATTTCAGTCAATATACCTTGCGTTAAGTTA
>QEAN01000322.1:16556-18401_1765
CCTATGAGGCTGAGTTACGTCACTCACAATATCAAAATCCACAATGTATTCCATGTATCATTATTAAAGTGATACTATAG
>QEAN01000323.1:1-3233_1905
TTCCATGTATTGGTAATTCTCATGTGGATCAATGGACTTAATCCCCGCTTCAAATACAAAGTAATTTTCTAAGAAGGATA
>QEAN01000323.1:1-3233_2667
GTAAGTTCGATTTGGTATTACGTTCCAAACTATATTACCGCACGATACATTGTAAATATAAAGTTGGAATTACTGGTGAG
>QEAN01000323.1:23290-23975_605
AATCCGATGATAGTAATGACATTCATCAATTCCCGTTTCATTTTAGTAGATCTTTTTGGATGATTTTTGAGAGCCTGCAT
>QEAN01000325.1:22237-24429_1250
ATCAAAGTAGGGGTTTCTTATATCTTACATAGGTGGATAACAAACTCTGGTGAAGCTGAAATTTTCTTGGTTTTTGCAAA
>QEAN01000326.1:5172-9985_2625
TAGTTTCTTCAAACACTTGAGAAAACATGCTTGGTATTTCAAAGTGGTATAAGGCTTCATTTTGCGATACACATGGATAT
>QEAN01000329.1:12907-18211_1098
TTGCTTCAATTCCGCAATCATTCGGTACAAGTATGACACATTTTCTTGACTAGCAATACAATCAAAGTAGAATGTAAAGT
>QEAN01000330.1:6744-11795_3125
GTAAAGAGATTCCTTATGAGAGCTTTGTTTCAATTCTGAAGCAACGAGAACTATCTGTAAGTAGTGAATCACATGTAAAA
>QEAN01000338.1:10624-14164_744
ATATAAAGCAATATTTGATGCTTTTGATGCAAAGATATATTAGGAGCACCTGTAGAGAATTGAGGATGTGCAGGAAGAAA
>QEAN01000343.1:13515-19720_2460
TCAATCAATCAACATCAATCAATAACTTAGTGGAGAATTTGAGTGAGCTTCTCGGTCGATATAAAGCAATGTTTGCTTTT
>QEAN01000344.1:10950-17327_5084
TAGGTACTTTTGTACAGTTTGAACATTGGTGTTTTAAGCAATTCTTTCCGTTTTAATTTAGATGGTGTGTTACTGGTTGG
>QEAN01000346.1:14607-15334_260
GTTTTCTAATACCATGTTACAATGTCTATCACTATTGTGCGAGTTGTTATAATTGGTAAATACACTGTGTCGTCACAACT
>QEAN01000346.1:976-4004_1968
GAGGATTACATTACAGGATTTGCAAAGTGTGGATCTTCTCTTGTATAATAATCTACAATGGGCTCTGTAAGTTTGTATTA
>QEAN01000347.1:5997-8225_1270
GGAAAAAGGATGATAAGCAGTAACAGTCATTGACTGAGAGTTGATAATCCATAATTGAGAATCAAAAAGAGAGAATAGTC
>QEAN01000350.1:15736-16219_303
GGTGAACCACTGATTGTAACAATAATAATATTACTGCGTATTACGGAATACAAGCTTAACAACATCTCAACAACCTTCAT
>QEAN01000351.1:18640-20355_1260
ATAGGGCTAATAGACAATGTAATCAAAGGCAAAGATATCAAATATCTAAACCAATTCAATCAAGAACCGCCATTGTTAGG
>QEAN01000352.1:17377-19286_917
GGCAGAATTCATTAAAACGTATCTAAATGATACTAAAACTGCGGATAATTATCTCCTCCAAGCCAAAACATTGCTTAATC
>QEAN01000353.1:11257-12354_640
TATCCACAGTGGTGGGATCAGTCTACTAAATATCCAATCACTATCAAACTCCATATCTAATGATCTTAATATCATGTGAT
>QEAN01000353.1:1-2378_384
AGTGTTAAAAGGCTTACAATTCATAACAGTTAAAACGGGAGGATGAAGAATCGAATCATGAATAACGACAAAAAACGACA
>QEAN01000356.1:9036-16572_4182
TTTTCATTTATCCATCATGTTGTTTTTATCGTTGATAGTTGAACCACTTTAGGGCAATTGGAGGATTAGTATTCCAGAGA
>QEAN01000357.1:11739-20447_732
TGAATAGGGAATGCAAAGACTGTAAGAAACAACAACTCTTCGCGTTTTGGTAAATTCATTCAAGTGCTGTTTAATAATGA
>QEAN01000358.1:156-4023_3075
TTTTTAGAAAGAGAAACTCAAAAAAAATCATACCCCAGCCGAAAATAGGGACGTGTTTCAAAGACTCTTTCAACACTATT
>QEAN01000362.1:18052-20041_1543
CTAGTAAATACAAGCAAAAATATAATGACCATTTTCAACATTTAATTGCCCAGGCTCGTGCTTCCAAAAAGAAGAAACTG
>QEAN01000363.1:7354-11227_3198
CCATCAGATTCAAATAATATTCAAACGAAACATCTATCAACGGATTCTCAAGATGACTTGGATCTAGTACTTATGCTACA
>QEAN01000364.1:5540-6214_238
TATCACATTGACGCGTTTAATCATTTCGACATAGATTTTGAAGGTTGGAGATTCATCACTCCTCTGATTTATTGGATATA
>QEAN01000364.1:9606-12342_2286
TGCTTTTTACCATTATTGTGATTATATGCCTCGAAAGGTGTCATGCCGAAAGGTATTTACTAACTTTCTTCAAATCAATC
>QEAN01000366.1:1-2750_0
TCCACATCTGACAATAAAACATGAAATGAAAGAAAACCGCTAAAATGACTCCTAATACAACTTTCACATAAAGGCCACTT
>QEAN01000366.1:13901-21008_3050
AATGTAACCGGTTGAAGGATTACGACCAAAGTTTTAACTAGATTGTAAGAGACAAACAAATCAATAAACTGTGCATCACA
>QEAN01000369.1:4538-7090_868
ATATAGAAAGGCTGAAGTATAAGATTGACTGTGGTTCGGATTTTATAATAACCCAAATGTTTTACGATGTCGATGTCTAC
>QEAN01000371.1:17549-19649_1905
AAAGGCCAGTAGTTATCATAGTATTGGATTGGATGTCATAACATATATCTTGCAATACATTCTGACAACGTCATAACAAG
>QEAN01000372.1:10859-11271_332
TAATCACTAAAGTCATGAACCCAACGACAGATACCTTGCCCTCTGGTGAAATCTGCATTATCTATTTATACAATTATTAA
>QEAN01000373.1:7869-12534_0
CAATACTATTAAACAGTCATTTGAGTCATTAGAAAAATCCTCTGTAACCACCTGATTCGAAATATGGGATACTCACATCT
>QEAN01000377.1:1605-6769_1736
AACATCAGCAAACCAGTGGAATGATTTGAAACTTAGTGATCCTAGATTCTACAAAAATCTAAGGTCTGCTTATTTCGATT
>QEAN01000377.1:1605-6769_2356
AATATTTGGTGGATCATCCAAAAATTCTCACAAAAATGTGGCATGCCATGTAGTTCTGTGTAGTTATGAAGCAATTATGA
>QEAN01000380.1:15383-16992_1529
TCATTCTCAACAAGGATATTGAAAAGGGGTACAAGTCTAATGTCAAGAAACAGGATCTTGATCATGACTTTTATAGATAG
>QEAN01000381.1:597-1514_120
TTCACATAGTAAAAACATCATGAGAATGAAGGGGAACCATAGAAGCATTAATCTATTGCATACCATTATTTTCTCACGCT
>QEAN01000383.1:13573-19442_1488
ATGATCAAGCGAGGGTTAATAAAGGCGTGAAGTTCATGTAATAGTTCATCTTAGTAATACAGTACTTTATAAGCAGTTTC
>QEAN01000383.1:2700-6304_1134
CTCATCAAAGATCCATGGATCAAAGGATTGAATTTTTCAAAGACCTTTGTTTGTTGTGAATCATCATCATCATCAATAGC
>QEAN01000390.1:1-2197_625
GTAGTAACAAAGTTGGTCGTTGAACCATTTTAGGGAAATTTGCAGTTAAATAACATTATAATACATGAGAGGCTTTCTGG
>QEAN01000392.1:12160-16378_378
AACAAGTGGAAAAACCCAAACGGATGCACTTATATATTATCCAATCTTATACATATTCACAAACATACAACTCTGATGGC
>QEAN01000394.1:14924-19410_3321
TGGTTGCTAGTTGAATGGGATTCTGATATTGATGATGTGGTTGTAAAAGGCACAGATTCTTTTTCCATTTTTGATGATTT
>QEAN01000396.1:13676-16421_508
AGATATGTACCCAACTTATCATCAGTAGAAATATTCGTATTTGATATTCCTCCGAAAGTATGTTGACCATGTTGTAGTCA
>QEAN01000397.1:3727-6224_0
TGATATTAGTAAGTATTAATACATTAGCAAGAGTTTTCAAATCTGAGGTGTTGACTTCAAACCCTTGCCCCTTTTATAGC
>QEAN01000401.1:5798-7795_640
TTAGACAAAGTTCTAGAAGACTGAAACAGAAATAGGTCAGCAAGTAGAAAAAATACTCACGGAATGTCAAAGAGTAAATC
>QEAN01000401.1:8215-9661_625
ATCTCTGCTGGTATCAAAACAGAAAATACAGTATTTATTATCAACTATTGATCCAGAAATGAGGATTGATGATGCCACGT
>QEAN01000402.1:4949-6794_1016
CAAACGTTTTCGTTATCTAGATCTGAATAGTCATCATATTGATCTACATCTATGGGCAATTTCAGGTACATTCACCATAT
>QEAN01000403.1:11774-12670_117
TTTGACGACGAAGCATTCGGGCTAATGTTCTTAACTCTCTTTTTTGAATTAATTTCTTGATCATCTCCTTTATCATCCTT
>QEAN01000404.1:6712-15257_2460
TCATTTAATATCGTCAGCTCAGAGACTTATTAAACCATATGTCGAACCTGTACTCAAGGTTCTATTATCAAAAGTCAAAG
>QEAN01000407.1:4472-7774_992
ATCCACTATATGAAATAGTTTGCATGTAGTGTCAACTGCTTTAGATAGTGTTCACTTCAATTCCAAAGTATACCTGTAAG
>QEAN01000410.1:5519-10864_2706
AAGATAATGTATGATAATGCAGTATACCTACAATTTCCTGCGTTAGGAACAGCAAGTAATGTTGTTACTGTTATTGGTGA
>QEAN01000411.1:4166-6354_496
TCAATGATGTAGAAAAAGGGATGCGAATACAAATTTTATACCGAATTTCAATCGCATGAACCAGAGTTCGATTATCTCAA
>QEAN01000413.1:14988-16233_0
TATGCCAACAGAATTAATGGATTCAATCGCTTCATTACTAAATTTACTATAAAGACTTCAGTACACTCTTGAGCCTCTTC
>QEAN01000414.1:4954-5734_0
TAACCTCGTCCAGTATCCATACCATCATCCTCATCTATTTGCTTTATGTACAAAACATTATTGCACCTAAAATGTATTTG
>QEAN01000415.1:132-3371_1950
GCAGGTGAGTATAAAAAGCAAGTGTTAGCTAAATTACCCCGCAGAATTGCTAACTCTTGCTGAATATAAGTATATAATAA
>QEAN01000415.1:16320-18098_786
GTGAGGTTTTGAAGAGTATATTCAGTCTGGTTCACTATTATAACGTCTATTTCATTCCTTTGTTAGCACTGGTATTTGTA
>QEAN01000417.1:5706-10498_2604
CTTGAACGTAAGTGTCGTAATGTTTTATGCTTTTGCAGCTTTTTTTCCTATTGTATTCGATATTCCAATGTCGATAGGAA
>QEAN01000423.1:1376-14670_8540
CTTTATCCGAAAGATTCAAACAAAAGTTATCTCGATACAACTATGTTACTCCTACGTCATATTTGGAGCTATTGTTAGCA
>QEAN01000424.1:1-1338_504
AACCCACCACATTCCTTCCATTCTCATTCACCACCCACCAACATAAATCAAATAACATAAAAAGCATTTTTTTGGATTTT
>QEAN01000429.1:1-2593_0
GAGAGAATCGTTTGGAAGGACACGATACGCAGACTTTGTATTATATATGTATATATATACTAATGGTGTAGTCAGAATTC
>QEAN01000431.1:15018-16824_480
ATATTAATGCTGATACGGCAAAAAAAGTACAAAAGTACAAACCATGGGTAGTCATGTTCTGCAAAATCAGTATGGTATGA
>QEAN01000435.1:8554-13519_4551
TGCTTCTAGCAGATTTGTACATCCAAGTAAGTTCAGCCCTTACAAGTTTTATTCCATTGAGTCTGAAAACTTAAAAAGTT
>QEAN01000443.1:1-3716_756
TGTATTTGTGAAAGCACACGGACGCAAAGCGTATTCGGTATGAACAAATAGACAAAACTTTTATCTCACAAAATATGTAT
>QEAN01000444.1:1-1984_1143
TGTAAGCATCAACCTTTAATCATCGACTGCAAGTCCTGGAGTATTATCATAGAATCATAGATTATCATCGTAGAATGTTT
>QEAN01000446.1:1216-6701_615
TCTTGAACGTCTTTGTATTCCCCCCAATCTATTTAACTCAATCGGGTTAGAATCACTTTTGTGATATAGCATTAAACTAT
>QEAN01000454.1:6754-10238_2794
AACATTTCTGAGAAACCCAACGATCTTTTTATCATTGTCAGATGGTGCAGGATCAACATTTGAAACTAGTATTAAAGATG
>QEAN01000457.1:1-7016_5612
ATTAAAGAAGCGAGCAGGACAAGAAAAATCGTTACATATTTCGGTATTAATAAAGAATACCACTCACTGAGAGTGTCATA
>QEAN01000459.1:7575-9701_384
CTTGGATTTACTGGTGCTTGATTTACAGATACTCTATCTAGTTGATGATGTTGCAAGGTATGTTTATGTAGAAAACCATA
>QEAN01000464.1:5471-7047_1000
TCTATATTCGGATCATTGCCTATGTTGTTATCCACTAGTATGAATCATTCGCAAAAATCAGACAGAAATTCCATCAACAT
>QEAN01000464.1:7793-10749_1512
AGAAATCTTGGAAAAGTTTGATCGAATTATCTTGTTGTCTAAAGGTCAACTTACATTTACTGGAAACGTGGAAGGTATAC
>QEAN01000464.1:7793-10749_2394
GAGTTGAATTATGTTATTTTCATGCAAAAGGGTTGGATTTCAAGTAGTAGCCAGAAAGTATGGTATTTTCATTGGGATTG
>QEAN01000466.1:13523-14302_468
AGAAGGCTGGGTTCCAAGAGGAATTGACAGATAGACTAATTGATGAATTAACCAATTGACTAATTCGATTCTATTCTTTT
>QEAN01000467.1:9918-12958_2232
GAAGTTTCAAAAACATTAGCTATCGACGACAAATTCATCTACCTGTTAAAAAACTATTGTGCTTTGGGTAAGACCAAACT
>QEAN01000470.1:3903-5020_1037
TGCGTGATAGTGCACAAATAAGAAGAACTTACTTTATATACTAAATCTCTTGTAGATGGAGTCACAAAATACGACTTCAG
>QEAN01000471.1:10447-12429_635
TAATATTCACCAAAAATTCAAACAGCTAAAACGGAAAGGTTTACCTCTCAACTATTCATCCCTAAAACAACTACCACCTT
>QEAN01000471.1:6679-7058_0
CAAGTTAACAGATCATAATCAAATACAGTATAAAGCTACACAAAGCGATGAGGGTTACGGAACAAATATTTAATATCCGC
>QEAN01000473.1:4388-9563_2000
CTGATTGATATTAACAACATTCATGCAACGAGAAAAAATTACACAACAGGCACGGTCAAGATATTATAGAGAACCAAAAG
>QEAN01000475.1:4378-14027_6222
GAACATCAGGATGCCAGCTGTCAAATTGCTTTCTTGATAAAATCCAGAAAACATCTTTTTGATCAAAAATAGCTGGATAA
>QEAN01000477.1:4636-7942_750
ACACATTTGCACCATACTGGCAGATATTGTATCGCGAACTCTAATTTCAAAATAAATTACTTGGTCAACCGGTAATATTA
>QEAN01000478.1:233-2304_625
TCAAACATCATGAACATCAAAGCACACAACCGAAAACCAAAAACGACTTACTTATCGTAGAATGAATCATCATATTCGAT
>QEAN01000479.1:4581-9507_2375
TCTTTTCATTGATTCTCCAAGGACATTGACCTAATACATCTAATCCTTTCATTAGAAATTTTAAATGCCCGCCGTCATTA
>QEAN01000482.1:1531-12865_2684
AACAATGTCAACACCACATTATTCGGATTCCATATTCGTTATATTCTATCTCTTAGAGATAACTACTTTGGGCAACATAC
>QEAN01000482.1:1531-12865_6710
GATGAAGATTTACCCAAATACGACTTTTTATTCAACAAAATGATTGAAGAACTTTCTCCTGTATCACATCATCCACAGTC
>QEAN01000487.1:3521-6251_1143
TTGCTGCCAAAATGACATCGATTTAAGGAACATGTACAAATGAAATTGTTTGTAATTGTGCACATAGAAGAAGAGGCATA
>QEAN01000488.1:659-2433_786
ATTACGCTGAATTTCTCATCTGAATGACTTGGCATGTTACCTAAATACCTACTTTTCGCTTTTCATGATCAATCATAACA
>QEAN01000492.1:6927-10390_2520
ATTCAATTTAGGGTTTGTAATTGCTAGACTCGATGACGATTTGTTTATCATTGGTATGTGGCAAATTGTGGAAAAGCATT
>QEAN01000495.1:9655-11117_252
GTGAGTACTGAAAGCAACTTATTTCCAGTTTTATTCACCCTTTCATCATTTTAACATTACATTACCAGCATAGACTTGGA
>QEAN01000502.1:10250-12426_2096
CTGTTGAAACTATAACTAACCTGTTCACCATCTCTAAGAGATGTATCGAATATTATGATTTTCTCTTTGATGGCCATCAT
>QEAN01000504.1:1-3057_2108
AACAAGTCATCCAAGTATCGACAAAAACCACGCACACTAAAGTAATGGCATATACTATCTAACTAAACATTCGAATACAT
>QEAN01000505.1:10739-12275_0
CAGAAATATGGATTTTTTTTTTGATCATAGTTTGGTTCAACCCATTCTGATGATGCTCCTGGTACATTTCCTTCAGAAAT
>QEAN01000506.1:885-4316_1000
TTTGGTCAAAGCTGTTACATTCATATCAGAATACATTTGCTCTAACTTGGTATCGGCATACTCCATATTAGATAACTTGA
>QEAN01000506.1:885-4316_1500
CAAATGGAGCAAACCATCTTTCCACATTTAAATCCGCTCTGATTCTAAAATGCTGCAATATTGTTAATAGTTTGGTAAAC
>QEAN01000514.1:5107-8350_2921
GTTGCTGATTTTTTTTTTATTTTAACAACTTAGAATTCGCATCACATATCAACGGTGGTGTCAAGCAAAGTGAGCAAGAA
>QEAN01000518.1:157-2008_127
TCTAGCTGGATCATGTAAGACATTTGTTATTGATAATAGGACTATGATCTGTCATGTGATTTTGATGGTATCTGATGCAA
>QEAN01000520.1:598-11406_7808
CTTTAAATAGCGGTATATCCTGTTGCAAGAATTTAGGCAAGTTGACATCTATAATAGATCTCAACATAATGACTTGCTCA
>QEAN01000531.1:2593-6469_1353
CTCATCTACAAAGGTAATGCCAATTTTCTTCTTCAATTTGGTCCCTGGGGAGAAATGATTAAAATCTGATTATCAAAGTT
>QEAN01000531.1:7166-9833_939
CACACCAGGATCTGATACTACGTTGTATATATCTTTTGTTTTATCGTTAATAAGTTTCAGAGATCAGATAAGAGTCACGA
>QEAN01000533.1:7622-9003_524
CTTGGCGTAGGCGTATACACCACGATTGGAACTATTTTACTATTGGAATTATATCTTTAAATTATGGGAGTTCATAGATA
>QEAN01000534.1:4881-6942_124
TATACATGGTATGATGATCTCTCAAAAATTCAAACAAGGCGTTGTAAAGAACTTGGTTTGAGTATCTACTGTGAAGAATG
>QEAN01000536.1:3662-4873_378
AATAATTGTCCTAGACTACCACATATTCCAAAGATGAGGATATCATAGGATACGTCAGGATTTTTGGATATCATGGATAT
>QEAN01000537.1:6924-8727_1723
TGTCAATGATTCATTCCTTCAGAGGCTCACACTGATTTATTTATTAGATTAAATCTTCATCAGGATCGGTAGAAGTATAG
>QEAN01000537.1:9831-10580_448
ATCTAATATGAGAATTCATGATGTTTTTCATACATCACTTTTGAAAAGATACATCCGACCAACGGATCTCAGTAAGCAAC
>QEAN01000547.1:6339-7709_774
TATGAAAACTCATTACATCATAGTCTGAATGGCTGAAATTTGGATTCTCAGATATTGACAAAACAGCAGAGTTCATAACG
>QEAN01000556.1:5807-8851_1240
CGCAATCAATAAATAGGATGATACTTCAAAAGAGAACTGGGTGGATGTGATTCCATATGATCCATTCAAATATTTGACTA
>QEAN01000558.1:1-3062_1000
ATAGATCGTTTCTGTTCACAAAGGCTTGAGCTCCAACATCCACAATTCAACATACATAGAACAAAGAATATATAGCTTAT
>QEAN01000558.1:8103-9617_1434
AAAAATTATCAGAAGGCATTCGAAAGTTTGCGGAAGATGGTATGAAATTAGAATTAACAATGAAGTCCCGTATGTCTTGA
>QEAN01000559.1:4458-6012_369
CCATAAATTGGTACTTTCTCATAGCCATAAACTACTTTTTATACGGCGAATCCATCATACATTACTTTAGGAATACCATC
>QEAN01000559.1:4458-6012_492
ATAGATTTATATCATTTGCTTTGTATTGCGGCGGATTTGTGTGGTTTGTCATGAATTTACGAAAGCATCATTACAAGTAC
>QEAN01000560.1:111-4392_1984
CAATAATATAAATTGGAAAAAAGGCTTGTCAGATAAGGCTAAATCATCATTCGTGAACCTGACAAGACGAAAAGAGAATG
>QEAN01000564.1:8157-9585_615
ATGGTTCCAGGTACTCTTTAATGAAAAGGCCCTTTTTCGCCTATGTCATTACCAATAACTTTATCATTTAGAACGAAAAT
>QEAN01000573.1:6885-8912_1690
GGGTTTGGATTCGATGCAATGAGCTTCAAAGACAAATTGCAATAGATAATATGGAATACAAATCATGCAATACAATGCTT
>QEAN01000583.1:1-1826_1000
CATACTATGATGAGCATAGCCTTGGTGTAGCTGAATTGTAATGTATTCACCATATAAATAATGTGGTCATTAACATCAAC
>QEAN01000584.1:1726-7477_5580
TATTTTAAATGTCTTATACCCATTGTCACAAATCAGGTGATCAATTACGATACACCAACAAGGAAGAATTCCAACAGTAG
>QEAN01000585.1:6572-8472_910
ATCATAGATGTATTAAATCGACTGAGTAAACTCCAAGTGCCAAAACCAGTAGAGCAATTCATCAAAAAGTATACATTGTC
>QEAN01000586.1:508-4729_976
CAAACACATAGAACGAATTTCCTTGATGAATAAATATTGAACCTTCATATAGGGTAAAGTAGGCTCGATCTGCTTCTATA
>QEAN01000587.1:6447-7082_0
TGGGGATAATACTTCGTATAACTCAATAGTGAGCTGCTTTGTTTTTGGATAATATAACCCGTAATCAGATGTTCCTTTTA
>QEAN01000593.1:593-3420_500
GGATTATATCAACCAACGCCATTAATTTTTTTTTCAAATTCATGCTAGTACTGCAAAGTTCTACCTCTTCTTCCAAGTTC
>QEAN01000595.1:1-6586_2583
AAGATTTGACGTATTCTTTGACTTGACTTCTAATTCCCTTCCACCAGTATTTACGTAATATCAAATCAGTGGTCTTTTGT
>QEAN01000595.1:1-6586_2706
TAATTTCTTTCTGTTTGTCGACGTGATTACTAATGTCCTTTTGATATGGTTCTTTACCTCTGATAATTGACTCTTCTCCT
>QEAN01000595.1:1-6586_5217
GTAACTGTGATGTTTGGCGCCAATGTAGATTCGATCAGTAGTTATATTGCTAATTTCATCATCCGATTCTATATCAAATA
>QEAN01000595.1:1-6586_5607
AAGCTCCATTGATGATACCATTGAGTTACATTTGCTACTACCACTTTTATATGATGAATATGGTTCCTTTTGACTATGAC
>QEAN01000595.1:6773-7194_341
GCCTTGATTTCCAACAACAAAAGTTTCATTGCAATACGTACAAGTTAGACCTGTCATCATATTTTCAATGTAGCTATTGA
>QEAN01000596.1:2864-6548_1125
TATACTGCATATATTCGTACTTGTAGTGGAATTTGATGAGAATAAACTAGATGCATGAGTATTCCTAGATGGGGAGAATT
>QEAN01000598.1:3282-3839_477
GTAGGAAAAAGAAGATGAGTAGTAGGCAGATGATTAAAAAGAAAGTTGTATTCAACAAGATGGCTCTATTGTCAAAGTAG
>QEAN01000599.1:5133-6883_0
TAGACAAGCATTTTATAGTGTCTTGTTAGAATATCTATAATATTGGGAGTTATCAGGCTGTTGCTGAACATGATACAGAG
>QEAN01000602.1:7211-8047_504
TATCTAATTTCAAAAATCGTTTGTACAGCCTTTGGATCTGTATATGATGACGCAGTGAGTAAAATGAAGATCATTGTGGT
>QEAN01000606.1:1168-5543_492
TTTTTACGTCCATCTCCAATCATCAGGATGTAGGACGATATTATTTCTAATTCGGATGTAACTCCATATTGATTCATCAA
>QEAN01000609.1:3250-4207_756
ATATTGTACGCTATGAGATAGGTTTGCACTAGTGCATCTAGATATTGAGATTATGGTGAGAGTTGATATGAGAGAAATTT
>QEAN01000612.1:1-1538_244
TAGGTAGGCGCTTTCATTTGAAGTTGTATTATCTTCATCACTATCTACCTCACGTATTTCGTACAATTCATTTTCTACTA
>QEAN01000624.1:1169-3474_372
GAAACATTTGTATTATCTTTTGATTTAGATCTGCCGTAAAGGCATAACTATTAATGATTCAGTGATTAGCCTGGGAACCT
>QEAN01000625.1:702-3189_635
ACATTGTAGAAACAGATGATCATATCTATATAGTTATGGAGTATGCAGCAGGTGGGGAATTATTCGATTATATCGTATCA
>QEAN01000629.1:3952-6312_381
CAATAGCTAGTTATTTTTATCTTTGAGACAGAGTCTCAGTCTTATACTGCATTTTCCGTTTGGATCAACCAATTTTACGA
>QEAN01000633.1:102-2486_128
GAATCTAAATGTAAGTTTTTCGAAAAGGAGGTACGTTTCCTAGGTTTCATTGTGAACAAATTTGGATATTGGAAACAACC
>QEAN01000633.1:3048-6424_1143
TGTTTACAGTGACGAGCAATTAGGATTCTGCTGTAGACATTCATCCTTATTTCAATCATGATCAATATCACACTTTACAA
>QEAN01000633.1:3048-6424_381
ATGCCAAATATGATACTCTTCTTAGTTAGATTTTGATAATCATATAATCACAATCCATAGCCGTGACAGCTGCAATTCTC
>QEAN01000638.1:3073-4147_0
TAAATTACAAAACAAACAAGTTCAAGATAATAATGCACGCGTTTAAGGATAGCTTCTAGTAGGCGAAGTATCCGATTGTT
>QEAN01000640.1:1464-2322_0
CATTTAGAAAGGATGTGATCGTTCTAGTATCATATGTCACTTATGATGCCATTGCACAAGCTCATTTTTTCATCTTTTTC
>QEAN01000648.1:3361-3792_351
ATCGAAGCACCCAGTACCAATAGGATTTCACAATTGTCGTCATTATATATATATATATAATTGGTCTGGTTCGATGTCAT
>QEAN01000648.1:4101-4708_396
ACCCATAGTATGTTATTTCCTCCCAAGTCCAATTATTCATATAAAAGATTCCGTTATTGACTTCACGATGTTTTACCGTT
>QEAN01000649.1:753-5640_1116
ATTCAGATAGACTAAAACAAACTTCCAAACGCATTTTTATACCTTATCCAAGGAAACCCCAGCAATTCTATTGATTTCCT
>QEAN01000649.1:753-5640_744
ACATAAAACCTCTCCACATTGTCAGATATAACATGATCAACTAATGCTAGATCTATAGGATCGATTTTGATTTTGACGCA
>QEAN01000655.1:1344-1820_0
TACAACTCTAACATTTTGATTATTTCCGTGCCAATCTGAGAAATTTTACTAGAGGTATCAGTATTCTTGCTACCCATACA
>QEAN01000673.1:1-4148_744
ATAATATCCTTCAATGATACCTTTCGCCTACATTTTCACGGCTTACATATTTGACAGACGAAAAAATCATCTGGTACAAT
>QEAN01000683.1:2173-4114_125
TATTCACACATCTGATATCGTGGATCTTTCGCATATGATATCTTATTTGAAAAAATTATGCGTCAATGCGCTCATCAAAC
>QEAN01000685.1:3090-3960_790
ATAAGAACAAAATGGAGACAAGAAAGGCATTCATGAAAATAGAGAAAAGGGAATGCTTTTCACCACCTCTTCAAAATTGA
>QEAN01000709.1:534-2148_768
GACTAACTCCCTTTCCAACAATTCACACATGCCATTCTTAATAACACTTTAATAATGACAATACCATCATTCTTGTCAAC
>QEAN01000716.1:2284-2927_563
TCTAGGTATTTAGGCTACATAAGCGTGGCGTGGATAAATGTATTATACATCATGATCCTGAATATTTACAAGTATCATGA
>QEAN01000740.1:1-2153_1950
GTAACTGCGATAATACTTCAAATAGATGTTCAATCTTGCCCCTTAGATCTTCATACTGTTATAAAAGTTGTTCACTGTCA
>QEAN01000749.1:916-1837_363
TCTCTAAACTTCCTTCTTGACTGTTAGATGCAGTCTCTCTTCTATTCTTCGCTTTTCATACAATACAACATATTGTGAAA
>QEAN01000751.1:1-1547_246
TATCGGTTGGTCACGATTATTTTCCAGCAAATTAACGTATTCAATATTGTTATCAGGATTTGGTGTGGATTCATCTGAAT
>QEAN01000757.1:238-1308_620
AATGTATTCGTCAGTTAATTTCCTTTGGAAGGGTGATAATCGAAACAAAGGTCTATGTTTTGGTAAAGGAAGATCAGATT
>QEAN01000767.1:271-1264_524
CTTGGTTTTTCTAGTACGTACTGGTTGGAAGTTAGTTAGCACAGTTGAAAGACATTCATCATGTTGAATTCGTAATAATA
>QEAN01000775.1:1-1231_1024
CAGATATTGACAGCCTCTTTTCAAAATGTGATATAAATTGTTTCATTGTCTCCAGCTTGTATGAAGAGTGAATCTTAAGG
>QEAM01000002.1:131601-134610_2560
CGCGTTACCCAGGAAATTGAATGTTTACAATCCGATATAAGTCGACTGGAAGAAGTTTATGTTGTGAGTAAATGTTAATT
>QEAM01000002.1:57780-61364_2520
TACACAAAGATTTCACAAGGAAGTATGAATACTGGCATTTAGAAGCTCCATATCCTCGAAGTATAATTGTTCCCATTTTG
>QEAM01000003.1:537-2429_520
ATTGATGATCTTGTCACCAAAACAAGTGCGAACATTGTTGGTATGTGTTGATTCTCAAATATTATTCTAGACGACCAACT
>QEAM01000003.1:87271-89065_1320
ATACGCACTCAAAGACGTACGTTTGTCAACCTTTTATTGATGTTTACTGACTTATGTCAAATCAACAGGAAAATGAACCA
>QEAM01000004.1:105994-106812_246
CCTTACCTGCTGAAAGTTGAATATGATGTCAAGCTCACACACATTCATAAACCATTTATCTAGTATTTCGACATAACGAT
>QEAM01000004.1:31351-39246_5289
AACTGTTGATGTTTGAATCTGCTCAAAAGGAGTTGGCCGTAAAAGCGCAATTATTAGAAACCATATCTTTCGTAAGTAAT
>QEAM01000005.1:120964-127938_3844
TTTGTCTTCCTTCATGATTCTGTCTGTTATAGAATACGGAAAGATAATGGCAAAGTACTATCTGAAATTCAACACCACTG
>QEAM01000005.1:42392-43261_132
AGAAAGAGTCTGTCAAGGAAGAGAGGCCGAAAAAGAAATTACGACATAGAAAGAAACTCGAAAGTACAACAAATGATATT
>QEAM01000005.1:87293-88542_390
GTCGCAATCATTATATTCATATATTAACATCATACATCAAAGTTGTCTTTGACATGGACAAAGCAAACAAGCAACCACCC
>QEAM01000006.1:7861-11911_2250
TCCAGATCATTTTCAGGACCTATATTATTGTATCGTTAGATATGGACGCGAAATATATGGCTGGAATACAAATCGTTGTT
>QEAM01000007.1:57892-59959_0
TACTGAGATTCTTTTAGCATATTTGAGATTTCTTGTTCGTGCAGTTGTCGTATTTGCGATATCGCCAATGATTCGATTAT
>QEAM01000007.1:57892-59959_1500
GTAGACTTGACGTTTTCAGCCACGTAGATCAAAAAGTATTTAGTTATTGTTATTGGTGTTGAGCAAAAGTTGAGTTTCGA
>QEAM01000007.1:57892-59959_375
TGACAACGTCTTCTAGTATGTCATTGGAAAAAAGTATAATGACTGCAAAGCTCTACAAAGAAAAGCGATGTTAGTTTCCA
>QEAM01000008.1:111332-115707_1968
TACAGATTATTGGTCTTTGTAAAGAAGCAAGTCTTGACCTTCTTTTCCGGCCGCCTATAAATCATATAAATCAAATTGAC
>QEAM01000008.1:73686-74483_0
TGATGACGAACAAGAAGATGATATGGATAGAGTTATTTGTGTTTCGTTTAAAACATGGAATGAAACGAGAAGCGAGTGAA
>QEAM01000008.1:85871-88918_1116
TAACAAAGAATTACCAAGATTTCAAAGATTTATCTCTTTTCTGAGAAATTGGGTGCGTGACAAGTGACACGTCATTATGC
>QEAM01000009.1:42172-43954_1048
ATTAAAAACGGAAAAATCGTTTTTGAAATATCTCAACCAAAATTCCACAAGCGAGCATGTGAATTTCGAGCATGTCGGTT
>QEAM01000011.1:20887-29707_5734
CTGGTGCAAAGCTTTTAGTCCCTTTGATAAATTGATGCTATTATCGATAATGTCGGATAATTCATAACCATACGGATTGA
>QEAM01000011.1:65690-70113_0
TATGATATACAACCTTTACTTGCTGACACTGATGCATATCTGTTTGTACTATCTCTTAACAAACGCATCTTCTCTTCAAG
>QEAM01000012.1:3258-4499_258
TGGAGTTGAGATAGCAATTATTTCTAGAAATATGTCCCATTATAAAACCATGCACTTACTCGCAAGTGAAGTTTCGAAAC
>QEAM01000012.1:6777-9181_130
CTTGTTGGTGTGATGGTTTCCATTGGAACACTCTTCCTTTTACAGTTAAATCATATAATGGTTGAGCTATGACTGATAAA
>QEAM01000012.1:71535-74830_2728
TTTCTGCGTGACTCAGTATAACTTTTTAATCAGCAATACATTTTGTAGTGTGAAATAACGATTTGTGAGTTAAGCGCGGT
>QEAM01000013.1:56872-59065_250
ATACCAGGCCCAGAATCTAAGAAATTCATTCAATCGCTAGATAAATATCAGGATTCAAGAGCAGCTTATTTTGCTTTTGA
>QEAM01000013.1:81145-86291_3596
TTGCTTTCTACTACCCTGTTTCACATCATCTGGATTTGTAACTATATTAGTCAATATGATACCAGGTATACCCTGTACTT
>QEAM01000013.1:97865-99675_620
GTTTGGAACATGTTTTTATTGGATGTTGCTGTTTGACTGGATTTCCTTTACTGGATGTTGTGTTTGAATGTTGTGGAATT
>QEAM01000015.1:4163-4634_131
TGTTTCTATGATCTACCGAAAGACCGATATAAAACCGAAGTTATGATATCTGAGTGTAGAACAGTGAATCTCTTCTCTTA
>QEAM01000016.1:106960-109883_744
TGGTCGGTCTTAGTAAACAGCTAAGGAGGAATCAGTTAATTGATATTTATCAACAACACCCTTTAATGTTGATGGACATA
>QEAM01000021.1:74392-77781_123
ACAGTAGGTATGGAAAAGAGTTTGATACGACCGTTTTCCACATGATGTCGGATGAAATGATATTTCACATCAATATGTTT
>QEAM01000021.1:8116-9658_976
AGGTAATATAGCTTCATATTGAGTGTTAGATATTTCTGCTGATGCGGGTAACCAATCCTAAATAGTAAATATACCGAGAC
>QEAM01000022.1:24220-28341_1722
TTTCATAGATATCTAGCGTACGTTCTAACGACAATTCCTCAAAGTATAGACGATCGCATTCATCAAAATCAGTTGATACA
>QEAM01000023.1:87436-90338_1476
GTTTGTATACTTGTTCACTGTGCCGATTGTTATCGTTGTCATTTGACATGACATTCTACTCAAATTAGAGTTTAAAACGG
>QEAM01000025.1:34883-42149_3904
GACAAATACGGGGGGGGGGTATAAATATAAATATATATATATATATATATATATACCTGCATCTTAAGGTCGGCTTCGGC
>QEAM01000028.1:36277-50681_12688
AGCTTTGGTAATTAATGTCAGGTATCTCATTTACGAATGTTGCAATCTAACTAGTTTACTGACGGTGATTGTCGAATTTG
>QEAM01000028.1:36277-50681_1708
GGGTGGTATAATATGCACGAAACTAATCCTGAAGTTTATCGAATATCCAAATTGAAAAAATTCATGACGGTACGCTTTGT
>QEAM01000030.1:35581-49392_12322
AGCATCGCAAAGTAAGTATACTATGAGAACTTTGACTATGTTCTTGAAAAAAGGGAATTTCGCTACGTGTTGATCAGTTA
>QEAM01000031.1:41520-44420_984
ACTATAACGGGCATCACATTGATAATAGTAATCATAATAGTATTTTACAAGCACCGAAAACAGCCGATGAAGCACGAAAA
>QEAM01000032.1:82014-84611_126
CGCATTTTGCTTTCGATATGTTACGACACTAACGGTATTCCCAATAATATAGCTATGAATAAAATTGCGAAATTCGACGA
>QEAM01000034.1:22057-26202_868
CTCTAATGGTTGCAATGTTTTGAGCACTGAATGTTGCGATGCGTTATGATCAGATTATTACATAAATAAATTCTGCCTGA
>QEAM01000035.1:67269-69009_0
TGCTGGAAATTAGGACCATCCAAAAATCTCATTTATACATAAATAACACAAGCACATTTGAGTCAGAATTCCGCAGTATG
>QEAM01000038.1:8196-9823_1419
ATGTTGTATGCAATGATAGGAAGAAAGATTAGAGAAGGTATCAGTCTAAGAGATAGTCCTTTCCTCTATACAAGACTAGA
>QEAM01000039.1:63474-64026_354
TAAAAAGAAAGTCACAACTACAACTAGAGAAGAAAATTGTTTGTGGATGAGAATCAAAGACGACTGGACGAAGGATTATG
>QEAM01000041.1:78632-79474_254
CACATCATCGAATTCTGGCGTTGTTGAATTTGCTTGAATTACCATTTTCAGAATATCATAATCAGGATCAAACCCATTGA
>QEAM01000041.1:80425-80958_342
TCACAATTGATGTCATTTCCTACAAACTCAAAACTGCCAATGCCAACATCACAATATTGATTCGCATTATTGACGTTGTT
>QEAM01000045.1:66269-68600_1260
GGAGGGTTTATCACTCAGACTGTTTCAATTTGAAAAGTTGATGGATGAGCTATTACCTGCTGTAAATAGACATTTATATG
>QEAM01000046.1:74338-78556_4138
CTTACTCTGATATTTTCAAATTCACTGCTCTTACTAATCATACTCAATACATCGGCTTCTGTCATTCTTGGTCTCATCAT
>QEAM01000047.1:11747-15858_2091
TCATCAATGATCTTTTTGATATATTCAGGTTTGATGGGTTTCAGATGTCGATCGATAGCTCCTTCTGCTATTATTACCAA
>QEAM01000047.1:36344-38897_2473
TGCAATTCAAGCGTATCAATGGTGGAAGTTGGGATTACAAGAAACTTTGTGGTAGATTATTGAATGAGATGAACCTTTAA
>QEAM01000047.1:36344-38897_620
ATTTCGCTCTCAGAAAATTTATTGTTGGATGATCAGAAATGCATCAAGATCATTGACTTTGGCTTTGGGAACAATTTCAC
>QEAM01000050.1:24163-26527_254
AGACATCCAAGCTTCATGTTCCATTCATAGGCCTCATTCATATTCTTATGTACATAATAGGCATTGGATCATTTACCATT
>QEAM01000051.1:43354-46357_2304
TCTGTAACTACCGAAAGGTTTATCAGCATTTGAAATATAGCGAGAAGAAGTAGGTTCGTTATAACTACTACTACTACCAT
>QEAM01000055.1:12298-15222_124
ATTTGACAATGTTATTGCGACAATTCAAGCTGAAGGATACCAATTTGCCTTGATGAATATACTATCTCCATCTGTTACCA
>QEAM01000056.1:34910-35398_0
TATTGAGCATGCGATCCTTCAAAGAGACAACAATGAATTGAGATATTTTAAACCTAGTACGTTCGTACCAACTTCTTTGA
>QEAM01000057.1:58902-60496_1143
ATTTGTAGTAAACATGTATTTTCCTATTGTTAGCTTTAGTTGGACTTTTGGAGTGACTGGTGCAATGTATCTGGTTGGAT
>QEAM01000060.1:67679-69705_1430
TTGCCTGTGGACATTCTCAATTTCACAGTAATCCCAAAAGTAAGTAAAATAGTAAAGAGTGTCAAGAACTTCCCTATTCA
>QEAM01000061.1:59061-62218_1364
ACCACTATAGACTTTTCTGATGCAGCTTGACCTTCCAAAAATTTGAAGTCATTAATCTAGACGTGAATAGGTTGATTTCA
>QEAM01000063.1:58325-62030_875
TTGATTGTATCTCGCCCATTTATTTTCTCTTGTGTCCACATGTTTACGTTACATTGAAAGATCACCATTTTCTTGACTTG
>QEAM01000065.1:45783-49604_2000
AAGGCCAAAGTAAAGCACTTATACAAATCTCAATGATCTGTAGCGCTTTTTCAGCATATAGATATGAAGCTGTTCAGAAT
>QEAM01000066.1:20557-23017_756
ATGTACTAACTTACTTACTAATACCACCACATAATTAGACGTGGTTATTCATGTTCTACTGTAACGCATTCTTACGCTCA
>QEAM01000066.1:23643-27296_1984
TTGGTTTAAAGGTATCCCAGTAGTTTTAATCTCCCCACAACATTTAGATATGTATCACGATTCATACCACGAGCTATATA
>QEAM01000067.1:31509-33189_1600
TTGCTCTAGGAACTCTATAATGCATCGGTCTAATGAATACGTGGTATTTACTTACATGGTATTACTAAATGCTTGGTCAT
>QEAM01000067.1:34842-36366_396
TTGAAAAATATGAACGCTCTTACCCATAGTAGGCTATCTCCTCCCAAGTCCAATTATTCATATAATAGATTCCGTTATTG
>QEAM01000068.1:40828-44182_2646
CCAAGGTAAACGGTTCCATTTTGTAAAGTAATAGCATTTTCTTGGCAATGGAGTATATTAATTTGCAAAATCACGCTACG
>QEAM01000072.1:3174-4118_864
TCAATATTCTTTGGTATTTTCTCATCGGTTGTGTTATGAAGGATGTTCAATGACGTATCCTGGTATACTGGTTTATCCAA
>QEAM01000075.1:60361-62383_650
GGAAGAACACGATGAAATTTCTTTGAAGCCTATTATTGATGCCCTGTCCAATGTATTGAGTATTGCTCAAGAATTAGAAA
>QEAM01000076.1:2880-4128_390
TTAGACATCCTAATTTACTTACATACTGATTGCAGAGCAAGTTCAAACGGTCGGCCTATAAATTAAGTACTCAGTTAACA
>QEAM01000079.1:40279-42315_1048
TGTAATGTGTGGTGCAAGAGATGTGGAAGTGAATGAAGAGTGCTTAGACACATGTATTATAGATTGACAGATATAATAGA
>QEAM01000085.1:28557-36689_4026
AGATCCTGTATCACCTACAACAATCAGTAATTGATTATCATGCACAGCTTGTACTAGAGCATTACGAAGTTTATAGATTG
>QEAM01000085.1:28557-36689_7564
AACTTTGGATAATATTCTATATATGATGAAGACTTTTGGGTCGTGAAGAACTCTTGTAATTTATACACGGCAACGGCTCA
>QEAM01000090.1:49725-52488_2304
ATTCCGTGAGTATTTTTTTTTACTTGCTGACGTATTTCTGTTTCAGTCTTGTGGAACTTTGTCTTGTTGAGTTGTTAGCT
>QEAM01000093.1:40844-47224_4758
TGCATTTTCTTACGCTCACGCAACATAGATCAAATGAAGAATATCATTGGTATCCATCCATCTTTTTTCGAATACTGTCT
>QEAM01000095.1:18487-20166_1230
TTTGTATAACGCTCTACTTAATTATTTCAATATACTAGACAACATTGTGGATGTGTATGAGAAGCACGATGTGCTGGTAC
>QEAM01000097.1:17328-18171_128
GAAAGTAATATCCCGGGTAAAGCCATCGTGACCAACGTTAAGATATTTCAAAAAATCAAGGAAAAGGGAGATTTTTCAAA
>QEAM01000103.1:18360-18635_195
CGTTATTTGTCGTCATATTCACCAACTCTATTCTTGATAAATTTCAAGATAATCCAGCTCTGGGTCAACATCATAACTGA
>QEAM01000104.1:30809-35961_3720
TTCAAAACTAGCGCTTACCTCTCATCAAAAGCAGTTACTTAAAGCTATTCATTATGCTTCAAATACCATAAACAAGGGCA
>QEAM01000107.1:24567-27514_1750
ATTTGCATTCCATTCATGCCAAACATGAAATGAATGAAAATCGCTAAAATGACTCCTAATGCAACTCCCACATAATACCA
>QEAM01000110.1:40347-50407_854
ATAATATGGAATACAAATCATGCAATACAACGCTTACCTGGGGTTTGGATACGATGCAATGAGCTTTTATAGACAAAGTT
>QEAM01000111.1:16413-22286_4464
TTGTGAATTGGTATGCTTTATGATCAAGCATCACACCTACCGAAGTAAATTCTATTTGTTGAACAGGTCAATACTGGAAA
>QEAM01000112.1:28620-31916_1984
TCGTATCTTCCCAGATCTGTAAACATGTGATGAGCAAGTAAACTCTTGACTCTTATAATATTGGATAGTTTCTGTTCTTG
>QEAM01000112.1:42745-46993_3936
CATTATTTAATTACACTTAATTACCCGTTATTAACAGCTGGACTGCGGCATCAATGACAAGATGCGCAGATAGAAAATAT
>QEAM01000112.1:42745-46993_861
TATTTAAACAACAACCAGACAAAGGAAGAATATCTCCAATTTCAAAAGACAGAAGATCTAGACAATGGCACATTGCCAAC
>QEAM01000117.1:45758-48965_3024
ACATTTAATCAAGATGAGAAAATGATATCAATGAGTTTTAACGCTCACAAACCCACAACTACTCACTGAGCGTAACCTTT
>QEAM01000117.1:45758-48965_3127
TAATGTACCGTTTTCCATAACAACTGCTCAATATCCTTCTCAACAGAGTAATCCAGATATCGTATTAACAATTCGACCAA
>QEAM01000117.1:5746-7812_1500
TATTCAACGTACTCATTCATGTATTCCTGTATTTCACCTTCAGGATATACATGATTCGGGAATAGTATGGATACAGGTAT
>QEAM01000122.1:38654-39664_819
AATCGTTTTCGCCTAGATTGTAAGCATCCGACATGGTACCCAAATCACTGACCAGTATTTTTTGGTTTTATTTCATTATT
>QEAM01000122.1:42641-45514_508
TTTGATAACAAGCTACAAATATACTTTGAGGAAGCAGACGCAATGGAGGATAGTATGATTCTATTGAGATTCAACTGGTA
>QEAM01000124.1:11324-14402_1750
GATAACAAGAGAAATAACATTTCCATACTTTTGAAATGCGTCAAAGTAAACTGGTTTAGTCCTTTCTCCACCACAATGAC
>QEAM01000124.1:26192-27508_372
TCTACAACGAAATCTTGATTGAATCTTGTTTTACGCATGGCCTATAGAGTACATGTAGGAAATTGACATTCAAAAGTCAG
>QEAM01000128.1:43647-45178_792
CATTTTCAAAGAATTTATAGGATCTAGAGGACGTTGGCCTCAGAAAAAGCTTAAACTTCCGCTATATCAATGGAAAACTT
>QEAM01000130.1:8772-18546_3660
GGAAAACTACAATTTTCTTGGCATAGTTAACAAATTTAGGATTTCTTCGCTGCACCCCAATCTGTAGTAAGAAATCTATG
>QEAM01000141.1:21328-25515_2750
GGTCCTTTTTATTGGAATACATCCATATTCAGACAGAAGGAGTTTATCTCCTTTATCAGTATTGTTAACTCGATATCCGT
>QEAM01000141.1:28511-35566_1722
AGAAGTACAAATTTTTCTCAATATTTTCCGCAACTTTGCCGAAATCCATGGGTCTCGTTATTCTTTGATAGTATCCTACA
>QEAM01000141.1:28511-35566_492
AGTGACAGCAATCATCCGATAAATCACGTACTGTATACGCGTTGTTAAATATCAAATTCATATCCTTCTGAAAGTCATCT
>QEAM01000142.1:36122-41204_488
CGTATCGTCTATTATCAGTATATATATGTCAGTTATCGTGATTTTCGCCAGATGACGAGTAAATGATACAAGGAAAGGAA
>QEAM01000142.1:36122-41204_610
TCCAAATCACAGAGTAGCCCATCCTTGACACCTTTATGAGCAATTAGTTTATTTTCATAGAATTCCGACGATGAAAATTT
>QEAM01000144.1:340-1059_256
GTACCATTTCTATCATGTCATATGTTCCAATTTTTCCGGCTATTCCTTTTAGAATTTTACATTCCGAGAATAGGTGCCTT
>QEAM01000144.1:340-1059_639
TCAGGGAATGCAAATTTATATATACATAATGTGTGTTTCGCTTGTTCTATGTTCGTTGCTGATTGAGGATTCACATCCAT
>QEAM01000144.1:37220-41772_1875
AAGGTGGACATAAATCCAATAATTGTTTCGCATATTCCCAATTCGCATTGATTTCTGCCTCATTACGAATTTTTTCAACC
>QEAM01000145.1:21150-30885_2214
GTGCGTAATGGACATTGGCAGGAAGTGACTATTCCCTGTGTTCTGAAAACTATTTCAATCATTTTATAGAAACTTAACAA
>QEAM01000147.1:10035-11939_393
TTCATTACTCTTGAAGATTTGGAACAAGCATTGAAGGTAAGTGGTGTTGCAATTGAGGTGTAATGACACAATCATAGTTT
>QEAM01000149.1:41710-43140_369
TCCTATTAATACCTCCAAGTCGACAATCTTTTGCTTATGATCTTGCTGATTATCTGTCATTTGTAGTCGATTTGCCATAA
>QEAM01000152.1:18337-18837_0
TAATACAATTTATTCCATTTGCTCCCTGTCTAACGTGAAGATGTGACATGACTTTAGTAGTACTACCAAACATCTCACAT
>QEAM01000152.1:8424-12462_1240
TTCAACTGCGTACAACTTACCTTATTGAATTTTTTGATATCCATCCATTGCCTCTGGAATTCTGGATCATTTGCAAATTC
>QEAM01000152.1:8424-12462_2480
GAAACTTGCAAGATCAAATTCCTGTTTATATTAGGAATATAACTGTGACTGCAAATATGACCCCGAGAGTTATTTTCCAC
>QEAM01000155.1:20610-21785_1095
AAGCTGCAACAGATAAAGAACAAGGCATATGGTCACAAACTATCAAAGAACTTGAACAAGCAACTGATGAACTTAACTAA
>QEAM01000155.1:27501-30501_1143
TGACTACTATGAAGAAGGTGGTATATTTCAAGGAAGTATTCCAATCATGGAATCAGATGATGATTTCACTTTTAGAGGTG
>QEAM01000156.1:8934-13754_1464
TTAATCAATTCCTTACTATGTCCCTGATAATAGCTTCTTATTTGCGCACTCGATTTGCTGCTCAAAATTTCAGCAATTGT
>QEAM01000157.1:20578-28185_6588
ATTCTTGCTATTCTTTGACACTTTCCTGTGCTGACTGTCAAAGATATCGTCAGTCCTAATTTACATATTTTGAGTGAAAC
>QEAM01000159.1:1754-8603_5580
CCTTTAGAGACAGCGAAATAACTTGAGAAATATGATTGAATATTGTGAAAACAGAATTGAGTGTCGGAGGCAGCAAATTT
>QEAM01000159.1:30100-34806_732
GCTAATTAGAATATTGCTTACCGTTCACTTGCAACTTTATATACAGATTGACGACCTTAACGAAAATTCACTCGAACCAT
>QEAM01000169.1:13132-17100_3402
TTTACAGTTTAATATGAAACGGTCTTGTGAATCTTTTACAATGGTACCATTCGTCGAGCCCACATCGCAAAGAAAAATAT
>QEAM01000171.1:34367-36476_508
GTAAGAATCATGCATAAGAGTCTATAAGTAACGATTATCACGTTAAGCACTTTCGCAAAGAACAAGCTTTTAGCCATGAT
>QEAM01000174.1:13575-20020_3198
CCAAAATTTTAGAACTTTTCCTAACCCTTTCCAGTATGGTACTGTAGTGGTTACCCTTTCGGATATTTGTTTGTTGTATT
>QEAM01000174.1:21360-23176_1364
TGTGTTTGTTATAAAACGTATTACTCATAAATATGTGGCATAAGCGTTCAAAGTTCCAGTGACAGATCATCGTGATTGTC
>QEAM01000174.1:36673-39557_2304
TTTGGCTGGTATGTCCCAAGATAAGAACAAAATAGAGTCAAGAAAGGCATTCATTAAGATAAAAGAAAAGGGACTGCTTT
>QEAM01000175.1:8596-12172_875
TTCCGTACGATTCATTTTTATCTATAACGACAATAAACGATATAGAATTAGTCATGGCGGCTCCTTCTAGTATACAAGCT
>QEAM01000180.1:32560-37777_2460
TTCCACTCGTGATCGTAACTACATTCATGTATTGAAATATTTTAGCCGTATTGTTCCAAGTTGCCATAACGGCAAAAAAA
>QEAM01000185.1:13417-19404_2852
TATGGATCATTCGATGAATGAGATTCCCATCTCAGACTTTATTAACAAGGAATTGATTCTCTTCTCAATGGCTGATAATG
>QEAM01000185.1:13417-19404_992
TTCACTAATAACATGAGTAAGAAATCCGAACCTGCAATAACGCCCAATCCGAAAGAAGAGGATTATACCAAAATTACATT
>QEAM01000186.1:26773-28103_500
TATAAACATATGCTTTCCAGATAGTCACTCACATGATCTTCTCCATCGTTACTAGTTCGAGGAAGAATTAGCTAATGAAA
>QEAM01000186.1:34178-35998_250
TCGATATTACATCTCTGTATTTCCTGTGAAAGGGTACTTTGCAAATTTATTGAATATCAACGCTACTCGAGAAGATGTTG
>QEAM01000197.1:13965-19137_250
TGACTCGACACCAACTGGGACGTGTAATAGTCAAAATACTGTAGGGGATTGATAATAAATACCAAGATACCATAAATTAA
>QEAM01000203.1:29747-33778_3472
TTGGCAATCTTTGAATATTATTACTACTACTATGTACATTCATGTTTGGGCTACCTATGTAATACGGATTCTGGGCTGAT
>QEAM01000203.1:4414-9232_0
TGAGAAGGAAAGAGAGGCAGGAAAGAGACCTTGAAATATCTCTTAATGATATTAACTATATTATCCAATCCTGTAGATCC
>QEAM01000204.1:7595-8277_121
CAATCCGCTATGCCTGACAACTTCAAGTTCATTATATAAACGAAAAGATCACAAATATAGTCAGTACACACTGATCTCAA
>QEAM01000208.1:9626-15405_4588
ATTACGTATATTGATGACGGCCATTTCTCATGTTCGTCCAAGTATCTAAATATCGATTAATGCGATTTGTAGCGAAAAAC
>QEAM01000209.1:27746-28351_264
AATACATTAGAGTCGGAAGGAGATAGTAAAAAAGATAATGATGTAGTACCCAATAACGAAATACATAAACGGGCACCTCA
>QEAM01000209.1:9729-11050_375
TTGTCGACACAGAACTAAAAGCTACCTTTGAACAACTATTCAGACAACCTGAGGATTTGAGCAATACTGACATTATTATT
>QEAM01000212.1:28523-29832_0
TAGATATTTTGTTCTTCATAGAGGTCCCCATACTCGCGTATATATTCAGCAATTCTATAATTTTGCCTCATCCAGTGTTT
>QEAM01000214.1:13548-27014_847
CATTGTCCAGGTACCCAGTCACTTTTGTGTGACCAATAAAAAAAAAAAAAAAAAACTCATCCGCACCATTCAACTCATTT
>QEAM01000215.1:979-1671_369
TCCTAGATGTTAGAAAGGGTAGTGGAGTAGATAGATTAGCAAAATAGTAGATACATTGTCCGTTATCACAACATTTATGC
>QEAM01000221.1:23211-26401_500
AGCTGTTTCTAGCTGGATGATTTTCTCTCCGTTTTCCATTGTTTTGGTATTAACGATGATTTCCATGTTCAAACATTGTT
>QEAM01000221.1:26548-27382_126
CGTGAATTTTCGAAATTTCGCTTACTAATGCTTCATTTACCAGCCTATCATGAATAGCATGTAACGTATGATCACAAATG
>QEAM01000223.1:6446-7986_1220
CTCCCAGAAAGACATAATTGGTATTCGGTGAATACCCTCCTATTTTAAATATCTCCAATAAATCATAGAACTGACTACAG
>QEAM01000227.1:29549-31181_1430
GAACACCATCACGTAAAGTTTTGTTGGTTCGATTTGTTGGAACGTATTATAATGGTTGTATCAACCAATATGTAGTACCA
>QEAM01000229.1:21377-23613_2032
ACCATATCCTAATATATCGTAGCTCAACAATCTATGAGTAAGTAGAGTAGATGTAGAGAGTACAGTAGAACTTACCCTAT
>QEAM01000232.1:6583-7473_0
TACCAAGAGTCTTTTTGGAAGTTTGGATCTTGGATAAAGGGACAGAGAATCTAGCATATAGCATGTTTCAGTAAGTTATT
>QEAM01000233.1:27032-31161_738
GTATTCGGTGATTTGCAAATAGTGTTTTGGACTTTAGTCATGCCTAATGAAGAATCTCAAACAAGTGAAGTTCTAGATCA
>QEAM01000235.1:11599-26198_9075
AGTATCAAAGTGTATGAAAAGATACCGTCATTCGACTTTCTACGAAACAAGTTGACTGATTACATGCGTCAATACAATGA
>QEAM01000236.1:3331-7161_2875
GATCAATTCACATTTTCAACAATAACTTTTGACGAACAAGAATCGATATGTAGTACAGGGATCGGTAGATGCATTAGAAC
>QEAM01000236.1:624-2785_1703
ATTTGAGATACATCACCGTCTTCAAAGACGTACTATTCATGATGATAGTGTAGTTTAGATACTGTCAACTGTTCAACTGT
>QEAM01000237.1:18605-22791_875
GCTATGCAAATGAAAATGGTTCAATGTACAGTGGTATTGCTGAACTTACTGTTTTGTCTCTTGTTGCTTTGATCTTTTTG
>QEAM01000241.1:7618-12003_3813
CTGATAATTATAAAGAATGTCGCAACGACAAATCTTATCATAAACCTACCCGTGGAGATAGCAGTAAAGAGAAGTCAATA
>QEAM01000247.1:330-3219_1024
CACTGTATCTTTTGCTTTTGATGCTAACTGAGGATTTAATCTATAGTTGAACGTCCTGATGAATGAGCAGGTATGTAAAT
>QEAM01000250.1:7943-16783_2684
CAATCTTTCCCATTGTCATATCATATATTGTCAAAAATCTCAGAAATAGCATCACGCAATACGAATACGAAGTCTGGCAA
>QEAM01000250.1:7943-16783_6588
AGATCTAGTTCGTAAAATGGGGGAGCAGATTATGGAGCAAATCATACCAATATTGGAAAATGGAATTATTGATGGAAATC
>QEAM01000250.1:7943-16783_7320
ATGTCTAATAGAACTCATCAAACATACTTATAAGGCTTCCAACACTATCAATGCAATTTTGTTGAACGCAACTGCTGATG
>QEAM01000260.1:27235-29093_762
TCATTTACAATGTGCTATAATATAAATCCTATATCCTATCAATAGTTGACGCAGTCCATCAGCTACAGGAACTGAAAGCT
>QEAM01000262.1:9776-12386_762
GTTGAACAACTTCAAAAAACTGCCCGGTCTTTCTGGTATTATAGCAGATATCAACATCTAGGAATGTATATTAGAAGTCT
>QEAM01000265.1:6571-8892_625
TATGGATGATAGTACTTGCTGACTTCTTCAAACATTCCATCAATTCTTTCCGAAACAGATTTGAATTGTGGTTGTACCAT
>QEAM01000266.1:2165-2776_531
TGTACCCTCTATGCAGGTGTGTGATTGGAACAGTAATAGTTAGTGTTATACTAAAGTTAACTAGTTATGGTACGAAATGA
>QEAM01000270.1:7083-9777_875
GAAAAGTCTTAATTCCATCGGAAATACAACCCTATAACCCAACTTGACATATCTCTGTAGTTTTTCCTGATACTTGAATC
>QEAM01000271.1:6246-6746_210
TGTACATGATGCTGCTTTCAACCATTAATGGATTATACCAAAAAGGAAGCCTGAATGACCTAGAAACGACATATAATTAC
>QEAM01000276.1:22353-24610_903
CAAACACATTATCTGAAAACACAATAATCTTATCTCCGGCTTGCTCGTGTCTTTCAATCAGATATTGACAAGCTTGAATT
>QEAM01000277.1:26900-27850_250
CAAAAAAAAGGTAAAATGGTTTTTCGTGGTCTGGAAACATCAAGAATACATCGGCTGTTAATATCTCTTTGATCTTCTCG
>QEAM01000278.1:18418-21059_0
TAATCCAAGTTGATAACAACAGACTTGACTTGGTAGTCTACATTATGAAATTAACGTCAGCCATGCGCAAAATTAAAACC
>QEAM01000279.1:15349-16247_0
TGATTTGTTTCAGGTACGCTTGTTGCTTCGAAATTAATTTACCAAATGCTCCGCTCATGAATTGTCCTATACATATATTC
>QEAM01000280.1:23054-26850_2356
CGACTCAAACTAACACCCTTGTGAGAAATAAGAGAATGGCTTTTGTGAAATTGAATACATATCTTTAACACTATGGGTTC
>QEAM01000295.1:15036-16913_387
GAGCACAATTACTTATAATGCCAGAAATAACCTCTAGCAAGTCATTTACAAAAACATTATCGCCAACATGGTATTGAGTC
>QEAM01000299.1:22088-24451_889
TAAATTCATACTGGATATGAATGTCGATAATAAGAAGGGATTCACCTCTGTGGCACTGGAATTATTAATGCGGTTGTTTT
>QEAM01000302.1:22750-24741_512
ATAAATCGCTTTCCTTGCTTGAACCACCGCAAGCACAGAATGGAATACTACATGTATTTAAAATTTTTCGAAAAATGCGT
>QEAM01000303.1:11138-16214_4026
TCTCTTAGTAGTTGGACCTGTGCAAAATAGCGTCGAAAATGTTAAATCTTTGAATACGTCATTTGGATTTGTTGTTGCAT
>QEAM01000305.1:11478-14238_2560
TACGTTGTGTTAGTGTTCACATGCCTCCTGTTGGAAGAAAAAGTCAAATTACGTGGAACATTATTACTCATAAACGAATA
>QEAM01000308.1:22384-23352_381
AGAAGATGATTAAGGCATTAGAAGCATGGCAGACGATTTTACTCGCTGTTTATTATCCATTAGATCATATACAGTGGTTT
>QEAM01000309.1:1-1625_0
AACTGCTACTTTCACGTGAGATGAGGGGGATTTAATGTCTCTATTTCATCACTATTTCTATTGGCTATTCTATTACTGTT
>QEAM01000314.1:11231-12805_500
AGAGGGGTATATAAGAGGCAGTGTTTCGAACTTGTTTTTCTGCAAGTTCTGAAACTCTGTCACAATCATTATATTCATAT
>QEAM01000314.1:14184-14658_394
GGGATATTTATGAACCTATTCTATACAGTTTGGAGCGTGAAAATGTGAAGTTCACAGAAAAGATTTGTGTAGATGGCTAA
>QEAM01000316.1:9600-17129_6519
TCCAGAATTCCTCTGTGACTATCACTTTAGTTTTGTAGATGTGATTCCACATTCATGCACACAATTACGTAACTTGATAT
>QEAM01000316.1:9600-17129_984
TGAATAGAAACCAAATCTGGATTGGTATTCTATTATGAGGAACCTGGATCATCCAGATTTTATGTTATTTGATGCTGCAG
>QEAM01000319.1:11125-12927_738
AACTTACATAATATTGGCTTTATGAATGGCGGTGATCTTCTTTCGATTATTTTTCAAGGCATAATCAAAAGCAAACCGGG
>QEAM01000321.1:22341-23274_122
GGTGCCATCAGACAATATGGTCTATTTGGATGTATTAAAAAGGGATTTGGTACATTCTTGCAAGTACGTATGATTTATTG
>QEAM01000332.1:3963-7692_1260
CAATAGAACAACAGAACACTCAAGACACGCTACTTTCAAGAAAGTATGTAAGTTATTGTCTAATATGCGATGGTTGTTTG
>QEAM01000338.1:10944-13477_1170
TGTAGGTATTGGCAATTGGTGAATATATTGATCAGGTTAACGCAAACTTTCATTACATCTTCTACAACATGTAGTTGAGC
>QEAM01000342.1:3167-4453_0
CAAATACTTTTACTAGGGGCGGTATTAGCTGGCTCTATATTCTCCCTATCTTTTTTTATGTCATCTAATATTCTATGGAC
>QEAM01000350.1:234-3619_861
ATTACTTTGACATATCTAGATAAAAGTTTCTAGATATACATAATGTGTGTCAACGGCGAATACGCTTGTCGAGTAGCAAC
>QEAM01000351.1:19463-21148_1364
ATTCATGTGTTAAACCAACGTATAGAAATACGTGGATATCAACGCAACGGGGTTTCGAAAGATTTTAAAGAAATGGGATA
>QEAM01000352.1:17746-20186_625
CCAGAATACTATAGTTCCACTCTGTAGTTGACCACTTCCTACTATAAAACTCTGTTCATTCATGCATTGGATTTGTTTTT
>QEAM01000365.1:2570-7476_1116
TAAGCCTCTCCTCTACACCTCTATTACCTCTATCTTTGATTACTGATTATACACATTACATTTTGGTACAAATATGGCCT
>QEAM01000368.1:16290-19719_1750
GTATTGTATTATGCAATTTCCGCCTAAGCGTTTCTTCTTCTCTAACTTTTGACTCCATTTTACAACATTCGGCTGTTTTA
>QEAM01000369.1:2079-4664_1008
GCAAGAAACAAGCTAATGTAGGGTGTTTTTTAATCCCACAGGTGTAATAAGAAACAGAATGTAGTACGTGTAGGAAAATT
>QEAM01000369.1:7368-16345_2196
GGATTATTAGAAACTGGGATGACATGTACCATTTATGGGATTATACATTCTTTGAGAAGTTGAAGATCAGAAATCCTGCT
>QEAM01000377.1:6720-10850_2214
ATACATTGACGACATTGACCGACGAAATCGTAGATAGTTGTAACTGATTTCCATTCTGAAAGGCCTAGTTTTGTAAATTA
>QEAM01000405.1:10415-17352_3690
GTTATCAGCTACCCACATCTTGGTATCCTTCACAAAGTCTAAAGTTGATAATTCAGATTAGAACGTAGATATCTGCTAAA
>QEAM01000408.1:14262-17935_620
AAGCATAAGCAATAACAGGTTTGCCTTTTATAATTGCTTCCGTTACTTTGATTTCAAATCCTAAGACACGAGAGAGAGAA
>QEAM01000422.1:5618-10449_3660
GTTCCAGACACCATGTAATTTTGGATTCGAATATGATGATTCCTATATTATGGTGGTCAGAAACAAAAACTATGCGTGAT
>QEAM01000422.1:5618-10449_3904
AGCCATAATTGCTCTGGATTGTTGATGCCTTCTGGTATCAAGATAGTTGATAATATATATTCAATGACTGGTTCTTCCAA
>QEAM01000425.1:1748-3580_1260
GTCACTGGGACGCTATAAAACAATTATTCAGATACCTTAACGGTACTAGAAATCTTGGTCTATATTATCTCAAGGGTAAT
>QEAM01000433.1:12103-15993_1845
TGAAATCGTAAATGTAGTGCAACTCTGTTGAACAATGATATTTGAGCCATGCAGTTTCTAGAAAATTGTGCAAAAGTCAG
>QEAM01000436.1:2909-6287_1778
TTTTATACCCCAATCGTTTGAATAATTTTCTCTCATTCCGTCTTTCGTTGATAGCCTTCGAGATATGTAAAAGTTGACCA
>QEAM01000437.1:7282-10666_2337
GTGTTTTTCTTTATTGCCTTTTGAAAACATAAACTTTAAACTTCCAGGTTTGACGGAGCTCTTCCGACATCATACATTTG
>QEAM01000444.1:291-557_0
TACAAGGTTGGCGAACTTAAATTTAATAGATTAAGATACTTCTTGAGCATCTCCTCCTTTGAAAAGTCTCCCTTTTCCTT
>QEAM01000457.1:2686-6373_1875
AAGGATCTAAAGTCTAAGCTGATTCTTCAACGTAAGGAATATGAAACCATTGTAAAACGACATTTAGCATTCGTCGACAA
>QEAM01000493.1:3278-5627_635
AAATACAATAAAAAACTAAACTCCTAGGTACATAACATAGCGCATAGTATGGATTACGATTTAGAACCTTCACCACGGCT
>QEAM01000494.1:13519-13930_222
AAACCATTCCAAGATTGAACCTGATATAGGAGTATAATGTAAGCCTCATTATCATAATCATTATCGGAAGACGTACCCAA
>QEAM01000517.1:11181-13031_1524
GTGCCTGTCGTTATAGCACAGATGCGTCACTATGCTGGTTAACAATTTATACAAAATCATTGATGACTTACTCTTATATA
>QEAM01000520.1:10692-12486_1188
AGTATTGATAAATTTATAAGAGAGGCAACAAGGTGGATGATTCCTGATGTCATGGAAACATATCTGAGATCTGACAGAAT
>QEAM01000535.1:4574-4834_0
TGGATCTGAAGAGACATACCATATCATTGAAGGAAACAAGATACATGGAAGAAATGGTAATCAATTACCAACTATCTGAG
>QEAM01000541.1:1-5862_4305
CATCATCATCATCATCCCCATTATTGCTATTATGAGTAGCAGTAGTGATTGACGCTTTTTTAAACAAGGGCATTTTTTTG
>QEAM01000543.1:6547-9035_1397
GGTCGGCATGTAGCGCATCTTGAGATTGTACATGGATCTATACCGATTCAATAGTAGTAGTATATAATTCAAATGTATAT
>QEAM01000543.1:9664-11907_1920
AATTGGTTTCAGTCAAAATTTCACGAATGTTATTGATGACTTGTGCCGCAAATTCATGTGTACAATGAGAGAAGTTGAGT
>QEAM01000543.1:9664-11907_2163
TGGTGTTTGGTATGAGTAAGCTATATGTACGTAATTCTGCTACTTATGTACTTGTTTCGTTTACTACCTTTTGTCCTCAT
>QEAM01000545.1:9135-10883_258
TGTTGCATTCCCTAATTTCAAAAACAAATTGTAGAAAGAGATAATGTAATGTAGATCGAAGCGTACTTGGAAGTCACCGA
>QEAM01000546.1:4672-6766_882
CTTTGACATTCCGTGAGTATTTTTTTTACTTGCTGACCTATTTCCGTTTCAGTCTTGTGGAACTTTGTCTAACATCATAT
>QEAM01000547.1:1-3825_1625
AATAGTATAAGTGGCATTAGGAGTATTAAAGAGAATGAACACTCCGTAGATGCCTTACTTGCCATGAATATCTTTGAAAG
>QEAM01000548.1:5862-9703_2898
GGTTTATTTTATCCATTGATGGTGAAGATGATAGAGATGATGAGATGGATGATAAGGATGATAAGGATGATGATGAGTTG
>QEAM01000562.1:1643-2951_861
TTTGAATGTGAATTTCCTACATATACTCTATAGGCCATGAGTAAAACAAGATTCAATCAAGATTTCGTTGTGGATTCGGC
>QEAM01000570.1:8356-9571_1135
TACTTTGCATCCGTAATTTCTGCATTAGTAGAAAGTGCTTGATGCCATAGCAGCAAAATGATAATGAAACATGTCAACAT
>QEAM01000574.1:6935-8446_393
CAAAATTAAAACAGAAGAATTTTATCGTGTCTGCTTTTCCATCCAGTCAAGTGGAAAATTTGAATCATCTACGTTTGGGG
>QEAM01000578.1:1583-8312_3720
TGCATCAAAATGTAATAAATCCTTGACAAAATTCTCCATGACAGATGGAGATGCCATCATTTCCAAATTCGCAGTCTAAA
>QEAM01000616.1:6639-9227_1764
AATTTTGCCCTTTCGTTCACTCGGGTTATCAATTTGATAAAGTTCTCTGGGAATTTCCATATTCTCAGTAGTTTGTATAG
>QEAM01000619.1:7451-8582_924
TGTGGTATATAAAGGCGAAGAGTTGCATTTTATTCTCCTTAAATGTTTCAACTCCTCGTCATAAGCTTACACAACCTTTT
>QEAM01000623.1:1274-8143_2440
TACTTACAACCGGTAGGCAGGATTCTAATAGTTTGTTGAAAAGTCGATTTTGTAGTTCTTCATCAAGTTTCACCTATCAT
>QEAM01000624.1:336-2980_1032
TAGCCTCAAAACAATACTATATTTTCTTGCAACAACCTGTATATTGGAAGATGACCATGGTAGAAAGTCACATGGTTCAA
>QEAM01000629.1:6402-8324_1584
ATGTGCCTGTCATTGCAGAAGAGCTTCATTACTATGCTGGTTACCAATACCAAAATCATTGAATACTCACTCTTATATAT
>QEAM01000639.1:5682-8404_2642
CGTTCTCTAGGTATAACTTTCAATATTTTTTCAATCTCTGTACCGAAATCCATATCCAGTAATCGATCAGCTTCATCCAT
>QEAM01000647.1:1-1031_119
TCAATATCTTCGATACACAAATTACTCATTGCATTTATGGTAGTGTTAGTCTTCTCATATCCCTCTTTTATCCTTCCCCA
>QEAM01000658.1:2134-8043_5002
ACCAGGTTTGTAGTTATCTTTAAAGGGAGAATGTAAGAACATGAACGTCATTCATGAAGATACAATTAACTCACCATTCC
>QEAM01000663.1:3738-5606_1408
ATCCACATTCACCTAATTTTGTAGCATAGCTGATTCTCTACAGTTTGTGCGTAATGGTCTTTTTTGATGGATTGTGTATT
>QEAM01000698.1:4986-5622_0
TAGTATCCCTTGTTCTCATAACCCTTGTATTCTTTTTCATATTGGACATTCTTGAAGTCAATGTCGACTGGCTTTTCATA
>QEAM01000700.1:6009-6593_252
TAAAGTACAATGCGATACAATGTCATTATTTCCAAATTCCAATTGGGACACTACATCTCGAATGGACTGTTACTGTCATA
>QEAM01000704.1:2653-5984_3251
AAGAATTGATCCAGAAATTAGCTGGAGGGAAATGGTATTCCAAATTCGATTTACGATGGGGTATAATAATCTACGAATAG
>QEAM01000721.1:1669-3978_620
ATCATAACATTTACCCTTTATAATAGGGATTAATCGCGATGATTCCAGATAGTTCCGTCTAAATATCGCTAGTGCTAAAC
>QEAM01000754.1:3098-4453_1275
TAATCAAAAAACTCAAGGAGGTGTTTACACGGTCATCCTGTGAGCATGACAGATACAATACATCCATGAATATTGTATAA
>QEAM01000778.1:301-1743_1240
GAGCATGAACGTTTACTATATGCCACCTTTCATCTTCACAGTGTAATTTTATGCTTACATACATTAGATGTTTCGTGTAG
>QEAM01000781.1:978-4504_1240
TGAAAATGCGACGTCTCTATATCCTTCTTCCAATTTATATGCAAACAGAAACTACATTTACTAGCTTTACTGTGACCAAC
>QEAM01000782.1:19-1787_780
GAAGAAGAAAAGGCAGAATTGGCCAACTTGAAGAGTCAGGTAATTTTAACTTGCGTTTACAGGCTATTTTTATATGTTTG
>QEAM01000808.1:1235-2027_238
TCAGCATTCGTTTTACTAGATTATCCAATGAAGGTGTGGTTTCAGATGCTAATAGTACCTGTCTAAATATCTCATATTGG
>QEAM01000812.1:1-4108_2214
GACAAAATCGTCTAATATGTTTACTAACCATCCCTCCTTCATAAAATCTTTACACGTTTCATTGACAAACCGCTGCATAT
>QEAM01000812.1:1-4108_2706
ATTGTCCTTAAACTCAACATCGAAATCCCATCCTGGTCTATGTTCTGGTAGATGTGATTGTTTTTCCATATCGAAAATTA
>QEAM01000820.1:1583-3504_264
AGTCATCAATTTTTTATAAGTTATTGGTAACCAGCATTGTGACGCAGATCTTCCACAACGATAGAAAGAGATGACAAAAG
>QEAM01000832.1:1983-3809_1125
GGTTGTCTATTAAGGAGAGATACGACAACGAAGGTAAATTATCAAAGAAAGTGAATATAGGAAGTATTGCAAAGGAAGAC
>QEAM01000865.1:1-942_123
ATCTATCTAACATCTAGTGGAGATGGAAAAGTGGTGAACATGAATACATTATTGACGGTACACATTTCCGTTGAAGAAAT
>QEAM01000874.1:939-2134_248
AAGTGTCAAAACATCATCACTAGAGACTTTTTACGAATGTAGCATCTTATCACTGACTCCATATCTCACAATAGTGCATA
>QEAM01000907.1:1-2366_1651
TCTATCTGAATATACTCATTGTGAAGCAGAATTGGCTTTCGTCGGTTTTGATGATTTGCTAAGTGTAATAGAAGATATGG
>QEAM01000912.1:273-1388_390
ATTAGATACGGGCCTATCCACTTATAATCTAACTTTTTCGTAGGTCTATCCGTTCTTATACTTTTGGTGGATAACATTAC
>QEAM01000912.1:273-1388_520
TCTTCTTATGTCGTTGCAATGCTCGTTCTAGATGCCAGGTTACTTGCTTATATATTGTATCCATCCTTTCTTTCATTTTA
>QEAM01000917.1:1-1599_889
ATCCTTCAGGAACATTGATATCAATTACATCAGTTATCCTTTGCTAGAGTGTGATGATTTCAATACTTTTATACCGGTGC
>QEAM01000929.1:1954-2638_604
ATTCTAATATACAGGACAGCAAAAATAACGGGCATGAACAAAGTGATTTAGAGGCATTGTATGACGTGCTTGAAATGTAA
>QEAM01000937.1:34-2331_1572
CTCAGGTATAATTTATAGGGACAATATATATGTAGTACAAAAAGGCGATCTACTGCCCTACAGCTTCTGATGTATATACA
>QEAM01000941.1:1-814_369
GTTCAAGGACATACGTACGGACAATCAATCCGAGAATTGAAGCGGACACGATTTCAATTATTACTAGATGTAAATTTTAT
>QEAM01000981.1:849-1404_0
CACTTTTCCAGAAAATCAATTTCTCTATCAGCTTTGGACTTGCGTTTTGTCTTTTTTAAGTCCTGATGAGCTGATTTCAT
>QEAM01000996.1:238-675_357
TGTTCTATCTGGTGCACAATAAACAATTAATCAAGAACTGGTACGGACAAGGTGAATCTGACTGTCTAATTAAAACATAG
>QEAM01001065.1:1-1778_1572
TGTATTTCTTAGCTTCTTCAACTTGAAGGTGATTTTTAATGTCGGCAATAATTTCGCTAAGAGTCACTGGCATTTTTGCT
>QEAM01001211.1:1-369_0
AGCTAATACTACAGCAAGCTATTCATGTATGATTTATAAGTCAAGCTGTTTCTGCTATCCATTCCATTTCCTAATGTGAC
>QEAM01001232.1:518-1027_108
TTGTATCATTTGCAAGTAGTGTTCAAACCCGACTATGTAGTTTTGAGCTCAGGATTTGGAATGAGAAGCTTTTAAAGAAA
>QEAM01001240.1:99-1117_708
AGACATGATTCTAAGACTGCAACAGAAATAGGTCAACAAGAAAAATACTCACGGAATGTCAAAGAGTAAATCAAAGACAC
>QEAN01000001.1:103482-108297_2750
GAATATTGTATGTTGATCCTCATTGCTATTTTCAATGGAAACTAGTTGATAATGAAGAACGAAGCCGTATTCAGACCGAT
>QEAN01000001.1:103482-108297_3875
GCATAAGAACGATATGCAGGAAATCAAAGTTAGTCCCTCTTTGGCGCTTTTCTGTTTGCTATTGATATTAATATATGGTT
>QEAN01000001.1:11376-14711_3024
TCCATTTCCAGCTTGGTAAGTATGTCGTTGTTTTATTTATGTTGATTTGATTAGTCGAGACAATTTACCAACACACGCAA
>QEAN01000001.1:119555-126050_5456
TGATAAATGATTTACTTGTAGTCCTGACTCCCAAGATTGATCACAATCGAGTAGTCCAATTGTTTCAAAAGACGAACAAT
>QEAN01000001.1:151575-154243_1364
TTTGTTGTTTTCCAAAAACGTCTTGAAAGAATCTAGAATATGATTCGAAGCATCTGCGAAATGTTGATGCCGTATTTGAG
>QEAN01000001.1:157083-158394_248
TGATTCTTCGTACTTATTTTTGGCTTCTGCGTATGTCTCACTGGATTTCTTTCCCAATTTTACATATTTCTGGGTAATAG
>QEAN01000001.1:50991-55375_2460
GACGAATGATGTACGTGCGTATCTACTTTACGCACATTATAGAAATCACGATGTGGTACTCTCTATATGTTATAAAGAAT
>QEAN01000002.1:105843-114518_976
TCTTCAATTGCTGAAGAAAGTATTAGAGTCAGACGCACTATGTGTAATCAACGAGTTTACAAGATATAAAATGGTCATGC
>QEAN01000002.1:10659-14411_3198
GTTTCTTAGCAGAACCCTGATATTCAACATCATTCTGAGATTTTTGCATTCGACTTAGGATTCGTACGATATGATTGATT
>QEAN01000002.1:129424-134833_496
AGGGAACGTTTTAGATTTGGTAAGTTCCTTATATATTGCATCGATGCTTTCTGATATGTGAGTGAAAGCTTCATGAAATC
>QEAN01000002.1:29690-31003_0
TACAGGATAAAGGTTGATGGCCTATGTATGAAAGAGAATGAGCTAAAATTTGTATTACAAGACATGGGGAATATGGCATT
>QEAN01000002.1:62120-66524_0
TGACTACCGAAATCTTTACATTCAGAGGGTATACATTTTCAAAGAAACGTAGGATTTCATGTTCTGTACAAAAGCCTATG
>QEAN01000002.1:6942-8312_258
AGAATCCACAAAACACAGATATGATCTGTACAGAGTCTGTTTCGTAAAATCCTTGGAATAATGAAACAGATGCCAAGATT
>QEAN01000003.1:101879-105291_2728
TTTTGCTTTGGAAAATGCTTTTTGGAGATCTTCATACAATTTATTCCATTTGCTCCTTGTCTAAGATGTGCAGATGTGAC
>QEAN01000003.1:11052-11975_0
TATGAAGCTAATGGAGATATTAATCGTAGTATAGATGGCTTTGGATCAGCATTGATGTATCCTAGATGTGCAATATGTTG
>QEAN01000003.1:112720-114563_1638
GCTGTATCTCGTCGATGTCAGACGAGATTCAAAAACAAATGAAATGATAGAGTGTAATAATCTGACTCTAATTAATCTCG
>QEAN01000003.1:134130-134882_224
CCCAATAGACCAACCCACTATTCAAGACAAGTCATTTTCCAAAAAAAATGTAAGTTATTGTCTGATATGTGATGCATGGA
>QEAN01000003.1:134130-134882_448
GCCAAAAATGTAAGTACCATTTCGGAGGTTTGCAATCATTTGCACGAGAATTTCTAACGCGTATCTTTAAATCATAGATA
>QEAN01000003.1:134130-134882_672
GAAGCTGTTTTAGTCACATTGATAACTAATGCTATCATTTCCTCACATTAGTTTCCACCATCAACATCCATGGGTATTAA
>QEAN01000003.1:60-3173_1727
TGAAAAGAAAAAATTTAAGCAAAGCTGCATATTAACAACTTGACACACAGACTTGCATCGCGACCATATTAGACCTTTGA
>QEAN01000004.1:100932-102394_1260
CATATATCTCATACCGCCTATTGTATCCAAGTGTATTCTCAGGAAATCGCAAATTGATGAAGAAACCTAAAGGATTTTCA
>QEAN01000004.1:106518-108146_258
GCAATATCCTCTGCTTATAAAAATCAACGTGTTTAGTATGTAGGATGATGGATTGAACCAGCTATATTGCTTATTGGTAG
>QEAN01000004.1:114376-115656_840
CTATTTAACATTCTGTGACTTTGATATTGACTTTTCATCAAACACTTAGTACACAGACGCAAAAGGATTCTGCGAAGATC
>QEAN01000004.1:120998-123753_2048
CTGAGAGAACTCTAAACAGACTGTTCAAATCATCAAAGATAATATGATGCAAGGCCCTGAATGAAAGTTCTGAAAGTTTA
>QEAN01000004.1:15339-19745_3224
AGATAGTGGCATTCATCACAAACAACAATCTTGTACCTCCAATCTAAAGAGACATCTTCCATCTTTGTCATCAAATCATA
>QEAN01000004.1:23215-24306_762
AGTGCGCCTTTAAGAGGTACGTATTCCTATTAATTATGATGTCAGTTTATGAAGCAATTGAAGCCTGTGACATATAAACA
>QEAN01000004.1:24470-27386_248
TTTGGTTTCACGTAATTCCTTTTCTGTAGATTCAGAGGTGATTGCTACAGTTGTTTTATGATCGGTATTACTCTGTTGTT
>QEAN01000004.1:24470-27386_2604
CATCTCCTCTTATATCCTATTATATTCAAGTAAATCAGCAAGGGACTGATCCAAATATCCAAATGATCCAAATGATGCAG
>QEAN01000004.1:55715-57109_792
ATTTGAAGAAACGATTCAGTGATATAGATGTAGTAGCAAAAGATAACGAAAATGATGTAGAAGTGTTGCTACCTGCCCAT
>QEAN01000004.1:80030-83418_492
AAAAAGTATGTTACGTAACCACACTGTGAACACTAATGACAGAAAGATTTACAATTTATGGAGCATAGGTGGGAAAAGTG
>QEAN01000005.1:43717-49435_0
TGAATATACCTCCATATACGACATACCGAGATAACCTGATTACCAATGATAAGATAACCACAGTCAAGATTGAAGATATC
>QEAN01000005.1:64769-68304_2728
ATATACCTTTCGTGCGAAAGCAGACAATCGTATTCATTTACTAGTGATTCAAAAGTGGATTGATTTGCTATTGTCGAAAC
>QEAN01000005.1:73782-78879_4182
TTTTGATTGTCGATTGTTGCTGTTATTACTACTATGGCTGTTGTTATAAGAACTCCTACCATTACTGCTGACATTATGAC
>QEAN01000006.1:101180-104737_2500
CAAACATGTATATATACCATGCACAGGAGGTATAAATGATCAAAGTTTAGGATGGCACAAAGCATTTTGACATGATTGGA
>QEAN01000006.1:14769-17257_2408
CATTCCCCTTCGAATAAACAACAATATCGTTTAGATAGGCACACATGAGGTTACTTCATTCAATAGACTTTATACCATAG
>QEAN01000006.1:64758-68663_248
TACCATCTTGCATACAAATGACATAAACGGAAGGTGAATTCTTGTAAAGTGTCGGCGTCAAATTTATGCTCATCAAATAA
>QEAN01000006.1:7283-9133_254
CAACATGAAGCTGCTTGTTTACAATCAAATACTTATATAATACGCATACCTGCTATATTCAATCCGTAAATAGCGGCATC
>QEAN01000006.1:93850-100681_3690
AAGGTAACTCACATCCTTGCAAATTTGTTTTTGTTGAGTGCTTCAGACAATCAAAACGCAAAAACCCGTATGAAATGAAA
>QEAN01000007.1:112777-114409_1552
AGTTAGCGATATTATGAATGAATGGATGGAAGCTTGAGTACTTGCAATTCTTCCTGTTGCTTTGATGTCAAAATACTCAT
>QEAN01000007.1:16193-19078_128
TAATAACTTAGTGTTGTTTATTATTATCTTTTACTGCCCAGTGTTTTGGGTGGGTGAATCCTGATGTCGAATGATCAGAT
>QEAN01000007.1:16193-19078_1920
AACCTTTTGTACTCTGATAACGTTATATTGTTGAATAGAAGAGAGCTTGGTAATAGCTTGGAATAGAAGGATGGTCTTTC
>QEAN01000007.1:16193-19078_2560
CTAAAACTTGTAATTGTTCGTATCTACAGAATTCGGCGTGTTTTGAATCCAGGTCAAGTACTTTTTAATGCTGATGAAGT
>QEAN01000007.1:25385-26384_660
ATTTGGCCAATGAAATATCAGATGCTATATCCCAACCAGTAGGAATGGGAATGGAATTCGATGAAGATGAATTAAATCAA
>QEAN01000007.1:71451-85855_5734
TTCATGATGCGATCTGTTTCCTCATTATTATAAATATTCGGTACATCCCCCGAGTTCAAGATACCATTTATATCTTCAAC
>QEAN01000007.1:7614-12843_3198
TGGGTATTATTGCCTGGGGTTGCATTATTTTGATATTTAACTTGATTCGCGTCTAAATTCTCAACATATGATTCATGCTG
>QEAN01000008.1:10313-14483_1860
CTTGAATTTTATCATCAACTCGACGAAGTCATCATATCGTGATTTTTGATGACTAGACAAGGGCATTCTGTATATTAGCA
>QEAN01000008.1:108820-111615_1612
AATTCTGCGGATGGAAAATCAAGTGGTTCAAAATAAGATGTATGTTTCCTCATCATATGTGCAAGGTTGTCAACCATAAA
>QEAN01000008.1:45926-50853_4125
TTTATTACAGAATCTTTTGGAACCTTGCAGGTGTACCGTTTTCATATTGCTATTCGACGATATACCTACTGAAAACTGAT
>QEAN01000008.1:52652-54510_381
TACAATGTAGTGTTATTCTCCAGATGGATTTGTGTTGATCGGTCATGAATTACCTGTTGTATACCTAATAATGGGTGTAT
>QEAN01000008.1:75586-77362_1696
TCTAATGATCCAATGATACGAATCGTTTCAATTGTAATTGCTAAACGTCTGAAAGTAGAAACCGGATGCAGTACAAACAA
>QEAN01000009.1:116072-118804_2413
TATTCCTTATCTAGATCTGCTTGTTCTCTGACAAACTCTCGCACTACAAGTGTATGTTGATTTGCATCATAATGTATGTT
>QEAN01000009.1:14252-16953_375
CATTACCAACGTAATTTAATGAACTAGATTTTTGCGCCAACAAGATGAAACTCACATCGTATCCAACAATACGCTTGTAA
>QEAN01000009.1:34514-35497_0
CAGTATAAGCGTGAGTAATACTGCGATACAACATATACTTGATAATCCCATCCTATATAACACATTTGACCATTCAATCC
>QEAN01000009.1:74164-75622_1008
GACTCTTTACTAGATTTCATTTTGGCAACGATTTGACTCTTTGAAACATTATGTTTATCGCAGAATGCAATGGGAGCAAA
>QEAN01000009.1:74164-75622_1260
TATGTTGAGCAGCCTCCTCAATGAAATAGCACAACGATACATATACATCTTAATGTGCCAACATAATCTATATCAAGAAC
>QEAN01000010.1:29741-35326_3321
TGTTAGATCAGTGTACCAATTTTGTGCGTTCATGCAGCTGTTGTTTTATCTTGATTTTATGGGACTAATGAGCAGTAAAT
>QEAN01000010.1:37462-38858_0
TATAGTAGATTTTGCAATCTTTCAGCGATAGCAAGTTGAGATTTAGTCAAATTTGCCAAGTAAATCACCATGAGCAAGTC
>QEAN01000010.1:54394-58376_1220
CAACAGCTTCGATGTAGAAGTGATTGAAAAATTCCTGTACGAAATTAGCCACTTCATCTTCTTTTATGTCTACATTTCCA
>QEAN01000010.1:67890-68284_105
ATCAAATACACTCACCATTATCTTGACTTTCTTGTAGCAAAAGACGTCTGAATCTCTTGAGCCTACTATGTTCTTATCTA
>QEAN01000011.1:10629-15009_2952
ATATGTACACCAACTCTTTTTGGATAAAGTTGGTACACAGATACGAGTGCTAAAATTGCAAGGTTTTATCTTCTTTGGCT
>QEAN01000011.1:21806-22420_321
CATTTTGAAAAACGTCGTTGAGAAGAATGGTAAAACATTTTTGGTCAAGGTCAATATAGAAAATGCTGACGATACTGCTG
>QEAN01000011.1:23750-25933_868
AAAATTGTGGCCCTACAGCTTCCAACATTTCAACTGTTACTATTTTATCGAATTTAATTGTTTCACCAAGAGCACGGTAA
>QEAN01000011.1:28854-34250_2108
TGAATTTAGAGTTCGAGGAGTTAAAACAAATATTCCATTCGTGATGAAGTTATTGACACATCCTACATTTGTTGCAGGAG
>QEAN01000011.1:34598-38211_254
TAAACGAAAATACCTTTTTTTCCTGGTTAATCGTTTCATTAGTAACAAACACATCTTGATGTCGTTCCATGGAGTTCTGC
>QEAN01000011.1:68278-69079_605
GTGGAAAAAAGGTTAACCTTCAAGTTTGTCATAATGGATGTCGGTAAGTATTTGATCGGTTGTTCATCAGTATGCATATT
>QEAN01000011.1:69301-71837_1300
TTCATGTTTGCAGCTGAATCCAATAATAATGACGCGATGATGTCGTGGTTATTCAAACATGCCTATTTATAAACTATGAG
>QEAN01000011.1:69301-71837_1820
CGAAAGTTAGGATCTAATCCTTTATTCAATCTTTCTTTGACTTTCTCCAGGTTGCTGGATTTGATATCCTCGATGAATTT
>QEAN01000011.1:75282-77901_635
CCGTCTTAATTTCTTATTAGACGTTCTTGAATCTTCGAAAAGGTGTAGTTGAATTTGTACAACTGTTCATGTAATGCCCT
>QEAN01000011.1:81692-85004_1125
ACATGGAATCCAAAAAAATGCAACAAGGATGAGACATGTAGAATTTTGACATGCTAAGGAATGCTGTAATTCAACCGTAT
>QEAN01000011.1:91952-93463_655
TCAATAATAATAGTAATAGTGTCCAGCACTTATATGGCTTACCACAATCATACCAGAATGAATGGGATAGTGGTAGTAAC
>QEAN01000011.1:95129-96991_256
ATAGAGTTGGAAGAGATCCTGGTAAAATATATATTAAGATACCATTTGAATGCTCACTCCTTTCTTGAGCTTGAATGTGC
>QEAN01000011.1:95129-96991_640
TCTCCATTTACAAAAGCGGTACTAATATGGAAAGAAGACCAATTGCTGACTGCTATAAGCGACACTAATATTCTTAAAGA
>QEAN01000012.1:38287-45386_2108
ATATGGTATCAATGTAGCTGAATTGTCTGGTGACCGACAGTTAACTAAACAACAAATCTCTGAAACACATGTCATTATCA
>QEAN01000012.1:38287-45386_3472
GCGTTTTTGCTCTATCAGAAGAATTTAAGTACATACCAGTACGCGAAGAGGAGAAATTGGAATTATCAAAGTTATTGGAA
>QEAN01000012.1:38287-45386_4464
TTTAAAGAACCCAACTTTCGAAAAGATTTATAAGGATGACATAGACAGATTCAACCCTATCCAGACCCAAGTTTTCAATG
>QEAN01000012.1:53846-56298_1625
TGAATATTGTTTGAATCTCCTCAATATTCAAGCACCTTACATTCAAAAAGCACAGAAGTATTTCGAGGCGAAAAAGTCTG
>QEAN01000012.1:59712-63207_1016
AATTCGATTACAAAAAGAAACTATTGAAACTCGCAAAAGAACGCATGGCCATAAATGATAAAGTAGATGCCTACCACATG
>QEAN01000012.1:69994-73847_1386
TAAGAAGTATATTCTTATATTTGGATCGTACATACGTCTTACAAACTTCTTGGCTCTTGTCACTATGGGATATGGGACTA
>QEAN01000012.1:81983-86118_738
TTCTGTTCCCTCAGATCAATGATTGTACTTTGCAACTCAGTTATTTTGGAAATAAGCAATTGTTCAGCAGCCAAACTTTT
>QEAN01000012.1:95617-98965_1008
TTGATTTACGACATTTTGGGCTTGTAAAGCTGCTACTTTAAGCAATCTGTTGAAATCATTCGGCATGACATTCAGAAAAA
>QEAN01000013.1:102296-105001_0
CATAATTCTCTTTCATCGATTCGTTCTATGTTACAGATTGTACAGTATGCTATTAGTACTATGTCAACCGGTATACACGA
>QEAN01000013.1:102296-105001_1875
CTGACGAGCAAGAGCATTATATAGACTGTATTTGCTTGTGTGATTATTTTATTAGTGTGAATTCAAATCGAGCTCTTGCT
>QEAN01000013.1:21017-21996_774
AAATGCAGTCAAGGATGTTAAAAACTCTCATAAGAAGGATTTGTAAGCATCAACAACCGTGAATGTATACCTTGCAAGTT
>QEAN01000013.1:23077-28761_1830
AACTTTGTTGCCTTCTTTCCACCTAAGGTAAAGCAGAACTCTAAATAAGATTGTCATCTAGACAATATTCAGTTGCTGTA
>QEAN01000013.1:33986-36627_2322
TTTCATTATATCTATTGTAAGTAGAACGTTGGCATGAATGTCATTCTTGCGGGTATGGGAATTGATAGTATTGGTAACGA
>QEAN01000013.1:57915-58583_354
GACAGTATTTAGTTATTGTTATGATATCTGAGTGTAGAACAGTGAATCTCTTCTCTTACCTTCTCGTTCGATACAAAGCA
>QEAN01000013.1:88562-91611_2728
AATGTCATTATCAATACGATAATTGTAGGTACTTGGCTGCTCGTGAATTGAAACGACAATCATGGAGGTTTCACAAAAAA
>QEAN01000014.1:14938-17123_620
CTAGTCTGTCGCCAGATCAGATGTCACGATATGAGCATTTTCGACGATCAAAACTGCCAAAGAATTTTTTTTTTTTTTTT
>QEAN01000014.1:14938-17123_744
GTTGCATTCGTAACATCGTTTAAATAAAAGTGACACACAAACGAAAATGGGTGAGTGGTAGTGATATTGTTTTTTGCCAT
>QEAN01000014.1:57805-58416_107
CTTATCTATTAGCCTTAACTCTGTTACAAGAACTACCATTTAAATATTAGACCAAAACAAATGGTGCGTCAGCCATCGAT
>QEAN01000014.1:68166-70406_1920
ACGAGTTTTTAATGAGTGGGATTTGATGAAAAGTATTTAGGTATGAAGAAAGCAGCTTAATGCAAGTCCATTGCCATTTG
>QEAN01000014.1:70989-72162_610
CTTGAACATATCTTATTGGTCTGTTTGGGAATTTCTTCCACAATGAACACAATAACAACATGGAAAACACATTTACCAGG
>QEAN01000014.1:77563-79385_500
AAATACTGTTTGTTTGATGATATGAGATTGCAGTAATGTTTGTAATTGTTGCGTGCTATATCCTGCTAGAGTACTGGCAA
>QEAN01000014.1:90493-96448_2337
GAGTTTTTGCTACGGTCAATGCGAAATAGTTAGGAATATGACAAATGCATACTCTTCGATTGGAATAAAAACGATACGTA
>QEAN01000015.1:12134-14566_372
TGACGACAAAGATTATGATTTTAGTCAAATCAGCTTATGATATTCTAGGAGATACAATATTCAACAAGGCATTGTCGGGC
>QEAN01000015.1:16672-21154_2214
ATCTTTTCTCCATTTGTCGTTTCTAGTACATTTACACCATTAAAATTCGCAGTCCTACTATTTCTACCGACATTCATACC
>QEAN01000015.1:3751-7380_2583
CCCATACAGTTGATACATCGAATGTAGCCAATTTGTCATTACAGCCACATATAGTACCGATATTTAAACATGTACAAGAA
>QEAN01000015.1:98987-99535_117
TGGAAATATGAACCGTGGTCCAGTATTTGGTGCAGACTAGTACTTTAGCTTTCTCAATGTTACTATCATTCAATTGTTTA
>QEAN01000015.1:99957-100967_117
ATGATTTATCACTAGCTCAAAGTCCAGAAATACTATGGATTGGTTGTTCTGATTCTCGAGGTATATTGTTTGTGTGAAAC
>QEAN01000016.1:40231-45117_4092
ACTTTGCACTCAACTTGTTCTTCACTAAAACATCAAAGACTTCTTTGACATGCTTTAGATGGTCATCCAAATTCTTCGAA
>QEAN01000016.1:51989-56401_2480
GAAGATGTTTTAGTCAGGGTCAGAAGAAAAAGTTTGGCAAATGTTACTATGCTCATGAATAATCATGAAGCTCTGTTATC
>QEAN01000016.1:62694-66009_1000
CACTCACCAAGCTCGAAGTTGTATACAGTGTAAGTTATGAGAATGTCTCGTAATAATATGAGATTCATATTCTTGTTGTC
>QEAN01000016.1:75061-80155_1845
ATGTGGTGAGATGTTGTCAAGATTGTATTGAGTGATTCACAGTAATATTATTGACATCGAAAACGAGTGTGTTTTACCCA
>QEAN01000016.1:87745-91947_1875
GCAATGCATTTTTAAATTTTTATGATTGGGATACTGGTGTCAGTGTAAGAAGAGTTGAGGTAGCAGCAAAGAATGTAAGT
>QEAN01000017.1:16588-17118_226
TCTTCTAGTACCTCTTTCTAATATGAAAAAAGGAAAATCTTGGTTCATGCGTTAGGGTGATGAAGTTACCATCCTATCTT
>QEAN01000017.1:5646-6040_210
GTTTTAATGAGTTTCAGTTTCAAATCATGGTCGAATTCAGTACGTTAATTAACTCCTACAGCGTAACCTTAGAATTGGTG
>QEAN01000017.1:6377-9539_620
AATACCGTTTATGTAAGTGATGCATTCTTTCAGCAGGAGATTGTTGTTTTCACTCATGATTCTCATCGCATGATAGATTT
>QEAN01000017.1:6377-9539_992
TCTATTGGAATTATTGGGTTAGTTATCACCATCAGATTCATCATGGCCTTTATCTTCCATTGGTTTACATCTCATGGTAT
>QEAN01000017.1:92989-95379_1677
TGGATACGGACTAATGATTGCTGGTCATTCATTAGGAGGTGAGATACGATTCAGAAAGAAAATCTATATAATCACTCTTT
>QEAN01000018.1:17087-20837_2952
TACATCTGTAGGACTGATAATCAATTTGATGGAAAAGACAGATGTTGATATGGGTCAAACGTTGATAAATTTGGACTGTG
>QEAN01000019.1:23281-24594_248
AAATAAGTTCCGTCTGATTTCAATGGATTGTATCAAACAATGTAAAAAGAGGTATCAGTCAATGATTCGACCAGCATTCC
>QEAN01000019.1:30452-33380_1240
CACAATGTTCATGAGTCGAGATTTGTTGAAGAGTTCTTCATACATTATTGGTGCGATCTGAGAAATTTTAGAGAATGTTG
>QEAN01000019.1:49243-52973_1984
TATTCATTATGTTTATATCACATGATAGGCATACTATGACCATTCGCAATGGGTCAATTATTTTTGGCATGCTGGTCATC
>QEAN01000020.1:13290-14625_252
AGAAGGATGAATACGGTCAGTAATAATGACTCGTAGCAAATTCATTCACATGAGGGAGACGTAAAGAAAAACAAAAAAAC
>QEAN01000020.1:56287-58394_762
AGTCATCCTGATGCCGTCAATTTGAAGAGATTACGATTCTTGGTATGTCAGTCGAAATTTATATAACGTACATTTGTCTT
>QEAN01000020.1:67332-70004_248
CTCTGGTGGTGCGTATTGTATTGTACTATTTTGTATGGTTCCTTAGCTTTACGATTCAAAATGAGGATTATAGTAGAACA
>QEAN01000021.1:28141-28344_123
CCACTAGCTTCTTGTAATGCATCATTAGCTAATATTTCCAGATTGGGACCCTTTGATACACTATACCTATTTCTATACAT
>QEAN01000021.1:2886-7024_3198
CCTAAGCCTTGCCGTAATCTTACTTTGACAATTGCCACCAACACTTTATCCTTTGCATCATCATAATACATTTCTAAATT
>QEAN01000021.1:45691-48016_0
TAGTTTGCTATTTGGGTACTAGATCCAAAAGTCTTTAGTCTCTGGTAATCATCATACCTACATTCCGTTGTTAGTGAATA
>QEAN01000021.1:45691-48016_1250
TCCCAGGCAAGCTAAACTACAAAATATTATTCATTGCAATTGCACGCAAAATTGACATTACTCAAGCAACCAAAACTATC
>QEAN01000021.1:55762-60718_854
CTGAAATTAGCGAATCATCAGTCAGAAAGGATATATTTACAATCAACTCTGGAGTATTAACTAAGCTATTGGCTGCTTTG
>QEAN01000021.1:88651-89958_123
TCCATATTGATTGTTGTTGCTGATATATTTGATTCAATGTTGTCTAATTGTAGTTTGTGAGTATCGCTGATTGCGTCGTC
>QEAN01000022.1:12766-13982_889
ACGAAATGAATAAATCCTCATTATAGGAAGGTGTTGAACAACATAAAAGTTAGGCGTACCTTCCAATTTGGAGATAAGAG
>QEAN01000022.1:17791-19439_917
TAAAATCACCAAATTCATAAGTACCTGAGCAACCATGGGTTTCGAAAAATCTATAAACTTTTCATGTTTATCTTCGGCGC
>QEAN01000022.1:426-3924_1016
TACGATATATATGACATAATAATTCAACTACTCGACAACATACAAAGTACATTTTTAGACCGTCCCATCATCAGTTCCGC
>QEAN01000022.1:426-3924_889
TTCGACGCGATTTGTCCGGCTTCGTGATCAATTATTTAGCCGGTTCATTTACTGAACATTATGATAAAGAACTTTTAAAA
>QEAN01000022.1:45726-47426_1500
AACTACCTTTCCCGCTGTATTGATTCATTACTACTGTCATTTAAGAACACAAAAATGTTTTTGGTGGAATATTCCACGGT
>QEAN01000022.1:59733-65499_4960
TCTTTGAATACGCACATAAAGATACCGCCGAAATTCATCGAAATTACAATCATTCTTGAACATATCTCTGAGCGTCATAT
>QEAN01000022.1:76354-79550_1375
TAGAATTCATATTACCCATAGCATTCACGTTAACCATCATATTCGACACGCCCAAAGTATTATGATTAGTAAGAGAGACT
>QEAN01000023.1:10509-15035_248
ATTTCATCTATCCATCCATTAACATGTGAAATCAAAAACACTCACGAAAATCATAGTGCGAAAACATTCCATCCGTCTTC
>QEAN01000023.1:20713-25076_0
TATTTCCTGTTCCTAAATCAATCATGATATGCTTATTCCTGTAAAAAAACATGACGGTGCATGGATCGTAGAGTTCATAC
>QEAN01000023.1:30096-32101_1806
AAAATTGTACGAGTCAGTACAGTCTAGGAGGCATAAATATGCTGATAAAGTAGTAATCAATGGATATGCAACACATTACC
>QEAN01000023.1:38269-38785_218
CTTTTCAGCATCATTTCTAACACCGTATCCATTCATCCATTCAACAATCCATCATTGAAAGAAAACGATCAGCAATTGAT
>QEAN01000023.1:43089-44284_372
TTTTCCAACATTCTGATCCCAACAGGGGTAATATTTTTATTTCCACTCAAATTTAACCATACTAGTTTCGAGAATGCCTG
>QEAN01000023.1:43089-44284_620
TGACAGATTCAGATCTAATTTGGTGTGATTTGCGCCTATATAGCTTAACTCAAACTTGAATAGAAGTAACACTACATACC
>QEAN01000023.1:58682-63184_615
ATTGAAATTGATTCTTGATTAGTTGGGTGCCAACCTAATGAATATACAATGGTACGACGGTATCATGGAATAGATCACAA
>QEAN01000024.1:16130-18066_1856
TATACTAGTATTACATGTTAACACACCATACAATGAATACTGTTATAGTTGGCCTCCTCCAAGGATTTACCTTTGCTCAA
>QEAN01000024.1:28011-33330_2196
CGTATCAGATTCTTCGTCAGTAGAGTGAATCAATGTGTCTTGTTGTATATCATCATCAATTCCTTGAGATTCATCAACAA
>QEAN01000024.1:28011-33330_610
TGATGAATACAATTTCTATGCTATTATTGCCATTTCTATATAGATGACTGCATGGATTAGGTCTTTGGTGTACCACCTCT
>QEAN01000024.1:47191-48774_1134
TCCCTTGTATAATCTACATACCATGATTATTCTGTGGGGATGTTAATTATTCAAACAAACAGGACAATCGACCAATGAAG
>QEAN01000024.1:70327-74099_2604
TTGGTCGAGGTTTTTTTGAAGGTAAGACTCAGTTCTGGTTTTTTTTTGTACAAGGAGTGATGAATAACTATAATCCTAGG
>QEAN01000025.1:26808-28443_1040
ATAGCGTTATCAGATACATATGGAACTGATGTTTTCTTCAAAGATTTTGATCAAGAACTGACACAAGATTATGACGGCGT
>QEAN01000025.1:33666-34911_0
TAGGTGATGTAGTCTTCAAAGTTTGCATCATTATCGTTTTCGTCAGTGCCAAAATGTTTATCAAAAGCCAATGCAACTTT
>QEAN01000025.1:4075-9589_1116
GTTGGATTTCATGGGAACGGTACTAGTAGATGCTTTTTCACAGAGACATTACGTTGATTTTATCAAGACTGTTACATTTA
>QEAN01000025.1:4075-9589_5084
ATATTCTTTACAAAATCCTGGTCGCTTGCAAAAACTTGCGATACTTTGAGAACAATACTGGTGTGCATAATTGTTTGTCT
>QEAN01000025.1:64080-72917_4758
TCTACATCTTGAAAATCTGTTGGCTGCAGACTGGAGTATTTGAATATTTTGAAAGCAGCTTTGGTCAATATTTTTCGCTT
>QEAN01000025.1:87022-88766_1280
GTAACTGTTTTTGGAAGATATTTTTGAGACCTGTTAGTAATATCATGGATTCCGCAGACTCGTCATTTACTACTATTCGA
>QEAN01000025.1:87022-88766_128
GACGGCACACTTGTAATAGTTAGAAGATTCTTCATTATATAGCCGACAGTTATCAAAAATCTTTTGCACATCAGCAGAAA
>QEAN01000026.1:1-13764_12566
ATAACATGTACAAAAGCAGATCTTCAACTTCTCTAGTGTGTTTATGAAAGCTTTTTGTATACTTTCCGAGTGCATGGATC
>QEAN01000026.1:1-13764_4148
TGAATTTCTCCATATTAAATGATCCATTTAATACATCTATGGCAGAATCTAGATGTAGCTCCTGTCGAACATCTTCTAGG
>QEAN01000026.1:16984-18444_1008
AAGTTACGGTAGTGCATTCCCGATTGATTTGTGTTTCAGTAAATACGATTATTGACTTTCAACAATGTTCAAACAGCGAA
>QEAN01000026.1:38173-41584_2604
GAATCTCAAAAATGATTGCTTTTGACACACGGCACACTGAATTAATCAATCATGTAGGACATTCCGTTGATTTAAAGTTC
>QEAN01000027.1:14792-18085_1600
TATTATACTGAATGTATGCTTACTTATTCGTCATATGTGTGAGTATATGATGAAGGAGGTGTCGCGTGCAGTGTTTTATA
>QEAN01000027.1:33646-34771_786
TCTTTTTCATCAATTTCAATGACCCTGTTAGAACATGTCGATACAGGCAAGTACATTTGTTCCAGCAAGAGTTTTCAATT
>QEAN01000027.1:37445-38040_129
TATATAATTGCGTTAGTGAAACTATTATGAGCTATTAGTTTCAATAGGTTACGAGCCCACACTGCTAAGAAACTCAGGAA
>QEAN01000027.1:44875-59333_7139
CTCAACTCGGTAAGTTCTGTATCACAAAGTCTCCGATCATTTAACATTTAACATTGATGATACTGATGTTTCTCATCGAT
>QEAN01000027.1:79504-80671_121
TATAATCTCAAATGCATCCTTTGAACCGATCAACTACTTACAATTGGAACATTTCGTTCTTTTGTAGACTCAAGCCATAC
>QEAN01000028.1:44149-45422_600
TGGTTTGGTTTCATCCGCAAGTACTGATATTTTCTCATAACATAGTAATCACATGATCACTCCAAAGAATATCGTAGAAC
>QEAN01000028.1:45852-48301_500
CCAAACTTTCTCAATACCATAAAGAATAATGAAATCGTCTTTATTTGTCATAAAGCACGAGAGATCTTCTTGGACCAACC
>QEAN01000028.1:5628-7320_1488
TTTTGACATTACCACATGGTTATCAGCATGATCATTACCTCTTTGATTATAACCACCGCAGATTTATATCAATGGTGGTT
>QEAN01000028.1:65013-67410_516
AAACTGCAATTATTGGAAGTGTTATTTACATTACTGAAGCTATTACGAATGATGGTATGACCATGGTCATTTTCGGTGGT
>QEAN01000029.1:48419-53078_124
ATATATCTTGCTGTCGATTTTCTAACCACCTTTTGAAAATCTTGGATCTAATTCCTTTACTTGATGCCTCTCTATCTCGT
>QEAN01000029.1:78220-80693_252
GTTTTAGGCGTGAGAGACTTTAGCTTGGATATAACAATAGATGCATCTAATAGAGATTCGATATGATGAGTTCTAGTTCA
>QEAN01000030.1:37648-40257_381
ATATTTCTTTGCTAACTCTCCTAATCCATTTCTAGTATACTTTCCACTGTCTTGCACGACACTCAATAAACCTTTTTCCA
>QEAN01000030.1:9900-15125_3198
TTTTAAATCACCATCAAAAGACACCATCTTTTGTCAATCATACAATGAGAAAGAGGGCAATCAAAGACGCATGAATGCTA
>QEAN01000030.1:9900-15125_3567
TGGAGCCCTGTTCAAATCGAACTACAATGGTACAATGTATAACAGTATGGTAAAATATACCAATCGTAATTCGAAAGGAT
>QEAN01000031.1:24778-29005_3416
ATACCACGTATCATCAATTTAAACGGTGCGCGAATACAAATGTCCGTTACTGTACAGATGAAGTTATTTTTATACGATAC
>QEAN01000031.1:30399-35932_4464
AGATCGCATACAAATCATTCATGTAAGCCGATACACCCTTCAATGATGTAATACTGAATCTGACATGTGATATTAAAGAG
>QEAN01000031.1:63158-65453_786
AAGAGTCACCAACATACCCATTGTTAACAAGTCAATTAATCAAATTGGTGCGGTATATGAAGCTGGCAAAAATACTAGTA
>QEAN01000032.1:50982-52431_1369
GAGTTGGTTTTTTTGGTTTGCGCTAGTTCTAACAATGTTGTGTTGACAACTGTAATTAGAAGGAAAAGCCTAGATCATAA
>QEAN01000032.1:55739-57902_1441
TAAAATGTATGGAGTCAAATCTATCCGAAATCTCAATGGCCATTCTATTGATCGATATCATATACATGGAGGAAAGACTG
>QEAN01000032.1:58026-59451_369
TTCATTAATTCTGCCAACGTATCGTCGCGAGTCACTATGTCTACTCTGATATTCCAATGATCTATAACTTTTATCATGAA
>QEAN01000033.1:29801-34888_1353
AATTTGGTGGAAGTTATGAAGTGGAAGAATACTGAAGAATTACAACAGTTTGTTGCGATCGAAAGATCACAAGGAAATCA
>QEAN01000033.1:35411-39066_992
AGTGACTAAAAACCGTTGATGTATTCAATATCAGATAAGTGCGACTGTTCCAAGTGACAAACCCATTAACTACATTGAAT
>QEAN01000033.1:60996-62590_127
TCCATTGGTGAGTCTTGCTAAATCGATTATGTGTCATATTTAGTCTGGTTGACACTGAAAAGATTTAATACTCTCAAGAC
>QEAN01000033.1:60996-62590_635
TTCAAGAAGCATGTAACAAAGGATAAAACCTTGTATTTTTCGCATGGGTTTTCTATAGTTTATCATGACCAGACTGGTGT
>QEAN01000033.1:70035-74489_2750
AATCATTTCACATATCAGATGTTGTGCTAATCAAGGATAAATGGTGGTGGAAAGTAAACTTACACAATGGAAACAACGTC
>QEAN01000034.1:42639-43339_372
AAATATCCAATGCTGTTATCATAATCTTGGGTGGATTTATCTAAATCATTAGTTAAGTCCACCTTGGGAGGGAAAGATTC
>QEAN01000034.1:65661-67596_1488
CATTCATCGTTTCAGCCATTGTGCCTATTATCAAATGCGGTGGATATTAATTAATATTGCTGATGTCATGGACAATACAT
>QEAN01000034.1:71366-72954_1386
TCATTACAATTGTAGATTGAATGTTAAGTAAGTCAGGTGCTTGCGTTACTTGGTCAGAAAATGTTTCGTCTAACCAAATC
>QEAN01000034.1:78937-81792_1524
GCTTGTTCAAAACCAATAGAATAGGCTCGAGTAACATCTATTTCTTCATTTTGTAAATACATGCTAGCAAACTGCCCTAT
>QEAN01000035.1:11509-13598_378
TCAAATCAATAAACAGTGGCAACATCAAAAACATTATACACTATTTTTCCTGCATTCTGGCCGTCAATCCCTTCAATGAT
>QEAN01000035.1:14811-16546_1536
ATTGACTCGTTGATACCAATTTTAGAGAAAAACAACGATGGAAACAAAAATGCGAAGGACCAAAAAAATGCCAATGCTAG
>QEAN01000035.1:22763-27647_2480
CAAACTGTTTACTCAACCTATTACTGTTTTTGTGTCCTACTTACCTGGTCTAGAGCACCATTCGTATTTATAAGATTGAT
>QEAN01000035.1:33930-35925_384
TTTTGGTTATCTTTATCAGACATGATATCGATAGCTGAATCCGGTTTCTTCGACTGTTCTACTTTGACACGTAATGTTTT
>QEAN01000035.1:36423-39124_125
ATGAGTTTCACACCAAACAAAATCAAGAGCATAATGAAACTCACATTATGATTCCTCTTGCGCATATTGTCAATCACATC
>QEAN01000035.1:44637-47661_1968
ATAATCGTGGATTCAAATAATTCTATATCATTCCAAAGCGTACCGAAATTGTTTGGTCAGCCTTTAGTTTGTCTCATGTC
>QEAN01000035.1:44637-47661_2460
GAAGATTTTACCAAGATGACTTCTTGAGGCTGCTCCTAATTCGATTTGTTGTTTGTTCTACTGTATTGTCTATGCATAAT
>QEAN01000035.1:44637-47661_2944
CTGTATATCAGACCGTTGTGAGAAGACAGTTACCTAGCTTTTATACCCATATTTGTATGACTTGTAACCTTGAAAATTGA
>QEAN01000035.1:50830-53095_516
TTGTCAGGATCCAGAATATTTAAAACGTTCTCGGCATACAACTTTTGTGATGCTGTAAAAATAACAACTTCAAACATGGC
>QEAN01000037.1:36965-39875_1736
TAGTATGAACTTGTATTGAAGTATGAACAAGTGAATACATGTGCTCGTTACCATAGCATCCAAGGCGTTTATCAATTCAA
>QEAN01000037.1:55221-60706_1722
TACTGGATAATTTGGCATAGGTTTCCAGTCAAACATACGATCTATTTTGTTTAGAGCTACTATGAATGGTGTTTTCCGTT
>QEAN01000037.1:62483-64618_1548
CACTGTATATTGATGTATATTGAAGCTACGGTGCCTTTGTGTCATTTATTACGTAATCCAAAAATCACCGTACTACTTAC
>QEAN01000037.1:8082-10803_1512
TCCAAAGATTATTTGAAGTAACGATGCATCCGATCATATCTAGTTTCCACTTTGATTATTGCGAAAACATTCATGATGGC
>QEAN01000037.1:8082-10803_756
ATGGTGATGGGTACCTTTGTTATGAAGAGTTTGTCAAGATGTTACGACAACTGTAGACAGCTTGACTTGTTTTTATTATT
>QEAN01000038.1:2595-5785_1125
CAAACCACCTAAAAAGAAGCCATTATTTCAAATCCTCAAGAAATTCATAACGAATCTGAAGCAGAAGGACATTTACGGAT
>QEAN01000038.1:2595-5785_1375
ATAAGAAGAAAGGTTCCACAATGTCATATGCAATTCTGACCACTATCGCTGTAGAGAGATCTGTTATTAGTGACAAATAA
>QEAN01000038.1:39174-46382_1270
CCGGCAATAGAAACAAAATTATCCTTAAAAGTAAAAAGTCCGATCAACTCCCCTCAATTCTTTCTTGCTACAATCTTAGA
>QEAN01000039.1:24157-26518_1143
AATGGCGAACATTGATTTCACGAAAAAGACGGTGTATAATTGGTATTCCATTCAATTCGTTTCCATGCTATTTACAATGG
>QEAN01000039.1:51479-52036_0
TATCTCAGATAAGGATTAAAAGTTGAATCGATAGTATTACGTCGCGCTATGAAGTGATCCCACAGTTGATAAACTTCTTT
>QEAN01000039.1:61061-63133_1125
ACGTACATATTAACAAACGATGAATGAAAAATAATAGAAAACGTTGCCAAGGAATTTGGTATCACCCGCCAAGAACAAGA
>QEAN01000040.1:2666-7742_2928
CAAAAGAGAACAACAAGGTTATCAAATTAGCTTACTCGACTTTTTCCTCTCTTCATCCAATTCCTTTTCTAATCGCTTTG
>QEAN01000040.1:49356-50185_375
CAAAATCATCAGATGACATTGAAGATTGGGATCGTGAGTTCATGAATGTTGATCAAGGAACTTTATTCGAATTGATTCTG
>QEAN01000040.1:69525-71945_124
GAAAAAGTCAGTTTCTCGATAAAGCCTCATCAACTTAGAGCATATAAGAGGAAAAAAGCTCGTTTGAAATACCTTGTTAG
>QEAN01000040.1:72580-76296_2646
AACCAATAAAATTAGCTACCGGAAATGTACTCAAGGTTCAGCATATGTTACATCTATGTAATGATCATCTCGATCCCTTA
>QEAN01000041.1:20780-24498_1512
CTTTAGATTTTCCAACTCGTCTTTCAGTACTTGGTATATCTGTTGTTTGATCTATTGACGTTGCTTCATGATTTAGACTG
>QEAN01000041.1:58959-60200_774
ATGATTTGGATGTTATTGGAAAGGGGGTAACGAAATTAAAGGATATAGCTAATGAGATGAATCAGGTAAGGTAGTGGTAA
>QEAN01000041.1:60446-63042_756
ATTACTTTCTCTTCACGCCACTATTGCCAAGGTACTGAAATTCTTCTTCTTCTTTAATTTTGTTTCGTGACGTTTCTTTC
>QEAN01000042.1:12501-14354_1773
TTTGGCCACGATATATTCAGACCATTATCGTATATGTCTTTGATGAGATAAATCGCATGGGTGAAGATGATTTGTTCTAA
>QEAN01000042.1:25949-29073_1651
AAAATGTGTGGTTTGAACTCAGCGATGTCAGAGAATAGTAATGCGACTATGTGTTAAATCTTTACTTAGCAGAATGTCAA
>QEAN01000042.1:73275-78184_3472
TTGAATCATATAATACGCAAATTGAAGCGACCCAAAAGTCCATCGAGGACAATATCGTCAAACAGCAAAATTTGAAAGAA
>QEAN01000043.1:22679-32772_1599
ATTCTGAAGAGATATGACGGTCGATTCAAGGATATTTTCCAGGAGATTTACGAGAAAGATTTCAAAAATAAGTTCCAAGC
>QEAN01000043.1:22679-32772_7872
AAAAATCATCAAAGATCTCGACAGGTAGACCTGCAAATCAAGCTGGATTTGATGAACAAAGATACTGTCAAAGCAAATTA
>QEAN01000043.1:33819-36867_2232
TCTGATCTTATGGTATCTGATGACGAAGAATTAGCAATGGGTTCAAATGATAAACGTAATGAAACTTTTGGCACAGATAG
>QEAN01000043.1:37846-41768_2356
CGCCAAAGAGAATATAAATCAAAAAGAGGAAGTATCGTCAAAGGATGTTGTCATTTGGCAACAATCTTTGCTAATGAAAC
>QEAN01000043.1:60098-62801_2623
AACGACGTGCTCAAAATACCGCAATGTTGATACAGCAATATAAGCAAACAGAATGTTATGATTTGGCAAGGATAATATAG
>QEAN01000045.1:1-4155_1240
AATCCAAAGTTGGTGTCATATGATGGATCAAAGAATTCTAATTGTTTTGATTTCAGCAACAATGGTAGGTAGTTTGTGCG
>QEAN01000045.1:35543-39037_1143
TCCTGGTTAGTTTTGTATCTTGACATTGATGGACAATATATATTTCTTCAACAATAGCAATGGAACGGTACAGATCTGGA
>QEAN01000045.1:50221-51449_512
AATCACAGCCTCGAATCGAGATGAAATAATTGCAGAAGCTAGACAAAAGCAAATCGAAATTATTGGGATGATTAAATGCA
>QEAN01000045.1:8105-19674_2178
GCAACTGATCTCTTTGAACTGCTGTCAACTTCCCCATGAAATCAATTGTATCACTATAAACATTCATGTACTTGTATAAC
>QEAN01000046.1:38156-40490_1764
GGATGTCAAAATGTGACAATCTGTTTGTAATTTCCGCTGCTTTGATAAGAGTCTCTTGTATATTAATATACTGTAGTCCC
>QEAN01000046.1:38156-40490_882
CTTTACAGTGTTTATGACATAGTTTGAGATCATCTTTAAGGAAGACACTGTGATCAACATCAAAGGATCCAGTGAAGAAT
>QEAN01000046.1:44223-50288_1230
TAATAATACTAGATCTATGACATGACGCATCGACTTCTACATACAAGACAAGGAATTTTTACATATCCGGATACCTCACT
>QEAN01000046.1:52097-54395_980
CTAGCGCTGGTGTTGTTATATTATTATTATTATTATTATTGTTCCAATCCCAACTGAAAGCTGTATGAAGAAGGTGTCGG
>QEAN01000047.1:10338-17988_7257
GAGTAGAGCATCTATTTACGAATTGATTTGAGTAGCTGGTCAGTTATTGTAATGGAATACTACTTTAACGCTCCATCTTT
>QEAN01000047.1:32635-35496_508
AGGTAAAGCTATTCACCGTGTAACACTACCTAGCCTCTTAATAATAATGACATAGAAATCCAGTCAATGAATGAAACCAT
>QEAN01000047.1:56939-58192_0
TGCAACTTTCTACTGTATGATCTGATGCTGAAAGTATTACAGTTCTGTTCAACTTAGCAAAACCTATAGCTGGAAACATA
>QEAN01000048.1:22819-27068_0
TACGATTGATGTTGTACAACAAGTGAAACTTTCATACTAACCAGCCTGGTATGTATAACTGCAGTATTCTCAAATACGAA
>QEAN01000048.1:32965-34718_645
AACCTCAATTGGATAACATGATTACAAAATATAGCCTATTTACCAAATCAACGAAGCCAACGTCAGATCTGACGTTAACT
>QEAN01000048.1:48120-52814_250
GTAGCGCATAAAATCCACAATTTGTTGCTCCTTTTATAGCATTTCATTAGCTTTATTAAATTGGCTAGAGGGTCAACCAT
>QEAN01000048.1:5603-12848_2074
AGAAAGAAATAATGCTGACCTCATCTGATAATGCCTTGGGTCAATTCTTCCTCAACATTTTAACTTTCATGATTCTCTAC
>QEAN01000048.1:5603-12848_4026
TGACTCAGTTATGGTTTGCCTTTGATAATGGTTTCTCTGGTCAAGTAAGTCTGTTCAAGTTCTTTTTTGTATACTTTTGC
>QEAN01000048.1:70307-73343_1240
ATACTATTTTTCCAAAGGTTAGTGATAGTGGCAGATAGACAATGGACACTTACGTCTCAGCATTTTCAACAAAATTTCGA
>QEAN01000049.1:19342-25611_5734
AATCAATACTCAACATTACATACACAGATTTCCTCTTCCTGATAGCACCAATATCGGGTTCAAAAAAAACCTTTGGTTTC
>QEAN01000049.1:26215-28254_393
CTTTTTGAATGATATTTTAGTCTGAATCAATAGCTTTGACTTATTCTGTGCAACGTACTTGAAATATGGTGCCCAGAGTC
>QEAN01000050.1:12095-14744_2322
ATGTTAGAGATGTCCCTGATATCAAATTTACGTTCATGTAGCTAATCAATTTTGTTTGAAGTTCGACTACAGCTAGGAAC
>QEAN01000050.1:70136-71633_129
TTGATGTTTGATTCGACTGAACTGATGCATTACCATCATCCACTGTAGCATTGAAACTTCAAGTTACAGAAGTATTACAT
>QEAN01000051.1:62188-65878_750
TTGCTGTAGAACTTTTGAAAAAGTTCAAACGTCTTGACCAACTATGGGTAATATCTTTAGTTGGCGAATCTCTCTTTCAA
>QEAN01000051.1:68879-69832_873
TGTTTAGATGACCTCGATCGTGGATTTGGAAGTAATTTTTGATAGTTTTGGATTGGACTTGTGTTATTGCTTACAAGTGA
>QEAN01000051.1:70475-71950_254
ATGAACAAGTTACACACCTACATGGTCAACGAAATCTCACTACCTTAATCATTCATATAGCTGGCTCAATCAAAAATGAA
>QEAN01000051.1:72328-73911_126
TCGATTTGAAGATAACATATTATCAAGTATATAACAACTTTATTCAATAGACTCCGCCGACAGATGCAGCAATGCAAGGT
>QEAN01000052.1:25350-28376_2706
CCGATAATTCGCCTGATGAAAATTGCAAGTACCTCGTTGTTTCTATGTCGGTTCATTTGTTAACTTTATTCTTCTTCAAA
>QEAN01000052.1:28653-32340_1500
TACTCAAGAGATCAAGATACAAACCTGTTCAGATTGTCAGGCTAAAAATTCCATGAAGATTTTTACAGAACAGGTGAGAT
>QEAN01000052.1:65853-66908_0
TATGCATCAGTATTTTTTAATTCACCAGAGTCGACGATGATGACATTCTCTTTAGGTTTGTCCTGTTGAATTAGTGAATG
>QEAN01000053.1:32987-36337_1890
ATACGGTGTCACAATATGATGTGTGACTCCATATATGATTAACATCCTGTACTTACTGTAATGGCAACTTGAAAGATACA
>QEAN01000053.1:41140-43146_1926
TTACTCACGACGAAATGCAGAAGCTATATAATGATATCAATCAAATACCCGAGTCGATTTGGGTTAGAATTGTTTACTAG
>QEAN01000053.1:65539-67188_0
TGCATACTTCATATCAGCAATCGGTAACATTGTAAGGAGGGAAATTTTGACTGATTACTTTATATACCGTCTAAGTGATC
>QEAN01000053.1:7067-8897_1625
ATGCTGGTAGACAATTTACTAACATTATAATAGTAGGTATTGTGGTATGCTGGTTAATATGAGGTGGTAACACTATGTCC
>QEAN01000053.1:71578-72509_122
AGCATTATGATCGCCCAGTTTGTACTCTGGGTAGTATTCCAACGCCTATATTATCATTAATTCCGTAAGTTTAACATATA
>QEAN01000054.1:2019-4934_1116
CTGCATCTTTTCTACCCAATCGTTTTCATCAAATAAGGCACCTTTTGTGAACAATCTTTTCATCTTGATCAAGAATGGAT
>QEAN01000054.1:2019-4934_248
AGTCACGTGTTTAATATTAATACTTGCATTGGCAATCATGTGCATCTTTGGAAAAGTCCTTTCAGCACCAACATCAAAAT
>QEAN01000054.1:39316-41717_129
AACAATTTCAAGTGTTCTCGAGCTTCGTCTATTATGTTGTTGTAGACTGAGCTGATAAGAATATCAAGCAATAAAGGAAG
>QEAN01000054.1:65045-67067_1170
ATACGTAGCTAAATACACATAAACTCAAAGCCAAACTGATATATTGCATGGAATCCTTCTAATAGGGTGATCAGTTTGTC
>QEAN01000055.1:20062-22677_1778
AGGAGCTAGTTAGGATGAAAGTCTGAAACCTGCAAAAAAAAGAATGACGTACAGAAGTTATTACATTGAACAGATGATCA
>QEAN01000055.1:27197-30621_1116
CTATACAGTATTTTTAAACCATGATACATAACGACTGATTACGCAACTCTGATCTGATTTCGTTTTTAGCTCCGCCATTT
>QEAN01000055.1:2910-4083_732
ACAGCAGCAATGATAGGTTTTCGAATCTTTGTGATTCCAGTCCAATCAGCAATAAAATTATTGACATAGATATCTGGGAA
>QEAN01000055.1:62973-66094_2032
ATGATATTGGCAGTAGTAGGATTGTCAGATCTAGCGATTCATTAATACCACTAGCATTGCCACAATTAGTATCAATCAAT
>QEAN01000056.1:26598-30790_625
CCTACGCCGCCTCTTTCATTGATAATATTTTATAATCTACGTTGGACCAAGTATTCTGACTTAAATATTAAGCACAGATC
>QEAN01000056.1:46790-50454_2232
ACCTTCAGCAATCAGGGCCTTCCTATTTACATCGTAGTTGAACATATTCATATTGTAATATATGGCCTTTTCCTTTTTGA
>QEAN01000056.1:69209-70292_0
TATTGTTTTTCGGATAGTAAAGCACAAATCAAACCACACATTTTAGCTACAGCTTCTCTAACAGCAACACCATTGTCTAT
>QEAN01000057.1:1872-7995_4960
AAATTGTAGATCTACGAGAAGAGAGTGTATTTAGTGTTGAAGTGGATGTATGGTCCATTTCGGTTAACTGACTAGAATAT
>QEAN01000057.1:25390-31042_3968
GTTGATGAGATTAGAGTATGTTGACAATGCCTCATGTTTGTCACGTTATCATCTCATGTCAGAACATAAACCATTTAGAA
>QEAN01000058.1:10614-13655_0
TGTATGTATGCGTGTATGGATATATGGATACATCATATAATAATGATATGATATCTTCCTTAAACGCTCATTCTCCCCGG
>QEAN01000058.1:13872-21512_4026
CAAGAGTTGAATGAGGTCAAAGTCACTTTTAAAGAGTATGATTGCAGATGAAGGAAAATTACAGTTCAAGAACATTCGCT
>QEAN01000058.1:32622-38871_2480
AAATGGTTTACATACATGCAATACTTTAGTTTTTCAAGTACCTCTATCGCAAACCATTAATTGATCTGGCGCAGCTCAAT
>QEAN01000058.1:59052-63240_3250
ACAGGCTCATTACAGAAAGACTATATGAATTTGTTTTGATTATGAATGAGATTTTGTTTAGCACCTCACAACGAGGCCAT
>QEAN01000059.1:15316-20027_4026
CAGGCTAATGACTTGGAGTGATACATACGCATTAAACAGTGATAATAAATGCTCCAAGAAATTCATGAACCTAAGATTTC
>QEAN01000059.1:51340-55259_3720
ATATATGTCAGTTATTTTAAACACCTCATGTCGATGATTACTGCATCGGATCACACCAAAAAGCCAAAAAAGAATGACGT
>QEAN01000059.1:63371-66998_369
AACAGCTGTTTCTCCCAATCATTCTTCTTCATCTCCTTTATCCAATACTCGTACTCCTCATGACTAGCAATAAATAAAAT
>QEAN01000060.1:60784-62688_262
CCAGCACATAATCGTGAATCAAGTATATTCTCCGAATTGGATTTGCATCTCATTTCATTTATGATGATCGTAATCTACAC
>QEAN01000061.1:1-2719_630
ATATTGTTAAGCTTTTTGGACACTGGACAACGTCCAGAGTATCTTTTACCCCGAAAAGACTTATTATTACGTTCAATACT
>QEAN01000062.1:14429-15946_1048
TTCGTTCTTTTCCTTCCTCTGTGATGATTGTTCCACAATATATAACTAGACCGTTTGGCGGTACTCTATTATATAGTTTT
>QEAN01000062.1:23415-25252_630
AGAGAGTTGATCAAGGCCAAGTTATTCAATGTAATGTCATTATAATAATTCTTGATTTCCGCAAACGCCTTTTCATGTCC
>QEAN01000063.1:62455-65259_1488
AAATCATCCCATGGAAATCGGTCCACCACCTAATTTTGCTATTAACTCTATAGCGAGTAACAGGAAAATTGATTTCATAA
>QEAN01000063.1:7968-12920_4872
TTTTGGTGTGTTGTCGTGGTAGTATTGAGTATTTGAAAAATAGGACTAAAAAGCATTCATATATGTAGAGCAACCCGTGA
>QEAN01000064.1:11202-14129_1860
CGAGGTTGATGACATCAATCTTTTTTTCCGTTACACCATGGAAGAGCCCGCCTTTTTCATTAATATAAACAATTTTCAAT
>QEAN01000064.1:14294-15459_726
TTACTATTCAGGCATGTTCCTTTTTCGACACGTTAAACTTTAACTTATGATTACACCTAACCATAGCATATGCCGATTCA
>QEAN01000064.1:49816-53165_2520
TCTGAGCAAGTTTTATAAACACGTATCAGAGGATAAAAAAGACATTCGACAAGGAACGTGGTCTAATAAAGAAATCGAAG
>QEAN01000065.1:21945-23407_630
TTTCTGTTACTCCATTCATGAGTTCATTATGTCTCTTTTTACTCTGATCTTTGTTGGCTTTTATGGAACTCACTTCCGTT
>QEAN01000065.1:21945-23407_882
TATGGAATCTCCAAACTCTCGAACATTCTGTTCACAATGTCTCTAGATGAGAAGTTGAAAGATCAAAAAGTATACGTCAA
>QEAN01000065.1:2208-9048_6273
CTGAAATGTCAAAGAGGTACGATGATTGGCGGTGTATGATAGAACTAGCCAAATATTTTTAATCTTGACAATCATAATCC
>QEAN01000065.1:65123-66698_0
TAATAATTTAAATCAAAATTTATACCGAGGCGCACAGCTAACGTCTTCCAGATCACTAAATTGTAGCTCCAACCTAGATT
>QEAN01000066.1:11466-18620_3294
GAATGTGCATAAGTATTTGGAGATCTGGCATTGTTTGATCATCAAATATCGGACGCATAGGGTTTTGAAGTTTATGATAT
>QEAN01000066.1:11466-18620_6466
TAGAAATGGAAGAATGGAGAGATAAAATGATTTCATACCAAGATTTAGTTCATGAACTTCCGTCAGCCAATTTCGCAACA
>QEAN01000066.1:47430-50902_1008
ATGTTGTACATGATCCAAGAGTTAAAGCATTGGAGGGTGAAGTCTCCAATAACTCTTGGGTTTATATTACAAAACAAACA
>QEAN01000067.1:11855-17563_1107
CAACAACACAACAACAACAACAACAACAACAATTCGAATCCTTTCATGTAACTTACAAAGTGGCTAGATTTTTACCAGTC
>QEAN01000067.1:11855-17563_4674
CGTCTCTTCTATCGTTTAATCGTGAATGATTTAGGACACACTGACACGTCATAGTTAAATGTTTATATAGTCTTACAGTC
>QEAN01000067.1:4628-9249_1500
GGAAAGAGTCTGGGCATGTATTGGAATATGTTTGTGCGCATAGAGAAACAAAAATAACATATGCATACCATATTAGAGAA
>QEAN01000067.1:47991-50889_1419
TCGAGAGTAGAAAACCTTTCTAGCAATTATATCCCAAAATTTCCATCCTTTCATAGTCACAAAAGGTGAAGGATCATAAC
>QEAN01000069.1:13492-14928_1240
TAGAGGATTGTCGCTTGTAATACGACAATAGCGATAACTCTCTTCATCATGTTCGGCTTCATGATTCTAAATCATATAAT
>QEAN01000069.1:23564-27744_1750
AGCATAATTACCTAGTTGGTAAAAACGGTATGAGCGTCATTATTAAAACAGTTGCAAATATTGGTGCTACCAATACCTAC
>QEAN01000069.1:2557-4849_1179
GCAAACTATCGATTGTTCTCTCTTTTTTCGTTTTGAAAACCTCTCGTTGAGCGAGCATATTTTCAATGATAACAACCATA
>QEAN01000069.1:2557-4849_786
ATTAAATAGTGAAAAGTAAATTGGCGCTTGTGACGAAAATTCACTTTACCATGGGTTGATGATTGATGATGCAGTTTGAC
>QEAN01000069.1:45431-47090_924
ATTGCAAACAACGAGTTCGATATGGAAGAATACTATAATGTCGACCCAAGAATCATACTACAAAAAAGCTATGATGCTGT
>QEAN01000069.1:49938-54323_4059
CCCAGCTTACTTCCTTATTTGATTTTTATATTCGAGTTGTTCTTGTCAGAAATGTTTAATGACTGGGAGGTTGAGTTTGA
>QEAN01000069.1:63700-65299_0
TAATAACGATTGGTTCCTACTTCAAATTGAACTACCAAAAATTTCACTTCAGTCATTACCACGATAATCAGTCCTCACCA
>QEAN01000070.1:11372-27298_11374
CATGTAATATTACCAGTGCTTGCGTCATGACTACTACCTAGGATATTACATTCAAGGTACTTGTCAAATAGTCGATTATA
>QEAN01000070.1:11372-27298_12342
CTTGCTATCATGTTTAATCCAGCTTCTGGCGCCTAAAACATCATGCGATTGTTATAAGCATTCGTGATAAATAAAACAAT
>QEAN01000070.1:11372-27298_14883
TAGATTTGCAGACGACCGTATCTACAATATCCGGTATAGATATATAAGATTTTTCTAAAGTATCGATATGCTCCTCCACA
>QEAN01000070.1:11372-27298_4356
CTAATGTTGTCATTCACTAGGGTAGATAATAACTGATAGTATCGATGGAGATTCTTCAGCAGATTTACTTTGGGATTGAT
>QEAN01000070.1:11372-27298_5687
AATCCATGCTTCATGTATAATATAGCTTGGCAAATCGGCTGAAGTAAATCCTTGTACATTGTATAGCTGTTTTCGAGTTT
>QEAN01000070.1:56938-58692_0
TAACCATAGATCTTCTTCAAACTTTCAAGTCTCCTACACATACATGAGAAAGTGGTCAAAACTTGATGCACAAAGAACAT
>QEAN01000071.1:14808-17404_1638
AACACTGTACTTCCATGAACTCACACTGGAAGAACAGTATTGATAGTAATAAAATGAGAGATGTGTCATAAAAGTGAACC
>QEAN01000071.1:17437-23392_1353
AATATACGTAATACACATAATACACGTCATAACGAATGCCGTACAACCACAGTATCGATATGTACCTATGCAGAATATGT
>QEAN01000071.1:43395-51755_8174
AATACAGTAAACCGCGTATAGTGAGGGATAGATGGTTGTTCGGTCTACTTTATTAACGATAGTATACTCTAATCTTTGTA
>QEAN01000071.1:55971-57780_1240
AGATATGAATGTGTCGCTTCCGTGTTGTACTCGTGTCATAGTTTATATTTTACATCAAGAATCAACATTAACTTCCGACA
>QEAN01000072.1:25174-26673_0
TATGTGTACTTCAGACTACCATTTACAGGCATTGTGGTATTGTTTTGTAACATATCATTGGCAGTAATTAAAGTCGGGTT
>QEAN01000072.1:58717-59817_0
CAAACAGATAATCCCAAAAACTCAAACACAAACACCCTAAATATTAATGCCAAATCCTTGATCACGTTCAAATCTAACGC
>QEAN01000072.1:61418-63007_126
TGTTACTACTAAATCAATGCATATTGAGGCCTAAATGGCGTAAATTGTAGACTGTCCATGCCATAAATATTGTCATGTGT
>QEAN01000073.1:12102-13754_1179
TTTACCGAGTCGATGTGTTTTTCTCGCATGCTGCAGACTGTTTTCTTTGTTGAGAATTTTTTTTTTTATACTGATGTCAG
>QEAN01000073.1:35748-40279_3720
ATGAAAAAGATTTTGCCGGTTTATTTAGCTTTGAATATTGTACCTCTTGCTTTGTTGAGGATGCCAGACTTTGTCAAAAG
>QEAN01000073.1:3873-5770_1560
TTGCTTTGTTATGATGATGCGAGAATAAGAATGTAGCTCTAGCGTTAGCCTATTCCTCATTACCAAGCAAATATATTGTA
>QEAN01000073.1:41148-43580_1984
TCCGAGTCAGTAATAAATAGTTCCACAGCAAGATACCCTACCTTGAAAAGGGTTTGAAATCATTTCAAAACATTGAATGA
>QEAN01000073.1:41148-43580_620
ACTTGTTATAGGTTCAGTCAATCTCGGTCGACATATTTTATCATCTACGACTATGAACACGTCTAAAAATGTACTGATTC
>QEAN01000073.1:48964-52697_1638
ACACCAATCGACATGTTTCCTTTCATCTAGAATGCTATTATAATAAGCACACTATCACTAACAATCATCACGAAAAGGCA
>QEAN01000073.1:8755-10419_1320
CACTCCTGTTAAATGTGATTGATGGAAAGATTGTCAATTGAATGTAATACAACATGAAGAGGACAACATCCATCCACAAT
>QEAN01000074.1:20063-24419_2583
ATTGCAATTTCCTGAAAGATGTGGACTAATTGATTTCTTGAAATATCTTAGAGTAACAGAGTAGATTGCCTACCGTGTCT
>QEAN01000074.1:24681-31800_2318
TGGATGTCCTCAATTCACCGTTACATATAAATATTTGCCGAGATACAAGACGTTTCCATTCAAGATTGAGCAAAAATCTA
>QEAN01000074.1:24681-31800_5368
GAAAATATTGAGAAAAATTTGTACTTCTCGCTCAAGGATGTGGAAAAGGACATAATGCTGGTGTTTCGAAGTAAGTTAAC
>QEAN01000074.1:48537-52142_126
AAAGTAAACATCGTCCGTGATTTATCTATAAACGTTATCGTGTGTGCATCATTTGATAACACTATCTTGCTGTGGTCAAA
>QEAN01000074.1:9805-12514_1260
TTTAACTTGAACTTGAATTATAGAAAATGAACCCGCATACGGAGGAGCTGAATGTCCAAGATAACAATGTCGAAAAACTA
>QEAN01000075.1:26416-28606_2020
GTGTATGAATGTGGTTTTAATTTTATAGATATCTTTATAGATACGACTAGCCTGTTAGCTTGTTTGGCGTCTTGCTTGCT
>QEAN01000076.1:11470-14779_500
TATTGCGATATTTCCTGTATTTTCAATCAAAAAAACTGAGTGCGAGTCTCCCACAAAAGCACTTGAAGTTTCAATTCGAA
>QEAN01000076.1:2020-5537_1968
TGACATGCGTTTGATGCATTACATTCTATTTGATATGCCTCATGTCAGATAAGAAAATGATGCAAAACTTGACACGTCAT
>QEAN01000076.1:2020-5537_2214
ACAAAGACGATATTAGCTGGATACAACTTGACTCACGGAATAAATTCTGTTTGAAAAACAAGTGTGAGAAATCCTCTTCA
>QEAN01000076.1:30769-32501_256
AAATACCATGGAAAATGAGTCTGAAGTAAATGAGAATTTCAACATACCTTGTGGTGCATTATTCTGATAACCAACACGAG
>QEAN01000076.1:32534-35631_1638
ATTTACACCATTCAAAGCCATCACCCATTCAACTAAAAGATTTGATATGTGGATGGCTCATAGTAATAAGTCGTTTAAGG
>QEAN01000076.1:32534-35631_1890
GATACATGGTCTAGAAATTGTTGAAGATCAGATAATCTTTCAGCCACAGGAAATTCAAGATGTCGATATAGCTAATGATG
>QEAN01000076.1:51055-53972_2480
TATAGTAACGAGATCTTCAATAGAAGAGGTAAATAATCTAATTAGCTTAAGCGGTGGGCTCTCAAAGTATCAGATAGTTG
>QEAN01000076.1:51055-53972_2604
TTGCGGTATTGGAAACTATCAGATGTATTACATGAGAAGTACCATTTTAAAAGGGATGAAGCTGGAATGATAGCAGATTT
>QEAN01000077.1:1780-4136_508
TCAAGTTGACAAAAGATGGGAAGGTGCTGTTGAATGAGATGGTAATAATAGATTCATCAATGAAAATAGTACTACACTGC
>QEAN01000077.1:23736-28267_1984
CTTTGGATCTGCTCTCTGAGTTAATAAAGAATATAATTCTTCTTTCCTGTTTCCTGATTCTAGTACTGCAACTGTATCCA
>QEAN01000077.1:28449-32502_3500
GTGATAAAAGGGTTGTTTGTAGCACAAAATCTTGCAATGATGTTCAAGAATGCTACTTCACCAAACAAAGATATTGCTAG
>QEAN01000078.1:24322-25966_1310
CTAATATGTCCCGTCTTGTATGATATATAATGCCATTGTTGCAATCGTTCCTTGAGTCAAAGATGGATAATAAGTGAGTT
>QEAN01000078.1:34191-34858_472
TTGATGTCACCAGCCACCAAGAAAGTTGAAGAAAAACGAAACAAATACCTATTATCAAAGTACGTTCAAATTAATGGCAG
>QEAN01000078.1:39906-43271_1016
ATTTTGTCGTTGGTCGTCTTCCTATAATACAAAAAAAGTATTGCGAGGTAGGCAAATCCCTGAAAAGAAAGAAACATTCA
>QEAN01000078.1:54095-56934_1524
CGTAGATTCGTTACATATGTGTTTGTTCTTTTTATTGTAACTGTCAATGTATCTGACGTGTGTCTAAGCACTCAACATTC
>QEAN01000079.1:21669-25017_1386
GATCCTATCAAAACTAATCAACGACTCTGTCCCCAACACTATTGATGAACGTGTATTGAATATTGGCAAGAAATTGAATA
>QEAN01000079.1:21669-25017_2772
TGTTGATTATCAATTGGTTAGTGATGGTATCTCTGGTACGTTTCTCTCAATGTCAAAGAATGCTTTTTTTACGTCTTCTG
>QEAN01000079.1:27909-33129_4059
GGGCACAAGTCACATATGATGCTTACCTTATTGACCAAATAGTACAATTATGATATAGCGAGCATAAATGGCAGAATAAT
>QEAN01000079.1:43970-46927_1764
TGCAATTGAGTTTGCTTTTCTTCATATTTGTCGAGGTTGTCATTATTGACTGATAGGAGTAATTGTAGATGTTGAAGGTG
>QEAN01000080.1:2298-10193_2214
GCAGCATATAAACATTTACGCTTCAATAAAGAATACAATAAACAAAACACACATTGGCCATAGAAGTTTGCTGGGCCTTT
>QEAN01000080.1:2298-10193_5781
GTTTTACCCTTTCTAGTTCTTGATCAAGATTTGGTTGAGGCGAGTTCACCATTACTTTTTTCATTTTTTCCAATGTCTCA
>QEAN01000080.1:27066-29317_1280
ACTTCCACATAATATCATTGAACATGTGAATGGCAGCAGTAGATAAACCCAGAAGTATACATAAAAATTGGATAACGCGT
>QEAN01000080.1:29536-32593_625
AGCACTTCAGATCCAGTAATTATGTCAAAGACTTTGACTGCTGAATTCTGATATGCAACTATCAACCTTGTTAGATTAGA
>QEAN01000080.1:42746-46144_0
TGACCGACCGCCACAGCCACCCGCAGAATAATATTGATAATATTGATGTTAATACTAATACTAATACTCGTAATAATAAC
>QEAN01000080.1:52786-54491_0
TGTCATTCAAGAACTTTGGATATGGAGGAAGTATCACTAGTAGTGGGACCCAAAATCAACCACTTATATTCTTTATACAT
>QEAN01000081.1:15862-21183_1586
ATATAGAGAAAGCTTAATACGTACAACTCTAAGTTGGTTGTTCACTCTGTTTGCCTCTTCAATTTTGGATAAGATCTTCC
>QEAN01000081.1:15862-21183_3050
AAATTACGACAAAGATGTATAACGTCACTGATAAATATAAGCTTACGTTCGGCAAAGCCGGTACTTAAGAACTGATCTTT
>QEAN01000082.1:11881-15262_1107
TAGAAAACACATGGATTAGTGCAAAACGATTCCTTCAAGGTTTCAAAACACAAACGGAGTATCTAACATTGGATTTGAAG
>QEAN01000082.1:2781-6313_2976
AAAGGAGGTACTTCAAAATTGTTTAGTTTAACGGAGGTCAACGGAAACACATACCCGACTGATAAAAAGATACATTTGTT
>QEAN01000083.1:21261-22616_0
TACCAATTAAAATCATGTTGTGGCAATGTTGTATGCTGGTAATAGTACATGTTTGTGAAAGCATCATATGAGGGTGGATA
>QEAN01000083.1:4245-4992_667
ACTATGGTGTTCCTTGACATACACACAGACAAGTACTCTGGAGAAACTAAGAAGATAAAGATGATATGATAGATGCATAA
>QEAN01000083.1:42513-44832_125
TCCTACAATTGGAACGAAGTTATTCATTTTGATCACGCATAATACTCCTAAACGCTACAGAAAGTACCTCTGTTCATATT
>QEAN01000083.1:51080-57156_1722
AAAAGCAACTATTCGATCAAACATGAATTGTAACTCAATCCATAGCCGATCGAATGTCCAATCACTCATTTTTCGTAGAA
>QEAN01000083.1:51080-57156_3936
AAATCGATTATGTATGGCCGGCCCTTCCAAATCACCTCTAGATATTAACCTTTGTATATAGGTATCTAAAGAGAACAAAT
>QEAN01000084.1:10839-13931_1260
ATTTCAAAGAGATTCACTAGCATCTTGCATAGTTTGTCCCATACGTCATCATTCAATTGCTGGACATTGTTTTCAATGAA
>QEAN01000084.1:14762-21585_4059
TATCATATCCATTTCATCTACAAAGGAGTGCATGATGGCAATATTCTCTTCATCCCTAGTATGGCAAATATGATGAGAAA
>QEAN01000084.1:1862-6423_4000
AAGCAGCGCCTGCGTGAACCAAAGTATTTATCAAAAATTGAAACATTTTATTCACCATCAACAATAGAGAAGAGGAAATC
>QEAN01000084.1:1862-6423_625
CTATCTTTTATGTTCCAGAAAAAAAAGTTCCTGTACAACCACGAAATGAACAAATTCATAAAGCTGGATTTCCCCTCAAG
>QEAN01000084.1:43084-49043_4182
ATCGTATATGAATCGAATTAAATGCAGTGTTAAAACCTGGTATCATATTAGGCGTGTGCATTGTTATTGTGCCTGTATTC
>QEAN01000084.1:55422-59824_3720
AGATATATGTATTTTTGTGTGAGGAGTGGACATACATTGAATCCTTCATAATTCCTCATGTGAATCTGCAGTAGCGAATA
>QEAN01000085.1:16040-19621_1260
TTGGCGACAATTAAGATCATCATGACCTTTACGGTATTTCTGCTGCGAGTAAAACAAGTTTAGTATTGTATAGAAAAGCA
>QEAN01000085.1:16040-19621_2898
TGGCTATTTCTAGTATTACTACTATGACCATTATAATTATCATCTTTTTGATGGTCGTACAGATGATGTGTCAGGTGGTG
>QEAN01000085.1:26211-27600_1309
TGGTCAAGATTTTGGATGAGATCAAGGATTTGTTTGAGCAGAGGAAAGTCAAGTTGACGATTAATTATGAAATAGAGTGA
>QEAN01000086.1:13777-18585_3250
AATCTAAGTGACAGCTTTAGATTCTTTTCTACTTTACCTTTCCATTATATCGATATGCAGATGGTCGTACTATCGGTAGA
>QEAN01000086.1:13777-18585_4125
AAACTGGTTGATATTTATATGCATTTGTCACATCGAAAAGAGTTTGTGATTGCCGTTAGCAAAGATGCCAGATCATACAA
>QEAN01000086.1:31006-35505_1722
ATCCACATATCCAAACATTGAGATATGAGACCTTGCTTCTGGTATAGCAGACTCAAAGCATGATATCTCTATATTATTAG
>QEAN01000086.1:3997-7685_1875
CCAATCTATCGAATAAAGGACTTGACGTATATAGATACTGAAGATGTAATACTTCTGCGAATAGTTCGCAGGTTTTAAGT
>QEAN01000087.1:6082-8939_2032
TCTACTATATGATATTGTTGGTATTGAAGTTGGTTGTAGTTTTGGTACAGAAATGGGTTTGTCTGATTCAAGTTTGCCTG
>QEAN01000088.1:33623-34967_635
AACAAAGGTTACAATACAGTTTTCCTTCATTCTCTGTACAATTTTCGGATGATAATTCTTGTTTGCATCGGACACATGTG
>QEAN01000088.1:45137-49696_3375
GTCGTGAATGCGTCACCATGTGTTACATTCTTATTCGTCAAGCCTTATAATGCATATATTAATAGACTAATTGCACATGA
>QEAN01000089.1:4766-8458_2250
CCGCATATGAATTATATGATATTTATCATCTGCATCCTGTTATATTGAAGTGGCCAGGGTCAACAAATTATCCTGCAAAA
>QEAN01000089.1:56417-59761_2142
TTGATACCCTTGAGCTGCTCCATCAAGTAATACTCTTGCTGCTTTCTTGTAATCTTTTTTTCTACTTCTTGAGAAATTTC
>QEAN01000089.1:8624-13171_3500
GATTCACTATTCTAAACTCAGATATCACAACAATAACTATATATTATCCAATCCCGTGGCTGACTTCAATTCTCTACGGT
>QEAN01000090.1:29633-30520_232
ATTTCATCCAATGGAGCTTCCTTTGTAGGTGCACCACTTCCTTTCTATTATACATTGAGTTGCAGAACAGATATATATTA
>QEAN01000090.1:43256-44796_610
AAATAGTACAATTCTACAGGGCATAATGATCCTGACGAAATTTTTGGAATCAGGTGGAAGATTGCCTATCAATGTTTCAT
>QEAN01000090.1:7114-15086_2562
ATGACTATATGATGTTACGTCGTACAGCTGTGAATGTCATTCGTCATTTGGGTGTTATTGGTGAATGTAATATCCAATAT
>QEAN01000091.1:22719-28051_1230
TCTACATTAATTAGCTGTGAACTTTAGAGACACGCAACTCATGCAGATCTTTCAAATATCATTGAATGCACTAAAGTCTC
>QEAN01000091.1:31544-32317_693
TAACTTGGGTCGATACTAGCAAGATCAAGAGGAACATCTTGAAGTATAATGACAAGTTGGATGATTATGATTTGCTATGA
>QEAN01000092.1:42867-49148_3416
ACTGGGATTTCCATCATTACAATTGATTTGTGCAGACTTTTTAGGTCTGTTGGATTCAAAGTCATTGGTTGTTTGTATAG
>QEAN01000093.1:26188-29971_3703
TGAATCTTTTTGTCTTCCTACTAGGGCAAGAGCTTCGAAAGATCAAATCACACATTGAAAAGGAGATGTACTTTGTATAA
>QEAN01000093.1:49257-52601_1890
TGTTTCTCTTTCGTGAATTGGATACCCTATTTGGAAGCGATTTCTCTGCCTCTATAAGATCTAACACCATATATAATGAT
>QEAN01000093.1:49257-52601_3150
AAGACGGCACCAAAAAATACAGTACTAGTCAGAAGACTTTAAGTGATTTTGATGAAAGGTTTGAAGTTGTTCATGTACCA
>QEAN01000094.1:10613-13401_1240
CTACTTCTCATATCCTTTTTCTTATTTACATACAGCTTCCATGAAGCAAAAGTTTTGTTCATCAATTTCTGCCCTCGATG
>QEAN01000094.1:22213-25230_512
CTTTTCCTTTTTCAGTCTTTTAGAACTTTGTCTCGCATTATATTCATATAGGTCTTTTCAAAAGGCTCGTGATGGTGATC
>QEAN01000094.1:25928-28982_868
AGAGTAAACGACCAGACAAGGACTTTGGAAAGTTTGAAAAACATACAAAGGGAATAGGTCTCAAACTACTTCAAAAAATG
>QEAN01000094.1:53601-56381_738
AATAATTGGTAGTATTTCACGTATGCATTATGACTCTCTGGGTGTTTGTAGGAGTGAATAAATTTGTCATTATTCTGCCC
>QEAN01000096.1:16595-18435_504
CTGATATTCAGCATTTTATTTCAGAGCATACCATTCTCTCGTTTTCGAAAAACTAAAGTCCCTATTCTACATGATCCAAC
>QEAN01000096.1:41872-45695_126
GTCCCATCGTGTAATTTTGATGAAGTGTACAAAATAGACTACGCTGAACTTTGTTAGCCATCAACGTGATTAAAGAAATT
>QEAN01000096.1:53551-55850_1048
AAAAGGGAGAAAGGGAAACTTTCGAAGAAAACTGATTAGATTGTTAAAACATGGGTATTTGATGGATGTCAAAGTGTTGG
>QEAN01000097.1:32033-33667_910
ATCTAACATAAACCCCGAAATTCATCATCAGCTTATTTGGATTTTCATGCTATTATTATTCATCGAAGGCGGCTACTTTG
>QEAN01000097.1:38801-42589_1736
ATTTGACTGAATGCCGACAAATCGTGGAAACTTTACTTAAACGAATACCTGAAATGTTTGCTTCAACACAAAATGTGCAA
>QEAN01000098.1:39446-41200_516
TCTTGAATCACTAGTACGTAAAGCGTGCATACTTCATGAAGGCGGCACTTTTGATACTAATATGTTCAATCAATTTAGTT
>QEAN01000099.1:18925-20755_1375
AACCCATATCTGATTTAAAGCAATTGAAGAAGCTGGCAATGGAAACAAATCATATAGTCACCCAAGAAACGTATATGAAC
>QEAN01000099.1:8807-10101_732
AGTTCTTACGCTTTTTCGCTGCACGCAAGACAGTTATCACAAATGCATTAAAATAGAACGAAGAAGTCATATATCATTTG
>QEAN01000100.1:32715-35714_2032
TATCTGATATTTCGGCATCTGATTTGACTTGTACAGAATTTAAATCCGTCAAATATCCCTTGGGATCTATGGTAGTTTGA
>QEAN01000100.1:37390-39275_903
AAAAAACTTACTACTTTCTATACAAATAAGCCAGGAAGCTCGTATTCTCTCGATCCACAAAATCCGCAATATATTTGGTG
>QEAN01000100.1:46004-51680_1464
ATGTACTTAATATTTAATCTCATTTTGCGCATTCGAAAACACGTAGCACGTAACACTACTTCTCTTACCTTGTGTCTACA
>QEAN01000101.1:32534-40406_2114
TTTGAGTTTTATCGCTGTTTGCTAACCGATTCTCCTTAATGTAGAACATTTGATTTACTATCGATTCAATACTGGACCAG
>QEAN01000101.1:32534-40406_5774
AGAAAGAGTTACAAAATGAACTCATCTTGTGCAGATATATTGCTTTTTGCTGCTTTCAAGTGGAATGTTTCCAAACCATC
>QEAN01000101.1:32534-40406_6506
ATCATTGTTACTAGGAAGGGCATGCTTGATCCTCTTGAAGTTCACTTGGTATGTTATCTCTTTAAAATATGATGTTCCAT
>QEAN01000102.1:29167-30541_1040
CAATTTTTAGGGGTGAACGTTCTTAATCGTATTTCTCGTCTCGTGTATTCGTTGCGCAAATATGCAAATATGAAACTAAT
>QEAN01000102.1:33241-36359_1143
CACTGCTGTGTACAATAAAGTTAACACAACTCGTTGTGTAAGAGTGAGAGAGAGAGATTAACAATATTGTATTTCATCAC
>QEAN01000103.1:21720-25456_2159
TTTTTTATTTTTTTTTTAGACGTTACGAAAAAGTCGGTGTACTAAATACCTCATGCGTCAGGGTCTTTACGGAGCATACT
>QEAN01000104.1:16471-17802_378
TATACAGTGAATGGTATCTATTATCATATGAAAGGTATATATGTTAGAGATGATGTTCCAGCAGTCTTGTGCTTCCACGA
>QEAN01000104.1:20846-25242_3472
AGTATTCGATAAGAATAATGATGGGTTTGTAGATTTACAAGATATTGTCACTGGCATGTCGGTGCTCGTACATAATGATA
>QEAN01000104.1:35008-36733_381
TGGTTGACATAATACAATTCAGCATCCGTTCTATCTCGTGGTGTTACAGATGATCCATTTAATGATGTTAGATTGACTAT
>QEAN01000104.1:39626-41578_1125
AACGTGCCTATGTAGCAAGTTTCCTAAAAACATGTCTATTACAAACGAAGGAAATATCGTAATAAGCGTACTTGAAATCG
>QEAN01000104.1:50618-52970_889
TAAAACATGTGAGTCGTCATTTGTTTCTATTGTGTCAATTCCATACAGGCCTTACCATTTGTTAAATGTAGTCGATAGTC
>QEAN01000105.1:14974-17637_2583
TGTACATACACAACCTCGATGTCAATCCTCTGCTGGAGAAGAAAATCAAAAAAAAATTCAACAAGAAAGGACAAAACCAA
>QEAN01000105.1:38996-44736_3472
ATTCATGAATAACAGACAGTCAGCGATTTCTCGAATCTGCCGTTTAAACATGTCAATTCAAAAGTTTTAACAAAGAACGG
>QEAN01000105.1:38996-44736_4216
ATAGCCTTTGTTTTCAACATATCAACTATTTCTTCTTCGAATCGATATATTGGTGATACCGTCAGTAACAGAGCGACATT
>QEAN01000105.1:45467-46193_0
TAGTATACGACGCTGGATGCATTTGTAGAGTTGAGGAATAACAGAGAATGTACAGCGTTATACATAGGTAATATAAATAC
>QEAN01000105.1:53809-55591_1310
TTCAGTTATAAATACTATGTTACAATCTATAGAATGTAGATACAAAGGTACACAGCAAAGGGCCGGTACTCTTCGACATA
>QEAN01000106.1:2223-4866_2563
AAACGAGTTTGAGAGACAAATTGTTGATGGATGTTCAGAGTCTGGATATGCAGATCCATAATTTGAATTTGGAAAGATAG
>QEAN01000107.1:15534-19503_1764
ATAATGGGCGCTATATCAAAATACATTAGTACCAAATCCGTACTCTATCTTTTATGTCTAATCTTAGGGGCAAGATTCGT
>QEAN01000107.1:20530-27606_2829
AACATCACTAGATATCGAAACATACCTCGTTGACGATCAAATAATCACTTCGACCAACCATTTCATTTACAGTTCGAAAA
>QEAN01000107.1:20530-27606_615
TTGTCTTCAGATCGTTTCATTGGTGGTTGAGGAAGTAATTCAAAATTCACTATACTTTTAGCACCTACAATTGTGATGTG
>QEAN01000107.1:4119-8287_1364
CAAGAGCACCTAATAATTAACAAGGAAGCAGAAAATCAGAAAAGCGAAAAAAATGTGAAAAAGGTCGAAGATGTCAGGAA
>QEAN01000107.1:45503-46891_131
ATTGTCGTACTATTGGCTCAAATATAAGCAACAGTTGTTGTCTTCCTCAATCATTAATTCAACATACCCAAGAGATGAGT
>QEAN01000108.1:21741-27785_3904
TATATAAAGATATATGGACAAGACTGTCATAAAAGTTATAGCGTAAAGCGCTTGGTATACCTGTAGGTAACCACTTCATG
>QEAN01000108.1:28033-29149_520
CATCAATCTAGATTGTTTCGTAGCGTATGAGTTTTTCTGGTATACAATATGGTTCAATTTCTTGAATGACATGGGAGATG
>QEAN01000109.1:11464-11958_414
AATAACGCAAGACAACCAATACACTCCTAACACGCCAAACAAAACAAATGTAGATCCAGTACTATTTGACAAAAAAGTAG
>QEAN01000109.1:16924-18090_847
CTGTTTTAGTTGTGATCAACTAATTGAACCAACTTCTTACTTTGCCAAATCTTCTTTCAATGGCTGACTTTAAAACCACC
>QEAN01000110.1:13734-14954_267
ACTGTGCCATCTGATTCGGAGTAGACAACTTGTGGGAGCCGAACTATAGGGGATATATATATATATATATATATGTATTA
>QEAN01000110.1:30438-33288_1260
CTGGATCGGAAATATACAAACTATAGTCTGAGCCAACTATGTGAAAAATGGATCTCTAACATTGAAAAGGCTAAAAATGG
>QEAN01000110.1:46962-49368_130
CTTGTATATAGGAATCTTGGACTTTTGATTCTTCGAAATTGATTGCGAGCTTAAATTTGGGAAAAGCTGCTAGATTGCTA
>QEAN01000111.1:38765-39392_220
CGAAGCTATATGGCTTATGATATATACAGCATACTAGGGATTGCCATGTGCTGTAATAAATAAAATGTCGATTGACAAGA
>QEAN01000111.1:48011-49655_655
GAAAAATGAAGCAGCGGTTATGGTAAAAATCTAACATGGAGAAAGTCAGTATGTGACGAATTGAAAAAATGGACATTGTC
>QEAN01000111.1:51352-54833_2520
TACTTGTTAACGAAAGCGTTTTTTAGCCATTTGCAAAGGTTAGAATATCAAACTGACTCCATTCCAATAGCTCTTGTTCT
>QEAN01000112.1:20908-22508_1143
TTGTAGTGATAATAGGTTATTTCCAAAGAGCAAGGACAAGCACTAGCAGATGAATATCAAATCAAATTCCTGGAAACATC
>QEAN01000112.1:23119-24429_861
TTAGTTGGAACGGATATAAACCTACTGACTTTGAAATTGCTATACGTACTCTGACAAATCATCGGTCAATTTACATGTCA
>QEAN01000112.1:39146-44189_4250
CATTGAATGTCTTAGTATCACTGAATAAATTTCTTTTTCATCATTGTAACATCGTCTCCACCGACCTCTGGTAATCCAAT
>QEAN01000113.1:10488-15971_738
GTTGCTTGTTGATTCGGCATCATCGGCTACAACAGTAATGATTGTTAACAACACTCAAGTAAATATTATACGCAATACTT
>QEAN01000113.1:10488-15971_984
TCGGTTCCAAAAAATTCTCAATTTCGATTTTTCCTTTTCCTGGTAAACACTGTTGCCAATTCTTGATCTTTTCGGTCTTT
>QEAN01000113.1:43246-44343_0
CAAGATTTGCCACCGAATAATAAAAGAGATCTGGATTTGCTTATACTAGCCGTTTTATGTTATGTTCCGTTAGTATTTGG
>QEAN01000113.1:47416-47984_366
TATGCAGGTAATACAATTATACACAATATGATTTTGCTTGATGGGGCTCAATGGAATTTGTATCCTCAACCATCGAATCA
>QEAN01000113.1:6766-8708_625
AAGGGATGATTAAGTACTGTACTGCTGAAAGTATTGTTGATTATCACATCAGGAAGTGAGTACTAGAATTACAAGTTGGA
>QEAN01000114.1:1462-3290_125
AACATTATTTTCAATTTCTAGCCCTGAGGTATCAGCTGATACTTTATACGATCCAATTTCAGTTGTGACAGAGAAATCTC
>QEAN01000114.1:3542-5077_732
CCGCAACTAGGTACATCACCGATTCCATTATGAGGTGTTCCGAAAGTAATTATATTATAAACTATGTATGGATGTAACAA
>QEAN01000114.1:36859-39287_1612
TGTTTGTGTGGATAATCGTTTTAAGACTTTTCCATATATGATGGCAGCCTAACGTTCCAAATTCTTGATCAGAATTCAAG
>QEAN01000114.1:36859-39287_1736
GCACAATGCCCATCATAATTAAAGTTAATTTGACATTCATATAAACCATCATTCCAACTCCAACGCTACTCATAGCAAGA
>QEAN01000115.1:50131-53248_3037
TCAATATGATGACTAATGCTGTCATTCCTTCATATTAATTAGATTCCATCATCAACATCAGTTTTGGAGGGAGATCGTGA
>QEAN01000115.1:6667-10624_2016
CAAACACCGATTCAAGAGGTTTATCGAGAATATTAGACATTTTGTACCTAGGGTCAGAGTAAAGTATGGTTAATTAGTCA
>QEAN01000115.1:6667-10624_504
CACTATCTACTGTGGTGCTATTATCACCTTTTGTACCTATTCGTCGAATTGTGCGTATTCACAAGTTAATATTTCAAGTT
>QEAN01000118.1:24098-24673_124
AATCACATTGTGACATTCAACCAGAAGAGAAGATGAGTACGTCTTAGTAGAGTTATGTCTGATTATTCATGGAAATACTC
>QEAN01000119.1:1367-5633_2480
TGACCTCTTTGTGGATCAAGACAAGTATGACGAGATTACACAATTGAAGCAGGTATAACATTTAAAATGTCTCGTAAGAA
>QEAN01000119.1:31374-33057_248
TGGAATATTGAAATATTAGTAACGTTCTGAGGCTGATAATCAAAATGACGACTTGTGACTTACATAGCTGCTTCAACACT
>QEAN01000119.1:39913-41107_1114
TTTGGTATAGAATCAGTAGCCATGTCAATGTTGGCTTTGTTACCCTTTTTGTATTGTATACTGAGTCATCTCACAGTTAA
>QEAN01000120.1:2911-4965_1716
AACGTTCTTGATGCACCCGAACTATTATGGAGTGAACCATCATTAGAACCATTATATAAGGCGATTAGATTATATCTAGA
>QEAN01000120.1:32115-37380_2356
GTAAGTTTGCTCCATGTTGTGGAATAATGTATCTCATTGACAGACTGTTTGGTCTTAACCTCTTTTACCAATATTAGATG
>QEAN01000120.1:48296-49658_1161
ATACCTGCTCTTCAACAGCTTCTCATCTAATTCTTCAATCTTCAATTCAACATTTTTATCTGCTCCCTTTTTTATCCCCA
>QEAN01000121.1:16671-19571_0
CAATACGTGAACACATGATTTTTACCTAAACCATAAGATTCATTAGATTCGCTTGTTCTCTTTGTATTGGAATCCACGGA
>QEAN01000121.1:25462-26553_635
TTTAAGGAAGTTGTATTGGCTAGCTTAGAAGGTATCCAAATGTTTGTTTCGTGATTGCAAATTTTGTTCATATCATCGCC
>QEAN01000121.1:43134-47863_1599
TATTGACAAATATATCTTTTCGGCTTTATCATAATCTTGTTGTAAAGCTGCTATTTCTGCCTGTTGCTTTGGCTTGTCCT
>QEAN01000121.1:43134-47863_3813
AGGACTCCCCGGTATTCCATTATACCTGAAAAAAAAGGTGTTTTAAGCTATTTTGCACCAAAAAATATTGCCGAAACTAT
>QEAN01000123.1:11622-15947_256
TCTCTACAGTTATTTTTAGGATATCTATACGTCAAAGCAAACATTGCTTTATACCTACCTAGAAGCTCACTCAAGTTCTC
>QEAN01000123.1:18723-20138_732
AATCTTCTCATTGATCAGAATGGAAATATTAGAATAACAGATTTCGGATTTGCCAAAATCGTTGAGGATCGTACATGGAC
>QEAN01000123.1:2331-9041_5781
TACCAATATCTTTGTCACAAGTATATCTACAGTCAAGAGTTTAATTTTGGTGGGGGATGCTTATAAAAGTGTCTGGTTCT
>QEAN01000123.1:32331-39323_6100
TAACAAATTTCAAGAGTCAATGTAGACCAGGGAAGCACTATGTATACATTGAGAAGTATACCGTATTTTACATCCACCTA
>QEAN01000123.1:44954-46410_630
TGCACATACCTGTGGTAGTATCTATGACTAGAGCGTTATACAACATTTCTAGACATTTATCACGTATCTTGTCCTTTAAT
>QEAN01000125.1:3047-5926_896
ACCACGAGAGCGTTTGCGCCGTTGTATCTACGAGTGCTTATATATGCTTTAATACTTCAATTGTTTGTAATATTTTGATA
>QEAN01000125.1:33165-34681_131
GATATGTGGATCAACGTATCTCATTTTCAATTGCAAATTACTAGCAATTTTCGTCCACCCGTCTTGTACATTATCATTAC
>QEAN01000125.1:6868-10900_2728
TATTGGATGACATCTTTAGGCTATATGTGCTGTTGGTGTTTTCTTGTCATGAATGTTAACAGACGTTGATGATACATAAG
>QEAN01000126.1:27837-29234_1056
CAGTAATAGAGCATAATGTGTTATCAGCATCTAAATTATACAACAACATTCAATTCTGCGAATTAGGCTCCCTGCTGAAT
>QEAN01000126.1:38301-41337_2356
CAAGGATGACGGTTACAATAGTGATGTGGTTGTCAAATCAAAAGATCCAATGATTGTATTTTCAGGGTTTAGAAGATATG
>QEAN01000126.1:43645-45483_1758
TGGTTATTGAATTTGATGTCATTATCAGTAAACCAATTCAACAGGTTTTGTAGCTTTGATGTTGGATCGTTCACGGTCAT
>QEAN01000127.1:13622-19152_2976
CTACTTTCAAAAATATAACATGTCTCGTGCCTAATATATCTACCATTGAGGTACATTTTAGATCTCGTTTGGCACCAAGT
>QEAN01000127.1:19343-29200_3198
TTCACTTTTCATGTTCTTTGTGAGTTGTCAATTCGCTCTTCCCATAGTATACAGTGTACGTTAAATATCTTCCAATTTGC
>QEAN01000127.1:2788-6398_3530
TATATAAGGTAAATGTAGTTCTTTGAATGAAGAAAACTCGTTCCAGTCCTTATGTACTATGACGAGCATAGACTTGGTGA
>QEAN01000128.1:16478-19240_1280
ATTTGATGTTTGTTATTGAGAGTGTTGGTAGTAATAGTTCTAGTATCTAGTTAGACGTGAGATGCTGTGTATAAGGCGTA
>QEAN01000128.1:25079-26080_660
TTAGTAGTTGTTGCGAATGTTTCAAGTGTATTTCACTTGTCAACTATTTCACACAAGTTATACAAAGCAATGAGAGGGTG
>QEAN01000128.1:26703-28780_1750
AATGTAAACATGTTCTGAAATTCACGTTCTCTCATGTCATCTGGGAATCCGACGATAAATACTAGTATGATGCATGTTAA
>QEAN01000128.1:29431-30972_1342
TGTTATGTATAGGTGCGATTTGACATCCCTGTGTCATTCGAAAAAAAAACTTGCCTTTTCCAAAAAAGTTATCACGATAC
>QEAN01000128.1:9691-13910_1512
GGGCAATGAATATCAATTGTTGAAGGAAGCCTTAGATCCAAATAATTCCACTCACATTGAAGTGTTGACTAAAATCAAGA
>QEAN01000129.1:1-1692_868
ACCCGGCCATGCATTTTGAAATGTGTGCTTATTCCAGTACATGTAAAAATTTTTTTTTTCATAACCTCACCAACCATAAG
>QEAN01000129.1:27820-29615_1584
ATAAGCTAAACGAACGAAAAAAGACATTTATCGACATATGCTGACTTCCACATTGTATCAAATAGTGCACTATGCAGAGA
>QEAN01000129.1:7755-11287_124
CTAGTTGTTTATGTCCGTATCAGTCATTGCTGTTTACTTGGAATACAAATGCGTAATCGAAGAATATACGTCCTAATCAA
>QEAN01000130.1:22308-24925_1524
CTTGAAGAAAGATTACCAACACAAACAGACAAAGCCTAGTAAAAGTAGCTGATACTGAACTGTTTTCTGTATTTTCTGTC
>QEAN01000130.1:44251-46095_756
GTTGTCTTTTAAGACATTTACTCTTTGTTGAAGTAAGTTTGTGATGTGATCATCTGACGTCTTCGCATCATATCTGTCTT
>QEAN01000130.1:6100-10177_625
AGCTGGGTCTATAGCAGATTTTACAAAAGCTAGTACTGATATATCTCAGTTGAAGCATGAATATGAAAACAAGATGCAAG
>QEAN01000131.1:24605-25159_357
GTCAGTTTGAGAATAGCTTGTTTTATCTCTGATAATTTTTTAGATTGGGCATCTACAATCTTGGCCAAGCTGTTGATTTC
>QEAN01000131.1:30182-30614_78
TTGTAATGATGGATGGATGGATGGATGTTTGTATTGAAGATGTATCGATCATATAAATTCTTGATACTAGGCTGACACAC
>QEAN01000131.1:36380-39145_256
CCATCTTTTCATGCATTCGTTGAGCGGTTTGTGCTAAATTGCATATTTCAGTGTATATAGTTTCGTGTGCTTTATATTTG
>QEAN01000131.1:5315-7238_924
AACTCCTATCTCCCGAATTTCAACCTATAATCGAACAAGTAATTTCATTCTTTCCTGACAACCGACAAATACTCTTGTTT
>QEAN01000132.1:18010-24065_1952
TTGTAACAGATATAATACGAGACTTTCCTCAAGTTTCTGAATGGTTGCTGACTGGTAAGTCTCGACTTTTATATCGTTTA
>QEAN01000132.1:28008-29568_868
GGTTTAACGTATCATGGACTTACTAGGTCATTTGACATTGTATCATATCTTTATGATGTTGCTGAAGGTAGATGTGTTCT
>QEAN01000132.1:42138-46620_2337
AGACGGTGTTATCAGAGAAGATTAACTCTCTGATTGAGCAAATTGATTTAGATTTGGAAATCAATCCGCTCAAGGTATTT
>QEAN01000132.1:42138-46620_3198
CAATATGTTGCATTATCAAAGAAGGAGTTACAATTGAACGTGACACTGAATGAGATATATCAAACGCATGGGTTACTCAT
>QEAN01000132.1:4414-9452_1736
TTGATAATTTGGGTAGTGTGGCTAGTGAGTCAATGCTTGTGAGATTATTATCATACAAACTCAATTCCTCTAATTTCGTC
>QEAN01000132.1:4414-9452_2356
CTACTCAAATTCAGAGCCTTGACTCCAGTCAATGATGAAAGTATGTTGAATGATATATCCAAAAAATTGAGTGATTGCAG
>QEAN01000133.1:37312-38328_585
GGAGTGATTGGATTTAAAATTGAAACTTCGTTGAAAAGTGCAAGTCGCGGAAAAGTGTTTCGGAATTTGAAGTTTTTGAT
>QEAN01000134.1:26600-33254_3660
ATGAACATAGATCTCGTTGTATCCGTCTCTGGCCATTTTCCAATGTAATTGAGTCAACATGGATTTAGCTAATTTTAAGA
>QEAN01000134.1:26600-33254_5734
CTAGCTCGATCAATCATCTTTGCCAAAATCTCCTCCTTTTCTCCTTCATTGAGTATATCATCACCTTCAAATAAATCATT
>QEAN01000134.1:40535-43238_1000
GTGACATTGAAGAAAGTAGTTCCACATTCCTACAGCGAAGAAGCAAGATGCATACATTAGTGAAAAGCAATAAATTCAAA
>QEAN01000134.1:43745-46312_2487
TAGCTCAAGCCAGTAAGGAGGAAGAAGCATTGAAGAATAAATTAAATCAGATATTATCTGCTGACGGTAGTCTTTATTGA
>QEAN01000134.1:8354-9518_0
CAATCATATAAAAGATGCGATACAAAACGACCACAAATTACGAAAAGACCCAAACTTATCGTGTAGTACCAATTTGTAGC
>QEAN01000135.1:27356-31959_492
TTTGCTGGATACGTTATTAGTAATTCCAGAATCGTTTTCAGAATTCATACAATAGGTCGCCGCAAATATTTTCAACGTCA
>QEAN01000135.1:9181-16043_5246
AAATTGTCAGCCAATGCTAAAACCGTTTTACTTTTTATTGGTGATGATATCAAAGCACCTCCAGTTAATGGTAGTGTTGT
>QEAN01000136.1:16616-18891_1040
CATCTAATATCTTTTTGATTCGTTCCGTAGTAATGTCCATTTCTCTAACAATTTGTCCAGGAGAAGCTTTAGAAATCTGG
>QEAN01000137.1:19919-21904_1143
TTACAATAGATCAAAATGTGAGTTGTAACTACTGAAGATTGAAACTTGTAGCTATGTTCATCCGAGGCAAAAGTAGATCC
>QEAN01000137.1:44063-44707_452
AGTTCCATCCATATGAATAAGATCATCGACATTAGCAACAAGGTCATTATCAATAGCGTCTTGTTCTATGTGATTGAATG
>QEAN01000138.1:4594-10163_5489
GAATAGAACTTGATTATGTTTACTTCGTCAGGCGAAAAGGATCTTATACCTCTTATTGCTAATCTATCTATGGAGCTCAT
>QEAN01000138.1:4594-10163_976
TTTCTCATAGTTACGTTTGTCTCTGCGTAATTCAATCAATCTATCTCTCAGTTCCATTTTCTCTTGGGTCAATTCATCTT
>QEAN01000139.1:19238-21196_0
TATTGTACCTTCTTAATTCTCTTTATACTCCATTGTCTAGCCACATAATCTAAATCAACGACTCGCTTCTCGTTCTCATT
>QEAN01000139.1:21480-25087_1260
AATGTTATGACTACCGATGTTTGATGAATCCCGGATTAGATGACGTGGCACTTTACTATTGTCCATATTGTTATGAAAAA
>QEAN01000139.1:3098-6285_0
TACTTCCATGTTAGGCCATCTAGTATCATCGTTGTCCTATTTAAATATCATTTTAGTATCCCGTCAAAAATGCGCGAATA
>QEAN01000139.1:35401-39575_625
AATCGAGATAGGTCTCATGCCTCGAAGACACAAATCCATTCACTTTTAAACTATTACTACTATTTCCATTTCCAAATCGT
>QEAN01000139.1:6757-8080_250
CATTGCTCAAAATAGTAACTCTGTAATCAGAATTGGGTGAGTTCTCATGCTTAGAGTTCCACTTGTAATATGCGTTATAT
>QEAN01000140.1:37170-38619_375
ATGCACGATTGTTATTTCACAGGGTTCAGAATTTCCCAAACATCGATTATTAAAAACTTGCATCACTCCGAAAAGTTTAC
>QEAN01000141.1:21677-23416_1659
CCAGATTAGATTTTGCATGAACCTAGAATGCATTGTTTAGAGTCAAAGATGTCATTCAACGAGAAGATGGCAAAGTATAA
>QEAN01000141.1:26109-29190_1890
GAGATATTTGGCTTTGTAGTTTTTGCGTAAATTCCAATACGATGATAAGTGCACGATCAATGGATAATTGTAAAGCATGC
>QEAN01000141.1:39711-43694_976
ACATCATTTCCATGCTATTTTGAATCGGTATTAACATCATGGTATTTAGCAAATATTAGATGAGCATGGCTGTGATGTCG
>QEAN01000142.1:23212-28647_1830
ACGCTAATCTACTATTGTACTCTATACGGACAACTTTATTATTTTACGAGCTACTGAAAGACCGAGGACTTTATAGAGAT
>QEAN01000143.1:19137-25135_2976
ATTCTTTTACTGAAGAGAAAGTAGACAAGGACGCTGATGACCTTACTAGTATTCTACCTAATTTTGCTGGTAAACAGAAT
>QEAN01000143.1:35079-35904_250
ATTACTAGAATATTAGTGATGTGATTTGCAATGACACATGACAACGTACATTTTAGCCAACTTTGAAGCATTTCCACCAG
>QEAN01000143.1:8245-13109_0
TGGATTTACTGAATCACTCTAAATCATATTTATTATTTAATAGCTTCGAGTATGACGCGCCTTCTTTGCGGAAAACACCT
>QEAN01000144.1:20549-22927_1280
TATCATGTCATTACCTGTTGGTAAAATGTCTCATTTTCTGCAAAATCTCGACTCTGAAACAACTCTTGACCACTCTTATA
>QEAN01000144.1:23846-26724_384
TACGTAAATAATATGTATGTACTGTGTAACAACACCTCAATGTGTTGTAGTTTTAGACATATCGCCTCAATGCGATATGG
>QEAN01000145.1:29341-39048_6100
GATTTGTAAGATTGACTATGGTGATCTGCTTGCTATAATCTGGATTTACTTTTCGTGGATAAATGTCAATCTTGACTTCC
>QEAN01000146.1:20536-21074_458
TCCATCAACAAAGGTCATTCGCGGATTTCGTAATAATCAGCATTATATTCTATGGCTTTGTGATCAACTTTATTGGTTGA
>QEAN01000146.1:22658-25844_1375
CTTGCTCTCAATATACGAAGCAATTTCAGCAATCTCGATAATCTCAAGAATCGTAGCAATCTTAATTTGGATAGATCTGT
>QEAN01000146.1:40952-42051_256
TAATGATTTACAGTGATGTCTCCAAAGACTCGCATGAGCTCTTCTATTATTTTGGCATTCGTCTATAATGCGAATTAATG
>QEAN01000146.1:9920-12733_875
CAGAGAAAGACTCACTGTAAGAGTCTTCCACCTTTTATACTCTCGAAATTTTCATTTACACATAGTTTACAATAGTCGAC
>QEAN01000147.1:11716-15015_1612
TGGTACTCTCAACAAGTGTGAATACAATAACAATGATACACGAGCCGACCATGGTATTTGCTGCATATACTAAATTTTTA
>QEAN01000147.1:27044-34407_2435
TATCAAATACACGATATGAGAATGTGTGTGTATTGATGGGATATATACCTGTTAGATGTGATGATTAATCTAACAGGGGG
>QEAN01000147.1:27044-34407_5142
CACAAGTCCTTTTCTATCATATTTCATTCATTATAGAATACAGATATTGAGTGCCACGATGTGAAATTCGTGCCATCAAC
>QEAN01000147.1:3201-3824_0
TGAAGCACATTCGTGAAATACTAGATGTTATGAGAAAGAAAAGCTCATTCCCAAAACAAAGTGAATGTGTTTGGTTTACG
>QEAN01000147.1:42910-44927_1170
TTATGATCGAATTATATCGCTCACAGAAAGCACTGTTTGATTTTACCTTTCGGTTTGCTCAATTCAAGGAAATGGATTGT
>QEAN01000149.1:33656-36557_1230
TTCATTGAGAATGTGGTTTGATGGTAAAGAACTAGTGACAATACCAAATCGATGGTTGAGTGATAGGTTTTTTGAGATCT
>QEAN01000150.1:19689-23664_504
GCCAATCAAAACAAAGAAGTTTCATTTGCAGGAGAAAGATCTCCCCTTTACAAAGTATAAGAAGGAGTAAGTGTTTTCAT
>QEAN01000151.1:17079-19951_1016
GTTACCATTCACTATTGAAAGTGCCACAATGAGAGGAAATGATGAAGATGTAATTAGTTTGGATGCATTGGGATAATCTA
>QEAN01000151.1:17079-19951_2032
ATTATGAAGATTTAACGTATGTATAAGCACAGAGCGGGATGACAAATTAATTTCAGAGTTTTCTGACAGCGTTGCCAATT
>QEAN01000151.1:5781-9883_0
CATTCAATAACAATAGAGTTACTTTCGAAAAACTGTCGTTCCATCTCTTGGTACTCCTTTTCAATAGCATCACCTTCTTT
>QEAN01000151.1:5781-9883_3782
TCTATTCAGCAATATGACGTTACTCTTTAGTATATCCCTATTGACAAGAAACGGAATTAAATGCTTTATGTCGTGCATGC
>QEAN01000151.1:969-4094_127
CTTGAACCAGTATAGTCTCAATAATCTGATTATGAAAACTCATGTTCATCATATTCATCAAAGCTGTTTGTCCCTCTTCC
>QEAN01000151.1:969-4094_635
ATGGATTTTGCAATTCTCGGAAATATACTAATTGTATTTGCTGTCCATTAGTTGAGGCTTCAACACGGTTGGAATACAAA
>QEAN01000152.1:1-1256_393
TCAAGGTCTAATAGAGAAACGTTTTCTTATTCAAGCGTTTGATAACTGAGAGCAATTCCCACAACATCCATACACAATAT
>QEAN01000152.1:18003-18371_0
TAAACTCCTAACCCAGATTTCAACACTTTGTCGAATAGACGGTATTAACATATGATCACCAAGTCATTTGTGACAAATGT
>QEAN01000154.1:35536-36162_330
AGAACACGTTGAACTTGTCATTGATTACATTACCGATTTCTGTCTATGAAGACAATGAAGCTGCCTACAAACAAATACAA
>QEAN01000155.1:10940-13526_1260
TAGAGTAAAAGTGGAAAGAACTTAATTCTGATCATGCTAACTAATTACTTTTTCAGATCAGCTCCTACGCACCTATGATG
>QEAN01000155.1:22185-25996_625
CGGAATAACACCACCGAGTAATAAAGAATAAACGCGATTGTTATCAACTCCGTAAGCTATTTATTTGTAAGCATATCTTG
>QEAN01000155.1:31307-38785_2928
CAACACTGCATGTATAGAATCTCTAGACTTTTTGGCTTCAGGATTAGGCAATTTTTTTTTTTAAGACGACAAGGAGGAAT
>QEAN01000155.1:39070-41021_238
ATATTCTACGGGGTTTGGAATTTGATAACCAAAAAAAAAAATGTATTGCTGAGACCAAAAGCTTACCTTTCTAGGCTCTC
>QEAN01000156.1:12566-14320_1548
AGGATCTATAATGAGCATGAGTGTATTCAGAAAGATGCAACCTTGCTCTATCGTCAACAACAACTGATTTAATTCAATGA
>QEAN01000156.1:27056-28322_528
GGTTTCAACAACTGGGTTTTCGAAAAATCGCGTAAAGATCTATGATCTATATATACAACTATTTCCTCAGCACTGTATAG
>QEAN01000156.1:32692-34969_390
CAAGGTTTGTGTATGAACATCGTCTGATTTATGAATGCTGGCTCACGAATATCATTAAACTAGAATGAAACTCAAGTTCT
>QEAN01000156.1:40333-43225_1420
ATATCTTCGATGTGTCCATCAAATGATTTGGAGAAGATGACTATATCATCGAGATAGACTAAACAGCATTGCCATTTCAA
>QEAN01000157.1:8904-10199_1098
AAGGATGGCCGATTGACAACAGAAAAATCAAAATTGATTGGGATGTTGGATTGGGTAAAAAAGATGAAATTAAGGGGAAA
>QEAN01000158.1:5614-10482_2091
GATCTTCTGAAACAAATCTCGTGATGACTTTGATTCTTTATGAGCTTCTTCTGATATCTTGATAGATCGACCTGAATGAA
>QEAN01000159.1:3671-7469_0
TGACCACTATGGTATGTCATTGTTTTATCCTGATTGCATGAGGATTATGCTGTTATTTGATTACTTGTATCATTCAACCC
>QEAN01000159.1:3671-7469_2108
GAAGACTCTAATAATTTCACCATCTGATGCTGTTCCAATAGTAAAGAAGACGCACAAAGGTGAAATCGAGATAGAATATA
>QEAN01000159.1:3671-7469_3100
ATTTTGCTGGTAATATACGTAACAATGATATTCACAACTCTCATAGAAGTAGTACACCACCGACTAGTATATCATTACCG
>QEAN01000159.1:38382-41411_2337
ACTCTCATTTTGGAAGACTATCCAGACGGTAACAAAAAGTTTCTTGACGAACACAATATCAGATTTTTTCAGTTTGGTGT
>QEAN01000159.1:572-2450_1161
TTCTGTCTCCTGTTTGTGTCTACCGGATGTATCTACAATGATAATTTCAAAGTGATCCTTTTTGAATTTGTCTACACCTT
>QEAN01000159.1:572-2450_1548
CTTGTTAATGCCAGCAGCTAATTCATCTAGATTGACAATTTGTTTGATATTCTTCCGTAATTGTTGGACCAATCTGACAT
>QEAN01000160.1:28-1516_896
CCATCTAGCCAAAACCTTATCAAGCAACATACCGACCAGATATGGTTATTGATTTCAAAAACATGTTTCAACATGTATCT
>QEAN01000160.1:34852-36689_630
CACTTGACACTTTATTAGAGCTTACCATTCATGTGTTTTCCACTGGTTAAGGTCTATATTGACGGAAGTTCAAACTTTTA
>QEAN01000161.1:9586-12026_1000
TGTATACTGACAAGTTATGCGCAAATCTGCAATAGATAATCCTTCCATATTTCCTCATATTGTTGCGTCCAACATGTTTT
>QEAN01000162.1:1304-3516_1386
TTCCATAATCAGAACCCAACTCATCTAATTCCTTGATTTGCTCATCTGTGATTATTTTCAGAAACTGATAGACTTCGTCT
>QEAN01000162.1:8104-11198_1134
GAATTTCAAAGACATCAACAAATGACCTGCTTCTATTAAGAATGACGGACTCTTCTATAATTAAGCAAGCACCTCAAGAT
>QEAN01000163.1:18297-22921_4050
TAAGGAAAGTGGAAAGTCAAAGAGAACTGGTATGTTGCCTGTGTTAATGCTAATCAATGAAATTGCTGATTGTAGTAAGT
>QEAN01000163.1:23403-25911_896
TGATTCAACTTTCGCTTCATCTTCATCACTACCAGAAGAGTCTGAATCTTTACCAACATCAGATAAATCTGAATCTGAAT
>QEAN01000163.1:27882-30304_1612
GACATATAGTTGAATTATATGTTACGGCTTCTCGTATAATGCAATTGGGTCATACATTTGACCAGATTGATAAGGGGAAA
>QEAN01000163.1:30415-32291_1677
ACTCATAATCTTGTTTTAATTCAACCCAGTTGATCCATTCAGATATGACGAGATACAACAGGAATAGAGTGACGATAATG
>QEAN01000163.1:39181-41055_1794
CTGGTATAATTTGATTGTGGAGGGGTTTACAAATCTTGTAAAACATATCCTTGAAACCGTAGTTTCTACATATCACCTAG
>QEAN01000165.1:27761-32215_1000
TCATATAACCAAAAGTTGTATAGAGTACTAGTGGCGGCCATGAAGTTGTATTCTTCTAGATGCTTATTGATTTCCTTGAT
>QEAN01000165.1:27761-32215_2500
TAACATTCCCAGATCGACTACATGAGTTGTAAATTAGGAGACGAAACAAGAAAGAATATGTCAAAACTTTTCGACTGTCT
>QEAN01000165.1:8876-12197_1125
AAACTGGGAAAGAGAGATTTATTATCATCAATCTCAGCATCCGATGAACATAGTTGTGGGTTTGATCCATCTATACATAT
>QEAN01000166.1:27242-30166_1736
TATTTCAGCTGTATTTTCGTCATCTACTGCAACTTCATACAATGGCTCATCACAAGTATTGTTCTCACAAATGCTGTTTA
>QEAN01000167.1:18796-21251_1125
AAAGTACTTGATATCACGATCCAGTGTACTCTATTGTAAACGAATTTTGAGTGAACAGAGGAAAAACAACACCCATGTAT
>QEAN01000167.1:40241-40964_387
TAGTCTAACTTTTTCGTTGGCCGTTCTGTACGTATATTCTTCGTCGATAATAACACTTCATCACCAATACTATATTGTAG
>QEAN01000169.1:2261-4359_0
TAAATCAAGTCGGCACTATTGAGTAGCATGCTTTGTTAATATATGGAGACCATAATGAATCATGATAAATGTCGCACGTA
>QEAN01000170.1:15362-16421_0
TATTTAGCCTTTTTTGACATAGAACTAGTATTGTCCCATTTCGAACTTCTTTTGGTTGCACCTTGGTTAGGTAGATACAT
>QEAN01000170.1:17812-21359_992
TGAAAATGAACGACAAGCAGCTACAATAACGTACCTAAAAATTAGAATACAGATGTTGGAGAACGCATCATTAAAACAGG
>QEAN01000170.1:29988-32303_1250
TACATCTTCCGTTATGGATATTATCGTTAATCTTGATGATCAAATATCCATTCTCGTCGTCTTGATGATATTCGAGTTCC
>QEAN01000171.1:9754-12851_1764
AGCCATCATGACACAAGGACCAACATCATCGAATTGTTCCATTGATTTCAAATTCGATATATGCTTGAATACAAATGGAT
>QEAN01000173.1:15059-17140_1260
AACAAATGCAGGACTCTTCCGAGCAAAAGGCAAAATCAAATGATATTGCACAACGACTGACTTCTTTGAAAAAAATCAAA
>QEAN01000174.1:14507-18708_3625
AGTAAGTAACAGTTCTTTATTGACGCAAAACAAAGCAGAATGTAGAATGGGTATTAGCTCACATTATTTGACCCATGTAG
>QEAN01000175.1:18898-20827_0
CAGCCAAAAAGTAATGCTCTGACCCTTTTGACAGTTAGGTACATTCTAACAATATACAGTCGAGTAATTGCAGATAAATA
>QEAN01000175.1:5627-8141_2434
AGACCATGTAGTAAGAGAACTTATTATAATAGGTTCTTAATACATACGGACATGAGAAGTACCTTGAGACACGTGGATAA
>QEAN01000176.1:13911-18842_0
TACATTATTTGAATCTTATGCGGATTGATAGTGATACTCTTCGTGGTATTATCCGTCTTGTAGATACCAACCAATCTATC
>QEAN01000176.1:13911-18842_1625
GTTTCGTAACTTTTCAAGCTCCTTTTCATATTGGTCGATGATCTTTTCTACTTCTTTTATACGTGCTATATCTGCCAGAT
>QEAN01000177.1:23103-27729_2583
AAATCATCAACTTTAACTTTAACTTGCACAATCCGTTGATCTCTGAACAAGGTCAATGTACAAGTACCCTTCGGATTTAT
>QEAN01000177.1:32734-34989_1280
TGTGGTGTCTTGTTTCCAAACGCATGTTTCAAAAACATTAGTATGCAGTACATGTGGTGATTATGATTTATGTCATGAGT
>QEAN01000177.1:4622-18929_5566
TCAGAATGCTGCATCAAAAAATTTAAATGCGAAATAATTTCACTAACCTAGCTCATCATTTTCGTCGTCTTCGGAATCAC
>QEAN01000178.1:29904-35616_4428
GCTGCTCAAATACTGAGTTCTATTGGTGAATCAGAAACGTACGCTTGCTGTAAATTTATTTGATACCTTTTCAGTTAACT
>QEAN01000178.1:9306-14275_3444
ATCAAATCCTGTCTGAATAACTTTTTGAATACATCATGAGGCAGTACATTCCAAGCTATAGTATCAGTAATAGCGGTGAA
>QEAN01000179.1:1-3351_2394
GCAGAAGTTGAATGCGCCCAAAGAATGCATCAAAATTTGGAGAGTGCATATAAACAAATTCATCAGAAAACTCATAATAG
>QEAN01000179.1:1-3351_252
TATGAGTACATAGTATGTATTGCAATAGTTCGAGGAATTTTTTGAAACGCGTAGTTTTCTGTCGCCTGATCGATATTTGT
>QEAN01000179.1:32984-33569_505
TCTATATTGTTTACATGGATTCGAGTTCATACATGTCGAAGGTATCTTTAACAAGACCAATGAACTTTAACGTCCTGTAG
>QEAN01000179.1:34197-35829_650
GTGAACTTGGATCTTCATGAATAGGGTCTGTAATTTTTCGTAAACGAGAGAATGGTATGCTCTGAAATAAAATGCTGAAT
>QEAN01000180.1:1725-8331_6324
GAATCGTCTAATTTTATACTAGAGAGAGAGAAAATCACATGGCAAGTTGTGAATACTTGGCTGATTTATCAGGATGTATG
>QEAN01000180.1:34693-40047_1353
AAAAGGCTATTCAAGGTATATTGCATGAGTTTGTATTATGCATGTCCCCAAACGTTGTTCATCCAAAGATACCATTAGAT
>QEAN01000181.1:15790-19791_246
TCACACAATTTTTGCAAAAAAAAGATCAACTTATGCGTTCTGAAACGTACCATAACTTGACGTATACTTGGCATACAAGC
>QEAN01000181.1:30959-36410_0
TAGAGATATCTTGTAAAAGTTAGCATTGCTTCAGAAACATCCATCCTTCCATCACTTGTCATTGCATTAGATATACCACT
>QEAN01000181.1:30959-36410_2706
TATATCTTCGGTTGATCTATCCACTGGTTTGCCATCATTCACAAGTGTAACATCAACTGTTGCATTACTATTAACTTTGA
>QEAN01000181.1:7565-10502_750
TCCGATAAAGTGATGTAAACACAATTGGAAAGACGACTGCTGCATTTTCACTAACCAAATTGATAATGTAATCGTTGTTC
>QEAN01000182.1:2972-7780_3875
GCAGCTGACATTGATAACGGTGACTCTACAAATAATTCAGGATTGAAGTCATCCAAATCAATATCTATTTCTTCATCATC
>QEAN01000183.1:12766-20419_5781
AACTATTGTCAAACTAGGCGAGAATTGGTGCAAATTTCTGGTAAACAATCTATATCGCTGCTTCGTTATGTGAATTATCT
>QEAN01000183.1:26172-28000_0
TATGTATAATAGGCTGTGGCGAGAAAGATGAAATGTAAGGTTTCCCTAGATGTGACTACTAAACATATGACAATCTCATT
>QEAN01000183.1:6327-11617_2000
ATACGATCATTATTATGTTCTAATAACCTTTTGAAATTGAGGAAATGCCCTTGTGCAGTTTCTGGCCTTAGGTAACCTTT
>QEAN01000184.1:15201-18467_1845
AAAAGGAACATTGTTTCTACTCTTTGGTCTTGCTCTCTCTTTTGTTGCATACGCTTTATCAATGCATAACCAATACCATT
>QEAN01000184.1:29400-29894_208
TATTAAGGTGAAAAGTGGGGGACAAAAAGTCAAAATGGTAACCATCAATGATAAGAAAATCGACTATTAGGTGGCTATAG
>QEAN01000185.1:6708-8420_1134
TGTATGATCGAATCACCCCGTCAGCTAACAATAGCAATAGTAACCATAATGCTATAGAAACTCTTTTTTCTAGTTACACA
>QEAN01000186.1:21910-22922_468
GCAATTGTATGTTAGAACAAGATGGTGTCATGTGATAAAAGCATAACTAACAGCCATTCATTCCTTGCCACAATATTCTA
>QEAN01000186.1:28064-30817_512
CTCTTACCGTATCTCTATCTGACCTACAAAAATATCTATCAAACACTACTGTAGACAACAAAATCGTTGATTTTGGTGCT
>QEAN01000186.1:31249-34901_248
TTTTGGAGACAGAGTACCCGTTAATGCCAATACATTAGTAATTGCATCAGTACCGTCATCTACCATGTTATTATTATTAC
>QEAN01000186.1:7890-10145_1024
AAACCAAAAAGCAAACATAGATGAGTAGTAAAACAATGGATGTTGCTCTTGATAGATTCTTGACGTGTGTAAGTGTCGTA
>QEAN01000186.1:7890-10145_2048
AATAACGGTTGCTGTTCTATGGAGACCAAGGATGAATTAGACCATTATATTTTCATCTCAATGGCAAGAACATCTTATGT
>QEAN01000187.1:15967-17203_387
GCAATAATACCACACGCCTATAAAAAAAGGGAATCAACTAAGGATTGGATTACTGTTAAGTATTCAAAACGTACCTGAAG
>QEAN01000188.1:6860-12920_4674
GAGGTAGGCATTCTTTGAATCGTTCTATATATTGTAATTCAAATCCTGTTTGCCGTAGATGCTAAAGATTGATCGATATG
>QEAN01000189.1:22260-38100_9638
AAGTGGCTTTCATTCCTTCCATGTGTAGTTCATGATTTGTTCGAACTCACTTTATGTGAAATCAAAAAAGAACAATCTGC
>QEAN01000190.1:31560-37306_4340
GATCAACATTTACCTCATTCACAGCATCTGTTCAAATATCTCAGTCAGTATGGATTATACGAAACGCAACAAAGATTACT
>QEAN01000191.1:18215-26192_5612
CTCACAGTGAATAATATGATCAAGACTCCAAACCCAGGCAAGTCAAGTGAAATTTGAAGAAAAACTTGCTTTTATAAGAC
>QEAN01000191.1:30418-31608_744
CAACGTCTTCTAAAATCCAGAAAAGCTCGAGCATATTCAATGACATTGCATTGTCTTCTTACCAAATATCCTTTAAATCC
>QEAN01000191.1:31847-34088_1408
GATATCAACGATTTTCCCATAATGGCTTCAATTTCGTTTAGTAAATCCGAAGACGGTGTATTCGAAGATTTTGATGACTT
>QEAN01000192.1:29481-30716_645
ATCAAAGCCAAGAGTAGATATTGAGTATTTTCGTCCAGCAATATACGCTGCATATAGTTTTTGCTTATATGAGGGATCTA
>QEAN01000192.1:32562-33504_248
GACTTCAAACAAACTGTGATTCAGTGTCAACGTTAACACACCTTGTGGCGTAATTTATTGCTAAACTCTCTATATGATAT
>QEAN01000192.1:3791-4784_131
AAGCACAATATCATTCGTGTTAATTCACTCACTACCTCCTGATAATGTTGTTGTTGTAGGTCAGTTTCACTAAAAATGTC
>QEAN01000192.1:8574-10596_130
ACGCGCAGAACTAAATCTTTCTCTATCGTGAAAATTATTTCTACTCTGAGTGACTCATCTAATTCATTTTGTGTTTCCGA
>QEAN01000193.1:20116-21929_992
ACGAATGCTGTCTCAGAAACGATAATGGGAATATGGACTGATGGTTATCATGACTCCATGTTATAATTAATGTGTCATTT
>QEAN01000193.1:22328-24339_129
ACATATTGAGAAAACAATCAATCCAGCAATTACCTCAACACAGGAAATCTCATATCTTTGATTATTGCAATGGAGTCCCT
>QEAN01000193.1:37526-38051_445
CATTTCAAACTTTTCCAGCATGGACTTTATATATTGGCTTTGGCTCAGGTACACTTTTCTTTTATTTAGATCCCTCTTGA
>QEAN01000194.1:16818-24953_2706
ATAGCTCTGCACATCTAGCAGGATTCACCAACATAGAGAATACTCTTTCTGTTTCATTCAAATTAGTTATCACGAATTTG
>QEAN01000194.1:16818-24953_5535
TCTATTTTCTACATCTAAATAGCAGGTACTGAAAATCGCGTTTTGTACTATCATGGTCAAAGTGGCAGTTTGTACTGAAT
>QEAN01000195.1:30365-35009_3100
TCAAAAGCTGCTTTATTCAAATGTCAATCTCAAGGTATCCAACGGCATATCATTCGCATTTGATGTCACACAATTTTAGT
>QEAN01000197.1:18603-24716_4588
TAATATGAGTACCGCCTTTGCTCGTAGCTATTGAATTTACGAAACTAATTTGTTGAAATTGACCCTCACTAACAGTTACA
>QEAN01000197.1:18603-24716_4960
CAGGTTCGGATTTCTTACTCATGTTATTAGTGAAAACTTGTTTATATTTCTTTCCTGATGCCGAGCTTGCTGTTTCTATT
>QEAN01000197.1:32728-36730_1230
AAGATAGGCGTTTTTGTCAACAATAAGATGTTCAAAGAAACATCGAGCATCGACAGTATTAATCAAGTAGCACGAGATTT
>QEAN01000197.1:32728-36730_2706
ACAAATAATAATAGCTACCCAATGCCTCCACTGACAAGCAATGCTAATAGCATCGCTAGTACATTTAAGAGTAGTAATAA
>QEAN01000198.1:12254-15514_861
TTGCCACCATATCGCGATTTATATTATTGGATTCTTTGTTGCTTATGTTTACTGCAACAAGTACATACTGTCTAGTACGA
>QEAN01000198.1:2443-5160_0
TACAACATGTCTTTCGCCAAAAATGCAGCTGATCTGATTATAAAATTTGCTTTCCTTTCCTTGCTTTGAAGGATTTCTTC
>QEAN01000198.1:32090-34376_1950
ATTAAGAAATCGTCATGCTAAAGGTGAAAAGACTGCCGGTATCAATGTTCGTAAGGTATGTTGACGTTATTTTCTGAATA
>QEAN01000199.1:1310-3657_1638
ATTCATCCTTTGTTGAATATCAAAAACAAGTCTTGAAGAATGCTAAAGCTATGGAAGAAGCCTTTGCAAAGATGGGGTAT
>QEAN01000199.1:24097-29489_248
CAATGTCGTTCATCTAGGTACAGTTGATGTTACTTCATATAATATATCCAGCAACTAACAAAGCTATCCCCTTCTTCTTA
>QEAN01000199.1:33140-34539_264
AATCCTGGATCGATTCCTGTAACATGTCATTGGAATACGATGAATAAATATACTTGAAAATCAGAGTCTTGGTGGACTAA
>QEAN01000199.1:9273-12519_1651
CGGAAATCGCTTCGATATCATTACGTAAATTCAACATTCTCGACACCTTATCCACATACAGATATAAAATATGTAGTGTC
>QEAN01000200.1:13200-16074_381
AGAGCATTGATTGGCATAATGAGTTGAAGAACTTGCCAAACTTTGAAAAGAACTGTAGGTATTTATAATCAGCGGATTAC
>QEAN01000200.1:19050-20474_984
ACAGTTGTTTCTCCAAGCTTTTGCGATTGAATGAAATCTCATAATGTCTATATCATATGTGCCATTATAATCCTCCATCC
>QEAN01000200.1:21752-24614_1016
AGCTTTAAGGAAAAGCAGAGAGGATGTGAGAAACCGCAACATAAACAGTATAAGTGGTAATAAGGGTAGAATTAGTAATT
>QEAN01000200.1:26639-32964_1107
TCCTCTGCAAAAATGGTTTCCGTAAGCTTCTTTGTCGTTGTTTCATCAAGTCTTTGATTCATTGAACACTTTTTTTGGAT
>QEAN01000202.1:24284-25683_528
CTTATATGGTGTCAAAAGAAATCTACATTGTCGACGCTGAGTTTTATGAAATGTTGGCTATCTTTGGTGCTTACTACATT
>QEAN01000202.1:31877-34603_1008
TTTGGATTCAAGAAATCATATTGCAAAGGATACATACTCAATCAAAATGGCGCTTATAGACCACTGCTGACTCTGAAATT
>QEAN01000203.1:1114-3728_1270
AATAAGCCCTTACTGAGTCTAACATAAATGTCTTTGCATCTGAAAAGCAACACAAACTTTTCCAGTATTGACCTGTTCAA
>QEAN01000204.1:24069-27051_1397
GTTATTGCATTCCTGGACCAAGAAAAAGCGTATGACAGAGTTGATCATTTGTTTCTATACAAACTACTGAGAATATGGAA
>QEAN01000204.1:24069-27051_2413
GGCTAGAATTTGGAAATTATGGAGAAAAGAGTTCAGACCTAAGACAATAATTAGACCAATAAGTACTGAAACGCTGAAAG
>QEAN01000204.1:24069-27051_2667
AAATAAATTGGGGTGAATCAATTAAACTGAGACTAAGGAGGACTATACTAATCAAGGACATATCATGCAGAGTCATGTAC
>QEAN01000204.1:24069-27051_635
GAAAAATGTGAGAAAGAACTGAAAGAAATACATTCAAACATGACTACGAGTATGATGCGAAAGCACAACTTAAAGTGGTC
>QEAN01000204.1:30313-32697_640
ATTCTAGTCCTAAATCATATCCAAAATTTGCCATGAACGGACTCATTCCTATAGATGTATGGTGACTATTATTGTAGGCA
>QEAN01000204.1:6354-16088_4059
CGAAAACAAGAATCTCCATACTAGGAATGACCTATGTAGTAGACACATCAACTGGATTAGTTAAACCTAAATTTAGATCC
>QEAN01000205.1:11118-15297_1875
AGAAATTTAAACTACTGGGCCCATTCTACAAGTCAATCCAAAAGGCGATAGTATTGATTCATGTAAGTAATACTGTAGCA
>QEAN01000205.1:29800-30558_113
AATGAATCCAATGAATCCCATCAATAGGAAGCCCATTCCAACTGCTTGTGAGATTTTTATGAACTCTAAATTGATACAGA
>QEAN01000207.1:14366-20258_620
TATACGCTAAAAAATCTTACTAGAGCATACTTCTTCAGACCTTGTTACGAATCAACGCATCAAACTTTTGTTGCGTTTTG
>QEAN01000207.1:20966-24104_1280
CATATGTCATTCTGTTATTCCAGTTCTGCGTCTTACTATAGTATATTCTTGAAACAACGGTTTCGACTAATGTTGTAGGT
>QEAN01000207.1:27305-31794_1476
TGAGTAATTACTTTGAGTATATGGTAACTTAGAACTCCTTTGCAAACTCATCTGGATGAACTTTTCTCCCAGTTTCGATT
>QEAN01000208.1:11694-11983_105
CCACGCAAAAACGAGAAGATACAGTAATAAAATTGTCAATATCAATGGTAATAGACTGGACACAAGACATCCTTCCTTTA
>QEAN01000208.1:14081-21512_7257
ATGAAGGTATAACCTTGGTTTTTGGTGGGTCCAGAAACTGACTTTGAAACTTTTGTAGATTCAATCGACCTCATAAAATT
>QEAN01000208.1:6879-11631_2952
TGCAATTTAGAACGGCTCGAACAACTGAATAATGACAATATGCCATCAATGTCAATACTACCTATTTATTCACAATTGCC
>QEAN01000210.1:24096-25682_882
ATGGATAATACACATGTACCAGTGCTCATTAAATACATATTACGAAGGCTGCATTTGGTATGGAACTTTGCTTATTGCAA
>QEAN01000210.1:25742-27777_786
AAATCTTCCAACAACGTAAACTGTTCAAAGATCAAGTCATCAAAAATGTACAGGCTGAATTGGGTATGTATTTCGCTCAT
>QEAN01000212.1:19815-24923_246
ATATACTAGATGACGACAAAGATATTGATCAAATAGGTGCTGATTCTCCCTCTATATCATTAGCACCGTCTTATTCTAGT
>QEAN01000212.1:30732-34796_1875
ATTATTATTGGCCGTGACAAGTTGGATCATATCAAGGGTATTCAACATAAATTAAACGCCTTTGAGAGATTCCTATTGAC
>QEAN01000214.1:22127-23998_1280
GTGTGTATTTCAAATGCATGCCTTTTTATATCTTGTACCATTATGTATCAAGTTTAGGTGAGCTCTTTTTTCCACTGTGC
>QEAN01000215.1:16676-24142_4392
GATATAGATACTTGCTTCATGATGAACTTGACGTCATTGACGCAAATAATTTTTGCACACCACATATCTGGATACTTATC
>QEAN01000215.1:9986-11401_976
CATCTCATAGTAGGAGCTTTTAATGGTATGCGTATGTATCACATTGATACCAATGTAGGAAATGGTGACTAGTCTATTTA
>QEAN01000216.1:14046-18808_1116
CCAACCTCTGAGTTTGTAAGGACTGCCATATTAAGAATCGTTTCTTTACAAGCTGATGATTTACTTACTCTTTTCAGTAT
>QEAN01000216.1:14046-18808_2976
TGTTAGTAGACAGTGTAACTGTGTATGCGAAGCAAACAAAGTAGTATTCAAACATGTCTAATAGGTCGTGAAAAGTCATT
>QEAN01000216.1:19699-20584_115
GACAAGACCTTAGTCCCCCAAACCACAGAATTCGTAATATATTTTGTATACACAATAATATCATAGAAAGGAAAAGCCGA
>QEAN01000216.1:3760-7223_1760
CTGCTATGGCACATCACTCATTCAACTACCAATTATTGGAAAAACATTGTAAGAATGATGATTACTGGGAAATTAGGTGT
>QEAN01000218.1:1082-2803_1641
AACCACATATAGGTAGTGACGATATGGACGACGAGTACGACTATAGTAAAAAGTATGACGATTATGATGAACAATACTAA
>QEAN01000218.1:17996-19511_131
GTGTAATGCTCTCATGTGTCTCGTCAAGTCTAAATAAAATGGAACTGTTACTAGGACAAAATAAACAAAACGTCATACGA
>QEAN01000218.1:17996-19511_262
GTTATTGGATGTGTGAAAAGTCTGAAATGATGGACCAAAACCAAGAGAATTCTCAGGTTATGCATACTTCTCTTAAAAGT
>QEAN01000218.1:28989-33950_0
TACTTGGCAGGAACATCAATTTCCTAAATTACACGGTTTCATGTTAATAACGCAGATTACTCATGAAGCACATCCTTTAA
>QEAN01000218.1:28989-33950_3075
CTGACTGACGGAGATTATATCTAATGACTATACAATAAATGGGTATAGAAGTAATCAGTACCACGATCGGGAAAATGAAA
>QEAN01000219.1:22154-28020_2976
TACACATACTTGTAGCTTTTCAGCAGATTCCAGCCGAGCAATCAATTCAGTATTTTTCTTTAACAAAAACTCGTTGTACT
>QEAN01000219.1:22154-28020_4340
TGATTGCAGCAATAAACATTTCAATCGTTACCAATAAATTTTGTAATCCTCTAGAAATATTCGCGGCCGTCCTAACAGTA
>QEAN01000220.1:16597-17740_952
GTGTGGCGTTGTGTACATTTATATATTGCAATGTGGAAAAAGAGAGAAAGAAAACTGAGATCTAGCCATGTTGTATAAAG
>QEAN01000221.1:13070-20476_5412
GAAAAAATCCATTGTTCATTTCTATAGTTGATCATAGTGGCATCAATGCATTTTGAATACAAGGAATTGGCCGTAGAACG
>QEAN01000222.1:10971-14532_1000
TATATTGACGAAATACCTATTGACTGTTATTCGTCAATCACCTGATGACCTGTTACAGTGTGTTTATTTGTGCATAAACC
>QEAN01000222.1:10971-14532_2375
TTGATTTATTGTATTTGAATGGCCAAGTAAGTGTGTTTTCAGAACCAAAAAAAAAACTCTATCGTATCGCAACTCACGGG
>QEAN01000222.1:14877-19225_1952
TCTTCATCTTTGGGCTGCAAGCTATTGTTGAAGAAGTCAAGGCTTTATCAATATTTATCCATAAAGAAAGAAAGAAGAGG
>QEAN01000223.1:17780-26298_4797
TATATCAATCTCAAAGACCCCTCGTTCAATAATTTGTTTCACATGGGTATCGACTTTGAGACTGACTGTTTGACTAAAAT
>QEAN01000224.1:21911-26902_2337
GATACATATATTCGACCTATCGCGAAATTTCAATCTCATTCAAACTTTAGACGATCATTCTTCATCCATAACAGCTGTTC
>QEAN01000224.1:5662-8295_1920
ACATTTGGTTGCTTGAATAACTCGTAAAGAATATCATCATCTTCTTTGGTAAACTCATTCCTTGTCCTGTAGAACATCAC
>QEAN01000225.1:21974-25028_744
ATGAACTGGGGTATAGCGAATGTCCTAAATCCTATGTGTTTAGAGGAAGTAAAGAATACAACAGTAAACAAATACAGGAT
>QEAN01000226.1:28376-30294_1584
TAACAGACCAAGTCATTGCCCTTGTTCCATTGTAGATGGAGAATAAGTTAATTATGAATGTATGTTGAACCAATGTCGAA
>QEAN01000226.1:28376-30294_924
TGACTCCATTCCCTGGCAGACGGATTCTATTATTAGAAAAAAAAACCATCAACTAGGCTTTGTAAGCATGAAATAAAATG
>QEAN01000226.1:751-6153_5084
ATTAATGGAAATAGTAAATATACCAAGGATCAGCAAGCTGCCGTAGTTCGAGATACGTTATTCAAAGTTGGAAGTTTTGT
>QEAN01000227.1:10478-11455_0
TAATTGTAGTTGTCGTTGCTTCTGCTCATCTTCTTCTACAATTTTTTAATGAAATAAGAATTGCATGGGGTGCAAACGGA
>QEAN01000227.1:1-2414_1152
ACGTATATTTGATGATGTTGATTCAAGTGACAGTTTGCACAACTTCATCTATTTGAAAGTGTCATGGAACATGGATTTCC
>QEAN01000227.1:16828-20445_3048
TATTACCAGGTTCCACTAAATGAAATGTTCGGATTTTCTACTGACTTGAGATCTATAACGCAAGTAAGTGCTCTGTAAAT
>QEAN01000227.1:16828-20445_762
AGCTACCTATATTCATTGGAAAAATCATAACATCAACATTATCGATACACCCGGACACGTTGATTTTACCATAGAAGTAG
>QEAN01000227.1:27092-32825_1845
CAAGATTCCACCTTTGCCGAAATATACAATATATTAACATAGACAATCAAAGTCTTTGTAACAGCATTGCCGTGGTCTAT
>QEAN01000228.1:23238-24980_1280
AGCAACATTTTTTTCTTGCGCAGTAGATTCTAAAGCAATACATCTACAATAGCACAGTGAAACTTTACTTGAGCGATACA
>QEAN01000230.1:10378-11502_393
AAGTGCAGAAAAGTGCAGCAAATAACGATTGTATTGTATCAGTAGTACAGGAGAGTGTACATACATAGTACTGAAATAGT
>QEAN01000231.1:13339-20115_1708
AACAAAATCTTGATGCAACAGCAGTTAGCTAAACTAAACGACGAAATAATATTTCAGAGGCGTACTTTCAGCTTCAGTAA
>QEAN01000231.1:25214-27354_1032
TTTGAGAAAGCAGCTGGAACAAGAAAATATGAATGCTTTTGATTTTCAGTTCATCAAGCCTTGGAAAGCAGAGTATACTT
>QEAN01000232.1:1-3910_492
TCACAAAGAAGCATAATAACCATCATTATCATAGTCTTGATGAACTCTTTGCCTACCAGACATATAAAGTCGTCAACATC
>QEAN01000233.1:24220-27961_2091
CCTTTCCATTGAATTGACCAAGAGTACTAGTTTCAATGGAGGTTCAGTTTTTTGAACGCTAAAATTTATGAGATACCTAC
>QEAN01000233.1:3294-5140_1651
AGATACCAATCAGAATTAGAAACCTTGACTTCCATGGGCTTTACAAATGAAGAAGTGAATATTAGAGCGTTGAGAATTAG
>QEAN01000235.1:24125-26913_1736
TGAATCTTCACTCAACTATGTATTTTGATGTCCACTGATTAGCTTTGTATTGTACAAAAGAGTGACTCACATTCTGCTTG
>QEAN01000235.1:29911-32347_1240
GTATAGAATCAAATTGATGCTTTATTGTGTACAAGTAACCTCGACGCCAAATTTTATGCTGCAGAATATCGGTTCATTCT
>QEAN01000235.1:8353-10284_0
TAGTAACAACTATGTGAAGATTTCACACATATAAGTACTGTCACAACAACACAGATAAAACTTCGTACCACGTACTATGG
>QEAN01000237.1:862-2829_504
TCGTCGAATTAAATAGGATGGTATGTAAACTGGAATGCCTCAATCAATTGAAAAACATGGAAGAATGGAATGAGTGAAAG
>QEAN01000238.1:20320-20956_0
TAGTATCCTTTGTTCTCATACTCCTTGTATTCTTTTTCATATTGAACATTCTTGAAGTCAATGCTGGCCGGCTTTTCATA
>QEAN01000238.1:28032-30902_1905
GAATTCAAAGAAGGTACAAACAAATCATGTATTATTACTGTTTCAGGAAGCCGCTGATCCTCTGTCATATTGTAGTTTTC
>QEAN01000239.1:19899-23989_1386
ATACAAGATCCTAGAATCCAACTTTGTTCATTATTCTGCATATTTCTGCACTGCATACATCAAGACTTACTAGACTTGCA
>QEAN01000240.1:11248-12853_512
CTCGTGAACTAACTCCATTCATTCAATCCTTCCATGACAAATTCAAATCAAAAATAGCTTAGTGTACGATGTAACAGATC
>QEAN01000240.1:16775-18844_1125
TTTTGGATTGGAATACGAATACCATCTATATAAGCCAAAGTGTTTATATCAATGCGATGCTAGTTAAGTTCGGTTTCGAC
>QEAN01000240.1:6623-8183_1116
ACATTCGTGAAATCCTCAAATCGCGAAGAGATTGGAAGCATTTGTATGATCAAGTCTTTACGTTTTTTCAAAACAACCTT
>QEAN01000241.1:5884-8980_0
CATTTTTTCTTTCTACTAATGTTGCCACTAATATTCTTGCTACTGCTATTTATGTGGCTAGACGATTTGGGTTGCTCTTT
>QEAN01000241.1:9901-13587_1625
CTGTAGTAAACACACATGAAATTGCATTCACCTTCTCATCAATTCACACACTATCTGAATCTGTGTATTTGAATGAGAAG
>QEAN01000243.1:769-8245_4392
GTCATAATTTTGCATTTTTTAATACAGTATGCATGCAAGGGTCGCACAGGTCGATTTAATATTATAAGGACTGCCAATGA
>QEAN01000243.1:769-8245_5856
TGTATGTCTGGACAGAAGAACATATGTTTGGCCATTACTGAAGTAAGTATTTTTCAAGTGTTTCCACTGAAAAAGTTGGT
>QEAN01000244.1:10645-14541_2852
TAATTTATCTCACTAATTGATACTTTTTCCATACGCCAATTAGCACGCCTTCCACCATATTGAACAACATCTGAGTAAGA
>QEAN01000244.1:18153-21738_2520
TTCGACATGGATAGTAGATTATATATATCTTCGATTGATCTAAATCCTTCTTGCCATAATTCTAATTCTGTCGCGGCTGA
>QEAN01000244.1:22335-24895_1488
CTCCAGAACTAAGCAATATCATTCCAGAAATCATCAGTATGATGATGTAAGTGTTTGATAGTAAGCATTATGTGTGTGCT
>QEAN01000244.1:22335-24895_2480
TCAATTGAATAACTTTCAATGTAGATGTTATCACAAGCATGCAGACTGCAAAAGCCAAAAAACTAACGGCAGCTGAATAA
>QEAN01000246.1:24722-27626_1845
ACTGACGTAACTTCAAATGTCCCAAATTTTCTTTTTGCACGTTTGCAGGACTGTAACAAATCTTTCACAAAATGCAGTTT
>QEAN01000246.1:28905-30380_762
GTTTTCAAAGGTTAGTAAGAGGAGGATGCCAAGAATTAGTCAATGACGAAGAATAAGAAAATGCATCTTTACCTTAGCAA
>QEAN01000246.1:5930-18054_6832
TTAAATATCAAGGTTATCTTGAATCTAGTCACTAAATATGTTTTGCAATAATAGCGCAAAGCTCGACGTGGTACACACAC
>QEAN01000246.1:5930-18054_9760
CATTATCATGTATCCAACAATTATCAAGAAGGAGACAGAAAATGGTGTACATCCGGTTTTGTTTGTTGTTGTCTCAAAAC
>QEAN01000248.1:17701-20160_1638
AAACAAAACAATTACAGATTTGGCGGTATATACGAAATAGGGGACAAGGAATTCACATTGAATGATCTCTGGTCCATTAA
>QEAN01000249.1:17069-21657_2562
AGTGGATATATTTGCCAAGGACTTTCTGATCATACCTATCAACGAAAATTTACACTGGCTTTTAGCCGTCATATATAAAC
>QEAN01000249.1:17069-21657_4026
GATTCTCTAGGGGGAGGTCATAAAAGCAAGTTTATTACTCTAAGAAATTATCTCCGAGAAGAAGCAAGAGATAAAAAACA
>QEAN01000250.1:10740-13451_882
AAACTCTGATGGTGCTGTCTGCTTTTAAAAGTTATCAGAGCCCGTTTTAGAGACAAAGAATAGGCGAATATTCAAAAAAT
>QEAN01000250.1:775-8897_4636
CTCACGTCATAACTATTACATATATTTTAACAATGATGACGACCATGCACACAGATTACAACGGTACAGATAGATCTACA
>QEAN01000250.1:775-8897_6710
AAAGAAGCGATATTAGCAATGCTCAAATACCTGTATTCGGCGTAAACAACAATATTCAGTAACTCTTCCAACAACAATTC
>QEAN01000250.1:775-8897_7198
ATAGAGTAGTAGCGTGTTGAAATTTTTTGTTGATGCATTGTTTCTGACTAGTATTAGCAGCCAGATCAGCAACCAAAATA
>QEAN01000251.1:1-2750_512
CACATACCTCTTTGGGAGTTTGAATTCTACCAAATTCGTCATGATACTTGATTTCTACTTCGGGTTTATAATCCTTGTAT
>QEAN01000252.1:23580-23964_0
CATACATCAAAGTTGTCTTTGACAAAACTCTTGCATACTACGATGTATTGATAACTGTTGTATTAACAACGCAAGAGCAG
>QEAN01000256.1:14035-19136_5021
TACTTGTCAGAAACTCAAGTGGTCCAGACAGATTGTTGTCGATCTGTAAAGAACTTTTATCAGACGATAGTATATTTTGA
>QEAN01000256.1:25559-27356_1476
TACACACTGTGTCTGAATGATTTTGTGGCTCCAAGTTATGCAATTAATTGTTGTCTTGTACGATAATGTAGTATGTATGG
>QEAN01000256.1:6253-7289_360
GGCAGTTTGAGATGGATTTTTGAGAGAGTAAAGAGGATCTTCTGTCATACACAGGTAATAATATAGAAAAGGTTAACTCA
>QEAN01000256.1:7770-9870_381
CAAATAACCATTCAGATAGATGCCATTACGTAGAATCTAATCGATTAATGTAACTTCTAGAACATGGCATTCAGCCTGAT
>QEAN01000257.1:25459-27367_917
GTTTGCATTTCATCGCGCTTTCCTAATGTAATGATGTACAATAGGGAACATCAACAACATTAGAACGTAAAGAACGAATT
>QEAN01000258.1:2679-3868_248
TGAGTTACGTGATCTAATGTGAATTAATATAATAATAATTGTTTGCTCGTACAAGAGGGACTAGTAGCAGCGATGCTTAC
>QEAN01000259.1:16694-20748_2250
TCATGTCATCCGGCAAAAATTTGGGTTCGCAATATTATAATGTGACAAGCCTAATCTTCAATGCTTTCTCAGAGATATAA
>QEAN01000259.1:8910-10261_1152
TTCCATTATGATGCATAAATCATAACTACTTCAAAATCAGCTCGATCACTTTGCAAACGGATGATCGATACGATTGGTTT
>QEAN01000260.1:10710-13916_2394
CCAAAATGGCCTTTTTAGAAAAGTTTTTCGAATTGCAAAATCTGATGATACAACATAATGCGGGATTAACAGCATCGCAT
>QEAN01000260.1:16198-23322_2928
GATATACAATTACAGTGTCATGTCTTTTTCAATGTTCGTTGCTTTTCAGCATGCTCCACTATCTTTCTCTCGATAAACAT
>QEAN01000260.1:16198-23322_5734
CAGCTAAAAGTATACTGGAAGATAATGGCAGCCATTGACTTTGAATGGTTTGTAATAGGTATTTGCTATCTTTGGATTTC
>QEAN01000261.1:10482-12527_262
TGTCAACTTACTCACTTGTTCTTATTTGGCGCTAATTCAATTGAGCATTTGAGTTGTTGTCCTGGAAGATAATTGAGTAA
>QEAN01000261.1:18253-26660_8241
GAAGAATAGAAAGTAGGACGCTGGAATATACGATTTGGTTCACTTTTCCATTCTTAGCATCTTATATGGTTATGTTAGAG
>QEAN01000262.1:11247-15043_1984
GTTTTCTTTTCTTTTTCATGAAAATCTCGGTATTGATCAATTTGCCATTGACATAAGTCAATGGCATTGCCTGCATGGAT
>QEAN01000262.1:11247-15043_2232
AATGTACAAAATTATTTGCACCCGGAAAAGCCAAAAATACGTTACAATCCATACTCTCATGAATGTTTGTACTCACTTCC
>QEAN01000262.1:26129-28438_1860
TAAAGAAAACATAGATTCTTTCGGGGATGTATAAAATAGCACAAGTGCAAGAACCATATTCTGCAATCCACTATCTAGCT
>QEAN01000263.1:15634-17407_0
TAGAAATAGATATTAGCATCTCGGAAATGCTTTTGGTTGTTGTGTATCTTGCCTACTCTAGATTTAAAGTCATTGTACGC
>QEAN01000266.1:11653-26199_10406
TGAAATTGATGTCAGCATCTGATTTCTTGTCCTCCTTGATGAATTTTTCCAAGGATGAAATCAATGGTGAAACTGTAGAA
>QEAN01000266.1:11653-26199_4356
CAAAATAAAGAAGGAGCTCAAGTTGTTACAGAACTTGTACTCTTTGTATAATGATGTATTAGAGAAACGGGGCATCTATG
>QEAN01000266.1:26465-28347_129
TCCGTCGCGTCCTACACAGCACATGTCAATATATATATGTATATGTATACCATGCATGAGATAACAAGATAGAACAAATA
>QEAN01000266.1:6404-10822_496
GTATTCTGCAAATGTATTATCAAGTATGAGTTCAGTCAAGATGAGTTCATTCGCTGTATTAATCTATCTTGTCATGGTGG
>QEAN01000267.1:13759-16461_1875
ATAAATCCGCAAAGCGAAACGGCTAAGAAAATGCATATCAGTAAGTTGCAAAAGCAATTTTTATACTCAATCACGTACCT
>QEAN01000267.1:24020-26939_1364
ACAACTCAGTCATTTAAGACTGGATTATTCACCAATTCAAACAAGCACCAACTTTGATCATCACCATGTCATCAGAAATT
>QEAN01000269.1:11465-13889_372
GAAAAGAAACTATCCAAACTCTATCGAGAAGTCAGAATCATGAAAATGTTGCATCACCCGAACATTGTCAAACTATATGA
>QEAN01000269.1:5318-7588_258
TTGCAGATGATTGATTACCAAAATGCTTGACTTTTTTGTGATCGCAGCAACAAACCAGAACTTACCAAAGAAAGATTTCT
>QEAN01000270.1:18627-22635_3690
ATCAGCATTTGATATTTTAGATCGGTACTTTGAACGGTCTTTTTGTACTTGGAAGAAGTATAGGTTTCATTGGTCACTAC
>QEAN01000270.1:4928-7367_1000
CATTTCACATAATATGAGGTGGTTATTTGTACATACGACGATTAACCATGATCTAATCTACAAATTAGGTCTTCCCATCG
>QEAN01000271.1:12960-17386_3625
ATGATAAATCAAATACAACGTCTTAATCTTTGTCGACTTCCATTCACATACATGATCAGACGGAAAAGCATTTGGTTCCA
>QEAN01000271.1:9396-12571_2108
CTTGGGTGATGATTTGATCTGCATTCTTTATTCGGTCATCCAGATTTCCAACCTGAATTGATATAACAGGGAATATTAAA
>QEAN01000272.1:4717-6321_1397
TAGATGCAGATCAAGTGATTTATCTATGAATCTAAATAGAAAACATGTCCAATATGCAAACAGGACACGATTGCACCAAC
>QEAN01000273.1:24464-27142_1488
AGATTTCCTGAGCCTCATTCTTGCCTATTTCTTTCAAGATACGATCTGTGGATGTTATAGTGCTTTCATTTTTGAATTCT
>QEAN01000274.1:5097-7712_127
GCGATTGTAGAAACATCATGATATCCTACAAGTCAGGAAAGTGCTTTTATTTTATTATTGGCTTCCATCATGCAATCTCA
>QEAN01000275.1:13363-16944_3402
TCCAACTTCATTTGTTCTAGCAACAATAACTTTCTGTGTACGCTAGAACGATCATCCTTACAGATACAGAGTATACATAT
>QEAN01000275.1:17002-18739_1408
TTATCTTGCAATAATTGGATGTGACTGCATATCTAGCTATCATCAATGATCTTTCTATAGTCTTCTAGTGCGCCATCAAA
>QEAN01000276.1:1068-4644_2375
TCGAAAGGATCACTACATTCAGACACAAGACGTTGAAAGGTGTGGCTATTGGAATTAGATTTTACGTATCATTTACTTTA
>QEAN01000276.1:1-529_336
GTAGTCTTGAGCACCATATTGTTTATAACTTCCCTTGCGAGATTTGTGTATACTATAAAAGTTAGGAATACCGAATTGAG
>QEAN01000277.1:16418-17677_131
CAATTTTTGAGTAATAGTCATGAAGACTGGTGCCAGATTGGATTCGTTGAATATATTTACAAAGCCACCATCATCTTGTT
>QEAN01000277.1:16418-17677_786
ATTGAAAATACATGAAAGTTTCGCCTGGATGTTGAGAAAAATTAATTTTGTCGCTGGAATACCATTTTTCTTAGGCCCTC
>QEAN01000277.1:4176-6300_1152
TTCTTCTGCAGGTTCCTAATTCAAGATAAACTAGGTTACTACAAGAACGTGAGATTCTACCGATCAATCAAGAATTCTAT
>QEAN01000278.1:11082-15597_4340
CGTTAGGATTATTTTGCTCAAGATACTGACTTTATTATGTGATGCTGAGGATAGTAGTGAAAATGACGACAAGCAAAGTA
>QEAN01000278.1:1-1451_250
ACATCCATCTATCCATCATTACAAGGACACAACAATCAATTGACATCTCTCATATATACATCCCATCTATACATCCATAC
>QEAN01000278.1:16271-19091_1500
CGTTGTAATACACCACACCTCTTACAATTGGAGAAAAAAAAAAAAAAAAAAAAATTTTTTTTTTCCTCCCACCCCCGCCC
>QEAN01000280.1:10580-13337_0
CAACGAAATGTCTTTGGATGAATACTACGAGGAGCCTACTGCGAAATGAAACAATAAACCACAAAATAACATTGAAATAG
>QEAN01000280.1:10580-13337_1536
ATAGAAACAGAAATGAGAAAATTTTGCACAAAGCAGAAAGCAAACTACATCGACATGCATACCTTATCAGTCATGTGCAA
>QEAN01000280.1:10580-13337_640
TGGTACTTTGTAGTTTACAACCAACCTATTGTTACACCCGTCATCAACTTGTTTGAAAGCTATAACATGTTTCAACTAGA
>QEAN01000280.1:18689-19368_360
TTGTTGTACACGAGTTTTTTCTTTCATGACGTTACACACATGATTACATAACAATCTCCATCCTCAATACATAGATCTCC
>QEAN01000280.1:22525-23628_1023
AACCATAGAAATATGGACCACCAATAATTGTAGTGATGGTTGTCGCCTTGGTGTTAATCCTAAGATTCTATCTCTTTTAA
>QEAN01000281.1:17589-21723_1722
TAACCAGAAGCAAAATTTCACGTTGCAATTTGCAAAGTGTTCTTCGCTAGTGTAAATTAAAACGAATACACGCAAACTAG
>QEAN01000281.1:25290-28351_2125
TCTGTCCACAATTACATCGCAAATGAATCGAACTTGATTGTCGAGTTTATTGAATTCTTGTTCAAGGTGTTTGACCAAAA
>QEAN01000281.1:6630-10834_4000
TAAACGCTCATACCATTCATATTCTTGACAAACAAGGATGGAAGCAAGATTGTTGAAAATTTCTTGAGAGATTTCTCACG
>QEAN01000282.1:26882-27251_194
ATATGATTACTTACATGAAGGCAGGATGTGATATTTGTGTAGTAGCTAAAATGCACAGAGGTGCATTCAAGAATCATCAA
>QEAN01000282.1:4906-6705_615
ATGTTGGAACAAGATTTGGGTTGATTAGTGAACGACGTCTCGATTACAAGGTCAAAGATCCTAAATGTATATTGATTACT
>QEAN01000283.1:12333-16889_1500
TACCGGTATACCCAAAGGTCAGTATATTGAATTACTTAATCTTCAGTCCAATACCATTAAATAAGCTGCTCCTATGACAA
>QEAN01000283.1:12333-16889_4125
CTTTTTGTTTTCATAGATAAGGCACACATTGTAATCATCCCACATCTTAACTTTCTAGATACCGTTTCGATGACCTCTTT
>QEAN01000283.1:20908-21938_238
TATGAAGTGCGAATGTTGCACGAACATTTGAATTGAAATCAACCACTCACAGGATCCAATTTCAAGTACTATGATTTAAG
>QEAN01000284.1:4899-7802_1845
GAGTAATTTGGAATACAGAGGCTGAATTTTGTCGTAGAATGTATTGTTTACGAAGTAGCGGCATTTTGTGGTAGATAAAA
>QEAN01000284.1:4899-7802_2583
TCACGATTATCGGCTTAACCATTCTAGGTAAGAGAAAGTGGTATAAATGTACGATTTTGTACATTGTCATTGTATAGAGG
>QEAN01000284.1:4899-7802_2706
AAAGGGACTCTCTTGTGCATATAATTGGTATTTTCTCTAATCTCTCTTCCTATGATTACTCATACACATCATGTTGTGCT
>QEAN01000284.1:4899-7802_2823
GGTATAAAGCAAAACAAATGGGTGGACAAGACAACCAATGTGGTGAATCAGACTATCATAGCTCTACATTATTAGAATAA
>QEAN01000285.1:25543-27001_630
ATGCAACTGTAGGTACTTGATACTATTTTGTCTGCTAGTATTTCTGTGGTTGTACTTTTTCAGATATCGATAATTGCTCC
>QEAN01000286.1:15643-19749_1702
GAATTCCGAAATAAAATTCCGGAATTATCACGGAATGATAATATAGGCACTATAGGAATATTACCCAGAGTACAAACTGG
>QEAN01000287.1:1045-2379_126
AAAGGGGCAGGAGATGTATATGGGTATATATAGTAATAGTAATAATAATAATAATAACTCACTCGGGAAGGAGGCACCAT
>QEAN01000288.1:10841-14641_1116
GTATCATGGGCAATGAAGAACCAGTCTATGTTCGAATTTAAAGGAAAGCTCTATAATGATCAAGAATTGCTAAGTCAGTA
>QEAN01000289.1:1-2968_2646
TGAATTGAGCTTCAAGGCTGGAGATATGATTACAGTCATAAGCAAAGGTAATTTCATTTTTCATGTTCGTAGTGCATGAA
>QEAN01000290.1:3104-4694_504
TAATAAAAGCATATACAGCACAAAAGCTTGATTCGACCGGTGCTTTATTTAGATTAAGATCGACCGAATGAGTCATGTTT
>QEAN01000293.1:12051-14906_635
ATGAACAAGAATGCTAGATATTGAAAAAGTTAGCTGTACTAAAATTATTGATGATTTCATGACGCACGAAACCCGTCCGA
>QEAN01000293.1:16398-18172_1179
ATTGTCGGTAGCCATTTCAGTGAAATGAAGGATGACGCCATTGTTTGTAACATTGGTCATTTTGATATTGAAATTGATGT
>QEAN01000293.1:18581-24571_1488
TACGTAAATGCGCTGTAAAATGAATTATAGTTGAATGAGATCATAAACGATTTGAGAGAAGAGAAGAAGCTGCTCGAGAA
>QEAN01000293.1:18581-24571_2480
TAGAGCACATGAGTCATGAAGTTGAAACGGATGATGATATAGTACTAGAGAATGGTACTTCTTTTACTGTCGTATTACAT
>QEAN01000293.1:18581-24571_2852
ATGTAGGTATAAGGTCCTTACGGATGATTACTTTTTGAGATATTTGAAGAGTCAGACTATGACTATGACGATATGTCGTA
>QEAN01000293.1:18581-24571_5828
TGTCAAGATTTAGCAAATGCTAAACTTGATTTACGGGATTTGTTACAACATGATTTGATGGACGTTGCTGTACCTCTTTA
>QEAN01000293.1:5258-7349_1638
CTTTGTTTCTCTTTTTCTCATTCAATTCAATGTCAAACTTGGCTAACCACGTTTTGAACAATAGTATGTGGCATCTCATC
>QEAN01000293.1:9829-11654_875
TAGTTTGATAGAGTTGCTGGATGATTTTATATCATTACGACGTGTGAGTCGTGTTTTCCAAATTTTGATCCTTCATTGTC
>QEAN01000294.1:22036-25747_504
TTTTATTTTCAAAGCTTTCGTTGATCGTCATGGAATTCCAACTCAACCACTCAATCAAAATCAAACCGTTTCCTTAGCTT
>QEAN01000294.1:8503-12869_2337
AAATTTGATGGCAAACTTTTCTGCATCAGAAATCCCAATATGGTATACACGGCGATTTTTGAAGGTTTTATACATTCGGA
>QEAN01000295.1:11518-15667_1736
TCCAAAAGTTGTCTTGTGGCTCGTATAATGTCTTTTCTTTATCAGTTCCTAATATTTGGACATCCTCTCTATTTGCCAAA
>QEAN01000295.1:1771-3431_1056
CATATCTGAAAAAGAACAAGTAAAAATTGAAAACTTGAAGAAGTATGTTATCGCCTGCGGATTCAAGAAACGATGGGCAA
>QEAN01000296.1:17082-20523_2500
ATAGTAGCTTACAGACCGAATATAATTCTAGACCTGCAAAATTTGAATGCTGTGCTATTTACAGGTGAAAAGTCTCTGTT
>QEAN01000296.1:22557-26599_1116
GGTTTCACAGGTGCTGAGAATGCTACATATGGCTTTCACTAGATTTATGAAATTGAAATACACTGCTTCTATATTGGATT
>QEAN01000301.1:1-6285_5368
AACAAAAAAATGGATCAGCACAAACAAGAGATTGCAAACGTACTGCTCTCTCTTTTTCCTTTTTAATCTTGTCTGCAAAC
>QEAN01000301.1:21136-24378_1143
ATATGTTGCAAGAAAAGTCAATAAATTTCTTACATATCCAACTGGGCACTGATTCTACAACCTTACCAGTCATTAGTTCC
>QEAN01000301.1:6493-8045_369
TTTTTCTCGTTCCGTTATTTCTCGCTCATGATTTGAAATAAGTGATAATTGGGTATCGGTAAACACCTATTGGAGTAATG
>QEAN01000302.1:2436-3252_492
ATTGCTGACACTTTTTGTGGCTATTTGTAGGAAGTACACATCATGCATCAATTCAACGAAGACTTTTATGAAAGGGAATT
>QEAN01000303.1:253-6374_3596
AGTCAAACTATTGACGAGTGATATCCAATGTATATTCAAGATTAGCATGTGAAAAAGTTCCTTTTCCCTATCCGGACAAT
>QEAN01000303.1:253-6374_744
AAAACGATTACAAGAGTTGAATATGTATGTCCAAGTGTAAATTCTTTGAAAAAGTGATTGCTGGCAACAATGCTCGACGA
>QEAN01000304.1:23786-25758_1270
CGAACGTATGACAATAAAGAAGAAAAAAGCGTACGGTGACTGAAAAGTACGTATGGAATAAAGTTTGGAATTCAAAACGA
>QEAN01000306.1:1-3008_128
GCTCAGCTTGGTGATGTAATCTCTTTATTCGTCTTCTTAACGTCATAGAGAAGTTGTTGTTTGAAACAATGTATTGAAGA
>QEAN01000307.1:18018-20048_1040
ATCCTCCTCAAATCGGAGTTCTAAATACTTTTTTAACTCTGGGTCATGCTGTATGAAATGTATATCATATGAGTCTAAGC
>QEAN01000308.1:7110-9367_2064
GAATTTCGAAACATGATCCAGAATCGATATGATATGATAGACTCACTTCTCTATGTAGCAGGAATTCTATCAATGGAATG
>QEAN01000309.1:1-3414_1612
AATTTGGTAGAATAATGATTTTTGTTGGTCCAGTGGTGTAGTTTTGTTCGTAGTCATTTCCTCAAGATTGCAAATGTACC
>QEAN01000310.1:11186-13566_1152
TTCCAAAATTCTCCTCTTGGAAATTGCCACTCTGCTCATCAAATCCATAAACATAGAACAAGTCATGAATAGAATTAACC
>QEAN01000310.1:16978-18780_1107
CCCTTGTTAGAAATCTCTTGATCAACAAAAAGTTAGAATTGAAATTGGGCGATTTCGGTTTAGCTAGAGCTTTTGGTATA
>QEAN01000310.1:19755-22030_0
TGCAAATTTACAACTACTTGATTGCATTTGGTGCTGGTTTAGGTATGTGATATGAGCAACATATCAAAGAGGTTGAGAAA
>QEAN01000310.1:22218-24360_1548
TTCTCTAGCTTTTTCTTTTTAGCTGAAATAGTCATCAAATTGGCAGACTTGACCTTCATAATTCGATCGTTTAAGCTGAC
>QEAN01000311.1:13052-17624_1125
ATTTGGGTATATGCCACTCAGGAATCCACCAATCGGTCTATAATAATACTTACAACGCTATTCAATCGCTAGATATATAT
>QEAN01000312.1:5716-7750_917
ATTTTTGGTAAATATTATGATGAATGACAGATGCAACATGAAGGACCACCTACCTGACCCATTATTGATTTCAGTAGCAT
>QEAN01000312.1:8249-9812_0
TGGCAATGCCTGAAGACCCACAAATCTGTAAGTTTTTGTAGTAAGATTGTCTTTTCTTCATTAGAGGATTTTATGAGTCT
>QEAN01000313.1:15393-17473_875
TCTTATTTGAACCTCATTCAATCTCGCTTCAAGTCCAAATGTTTGCGTTCTTCGTTCGACATTTGAACTTGAAAGATATT
>QEAN01000314.1:12419-14566_2067
TCATGATTGTATCAGTATACTCGTCCGTGGGAATCATGTACGTGTACATAAACATTATTACTAAAACCATGATGCTATAG
>QEAN01000314.1:16079-18256_1320
AGACATTGAATTTTCATTAGGTAGCAAAAAGGTTTCCAGCAAGTGAAAGCAATAAATCTTCTAGCGGTTGATGGAATATG
>QEAN01000314.1:21288-22973_1364
ACAAAAGTAAGCTGCTACATAGACAAGGAGGCTGATAGTTATGAATTTAGCCATTCTGGTACTATACAATGATGATGAAT
>QEAN01000314.1:24439-25318_115
CAGCTTGGTTTTGTCCTTTTTCGTTAATTTTTTTTTCTGGCTGTTGATCCAATTACGCGTTTATTTGACTGTATTCTACG
>QEAN01000315.1:10621-16983_620
ACGATGGATAATTTGTCGTAGATGAAGGTGATGCAATCCCTTTAGTGTCTAAAGATTTTGAGTAGTCAGATAAGACAATA
>QEAN01000317.1:5279-8212_375
TACTAGAAGAACAAACACCTAGATTGAAACCGATTGTTAAGGTTCAATTTACTAACTTTGACAATCACACACATACCACC
>QEAN01000317.1:9666-10411_665
CTCAACATAATGTTGGCTTTTACGAAAAGACTGGTTTCACTATTAAAGGCAATCAAATGGCGTATTACTTTGACCATTAG
>QEAN01000318.1:10391-12834_2250
AGATTAGTAATTTGGTGCTCACAATCAACACAACAATTTGAGATACTCTAGCCAGGCTTTGTACAATATCTGCTTATACT
>QEAN01000318.1:15633-21332_4182
CATTATTGCAAACGTCACATAGTAAAAGGTTTTCTTCATTCTCGCTACGTAAGCAAATTTCACAAAACTAGGTTGAGAAG
>QEAN01000318.1:8919-10007_630
ATCAGAGCTATCATCCTCCTCTTCACTTGATAGATTATCTGATTTTGCCAGTATCAATGCAGAAAAATCTTCCACAATAT
>QEAN01000320.1:11157-14727_3490
GGAAACATGCCAAGTCGTGGAAGGATTGCTCCCATCTTTTTTTTTTTCATACAACAAGAACAAACAGAATAAGAAGTTAA
>QEAN01000320.1:2689-4310_1541
TTTCATCAGATCCTCCTACGTATCAAGATACACTCCAACAATTGGCAAAAATACATTACAGTGATCCAAAGAATTTGTGA
>QEAN01000320.1:5188-6520_1252
CAAATAATTTGTAGGTGCCACTTGTGTTCACTGTAACGTGTATATGAAAAACCCATTTGTATTGTGCGTCTAGATCATAA
>QEAN01000321.1:10480-12401_1841
GCCATTGTGAATGATGCGACTGACTATGCAAATCTCTATAAATGAAGAATACATGTCATAAACGAACGAATATGAGATGA
>QEAN01000321.1:14964-15730_230
AGATAGATATATATAACAAATATACTAATGTCAAACCTACGTGGATGTATTGGAACATTGTCGACGAACACCACCTATGC
>QEAN01000321.1:24385-24977_384
CCATTTGGTTTATCTGATTTACATGAAACAAGTAGTCTACATGAGAAACGGTCATTTCAGCAGTCAAATCACGTTTTTAG
>QEAN01000321.1:4332-7328_1905
TTTCTGAAGGTGCGATATCTTGGGAAAGTTTGCTTTTGTTTTAGGCTTTCAGCCTTGCATGTTTAGCAATTTACTATTTA
>QEAN01000321.1:616-924_228
CGGGTTCAGGGCAAGAAACCAAAAAACCAATCAATTCATATGTTGAAATGAGAGGATTGTTTGGTATTGATGAGAAATAA
>QEAN01000323.1:18595-21031_248
CCGCCATACTGTATACTAATACTGATAGCACTCTATTTACTAACTGACATATTGAGTTGATCAGGCATAATAAAGTCGAA
>QEAN01000327.1:22165-24109_1250
AGAACATCAAGCCTTCCACAATTGAAAGTTTCATACCTCCAAAAGGTTGAGAAATATAAAAATGATCTGGCCCGTATTTT
>QEAN01000327.1:3879-8459_1830
CCATTCCCTGTCGACTAACCCAGTGGTAAATAAAAAAAAAATAAAAGCATGGATATACTGAGTATTCCTGATTTAGCATC
>QEAN01000328.1:20948-24249_620
AAATCCAGGTTAGATACTCAAACAAACCAAAAGAACAACAGCAGATATTACCCAAATCATTAAAACCTTCTAGATGCACC
>QEAN01000330.1:1493-3103_640
AAAAAAATCCCTTCTTTCAAGCAATACAAGAACCTAGATGTGAAGTCAAAATCAATTGAGTGAGTAATCTGACACCAAGG
>QEAN01000331.1:2761-15843_610
TCAATTTTCGACAGAATCACGTTTTCAATACACGAACTTACCAGTGAGCATTTCATGGAAATATTGATAAGAAGCCATCT
>QEAN01000331.1:2761-15843_7442
ACAGAAACTGACTTGAATGTTACCTTGATCAGTTTACGGCCATTGATCATACCAACATGGTATAATTTAGTTTCCAATTG
>QEAN01000332.1:17991-21914_248
TCGGATCTTATGATGAAAAATCAACTCGCCACTCATATTTTAATTTTCATCGCATAGATACTGAGAAGCAAAGAACATCG
>QEAN01000335.1:10628-15649_1860
TTATATCCAGGCATTGTTGAAGCTGTCGTGTTATATCCGTATTGATTATTTCTAGAGCTATTATATTCAACGTTACCACC
>QEAN01000338.1:10624-14164_496
TCATCTTCTTGTCATCAAACATCCACGCATGTGAAACATCCATCCATCAAACATCAATCAATAACTTACATTGTAGAGAA
>QEAN01000339.1:1-3871_2214
GTCTTATTCATGCTATAGGATTGCATTATCTTTGTGGGCGGTGACTGTTATAATGAACTGGATTTCAAACAATAATAACC
>QEAN01000339.1:4086-5700_0
TAAAACTTGGAGGATGTACAGAGAGCTGTCTAATTCACGACCAAACAATACAATGCTTCAACCATTTAACAAAACATATG
>QEAN01000340.1:14896-17483_1512
GAAGATAATGAGATGGAGATATACCAATATATAAAATACGAGACAGGACTGCAGGATTATAGGTGATGAGCTCATTCTAA
>QEAN01000340.1:2618-8725_4551
TGTTGCATTGAATGAAGCGAAAAAAAACAAAAACGACGATTCAAAGTTATTGCGATTCAGTAGAAAGTATGAAGATGCCC
>QEAN01000341.1:7710-9998_520
ACGAAAGGAAATCCTGGATTTGTTTGATAAGATCTTGATTTTGGCCACTGGTAAAGTCTTGTTCTATGGAAATCTTGATA
>QEAN01000342.1:10221-16023_2074
GTACTAGTCTATCAAAACAACTAGTTGGTAAATCCATCAACACTCGTCAAACTGGATTTGCTCTTTTACGAGAATTAGTA
>QEAN01000342.1:20426-22070_1441
ATTCACCTCTGTTATTCTACAAATATTTTTGGGCCACATGATAACTTTAACTTGAAGGATTCTTATGTCATCCCCGGTTT
>QEAN01000343.1:10672-11756_882
TTCTTCTATTACAGCATCGAATATGTCCATATACCAATCAAGCAATAATTTAGACGATACCCAAATTTCCACTAACGGCT
>QEAN01000343.1:13515-19720_1845
TTCAAGCGTTTGATAACTGAGCACGACTTTTACAAAAAAAAAAACATCCAGTGAAGGAAGTCCAGTCAAAAAGCAATATC
>QEAN01000343.1:13515-19720_3198
TAAGACTGCTATTTGGAATACATTTTGTTGATCTCCGCTTGGTACTTTTTTATAATGTCCTTTCTCTTGAGCTTTTGAGC
>QEAN01000343.1:19952-22491_1170
AATTCATCAACAGCTCGACACTGTTGATGATTTCATCATCCACATTTCTCAATTCACTCTCGTGATTAATTGATCTATGA
>QEAN01000344.1:1990-2741_112
GGCATGTTAGCTACGTCATCATCATCAAATGTCTGTATGCATATTTCAACATACATACCATTAAATACATAGTAGGAACC
>QEAN01000345.1:1-8162_738
TACATGTACAATGCAAGCAAGCAAGCAAGCAAACAAAAAAAAAAAACACCAAGAAAAACATACCTGGTTGAGATAGATGC
>QEAN01000346.1:18413-19186_232
AGATACTGTTGGACATTGTTCTTATCGGCTACGGTCATATGTCTGTAAGGTATTGCAATTTGAACAAAATTTACTACACT
>QEAN01000346.1:6758-14287_7011
TAGATGACAATCAGCGATAACGTACCCAGCCATGTTATTACGCTGATTTATAAATGCAATGGATATATACAATGGATTGA
>QEAN01000346.1:976-4004_1722
CTTTGGTGGCCTATCACGAGAATTCTTTTTCTTCCTTTCACACGAGATGTTTAATCCGTTTTACTGTCTTTTTGAATATT
>QEAN01000347.1:16882-19538_2576
TCGGACAAAGTTTTCTAATGGTTTTTGATTAAATTTAGGTGTGCCTGTATCCAAGGTTTGTGGGTAGATGTAAACCATAA
>QEAN01000347.1:3573-4309_528
CAAAGTTGCAATAACCCAGCCATTGGGCCTGGTATCTGATCGTCTTGTTTTTGTTATTGTTATGCATAAACAATATAATA
>QEAN01000350.1:11155-12719_496
TTGCTTTGTAAGTGTTTGTCTGTGAATGTACTTGTATTCGCATTCGTTGACAATCAACTCAAGTATACCTTTGTTGATGA
>QEAN01000350.1:1242-3438_1125
TGAGGCGTATAGAGTATGGAAACCATCTTCAAGACGTCAGTGGAAACTAATATAGTCCTAATATGTATTGTTTTGGTAAT
>QEAN01000350.1:16873-19236_127
TAAAGAATAAATATTTTTCAAGTGCTGACGAAATAGGTCCGTATTCGGTTCCAACGAGGTTAGAACAAAAGGATGAGATT
>QEAN01000352.1:13506-16896_1599
TCTAACTCGTCGTCAAAAGGATCCTACAAGCACACAATCATATGTTGAACTAGTAACAATCTTACCAAGTGATAAAAAGT
>QEAN01000352.1:20299-20743_122
AAATTCTCGCAGACTATCAGATAGTAACAAAGTACTATCAAGGTAAAAGTGACTCAGTTCCAACTTATCGATATGTCTTG
>QEAN01000352.1:6418-7706_121
TTTTATCAAACTGATTGAAATCAAATGTCCCCATTGTCTCTTTGTACATCGAATTTGTCAGCTGATTGTACCAATCTAGC
>QEAN01000353.1:12850-22093_861
TTTACTAATTATTTTTTATACGGCGTACTGACACGTTATCTGAATAGGATATGCTATCGCTGCTCAGAGCTTTTCTAGAA
>QEAN01000355.1:1-794_119
ACCTGATACACCAAAGTACGGGACTTAACTTCTTCTAATGGATCTTTAAATTTTGTATCCAAATCTTCCAAGAAGTACAC
>QEAN01000356.1:9036-16572_2952
GAAAATGCTCAACAAACTAGAATACTCATGGAAATGATCAAGGATTACCAGTTAGGCGAACATTTATGCTTGATTGGAAA
>QEAN01000357.1:20637-21533_585
TACATATCGTTTTTACTATTTCTCTGTTTCAGAGTTCCTTCATAACTCTGATATGCATTAGCTTCAAAAAGCCCGAGAAC
>QEAN01000358.1:15396-17298_1822
TTTCTGTCCTACAAAGAAATGATTTTATCTTGCTACGTTTTTTCGCGAGTTCGGCGAATTTTACGATTGAAACCAAATGA
>QEAN01000358.1:18777-21362_630
ATGGCATGCTTTGACATCAGACCCTACTTTTCTAGGCATCCCTAGAAATCAAAGATTATTTTAATAATTTGGACAAGCAA
>QEAN01000359.1:11293-15170_2668
TATTCATCATTCAATAAACTCAATAAGGTTACTCGTGAATCACGCCTAGGAGGTGCATATTGGAAAAACTTCCAATACTT
>QEAN01000362.1:1-1017_0
TATTTCCTTCTCCATGTGTTAGCTGAATTAAGAATAGACTTTTGTGTCCAGAATCAAATTTGAGAGTTACCCATGCGTTT
>QEAN01000363.1:16035-18439_1950
ATTTGAATTAAAAGCCATGTGGGAAGAAGCTATCAGGCTGAATCTAATTGATTCTAGCAGAACATTGAACTCAGCAAATA
>QEAN01000363.1:7354-11227_3793
AGATTGTCTTAAGTACGTACATGGTATAGAAAGTGTATTCTAGAATTGTTGCATATGATGCCAGCTTTCATCGTTTCTGA
>QEAN01000364.1:15894-18005_2031
GAAATCCAGGTGTTTCTGTACTATACGCATTGAATAGATACAAGCATGTTTGCATTTTTGCCTATTTCATGAAGAAGTGA
>QEAN01000365.1:9243-10919_861
GCGTATAATACAGTGTTGAGCATGGATTCGTATAATAAACAATATCCCATCCATTCGGAAATAATGATGTCTACCTTTTC
>QEAN01000366.1:1-2750_2176
AGGTACAAGAATGGAAGAACCAAATCGTGAAGTTGTTTATAGAAATAATTACGATATGGGTGAGTTCGATTTCCTTGCAA
>QEAN01000366.1:1-2750_2432
TTATCAGAATGGCAAACCTTTGATGTAGTGAACAGCGAAACAATCAACTACGTAAGTGAAATCGATGACATGTATGTTAT
>QEAN01000366.1:13901-21008_2562
GTTACTAATCTAACACCAAAAAATCCAACAATTCACAAATTGATATCTCCTGTACCACATCGAGGTAACTCTCTCGATTT
>QEAN01000366.1:5529-6432_708
GAGTTTGGAATAGTGAATCACTACTCTTACTTTCTCGGTCGACACAAAGTGATACTTGCTCTTGATGTAAAGATATATTA
>QEAN01000367.1:5408-7647_1270
AATGTGGAAATCCAACTTTGCAAACTGCGAGTACTTTTTCAAAAACAGTTCTAGGGAATACTAGATGAGTGAGGAATAAT
>QEAN01000367.1:8116-10925_0
TGTCTAATTGGAGGTATAGTAAAGTCTTCTTTTTTTTACTTGCATCTCGGTCATTTTCCAATCTATCCTGACACTCCTTT
>QEAN01000369.1:11133-17369_4340
TTAGAATCAACCATTTGGACAATAGACAGCATAAATTCAAAGTAGATAATAACGCCACCCAACTGCATTTAACTGGATGT
>QEAN01000369.1:19486-20663_1097
TAGGTGTAGGTCAGCCAAATTCAATTCAAATCATACCGTCTGCTACCATATTACCATCATAGCATTTACTTTGTATTTAG
>QEAN01000369.1:4538-7090_1364
CCTGTAAGTATCTTCACTCTTATAACGAGTTTCGCTTGCGTTTTTGCTACATCCATTTGTTTGATGCATTATTTACATCA
>QEAN01000372.1:1-1561_124
TTTGACTCACTTCTCATTTCAATCCATACATTCTTTCCAACAAAGGCTCTCGATGTAGAGACTTTGATAACGTATGTTAA
>QEAN01000372.1:1607-2496_809
TTGGTGGTATACTCATATACAGCACCATATTGGGATATATTGCCTTCTTTATCGATATAGGCGATGATGATTACTTCTAA
>QEAN01000372.1:4291-7437_1230
GCTTGATGGAATTTAAATATATTGTCAAATGCTTGATCTATAGCTGCTTTTACGGTATTAGATAACGTCATCAGGGATGG
>QEAN01000373.1:2132-5827_1125
TTTGATAAGTGTTAGTTTGCATGGATTAATTAAAAGGTCTGCCAACGCTCACAAGTATTTCAACGAGCCTTGAAATTTGA
>QEAN01000374.1:186-2592_1170
TGTTGCCTTGATAATGTGCTTCTTCAAATGGATTCTCAATATATTGATCATCTATAAAGTCGTCATGATCTACATCCACG
>QEAN01000375.1:13368-14526_720
ATCTTACTCACAACATCGCTAGGTAATGGATTTACACAAAAAGAAACAATAATCGAATCCGAATCAAATTCAGGTCGAGA
>QEAN01000377.1:16275-16842_0
TATATCTTGATTGCAAGTCGTTTCGTGATCGGTGTAATGATGCGCCTATGTGCAAATTATTTTAGTAAATGCCGATTAAA
>QEAN01000377.1:9311-11425_1792
ACTAATCTGTGACGTACAATAGAACACCAAGATTGGAAAGGTGATCAAATATCTATCTAAATGTAAAGAGAAGGTCAAGG
>QEAN01000380.1:10547-15196_2852
GGAATGTGTCGAATTCTGCTAATAATGCCTGTACATAAACAAGAGTTCATTCAATTGATTCAGTCATTGCTCATCAAGTT
>QEAN01000380.1:10547-15196_3100
ATCCAGAAATACTGAAGTTGATGACACAGAATACGTTCTTTGATGCCGAGAAGGATGTAAATATGGAATACAACAAACAA
>QEAN01000381.1:12645-14728_756
ACCGTACTTTTCTAAAATGTCGTCTTTATATTTCTTTCTCATTTCCATTAAAGAGCTAGGTTGAAACAATGGAGGTCAGG
>QEAN01000381.1:18276-19859_504
ACAGAAGCCTTTAATGTTCTTGTACTAGAGTTTCTACTACCATGACATTTCCTTGAGTTTTCATTCAAAGAGGTATTGCT
>QEAN01000385.1:16732-19746_896
TACTCCTTTATGATTTGAGAAGTACGATTTCTCCTGTAAGTAGATTCAGACCTCCTGGAATCAACAAGAATGGAAATATA
>QEAN01000386.1:13703-19303_3557
AGTGGAAAAACTCACACCATGTTAGATGAAGAGAAAGGTGAATCTCAGATACACGCTTTCCATTAGCATATTAAATATGA
>QEAN01000387.1:13226-14942_1386
GTTACAATAGATGGATGAGAACTGGAAAAATGTTGGATTGTGAGATGAAGTATACAGTCAAGATCAGATACATTCTGCAA
>QEAN01000388.1:11024-16285_2604
TTGTAGTCAAGGATCGTCATAGGTATGATCAATATGGATTCTTAAAGGCCGATGACATATTTGATGATGAAGAACACATA
>QEAN01000389.1:10886-11984_256
TAAGCACATGTATTATAATAACATGTTTAATATGGATGACTGGGACGATGGGACCGAGTATATCATCTTTGATGATTTCG
>QEAN01000389.1:3169-5940_258
GATAGTGTCAACATTCAAATCCTCATTGACAATTATCTCAGCAGCTAAATTTACCAATCCTTCAATAGCATATCGTTCTG
>QEAN01000390.1:13721-18940_1722
CCAGTCTTCAGTAATATTAGATACACTCAGCGAGGAACTATTATGTACAAAGTGAACAAACAAACAATCTACCTCTAACT
>QEAN01000392.1:1197-4077_128
TTATTAAAAAACCAAAATAAAAAAGGGAAACTAATCCCGGCAAAGTGTATCAACATACCACGATTCCTAATCTTGTGGGC
>QEAN01000393.1:13786-16379_1260
TTTTGCTTGCACACTGTGAACTAACTTCATGGCAATTGGATAGTTTCCACAATATTGTGTGTATACTTTGAAGGTCTAAA
>QEAN01000393.1:7154-9246_756
CCATTCTAATCTGGGTGTCAATCAGATAGTTAGAAATGGGAATATGAGCCAAAAAGAAAAGTATCTGCCCAAATTGATTA
>QEAN01000394.1:11972-14344_0
TGTCCAACATCTTTCGCAACTCTTGCTTACTGATACATCGTCACAGGTAAGGATTAATAACATTGGACTATATATTTAGT
>QEAN01000394.1:14924-19410_492
TAGTCTCCTATCTTAAATGGATGGTTGATCCTAAATCTGTTGGCATATTTTATGTACGCTTCCTGAGCTTTACGAATATT
>QEAN01000394.1:14924-19410_861
CTAGCAGTTGAATAGTTAGTCTTTATGTTCAGAAGTTGACATAAGTGATTCCAAAATGACGAAATGAATTGTCCTCCTCT
>QEAN01000395.1:13398-16648_889
ACCTTATGAATATTGTGAGCAGACTTGCACTACAAAAACGGACAACAAACCTTCATTTCCTCCAAAATGTTCAAAATTTG
>QEAN01000395.1:7482-13114_1612
CTACGACTTTTTGAAATCATTGTGGTATGTTTGATTACATCTTTGGTCGTGATATATATGCCGAGAACCGGTATGTAAAT
>QEAN01000396.1:13676-16421_1270
ACTGGGATCATACAACAAGAATATATCATCATTAAATGATCCAGATGGAATTGTATTGGTTTGGAATCTGCATTTGGCAG
>QEAN01000396.1:888-2925_655
TTTGATTTGAGGAACATTAGGGTCAACTAGATTGAATGAGGACACATTAGTCTTAATGAATGGAGCAATAGTTATGGATG
>QEAN01000400.1:13079-16154_2875
AAATTAACCGGCGACGCTGTACGTTTTAAAAACGAGTTTACTGTCTCATTCTTTAAAAAAGGTCAAAAATCGTGTTCATG
>QEAN01000400.1:1-4309_3750
GATGATCTCGTACTCTTCACCAAAAGCCTTTAGTAGTACCAGCAACCATAAATCATCCATCTTAAATGATAATGCTAATA
>QEAN01000402.1:642-4314_0
TATGACACTATAGTATTTGCATTAATATTAGCGACGATATTATTGTGATATAGCACTGATGGTTGACTACCAATAGGCGC
>QEAN01000405.1:17317-18963_524
AGTACTCTCAAGTTTGGCTTGACAATATTTATCAGTGGACTAAAAGGGATGGCTGAATCAGTCACTCTATATATAAATAG
>QEAN01000409.1:10754-11967_630
GACCTTTGCCCAATATATATAACAGCTTGCTCAGTTTTTCATCAGTATATATGATACCTTTGATTGCATTCGTCGTGTTT
>QEAN01000410.1:11198-14647_3000
ATATTTTTAAGTCAGGATGTTGACTTTCAAATGATGCTAGAGCTCGTAAGTCCTTTGTTTTCCTACCCTTGACATAGAAA
>QEAN01000411.1:15474-18215_1150
AATAGCGCAACGCCATTACTCACTAATCACATTCTAAAAGAATAAAAGAAGCGTCTATATCGAGATATACAGCCATGAAA
>QEAN01000412.1:12166-13412_390
ATGCAATGATACTGACACTTCATTACAATAGCGGGATTGAACGATTTCCAAGTACGAGATTTAAATGATGAAGTCAACAA
>QEAN01000412.1:17142-18411_357
CTAAACTCATATATCGTAGTATTAACTGTATATTATCTGATCCTACAGCTGACCTTCATTCTCTACAGATTGGACACTCT
>QEAN01000413.1:1796-2230_354
TTACAAATGCAACCACGAATGGTATAAACCTCATCAATATAAGATTACGCATGATCCCTGTTGGAATCAACCATGAATAA
>QEAN01000413.1:5570-9837_2728
TCGTCTTCATTTTCCGTTGCATTTTTATCCTTACTCTAATACTTTTATGTGAGGACATAGACATAGTTACGATGCTTCAG
>QEAN01000414.1:12218-16607_1860
AAGTTATCTGATTTTGGTGTTTCTAAACAGTTGAATGTGTTGGATAAAAATACACAAGCTGTTGGTATGTCGGCGTATAC
>QEAN01000414.1:12218-16607_248
CTCAATTGAATCAGCACTCAGTTCAAGAATTCATTGAGATAACATTAGAAGAAAAATTACCCGGCGATGATTTATATGCC
>QEAN01000415.1:132-3371_1560
CCTCGAGATTGAGAATTAGTATTTATATCAGGCACGTTAGTAGCCTTAATTCGAATATTCTTGTCTGTGTAACAGAGTTA
>QEAN01000415.1:132-3371_2075
TATGGATCTTGCTGAATATAAGTATATAATGTCACTATTATCTATGTGCTATGTGTGTGTTGTGTGAGATGGTGGATGAG
>QEAN01000416.1:11204-17318_2583
ATGCTATCAAAGCATTACACAGAGAAGAGTACTTTGATAATTACTTGCAGCCCATTTGTTCGGAGGACTATATAAAACAT
>QEAN01000417.1:5706-10498_1736
ACATTTCTGAATCAACCTGTTACTATGTAAGTAACTTGGCCCAAGCTTCATTGCATTGCATAAGAAGAAATTATTGCTCT
>QEAN01000423.1:1376-14670_3172
ATATGAAACCGGACGGACAAACTACTTTACGAAAGATGCTCAAATATGATCTTATGCCGTTTTTGGATCAATTTCAAGAA
>QEAN01000423.1:1376-14670_5490
AATGTAGTAGTTTTGAGATCCATTATAGATGTGAACCTGCCAAAGTTTTTGTCACAAGATATCGCTCTGTTTAAGGGTAT
>QEAN01000425.1:1-13005_3267
CATTGCCAATACTATATGCAGATTCTCACAACACTTTTCAATGAAGTAGTTCCACACATTTTCCCTACTTTGTACTATTC
>QEAN01000425.1:1-13005_5082
ATATTATACTTTGTATAAACACAGCCTCGATTGCGTCTTCTTGTAAAGCTGGTTGTTTACCATCATTTTCTGGTAATTGC
>QEAN01000426.1:4480-5126_0
TGATTATGGTCGGAGTAGGGCTGTACTATATCATTACATATTACATTGTGCATAAGTAAGCCTGATAATCGTTCAAAAGT
>QEAN01000427.1:1-778_117
AAGGACTTCAACCGTTCAAATACATAAGCATTGTACAGTCTACAAGACGATTTACGCGAATGTATGAAAGACTACATAAA
>QEAN01000428.1:2270-8247_4059
GTATTAGTATTAATCGAACTAAATATCAATCACTAATCATTGCAGCTCATTCTAAGTCGCGGGAAAAGACGGTTGGTTTA
>QEAN01000429.1:12499-14032_488
TAGACTAAACCTTGCTATTTCAAAATTCGACCTATCACGTGTGTTTTTAAAGTTCAACATCATGACTTCTCCCAATATCC
>QEAN01000429.1:5413-8810_2460
CGCTAGAACTTATGTTTTGAAAATGGCCTCTATTTATGTTGTCTTGTATGGGATTTACATTCAACTTTACTCTCCGAAAG
>QEAN01000431.1:707-4850_3348
AGGGCTTGGAGGTAGATAGCTAGAATTGTCCAAAAAAGGTATCTGTCAGATTTATTCCCAAATTGCTTGTTTAATTTGAT
>QEAN01000437.1:6759-11583_3660
TGTTCAATGCCACTAATTTAGCAGCAGGATCACTCTAAATTAAAGGTATGTAAAAGGTTAGAATGATGATGTATGGCATG
>QEAN01000439.1:4047-6816_2451
GAACCGTAGGTCCATGACCTTTGCTTGTTTTTGTAGTGAATTAAATTATGGATCTCAACACTAGATCATTGATTTTGATC
>QEAN01000440.1:13252-15553_992
AAATCCATCTTGCAACCAACTGGTAAATTCATTGACACCATTCCCGAAAACGAGATTCCTACACACTTAAAAATTAAACA
>QEAN01000441.1:1-3054_2973
ATGACTCTGATGGTTCACCAGATATAGGGCAGTTTGCTAGCATGTATTTACAAAATGAAGAAATAGATGTTACCCAATAA
>QEAN01000442.1:2392-4163_786
ATCCAACAATCGATTGGGAAACACAATCGTTAACATTCGATGGGTATATTTGTAAACATCCTATAGTACCTCATCAGATT
>QEAN01000446.1:1216-6701_3936
TTGATTGCTCCTTCAATACCATTCAGCATATCAGAATATATAGAATTAGCATTGGTTTGAGCAGCATCTTTAGCACCAAT
>QEAN01000446.1:7194-11014_2625
AGGATTTGAAAACGTACCCAAATCAGATCCCTACAATAATGTAACATTCGTTTGGAAGAGATCATTAGTAATCCAGTCTT
>QEAN01000448.1:13929-15416_1024
CTTAGATGCCATTGTCATATAATCTGTATTACACAAGGACATAATTGCCATAGCAGTTTTTTTTGCTGTCACTCTTATCG
>QEAN01000448.1:13929-15416_896
TAATATAGACGCCCAAGAAAGTATGTTTGACAACTATGCTCGATCAGTTGTCATTTTTACATACAACGTCAAGTTAATCC
>QEAN01000448.1:1-912_238
TTGTCCCATTGTCACACGCAATTTAGAATTCATACCCATTTAATACCATTTAGTTAAAAATCCATTGTACCCGTTTACGC
>QEAN01000448.1:2789-4650_768
GTATTTTTTTGACAATGTATTCGTTTACTGCATCTATATTGTACTTCAATTGCGCGGATATTGGAATGATTGGTGCGTTG
>QEAN01000448.1:4849-9064_1008
CGAAAAATGGGGTGAAGTAAACAAATCAAAGAAGAAGGATAAGAAGGATTCCACGTCATCTGTTCATTCATCTTCAAAAT
>QEAN01000448.1:4849-9064_3150
TCCATTGATATACTCGGCCATAGGAGAAAATGTTTGAAATATATAAAATAGCAAACACAGCCCTCTACTCCAAAGTATCA
>QEAN01000449.1:3033-3642_318
TAGAGAATAATCCATCAGTAGCAGAGGCAGTTCATGAATTCTACCTAACTGATAGAAGCAATGATGAGTTTATTGTAGAT
>QEAN01000450.1:7582-8913_756
TTAAGTAATTATCCACATGTTGCAATGAAAGAGAACATTCGATTGAATGTCCTCGGTAATCAGCCAACTGATTTTCATAC
>QEAN01000457.1:1-7016_3782
ACCCGAAAAGCAACGAAGAGCAACGCATTGGTCAATAAATTGATTCATAATTTAAACACAACACAATCAGTCATACACAT
>QEAN01000458.1:13192-14971_1179
AACATAGTGGTATGTAATACAGCCGCAAAATTTATATTTTAATCTCAGGCTTTATGCACTCTCCTCAATAGCAAAACGTC
>QEAN01000458.1:13192-14971_131
TTTTCAATCATGTGTATATGGTCAGTTGTTGTCAAGATTGTTTCCGCCTTGCCGACTATTTATCACAATATTTACAAAGG
>QEAN01000458.1:2451-4592_774
GATTCTTGAAAATGATTGTTTTGTTTCTACAACTTACTGAAGTCAATTCTATTGCTTCCTCACGAACTAGGAGGTACGTA
>QEAN01000460.1:1-3678_1375
TAGTAAATGGATCAGAAAAGATAGGTAGCCAGAATCTATATGTTTTTTTTGGATGTTTCCATGTTAGTTCACACTTGGCG
>QEAN01000464.1:3554-5384_0
TACAACATTTCCTCATCACTCATCAAACGATAAGCAGAATTTTCATCTAAATCATCCGTCAATAATCCATCCATGTCACT
>QEAN01000469.1:4448-10941_2108
ACAAAGATAACTTTATCAGAGATCAATATAAGGAGTGAACCAACCTATATAGCTCATAGTGCAAACCAACACATAGCTCT
>QEAN01000469.1:4448-10941_5952
TGTTATATCGATCATTCCATTCATTTCGTTCCTCCTATCATTATTGTTGACACCTGTCAAATGGATGAACAAATGTTCGT
>QEAN01000470.1:1924-3174_780
AGCATATTCACACATGGGAAACTTAATCAGTACTTACTTGAATGTTTTTTTCACCAAAAGCGGTGACCGAGTGATTTTTT
>QEAN01000471.1:8202-10223_390
TTATGTCTAACTTTCGAACATAATGTGGAACTCAAATCAAATATGAAAAGGCAATTGTAAGTTCATGGGTCTTTCCGGCT
>QEAN01000471.1:8202-10223_780
ACATCTGAAATTTCATCTGTGCAGTTCACTACATTCAAATCAATTGACGCCATTATGTAAGGACTGTTGACTACAAACTA
>QEAN01000472.1:3043-6785_3075
TTCAAGAGCTTGAGAAATATAAGCTGAGTCCATTTATAGTACGATGGGTCGATGGTGGATATTTCCTACAATTAAAATTG
>QEAN01000472.1:3043-6785_492
GAATTTAATCAAAGACGCAATGGCGGTATGAAAAGCATATGTATCAGATAGGGAAGTGGTAACCTATACGATTAGTTATA
>QEAN01000472.1:7616-12721_4059
CAATTACTGTACAGAATATTCTCAGAAAAAATTTCATCAGGAGTTGCAATTATACCCGCTGCCAGTATCATTGTATGTAG
>QEAN01000475.1:4378-14027_4148
TAGTACTCCTGCTTTTCGGCGAGAAATAATTCCTCAAAGTCAAAATCATTTTCGCTCTTCTGCACAACATAATCAATTTT
>QEAN01000476.1:2502-9768_5734
TTCATCTCCTTCTAGTGGTACTTTCTTGGATATATTCAATGACAAATCCATACTCAAAACTCGAACATATGAAGAGTCTG
>QEAN01000477.1:362-3035_620
TGTAGTCCAGTGATTTCATGTATCAAATTGGTTGATCTTGAATCCCATACTCGTATATTGTTATCCAAATGTCCACTAAC
>QEAN01000481.1:4913-7980_2500
AGGTACAAATCATCATATCAAAATCTCAAGGACATGAAAATTGAAATCGAGCATTCTCAGCATTTACTGGAACAAGCAAG
>QEAN01000484.1:1-5170_2176
GATGCTTGAATCAGTTAACTGATACACCGACGCTTGATTGTATATTTTGTGCTTTTGATGCTAACTGAGTTCTTAATCTA
>QEAN01000485.1:3265-5523_1935
ATCTCCAGCAATCATTCTTCTTGGCAGAAACTTTGAAATATCTCTACCTGCTCTTTACATCAGACGATATAATAGCATTA
>QEAN01000488.1:6970-10107_1792
ATGGAATCGTAGGTGCAACAGATGTCGTTGCAGTTTTGTGTTTGTTTACACCAAAGAATGATTTCAAACTTTTACCAAAA
>QEAN01000492.1:6927-10390_1386
TTTGTTTCTAAATGTTACGTTGAATACAGGTATGTGAAATTGTGCATCGTGAGCATATATAAAATGAGACTGTCCCAGCA
>QEAN01000493.1:47-5620_4551
TTTTCATATAGAGTCAGACAAACACCATACAGTTTGACACCTGTTTCTTGTGTTATAACCTGTTTATTGTAGGTTGTAGC
>QEAN01000496.1:9986-11164_854
ATTTTACGGATTTTCAAAAAGTCTATCAAATCAGATCAAATGAGTGCTAGTAATACCAAACGGTAAGAACGACGAGAGCA
>QEAN01000498.1:10950-12815_512
CGGGAACGCTTTAACTATTTTTTTCCCTGTGCATTAACTAAAAAAACATTGAAGAGAAAGATATGATTGTGGATGAGCGT
>QEAN01000502.1:3036-4463_123
GGTATGCCATGACACTGATTAATATATTAATAAGAATAACTATGGCCCTGATAAACATGGCTTCATAGACGTGGATTTAC
>QEAN01000505.1:4418-6541_1536
CAATCCATAGATAGTCGTCCATGAAAAGAGGGAGGTATGTAAACTAAGATGCTTAAATCAATTGAAAAAATGCAAGGATG
>QEAN01000506.1:885-4316_2125
CTTGGTGTATTTTTGGGAAAGTGATCTTTGTAATTGCTGACTTGTTGTTTGTAGTATCCATGCATATCATCTAATAGACG
>QEAN01000506.1:885-4316_750
CACTAACCCTTGAACAAAGAGCTCGAATAAAATCATTTCTAGTTTTACTTAGTCTTTCTTTCGACCGTCTAAACCAGAAA
>QEAN01000507.1:6549-11840_500
AATTTTTGATACTTTTGCATTGTGCACCGTTGATCGCTCTCATACCATCATGTACTCATTGATGATGAGATGAAATAGTT
>QEAN01000509.1:10214-11707_774
CATTACGAGAATCGCTTACAGAACTTCCAAACAAAAGATGTCGGCCAGTACTTACTATTATTTTACTAGCCTTGATAAAA
>QEAN01000511.1:5661-8318_2451
AGCAGTTTGCCGAAATTATACGTGATATTGTTGGAGAAAAAAATACTAAAATCATAAACTTACCGCCTACCACTGATGAC
>QEAN01000516.1:4851-10396_2684
GAAGCAAAATCTCAGTTAGTCGAATATCTCGTCATTCAGTTGATGAAGGGTATCATAAGTAAAGACAAGATAGTGAGATA
>QEAN01000518.1:8145-11153_2688
ATGCCATTCGAATTCACACTGATACCATAGTTAATGTAGTAAACAACCAATGTCATGATGGTGAACTAACCAAAGTGATT
>QEAN01000519.1:191-1861_1353
TCTAGTGTGATAATGATTCTTTTGTGAGCTCAAAAACAATTCGTTTGACAGGCTACGTGAGTAGTCACCATTATTTCTTT
>QEAN01000519.1:3666-3965_0
TGAGAAAGGATTCAACTCTGTATCATATTCAGCAACGTAACCCCCATTATTATAGGTACTCTAACAAGGTATTCTACAAT
>QEAN01000520.1:598-11406_3904
TCAAAATCGGGATTGGGTATATACGTTTTACGGATACGTTCTATGATTTTGGTTGGAATATTGTCCTTGTCATACTCTTT
>QEAN01000520.1:598-11406_6832
TCAAATTTATGACGAGAATCACCATCGATACTACCACCCAATGACCAAACACAAGAGAATATAAAGATATTAGGTAACCA
>QEAN01000523.1:7114-10996_984
GCTGAAGTTCCTGCTGCATTTTCATTCGCTCAATCTCCAAATCCTTATTTAAGATTAAATAATTTAGACCGGCATATGAA
>QEAN01000527.1:5931-7517_882
ATCGAATTTCCGGATTTCTTTTATCTTGTTAAAGGACAAATCTAAGGACCTACATGACATGAATAGTCAAGCAAACACTG
>QEAN01000527.1:7736-10879_1968
AACAGACATAGAAACTGACGAAGAAAATGCTATACTATCATCCTTCAATCGTAATTTTAGATCACGAAATGATGGCAAGG
>QEAN01000529.1:5287-8506_378
TCCACACTCATATCCGGCTTGATTCGATTTAACATTCGTTTCAATAATGTTCTATTAACATCAGAATCATCAACTACGAG
>QEAN01000533.1:7622-9003_786
AGTCGTAGTTTTAAATTTGGCTGTACATGTATTCATGTACTACGTGAGTACTTATTAACGGTTTTGATCTTGGTGCGTTT
>QEAN01000536.1:3662-4873_504
GACATGATGAATGATAGACCAATATTCATAAAGAACATCATTTGTGGACCCTTCATGTGGTATTTCTTGAACATGGTTTC
>QEAN01000536.1:3662-4873_882
ATGACCAACATTAAGGAAACCTGTAGATACTCCAACAATAACATAGTCCTTGCACTCATACTGCTGTTATCATCTTTTTT
>QEAN01000537.1:6924-8727_1488
AATTGCTTGTCAGAAAGGCCATACGTAAAGTTAAGGCTGACTTTAGAGAATTGAAGCTCATTTACAATAGAGCCAAAAAT
>QEAN01000542.1:971-5509_4458
TTGCCTCGAGGTATATGATATAAATGTAAGTATATCTAGGTATCACTAAGTAATGTAGCCCATGCATTTGACGTTAGTGA
>QEAN01000546.1:3588-8847_4340
ACATTATAAAAATATTTTCTGGTGAATAATTACAACAATGATTAGTTGGAAGGCACCTGATCAGGCAACAAGCAACAGCG
>QEAN01000553.1:5690-9321_1968
TGATTTAAATTCAGAAAACAAAGAGACAAAGAATGAAAGCTTAGCAGTACCGAAATCAACCAAGCCAACAAAAGTTCACC
>QEAN01000555.1:3122-4772_262
TATAGTGACTCTGAAGCATCTCTCATGTATATGATTCATAGATGATAATCCTGTGGAGCTGGAGTACTATAACATATTAG
>QEAN01000556.1:2740-4735_1024
GTACAAAATGCAATTTCAAAGCTCGACTATGACAGGAGCTTCAATACTGGACCTTATTAGTCTTAATGTCTAATATCAAG
>QEAN01000557.1:6770-8837_875
CGTCACAGATTTAGATATATCCGCATTAGAGGATAAGTCCTCTATATTACAAGGCGCTAGTATATCAACATCAATATCTT
>QEAN01000559.1:1-2550_0
TATACATGGGATGTATACATATATTGTACATATGGGTCCTTGTAATGATGGATGGATGGATGGATGGATGTTTGTATTGA
>QEAN01000559.1:1-2550_1488
CAATATTTTAATGCCAAGACCAGACCAAATAGTTCTTTATCGGGGGTTGAGTAATTGAATTCAGCAGAATTCCACTTTTT
>QEAN01000560.1:111-4392_3348
TAGTTTTAGATGTCAACAAGAGCACCGAAGTAGTCAAAAAACTCAAATTGACTGGGACTCCATACAAGATTTTCAAGAAT
>QEAN01000560.1:111-4392_744
GTTTGGACTACCATAAAAAGTGTATCAACTTACTCCGTGTATATGATACAGGAAACATTCGAATTTCTGAACATCATCCA
>QEAN01000560.1:111-4392_868
ACAAATTCAAGCACAATAAAACTCTGAGAAATACCAAAAAGAGACTAAAACATCGGTTTTGGACGGAAATCTACCAAGGA
>QEAN01000561.1:166-3354_1625
GAGTCTAGTTTATGGAATTGTCAACCGAGGGAAAAATATATGCGTACTTCATGTTTTCATATCTGATTATGTACCAACTC
>QEAN01000563.1:5289-8454_3085
ATGATATAAGCAGTAATAATAATAATAATAATAATGATAATGGTCAAACTCTGCCAACAGGGGAAGCGCCGTCCAAGTAG
>QEAN01000565.1:1457-3839_1536
TTTTTGGTTAGAATATATACAACCCCACTGTATATTCAAGATGTGGCATCGCTGATCTCATCAAGCAACTATACAAAGAT
>QEAN01000569.1:3210-4833_1290
TATAGAGACAAGGATCGTATATCCTATCGACATCAAATAAGTCAAATTGATCTAACACAAGTTACTTCTGTCGTCGTTCA
>QEAN01000572.1:633-7862_1708
ACACATTACAGCTACTACTGACCTTCACTGTCGATATACATTTTCTTCAAATGCTGAATGAACTTTGATAAGGAGTTATC
>QEAN01000574.1:7688-9551_1783
TGAACGTTATAGGTTTTATGCTGAGTTATTGCGCGAATATAAATATGGAATAACAAATGACAAGGTGCGTCATCTTTGGA
>QEAN01000576.1:1-2547_1612
TCGGGTCTTCAGTTTGACCATTCACATCAATAGTATGAAGTCTAATTAAGTCAGAATTCGAAGAGGATTTGAATATTTCC
>QEAN01000576.1:1-2547_248
CAATGGAGCTAGTACAATGATAGATTAAACTTTGATAAATCAATACGAAGATGGTCGGATGTCGACAGACAGAAAACTTT
>QEAN01000580.1:1-525_0
TGATACATGTAAAAGAAAATGTAAGATCTCTTATCATCTCCCTAGTCAACAACTACAATAGTTTGCTGTCGCCAAGTTAG
>QEAN01000584.1:1726-7477_3348
ATTCGAGCATCTATATACTTTTATAGATGTAAGCACCTTTAATATATTAGTCGGAGGTGATGCAAATGGCAGTCAATCCT
>QEAN01000590.1:5023-7655_128
TTTCATTTTTCTTGTTACATCACCACCATACTATATGAAATTGAAAGGTTATGATGGTTGCATGAGCACTTATCAGCGCA
>QEAN01000598.1:5033-7765_2413
ACGTATTGATTCTTGATGAACCGACTAATCATTTGGACATGAGTTCGGTGAGTCATTAGTATTGCATCTATTTGTTTTAC
>QEAN01000605.1:2154-3226_992
TCTTTAACAGCGTTCTAATGATTGAGGCTATTGACAGGAGTGAATATGAGTTCGTATCGGTTGAAGGTTTTTATAAATGA
>QEAN01000606.1:6010-7876_1786
ACATATCAAATAAGAGTAGGTTCTGAACAACGTGATTAGACCTTTCATGGTTACTCACTTCTTTGCGAATCTAGTTTTAG
>QEAN01000608.1:1267-2577_1107
AGGATGAGGATTTTCATCAGCTTTATGATCTCTATCATAATACTGTTCATGACAAAAAGTCAAAAAAGTTGCCGCAGTCA
>QEAN01000611.1:4541-7136_252
GTGCTATAATTGTTACTATTAGGATTATTATTATTAGTTGGGCTATTTACACCATTAGTGCTTGGTGATGATTGCGGCTG
>QEAN01000616.1:697-5614_2500
GCCACGGATACCAATCATAGTGATGAACAGCAATTACCAATTCATAACGAGAAAAAATATAAGGAAGTGAATGAAATGAG
>QEAN01000618.1:1391-2272_460
ATCATTCTTCTTGCATAGATCATATTGTTATGACTGAACTTTATTGTGTTGTATTGAAAGGGCCGATCCGACACTATTCA
>QEAN01000627.1:1-2421_1364
CTGATTTTGGTCATACTTCAGGATATCGCAAGTTTGAACGATAATGTGAGTCTCTGTTTCAATGTTTCTGCTCAAAATAT
>QEAN01000630.1:1-361_280
ATCATATCAGCAATCGACTTCATTGTAAAGAGAGGAATTTTAATTGATTACTTTAGGTACTCTCCAAGTGACCGTACCAT
>QEAN01000633.1:102-2486_384
ATGAAGCATTCGGGAAAATAAAAGAAATTATAGCACAAGATATCGTACTAATGTTCCCAGACCCAAACAAAGCGTTTCAT
>QEAN01000640.1:1-1437_1116
ACTAGTAAACGTAATATAATACAATAAAGACCCCGCACCAAATCATACAATATCCTCACCATCCTCATACAAGTCTAGAA
>QEAN01000673.1:1-4148_1240
ATTATATCGATGTGTCTTCTCTACCGTCCAGAGATATGTGAACATTAAAAATTAACTACCCACAGTTTGCTTAGAGTTAG
>QEAN01000674.1:1-891_0
TAAAACTACAACACATTGAGGTGTTGTTACATTTCACGTGATTATTAAAAAGAGTCCTTAGCTAAAGGCGCTAATGATGC
>QEAN01000679.1:2947-4157_252
TGGAGTCATATATAAGTGTGAGTCATCAATGATTTTATATTATACGGAATTTGTAAGCAGCATAGTGCTACAACGACAGG
>QEAN01000690.1:537-2993_504
CAACCAACATAACTGATGCTATGAAGTTTCAGGTAATTTAAGATGGAAGGATGTTTGAAAATGTAAACTAACCTGGGATC
>QEAN01000697.1:149-920_116
GTTCAGATCTATAAAACATATAATTTGGAGTATCGACACGTGTTAGTGTATGCACTGTAAACCAGTACAACTATGAATGG
>QEAN01000720.1:1-250_169
TTATCAAGATTTGCAAATAAGCCAACTTACCGACATTATGTTGGAATCAAACAAATATGCCAATACCTCAATGGAACCAG
>QEAN01000728.1:1-1510_1170
GGTCATCATACAACATGCAGTATTCAAGACGAGGGAAAAATTAAGTGTTATCTTGCGCTAATAAGACATAGTCGAAATTA
>QEAN01000739.1:288-904_324
ATATGCAAATATCGACAAATGTACCTTTGAAGTCGAAACACTAGAGTTCCTCGGTTATGTAGTTTCGTCAAATGATATCA
>QEAN01000743.1:1-226_0
AATGACAGTATGAGTGAGCGATAGTGATGTCATGGTGACATTTTCTCGCAAATAGGAAAGAAGAAAGTCTTTTGAAAATT
>QEAN01000777.1:300-1246_866
AACAGAACGAAGTTGCTTGTTGTAATGATGAGAAGGAAAGAGAGGCAGAAAAATGGCTTTAATATATCTCTTGAGATCAT
>QEAM01000002.1:131601-134610_1664
TTGCTTCATGGATGTGAAACATTTCATCTTAAAGTCTAAATATTAGGACCAGGTGAAAACAAAGGACAAGGCATTGACTC
>QEAM01000002.1:90937-97799_5612
GTAACACTCGTTGTGGTATCGCACAATTGATAAATTTGATGAAAAAGTGCTTCGTACAATGTCACTGCACATCTAATTTG
>QEAM01000003.1:106566-109308_1397
AAATTTAAATCAATGAACAGTAATAGCATGGGAATTGGTGGTGTTGGAATGGTTGAAGGAATGTCCAACAAGTTTGGCTA
>QEAM01000003.1:150697-152588_1811
TTTGGACACAGAAGGCAACAAATCCGGTGCGTGAATGAATGATAAAGTGATTATCATATATGCATAAAATGCACTAGTGA
>QEAM01000004.1:31351-39246_3567
ACGCTGACGGATGAGAAGATACTAGTTGAAAATATAATGAGTGAGATGAAAAGCGAGAATGAACAGGAGAAGATTACTTT
>QEAM01000004.1:31351-39246_738
TGTTGCGAATCAGCTATCTGGAAATTTACAATGAAAGTATCAAAGATCTGCTCAATCCAGAAAATGACAACCTCAAGGTT
>QEAM01000004.1:58903-59553_570
CGAATAATGAAATGCAAAGCAATAACGATGCCAACAAAAACAATGCGCTACAAACACAAAGTGCAAATAATGAAGGCTGA
>QEAM01000005.1:106970-109193_1651
ATCTTCCGATATCGTCTTGTTATTAACCGTTGTAACTTGATCAGATATGGCAGATACAATACAGAGTCAACATGAGGTTT
>QEAM01000006.1:117195-119891_375
AGTTACGACTCGGATTGTTTACATCATCTGTTGATTCCTTATCAACTGATGAGCCAGCATTATCTGAATCAATATTGAAG
>QEAM01000006.1:56977-57982_232
TGATTGGTAGTGTTCCTGTTGATAAATCCCCTTTGTCAATGTTGTCTATACAATGATTGCCATTGACCGTTGATTGTATA
>QEAM01000007.1:121264-124982_3402
TGATGAAGTACGATGTCGTTATGTAACTCACGTAATTTACGTTCCATCTCATCTAATCTTCGTATTTCATTGACGAATGC
>QEAM01000007.1:129302-132338_2356
ACCCAAGACACCCAATCGATAATTAATCGAAACAACAATAACTGGATTGTCAGGATTGTTGTTGATCATATTGGTACCAT
>QEAM01000007.1:60210-64231_124
CATGTGACGCGTCAATATGAAATACCTCATAATTCTTCCCATGCTACAAAAAAAGCATACTTGATTTACCAACTGTTCAC
>QEAM01000007.1:60210-64231_2604
AATGAAATAACTTGGGATTTGATTTGACTGCCGTGTGCATGCACTGTAATGCATTCATTTCCAGGCGGTTTAAATTTTTA
>QEAM01000007.1:60210-64231_3348
TGAATGACTGATAATAACATTTCGACTACTTGTTGTTGCAGATACTAAGATGAGGGAGGTGAGGTGAAGAACTTCATAAA
>QEAM01000008.1:111332-115707_861
CAATCTCGAAAGATTTGATGAGGTCAACACAGGTCTTGTGCATTGTGTAATTCTATCATGTATCTTTCCGACATCAATTT
>QEAM01000008.1:117442-123568_3720
TTGAAGGTGAACTAAAAACCATCGCATAATTAAACACTTTGTTCTCAAATTAACGTGTAGCGTTTTGTTAGGCGAAAGGC
>QEAM01000008.1:117442-123568_4588
ATTCTAGATAATTTACGGAAAGAAGTTGCAGTATGTTCATCCGAAGTTTTGTTTTGGCCATGACACTACTCACATTTCCA
>QEAM01000009.1:20938-25857_3625
AAGTTGATTGTAACGGACGCACCTCGACTTTATAGACCCATTCATCAACAAATGATTGAAAGATAGGTATACTGTTCAAT
>QEAM01000009.1:44390-46340_1000
TCATACCAGCTATTGATTTACTGAAGGAACGGTGTGAAGTACATTCATTGAACTCTGGTATAGACTATCGAAAACAAAGT
>QEAM01000009.1:44390-46340_500
GTACTAGACTGTCGTTGAGATAGGAACTGGAAAGACAATGACCATGGATTTATTTTATTCATCATGTCTGATTGAACGTA
>QEAM01000010.1:98896-100410_393
TCTATTTGGCTTCATGGATGGTATGTAAGCCCTTTATGGTATTGATTTGAACTTTATATTCACGCATGATTATGGTAGGC
>QEAM01000011.1:20887-29707_2196
AAACTGTGCATTATGAATGTTGAATACTAGACGTGATGTGACTAGATCTTCCAAATACACATTGGGATCACTGTGATCAT
>QEAM01000011.1:20887-29707_3172
AACAATTACTTGCGACTCCTAATTTTCAAAGTTGACCATATCCTGTTTTTCACAAACGACAGAGACTTACCTCTTGTAGA
>QEAM01000011.1:2259-4769_1152
AAGTCCGTCATCTTTAAATCATACCTTGGTACTGATTGAATGGTTGGATATTCTGACTCATTGAAGACAGAATCGTCAAA
>QEAM01000011.1:2259-4769_2176
GAATCAACAATCTGTCCATACCATTGTTATAATCTTCAAAAATAACCATACCGTTGCGATTGGTCTTGATCTCATACCCA
>QEAM01000011.1:59113-62986_3444
TGTTTGATATGATGATGGTTGTCGTCCTTGTAGATAAATATGGTTCACAATGAACCTCACAGTCACGAGTTATGTACAAT
>QEAM01000011.1:75-2102_1040
AAGTCCAAACTGAGGGAATCATTTGATATCAAAGATCTCGGAGAGGCAAATACATTTATAGGAATAGATATAACCAGGGA
>QEAM01000012.1:34523-35797_360
TGCGTTGATAAATGCGTCAGTATTATAAACCCACATACAATCTTTTTGAAAGAATGATCAACTGAGGCAGACAGCTATAG
>QEAM01000012.1:87609-94581_5952
TTTCATTATTTCTGCGAAAGGCGAGGGTATTGAGTTATTAAAGTTTTTGACGAGTTACCGATTGATTTGGTACACACCTT
>QEAM01000013.1:106066-106544_300
TAATACGCCCTTGGGATGTTAGACGTGTCAATGTCCCTATCCCTTTATCAAAAAATTTCATGAAACATGTATGCTTACAA
>QEAM01000014.1:100104-101329_128
GACATTATAACATACAGCATTATGATCACACTGCATATCTAGAGTGTGGTTGTACTGAATCCAGATATTCTTTCTCTGCA
>QEAM01000014.1:21928-23709_655
ATCATTGCCACGTCATAGTCCGAGAACTCTATCACAATCACAAACATGTCATAATAGTAATGTAAAAAGCAGTGTACAAG
>QEAM01000014.1:30044-31822_1441
GAAGGTATAATGTGTTTTCGTCTTGGCTTATATTGATACCATTGACACATCTGCTTCCCTTTAGGATATGAGTTCTTCAA
>QEAM01000016.1:11538-13412_903
ATAGCCACCTGTCTCAATTTAACGTCTTCTCCCATTATGAATTCCGTGATTTTCTCAAAATACACTTGTAATTCCCTTGA
>QEAM01000016.1:47279-50240_1890
GCCCTTTCGTATTCCTCGTACTATCTTCATGATCTAGGTTGTAAACAAGGATCAAAAAGACGATGAATTATTGGTCAATT
>QEAM01000016.1:84291-85261_640
TGAATATGATGTGAGACATGGTTCTAAGACCGTAACAGAAATAGGTCAACAAGTGAAAAAAAGTACTCACGGAATGTCAA
>QEAM01000017.1:20644-23326_1116
TCAGACAAGACATTTATCATATACTGTTTCGCAGGAGCTAATTTAGATCTAGCTCTTTTTTCCAAGATGAAGGATCTCAG
>QEAM01000017.1:43375-45073_375
CACTACACTATATATATTTATAGGATAATAGTAGCCCTACTGAACAAGGTCTTTGTCTATACATTGTCTGCCAAACCCTC
>QEAM01000018.1:16480-21092_2091
GATTTTTCGATGATCATTTCTGCTCCTCGACTATTTAGGTCAATATGTTGAAGTGTTACCTGATGCTTTCAATGAGTATG
>QEAM01000018.1:52239-55727_1651
GAAAATAAGACAAACGAGTCCAAAGTTTGGCATGTATCGTTATCGAAACTCCAGTTTGGAAACCATGGTTATTTGATCTT
>QEAM01000019.1:66784-67209_115
CAGCTTTGGCCAATTTCTTGATCATTTCATTGATGTTTTTTGATAGATGCCTGTCATTTGAGAGTTTGAATGTGCATCCT
>QEAM01000020.1:19401-22269_889
ATATAGATTTCTATGATATTGCTTGAGCTGTAGTGTTTACTGCGACGTTGTAGTCAGAACGTGCAACAATGTTAAATCTG
>QEAM01000020.1:81302-83804_1536
CAATCATTTTCAAATAAGCCGTCTTGCTTACTTCAATCAACAGACCTTTTACTTTTAATCAATCTCCTGTCTGCATCTCC
>QEAM01000021.1:16500-18030_396
ATAATGGTTTTCAGATCCATCGTTCTAGATCCTAAAATTTCTATACGACTTCCGTCTCCTATGATGATGCTTCCATTTCT
>QEAM01000021.1:32620-33039_113
GGCAGTCCCTTTCATATATATATATATAATTCTTTTGGCATCGGTGTTGAGTAATGACCTAACGCGGATGACGTTAAATA
>QEAM01000021.1:34072-38808_3321
AAAGTGGAGTATTCTAACGTGAAATGTGTGAAATATAGTCTGCCATCGCTAAACAATTGGGAATTATTGATTCGGAGCAA
>QEAM01000021.1:34072-38808_861
GAACGATTAGCGGAAATGTACAGAACAGATATAAAAAACGGACTGACCAGTGATCGAATACCTGAATTAAGAGAACATTA
>QEAM01000022.1:30444-33871_1240
CGTTTGGTGTCACGAAGAACTTTATCATGAATGGTGGGTGTGACACTTTTTGAAAGATTTTCAGTTTCTAGTAGATTATG
>QEAM01000022.1:30444-33871_1860
CCTTGATAACCAATTGCACATAGGGATACGTTGAATGGTATGATTTCAGTAGATAACTTTCTGGACAAACCGATTGAATT
>QEAM01000023.1:4364-7189_2250
GTTTAAACCAACTTCATCTGGAATGACATATGACATCATGCTTTCGAGGGTAAGGTCATTAATCAACTATCATGGTTTAG
>QEAM01000024.1:60096-63546_0
TGTTCTGCTCAATTGAACTATCATTATCCAATAGTCAAGTATATAACGCCGTCGCTGGTACTGCTATTGCTATATTAACA
>QEAM01000024.1:95702-97670_126
ATATATGAAAGATGTAGTATATGCTTTGATCATATACTGGATTTTTCGCTCGCCAATTGCAGGGATCAAGTGAGTTCAGT
>QEAM01000027.1:46699-53987_5904
CATGGCAACTGTTTAACTTCCTTTCCAACATAGTCCCTCATATTCACCAACATCGTACGTTTTCAATCACTTTGTTATTT
>QEAM01000028.1:36277-50681_13298
CAATTCTTGATGGAATTAGCTATATCCATTCAAAACAAGATACCAGCACCGTTCAATGAGGACGAGGTATTAAGAAAGTA
>QEAM01000028.1:36277-50681_3294
GCGTAGTATGTTCAAATCAGTCAAACAATTCAAGAGTCAACCAGGTTGTTTAGCTGTAGCTACACAATTGAAAGATGAAA
>QEAM01000028.1:36277-50681_6344
TGCTGTTTGGATCGAATCCATGAATACATTGTTGGATGACAACAAAAAGGTAAATTTTCACACTTGTCAGATCAAGAAGG
>QEAM01000028.1:36277-50681_7686
GTGGCTTCTTGAGCAGATTTTCAGCGATAATTGCTGCTAAAAACGGCTCTATTGTAACTGCATCTATACACATTTATAAT
>QEAM01000028.1:36277-50681_8540
TCGTACAGTATTTTTGATAGCAGATACTCAAATCTTCTCAGAGTCGTGTGTTGAAGATATAAATGGTATCTTGAACTCGG
>QEAM01000029.1:20796-22583_1452
CTCTTCAAGGTTAGTTGCCAATGATTTCATATTGCATTGAAGATGGCAACAGTAGCAAAAATTCCTGTTTGAATAGGCAA
>QEAM01000030.1:35581-49392_1098
AATCTATATCATTAGCATCTGATTGAATTATTGAACACTCGTGACTTGGACATCTTGACTGCAGCTCTTCGTTTGATGTT
>QEAM01000030.1:35581-49392_13054
CACCGAAATTGACGACTTTGGTAAAACGAAAATTGTTGACCTAAAACCAAATGGCCAAAATATACCAGTAACCGAAGAAA
>QEAM01000032.1:82014-84611_504
CTGAAGCTTGTAAAAGTATAATAAATCCAACTTGTATTGAGCACTAGCATATCAAATACAGGCTGTCCCTGCTTTAATGC
>QEAM01000033.1:77679-78888_1129
CTCATTTCCTTTATACACACTCAGAGCAGAGACTATTATCAGACTGGAAATTCTCAGACATTAAGGCACTTAATATGTGA
>QEAM01000034.1:11366-18776_3690
AATGTTTGACAAGTTTCCTATAAAGAAAGAATCTATCAGTTCTTGTCTGCACAATGGCATGCCTTTGAAAAACACGGCAT
>QEAM01000035.1:83153-84404_524
GGCGACACTTAATTAAGACTCCTTACCATTTTTCCAGATTTACCTTTGTTGACCTAGTGATATTAAGAAAATCAACGGAC
>QEAM01000037.1:30485-31879_264
GTACTATAGACGATGACATATACCGAGTTCTCAAACCATAATAGTTCGTGTACTGCATGTCATAGTGTTTCAGTTAACTA
>QEAM01000038.1:19072-19650_0
CACACATTGGATAAAAAGTCGGATAAAGTCCAAGACGACTCTTTCTGTTCCTGTTTCTGCTTTTGTTCAAGAATCAAATT
>QEAM01000038.1:44304-47548_889
CATGTATCGACATTCTAATAGAAGAGACGAGTTTCTCAAAATCTACACATTTGGGTAACTTGTCTGTGACTAATCGTCAA
>QEAM01000039.1:67258-71152_0
CAAAGTTCAACATTCTCTATGTCCACCGGTTTTGTTAAAAAGTCAGCAACCATATTTTTTGTGGATGTATACAGCAGTTG
>QEAM01000039.1:67258-71152_2108
ATCAGTCTGGACTGACCTAACCACTATTCTTGTACCATCACTTTTAATAGTACTGTTAATCAAATTAACCCATCTCGTGA
>QEAM01000041.1:25791-30376_2684
AGTGTAGCATACACCATGCCACAAGTTGATATATCTGGAGGATCAGATTTAAGTAATGGATTTGTAGGTGATAATCATCA
>QEAM01000042.1:24560-27815_1397
AAGTGTATCCGTTGTAATATTATCAGGAAATCTCCAGAAACTCAACGCCTCATCAACAGAGTTTTTCATCAATTGACCAT
>QEAM01000045.1:74855-77259_520
ATCTTACTACGACTTACAGCTTCTGTATCTATTGCGCATCCGTCGATTTCCTTTGATGTAATAAAACCACCAGTTATTTT
>QEAM01000046.1:249-4093_1764
GAACAATGACAATATCAAGTCTGTCAGTTTGGTTACAGAGTACCCATAATTCTATGTATTTACAGCTTGTTAGCCTGTCT
>QEAM01000046.1:249-4093_2142
CCGATAACATCTTGTAGATATGTTTCGAACCCAGTTAGGTCACTATTTTTCAGTGAAAACGGTGTCGATATTATCAAGTT
>QEAM01000046.1:31094-34463_3289
AACGGGATGAAAGTCAAGGTGAAAACCCTCATTTGAAACGAGTTACGAACAATTTAGCGTCTTCTATGTATTTTACATAG
>QEAM01000046.1:74338-78556_1008
GGTACTGGAAGCATTGGTTCTAATTCTTTATTATGATTGTCCTAGATTGTTCAGGAAAATAAGCTGAACTGCCTGTAACA
>QEAM01000046.1:74338-78556_2520
GACAATCCAACAATCCTCACTTTGTTCTGAGTTTGGCAGGAAATATAATTCATACGAGATACGATAATTTCCAAAATGGG
>QEAM01000047.1:10019-11121_128
AAACGGAGAATAGGCGGAATCCGAATCTGTATTCTCACTATCTACAATGTTGTAAATTCTATCACCTTCTTCATCTTCAT
>QEAM01000047.1:11747-15858_123
CGTACTTTGAAAGAATCTTTATAATATCCCTGTACTCCCACCACCATTTATTTGAACCTCGCCTTTTTTTCATGTCTGTT
>QEAM01000048.1:42528-43141_428
CTGTATGGTGCTAACACTACATCGTTTACAATCCATAGGGGTCTACAGTAGTGTTACGAAAAGTACTACTAAATATCTTT
>QEAM01000049.1:20313-22960_1677
CAAGAAGTGACAGTAAGAATATTTTTCATGGAAGGTGGCTCGTACAAATCTGGTGATAGCACAAGTTGATGAAAATGAAA
>QEAM01000049.1:74906-76663_1677
AGAACGGTGATGATCATGATCATGATGATGTTGATGATGATGAATTGGGTAATGATCTTGAGAATAGTGACATGGTATAG
>QEAM01000050.1:20002-24061_2125
CAATAAGATTTGGAACAAATGACCGGATGATATTCAGGTAAATCAGGCTCCATTTGAATCATCTGTAAATGCGCCAAAAT
>QEAM01000050.1:24163-26527_2032
CTGGTTGGTAAATCTATTAAAGACGACGATATACAAGAAATGTAAGTATGCTGCATACGACGAATTGTATGAAGCATAGC
>QEAM01000050.1:355-6350_1984
TTATATGAAGAGTATACTAAAAAGCATGCTTCGTGTTCAGAAATATGGAATGAGTTCGCTCACTTTGAACGGTAGGTGAT
>QEAM01000052.1:4154-5041_348
TCTCCTACTATAATATTGCCATTATATGGTCGAAAAGTTATAAACTTTGACCTGTCAAATATCGATGTGTTGGAGCAGCC
>QEAM01000052.1:61595-63801_882
AATCTATATTGTCAAGGAATATATTCAGTTACACCATGCCGCATTCTGAACCATATACGAACGTACCTGCTTTATATGCA
>QEAM01000055.1:9095-11915_2625
ATATGCACTAGTGAGATTATGATTGAATCACTCCGGATGCATATGCAATATAGACAGACTAATGGTCAATCCCAATTAGA
>QEAM01000056.1:170-439_189
ACTGGACCCAAGTCAAATGGGAAGATGCAAATATTCAATACTTAGGCTTCATTAAACTTGCTGTCTCTCATGAAATTTGA
>QEAM01000057.1:14553-16696_774
CTGGATCGTTTTCGGTAATTGATGCGCTATTATTGTTTTCATGTACTCCTGGTCCATTATTATAGTGTAAATATCCATCG
>QEAM01000058.1:70756-72505_1032
CATTATGAACTCAATGTCTCACCAAAATCTGGTTGTAATTGGGAGGACTCTACAAGATTAAGTAAATGTGAGAATGTGAC
>QEAM01000061.1:31391-32782_660
ATCATCACTAGATTCTTGTTCATGCTTCTGAAAAAAGCAATTTTTCATAGTGGGTTGGCAAATCAAGTTCGCCAACAATC
>QEAM01000064.1:67064-67597_228
TTGTACTCTGACTGGATAGCTTCTTTCCATTTTTGCCATGTGGGTAAGCTTTTTGCTTCCTCAATATTCTTTGGTATTTT
>QEAM01000066.1:16904-19426_129
CTATTTTTTCATTCTTGGCCCTTCTAGTGAAGGTGGCATTGTGAAGGTATGAAAACATGAAGATCGTCTATATATGTCAT
>QEAM01000066.1:27518-33188_488
TGATCATCACACGCACATTATGAATTATGAACCAAGTCATATCATACATCATAACCATAGCAATCACCAGATCCCAAAAC
>QEAM01000068.1:40828-44182_2772
CGTCACCAACAAACCGACACAACAAACGCAACAATATCAGAAGACGAAGAAATCAAACGAAACATATCAAACAAATCAAA
>QEAM01000069.1:1885-2840_0
CATAATCTTATCAAATTAGTCATTAATATAGATTGAACTGGTACTCTCAAAAGCCCAGTTTGTCCTTCACTAACAGGCGC
>QEAM01000071.1:52712-60138_1845
ACTGATGCTACACTCTACGTTGAGTGTGGCTGAACAGGAAAAGGTAATGAGTCTTTAGAATATCTGTGGAAAATTTTATT
>QEAM01000071.1:52712-60138_3690
ACATGATCCTAAGCATCTGTTGGAAAAGTCATCTGTAGCATCGTTAACCAATCGAGATATTGCTGTACTCAAACTAATTT
>QEAM01000073.1:1-2931_372
TATGAATAATGTTGCATAAGATGATTCCGGTCATTGGAATTAGGTAGTGGTTGTTGCACTAAAAACATGTGGTTGTCCAA
>QEAM01000074.1:21011-22976_1386
AATCGTGGAAACGGACATGACCAAGAGTACCATATTTAATTATGGTAAAATATCGGGATTAGAAATGGAAGATGAGAGCA
>QEAM01000075.1:11140-11826_244
GGATTATCTTGAGATTTACCATTAGATATAGAATAGAGTTGGTGAATCGATCTATAGAAAGCATTATACACGGACGCAGC
>QEAM01000076.1:35915-37706_528
GTAAAAGCTCAGATACTAAGTACTGTACATAACGAATATGCTGATGGCTATCTGTTGAGGTGAGTTTCAGCTTTATTATG
>QEAM01000080.1:27977-30744_2176
TATGTTGTTGAAGATGTGAGGGTTGATGATATTGACTCTGGTTTTGATAAGTATGGGATCGATACTGTTGCTGTATTTCA
>QEAM01000086.1:44547-48163_2032
CGATTTGAACATCGTAAAGATGTAGATGATGATCAAAAAACTCGGCTAGAGCTAGAAATTCAAGTACACGAAGGAAACTT
>QEAM01000092.1:643-4968_2750
CTCAAGTAACTCGTAATCAAGTTGGTTTGAATCGAAGTGGGTATCATCATAATGAAGAATATGATGATCTGTCGATTCCA
>QEAM01000094.1:9576-13000_1364
ACTCTTATGACCTGTGTCATTGATATTATTCATGGCAGCATTTGTTCTGGTAGGTGATGTAAAACTTGGTTGGTTATCTT
>QEAM01000094.1:9576-13000_744
GAAAGCTGTGGCTCCTGGATGATTGATATTGGCTCAAACATGTCTATTATACTATGTTCTGGCTGTGATAATATATTGTT
>QEAM01000096.1:13662-14294_111
TGGTCCGAATAAGACATTTGATCCTATTTTCACCTCATTGCAATCTAGAATGCAGCAGTTGTGGTTCATATATACATTCT
>QEAM01000097.1:7346-10655_2375
AGATTATTGTGTTTTCAGATAATGTGTTTGCTCTCAAGGTGAAGATTTTGCCCATGCATCGTATGTCTTTCTTTGCTCAT
>QEAM01000099.1:21036-25624_1708
CGGTTCGCTTTAGTGTTAAAGTTCTGGTATGACTCATCACAAATTTTAGGATTTTGGTAGCTGTCATGAAATCATCAAGT
>QEAM01000099.1:21036-25624_2562
TGAATGACAATGAACTCTCAACCACTCATTCATCAAATCTAGTTTTGTTGTGAAATATCGCACATCATCGAGGAAAGTCA
>QEAM01000100.1:32240-39885_6150
TATTGTTATTATTATCACGATCATTCAAGATCATACGCCCAACTCGTACAATCCTGCATACAAGATAGGTGTTGTCATTC
>QEAM01000101.1:30679-34018_1260
TTATAATACAATGGATGAGTGCTATACAGTATGTAGTTGATAGCATAAAGTCAACAGCAAAAACGGCAGTTATGTCTCCG
>QEAM01000102.1:138-4745_3444
TCTTCATTATCGACATGAATATTGTTGAAAACAACACTAGATTTTGTGGTATTGGGAGAGGTTGTACCCCCTTGATTAAC
>QEAM01000103.1:43111-46734_3075
CCATATATATCGCTGTAGTTAAATATGGAGGCCCAAAAGCATTTGATTTGATCTGGAAGAATTATACTACGCCGATTGAT
>QEAM01000104.1:204-728_333
ACGAACTATTGTAGATAGTTTATTTACGACAACACAGAATTGAACAGACGAGTTGAACGGGTAAGCTTTTTACAAGTAGC
>QEAM01000104.1:30809-35961_3596
TTGTGATACCATTGATGATTTATTTGCGGTGTCTCAAGTTTCGAAGAGCCTATAACGAAAATAGAGGTATTATGACTTGC
>QEAM01000106.1:18413-32162_8228
CTTGTAGTACATTAGACTGACGGAAGCACAAAACATTTCAACAATTCAAGACGAGATATACCTGGAATCATCATGGATAT
>QEAM01000107.1:1333-2962_1300
TGTTGTTGCAAAAGAGCTGCGTCACTCTTATGGTTACCAATACCGTATACAAAATCATCGATGACTCACTATTATATACT
>QEAM01000107.1:24567-27514_1875
TTGAGAAGTCGTCGAGATTTTATTAATTGATGAAGTGACGCTGTCAATTTTTTGCTGTTTTGTTGAGATGTGACTATGCG
>QEAM01000109.1:17595-24477_976
TAAGTATAACAACAATCTTTCCAATTCACTCTTCTCATTGTCAGCAGACTCAAATGTATCCTCGTCAAAATCCATGTCAC
>QEAM01000111.1:1825-4145_1625
GATCGCTCTTCTATCTCGCTGGTAATTGATAGTGTAAAGATTAATGTGATGAACCAAATGTTCATCAACATTGGTATGCT
>QEAM01000112.1:28620-31916_992
AAGAACACAATCATGACATGCGCAAATGTTGATACATACACGTAAAATATTGTCTGACTGCATTGGTAAAAGGTGAGGTA
>QEAM01000112.1:42745-46993_4059
AACACAAGTATGAGAAGCTTTACAAGGAAATATATTTAATGAATCTTGGAAACGCTGACCCACTTCCATCCATCATGTCA
>QEAM01000115.1:4774-8112_1890
TGATTGCGAATCATGAGGAAAGCTGGTCGATTATGATGAGTTCAATCATCTCATCAAGGATGATCAAATTTGGAATAGAA
>QEAM01000117.1:5746-7812_1375
CTGATATCATTATAATCATCCATTTGAAGACGCTCTATATGTCTCTTTTCCTCGGATGTAATACGATATGAGTTCCTGCA
>QEAM01000120.1:3756-5132_130
TATCAACAACTATCATGATATAATCACATCAGAGCTAGATGAATTTGCCGAACTTATGGACACTACAGATTACGTGTCTG
>QEAM01000126.1:35938-38410_2142
AGATGTAGCCTTTTTTGATCAATTATCCAAACCAACTGCGTTATTTAAGGCTTTTCGTCATTTGGAAATCATCTTGGCAG
>QEAM01000129.1:32799-36757_1386
TCATTACTATTCTCAGCATTATCAGACGGCTTGTCTGTAAATACTTCAAAATCTGAAACTTCACTATCAGACGTCATGCT
>QEAM01000130.1:8772-18546_8540
CGATCAGCATACCTTCAGCTGAAGATATCTCATGCATCGAATGATCAGCTCCAATTTATTTTCTTTGATGATACCTTTAT
>QEAM01000132.1:19219-20456_645
ACTGTTGTTTCTTCTCGAGTTACTCCTGTCCATTTATCCTTCCTGAGCTTAAGGATTGGTTTCAAAAGATTAGTAAGATT
>QEAM01000133.1:41821-42537_0
TGGTAACAGATCCATGCTTTTATATCCGCTACAATAAAATAAATCAGCCAACATTTTTGGGTGTTTTCGTCGATGGTATG
>QEAM01000140.1:10789-11851_861
AAGTGTTCAACTCTGTATCATGTTTGACAACACCCTGTTAACTCCCGTTGTTATAGGTACTCTAACAAAGTACTTTACAA
>QEAM01000141.1:10764-15937_2125
AAAATACACGATAGCTATTCGCCGAGATCAAGATCCATCAAATGTTATCACATCCAAACATCGTCAAATTTCATCATGTG
>QEAM01000141.1:21328-25515_3000
TTAGATAAATGGATTGGTGTATCTGTCATATGATTGGATGCTCCACTGTCTAGTAACCATGATGTGGAGGTAAAATTATG
>QEAM01000141.1:28511-35566_2829
CTGTATCAACGTGAACTACATGAGCAGCTAATGATACAAAATCAGCTAAAGCTTTAGCTGTATAATATCTCATATGCGGT
>QEAM01000142.1:14718-18109_123
AAAACGGTCCCCCAACAAATCAGGCAATACTAATGATGATAAATCCGTACATGATTTGCAAGATTTAATGACTTGTTCCT
>QEAM01000143.1:5397-8784_984
CTAAATTTGCAATCCAGGCTATACTATCTGACACTACATCTCGTAATTCGCTAGAATGAATCTGTAGAGCTATTTTGTTG
>QEAM01000145.1:21150-30885_2829
AGGGCGATGGAGTGTATTTGTAGTGGTGTTATTCGAGGTATGTTATTGATTGATTTGATGTATACTACGCTGAATCTTTT
>QEAM01000145.1:21150-30885_492
TGCACATCAAATCATCCACGTATGTCTTGGCAATAGCTAATAAGATGGAGTGGAAATAAATGCAATCGATTTAGGAAGAA
>QEAM01000147.1:32460-34646_1116
TAATCCACCAGAGCTGAATATTCAGAAGAGTAAAAAGTGTTGACAAAAGTATTGACTAAGTATCGCTTCAACGCACCATA
>QEAM01000151.1:14039-15709_369
TCGGTCATTTACATTGACTTCGGTGATAAGACAAACGAAAAAAGGCTGCTCAAAGATCCTACAATACCTCAATTTCATTT
>QEAM01000151.1:16060-18765_375
CCTTTTTACTTTCAGTAATCAGAGCATCCAAGCGAGTTTCTCAGCACTAAAGATCATTTCAAAATCAGCATCGTATATGT
>QEAM01000152.1:12739-15048_496
CATCAAGATCTCAAAAAGCAAGTACATGATTGTATGCAATCGCCTGTTTATGCTATGTAGTGTCGCTTATATTGACGAAA
>QEAM01000152.1:41255-42703_0
CATTGTGTAAAAGATTGTCTACTTCTGAGACCCAATTTATCACAATGTGTCCTCAGTCGTGATACATTCAACGTTTTTGT
>QEAM01000152.1:41255-42703_1250
AACTGAATTGTTATTAATAAGTCTTTTTAGGGATGTTAGTGACATATGACCCAAGCGTTGATGCCATGGAATCACTTTGG
>QEAM01000152.1:8424-12462_1364
TGGAAGAAGACACGAAAATGAAAAATCTGGGAGTATTATACCTTGAGCCACTTCATTCCACCAAGTTTTGCAGAAATTAA
>QEAM01000152.1:8424-12462_496
CATTGATCACTTACGTTTGAGTGTGACGGATATCATCAACTTCATTAGCCAAAACACCAAACAGCCAAATATTATCATCT
>QEAM01000152.1:8424-12462_992
TTCAGCCGATGGTATCGGAAAATAATGGATAATATGTTCATAAACTGACGTTTGTACTCGTGTAGTCGTTTGCACTATAA
>QEAM01000154.1:23867-24402_455
GACGCAGAGATAGGTCAACAAGTAAACACATATACTCACGGTATGTCAAAGAGTAAATCAAATAAACACTCTTCACTCAT
>QEAM01000154.1:38698-42354_2232
TATTATTTTTGGTGCTGATGTTACAGTACGTCCTTGGCATGCAGTGGATATTGCCTTTTCTAACTAATCAATTTCACGTA
>QEAM01000155.1:1-429_116
TACATATACTTATACTTACGAGTTGACGTACTTGTCCAAGGATTCCCAACCTATCTGTACTATTACCAGTACTTTGCAAA
>QEAM01000157.1:1-4472_2806
AAAATCACTGCACCGACATTATTTATATGCTATATTTTGCGTTCACATGTCAGTCAAGCACAAAGTGATCGATCTGGTAA
>QEAM01000163.1:38214-40972_2304
CAAGATCACAAAACATGTGGGGAGATAATAAAACTGTTCAAATGGATTGGTGTTCGACGAAAAGCTTTTGAAAATTGGAC
>QEAM01000165.1:17152-18555_484
GCCGTCTACTTTGGTATGTGCCGTTTCAATGAGAATGTCAGTAAAGACTTTTCTAATGTTTTTAATAGATCTAAGACCAG
>QEAM01000165.1:32357-34354_0
TATAGCCGTTCTTGTTTGATGATATATTCCGATAGGGATAATAAACCAGCCAGAATTTCTTCACCTATCACAGTGTACAA
>QEAM01000168.1:5023-9442_2232
TCGAACCTCTTTACCATAAATTAGATAGCAATCTAGTCCGCTATCATGAGAGAAATTGTACACTTACAAACTGGTGTATG
>QEAM01000171.1:27458-29258_984
CAAGATTGTTACTATAGATATTTGTTGATCCGAGTGAAACGAGATAGAGTGTCCTGTTGTAATGATAGTGGTAATTCCTG
>QEAM01000171.1:30221-33195_1512
AGGTTTGGTAAGTGCTATCATGGCTAAAAATATGCCTGTTCTTTGCGAAAGTGCTGAAAATGATAATCGTTATAGACTCT
>QEAM01000174.1:13575-20020_2583
ATAATACATGACATGACAACGTGCTTCTAACCTCAGCGTTATCAAGGAACGTTCGGAAAGTTTCTTGAAATTAGACATTA
>QEAM01000175.1:14842-16499_132
AGATCGTGACGTGACGCCTGTAATCTTGAACATACATGTATGTGTAATGTATAGTTGGATGTTTTACACAATAGAGCTAT
>QEAM01000175.1:36338-37044_626
AATCTGGGGTTTGGATTCGATGCAATGAGCTTTGTAGACAGAGTTTTGGAAATTGGAGAAAAGAAGATTCTCCAAATTAA
>QEAM01000176.1:28581-33466_3224
AGGATTAGAGTTTCAAGTACGTCGGAGCTAACCGTAGCGTAAAGATTTTAACCTGATGGTTGATTAAAATTTTAGTTCTC
>QEAM01000177.1:1985-6095_1476
TTACAATTTCTCAAGCCAGAGGATATGCAGCATTTTGGTAAATTACTAGACAAGAAGGAAGATTCAGAACTATCAGTCGA
>QEAM01000181.1:36563-37429_0
CATGATCTTGTTATGTAAAAATTTGTTGTTGATCGCTGTTCCACTAGCTTTTTTGCTGGATGCCAATCATCAATGATACC
>QEAM01000183.1:10822-14810_3321
GGATTCCCTTGCACACATGACATATTGGCAAATTCTTTGAAATTCATTCTTGACCTATTCTTTGACGTGAATGTAGCTAT
>QEAM01000185.1:13417-19404_3224
TGGTACACGTTTACAAGTAAGTGTGTTTGCAACCGAGTACTTTTTTTAATGTGTTCACATTTGTTTCCATGGAACTCTAG
>QEAM01000185.1:24874-28530_1860
CTATGTGAATTCATTGAAGATTGTGAATTTACCAAGTTGGCGGTTCGTATATTGTATCTATTGGGAGTAGAAGGTCCAAA
>QEAM01000185.1:28755-32117_1143
TAACAAGGCGTATCAACATAGACGACAATTGGTTGAGTGGTACACTGACTTTCTATTGAAGGATTACCGAAATATATTCA
>QEAM01000186.1:7972-9368_660
TTTGCATGAATGTGTAGCATGCTGTGAAGTGAGTGTTTACCATAAAGATCAGGATTGACAGTTATGGTTTCTATAAAGCT
>QEAM01000187.1:1-3918_1860
CCACTCCACATATAACGCTTCCATTTCTTTTCGTAACTGCTCCTTCTATCGATAAAGATTATATTTGGACACTGTAAATC
>QEAM01000188.1:1201-4591_2952
GCAACATGATATGAGGGCAATTGAAGTTTTATATTTTAACTATTATGTCCCAGAATTGCTCATTGTGTGGACACGCTTCA
>QEAM01000190.1:24505-26478_508
CACTTCAAATCCTAAGAAGCCATTGTTCAAGTTTAGGAAGGAAAAAGGTTACTGTACTAGGTGTGGCATGAATAATCATT
>QEAM01000192.1:34646-35299_115
TACCGGAAATGGGAACGGATGTTGCAAGCATCGGAAAGGAATTTTGAAAAAGGGAAATATACGAATACTTATACAAATGT
>QEAM01000199.1:11807-13906_889
GTGGATTGAACACTATCAATCAGAGGACAAATGTACAAAAGATGACGCACCTTATCATCAGTCATTCCATATCTATATTC
>QEAM01000199.1:23710-28383_1250
AAGGCAAATATTGCCCTAATTGATAGTGGTAGTCAAGCGACTATTCTGAACAATAAAGCTGTTTTCAATTGCATATACCC
>QEAM01000202.1:34010-34414_108
AACCCTGACTCAGTTTTTAATGCTCTGGCTATTTGAATTATGGTTCTGTTTAAACGTTCTGCTATTCCATTTTGAGAAGG
>QEAM01000204.1:1-1464_1134
ATAATGTATCGTCTAGTATTACTACTTCCAAGGACTTTGGGTTTTTGTTGTCGAATGCGGATTTACCGACTTTCTTTGAA
>QEAM01000204.1:24180-25797_1161
AAACAAAATTATTCCATCGCAACAGGAACAGCTTTTGAACATATACGACTAGAGGTGCAAAAGACTAGCAAGAAACTGAA
>QEAM01000207.1:22680-23829_476
ATCATTGAGGTATCGAGTTAGTTACACATTTTTAATCGAACCGGCAGTTCTTATTCAATATACTTGCATAATGTGCGTGC
>QEAM01000209.1:33537-34733_620
AACTCTTTGTGGATGCACGCAAACGTGTTTATGATTTCCTCGTATTGTTTTATACTTGGGATAAAATGTATTGTGAGGCA
>QEAM01000217.1:24936-27865_992
TTGAGAATAATGGACGAATGCATTGAGCAAAGGACACTCTCACTGACCTTGATGATATATCCTAAGTGTTGATGTTAATT
>QEAM01000217.1:30386-32960_1125
ACCAGTTATTGGAAAAACATTGTAAGAATGATGGATTTAGAATGGAAGATTACTGGGAAATTAGGTGTAAGAACGTCCGC
>QEAM01000218.1:1-1904_262
CTCAATGTGCTTGAATAGAGTGACATCATTGAAAAATGAATGATCACTTCCAGTATCAACCAATGCTATCAGTCGTTCAT
>QEAM01000221.1:23211-26401_1250
AATCTAGTCCATGACCAGCATATTTGTTGATGATTTGTTTTGTTTCGTCGTCAGTGTTGAAGGAGTTCATGAGTATTAGA
>QEAM01000227.1:12307-15064_1536
AAGATCTCGTTCAATGAGATGGTATTTTCCACTGTATTTGACAAAGTTGGTTCTATCAACCCAATCATTCTTTGTCTGTG
>QEAM01000229.1:21377-23613_1905
CACGCAAGGCTTGGTACATTAATATATTGCGCAGCATAAACCAAACATATGGCATGACAGTATATATCATAACTCTACTT
>QEAM01000229.1:2537-4243_1626
GGTCTTCTATTTCGCTGGTAATAGATAGTGTAAAGATTAGTGTGATGAACCAAATGTTCAGCAACATTGGTATGCTGTAA
>QEAM01000230.1:19617-22688_1500
AAAATGGTGTTTCAGAAAGAATGAATCGAATTTTGATGGACATGACGAGGGCTATGTTAGATTACAGTGGTATACCACAT
>QEAM01000230.1:19617-22688_2250
TGAGAATTACTCGGGATCGAAATCTTCGTACAATTACCATCCACCAAGGTCAGTATGTAAATGAAATTCTAAGTCAATTC
>QEAM01000230.1:19617-22688_2875
TATGGCTGAAAATCAAGTATCTACATCACGGGCAAAGCACATCGACATTCAGTATCACTATGTCAAACATTTAGTTGAAT
>QEAM01000232.1:3560-6086_1161
CCCAGTCGTTGCGTCTCAAATGACTTACATTCCATACAAACATACATTAATATAGTATTACTATTCGGATAGCAGTATGC
>QEAM01000232.1:3560-6086_1290
AATTTCGTTTGCGCTGGAGAATCGTATACAGCAACAAAAACTCGACAATAGAAATCAATACTCATGGATAGTAATGGTAC
>QEAM01000233.1:27032-31161_369
TGTTAGCCCAGCAATCCGGATGGATTCCCAAAGATCTATATGGATTATCTTCTGTATTTACATGCATTACGATATTATCA
>QEAM01000234.1:1-2172_786
CCGTGTGAGAATTTCATACAGTTTCTTCATTTCAACGAAGGCAATATGATGGAACGACCTGAATAAAAGTTCTGAAAGTT
>QEAM01000235.1:11599-26198_5929
GTACGAAACTTTTATCACAATCCAAGTACATCACAAGGATGTATTTGAGAAAATCTTCAAATCGCATGTCAAAACCACCG
>QEAM01000239.1:12679-16326_246
ACTTTCTGAGCATTCGTGAAATCTTTTATTTTGAGAACGCCTTCAAACATAAGAGTGTAAGTTTCTGAATTCCTGATGGG
>QEAM01000242.1:6512-7200_608
ACTATATCCATCCTAGCTTCACTAATACTATGATTCAGGATTTCGATCTCGATTTGATCTTCTTGCAAGAATCGATCCAT
>QEAM01000244.1:16393-17038_452
GTATCAAATGGCCCACTTCTATGGATCAAAACTGCATATCGGTAACGGAAACTCTCAGCTTACATTGAAAATAAACAAAT
>QEAM01000250.1:7943-16783_3294
TTTGACGTCTTCCTTAAAAAAAGTGGATCATTTGCCGACGTTAGAATTCATCTTTATCTTCACTCTCCTAGAAGCAGTAA
>QEAM01000251.1:17378-19164_924
GGATGAATCATACCCAATATCAACATACTTTGTTGAAAGGTACAATCTCAATCCAAATTGTATAATCACGCCCTTCACAG
>QEAM01000251.1:19438-26379_5166
TAAAATAGATCAGTCGGTGTTTGATAAGGTTTGTTATCATTTTGACGTTTTTCCCTCGTTGCCATTGGAACCAACTGAAA
>QEAM01000251.1:19438-26379_6861
AAAAGGTGTTTGAAAACACAATCTACAATCTTTTGCTAGAATTCAATGCGGGTGAATTCGATGCGACTGCATGTATATAG
>QEAM01000252.1:19237-22500_3183
GTAAAAATGTCAAGGTGGAGAATGCTAAGCCTTTGTTGACAAAATCTTGGTAGAGTTCTTACTTTGTAGAATATCGGCAT
>QEAM01000262.1:115-4348_738
ATTGCAGGTTTGCATGTTGAATGTATCTAATATGTCGGTAACATATCCTTCTTGTGACAAGAGTATAGTGTTGTGGTTTG
>QEAM01000263.1:11948-16164_1134
CGTAAGTCCCATTCTTGTACTTCAATCCAAAATAACAATTTTCTCCCGTCTTTGTGTGTTCCGTCAAATCTACAAATTCT
>QEAM01000263.1:22055-23371_372
CATTCATCTCAGTATTACAAAATGATGTTTCTGAATGAATTTGTGCAGTTGGACAGGCGTGATTCAGATATGCGAGATAA
>QEAM01000266.1:1-1091_0
ATCCTAAAATCATATCATACTCCGTTGAATCAAACACTGGAAGCTCAATTCTTTCTTCATGTCCATTTATCACGAGTGGT
>QEAM01000272.1:7379-10892_369
TTGCTGACTTGGTCCAATGATGCATTTAGCTCCTCATTTATAATCATTCTGGATACTATGGAATATACGGTGTTTATCAG
>QEAM01000272.1:7379-10892_984
CCAAAAGCATGCTACAAGTCAAATACACACACTCCAGCAACTCCAAATTAATATGCATATGAAATGGTAATAGTCTACTC
>QEAM01000277.1:24386-26260_387
CCAACATATCTTGTATATATTTGCGTTGAGTAATGGTGATTGTTAGGTTTCCTACCATAATCTAGACGCGTGTTTCAAAC
>QEAM01000279.1:9921-13001_2500
ATAAATTGTTAAACACCCTATATATGAGCTCTGTCTCGAGGTAATGTCCATGATGAGTGTATTAGTTGCCTTGCGTTATT
>QEAM01000284.1:725-1327_131
CAAGCTTGTATTGGATCAAAGCAGTAATATTATCTTTATTACAAGCAGTGTATCACAACAACCAGTAATGCCACACAACC
>QEAM01000285.1:13698-14656_756
TCACTATAATGGACTCAACATATACAGGCTGTGCATCAAAAGACATTATACTGTGGTCACCAATTCCATGAACATTGTAT
>QEAM01000295.1:22386-23315_849
CAAACTTGGAGACTCTCATTTATGAAAATCTTCAACCGATACGAACTCATAATCACTCTGTCAATAGCCTCAATCATTAG
>QEAM01000297.1:17241-19490_1024
AGAAGTTGGATTAGAATTGAGCACAAATCCAACTGTTCGTAAAATCTCGTTTACTGGATCAGTGAGTCCTCTTGTTTTAT
>QEAM01000297.1:23430-24520_889
ATAATTGCCGTCTCAATTCTATGATGAGATTGAACGCTAATCAGTCAACTAGTATAACGAAAGTACCGTAAACTGTTGAG
>QEAM01000305.1:6655-10170_738
TACACTTATGGTTGGTGAGGTTATGAGTACTGAATGTTGCGATGCGTTATAATCAGATGATTACATATATCAATTCTGCC
>QEAM01000306.1:1-1340_378
TTTACACTGAGGATATATATGACGATTCTGACGGCATTTACAATGATGACAATTCTGACGATTCTGATGGCGTTTACAAT
>QEAM01000309.1:9113-9812_372
GGTATTGAATCGCAAGATGATGTATCCGGTTTCTAGCTTTTTGGTAGTATATGAGTTCATCACAATCAACGCAATTAGAA
>QEAM01000311.1:14934-18248_2750
ACTACCAACAATTGCATGCGAAAGGTATGTACTGTACTAGTACAAGAATTGTAGAATAATGATCCTAATCCGCAATACTG
>QEAM01000313.1:21631-23352_0
TGCCGAATACCATTACCCAATTGGACCAAGAATTATGTAAGTGTCCTATATTTAATGGATGGATGGATGATATTCGATGT
>QEAM01000316.1:9600-17129_3075
GTTTTCTACTGATAGAAACATTTCTGAGTATTCGAAACTTGCTCAACTCTGAAAAAACGGTTACGTCATCACAAGAGAGA
>QEAM01000316.1:9600-17129_3198
TGGCTAAAAACAAGCCCATCAAGCATAAACATCTTTCATTCAAAGTAGGTCCAACTGTATCCAAGTCTAAACCTTTTTAC
>QEAM01000318.1:21359-22492_264
ATCCGATATAACTCCCATCATGCATATAATCAAGCAAGTATTCTCCCTAACATTAACCGACTTACTGAATTGGTAAGTGT
>QEAM01000322.1:1923-10544_3813
ATGCAGTGACTCAGCAAATTGCAATTTTGCTGTTTGGTACTGTTGTAAAGAATGTAATCTGACATTGCTATTTACGGATG
>QEAM01000322.1:1923-10544_4305
AACATCAATCAGACGAAAATATGGAAGGGCTGGTATTGAAAATTCTTCCTGATCTATAACAGTAGGATTCGACCACATTT
>QEAM01000322.1:1923-10544_5289
GACAGCAGGTGCCCTAATATTGTTGCGTAATTTTACAGATCTGTCAACAGAATGACACAAATTTGCTTTTTCGTACATAT
>QEAM01000322.1:1923-10544_6273
ATATATTTGGCCATTTTTTTAGAAAGTATCTAGCACTAGATCAAGTAGGATTGGTGTCGGTCAAAATTTTACGGCACCGT
>QEAM01000323.1:14924-18638_1512
TATTTCGGAAGACATCATTGTCAAAGTCACGTCAAGTTTCGTCAAATGATGATTTTGACGAAAAAGTTAAACGAGCCAAC
>QEAM01000323.1:14924-18638_2268
TGGAAAGGTTATCAATTCCGAAACTTCTACGGAGATTCTCAACAGTGTATGTCACGTCAAAGTTTGATAATGTGTATACT
>QEAM01000323.1:14924-18638_2772
CCAAAGAGGTACATGATGTAACACCCTTTCCGTCCTTACACGTTCTCAAGTCATCTATGAAAAAATTAGGAATTAAATCT
>QEAM01000331.1:16964-19846_1408
GGTCTTGTATTTAGAGGATGATGATATCGCACACATTCATGATGGAGGTGAATATTGAATCATGATTATGAACCTTGTTC
>QEAM01000332.1:3963-7692_2016
AGTGATGGATATGATGAGAGTCTTTTTAATGGGACAATTTGCCATCTTGAAGCTGTTTTAGACAATTTGGTAACCAATGC
>QEAM01000350.1:234-3619_123
AAAAGGAGACGATCATCTTGTGAGTATTTCCATAAATGAATTCGTAGGAATTCTACATCCAACTGTATCTGACGAAATCC
>QEAM01000352.1:4986-6743_903
ATCTTTGGAGTTACGGACCTTCTCATATTCTATACACGTTATTATCCTTTTCAGAAATTCTTCTAGTCTGCGACCAATGA
>QEAM01000353.1:18144-21041_2193
CCTTTTCCACATCAAGAACTACATCTCGATGCTGAGTGAATATGCTGAGGAAATATAATTGAATGAATACCAACATGGAT
>QEAM01000355.1:9838-12739_2214
AATGTCAGTTCATGAATTAGTAGCCATAATGGATCAATGGGTTTTGACAAGACACAGATATCCATCTACTAGAAGTGGTA
>QEAM01000366.1:323-9566_6888
TATTATTTTCTTGAGGTATGCTAGAATGATTGAGTGTGAAGTGAGCAGGAAGGCTAATGCAAACATCTATTTGATGCGAA
>QEAM01000366.1:323-9566_8364
AAAAAATAATTAGTAAAAAAAAACGAAATGGTGTTACAGGATGCTTTTCCAGGATGTGGGGGAATGCATTGGCCAGATCT
>QEAM01000367.1:11204-12581_260
ATAGGTTTGACATATATAATTCAACCCCATATCATCCAGTAAGATTTTCTGGACAATGAAGATGGCAACCGTCTTCGATA
>QEAM01000368.1:16290-19719_2250
ATTTTGAGCGACTGGTGGTAGATATACGGTTAATCGACTCTTTTGTGTAGTATTTTTTATAAGTCGTCAGAAATGGCTTG
>QEAM01000369.1:2079-4664_2394
AAGATTGTAGTTATGTGGAAGCAGTTGATAGTAAAAGGATGAAGGTCGCTTATGAAAGGTGCCTAGTAGAGCATAATATA
>QEAM01000369.1:2079-4664_882
TTCAACTATGCTGTCAATCGAGTAGTTTAGATGAGGCCATCAAACAATATTCAACTGAACATATTTCGGAATGGAGATGT
>QEAM01000374.1:902-6146_0
CATTGCAACGTCGTCTTCAATGACATCAGCTCTATTGACAAAATAGATTATGATAGCGTGCCACCATGCTTTATATAAAA
>QEAM01000381.1:187-3568_1107
AATGCACGATGTAACAGAAGTCGATACGTTATATCATATCATGTCATATCATATTATAGCGTCGCAGAGAGTATGTGACA
>QEAM01000382.1:4057-6001_625
AATTGAAAGCGTTGCAGCCCATTTACTATGGTCTTTTGATCTGGAGGAGAAATGTCGGAAACTATTTAAATTACTAGGTA
>QEAM01000391.1:299-2386_1260
TCTACCAAAAAAGTGAACACGCCCTTGTTAGTTGAATCTTTTCATGCATGAATTCAAAGCAAATTGAGCGGCCTTTTTTT
>QEAM01000395.1:17088-18494_605
ACACGGCTGTGATGATTAAGAAAGCCATAAAAAAAGTGGAGAAAAGTGTATATGCCGATAATAATTTGGGAGATGATCCT
>QEAM01000396.1:2117-2491_0
TGCACTATAGTCTTTCCTACTGTAAGTACTGCAGAAGCGAACTCTAATATACATTTCTAGCAATTCAAATGAGTCGATTC
>QEAM01000400.1:945-2622_1476
AAAGTCTGGCATTCATCATGAAAGCGTAAGTATTCATAACGCATCTCGTTTTCTTTATCACTAGATGGTAAGTATGGAGA
>QEAM01000421.1:6910-11342_0
TAAACGTATACTAAAGACGGAGATGTATCGTGCGATACGACTAAAAATACGCTGTACAATTCTAGTTAATTCGCAGGAAT
>QEAM01000427.1:4485-6547_1240
GGGGAATGTTGTTAACACTACAGTTCAAACATAGCAGTCAAAATTGCTTCATTCAATGAACCTTGAGTGAAGATGATGAA
>QEAM01000436.1:2909-6287_1905
TGGCATTGTTATAGACACAATAACGTGCTCAGACAAGCATGTGAAAACATACTGTGAAAACCATGATACAATCAAGTGAT
>QEAM01000436.1:8440-11117_1488
TTCTTGTATTATCTATATGTAAGTGTTTTGCAAGCGGATAAGTTGGGTGAGAATCGGGTGTGTTTTATCCACAATCATCT
>QEAM01000437.1:10840-13919_1250
GACTGCAACAGAAATAGGTTAAGTAGTAGCAAATACTCACGAGATGTCAAAGAGTAAATCAAATAGACACTCTTCACTCA
>QEAM01000437.1:10840-13919_2625
AGAGTTTATAATCAGGGAGGTTTGGGAATTGGAGGTTCAAAAACTTAGTAAATATGTAGCAATTTACACCGGTAGTAGGA
>QEAM01000442.1:1-2338_126
TAATAAGAACGTTTGAACGATTAACTGAATTGAAGCAAGAGCAGCGTTACGCTAAATTGTGTTCAATAAATAACCGACGG
>QEAM01000459.1:6503-10576_2250
AAAACTCCATCAAAACATGGACAACGTTGGCAGCAACTTCTGAAAATTTGATTGCACACTGATGTATCGAATGTATCAAT
>QEAM01000459.1:6503-10576_3125
TCAAAAGCATGAAAGCATTTCTTTTACAATTCATGTCCGCTTCCTACACATGTTTTGTGAATCAATACACGTGCAAACAC
>QEAM01000459.1:6503-10576_3500
GAAACCGTAGTGTCATTCCCCTGATATATTCATTTGGATGTAATAAATCATTCCTTAGAGCATTACTAGGGATGGTAAAC
>QEAM01000462.1:1132-2809_615
CCTTCTCAACAAAAAACAGAAAAACATTGCTGTTGTGCCGTTCTTGCAATTTGAACAGTAATAAGGTAGACAAGCTGATT
>QEAM01000472.1:1-7186_1722
CAATATTAATACCATACCTTTATCTCTGTTCAGACAAGCTGACAAGATTGAAAAGCTGGATGTGTCGGAAAATCTCAACA
>QEAM01000473.1:11448-14512_2875
CTGCTCTTAACAACGCAAAAATATATTTATATGGAAGAGAATGATAAAGGATAACTAGACAAGCCTTCTCATCAGCGAGC
>QEAM01000478.1:1-1061_369
TCCTGATCCTTTAGATCCTCTCAAACTTCTGAAAGTTTTCTCCAGATTTTGATGCCATTTTATGCCGGAAAAAACTATTC
>QEAM01000478.1:8452-9463_585
CTCTACTTTGATTCGCTATCCATTAAAATTCAATGACCTGACATAGCATACATCGTATTCGGTGAAGCTAAAATCGAAGA
>QEAM01000479.1:12538-14271_896
ATTATCAAAGAAGCTAATGTAGTTTTGTGTGTTAGAGTGGGTTCTTTTACTCGGCAATATCATCATGGAACCTTCTTCTG
>QEAM01000485.1:3889-10230_2952
TGCAACACTGCAACTAGAACAGAACACAGCCATGAGCTAGTCTCACGTCATAACTATTACATATATTTTAACAATGATGA
>QEAM01000496.1:12076-12575_419
ACAATATCAAATTACTTCTCACAATCCTGAGCATGTCTGCATAGCTGATAATAACATTAGGCTATTCCGGCTACAATTGA
>QEAM01000497.1:5151-5893_0
TGGATTCACCAAAGAGGCCCCATTTTATCCAGTTGAACCAAGATAAAAGGTTCCATTTTGTAAAGTAATAGCATTTTGCT
>QEAM01000500.1:28-5481_3690
ATCATTTCCTATTGTTACACACGTCGAAAAAATGTTTGATTGATGCACATGTCACAAGGGATCTTCACAATACCTGTGTT
>QEAM01000503.1:10036-10592_119
TATGATATTCAGTGTTTTCTCCTGATTTTTTGAAAGGTGGTTCGTTACGCTCTGAATAGAAACAAAACGATACCGATAGG
>QEAM01000506.1:4026-10969_1107
GTCACCTAGGTGCAAATAATCAAGTTTCTAACTTCAAATTACATACCAGAAAAGTTACTCGTGTCCGAACGATTTACAGT
>QEAM01000507.1:146-629_101
ATTCAGACAGTGCGTGAATTGATGAGAAGGTAAATGCAATTTTGATGTCCTTTATGTGTGTTTAGCTGTTACGACTACAA
>QEAM01000507.1:4236-6515_1430
ATTCTTCATCCACTATTGGCCAAATCAATCATTAACATCATTCAAAAACCCGTAGAAAAGAGTCCGGTTACAGTTAATCC
>QEAM01000521.1:292-1261_762
ATTACTTGTTATTCATCATTTCCCATCCATGTAGTATACCATCATTCGACGGAGATACATCATCCATCCACTGATACATT
>QEAM01000523.1:1-326_123
AAATTTTCTGTCTGACCATGACTAAAATCGACGTCCGACCTTCTTCGTATTGATTCACCAAAGTTTCATCTAAAATTGTG
>QEAM01000525.1:10516-11989_0
CATTCACCATGATAATCAACGACTTTTCGACTTTTTATCTGCTTCTTTGTGAGATACTTATACCATAAATCGCTGGCATC
>QEAM01000530.1:9160-11404_0
TGCTGTATCTTCTGCTTTTGATGCTAACTGAAAATTTGATTCGTAGTATCAAGGAATTGCCGACATGTGTATGTGTATCA
>QEAM01000533.1:8377-10206_750
CAGATTCCCGTGATGTCCCTCCTGAATTTACTCAAAACTAAAACCTAAGTTAACATTGAACCGGTATTCATTAGCTTTTT
>QEAM01000540.1:11624-12064_0
CAGCATAGTTCACAAAGTAAGCGATTTATTTTTAACGACATGAGAGGTGCAAAGAAGAGCTTCATGTCTTCAAGATTGAA
>QEAM01000540.1:1569-5962_2232
AAATAGTAACACCAGCAACAACAATCGCGAAATATCATACCTAGCTATATTCCTCAATCTATATATTCACCCGGACATAC
>QEAM01000540.1:8015-11615_2520
TTCCGGCTTTTTCTCTATTTTCAGTCCTATTGAAACTTGGCAAACCAGGTCCAATAAGAGACCTTCATGATATTATGAAT
>QEAM01000545.1:6394-7576_246
CGACAAAACCCATATTTCTTTGGACTTATGTTTTTTCATTAGGGTCTTCTACATTCAAGTTACACAGTCCATTTACACCC
>QEAM01000547.1:1-3825_3375
TAGGACAGTATGGTGCTAGTGGAATCACAGATGAGTTATTCACGAAATGTATCGTAATTCCATTATCTATGCTATTTCCA
>QEAM01000548.1:5862-9703_1764
TCAAAATGAGGCACTTCATGGATTTTATTACTGACTGACGGATAATACTGACAGTGACGATGGAAGACTCTATATTCTAA
>QEAM01000562.1:1643-2951_369
[truncated: 19,844,033 more chars]
