# Supplementary material for: A target enrichment approach for enhanced recovery of Synchytrium endobioticum nuclear genome sequences
Source: PLoS One. 2024 Feb 12;19(2):e0296842. doi: 10.1371/journal.pone.0296842 (PMC10861067; doi:10.1371/journal.pone.0296842)
Supplement: S2 File — (ZIP) [file pone.0296842.s007.zip]

Archive with 70 entries (64 files):
- S2_File/
- __MACOSX/._S2_File
- S2_File/.DS_Store
- __MACOSX/S2_File/._.DS_Store
- S2_File/3_genome_assembly_with_megahit/
- __MACOSX/S2_File/._3_genome_assembly_with_megahit
- S2_File/4_R_scripts/
- __MACOSX/S2_File/._4_R_scripts
- S2_File/2_coverage_analysis_with_bedtools_samtools_bedcov/
- __MACOSX/S2_File/._2_coverage_analysis_with_bedtools_samtools_bedcov
- S2_File/5_using_blastn_to_find_S_endobioticum_genes_on_genome_assemblies_scripts/
- __MACOSX/S2_File/._5_using_blastn_to_find_S_endobioticum_genes_on_genome_assemblies_scripts
- S2_File/1_read_counting_and_sampling_with_bbmap/
- __MACOSX/S2_File/._1_read_counting_and_sampling_with_bbmap
- S2_File/3_genome_assembly_with_megahit/.DS_Store
- __MACOSX/S2_File/3_genome_assembly_with_megahit/._.DS_Store
- S2_File/3_genome_assembly_with_megahit/1a_run_megahit.sh
- __MACOSX/S2_File/3_genome_assembly_with_megahit/._1a_run_megahit.sh
- S2_File/3_genome_assembly_with_megahit/2b_run_blastn_bact_decon_step2.sh
- __MACOSX/S2_File/3_genome_assembly_with_megahit/._2b_run_blastn_bact_decon_step2.sh
- S2_File/3_genome_assembly_with_megahit/2a_run_blastn_bact_decon_step1.sh
- __MACOSX/S2_File/3_genome_assembly_with_megahit/._2a_run_blastn_bact_decon_step1.sh
- S2_File/3_genome_assembly_with_megahit/1b_run_quast.sh
- __MACOSX/S2_File/3_genome_assembly_with_megahit/._1b_run_quast.sh
- S2_File/3_genome_assembly_with_megahit/2c_run_blastn_bact_decon_step3.sh
- __MACOSX/S2_File/3_genome_assembly_with_megahit/._2c_run_blastn_bact_decon_step3.sh
- S2_File/3_genome_assembly_with_megahit/1c_run_summarize_quast_results.sh
- __MACOSX/S2_File/3_genome_assembly_with_megahit/._1c_run_summarize_quast_results.sh
- S2_File/4_R_scripts/proportion.R
- __MACOSX/S2_File/4_R_scripts/._proportion.R
- S2_File/4_R_scripts/proportion.txt
- __MACOSX/S2_File/4_R_scripts/._proportion.txt
- S2_File/4_R_scripts/average_coverage.txt
- __MACOSX/S2_File/4_R_scripts/._average_coverage.txt
- S2_File/4_R_scripts/average_coverage.R
- __MACOSX/S2_File/4_R_scripts/._average_coverage.R
- S2_File/2_coverage_analysis_with_bedtools_samtools_bedcov/run_bedtools_make_1kb_windows.sh
- __MACOSX/S2_File/2_coverage_analysis_with_bedtools_samtools_bedcov/._run_bedtools_make_1kb_windows.sh
- S2_File/2_coverage_analysis_with_bedtools_samtools_bedcov/LEV6574.fna
- __MACOSX/S2_File/2_coverage_analysis_with_bedtools_samtools_bedcov/._LEV6574.fna
- S2_File/2_coverage_analysis_with_bedtools_samtools_bedcov/.DS_Store
- __MACOSX/S2_File/2_coverage_analysis_with_bedtools_samtools_bedcov/._.DS_Store
- S2_File/2_coverage_analysis_with_bedtools_samtools_bedcov/run_samtools_bedcov.sh
- __MACOSX/S2_File/2_coverage_analysis_with_bedtools_samtools_bedcov/._run_samtools_bedcov.sh
- S2_File/2_coverage_analysis_with_bedtools_samtools_bedcov/LEV6574.fna.fai
- __MACOSX/S2_File/2_coverage_analysis_with_bedtools_samtools_bedcov/._LEV6574.fna.fai
- S2_File/2_coverage_analysis_with_bedtools_samtools_bedcov/genome.1kb.bed
- __MACOSX/S2_File/2_coverage_analysis_with_bedtools_samtools_bedcov/._genome.1kb.bed
- S2_File/5_using_blastn_to_find_S_endobioticum_genes_on_genome_assemblies_scripts/1_run_makedb.sh
- __MACOSX/S2_File/5_using_blastn_to_find_S_endobioticum_genes_on_genome_assemblies_scripts/._1_run_makedb.sh
- S2_File/5_using_blastn_to_find_S_endobioticum_genes_on_genome_assemblies_scripts/notes.txt
- __MACOSX/S2_File/5_using_blastn_to_find_S_endobioticum_genes_on_genome_assemblies_scripts/._notes.txt
- S2_File/5_using_blastn_to_find_S_endobioticum_genes_on_genome_assemblies_scripts/0_genbank_to_fasta.py
- __MACOSX/S2_File/5_using_blastn_to_find_S_endobioticum_genes_on_genome_assemblies_scripts/._0_genbank_to_fasta.py
- S2_File/5_using_blastn_to_find_S_endobioticum_genes_on_genome_assemblies_scripts/2_run_blastn.sh
- __MACOSX/S2_File/5_using_blastn_to_find_S_endobioticum_genes_on_genome_assemblies_scripts/._2_run_blastn.sh
- S2_File/5_using_blastn_to_find_S_endobioticum_genes_on_genome_assemblies_scripts/3_run_count.sh
- __MACOSX/S2_File/5_using_blastn_to_find_S_endobioticum_genes_on_genome_assemblies_scripts/._3_run_count.sh
- S2_File/1_read_counting_and_sampling_with_bbmap/3_run_reformat_re-count.sh
- __MACOSX/S2_File/1_read_counting_and_sampling_with_bbmap/._3_run_reformat_re-count.sh
- S2_File/1_read_counting_and_sampling_with_bbmap/LEV6574.fna
- __MACOSX/S2_File/1_read_counting_and_sampling_with_bbmap/._LEV6574.fna
- S2_File/1_read_counting_and_sampling_with_bbmap/.DS_Store
- __MACOSX/S2_File/1_read_counting_and_sampling_with_bbmap/._.DS_Store
- S2_File/1_read_counting_and_sampling_with_bbmap/4_run_bbmap.sh
- __MACOSX/S2_File/1_read_counting_and_sampling_with_bbmap/._4_run_bbmap.sh
- S2_File/1_read_counting_and_sampling_with_bbmap/2_run_reformat_equalize.sh
- __MACOSX/S2_File/1_read_counting_and_sampling_with_bbmap/._2_run_reformat_equalize.sh
- S2_File/1_read_counting_and_sampling_with_bbmap/1_run_reformat_count.sh
- __MACOSX/S2_File/1_read_counting_and_sampling_with_bbmap/._1_run_reformat_count.sh
