# Supplementary material for: A target enrichment approach for enhanced recovery of Synchytrium endobioticum nuclear genome sequences
Source: PLoS One. 2024 Feb 12;19(2):e0296842. doi: 10.1371/journal.pone.0296842 (PMC10861067; doi:10.1371/journal.pone.0296842)
Supplement: S2 File — (ZIP) [file pone.0296842.s007.zip › S2_File/3_genome_assembly_with_megahit/2a_run_blastn_bact_decon_step1.sh]

for file in *.fa
do
 blastn -num_threads 4 -evalue 1e-100 -max_target_seqs 1 -max_hsps 1 -outfmt 6 -db ./blast_database/bacteria.oomycetes.fungi.plants.sendo.all_wgs.nguyen_dec_2019.fasta -query "$file" -out "${file%.fa}.decon.txt" 
done
