# Supplementary material for: A target enrichment approach for enhanced recovery of Synchytrium endobioticum nuclear genome sequences
Source: PLoS One. 2024 Feb 12;19(2):e0296842. doi: 10.1371/journal.pone.0296842 (PMC10861067; doi:10.1371/journal.pone.0296842)
Supplement: S2 File — (ZIP) [file pone.0296842.s007.zip › S2_File/3_genome_assembly_with_megahit/2c_run_blastn_bact_decon_step3.sh]

for file in *.list
do
 filterbyname.sh include=t names="$file" in="${file%.list}.fa" out="${file%.list}.sendo_contigs_only.fasta"
done
