# Supplementary material for: A target enrichment approach for enhanced recovery of Synchytrium endobioticum nuclear genome sequences
Source: PLoS One. 2024 Feb 12;19(2):e0296842. doi: 10.1371/journal.pone.0296842 (PMC10861067; doi:10.1371/journal.pone.0296842)
Supplement: S2 File — (ZIP) [file pone.0296842.s007.zip › S2_File/3_genome_assembly_with_megahit/1c_run_summarize_quast_results.sh]

for file in *_quast
do
 sed '2q;d' "$file"/transposed_report.tsv >> summary.txt
done
