# Supplementary material for: A target enrichment approach for enhanced recovery of Synchytrium endobioticum nuclear genome sequences
Source: PLoS One. 2024 Feb 12;19(2):e0296842. doi: 10.1371/journal.pone.0296842 (PMC10861067; doi:10.1371/journal.pone.0296842)
Supplement: S2 File — (ZIP) [file pone.0296842.s007.zip › S2_File/4_R_scripts/proportion.txt]

proportion	condition
0.76	non_enriched
0.68	non_enriched
0.67	non_enriched
0.77	non_enriched
0.77	non_enriched
0.74	non_enriched
0.81	non_enriched
0.82	non_enriched
0.85	non_enriched
0.83	non_enriched
0.80	non_enriched
0.76	non_enriched
0.72	non_enriched
0.57	non_enriched
0.52	non_enriched
0.49	non_enriched
0.62	non_enriched
0.72	non_enriched
0.74	non_enriched
0.77	non_enriched
0.77	non_enriched
0.78	non_enriched
0.76	non_enriched
0.70	non_enriched
0.71	non_enriched
0.72	non_enriched
0.77	non_enriched
0.76	non_enriched
0.77	non_enriched
0.77	non_enriched
0.73	non_enriched
0.73	non_enriched
0.76	non_enriched
0.75	non_enriched
0.73	non_enriched
0.74	non_enriched
0.76	non_enriched
0.74	non_enriched
0.71	non_enriched
0.72	non_enriched
0.73	non_enriched
0.71	non_enriched
0.71	non_enriched
0.71	non_enriched
0.71	non_enriched
0.72	non_enriched
0.72	non_enriched
0.71	non_enriched
0.53	non_enriched
0.62	non_enriched
0.67	non_enriched
0.62	non_enriched
0.64	non_enriched
0.62	non_enriched
0.67	non_enriched
0.68	non_enriched
0.75	non_enriched
0.73	non_enriched
0.77	non_enriched
0.74	non_enriched
0.73	non_enriched
0.66	non_enriched
0.67	non_enriched
0.68	non_enriched
0.75	non_enriched
0.65	non_enriched
0.73	non_enriched
0.65	non_enriched
0.70	non_enriched
0.70	non_enriched
0.73	non_enriched
0.71	non_enriched
0.74	non_enriched
0.71	non_enriched
0.69	non_enriched
0.52	non_enriched
0.50	non_enriched
0.53	non_enriched
0.49	non_enriched
0.56	non_enriched
0.37	non_enriched
0.35	non_enriched
0.58	non_enriched
0.59	non_enriched
0.58	non_enriched
0.71	non_enriched
0.69	non_enriched
0.75	non_enriched
0.79	non_enriched
0.76	non_enriched
0.75	non_enriched
0.73	non_enriched
0.76	non_enriched
0.67	non_enriched
0.62	non_enriched
0.66	non_enriched
0.73	non_enriched
0.74	non_enriched
0.73	non_enriched
0.75	non_enriched
0.75	non_enriched
0.68	non_enriched
0.66	non_enriched
0.65	non_enriched
0.65	non_enriched
0.70	non_enriched
0.73	non_enriched
0.73	non_enriched
0.79	non_enriched
0.76	non_enriched
0.79	non_enriched
0.80	non_enriched
0.76	non_enriched
0.74	non_enriched
0.71	non_enriched
0.76	non_enriched
0.80	non_enriched
0.79	non_enriched
0.83	non_enriched
0.76	non_enriched
0.82	non_enriched
0.80	non_enriched
0.82	non_enriched
0.82	non_enriched
0.77	non_enriched
0.77	non_enriched
0.77	non_enriched
0.73	non_enriched
0.59	non_enriched
0.30	non_enriched
0.27	non_enriched
0.44	non_enriched
0.46	non_enriched
0.57	non_enriched
0.68	non_enriched
0.75	non_enriched
0.80	non_enriched
0.79	non_enriched
0.77	non_enriched
0.77	non_enriched
0.75	non_enriched
0.72	non_enriched
0.74	non_enriched
0.76	non_enriched
0.76	non_enriched
0.77	non_enriched
0.75	non_enriched
0.77	non_enriched
0.78	non_enriched
0.75	non_enriched
0.70	non_enriched
0.67	non_enriched
0.74	non_enriched
0.76	non_enriched
0.78	non_enriched
0.73	non_enriched
0.73	non_enriched
0.73	non_enriched
0.75	non_enriched
0.62	non_enriched
0.62	non_enriched
0.71	non_enriched
0.67	non_enriched
0.50	non_enriched
0.70	non_enriched
0.71	non_enriched
0.73	non_enriched
0.67	non_enriched
0.70	non_enriched
0.74	non_enriched
0.74	non_enriched
0.75	non_enriched
0.75	non_enriched
0.72	non_enriched
0.68	non_enriched
0.72	non_enriched
0.72	non_enriched
0.75	non_enriched
0.73	non_enriched
0.74	non_enriched
0.75	non_enriched
0.79	non_enriched
0.79	non_enriched
0.77	non_enriched
0.78	non_enriched
0.77	non_enriched
0.75	non_enriched
0.73	non_enriched
0.70	non_enriched
0.72	non_enriched
0.79	non_enriched
0.73	non_enriched
0.76	non_enriched
0.80	non_enriched
0.71	non_enriched
0.67	non_enriched
0.72	non_enriched
0.70	non_enriched
0.67	non_enriched
0.66	non_enriched
0.69	non_enriched
0.71	non_enriched
0.72	non_enriched
0.68	non_enriched
0.67	non_enriched
0.73	non_enriched
0.80	non_enriched
0.82	non_enriched
0.82	non_enriched
0.79	non_enriched
0.83	non_enriched
0.78	non_enriched
0.78	non_enriched
0.83	non_enriched
0.80	non_enriched
0.79	non_enriched
0.76	non_enriched
0.78	non_enriched
0.76	non_enriched
0.73	non_enriched
0.76	non_enriched
0.81	non_enriched
0.84	non_enriched
0.83	non_enriched
0.82	non_enriched
0.80	non_enriched
0.74	non_enriched
0.77	non_enriched
0.71	non_enriched
0.69	non_enriched
0.72	non_enriched
0.73	non_enriched
0.75	non_enriched
0.74	non_enriched
0.74	non_enriched
0.74	non_enriched
0.75	non_enriched
0.75	non_enriched
0.72	non_enriched
0.70	non_enriched
0.67	non_enriched
0.67	non_enriched
0.72	non_enriched
0.62	non_enriched
0.76	non_enriched
0.78	non_enriched
0.72	non_enriched
0.73	non_enriched
0.79	non_enriched
0.71	non_enriched
0.74	non_enriched
0.76	non_enriched
0.77	non_enriched
0.77	non_enriched
0.80	non_enriched
0.81	non_enriched
0.78	non_enriched
0.77	non_enriched
0.78	non_enriched
0.76	non_enriched
0.77	non_enriched
0.78	non_enriched
0.80	non_enriched
0.86	non_enriched
0.82	non_enriched
0.83	non_enriched
0.84	non_enriched
0.77	non_enriched
0.48	non_enriched
0.49	non_enriched
0.73	non_enriched
0.73	non_enriched
0.73	non_enriched
0.75	non_enriched
0.76	non_enriched
0.77	non_enriched
0.73	non_enriched
0.78	non_enriched
0.79	non_enriched
0.80	non_enriched
0.82	non_enriched
0.78	non_enriched
0.77	non_enriched
0.79	non_enriched
0.79	non_enriched
0.79	non_enriched
0.77	non_enriched
0.80	non_enriched
0.71	non_enriched
0.72	non_enriched
0.71	non_enriched
0.73	non_enriched
0.71	non_enriched
0.73	non_enriched
0.75	non_enriched
0.80	non_enriched
0.53	non_enriched
0.79	non_enriched
0.78	non_enriched
0.79	non_enriched
0.74	non_enriched
0.76	non_enriched
0.76	non_enriched
0.80	non_enriched
0.77	non_enriched
0.77	non_enriched
0.76	non_enriched
0.76	non_enriched
0.72	non_enriched
0.76	non_enriched
0.76	non_enriched
0.72	non_enriched
0.68	non_enriched
0.62	non_enriched
0.61	non_enriched
0.66	non_enriched
0.68	non_enriched
0.69	non_enriched
0.73	non_enriched
0.74	non_enriched
0.70	non_enriched
0.81	non_enriched
0.79	non_enriched
0.83	non_enriched
0.80	non_enriched
0.72	non_enriched
0.69	non_enriched
0.66	non_enriched
0.64	non_enriched
0.67	non_enriched
0.69	non_enriched
0.69	non_enriched
0.70	non_enriched
0.74	non_enriched
0.72	non_enriched
0.78	non_enriched
0.73	non_enriched
0.76	non_enriched
0.70	non_enriched
0.67	non_enriched
0.74	non_enriched
0.68	non_enriched
0.62	non_enriched
0.64	non_enriched
0.72	non_enriched
0.72	non_enriched
0.72	non_enriched
0.73	non_enriched
0.69	non_enriched
0.71	non_enriched
0.77	non_enriched
0.78	non_enriched
0.79	non_enriched
0.82	non_enriched
0.81	non_enriched
0.74	non_enriched
0.73	non_enriched
0.76	non_enriched
0.72	non_enriched
0.64	non_enriched
0.62	non_enriched
0.62	non_enriched
0.63	non_enriched
0.66	non_enriched
0.68	non_enriched
0.72	non_enriched
0.80	non_enriched
0.74	non_enriched
0.74	non_enriched
0.72	non_enriched
0.73	non_enriched
0.73	non_enriched
0.81	non_enriched
0.80	non_enriched
0.84	non_enriched
0.77	non_enriched
0.72	non_enriched
0.77	non_enriched
0.76	non_enriched
0.74	non_enriched
0.71	non_enriched
0.62	non_enriched
0.65	non_enriched
0.66	non_enriched
0.70	non_enriched
0.73	non_enriched
0.73	non_enriched
0.67	non_enriched
0.63	non_enriched
0.71	non_enriched
0.72	non_enriched
0.72	non_enriched
0.73	non_enriched
0.62	non_enriched
0.74	non_enriched
0.78	non_enriched
0.77	non_enriched
0.73	non_enriched
0.75	non_enriched
0.80	non_enriched
0.76	non_enriched
0.76	non_enriched
0.73	non_enriched
0.81	non_enriched
0.80	non_enriched
0.74	non_enriched
0.69	non_enriched
0.72	non_enriched
0.72	non_enriched
0.73	non_enriched
0.79	non_enriched
0.81	non_enriched
0.78	non_enriched
0.76	non_enriched
0.72	non_enriched
0.77	non_enriched
0.75	non_enriched
0.76	non_enriched
0.75	non_enriched
0.76	non_enriched
0.75	non_enriched
0.70	non_enriched
0.68	non_enriched
0.69	non_enriched
0.70	non_enriched
0.71	non_enriched
0.71	non_enriched
0.66	non_enriched
0.70	non_enriched
0.75	non_enriched
0.76	non_enriched
0.78	non_enriched
0.70	non_enriched
0.70	non_enriched
0.74	non_enriched
0.77	non_enriched
0.78	non_enriched
0.80	non_enriched
0.80	non_enriched
0.81	non_enriched
0.78	non_enriched
0.74	non_enriched
0.72	non_enriched
0.73	non_enriched
0.72	non_enriched
0.73	non_enriched
0.73	non_enriched
0.78	non_enriched
0.73	non_enriched
0.75	non_enriched
0.71	non_enriched
0.68	non_enriched
0.71	non_enriched
0.73	non_enriched
0.76	non_enriched
0.78	non_enriched
0.78	non_enriched
0.80	non_enriched
0.78	non_enriched
0.75	non_enriched
0.77	non_enriched
0.78	non_enriched
0.76	non_enriched
0.77	non_enriched
0.76	non_enriched
0.79	non_enriched
0.79	non_enriched
0.79	non_enriched
0.79	non_enriched
0.77	non_enriched
0.74	non_enriched
0.76	non_enriched
0.77	non_enriched
0.63	non_enriched
0.71	non_enriched
0.75	non_enriched
0.75	non_enriched
0.74	non_enriched
0.75	non_enriched
0.81	non_enriched
0.84	non_enriched
0.81	non_enriched
0.76	non_enriched
0.73	non_enriched
0.72	non_enriched
0.67	non_enriched
0.72	non_enriched
0.60	non_enriched
0.76	non_enriched
0.85	non_enriched
0.76	non_enriched
0.74	non_enriched
0.74	non_enriched
0.73	non_enriched
0.65	non_enriched
0.71	non_enriched
0.66	non_enriched
0.66	non_enriched
0.60	non_enriched
0.66	non_enriched
0.66	non_enriched
0.67	non_enriched
0.70	non_enriched
0.78	non_enriched
0.72	non_enriched
0.71	non_enriched
0.67	non_enriched
0.62	non_enriched
0.57	non_enriched
0.65	non_enriched
0.68	non_enriched
0.69	non_enriched
0.61	non_enriched
0.65	non_enriched
0.68	non_enriched
0.67	non_enriched
0.70	non_enriched
0.75	non_enriched
0.71	non_enriched
0.72	non_enriched
0.74	non_enriched
0.77	non_enriched
0.72	non_enriched
0.70	non_enriched
0.73	non_enriched
0.73	non_enriched
0.68	non_enriched
0.66	non_enriched
0.69	non_enriched
0.67	non_enriched
0.71	non_enriched
0.77	non_enriched
0.71	non_enriched
0.68	non_enriched
0.75	non_enriched
0.82	non_enriched
0.84	non_enriched
0.78	non_enriched
0.75	non_enriched
0.75	non_enriched
0.76	non_enriched
0.81	non_enriched
0.77	non_enriched
0.75	non_enriched
0.71	non_enriched
0.72	non_enriched
0.73	non_enriched
0.73	non_enriched
0.80	non_enriched
0.79	non_enriched
0.78	non_enriched
0.79	non_enriched
0.78	non_enriched
0.78	non_enriched
0.75	non_enriched
0.75	non_enriched
0.79	non_enriched
0.74	non_enriched
0.74	non_enriched
0.74	non_enriched
0.63	non_enriched
0.65	non_enriched
0.67	non_enriched
0.70	non_enriched
0.73	non_enriched
0.70	non_enriched
0.69	non_enriched
0.76	non_enriched
0.78	non_enriched
0.80	non_enriched
0.78	non_enriched
0.78	non_enriched
0.78	non_enriched
0.79	non_enriched
0.80	non_enriched
0.81	non_enriched
0.80	non_enriched
0.78	non_enriched
0.80	non_enriched
0.82	non_enriched
0.78	non_enriched
0.76	non_enriched
0.77	non_enriched
0.69	non_enriched
0.71	non_enriched
0.73	non_enriched
0.72	non_enriched
0.76	non_enriched
0.83	non_enriched
0.79	non_enriched
0.79	non_enriched
0.78	non_enriched
0.81	non_enriched
0.80	non_enriched
0.81	non_enriched
0.78	non_enriched
0.78	non_enriched
0.77	non_enriched
0.71	non_enriched
0.66	non_enriched
0.71	non_enriched
0.63	non_enriched
0.58	non_enriched
0.55	non_enriched
0.52	non_enriched
0.63	non_enriched
0.57	non_enriched
0.66	non_enriched
0.65	non_enriched
0.60	non_enriched
0.72	non_enriched
0.75	non_enriched
0.78	non_enriched
0.79	non_enriched
0.78	non_enriched
0.77	non_enriched
0.77	non_enriched
0.77	non_enriched
0.73	non_enriched
0.74	non_enriched
0.65	non_enriched
0.56	non_enriched
0.66	non_enriched
0.73	non_enriched
0.74	non_enriched
0.76	non_enriched
0.80	non_enriched
0.78	non_enriched
0.75	non_enriched
0.62	non_enriched
0.46	non_enriched
0.62	non_enriched
0.75	non_enriched
0.75	non_enriched
0.77	non_enriched
0.77	non_enriched
0.76	non_enriched
0.72	non_enriched
0.71	non_enriched
0.77	non_enriched
0.77	non_enriched
0.77	non_enriched
0.80	non_enriched
0.79	non_enriched
0.69	non_enriched
0.61	non_enriched
0.57	non_enriched
0.72	non_enriched
0.70	non_enriched
0.65	non_enriched
0.63	non_enriched
0.73	non_enriched
0.73	non_enriched
0.72	non_enriched
0.72	non_enriched
0.74	non_enriched
0.72	non_enriched
0.73	non_enriched
0.76	non_enriched
0.77	non_enriched
0.76	non_enriched
0.74	non_enriched
0.78	non_enriched
0.71	non_enriched
0.74	non_enriched
0.81	non_enriched
0.80	non_enriched
0.81	non_enriched
0.75	non_enriched
0.74	non_enriched
0.74	non_enriched
0.69	non_enriched
0.67	non_enriched
0.77	non_enriched
0.73	non_enriched
0.68	non_enriched
0.68	non_enriched
0.68	non_enriched
0.67	non_enriched
0.66	non_enriched
0.69	non_enriched
0.75	non_enriched
0.73	non_enriched
0.76	non_enriched
0.81	non_enriched
0.74	non_enriched
0.77	non_enriched
0.77	non_enriched
0.77	non_enriched
0.74	non_enriched
0.72	non_enriched
0.72	non_enriched
0.76	non_enriched
0.80	non_enriched
0.75	non_enriched
0.73	non_enriched
0.78	non_enriched
0.79	non_enriched
0.73	non_enriched
0.74	non_enriched
0.66	non_enriched
0.68	non_enriched
0.74	non_enriched
0.64	non_enriched
0.62	non_enriched
0.65	non_enriched
0.74	non_enriched
0.80	non_enriched
0.79	non_enriched
0.70	non_enriched
0.73	non_enriched
0.73	non_enriched
0.72	non_enriched
0.78	non_enriched
0.80	non_enriched
0.79	non_enriched
0.78	non_enriched
0.75	non_enriched
0.72	non_enriched
0.73	non_enriched
0.59	non_enriched
0.71	non_enriched
0.74	non_enriched
0.80	non_enriched
0.79	non_enriched
0.77	non_enriched
0.79	non_enriched
0.74	non_enriched
0.72	non_enriched
0.71	non_enriched
0.80	non_enriched
0.79	non_enriched
0.79	non_enriched
0.83	non_enriched
0.79	non_enriched
0.78	non_enriched
0.71	non_enriched
0.73	non_enriched
0.78	non_enriched
0.80	non_enriched
0.84	non_enriched
0.82	non_enriched
0.83	non_enriched
0.77	non_enriched
0.75	non_enriched
0.74	non_enriched
0.69	non_enriched
0.70	non_enriched
0.65	non_enriched
0.59	non_enriched
0.55	non_enriched
0.59	non_enriched
0.72	non_enriched
0.77	non_enriched
0.78	non_enriched
0.79	non_enriched
0.75	non_enriched
0.75	non_enriched
0.73	non_enriched
0.71	non_enriched
0.72	non_enriched
0.62	non_enriched
0.64	non_enriched
0.73	non_enriched
0.74	non_enriched
0.78	non_enriched
0.79	non_enriched
0.72	non_enriched
0.74	non_enriched
0.68	non_enriched
0.57	non_enriched
0.63	non_enriched
0.69	non_enriched
0.64	non_enriched
0.64	non_enriched
0.64	non_enriched
0.61	non_enriched
0.57	non_enriched
0.67	non_enriched
0.60	non_enriched
0.61	non_enriched
0.62	non_enriched
0.67	non_enriched
0.69	non_enriched
0.69	non_enriched
0.66	non_enriched
0.60	non_enriched
0.64	non_enriched
0.66	non_enriched
0.68	non_enriched
0.75	non_enriched
0.76	non_enriched
0.75	non_enriched
0.67	non_enriched
0.68	non_enriched
0.58	non_enriched
0.54	non_enriched
0.65	non_enriched
0.71	non_enriched
0.78	non_enriched
0.76	non_enriched
0.74	non_enriched
0.72	non_enriched
0.69	non_enriched
0.66	non_enriched
0.67	non_enriched
0.70	non_enriched
0.72	non_enriched
0.63	non_enriched
0.77	non_enriched
0.77	non_enriched
0.69	non_enriched
0.65	non_enriched
0.73	non_enriched
0.76	non_enriched
0.76	non_enriched
0.79	non_enriched
0.78	non_enriched
0.71	non_enriched
0.73	non_enriched
0.70	non_enriched
0.69	non_enriched
0.60	non_enriched
0.56	non_enriched
0.62	non_enriched
0.66	non_enriched
0.68	non_enriched
0.70	non_enriched
0.72	non_enriched
0.75	non_enriched
0.74	non_enriched
0.73	non_enriched
0.78	non_enriched
0.77	non_enriched
0.77	non_enriched
0.76	non_enriched
0.75	non_enriched
0.77	non_enriched
0.81	non_enriched
0.80	non_enriched
0.80	non_enriched
0.77	non_enriched
0.72	non_enriched
0.73	non_enriched
0.74	non_enriched
0.76	non_enriched
0.80	non_enriched
0.78	non_enriched
0.76	non_enriched
0.80	non_enriched
0.76	non_enriched
0.80	non_enriched
0.80	non_enriched
0.79	non_enriched
0.80	non_enriched
0.79	non_enriched
0.74	non_enriched
0.78	non_enriched
0.75	non_enriched
0.75	non_enriched
0.76	non_enriched
0.77	non_enriched
0.73	non_enriched
0.66	non_enriched
0.57	non_enriched
0.59	non_enriched
0.66	non_enriched
0.64	non_enriched
0.66	non_enriched
0.72	non_enriched
0.67	non_enriched
0.71	non_enriched
0.78	non_enriched
0.76	non_enriched
0.79	non_enriched
0.78	non_enriched
0.74	non_enriched
0.70	non_enriched
0.68	non_enriched
0.73	non_enriched
0.76	non_enriched
0.74	non_enriched
0.75	non_enriched
0.68	non_enriched
0.71	non_enriched
0.63	non_enriched
0.57	non_enriched
0.58	non_enriched
0.64	non_enriched
0.66	non_enriched
0.59	non_enriched
0.62	non_enriched
0.70	non_enriched
0.70	non_enriched
0.71	non_enriched
0.73	non_enriched
0.76	non_enriched
0.73	non_enriched
0.70	non_enriched
0.66	non_enriched
0.69	non_enriched
0.65	non_enriched
0.70	non_enriched
0.69	non_enriched
0.73	non_enriched
0.77	non_enriched
0.77	non_enriched
0.79	non_enriched
0.82	non_enriched
0.80	non_enriched
0.76	non_enriched
0.74	non_enriched
0.76	non_enriched
0.77	non_enriched
0.75	non_enriched
0.73	non_enriched
0.72	non_enriched
0.74	non_enriched
0.71	non_enriched
0.69	non_enriched
0.73	non_enriched
0.71	non_enriched
0.70	non_enriched
0.67	non_enriched
0.73	non_enriched
0.68	non_enriched
0.78	non_enriched
0.81	non_enriched
0.81	non_enriched
0.72	non_enriched
0.75	non_enriched
0.75	non_enriched
0.74	non_enriched
0.74	non_enriched
0.73	non_enriched
0.78	non_enriched
0.76	non_enriched
0.76	non_enriched
0.80	non_enriched
0.81	non_enriched
0.82	non_enriched
0.80	non_enriched
0.79	non_enriched
0.67	non_enriched
0.63	non_enriched
0.59	non_enriched
0.74	non_enriched
0.74	non_enriched
0.69	non_enriched
0.70	non_enriched
0.73	non_enriched
0.76	non_enriched
0.72	non_enriched
0.73	non_enriched
0.71	non_enriched
0.69	non_enriched
0.68	non_enriched
0.63	non_enriched
0.77	non_enriched
0.79	non_enriched
0.77	non_enriched
0.76	non_enriched
0.80	non_enriched
0.80	non_enriched
0.79	non_enriched
0.75	non_enriched
0.75	non_enriched
0.79	non_enriched
0.76	non_enriched
0.81	non_enriched
0.80	non_enriched
0.78	non_enriched
0.78	non_enriched
0.73	non_enriched
0.75	non_enriched
0.75	non_enriched
0.71	non_enriched
0.74	non_enriched
0.78	non_enriched
0.74	non_enriched
0.79	non_enriched
0.79	non_enriched
0.82	non_enriched
0.82	non_enriched
0.80	non_enriched
0.78	non_enriched
0.72	non_enriched
0.74	non_enriched
0.69	non_enriched
0.76	non_enriched
0.74	non_enriched
0.83	non_enriched
0.73	non_enriched
0.65	non_enriched
0.51	non_enriched
0.45	non_enriched
0.46	non_enriched
0.71	non_enriched
0.75	non_enriched
0.78	non_enriched
0.84	non_enriched
0.83	non_enriched
0.84	non_enriched
0.80	non_enriched
0.77	non_enriched
0.68	non_enriched
0.75	non_enriched
0.73	non_enriched
0.77	non_enriched
0.72	non_enriched
0.78	non_enriched
0.72	non_enriched
0.80	non_enriched
0.81	non_enriched
0.83	non_enriched
0.78	non_enriched
0.76	non_enriched
0.78	non_enriched
0.79	non_enriched
0.77	non_enriched
0.78	non_enriched
0.76	non_enriched
0.83	non_enriched
0.82	non_enriched
0.78	non_enriched
0.76	non_enriched
0.62	non_enriched
0.70	non_enriched
0.63	non_enriched
0.56	non_enriched
0.66	non_enriched
0.68	non_enriched
0.69	non_enriched
0.71	non_enriched
0.69	non_enriched
0.73	non_enriched
0.77	non_enriched
0.75	non_enriched
0.76	non_enriched
0.78	non_enriched
0.78	non_enriched
0.74	non_enriched
0.75	non_enriched
0.75	non_enriched
0.69	non_enriched
0.71	non_enriched
0.70	non_enriched
0.73	non_enriched
0.72	non_enriched
0.62	non_enriched
0.59	non_enriched
0.63	non_enriched
0.72	non_enriched
0.77	non_enriched
0.76	non_enriched
0.77	non_enriched
0.75	non_enriched
0.76	non_enriched
0.77	non_enriched
0.77	non_enriched
0.79	non_enriched
0.72	non_enriched
0.72	non_enriched
0.76	non_enriched
0.75	non_enriched
0.73	non_enriched
0.66	non_enriched
0.50	non_enriched
0.41	non_enriched
0.46	non_enriched
0.58	non_enriched
0.60	non_enriched
0.67	non_enriched
0.73	non_enriched
0.76	non_enriched
0.74	non_enriched
0.68	non_enriched
0.71	non_enriched
0.68	non_enriched
0.59	non_enriched
0.62	non_enriched
0.68	non_enriched
0.65	non_enriched
0.70	non_enriched
0.73	non_enriched
0.72	non_enriched
0.74	non_enriched
0.73	non_enriched
0.72	non_enriched
0.73	non_enriched
0.76	non_enriched
0.79	non_enriched
0.81	non_enriched
0.80	non_enriched
0.76	non_enriched
0.74	non_enriched
0.72	non_enriched
0.79	non_enriched
0.80	non_enriched
0.70	non_enriched
0.66	non_enriched
0.75	non_enriched
0.76	non_enriched
0.82	non_enriched
0.85	non_enriched
0.80	non_enriched
0.84	non_enriched
0.85	non_enriched
0.82	non_enriched
0.81	non_enriched
0.75	non_enriched
0.75	non_enriched
0.75	non_enriched
0.77	non_enriched
0.68	non_enriched
0.63	non_enriched
0.74	non_enriched
0.73	non_enriched
0.82	non_enriched
0.81	non_enriched
0.79	non_enriched
0.74	non_enriched
0.78	non_enriched
0.78	non_enriched
0.78	non_enriched
0.75	non_enriched
0.73	non_enriched
0.73	non_enriched
0.74	non_enriched
0.77	non_enriched
0.71	non_enriched
0.74	non_enriched
0.61	non_enriched
0.56	non_enriched
0.63	non_enriched
0.55	non_enriched
0.46	non_enriched
0.52	non_enriched
0.56	non_enriched
0.55	non_enriched
0.54	non_enriched
0.69	non_enriched
0.54	non_enriched
0.60	non_enriched
0.66	non_enriched
0.65	non_enriched
0.68	non_enriched
0.70	non_enriched
0.72	non_enriched
0.69	non_enriched
0.79	non_enriched
0.71	non_enriched
0.71	non_enriched
0.76	non_enriched
0.78	non_enriched
0.78	non_enriched
0.78	non_enriched
0.79	non_enriched
0.79	non_enriched
0.79	non_enriched
0.76	non_enriched
0.77	non_enriched
0.78	non_enriched
0.78	non_enriched
0.77	non_enriched
0.80	non_enriched
0.82	non_enriched
0.79	non_enriched
0.81	non_enriched
0.80	non_enriched
0.79	non_enriched
0.78	non_enriched
0.78	non_enriched
0.76	non_enriched
0.74	non_enriched
0.70	non_enriched
0.73	non_enriched
0.70	non_enriched
0.71	non_enriched
0.72	non_enriched
0.75	non_enriched
0.71	non_enriched
0.72	non_enriched
0.76	non_enriched
0.75	non_enriched
0.78	non_enriched
0.72	non_enriched
0.67	non_enriched
0.64	non_enriched
0.68	non_enriched
0.73	non_enriched
0.77	non_enriched
0.76	non_enriched
0.77	non_enriched
0.74	non_enriched
0.75	non_enriched
0.72	non_enriched
0.74	non_enriched
0.66	non_enriched
0.63	non_enriched
0.58	non_enriched
0.57	non_enriched
0.65	non_enriched
0.66	non_enriched
0.68	non_enriched
0.74	non_enriched
0.77	non_enriched
0.77	non_enriched
0.73	non_enriched
0.80	non_enriched
0.77	non_enriched
0.82	non_enriched
0.81	non_enriched
0.78	non_enriched
0.78	non_enriched
0.82	non_enriched
0.79	non_enriched
0.79	non_enriched
0.80	non_enriched
0.79	non_enriched
0.76	non_enriched
0.76	non_enriched
0.72	non_enriched
0.74	non_enriched
0.76	non_enriched
0.79	non_enriched
0.76	non_enriched
0.73	non_enriched
0.76	non_enriched
0.59	non_enriched
0.59	non_enriched
0.57	non_enriched
0.62	non_enriched
0.68	non_enriched
0.72	non_enriched
0.74	non_enriched
0.74	non_enriched
0.76	non_enriched
0.77	non_enriched
0.71	non_enriched
0.77	non_enriched
0.76	non_enriched
0.73	non_enriched
0.69	non_enriched
0.75	non_enriched
0.77	non_enriched
0.80	non_enriched
0.81	non_enriched
0.79	non_enriched
0.81	non_enriched
0.77	non_enriched
0.72	non_enriched
0.70	non_enriched
0.74	non_enriched
0.75	non_enriched
0.76	non_enriched
0.78	non_enriched
0.71	non_enriched
0.68	non_enriched
0.71	non_enriched
0.70	non_enriched
0.82	non_enriched
0.74	non_enriched
0.76	non_enriched
0.73	non_enriched
0.71	non_enriched
0.75	non_enriched
0.74	non_enriched
0.74	non_enriched
0.76	non_enriched
0.79	non_enriched
0.79	non_enriched
0.75	non_enriched
0.77	non_enriched
0.75	non_enriched
0.75	non_enriched
0.74	non_enriched
0.73	non_enriched
0.71	non_enriched
0.68	non_enriched
0.73	non_enriched
0.69	non_enriched
0.69	non_enriched
0.75	non_enriched
0.63	non_enriched
0.64	non_enriched
0.68	non_enriched
0.74	non_enriched
0.75	non_enriched
0.74	non_enriched
0.79	non_enriched
0.78	non_enriched
0.74	non_enriched
0.73	non_enriched
0.75	non_enriched
0.73	non_enriched
0.72	non_enriched
0.72	non_enriched
0.71	non_enriched
0.68	non_enriched
0.65	non_enriched
0.70	non_enriched
0.66	non_enriched
0.66	non_enriched
0.70	non_enriched
0.72	non_enriched
0.72	non_enriched
0.71	non_enriched
0.71	non_enriched
0.65	non_enriched
0.71	non_enriched
0.62	non_enriched
0.66	non_enriched
0.68	non_enriched
0.75	non_enriched
0.78	non_enriched
0.79	non_enriched
0.82	non_enriched
0.67	non_enriched
0.78	non_enriched
0.78	non_enriched
0.75	non_enriched
0.77	non_enriched
0.76	non_enriched
0.75	non_enriched
0.76	non_enriched
0.78	non_enriched
0.79	non_enriched
0.75	non_enriched
0.74	non_enriched
0.71	non_enriched
0.69	non_enriched
0.71	non_enriched
0.74	non_enriched
0.79	non_enriched
0.85	non_enriched
0.82	non_enriched
0.81	non_enriched
0.76	non_enriched
0.76	non_enriched
0.72	non_enriched
0.70	non_enriched
0.63	non_enriched
0.70	non_enriched
0.72	non_enriched
0.70	non_enriched
0.75	non_enriched
0.76	non_enriched
0.80	non_enriched
0.83	non_enriched
0.79	non_enriched
0.75	non_enriched
0.73	non_enriched
0.72	non_enriched
0.62	non_enriched
0.66	non_enriched
0.60	non_enriched
0.72	non_enriched
0.77	non_enriched
0.77	non_enriched
0.75	non_enriched
0.80	non_enriched
0.76	non_enriched
0.66	non_enriched
0.66	non_enriched
0.73	non_enriched
0.71	non_enriched
0.70	non_enriched
0.72	non_enriched
0.79	non_enriched
0.79	non_enriched
0.82	non_enriched
0.83	non_enriched
0.78	non_enriched
0.82	non_enriched
0.76	non_enriched
0.75	non_enriched
0.75	non_enriched
0.79	non_enriched
0.77	non_enriched
0.72	non_enriched
0.70	non_enriched
0.76	non_enriched
0.77	non_enriched
0.81	non_enriched
0.79	non_enriched
0.71	non_enriched
0.74	non_enriched
0.60	non_enriched
0.60	non_enriched
0.37	non_enriched
0.42	non_enriched
0.64	non_enriched
0.72	non_enriched
0.76	non_enriched
0.78	non_enriched
0.71	non_enriched
0.76	non_enriched
0.70	non_enriched
0.69	non_enriched
0.73	non_enriched
0.84	non_enriched
0.74	non_enriched
0.76	non_enriched
0.74	non_enriched
0.78	non_enriched
0.73	non_enriched
0.79	non_enriched
0.73	non_enriched
0.74	non_enriched
0.78	non_enriched
0.79	non_enriched
0.79	non_enriched
0.79	non_enriched
0.80	non_enriched
0.76	non_enriched
0.30	non_enriched
0.50	non_enriched
0.79	non_enriched
0.81	non_enriched
0.82	non_enriched
0.76	non_enriched
0.71	non_enriched
0.78	non_enriched
0.76	non_enriched
0.82	non_enriched
0.80	non_enriched
0.80	non_enriched
0.75	non_enriched
0.77	non_enriched
0.79	non_enriched
0.77	non_enriched
0.77	non_enriched
0.73	non_enriched
0.82	non_enriched
0.78	non_enriched
0.74	non_enriched
0.71	non_enriched
0.69	non_enriched
0.73	non_enriched
0.67	non_enriched
0.73	non_enriched
0.71	non_enriched
0.72	non_enriched
0.74	non_enriched
0.74	non_enriched
0.76	non_enriched
0.80	non_enriched
0.78	non_enriched
0.75	non_enriched
0.72	non_enriched
0.64	non_enriched
0.69	non_enriched
0.68	non_enriched
0.71	non_enriched
0.75	non_enriched
0.70	non_enriched
0.67	non_enriched
0.72	non_enriched
0.71	non_enriched
0.77	non_enriched
0.71	non_enriched
0.76	non_enriched
0.72	non_enriched
0.70	non_enriched
0.71	non_enriched
0.69	non_enriched
0.68	non_enriched
0.69	non_enriched
0.70	non_enriched
0.65	non_enriched
0.75	non_enriched
0.74	non_enriched
0.76	non_enriched
0.74	non_enriched
0.74	non_enriched
0.81	non_enriched
0.87	non_enriched
0.83	non_enriched
0.82	non_enriched
0.78	non_enriched
0.75	non_enriched
0.77	non_enriched
0.69	non_enriched
0.61	non_enriched
0.60	non_enriched
0.64	non_enriched
0.65	non_enriched
0.70	non_enriched
0.70	non_enriched
0.69	non_enriched
0.74	non_enriched
0.77	non_enriched
0.78	non_enriched
0.79	non_enriched
0.78	non_enriched
0.80	non_enriched
0.79	non_enriched
0.78	non_enriched
0.77	non_enriched
0.79	non_enriched
0.76	non_enriched
0.74	non_enriched
0.79	non_enriched
0.80	non_enriched
0.81	non_enriched
0.77	non_enriched
0.68	non_enriched
0.60	non_enriched
0.55	non_enriched
0.57	non_enriched
0.69	non_enriched
0.68	non_enriched
0.74	non_enriched
0.75	non_enriched
0.80	non_enriched
0.75	non_enriched
0.74	non_enriched
0.76	non_enriched
0.77	non_enriched
0.82	non_enriched
0.78	non_enriched
0.74	non_enriched
0.74	non_enriched
0.73	non_enriched
0.78	non_enriched
0.79	non_enriched
0.63	non_enriched
0.65	non_enriched
0.67	non_enriched
0.61	non_enriched
0.66	non_enriched
0.68	non_enriched
0.71	non_enriched
0.72	non_enriched
0.76	non_enriched
0.74	non_enriched
0.67	non_enriched
0.42	non_enriched
0.34	non_enriched
0.47	non_enriched
0.61	non_enriched
0.60	non_enriched
0.67	non_enriched
0.69	non_enriched
0.71	non_enriched
0.69	non_enriched
0.75	non_enriched
0.78	non_enriched
0.78	non_enriched
0.81	non_enriched
0.80	non_enriched
0.79	non_enriched
0.75	non_enriched
0.74	non_enriched
0.74	non_enriched
0.77	non_enriched
0.81	non_enriched
0.47	non_enriched
0.61	non_enriched
0.70	non_enriched
0.61	non_enriched
0.70	non_enriched
0.72	non_enriched
0.70	non_enriched
0.69	non_enriched
0.79	non_enriched
0.78	non_enriched
0.78	non_enriched
0.75	non_enriched
0.77	non_enriched
0.76	non_enriched
0.75	non_enriched
0.73	non_enriched
0.63	non_enriched
0.63	non_enriched
0.69	non_enriched
0.72	non_enriched
0.73	non_enriched
0.65	non_enriched
0.61	non_enriched
0.55	non_enriched
0.55	non_enriched
0.56	non_enriched
0.66	non_enriched
0.70	non_enriched
0.65	non_enriched
0.68	non_enriched
0.72	non_enriched
0.70	non_enriched
0.73	non_enriched
0.71	non_enriched
0.72	non_enriched
0.71	non_enriched
0.75	non_enriched
0.67	non_enriched
0.67	non_enriched
0.66	non_enriched
0.75	non_enriched
0.71	non_enriched
0.62	non_enriched
0.77	non_enriched
0.83	non_enriched
0.82	non_enriched
0.70	non_enriched
0.68	non_enriched
0.68	non_enriched
0.59	non_enriched
0.63	non_enriched
0.58	non_enriched
0.62	non_enriched
0.62	non_enriched
0.60	non_enriched
0.76	non_enriched
0.65	non_enriched
0.74	non_enriched
0.74	non_enriched
0.76	non_enriched
0.76	non_enriched
0.73	non_enriched
0.70	non_enriched
0.75	non_enriched
0.66	non_enriched
0.65	non_enriched
0.64	non_enriched
0.70	non_enriched
0.70	non_enriched
0.63	non_enriched
0.64	non_enriched
0.68	non_enriched
0.76	non_enriched
0.76	non_enriched
0.76	non_enriched
0.75	non_enriched
0.69	non_enriched
0.70	non_enriched
0.69	non_enriched
0.72	non_enriched
0.68	non_enriched
0.65	non_enriched
0.71	non_enriched
0.69	non_enriched
0.71	non_enriched
0.72	non_enriched
0.77	non_enriched
0.71	non_enriched
0.71	non_enriched
0.73	non_enriched
0.73	non_enriched
0.70	non_enriched
0.73	non_enriched
0.75	non_enriched
0.65	non_enriched
0.62	non_enriched
0.69	non_enriched
0.76	non_enriched
0.77	non_enriched
0.75	non_enriched
0.77	non_enriched
0.74	non_enriched
0.72	non_enriched
0.63	non_enriched
0.55	non_enriched
0.44	non_enriched
0.40	non_enriched
0.42	non_enriched
0.59	non_enriched
0.51	non_enriched
0.70	non_enriched
0.80	non_enriched
0.75	non_enriched
0.74	non_enriched
0.77	non_enriched
0.71	non_enriched
0.64	non_enriched
0.72	non_enriched
0.75	non_enriched
0.75	non_enriched
0.75	non_enriched
0.75	non_enriched
0.79	non_enriched
0.77	non_enriched
0.79	non_enriched
0.78	non_enriched
0.75	non_enriched
0.73	non_enriched
0.73	non_enriched
0.77	non_enriched
0.71	non_enriched
0.68	non_enriched
0.62	non_enriched
0.61	non_enriched
0.55	non_enriched
0.48	non_enriched
0.54	non_enriched
0.68	non_enriched
0.75	non_enriched
0.74	non_enriched
0.77	non_enriched
0.72	non_enriched
0.73	non_enriched
0.64	non_enriched
0.59	non_enriched
0.57	non_enriched
0.65	non_enriched
0.78	non_enriched
0.79	non_enriched
0.76	non_enriched
0.61	non_enriched
0.68	non_enriched
0.70	non_enriched
0.68	non_enriched
0.69	non_enriched
0.65	non_enriched
0.68	non_enriched
0.74	non_enriched
0.81	non_enriched
0.80	non_enriched
0.73	non_enriched
0.74	non_enriched
0.77	non_enriched
0.85	non_enriched
0.80	non_enriched
0.82	non_enriched
0.83	non_enriched
0.78	non_enriched
0.80	non_enriched
0.78	non_enriched
0.76	non_enriched
0.69	non_enriched
0.69	non_enriched
0.72	non_enriched
0.72	non_enriched
0.64	non_enriched
0.69	non_enriched
0.72	non_enriched
0.71	non_enriched
0.75	non_enriched
0.76	non_enriched
0.76	non_enriched
0.75	non_enriched
0.71	non_enriched
0.70	non_enriched
0.69	non_enriched
0.70	non_enriched
0.71	non_enriched
0.71	non_enriched
0.67	non_enriched
0.72	non_enriched
0.71	non_enriched
0.73	non_enriched
0.76	non_enriched
0.78	non_enriched
0.75	non_enriched
0.77	non_enriched
0.77	non_enriched
0.76	non_enriched
0.75	non_enriched
0.68	non_enriched
0.55	non_enriched
0.65	non_enriched
0.66	non_enriched
0.78	non_enriched
0.77	non_enriched
0.77	non_enriched
0.79	non_enriched
0.81	non_enriched
0.79	non_enriched
0.81	non_enriched
0.82	non_enriched
0.80	non_enriched
0.78	non_enriched
0.76	non_enriched
0.79	non_enriched
0.80	non_enriched
0.82	non_enriched
0.82	non_enriched
0.76	non_enriched
0.76	non_enriched
0.73	non_enriched
0.72	non_enriched
0.70	non_enriched
0.73	non_enriched
0.68	non_enriched
0.67	non_enriched
0.72	non_enriched
0.71	non_enriched
0.77	non_enriched
0.75	non_enriched
0.77	non_enriched
0.74	non_enriched
0.72	non_enriched
0.75	non_enriched
0.74	non_enriched
0.75	non_enriched
0.78	non_enriched
0.77	non_enriched
0.79	non_enriched
0.79	non_enriched
0.80	non_enriched
0.77	non_enriched
0.77	non_enriched
0.80	non_enriched
0.80	non_enriched
0.78	non_enriched
0.79	non_enriched
0.77	non_enriched
0.77	non_enriched
0.77	non_enriched
0.79	non_enriched
0.79	non_enriched
0.79	non_enriched
0.77	non_enriched
0.78	non_enriched
0.43	non_enriched
0.57	non_enriched
0.80	non_enriched
0.79	non_enriched
0.74	non_enriched
0.74	non_enriched
0.71	non_enriched
0.76	non_enriched
0.78	non_enriched
0.79	non_enriched
0.75	non_enriched
0.71	non_enriched
0.72	non_enriched
0.72	non_enriched
0.65	non_enriched
0.72	non_enriched
0.73	non_enriched
0.74	non_enriched
0.67	non_enriched
0.71	non_enriched
0.71	non_enriched
0.77	non_enriched
0.77	non_enriched
0.81	non_enriched
0.79	non_enriched
0.80	non_enriched
0.79	non_enriched
0.75	non_enriched
0.73	non_enriched
0.77	non_enriched
0.73	non_enriched
0.74	non_enriched
0.74	non_enriched
0.80	non_enriched
0.81	non_enriched
0.82	non_enriched
0.81	non_enriched
0.82	non_enriched
0.80	non_enriched
0.80	non_enriched
0.75	non_enriched
0.78	non_enriched
0.72	non_enriched
0.76	non_enriched
0.72	non_enriched
0.74	non_enriched
0.72	non_enriched
0.71	non_enriched
0.72	non_enriched
0.66	non_enriched
0.72	non_enriched
0.77	non_enriched
0.77	non_enriched
0.82	non_enriched
0.79	non_enriched
0.76	non_enriched
0.73	non_enriched
0.75	non_enriched
0.78	non_enriched
0.76	non_enriched
0.80	non_enriched
0.84	non_enriched
0.79	non_enriched
0.78	non_enriched
0.78	non_enriched
0.75	non_enriched
0.73	non_enriched
0.77	non_enriched
0.77	non_enriched
0.80	non_enriched
0.78	non_enriched
0.80	non_enriched
0.79	non_enriched
0.76	non_enriched
0.76	non_enriched
0.76	non_enriched
0.70	non_enriched
0.73	non_enriched
0.77	non_enriched
0.73	non_enriched
0.70	non_enriched
0.66	non_enriched
0.73	non_enriched
0.77	non_enriched
0.78	non_enriched
0.77	non_enriched
0.72	non_enriched
0.71	non_enriched
0.75	non_enriched
0.75	non_enriched
0.78	non_enriched
0.77	non_enriched
0.82	non_enriched
0.80	non_enriched
0.81	non_enriched
0.75	non_enriched
0.76	non_enriched
0.76	non_enriched
0.76	non_enriched
0.77	non_enriched
0.74	non_enriched
0.69	non_enriched
0.72	non_enriched
0.56	non_enriched
0.50	non_enriched
0.37	non_enriched
0.58	non_enriched
0.71	non_enriched
0.74	non_enriched
0.74	non_enriched
0.77	non_enriched
0.81	non_enriched
0.72	non_enriched
0.69	non_enriched
0.70	non_enriched
0.68	non_enriched
0.70	non_enriched
0.77	non_enriched
0.78	non_enriched
0.80	non_enriched
0.80	non_enriched
0.78	non_enriched
0.73	non_enriched
0.76	non_enriched
0.69	non_enriched
0.72	non_enriched
0.66	non_enriched
0.59	non_enriched
0.75	non_enriched
0.78	non_enriched
0.82	non_enriched
0.80	non_enriched
0.77	non_enriched
0.73	non_enriched
0.71	non_enriched
0.79	non_enriched
0.76	non_enriched
0.75	non_enriched
0.69	non_enriched
0.77	non_enriched
0.77	non_enriched
0.75	non_enriched
0.74	non_enriched
0.77	non_enriched
0.76	non_enriched
0.73	non_enriched
0.64	non_enriched
0.69	non_enriched
0.71	non_enriched
0.75	non_enriched
0.72	non_enriched
0.71	non_enriched
0.72	non_enriched
0.73	non_enriched
0.75	non_enriched
0.67	non_enriched
0.74	non_enriched
0.73	non_enriched
0.79	non_enriched
0.78	non_enriched
0.79	non_enriched
0.81	non_enriched
0.79	non_enriched
0.73	non_enriched
0.68	non_enriched
0.72	non_enriched
0.69	non_enriched
0.66	non_enriched
0.80	non_enriched
0.76	non_enriched
0.80	non_enriched
0.80	non_enriched
0.77	non_enriched
0.78	non_enriched
0.83	non_enriched
0.83	non_enriched
0.76	non_enriched
0.79	non_enriched
0.76	non_enriched
0.80	non_enriched
0.81	non_enriched
0.78	non_enriched
0.77	non_enriched
0.71	non_enriched
0.72	non_enriched
[truncated: 43,197 more rows]
