# Supplementary material for: A target enrichment approach for enhanced recovery of Synchytrium endobioticum nuclear genome sequences
Source: PLoS One. 2024 Feb 12;19(2):e0296842. doi: 10.1371/journal.pone.0296842 (PMC10861067; doi:10.1371/journal.pone.0296842)
Supplement: S2 File — (ZIP) [file pone.0296842.s007.zip › S2_File/4_R_scripts/average_coverage.txt]

coverage	condition
9	non_enriched
7	non_enriched
8	non_enriched
22	non_enriched
13	non_enriched
10	non_enriched
10	non_enriched
15	non_enriched
25	non_enriched
24	non_enriched
14	non_enriched
8	non_enriched
4	non_enriched
3	non_enriched
3	non_enriched
4	non_enriched
7	non_enriched
14	non_enriched
15	non_enriched
22	non_enriched
24	non_enriched
12	non_enriched
10	non_enriched
10	non_enriched
8	non_enriched
7	non_enriched
9	non_enriched
11	non_enriched
16	non_enriched
19	non_enriched
12	non_enriched
9	non_enriched
12	non_enriched
13	non_enriched
14	non_enriched
13	non_enriched
13	non_enriched
10	non_enriched
8	non_enriched
9	non_enriched
13	non_enriched
8	non_enriched
6	non_enriched
7	non_enriched
6	non_enriched
4	non_enriched
5	non_enriched
4	non_enriched
1	non_enriched
3	non_enriched
4	non_enriched
4	non_enriched
3	non_enriched
3	non_enriched
5	non_enriched
7	non_enriched
13	non_enriched
9	non_enriched
8	non_enriched
7	non_enriched
5	non_enriched
4	non_enriched
5	non_enriched
6	non_enriched
7	non_enriched
7	non_enriched
6	non_enriched
5	non_enriched
6	non_enriched
10	non_enriched
9	non_enriched
9	non_enriched
9	non_enriched
8	non_enriched
6	non_enriched
3	non_enriched
4	non_enriched
4	non_enriched
4	non_enriched
4	non_enriched
2	non_enriched
1	non_enriched
3	non_enriched
3	non_enriched
6	non_enriched
22	non_enriched
23	non_enriched
21	non_enriched
9	non_enriched
7	non_enriched
7	non_enriched
11	non_enriched
10	non_enriched
8	non_enriched
8	non_enriched
8	non_enriched
11	non_enriched
12	non_enriched
13	non_enriched
10	non_enriched
8	non_enriched
5	non_enriched
4	non_enriched
4	non_enriched
4	non_enriched
4	non_enriched
6	non_enriched
10	non_enriched
12	non_enriched
14	non_enriched
13	non_enriched
18	non_enriched
23	non_enriched
17	non_enriched
20	non_enriched
25	non_enriched
25	non_enriched
25	non_enriched
21	non_enriched
20	non_enriched
17	non_enriched
17	non_enriched
17	non_enriched
14	non_enriched
10	non_enriched
8	non_enriched
7	non_enriched
6	non_enriched
5	non_enriched
1	non_enriched
1	non_enriched
2	non_enriched
1	non_enriched
2	non_enriched
4	non_enriched
8	non_enriched
16	non_enriched
12	non_enriched
9	non_enriched
11	non_enriched
7	non_enriched
6	non_enriched
8	non_enriched
9	non_enriched
9	non_enriched
9	non_enriched
9	non_enriched
7	non_enriched
10	non_enriched
6	non_enriched
6	non_enriched
5	non_enriched
5	non_enriched
6	non_enriched
7	non_enriched
9	non_enriched
6	non_enriched
7	non_enriched
8	non_enriched
4	non_enriched
4	non_enriched
5	non_enriched
7	non_enriched
4	non_enriched
7	non_enriched
7	non_enriched
5	non_enriched
4	non_enriched
5	non_enriched
7	non_enriched
7	non_enriched
10	non_enriched
10	non_enriched
9	non_enriched
8	non_enriched
7	non_enriched
8	non_enriched
10	non_enriched
9	non_enriched
10	non_enriched
10	non_enriched
9	non_enriched
14	non_enriched
17	non_enriched
17	non_enriched
14	non_enriched
15	non_enriched
17	non_enriched
11	non_enriched
12	non_enriched
13	non_enriched
11	non_enriched
12	non_enriched
10	non_enriched
7	non_enriched
5	non_enriched
5	non_enriched
4	non_enriched
5	non_enriched
5	non_enriched
5	non_enriched
8	non_enriched
8	non_enriched
8	non_enriched
8	non_enriched
12	non_enriched
24	non_enriched
19	non_enriched
16	non_enriched
20	non_enriched
28	non_enriched
28	non_enriched
29	non_enriched
25	non_enriched
23	non_enriched
19	non_enriched
13	non_enriched
12	non_enriched
9	non_enriched
10	non_enriched
17	non_enriched
25	non_enriched
45	non_enriched
50	non_enriched
28	non_enriched
18	non_enriched
16	non_enriched
16	non_enriched
11	non_enriched
7	non_enriched
6	non_enriched
7	non_enriched
10	non_enriched
10	non_enriched
14	non_enriched
12	non_enriched
12	non_enriched
12	non_enriched
10	non_enriched
7	non_enriched
6	non_enriched
8	non_enriched
11	non_enriched
9	non_enriched
28	non_enriched
29	non_enriched
20	non_enriched
18	non_enriched
19	non_enriched
14	non_enriched
11	non_enriched
10	non_enriched
10	non_enriched
12	non_enriched
12	non_enriched
14	non_enriched
9	non_enriched
13	non_enriched
11	non_enriched
10	non_enriched
11	non_enriched
12	non_enriched
6	non_enriched
11	non_enriched
15	non_enriched
16	non_enriched
16	non_enriched
9	non_enriched
4	non_enriched
3	non_enriched
9	non_enriched
9	non_enriched
8	non_enriched
9	non_enriched
11	non_enriched
12	non_enriched
13	non_enriched
15	non_enriched
25	non_enriched
31	non_enriched
29	non_enriched
29	non_enriched
22	non_enriched
20	non_enriched
17	non_enriched
17	non_enriched
13	non_enriched
12	non_enriched
8	non_enriched
9	non_enriched
7	non_enriched
8	non_enriched
10	non_enriched
11	non_enriched
12	non_enriched
22	non_enriched
8	non_enriched
13	non_enriched
9	non_enriched
9	non_enriched
6	non_enriched
17	non_enriched
27	non_enriched
23	non_enriched
21	non_enriched
24	non_enriched
15	non_enriched
13	non_enriched
13	non_enriched
13	non_enriched
14	non_enriched
11	non_enriched
7	non_enriched
4	non_enriched
3	non_enriched
4	non_enriched
7	non_enriched
8	non_enriched
9	non_enriched
10	non_enriched
9	non_enriched
12	non_enriched
11	non_enriched
13	non_enriched
11	non_enriched
8	non_enriched
5	non_enriched
5	non_enriched
4	non_enriched
4	non_enriched
6	non_enriched
5	non_enriched
8	non_enriched
9	non_enriched
8	non_enriched
7	non_enriched
5	non_enriched
4	non_enriched
4	non_enriched
4	non_enriched
8	non_enriched
10	non_enriched
7	non_enriched
6	non_enriched
7	non_enriched
6	non_enriched
8	non_enriched
8	non_enriched
5	non_enriched
8	non_enriched
12	non_enriched
13	non_enriched
22	non_enriched
24	non_enriched
18	non_enriched
13	non_enriched
10	non_enriched
10	non_enriched
6	non_enriched
4	non_enriched
4	non_enriched
5	non_enriched
7	non_enriched
6	non_enriched
7	non_enriched
10	non_enriched
12	non_enriched
9	non_enriched
9	non_enriched
10	non_enriched
14	non_enriched
14	non_enriched
19	non_enriched
27	non_enriched
21	non_enriched
17	non_enriched
12	non_enriched
18	non_enriched
19	non_enriched
10	non_enriched
8	non_enriched
6	non_enriched
5	non_enriched
5	non_enriched
10	non_enriched
11	non_enriched
7	non_enriched
5	non_enriched
5	non_enriched
6	non_enriched
7	non_enriched
9	non_enriched
9	non_enriched
5	non_enriched
15	non_enriched
21	non_enriched
22	non_enriched
14	non_enriched
19	non_enriched
13	non_enriched
13	non_enriched
13	non_enriched
11	non_enriched
21	non_enriched
17	non_enriched
10	non_enriched
5	non_enriched
6	non_enriched
7	non_enriched
7	non_enriched
11	non_enriched
13	non_enriched
12	non_enriched
11	non_enriched
9	non_enriched
8	non_enriched
12	non_enriched
14	non_enriched
11	non_enriched
11	non_enriched
11	non_enriched
7	non_enriched
6	non_enriched
5	non_enriched
5	non_enriched
7	non_enriched
8	non_enriched
11	non_enriched
10	non_enriched
10	non_enriched
10	non_enriched
7	non_enriched
6	non_enriched
7	non_enriched
11	non_enriched
17	non_enriched
12	non_enriched
18	non_enriched
23	non_enriched
28	non_enriched
21	non_enriched
13	non_enriched
10	non_enriched
9	non_enriched
10	non_enriched
9	non_enriched
15	non_enriched
29	non_enriched
31	non_enriched
18	non_enriched
11	non_enriched
16	non_enriched
16	non_enriched
16	non_enriched
15	non_enriched
26	non_enriched
31	non_enriched
21	non_enriched
24	non_enriched
16	non_enriched
16	non_enriched
19	non_enriched
21	non_enriched
24	non_enriched
17	non_enriched
26	non_enriched
27	non_enriched
17	non_enriched
15	non_enriched
16	non_enriched
13	non_enriched
14	non_enriched
20	non_enriched
3	non_enriched
4	non_enriched
7	non_enriched
6	non_enriched
7	non_enriched
10	non_enriched
13	non_enriched
16	non_enriched
16	non_enriched
14	non_enriched
9	non_enriched
4	non_enriched
5	non_enriched
8	non_enriched
7	non_enriched
10	non_enriched
49	non_enriched
37	non_enriched
11	non_enriched
9	non_enriched
6	non_enriched
5	non_enriched
5	non_enriched
5	non_enriched
5	non_enriched
4	non_enriched
5	non_enriched
5	non_enriched
6	non_enriched
8	non_enriched
13	non_enriched
16	non_enriched
10	non_enriched
6	non_enriched
3	non_enriched
2	non_enriched
3	non_enriched
3	non_enriched
5	non_enriched
5	non_enriched
5	non_enriched
6	non_enriched
4	non_enriched
4	non_enriched
5	non_enriched
5	non_enriched
6	non_enriched
7	non_enriched
7	non_enriched
6	non_enriched
7	non_enriched
8	non_enriched
6	non_enriched
4	non_enriched
3	non_enriched
3	non_enriched
4	non_enriched
4	non_enriched
6	non_enriched
7	non_enriched
8	non_enriched
10	non_enriched
15	non_enriched
17	non_enriched
15	non_enriched
16	non_enriched
15	non_enriched
22	non_enriched
29	non_enriched
29	non_enriched
21	non_enriched
31	non_enriched
66	non_enriched
46	non_enriched
28	non_enriched
15	non_enriched
16	non_enriched
16	non_enriched
20	non_enriched
18	non_enriched
15	non_enriched
15	non_enriched
15	non_enriched
15	non_enriched
11	non_enriched
10	non_enriched
8	non_enriched
7	non_enriched
6	non_enriched
8	non_enriched
7	non_enriched
7	non_enriched
8	non_enriched
7	non_enriched
9	non_enriched
9	non_enriched
14	non_enriched
20	non_enriched
30	non_enriched
29	non_enriched
43	non_enriched
33	non_enriched
17	non_enriched
13	non_enriched
11	non_enriched
13	non_enriched
18	non_enriched
16	non_enriched
22	non_enriched
23	non_enriched
14	non_enriched
12	non_enriched
10	non_enriched
11	non_enriched
13	non_enriched
13	non_enriched
14	non_enriched
15	non_enriched
18	non_enriched
24	non_enriched
26	non_enriched
25	non_enriched
23	non_enriched
16	non_enriched
12	non_enriched
8	non_enriched
4	non_enriched
5	non_enriched
3	non_enriched
3	non_enriched
3	non_enriched
3	non_enriched
3	non_enriched
3	non_enriched
3	non_enriched
4	non_enriched
5	non_enriched
8	non_enriched
16	non_enriched
25	non_enriched
35	non_enriched
29	non_enriched
25	non_enriched
21	non_enriched
19	non_enriched
12	non_enriched
12	non_enriched
8	non_enriched
4	non_enriched
5	non_enriched
8	non_enriched
10	non_enriched
11	non_enriched
17	non_enriched
25	non_enriched
15	non_enriched
6	non_enriched
1	non_enriched
8	non_enriched
19	non_enriched
20	non_enriched
33	non_enriched
23	non_enriched
20	non_enriched
13	non_enriched
9	non_enriched
8	non_enriched
9	non_enriched
11	non_enriched
12	non_enriched
12	non_enriched
6	non_enriched
3	non_enriched
3	non_enriched
10	non_enriched
8	non_enriched
6	non_enriched
5	non_enriched
9	non_enriched
7	non_enriched
8	non_enriched
10	non_enriched
11	non_enriched
14	non_enriched
13	non_enriched
16	non_enriched
13	non_enriched
11	non_enriched
10	non_enriched
9	non_enriched
11	non_enriched
14	non_enriched
20	non_enriched
21	non_enriched
16	non_enriched
10	non_enriched
8	non_enriched
7	non_enriched
5	non_enriched
5	non_enriched
7	non_enriched
8	non_enriched
6	non_enriched
10	non_enriched
8	non_enriched
8	non_enriched
6	non_enriched
6	non_enriched
7	non_enriched
8	non_enriched
8	non_enriched
10	non_enriched
12	non_enriched
13	non_enriched
15	non_enriched
11	non_enriched
9	non_enriched
7	non_enriched
6	non_enriched
9	non_enriched
11	non_enriched
9	non_enriched
9	non_enriched
11	non_enriched
11	non_enriched
9	non_enriched
6	non_enriched
4	non_enriched
5	non_enriched
7	non_enriched
3	non_enriched
3	non_enriched
4	non_enriched
7	non_enriched
9	non_enriched
9	non_enriched
8	non_enriched
8	non_enriched
8	non_enriched
9	non_enriched
14	non_enriched
16	non_enriched
16	non_enriched
12	non_enriched
15	non_enriched
9	non_enriched
5	non_enriched
4	non_enriched
8	non_enriched
9	non_enriched
11	non_enriched
13	non_enriched
12	non_enriched
12	non_enriched
9	non_enriched
6	non_enriched
8	non_enriched
19	non_enriched
20	non_enriched
11	non_enriched
13	non_enriched
10	non_enriched
7	non_enriched
6	non_enriched
6	non_enriched
9	non_enriched
14	non_enriched
21	non_enriched
19	non_enriched
19	non_enriched
11	non_enriched
9	non_enriched
7	non_enriched
5	non_enriched
7	non_enriched
8	non_enriched
6	non_enriched
5	non_enriched
5	non_enriched
7	non_enriched
10	non_enriched
11	non_enriched
14	non_enriched
6	non_enriched
6	non_enriched
5	non_enriched
5	non_enriched
5	non_enriched
4	non_enriched
3	non_enriched
5	non_enriched
5	non_enriched
5	non_enriched
7	non_enriched
8	non_enriched
6	non_enriched
4	non_enriched
3	non_enriched
4	non_enriched
5	non_enriched
5	non_enriched
5	non_enriched
4	non_enriched
4	non_enriched
4	non_enriched
3	non_enriched
4	non_enriched
4	non_enriched
3	non_enriched
4	non_enriched
6	non_enriched
5	non_enriched
4	non_enriched
5	non_enriched
8	non_enriched
8	non_enriched
10	non_enriched
14	non_enriched
15	non_enriched
11	non_enriched
7	non_enriched
5	non_enriched
2	non_enriched
2	non_enriched
3	non_enriched
6	non_enriched
10	non_enriched
11	non_enriched
11	non_enriched
8	non_enriched
6	non_enriched
4	non_enriched
7	non_enriched
10	non_enriched
11	non_enriched
8	non_enriched
18	non_enriched
12	non_enriched
9	non_enriched
13	non_enriched
14	non_enriched
21	non_enriched
19	non_enriched
29	non_enriched
20	non_enriched
8	non_enriched
6	non_enriched
5	non_enriched
5	non_enriched
3	non_enriched
3	non_enriched
3	non_enriched
4	non_enriched
5	non_enriched
7	non_enriched
7	non_enriched
7	non_enriched
11	non_enriched
9	non_enriched
12	non_enriched
7	non_enriched
9	non_enriched
10	non_enriched
11	non_enriched
10	non_enriched
13	non_enriched
18	non_enriched
15	non_enriched
11	non_enriched
7	non_enriched
7	non_enriched
7	non_enriched
9	non_enriched
10	non_enriched
12	non_enriched
16	non_enriched
18	non_enriched
16	non_enriched
15	non_enriched
15	non_enriched
18	non_enriched
19	non_enriched
18	non_enriched
18	non_enriched
14	non_enriched
13	non_enriched
13	non_enriched
8	non_enriched
10	non_enriched
6	non_enriched
4	non_enriched
2	non_enriched
3	non_enriched
3	non_enriched
4	non_enriched
3	non_enriched
4	non_enriched
4	non_enriched
5	non_enriched
5	non_enriched
8	non_enriched
9	non_enriched
10	non_enriched
6	non_enriched
6	non_enriched
5	non_enriched
6	non_enriched
8	non_enriched
6	non_enriched
6	non_enriched
4	non_enriched
4	non_enriched
4	non_enriched
3	non_enriched
3	non_enriched
4	non_enriched
5	non_enriched
3	non_enriched
4	non_enriched
7	non_enriched
8	non_enriched
9	non_enriched
9	non_enriched
9	non_enriched
8	non_enriched
4	non_enriched
4	non_enriched
4	non_enriched
3	non_enriched
5	non_enriched
5	non_enriched
8	non_enriched
10	non_enriched
12	non_enriched
13	non_enriched
10	non_enriched
8	non_enriched
8	non_enriched
8	non_enriched
7	non_enriched
9	non_enriched
7	non_enriched
5	non_enriched
5	non_enriched
5	non_enriched
5	non_enriched
5	non_enriched
6	non_enriched
8	non_enriched
6	non_enriched
5	non_enriched
7	non_enriched
5	non_enriched
9	non_enriched
15	non_enriched
21	non_enriched
10	non_enriched
10	non_enriched
11	non_enriched
10	non_enriched
9	non_enriched
8	non_enriched
8	non_enriched
9	non_enriched
9	non_enriched
10	non_enriched
20	non_enriched
34	non_enriched
37	non_enriched
37	non_enriched
18	non_enriched
2	non_enriched
3	non_enriched
4	non_enriched
5	non_enriched
4	non_enriched
5	non_enriched
6	non_enriched
10	non_enriched
9	non_enriched
8	non_enriched
7	non_enriched
4	non_enriched
3	non_enriched
3	non_enriched
9	non_enriched
8	non_enriched
8	non_enriched
7	non_enriched
14	non_enriched
16	non_enriched
16	non_enriched
9	non_enriched
7	non_enriched
8	non_enriched
7	non_enriched
12	non_enriched
20	non_enriched
18	non_enriched
16	non_enriched
8	non_enriched
9	non_enriched
10	non_enriched
8	non_enriched
7	non_enriched
12	non_enriched
9	non_enriched
16	non_enriched
20	non_enriched
22	non_enriched
21	non_enriched
9	non_enriched
9	non_enriched
8	non_enriched
7	non_enriched
7	non_enriched
8	non_enriched
9	non_enriched
12	non_enriched
8	non_enriched
6	non_enriched
4	non_enriched
3	non_enriched
3	non_enriched
8	non_enriched
11	non_enriched
9	non_enriched
17	non_enriched
27	non_enriched
18	non_enriched
16	non_enriched
10	non_enriched
7	non_enriched
9	non_enriched
13	non_enriched
19	non_enriched
18	non_enriched
17	non_enriched
14	non_enriched
27	non_enriched
24	non_enriched
15	non_enriched
15	non_enriched
22	non_enriched
21	non_enriched
22	non_enriched
21	non_enriched
21	non_enriched
10	non_enriched
22	non_enriched
12	non_enriched
7	non_enriched
6	non_enriched
5	non_enriched
6	non_enriched
5	non_enriched
4	non_enriched
8	non_enriched
7	non_enriched
9	non_enriched
7	non_enriched
7	non_enriched
7	non_enriched
11	non_enriched
9	non_enriched
11	non_enriched
11	non_enriched
11	non_enriched
11	non_enriched
11	non_enriched
8	non_enriched
6	non_enriched
4	non_enriched
5	non_enriched
6	non_enriched
4	non_enriched
2	non_enriched
2	non_enriched
3	non_enriched
5	non_enriched
6	non_enriched
9	non_enriched
9	non_enriched
7	non_enriched
8	non_enriched
9	non_enriched
10	non_enriched
9	non_enriched
7	non_enriched
7	non_enriched
9	non_enriched
8	non_enriched
6	non_enriched
4	non_enriched
2	non_enriched
2	non_enriched
2	non_enriched
3	non_enriched
3	non_enriched
5	non_enriched
6	non_enriched
6	non_enriched
7	non_enriched
5	non_enriched
7	non_enriched
7	non_enriched
3	non_enriched
3	non_enriched
3	non_enriched
4	non_enriched
6	non_enriched
7	non_enriched
7	non_enriched
10	non_enriched
11	non_enriched
11	non_enriched
17	non_enriched
18	non_enriched
24	non_enriched
19	non_enriched
11	non_enriched
13	non_enriched
12	non_enriched
10	non_enriched
22	non_enriched
21	non_enriched
5	non_enriched
3	non_enriched
6	non_enriched
6	non_enriched
10	non_enriched
14	non_enriched
13	non_enriched
14	non_enriched
14	non_enriched
12	non_enriched
9	non_enriched
7	non_enriched
6	non_enriched
6	non_enriched
7	non_enriched
6	non_enriched
4	non_enriched
6	non_enriched
8	non_enriched
13	non_enriched
11	non_enriched
8	non_enriched
6	non_enriched
6	non_enriched
7	non_enriched
9	non_enriched
9	non_enriched
10	non_enriched
11	non_enriched
14	non_enriched
11	non_enriched
5	non_enriched
4	non_enriched
2	non_enriched
3	non_enriched
4	non_enriched
3	non_enriched
2	non_enriched
3	non_enriched
3	non_enriched
3	non_enriched
3	non_enriched
12	non_enriched
3	non_enriched
4	non_enriched
5	non_enriched
4	non_enriched
6	non_enriched
5	non_enriched
6	non_enriched
9	non_enriched
10	non_enriched
6	non_enriched
6	non_enriched
7	non_enriched
10	non_enriched
19	non_enriched
28	non_enriched
24	non_enriched
17	non_enriched
12	non_enriched
12	non_enriched
15	non_enriched
21	non_enriched
21	non_enriched
30	non_enriched
21	non_enriched
21	non_enriched
14	non_enriched
13	non_enriched
11	non_enriched
15	non_enriched
13	non_enriched
18	non_enriched
13	non_enriched
12	non_enriched
7	non_enriched
6	non_enriched
5	non_enriched
5	non_enriched
5	non_enriched
5	non_enriched
4	non_enriched
4	non_enriched
5	non_enriched
7	non_enriched
8	non_enriched
8	non_enriched
5	non_enriched
4	non_enriched
5	non_enriched
7	non_enriched
8	non_enriched
11	non_enriched
13	non_enriched
9	non_enriched
8	non_enriched
7	non_enriched
17	non_enriched
5	non_enriched
4	non_enriched
3	non_enriched
3	non_enriched
3	non_enriched
4	non_enriched
4	non_enriched
7	non_enriched
9	non_enriched
11	non_enriched
12	non_enriched
20	non_enriched
26	non_enriched
38	non_enriched
28	non_enriched
29	non_enriched
32	non_enriched
31	non_enriched
29	non_enriched
31	non_enriched
25	non_enriched
19	non_enriched
14	non_enriched
9	non_enriched
8	non_enriched
8	non_enriched
11	non_enriched
13	non_enriched
11	non_enriched
9	non_enriched
10	non_enriched
4	non_enriched
4	non_enriched
4	non_enriched
5	non_enriched
7	non_enriched
8	non_enriched
13	non_enriched
12	non_enriched
11	non_enriched
10	non_enriched
9	non_enriched
10	non_enriched
10	non_enriched
8	non_enriched
11	non_enriched
12	non_enriched
13	non_enriched
13	non_enriched
19	non_enriched
17	non_enriched
19	non_enriched
12	non_enriched
10	non_enriched
8	non_enriched
8	non_enriched
12	non_enriched
14	non_enriched
8	non_enriched
9	non_enriched
9	non_enriched
11	non_enriched
11	non_enriched
80	non_enriched
78	non_enriched
88	non_enriched
33	non_enriched
9	non_enriched
9	non_enriched
9	non_enriched
11	non_enriched
14	non_enriched
20	non_enriched
16	non_enriched
15	non_enriched
13	non_enriched
13	non_enriched
11	non_enriched
10	non_enriched
9	non_enriched
8	non_enriched
9	non_enriched
11	non_enriched
8	non_enriched
7	non_enriched
8	non_enriched
6	non_enriched
6	non_enriched
6	non_enriched
9	non_enriched
15	non_enriched
16	non_enriched
16	non_enriched
15	non_enriched
11	non_enriched
12	non_enriched
12	non_enriched
7	non_enriched
7	non_enriched
6	non_enriched
5	non_enriched
6	non_enriched
5	non_enriched
8	non_enriched
5	non_enriched
5	non_enriched
7	non_enriched
9	non_enriched
6	non_enriched
6	non_enriched
6	non_enriched
5	non_enriched
4	non_enriched
22	non_enriched
24	non_enriched
19	non_enriched
8	non_enriched
11	non_enriched
17	non_enriched
27	non_enriched
15	non_enriched
18	non_enriched
13	non_enriched
11	non_enriched
8	non_enriched
8	non_enriched
15	non_enriched
16	non_enriched
14	non_enriched
14	non_enriched
16	non_enriched
14	non_enriched
11	non_enriched
10	non_enriched
13	non_enriched
20	non_enriched
27	non_enriched
31	non_enriched
39	non_enriched
30	non_enriched
16	non_enriched
20	non_enriched
13	non_enriched
10	non_enriched
8	non_enriched
8	non_enriched
9	non_enriched
9	non_enriched
13	non_enriched
14	non_enriched
17	non_enriched
18	non_enriched
13	non_enriched
14	non_enriched
13	non_enriched
6	non_enriched
3	non_enriched
7	non_enriched
13	non_enriched
16	non_enriched
36	non_enriched
45	non_enriched
22	non_enriched
63	non_enriched
21	non_enriched
6	non_enriched
6	non_enriched
8	non_enriched
8	non_enriched
7	non_enriched
9	non_enriched
14	non_enriched
16	non_enriched
22	non_enriched
17	non_enriched
14	non_enriched
14	non_enriched
8	non_enriched
9	non_enriched
8	non_enriched
14	non_enriched
16	non_enriched
19	non_enriched
11	non_enriched
11	non_enriched
13	non_enriched
10	non_enriched
11	non_enriched
5	non_enriched
4	non_enriched
3	non_enriched
3	non_enriched
1	non_enriched
1	non_enriched
4	non_enriched
9	non_enriched
17	non_enriched
9	non_enriched
8	non_enriched
7	non_enriched
6	non_enriched
6	non_enriched
10	non_enriched
19	non_enriched
9	non_enriched
9	non_enriched
10	non_enriched
11	non_enriched
9	non_enriched
11	non_enriched
10	non_enriched
10	non_enriched
11	non_enriched
22	non_enriched
19	non_enriched
14	non_enriched
13	non_enriched
12	non_enriched
2	non_enriched
5	non_enriched
17	non_enriched
22	non_enriched
24	non_enriched
15	non_enriched
12	non_enriched
18	non_enriched
21	non_enriched
26	non_enriched
21	non_enriched
17	non_enriched
12	non_enriched
9	non_enriched
9	non_enriched
8	non_enriched
9	non_enriched
8	non_enriched
11	non_enriched
8	non_enriched
6	non_enriched
5	non_enriched
6	non_enriched
7	non_enriched
8	non_enriched
11	non_enriched
10	non_enriched
11	non_enriched
11	non_enriched
13	non_enriched
19	non_enriched
18	non_enriched
14	non_enriched
7	non_enriched
7	non_enriched
10	non_enriched
9	non_enriched
12	non_enriched
17	non_enriched
17	non_enriched
15	non_enriched
12	non_enriched
10	non_enriched
10	non_enriched
9	non_enriched
5	non_enriched
6	non_enriched
7	non_enriched
5	non_enriched
6	non_enriched
5	non_enriched
6	non_enriched
5	non_enriched
6	non_enriched
6	non_enriched
8	non_enriched
9	non_enriched
6	non_enriched
6	non_enriched
29	non_enriched
122	non_enriched
113	non_enriched
105	non_enriched
60	non_enriched
10	non_enriched
10	non_enriched
9	non_enriched
6	non_enriched
3	non_enriched
4	non_enriched
5	non_enriched
6	non_enriched
8	non_enriched
7	non_enriched
7	non_enriched
10	non_enriched
14	non_enriched
19	non_enriched
29	non_enriched
28	non_enriched
24	non_enriched
22	non_enriched
17	non_enriched
13	non_enriched
12	non_enriched
11	non_enriched
12	non_enriched
14	non_enriched
16	non_enriched
11	non_enriched
7	non_enriched
5	non_enriched
4	non_enriched
3	non_enriched
4	non_enriched
9	non_enriched
13	non_enriched
12	non_enriched
12	non_enriched
11	non_enriched
9	non_enriched
8	non_enriched
8	non_enriched
13	non_enriched
29	non_enriched
14	non_enriched
11	non_enriched
8	non_enriched
7	non_enriched
7	non_enriched
8	non_enriched
5	non_enriched
3	non_enriched
4	non_enriched
3	non_enriched
3	non_enriched
4	non_enriched
5	non_enriched
6	non_enriched
8	non_enriched
7	non_enriched
5	non_enriched
2	non_enriched
2	non_enriched
3	non_enriched
6	non_enriched
5	non_enriched
7	non_enriched
7	non_enriched
8	non_enriched
12	non_enriched
14	non_enriched
17	non_enriched
23	non_enriched
24	non_enriched
25	non_enriched
21	non_enriched
13	non_enriched
11	non_enriched
10	non_enriched
17	non_enriched
21	non_enriched
2	non_enriched
5	non_enriched
5	non_enriched
2	non_enriched
4	non_enriched
5	non_enriched
5	non_enriched
7	non_enriched
13	non_enriched
19	non_enriched
16	non_enriched
15	non_enriched
13	non_enriched
13	non_enriched
9	non_enriched
9	non_enriched
7	non_enriched
7	non_enriched
9	non_enriched
11	non_enriched
8	non_enriched
6	non_enriched
4	non_enriched
4	non_enriched
2	non_enriched
3	non_enriched
3	non_enriched
4	non_enriched
4	non_enriched
6	non_enriched
7	non_enriched
5	non_enriched
5	non_enriched
6	non_enriched
4	non_enriched
5	non_enriched
8	non_enriched
7	non_enriched
5	non_enriched
5	non_enriched
7	non_enriched
7	non_enriched
5	non_enriched
20	non_enriched
32	non_enriched
30	non_enriched
9	non_enriched
5	non_enriched
6	non_enriched
6	non_enriched
6	non_enriched
6	non_enriched
6	non_enriched
5	non_enriched
4	non_enriched
10	non_enriched
5	non_enriched
7	non_enriched
9	non_enriched
10	non_enriched
13	non_enriched
15	non_enriched
17	non_enriched
16	non_enriched
9	non_enriched
7	non_enriched
5	non_enriched
5	non_enriched
4	non_enriched
3	non_enriched
4	non_enriched
5	non_enriched
8	non_enriched
13	non_enriched
12	non_enriched
6	non_enriched
5	non_enriched
6	non_enriched
6	non_enriched
7	non_enriched
9	non_enriched
9	non_enriched
11	non_enriched
14	non_enriched
12	non_enriched
12	non_enriched
12	non_enriched
14	non_enriched
13	non_enriched
8	non_enriched
8	non_enriched
8	non_enriched
12	non_enriched
9	non_enriched
5	non_enriched
4	non_enriched
7	non_enriched
13	non_enriched
13	non_enriched
9	non_enriched
7	non_enriched
6	non_enriched
4	non_enriched
3	non_enriched
2	non_enriched
2	non_enriched
2	non_enriched
2	non_enriched
6	non_enriched
2	non_enriched
5	non_enriched
22	non_enriched
34	non_enriched
30	non_enriched
32	non_enriched
7	non_enriched
6	non_enriched
8	non_enriched
11	non_enriched
10	non_enriched
6	non_enriched
7	non_enriched
12	non_enriched
9	non_enriched
8	non_enriched
7	non_enriched
6	non_enriched
7	non_enriched
7	non_enriched
9	non_enriched
7	non_enriched
4	non_enriched
3	non_enriched
3	non_enriched
3	non_enriched
3	non_enriched
5	non_enriched
6	non_enriched
5	non_enriched
7	non_enriched
8	non_enriched
8	non_enriched
7	non_enriched
5	non_enriched
3	non_enriched
3	non_enriched
8	non_enriched
11	non_enriched
10	non_enriched
9	non_enriched
5	non_enriched
7	non_enriched
11	non_enriched
18	non_enriched
12	non_enriched
10	non_enriched
10	non_enriched
17	non_enriched
24	non_enriched
22	non_enriched
16	non_enriched
23	non_enriched
33	non_enriched
141	non_enriched
31	non_enriched
29	non_enriched
42	non_enriched
42	non_enriched
35	non_enriched
15	non_enriched
14	non_enriched
12	non_enriched
9	non_enriched
7	non_enriched
7	non_enriched
5	non_enriched
6	non_enriched
6	non_enriched
6	non_enriched
7	non_enriched
12	non_enriched
15	non_enriched
13	non_enriched
9	non_enriched
8	non_enriched
7	non_enriched
6	non_enriched
6	non_enriched
7	non_enriched
6	non_enriched
5	non_enriched
6	non_enriched
10	non_enriched
14	non_enriched
11	non_enriched
22	non_enriched
13	non_enriched
9	non_enriched
8	non_enriched
8	non_enriched
5	non_enriched
3	non_enriched
4	non_enriched
6	non_enriched
11	non_enriched
17	non_enriched
18	non_enriched
16	non_enriched
17	non_enriched
31	non_enriched
29	non_enriched
27	non_enriched
32	non_enriched
31	non_enriched
44	non_enriched
40	non_enriched
35	non_enriched
28	non_enriched
19	non_enriched
13	non_enriched
11	non_enriched
6	non_enriched
5	non_enriched
5	non_enriched
6	non_enriched
4	non_enriched
4	non_enriched
6	non_enriched
6	non_enriched
6	non_enriched
6	non_enriched
7	non_enriched
6	non_enriched
7	non_enriched
7	non_enriched
8	non_enriched
8	non_enriched
11	non_enriched
15	non_enriched
15	non_enriched
17	non_enriched
20	non_enriched
29	non_enriched
42	non_enriched
35	non_enriched
23	non_enriched
26	non_enriched
30	non_enriched
21	non_enriched
24	non_enriched
18	non_enriched
10	non_enriched
8	non_enriched
14	non_enriched
9	non_enriched
10	non_enriched
3	non_enriched
5	non_enriched
10	non_enriched
10	non_enriched
9	non_enriched
9	non_enriched
10	non_enriched
13	non_enriched
22	non_enriched
20	non_enriched
11	non_enriched
9	non_enriched
9	non_enriched
8	non_enriched
6	non_enriched
7	non_enriched
7	non_enriched
6	non_enriched
7	non_enriched
5	non_enriched
4	non_enriched
8	non_enriched
15	non_enriched
17	non_enriched
14	non_enriched
12	non_enriched
9	non_enriched
9	non_enriched
8	non_enriched
6	non_enriched
8	non_enriched
10	non_enriched
8	non_enriched
10	non_enriched
14	non_enriched
20	non_enriched
27	non_enriched
24	non_enriched
15	non_enriched
16	non_enriched
10	non_enriched
12	non_enriched
12	non_enriched
9	non_enriched
9	non_enriched
9	non_enriched
7	non_enriched
12	non_enriched
15	non_enriched
12	non_enriched
15	non_enriched
20	non_enriched
19	non_enriched
25	non_enriched
18	non_enriched
14	non_enriched
14	non_enriched
17	non_enriched
22	non_enriched
27	non_enriched
34	non_enriched
40	non_enriched
31	non_enriched
23	non_enriched
22	non_enriched
18	non_enriched
18	non_enriched
23	non_enriched
24	non_enriched
24	non_enriched
25	non_enriched
23	non_enriched
17	non_enriched
17	non_enriched
18	non_enriched
10	non_enriched
7	non_enriched
7	non_enriched
6	non_enriched
7	non_enriched
4	non_enriched
4	non_enriched
5	non_enriched
6	non_enriched
7	non_enriched
7	non_enriched
6	non_enriched
8	non_enriched
8	non_enriched
9	non_enriched
13	non_enriched
11	non_enriched
16	non_enriched
20	non_enriched
25	non_enriched
18	non_enriched
12	non_enriched
10	non_enriched
10	non_enriched
9	non_enriched
6	non_enriched
4	non_enriched
3	non_enriched
2	non_enriched
1	non_enriched
1	non_enriched
2	non_enriched
6	non_enriched
7	non_enriched
6	non_enriched
18	non_enriched
30	non_enriched
13	non_enriched
9	non_enriched
7	non_enriched
5	non_enriched
8	non_enriched
9	non_enriched
9	non_enriched
17	non_enriched
13	non_enriched
13	non_enriched
9	non_enriched
8	non_enriched
5	non_enriched
4	non_enriched
4	non_enriched
2	non_enriched
13	non_enriched
16	non_enriched
19	non_enriched
14	non_enriched
10	non_enriched
7	non_enriched
7	non_enriched
9	non_enriched
7	non_enriched
6	non_enriched
5	non_enriched
11	non_enriched
11	non_enriched
12	non_enriched
15	non_enriched
13	non_enriched
11	non_enriched
8	non_enriched
4	non_enriched
4	non_enriched
4	non_enriched
7	non_enriched
5	non_enriched
5	non_enriched
8	non_enriched
8	non_enriched
10	non_enriched
7	non_enriched
10	non_enriched
14	non_enriched
18	non_enriched
15	non_enriched
10	non_enriched
13	non_enriched
11	non_enriched
6	non_enriched
4	non_enriched
4	non_enriched
4	non_enriched
6	non_enriched
13	non_enriched
15	non_enriched
22	non_enriched
14	non_enriched
12	non_enriched
9	non_enriched
23	non_enriched
26	non_enriched
19	non_enriched
26	non_enriched
30	non_enriched
52	non_enriched
38	non_enriched
17	non_enriched
13	non_enriched
11	non_enriched
10	non_enriched
[truncated: 43,197 more rows]
