# Supplementary material for: A target enrichment approach for enhanced recovery of Synchytrium endobioticum nuclear genome sequences
Source: PLoS One. 2024 Feb 12;19(2):e0296842. doi: 10.1371/journal.pone.0296842 (PMC10861067; doi:10.1371/journal.pone.0296842)
Supplement: S2 File — (ZIP) [file pone.0296842.s007.zip › S2_File/4_R_scripts/average_coverage.R]

library(ggplot2)

average_coverage  <- read.table("average_coverage.txt", header = T)

# Basic violin plot
p <- ggplot(average_coverage, aes(x=condition, y=coverage)) + 
  geom_violin()

p + stat_summary(fun.y=mean, geom="point", size=2, color="black") + ylim(0,200)
