# Supplementary material for: A target enrichment approach for enhanced recovery of Synchytrium endobioticum nuclear genome sequences
Source: PLoS One. 2024 Feb 12;19(2):e0296842. doi: 10.1371/journal.pone.0296842 (PMC10861067; doi:10.1371/journal.pone.0296842)
Supplement: S2 File — (ZIP) [file pone.0296842.s007.zip › S2_File/2_coverage_analysis_with_bedtools_samtools_bedcov/run_bedtools_make_1kb_windows.sh]

#make faidx file, which will be used as the genome file for bedtools
#samtools faidx LEV6574.fna

#Make windows using the fai file:
#bedtools makewindows -g LEV6574.fna.fai -w 1000000 > genome.1Mb.bed
#bedtools makewindows -g LEV6574.fna.fai -w 10000 > genome.10kb.bed
bedtools makewindows -g LEV6574.fna.fai -w 1000 > genome.1kb.bed
