# Supplementary material for: A target enrichment approach for enhanced recovery of Synchytrium endobioticum nuclear genome sequences
Source: PLoS One. 2024 Feb 12;19(2):e0296842. doi: 10.1371/journal.pone.0296842 (PMC10861067; doi:10.1371/journal.pone.0296842)
Supplement: S2 File — (ZIP) [file pone.0296842.s007.zip › S2_File/2_coverage_analysis_with_bedtools_samtools_bedcov/LEV6574.fna]

>QEAM01000001.1
CTTGTCGATAAGAAAGTTGCTGAAGGAATGAGTCTGGATAACGCCCTGAACGAAGTTGAGTTGCTCCGTGATAATAAAGA
ACTCAATTCATTCCTCAACCCTAAAAAGGCAAAGCCCACTAATGCTGTAGCATTGTAACCATAATCTTCATTTTTTATAA
TCCACGACATACATGTGCTCTAAACTAAAGTGCTTTAGTCATGACAGTTGGTACTTATGTGTGTTTGGTCTTATAAGGGA
TGTTCGTGGAGAGTTCTAGTCGTCCAGATTTCCCAATGGTAACATTACCTTCGAAGCTACAGGCTTTTGTCATTCCGTAG
GCTGGGACGGGCCAGATATATTGCTAGATTCAGGAAGTCGACATTCCTCAAATGTATGGTCTAAAGATAATACTTTTCTA
TGAAGATTGTAATAGAATGAAGAATTGTGAATACGCATGCATCTGAATATTGACATTATATCCTCGTTGAATGCTCATTC
GCTTCATTTACCTACTGCAGTTCGTCCAAACCATCTGTGTTTTTAGGAAGATAATGACAAGTGACAACCTCGATAAAAGC
GGATTTGACGCTGATTCTACGTTACTTATGTGTGACCATATTGGCTGAGCAAGTCTTGTCGTCGTTCGCTGCCGAAAGTA
TTGTTAAACTGAGTTGTGAAAGCCGAGTGGctatcatcaatcacccCCTTGGAAACCACTCAGTGTACCCCTAACCACTC
CCGTTCCACAAACCTATagagtgagggttgctcagcaaagctgacctttGCATCTCAACATGGATGACTTGTTTAATGTT
TTCAACCGCTTAACTCTCTCGCTCCAACCATTCGACGCAGTTGTATGCAGAGAGACGAGGAATGGGAGGTTTGCTATCGC
GGTATGTGCATCCAGCTGCAGACTCGATAACGCTTCTGCCCATGTCTGTCAAATGCCTATTCGGCCAATCCCGCAACGCA
ACCATGCACCGCGTGCCGGCCATGAATAGGACCAAAGTCATCGCCCTCGTGATCTTGCAACTGACGGCTTGTCCTATCAA
TGGAGTTACTGCATGGCCTGGCGGTACGTTCATATTACGCATGGTTTTTCTGACCTGGGTGTAACGCTGTCAAACTCTAA
CCCCGCAGATGATTTGGTGCGTTCGAGTGAAGCGTCGCAGCGTGGCACGTCATCCTACAGTTCTAGATACGAACAAGATC
GTCGTGGGGTCCAACGAGCCCAGAACGTAGAACATGCGGTATGACGTCTTGTCCTTGCTTGAAAATAGACGCCCATTTTT
CATTCATGACACCTCATTCAGTTTGCGGCCCgcccaaatccatccatcatgaccTACTGGCCCCAAGATGATATGCATGC
CCATCGTCAGGTGACGTGAACCTGTGCATTCGGACTTCTGTTGCATCTGACAGGCTAACTCTTCGTGTCCTCCCGATATT
GACTAGGAAGAGGACGCGGGTGCTTCTTCTCGCCACGCAATCGAAGGTCAAGAGGGAAGAGCTGTGTCCGTGGGAAATGC
GGATTCTGCGAATCCGACATCGCACGACCAGAATACCGTAAGTCATTGGTGTGTTAGTGTTTCAGCGAAGATGTGACACA
GAGTATATCTCTACCATCCGTTTCCCGCTATGTGTAGATGGCACAATCACGATTCCAAACAGTTTCGAAAAGTATTGAGC
GAATGTTTAATGCTGTTAACGAGTTCCTTGATTCTGATGACTGGATCAGGACGGAACCGCTCAGGGACATCGTGTCGAAC
CTTCAAGGGATGTGGACGACGATTAAATCCAAATCTGAAGATGACATGTCTCAAGCTCTTGACAAGTTCGCCCAGAAGTT
GGAGATAGCACGGCTGAATGTCTACACGGAGTGGACCTGTGATATTGAGCTACACGATTATGTCAGAGATACCCTAAACC
GTTGCTTTTGGGCGCTGAAAGGTCACAAGTCACGATATGACTCATGGGAGGACCACCCTGTGAGTGCGTCGCGGTGTTCG
TGCTGCTGAGACTGCGTTGGTTCCGAGCCGGCAGTGTACTTGACTCGGCTATCAATCCCAGGTTTGTTCAAAATGTAAGG
GGGAAGTTTGGGTAGGTATTTCTTCATGGACATATGTTGGGAACTGACGCATGGTTGGAACTAACACATTCGACACACTC
TACAGGTAGGAGAACGCAAAAAACTCTCCTGCAACCATTTCTTTTACCGAGAGTGTTCGCCAAAGTCTGGACAGCCATGT
ACAAGGTAATCCAAAAGATTTCTATGAGAAACAACCACGCCGTGCTCACATATGTGGCTACAATAGCTGTGCGACAGAAG
AACGGACGTAATAACGGGTTCCGCCAGGAAAGCCAAGAAATATCCTGATTCACATCCAAACGATTTCAGCAAAGGCGTag
aaagtgttgagatgggagacacatctggcacacctcgcacacctggtgtggctgaaacactgtttggttgggtataaaaa
ggattgtatcccagacctttcttcaatacattgtttccaacaacaacttctctacgacgttaagaagacgaatatagaga
ttacatcaccaagctgagctaacaactcaacagaaAGAACGTTTGACGATGCGAGGCGTGATGAACCACATATAGGTAGT
GACGATATGGACGACGAGTACGACTATAGTAAAAAGTATGACGATTATGATGAACAATACTAAAGTTTGGCTAGCAGTTC
TCCGTGGTTGCCTTTAATACGAATGCAGACCCCGGGTATATTACAGATTGCATCAAAATTCTAATTCAGTTACAAGTTCG
AAGCACCCGTCATCCTTCCTTCTTATATGCAAGATGTCGATGACATCATTAATGGGACTAACAGTCCCATATATATGAGG
GAATCTGCTGTCCTCATCTTCACCGCCCTCCCATGTCACGTCTTTCTTCACAGCTTTGTAACTTAACTAGGAAAGTTAGA
GAGAATAGGTAAGCATCCTGTCGCGCAGGGCATGTGTGATGCTGATACAATGCTGCGCAGTACTGACTTGTACAATCCAG
ACTTGGGACtctgttgcaatatcaggctctgtcgtgaacgcttaagggaaatgtacatctcaatcaagattaggggttgc
ttagaatagaacggatatggagatggttgagagggtcaatgagttgagatgtaatatcactataaataaggaggctttcc
aattcctcccttcccgtcgattacacaaatcaacttactgtgcaattgaacgggaagttaacttatcatacttctctaca
ggtattattactatcaaatatatatatgtcgattacacaaatcaacttactgtgcaattgaacgggaagttaacttatca
tacttctctacagacTCCTCCGAGTAGAACTTTTTCAGTGTCGTGGGAAtttgtttggatgttgaCAAGTGTATGAAGCC
GTCTTTGCCATCATGGATGGTACCGGCATATGGAGAGGAGCGTAGTGAAGCGAATGCCAGATACTAGACATATAGAATAC
AACAGGGGAAGTGTCATCCCCAACAGCCCCAACCAGCCCAATTTGTCATCAGGTTCCAGACATCCAACAGTCAAATAAAT
AGGAAACCTTGTCAAACACTTACGTCTGATTTGGACAGGATCTTGTACAAATAGGCTGGTTGGTTCCTTGGTTCATTCAT
CCCGCCTTACAAATCTATTACCAAGTTGTCGTATGCCGGCCGGCGGTTTCGACCCCCAAAGCGCTTTTTAATGCGATTTT
TGTCAACTGCAGTACTTTCTCAGTGGACCTGCAAAACTGTCGTGCATGAGAAACGTTACGTGACAGGCAGTGTTCATCGC
GCAAAGCAATCATCAGGCATATCTGTAAATCGGCAGAATATCCGCGGACCAAAAGTACATGCCCTTTGTcacggatgacg
agaacgtagAGGTATATctctcaggtgagaacaGAACCAGAGCCTCATTATCATAATCATTGTCGGAAGACGTACCCAAC
TTGCTTCGCGGAGTCAAAGTCATCCAGTTTTCTCCACTTGGCCCGAACTTGCCTCTTGCCGTCATCATACCCAGACTGAT
CAATCTGCCCAGTCTGAAAGCGATATTCCAGAACATCTCGCCCTTCCTAGacgttgcagttccatctctatgtgtagagt
ttctaccaggttgtagtcgtaaacacacataaaagacatcaaaattgcatttaccttctcatcacttcacacactatctg
aatctgtgtatttgaatgagaaggtaagagtGCATACTTTGTAATATCATATCTGTGAGCTAACTGTATACTAGTATtta
gtctgattattcattcctacactGGAGcagatcatgatgatggtactgaTCACCTGACCCTGACACCACGGTAAATTCTT
TCACGAAATATATTTTCTGCGTCCTCAACAAACGCGGGAAAACAATAATATAAATGGCCATTGTAAATGACATCCGGCTC
CAATTTTCTGACATCACTTTGCAGCGTCCAACACTGCTCTAGAGATAATCAAGCGCTGGGTATTCGAAAGCGTCAGGTGG
AAACAAGCATGATTATGTGAACATCCAAGCTACCAACCTGTATTTGACTAGTACCCTCATAGATCATGAATATCTTGGCA
TCTCGCATCAGCTTTTCAACTTCGTGTTTCCAAAAAGTTAGTACGCAGTAGAAGAGATGCTGGATGGCTCAATGCTTACC
AGGATATTCACTGTTATACCCATTCCCACCAAATATTTGCACAGCATCCGCAGCACACTTATTAGCAACTTCTGAAGCTA
GTGCTTTAGCTATACTGGCATGGAAGGTATTTCGTTGAGCAGCATCTCGCAGCCATGCTGCCTtccataccatcatccgG
GCAGACTCGATACCTATGGCCATATCCGCTAGCATGAATGCAATGGCTTGGTGCTATTATCGCGGAAATGTTATTGGCAG
AAGAAGCAAGTCCTGCCCAGGATTGGTTTTTACCTCGACGATTGGCTTTCCCATTGTCTTCCTTTCCAAACTATACTTTG
TGGCCTCGTCCATAGCCCTACGTGCTAATCCGACGGCAGCGCTAGCTACCAAAGGCCTTGTGGTGTCGAACTGGACGGTA
ATGTAAGCACGTCAGAACTCCAGACTGTAGCCTAGCATCAAGCCACAGCCAGAGCAATCACTTACAGCACCCATAGCAAT
TTTGAAGCCATGTCCGACTTCGCCCAGTCTATTCTCATCGGGTacttccacatcctcaaaaTTGACCCCCCTAGTATCAG
AGGCACGTTGTCCCATATTGACTTCCTTTTCACCAATGGTTATACCAGGTGCGTTTGCATCCACTATAAATCCAGTGAAT
GCTTTTCCTGGAGATGCATTTAGATCGGTTTTCGCGAGAACAAAGTACCAGTTGGCTTTGCCACCCTAATTTTCATATTT
CCAGCAAATGCGGCAACATGGTGAAACGTATGCTCTGCACTCACGTTGGTTATCCACATCTTGCTTCCGGAAATCGACCA
AGAGTTACCCTTCTTAACTGCCTTTGTTTGAACACCCGCGACATCGGAACCAGCACCTGGTTCAGTAACACAATATGCAC
ACATGAGTGGCTCGTCATTCATCCGCCCCAGATACTTCTTCTTTTGTTGCTCGTTCCCTGATAATATGACTGGAGCTTGC
TACGCCATGATTGGTTCAAATTTGAGTCGCACATGGAGCACGTCCTTCTGAGTCGCCAACTTACAGCTAGCCCATTAGCC
TCGAACGCCGTTTGGATAGCCTATTCATGGTCGAGTGAGAATGTGAATGGTATGCTTACTGAGTGACAGATCACTGCTTA
CGGTACACCCATAAGCCAGCTCCTCAGACACCAACGCACAATCAAATACACCAAGACCTGGCCCGCCGTATTCGGTTGGT
ACGTGTAGATTAAGGAGCCCCACTTCCCATCCCTTTTTTATGATCTCTGTGGGGTATTCTCCCGTCTTATCGTGATGCGC
TGCCTAGAACGGTGCGATGTCGAGACGCTCGTCGGGTAGAAAGAAGTATAAGGAAGCCCGATGCGTACTTTTGGAATGAT
TTCCTGTGCAGTAAATTTACGTGCTAGTCCTTGTAATTGCAGTTGTTCTTCGGTCAGATTGAATCCGATTCCGCTATTTA
GCATAGAGGCACGTTATATCCAAGCGGACTTTGGAGAAGCCGTTCCTGTCTACCTTGTATTTACGGTGGCTTCACTTGCG
AATGTCTTTGTCTAAAATACCCGCATGTGATTCCTCATGTTAGCTCGAGATGATTAGCGTGGATAGAGATGGGTCGTTTG
CTTACTGATAGATGGGCACGCAACAGACTCCTGATCATGTTCCGTCTTGCGCCTACGAAAGCCATTTTGCTGGGTTCGta
tgtgatgtttggattgtcacGGTGGCACCATGGAGGGTGTCAGGGGTCTACCTTGCCGCACCTCGCTGTGGGAAATGAAT
TCATTTCCGTCCTCATGAACTCGCTCTACACGTGACATTAATCACactatatagcacacacccTCCTCGTTCCAACATAT
TATTACCATAATGTCGGAAATCTAAATACTATAACAGGAAATTGACATGGTCCGTTAACAATATGTCCAGTTCTTGCGGC
GTAATTGTCAGTGCTTTTTCAACCACAACCCCGCTACTCTGATCCTTCCTCTTCACCACTAGCTTCACAGGACTACCAAC
CTTAAGTCCAATGATTTTGAGAATTTCACACGACGTTCTTACTTTTGAACCGTTGGTTGatatgataacatcacctgGTC
GAACATGCGCATGATCAGCAGGGGAATGAGGATATAGGGCCGTTACGAGTACCCCCGAGCCTTCTCCTACATCTTCACAT
GATGGGAGGAGCTCTGAGCCCCCACGCGATTTTAGTTGGCTCCATACCGGTGGCGTTAGAGAAAGCATTCTCATGCCTAA
TGGTTGTGGAGTTCCCCATTTTGAAGAGTTTCACAACACCAATGGACGGACACCACATCACATACCCAACCACGGTCTAA
CAACTCGCCCCTTATGAACAAGTGCCTGAATAATATCCATGGCATTATCAACTCGAATAGCAAACGAAATGCCTTCTGAT
TCCGCCCTCGTCGTATTTATTCCTACAACTTCACCATCTAGATTAATCAATGGACCACCAGATGATCCTGAGTGGACTAC
ACAATCTGTTTGTATGTATTCCAAGCGTGCATCTTGTCCAGAATGGATTTCTGATGGTTTACGACGTCGCGATGAGACTA
TCCCAGCTGTTACTGTGCCTGTTAACCCGAATGGGTTGCCTATGGCTATTACCCAATCTCCCGGCCTATGGTTACAGGAC
AGAGACGTGACTACTAGGGTTAATACGTAGACTCTTTGCACATGTTACAACCACAAGAAACACACCTCAAATTCTTATTT
GTAGCTATGGTGATCTCGTTAAAACTAGATCGCCATCCTCTATCACTTCAAATGGACTCACCAAATTTTACCGCAGGCCA
CTTCTTATCACTCTTTCCCCTTAACTTGACAACAGCCAAATCACTTAATAGATCCAGGGAATGTACTTCTCCATCTAGTT
CCTCACCGTCTGGCGTGCTAATCACCAGCTAGGATAAATCATTAACTTGACCGATTCTCCTTTCTAGgttcattttataa
aacaACTTACAATCCCACCCTCTGCAAAATCAGAAACAACATGGGCATTAGTCAATATCGTTCCGTCTTCGTCTACAAAG
AATCCAGACCCCGTTGAAACTAGTGATTTCCTCTGAAACACGTTCGATGTATCTACGTGTTTAATTCACGTCAGCCGCCT
CCCCGTAACTACACTTGAAACGCAGTCCTTACCAACTTCAACAGTGATGTTAACAACAGAGTCGAGCACACTCTCCACTG
CGTCCGCTATGAAATTATACACTACATCTTTACCGGAAGGTGACACCCTTCCGCCACCAttagcatcaccaccatgtaAC
ACGTTCTCACTACCCCATGGTTTGACGACCTTCCACGACGCAGTATGATCTCGACTCTCGGAAGCATCGTTCACCTTTTT
GATATTGACTCCCTCATGCACTCCTTCACTTCTGAATGTCTCGAGCACCTCGATACCCTTCTTATGCCTATGTTCAAGAT
AGTATAATATAAAATAATACGACGCAACTCCACTGCCGAGTAAGCCTAGGAAGAGGCCACTCCAGAATTGAttcttttga
tgatgtgtacGTTGAACAGTTGTTGAATTTGATCGATGACGGTATTTGGGAGATGGAGCCATTGCGGAGAAAAGTGGAGG
GCGATAGTGCGAGAACCCCGTCCATATTCTGATCGCTGATCTATACCgcccattcatcaacatggtGTGTGCTATATTTT
GTGCGCCCAACATCCGACGGTCATAGGAACGTGACTATCCCATAAATGAGCAGATCCATacgatccatccatctcGTAGC
CCTTCATCGGCCACCGGATACCGGCATCCAATACCATCTCATGCgcgcatcatcgtcatcattcaccaaGGCAAACTCGA
CCCCCTTCAAGATCGCAATTGATGGGGAAGCAGCCTCTGGAAAGTCATCTTTAGCCAAAACGCTTGCTGCAAGGTTACCA
AATTTCGTGCATCTGAATTCAGGTGCTATTTTCCGAGCTGTAGGTGGCCGCGACAtcatgtgatgtttggaccacgTGTT
CCCAGCACCAGTCTCTTCATTCACACCGTATGACTAACTCGCTCCACCACAAGATCACATATCTTTCCCTCCAAAACTCA
CTCCTTCCCTCCTCACCCCCCCTGACACCATCAACAATCGCCCAAATCGCATCGCTCACATCTGCATCCCTCTCCATATC
ATTGTCACCTCCTTCCACAACTCCATGCATCAACACGACTCCAGTCCCGCCCGAAACGCTACACTCGCCACTCGTTACAA
CCTACGTTCAAACCATAGCACCTATACCCGAAATACGAACTCTGGTACTCCAAAAACAACTCAACTTCATCAAAGCGTAT
CCTCGTGTCATAGTCGAAGGCCGTGATATAGGCAGTGTTGTTATGCCAGATGCGGATATCAAGATATATTTGACGGCGAA
TGAAAATGCGAGGGCAGCACGAAGACTTGAAGAGGATGCGAGGAGATATGGTGGCGATGGGAAAAGGGTTGAGGACGTGA
AGAAGGAGCTGCATGAGCGCGACGCAAGGGATAAGAATAGGAGTGTGGCGCCGCTGGTTGTGCCGAAGAATGCTGTTGTC
ATTGATTCAAGTGGCAAGACATTGGAGCAGGTCACTGAGTTGGTGATCAAATTGATAACAAAGAAGTTGGTGGTGAATAC
TGTTGAAGCCTGACGAGAAACAATTGTCACTCTGTAATGTAACGTCCCAAATAATGGTAATAATATATTTACGTCTTCAT
GGATATATAATGCTATATGCACAACAACTAATAAACTACTATGTCACGTCATCAAGACAGAACGTTCAGACTATGTACAC
GACTTTCGAAGCAGTGCTGTCGGATCAAAACCATGGTGTAAGTCAGATGCAATGATAATGACGTCGCACTGACGCCTCTC
CGAAACCGGAACTATTCATCTAATACTACATGGAGAAAGACGGATTGTGCTGATGACAATGCTACCGAGCTCCCCTGGAA
ACGGATTCGTCGACATGGCAAGGCCTGCCAGGGCCCTGATGTCGCCTCAAAGCATCACCTCTATTGAATGCCCTTTTGCA
CTGCCGGCATGTAAACGGTTTGCCACCTTCTTCGTGTAATGCTCTCATGTGTCTCGTCAAGTCTAAATAAAATGGAACTG
TTACTAGGACAAAATAAACAAAACGTCATACGACAACGACGTCTACTACAATCCAGACACGTGAAAGCTTACCATGACCT
GTACGTTATTGGATGTGTGAAAAGTCTGAAATGATGGACCAAAACCAAGAGAATTCTCAGGTTATGCATACTTCTCTTAA
AAGTGATCCCACACTTGGCGCATAAAAACCTCTTTTCACCGGCTTCCGTTTGAATAGGAGTGTACATCCCTTTGCGCCTT
CTGACAGGTTTATTACTTCGTTTGGTTATCGCTCTGTTAGTTGCAGAATTGGTGACAGATGGAGGATGACGTAGGTGTAC
AATAGGTGTAGACCGCTTATCACTGGAAGTTGTATCCTTGATCATACTTTTACTAGAAATCGATACATTTGACGCCGATC
gttgatgatcatgatgagGCGAGGTAGCGTTCGTGTTCCAATTACTATGAGTCCTTTCTACATAGTCTGAATCACTACCA
TCCAGCTCATCCACCTCATCTTCTTCGGCTGACAAATCACCCTTGTCTGAATCTGACGGTTCTGATTCTCTACCGAAAAT
GGTTGCGATATCGTCTACCatgtcttcttcttggccatcTACCATGATGCTAGCCAGATGAAACCTTCCATGTCTGTTAT
CATATTCAGAAAgtggctgctgttgctggtgttcgtTCTCCTGTATCAATGCTTGATATTGAATAGCTTGTATATGCCTA
CAACACTGCTCTATTAACTTTTGCTGTAACTGCATTTGTTCTGGTGATTGCTGACTCATCGATTGTACATTAACAAATTT
TTCAGATACAAAATGGTTGGGCATCACATCCAATTGTTTCGTGGTCGCACTGCCTCTCCATATACCCGTAGATCCTTTCC
CAGCAGCCTCACTAGATACCAGAAATGGTGGGTCTATCATAACCGAGTCCATAACCGTAGGACTTGGCAAGCTCAATGTC
GTGTCGGTGTGCAGACTGGGAGACCTATTACTACGACTGTGTAGAGACCGAGAGTCCCTGTCCGTTTGCATGGTAGGCGA
TGCCAGCGATACTAGATCAGCTGGATGCCTAGTAGATAGATTTTCAAATGTGTTGTAAAATGAATCATCAAATTCCGTGG
GACGACCGGCTTGCTCGGTATCAATTGAGGACATGTTGATCATGTTACTTGTACTACCATTAGCTCCTCCACCATGAAAA
TCACATGACACTACcgattcaccatcatcgacTTCTGATCGTACGGTACTGGCCtctgatgttgttgatgtagacCGATG
GTGCCGTTTGGCTGGTGGAAGAGACAGCCATGCAGCAGTAGTTCTGGGATTCATCATGCGATTAAGGTGATCGAATTGAT
TACTGGGCTGCCCTCTCCTTCGGGTCGGGATAATGGGGATGACGAAGTTGTAGGCAACCAGCGTCTTCTCCGATTCTTCC
GATTCTCACGGTGCTGTATATTGGGGTTTGACTATTCTTTTTCTAGCTGGCTTCGATGCCGGTGTGCGATGGCATTAAGC
GAGCCTCCAAAGCATCGTGCGCCAAGACTCCACCAAAGGACACGTCTGGCAATGGATCAAGGGTAAGTTCAGGGGTCAGC
TGCATCACCTCATATAATGTCACTTTTGGGAATTATGGCCATCATGATTCGCCCTCGATGTGGCAACCGCCTGAAAGTGG
TGGAAGATACTGAGTAGGTGGAGAACATTAATTTGATTTCGACGCATTCTAGCCTATAGTGAAAAAGCGTACTCCGGATT
GTGGACCACTCTCTTCATACGTGTCGTCCGTAATAACGGTCGTCTGAGCTTGATTTACAGATGTCCTCATTCAATCCAGT
TTCACTGCTATTCACAGAATACACAGAACAAAATTATCGCCAAAACGTCAAAAATTGTGTGCCGTGCCGACTCTACCCAA
ATTTTGACTTCGCGAGGGAGAAGATACACAGTGACAACGGCAAGAGAATAGTCGGTATTAAACGTAATAGAGTCTATCCT
TTTTATCTCTTATCTCACGTGAAAGTTAGTGTTCGGTCTCAGCTGTCGTGTTGCGTGCTATATAAATGTCAATCTGGCTG
CCTTCttttctcctcgcctttttctCTGCATCTTGTAAAAAGGCGAAATCCTGTAACGCAAGCTAAGAGCAAAGGAGCCA
GGGCACCTAGgcccgttgggtgaggaaGGATGTCcgtctcgtccgaatcgACGACGTGACTAATACTCACACTTATTTTA
ATCCCCACTGTAATAACTGCGGTCGTTGGAAATAAACCAAGTTGATAGGACAACGATACTCCACTAGTAACTCTGGTGTG
CAATACGATGCCCATCTGCCAAATCGAGTGGACGCAGCCGCAAATCGCGTTTGCGCCCGCCCGCCCGTGAGGCATGCGCC
AGCAAGGCGTCCTTCCAACCAGCATGAGCTCAACCACAGAGACATACGCTTTTTGGATAGAGACAAGTGCTAATAGTAGC
TATGTATTTTAGCAGAAGCATcaacagtagtagtattctGCACAAGGTTTACGACAACAACAAAGAAAATgctatatata
tgtatgtgcGGAATTGTGTTGCTTATATAAAAAGAGCCTCGGCCTTGAGATAGTAAGATAACTATGCTCTCTCCAACGTG
ATGGTCTATATCTAAAACCATGTTTCTCAATCAATCATGCCATCATCTGGTAGTTGTGATGGTTTCAACATTCCGGGAAT
CTTGAGATTTCTGTCCCTTTCTGCTTGCTTCTTGGCTTCCAATTCTGCTTCCCGCTCGTCCAAGAATAAATGATCACCCT
CTGAACCTGCGAACTCCTAGGTACACATACAGGCGACCAATGAGAAAATACTGACAATAACTAGGTAGACCACAATGCAT
AAACCGACCTTGAGTTGTATCAAGAAGTCTCGCACGTGACTTTTGAATGCAGTGAAATCCTTGTCAAATGTGAATAACCC
GCTGACAAATGCCCGGAGTTGAGCACTAATGCGTCATACATGTGTAAGTAAGCCTTTCCACGCCTTCAAACCAATCATTC
ATAGAACGACTGCATTTGATACTTACGATTGCAGATGTGGGAATGCTCTTCGGAGCAAGTCAATGATGTATTCTTTGACA
AATGCTTTATTATCCATGCTAGGATCAGGGAACTGATTCCTATCAAAAAGTGGTACCCTGACAGTTCCGGCATTTACCAA
AGCAATCATCTGCATCAGAATGGCCGTTTGGGATTTGAAGCCTACAATACGAGATTTTGGTCAGCATCCTCAGACTTTGC
TTCCGTCGAAAAACACTGCCAAGCAAAGACTCAATCCGATCACTGCAATACACACCAGATTTGTGGAATGAATTTGTCAG
AACAAAGAATATGTCTTGCAAAATACTGAGGTAGAATGTTTGGAAAAACGCATCGGCGACTGCTGGGTCTGCCTTCAACG
AAAAGTTATTGATTAGAGCTAGCATGATGCTTAACCCCATGTCAGATATATCTCTCATGGTATGTTTAAATGCCCATACG
ATACTATCCAAGAACAGTTTGAACTGCGGCGCTGGTAGCTTGATCAAGGCTTCAAAGCATTGACTATTGATGGCGTCCAG
TAGGGTGAAGAACCCAACTCGATGCTCCGGATATTCTTCAAAGTCCTTGTTGATCATGTTGAGTGTACATTCGAATACAG
CGTCCAATATCAGGCTGACTCCGTCAGATATATGATGCTACAGTGTTGTGTAGAGAGAGTTAACAAAGGAAACTAGCGCA
CAATCTACCGTTGCGTCGAGGACAAGAGTTCCATCAGATACCAAGAGTGCTTGTGTGCCAATGGAATAAACTACACTTAC
CTGAAGCCTATGGACAACCGTAGCCAAAACCATTAAAACTTCAGCATCACGAGCATCTGGTACATTTCTGGTATAATCAC
CCAATACAGTTTCCAAGAGAGCTGGTATGAGGTTGTTGGCTACTCCTTTTTCATCGTCGGTTTTGTTGACATACGTTTCT
ATCAATTTCAATATCTCCTTCTTGATTGTTCTTAAACCTCTAACCCGTGGTGTTTTTGTTGCAATCAACCCTATTGTTAG
CCACAGAATGAGTCTCTGAGTCTATGAAAGCACGATCAGGGTATGTTCCAGGGCTTGAAGGACTTACCCTGAGCAGCTAC
ACTTTGAGACGTTAGTTGCGATACAATCTTGTATAAGCTCAACATGTCATTGTATATCCTGGCTATTTGAATAATGAATG
GCGAACCGACTGAAATACAGGCCGACACATTGGTCTTCAATATGTTGCCGAGAATCTTGATACTTTCTGGATTGTTCAAG
GCCTCTATGTTTTGATGTGCCAAGACCAAGACATTGTCCCACTAATGACATTGCGAGATCACCTTCATTAGACCAGAATT
GAATGGTTTGAATAAAAGAGGTAAAAAATACTGACCGCTGCGTTAGGTAGTTCCATAAACTTGATGATTAATCTTTCACG
GATTTGCAGATTGGGTTGAGCAGAGATGAGGTATCCAACGGCTTCGTAGAACGTATGTACCTGAATACGATAGCAACTGG
ATGAGGGACAAGCCAGCAAGTGTGAAACAAGAGTCGAGAGCACCTTACCTGTTGCGGTGAGAGATCAGAGGTAATTTGAT
CAATGGTCACAAGGATCTCTTCAATGTACGGCTGGGGTTCATTTGGCTGCTGCATGACGAAATGCCGTTTACATTTCTGA
GCGATTTTTATAAAGGTATCACAAGCCATATCTTGTACACCTTCATGCATCTCATGCATGAATTCAAAGTTTTTGTTGAC
CACGGTCTTCAGGAATTTCCAATGCGCTTTTAAGAACCGTGGATATTGACCTACAATATACATGATATTGGAAGCTACTA
CGGCTTTGTTATCTTTGCCACGTTTCATTTCACATAATGCTAATAGATctttgatgactgtgaccaaGAAGCGCTTCTCG
AGCTCTTCTGACATGGCACCCGAGATTGATCCGATTGCCCAACACAGTTTGTTCAGATTGTCCCATGACCACTCTGTGcc
atccatctatatcaATAAGTACGTTGTTGGAACGATGACCGAGACTTGAAAGCATGCCAAAGTGGCGAACCAAAATACTT
GCCTGCTTGGATAACTTTTCAGACATGATTTGCTCAGTGTCCTCGGTATCCAAATGCGTCAGATAAACCAAGACTTCTCT
CATACTCTTGTAAAGGGTAACAGTGTCGGATTCCTTGACAACCTCTCGAACAATTTCACCTTCGTCATTCTCAACTACTA
ATACTTCCTCTGGCTTGACCATCCTTTCAATCATGACCACTCGGAGCCTAGACAGGACTTCGGTATAAATGCTTTTTCGT
GTTGGGACACTTGGCGCACCCGTCATTCCAGCTAGGGGTACAGGAGCTCCGAATGGCATGGGTGTTCCAAAATCTGGGAC
ACCGTGGCCATTTGGCAAAGTCTGAGCTTCTTCGTATAGCTCTGATACGAGTTTTGTCCAGTACTCGAGACAGATTTTGA
ATATTTCGCGATCTCTTACTAGCGAGATCATTAAAAGATAAGCGTGACCTGTCAACAAGGCCTCTTTGTTTCCTGTTTGC
TCAACAATCTATCAAGGGAAGCATGGGTCTCAGTTGCATTATTTCCATTGGTTGATTGTGTGTGTGGAGGGGGCGTTGAT
TCGCACCTTTAGATGGGCACTCAGAAAGCTGCACAAGGAGAGTGCCAAGTTTTGGATGAAttgttgatcatcatcagagc
TGTTTTCATATACACTCACAAGATCTAATACGAGAAGTGGATTGGTTACCATTATGTATGATTTTGCAGCGACATGACCG
CTGTATGCGCGCCTACCTGTGTTGATCGGAATCATTTTGatgacagcatccatgaccaTATTATATAGCAGCACAAACTT
TTGATTATATTCGGGACCAACTTGTAGACCACCAATCTCTGTAAGACATTTTAAAGTGACATTTCGAAAGACTGGCGCCT
CCAGGAACTAGTTGTTTTGGTCAGATGACGACAAGACACGAAATCAGGTCCGCATCTAAGACACGACTTACTCGAGTTCT
GAGTATATCAATCAAATTGGTTTCAAAGATGTACCCTAGTGGTATCCAATTCAAAAACCTCAACAAGGTCCCTAATGTGG
CGCGAATCAAGCTTGGCTTTTGAGCCTTTTCAAGAATCTCGTGGCACAACTGGAAGATTTCCGAGAATTCTCCACACATT
TGTTGCTTGAGGTCTTTTGTCTTTTTCTGAGTCATTTGCTCAGCAGAAAAGTCAAAGATTTCCTCACTAGGGTTTGGACT
TGAGAGTCAGTGAATGCTCAATACAGTAAACAAAGAAAGAAAGACAGTGTACCTCAACAGCTTGAGGATTGCCATGTTGT
TTTCACATAGTGAAAGGTTGGTTTTACTGGAATTTACAATTTCAGGAATGAAGGTAGGCCAATTGTGCGGCCATTCGTGT
TTCAGTATCTAGGAGATAAAGGGGCTTTGGACTTTGCAGGTGGAGTTGATTATGGTCTCAAATTGCGTACCTGGACCAAG
ACAATGTTCAGCTTTCCCAGAAAAGTCTTTTCCTTTTCTAGGGTGATCTCGTCCGAAGAAGTTTTTATAATGACAGATAC
GATATAGTTCTTGATGCCTAACAGGCACAGGATGACGTGGGTTACGGGCTTGTTTTCGCTTGTACGGCAGCAGTAGAAGC
GCTGTTGCATGTACCTTGTTGTTGCTCTACAGGCAAAGCCTTCCACATAGTTTTGATGAGGGTTTCCAGTACTTGGAGAG
CAATATACTATCGTGGGGATAAGTGGCATGAGCTCAGTAGGCAGGCAGCAAATGTGCGTTGCTTTGACCGTCCTGTCCAA
TTATCCAAGTTTGTGTTTACCTTTGTTTGGGTATATTGAGATCTCTCGAGTATGGTATCGACACGCTTCCAGGCATCAGG
ATGCTCTTGGAATTCAGTAATGATTTTCTGGGCACGTAGTTGCTATGCGATTATGAGGGGGGTTTCAGATGTCGGGGATT
GATCACGATGGCGAAGGCGatggcgatgcgatgcgaccAGCAGGAGCGAGGGCACCAGCAGGGGGCATGCATACATATAC
ATGTAAGGGGAGGGGGTGGCGACACAAGCAGACAGCGACTTACATCCGGGCCGGTTTTTGTATAGAATGTCTGGACAATC
TTGTCGAGCAGGGCAACATCCAGCTCGGAATTGAAATCCAGCACGGACTCGAAGGGAACGAcgctcatcgtcatggtGGG
CTGTCTGAGCTCTGGAGGTGACGGCGAGGGTGAGGGTGAGGATGACGGCGTCGCGGTAGCAGTGAGTCTGTCGGCTGTCG
GCTGTCGATGAGGATGGGGACGAGGATGACTACATTggtcgcgtcgcgtcgcacGCCCACGCTCACGCTCATCTATAGGA
CACGCTGCTCCACGCACGGCCGTGGACGACGGCTCCGACGCTGCAGGCCGGCCAGCCATtattcttgtcatcatttaCTC
GAAGGACACACAGATCTATTGTTGTGGTGCTGTACACGGCCTAATATATAATAAATGGACTTTGACGGGTGTCTTCTCGA
TGCTGAGGCGCGAATGGATTCGTGGCGTCCATCTCCCATGCCTCTGCGGCCCTTGTGCCTGCCGAATACGGTTCGTAAAT
GGCGTTTGGACTCCAGACGACCATCCCTCCTGCAGGCTCGCTCGCACCAACCATGGGTGTATTCATGGCCGTGCTTGGCC
CTGATTGCTCCACGACATGCTCCTGGAGCTCTTCATACACATCTAGCACCAACTTGGGTCCTTGCGGCGTCCCTGACGAT
GCAAGAACATTAGACGTCATCGTATTCGACGTCATCATATTAGACGTCATGGGAAGCCCCGTATTACGACGTAGTCGGAG
CGCACCCATATACGCATCGAACCACCGTTGTTGTCCTTGCTCGGCACGTCGCACTCTGCCTCGGAAGTAGGCTCTTGCTA
CACACAGACCAGCCGCACCAAGTGCAAATGTTGCGAGCGCAGCATAGCCGGCTACCGTAAGAGGTACTAACcacgatggc
gatggtgagtCCGatggcgttggcgttggcgttggcgaTGGCGTTGGCGATGTCATCACAGGACCAGGGTTACTCTAGCG
TCGcaacaacaaaatattggtGTTAGTCCATGATCCcgtgggggggggaggaGGAAAGCCGACAATGTCCATTCACCCAC
TCACATTGAAAGCACAGCCGGTTGCTGACACAGTATACGTTGGATTTTCACACGATAAGCAATCACCAGCCCTTGGGCCT
CTACACGATGCACATCCAGAATAACAAGCTAATATTGGTGAGTCTAGAGTAAGCCATGGGTACCACCGAGCCCGCCTTCA
AGCCCAAGCACGAACCACTCCAAGTCTGATTCACAGTCTTGTATTGTCCTGTAGGCAATCCGTCGACACAGGCACCTGTT
GCGCTAAGAACATCCCAAGAATTCGCGCACGACGAACAGTGCCGAAAGGTTGATCCAGTACATGTAGCGCAATCAGGGAA
GCATTCTAGTGTAAAACTGAACTAAGTACGAAGGTCATTATGCATTCGAGCAAGGGTACTTACTGCGACAAGTTCCTGAA
TCAGAATAATATCCACTCGGACAGCTTACAAAACAATATCCATTGAAATTAAAATGTGTACTAGCACACCTTGTGCAAGT
ACCCGGTCCTGGCTCGGTACATTGCATGCATTTGTGAAGAGGATCTCTACATAGATCTAATGGAGTTCTAGAGTGAGTAT
AAAATGGTATCCAACCTCCCCCCCCACTGCCTGTACATAATGAATGGCACTTACTGCAATCCATACAAGTTCCGTTCTTA
TATTGACATCCATCAGGACATGGAGCTAGACACTGCCCGGTTCCGGTATCAgtaaatccatccatacaacTCGTACATTG
CAACGTGTTCCGTATCGTACTATAATTGCCGTCGTCAACTGCACTACATGTTGCACAACCAGCAGGGCAAGCTATAAAGT
ATGATTGGCAAAAAAAACTCAGTATACTGACGCTTTCAGCCGACACGCAAGTCTTGGATATGTCAAGCAATGTCAAAAAC
CATACTTACAATCACAGAAATTCTTGTCAAAGTTGGCGTAGTACGCTGGATATATGGGAGCTGATATGTAGTCCACATCA
CAAGCCAGAGTCGATGTATCCCACGAGCTACACACATTATTTACTGAGAGATTGGGATAACAATCGGTGCAGTATGCCGT
ATCATCGACACAGCCGCATGCTGCCTGGCATTCTATGTTCGGGGTGAAGCGCATCAGCTCGAATGGCCCCTAGCTAGAAC
AAGGGAACACACTACTGTACTCTAGTCCACTCCACTCTACTCACTGGAGCAAGCAGTTCCGTTGAAATAGTAAGCGAACG
GACACGTTTGATCTTGTATGCATTTGCGGTGATCGGTTGGATCTAGATGTAGACCAGGCGAGCAGACTTTACAATATCCC
GGAACAGGGGAGGCGTCGCATTGAGCGCAGCCAGAATGACATCctatgcatcatcatggtaCATGCTGTCAATACAATGT
AGATTCTCAAGTCATTCAAACACCCATACTCACGGACACAATCGTACATCCCCGAAGCGAAGTTGAAACTAGAATAAAAT
GACCTCATACATGTGGAGCATCTCGGAGACGCTTTTACATCATATCCAGCAGCACATTTGCATTCACCCGTAATGAAATC
ACACGTTCCAGCCAGTGTCGAGCAGTTACACGGTCTGCAATCTGCACCCCAGAATCCCATGCTTGGGCATTGAGTGCAGG
TTGGGAAGTCGATGTAGCCAcctttgcatttgcattgtcCCGTACCCGCAAAACCATCGTCACATGCGAGATTTGATGAG
CAAGCACATACACCTGGCATAGAGTGCATAGACTGCGTCAATCTCATGTGTAAGTACGGCACATACGCACATGCACAAGC
catatcagcatcatcatcgtcatcatcatcaaagccaaAACACAAACCAagacaatacaatacaatacataccAGTGCAG
TTTGCTCCATAGAATCCTCCAGCACAAGAATCACAAGAGATGCCAGTCCACCCAGCGTCACATTGACAGACTCCATTCTC
GTTACACAGTCCATGGGAAGAGCAGTCTGGCGAGCATGTGTCCTTCTCCACGCGGATCTTGCGTGCCGTGAATGCCAGAG
TCGCTACACTCTTGCGAACAACGACCCCCACATCTTGAAAAGATTGATACAACACCACATGATGCTGGTCCGACACATTG
ACGCCGGTAATTGATACCGGGCTCGCCAAGATGGAGATAGACGTGTTCAGCGTAAAGAAAGATGACTGATCTGCGGATGT
ATAGAAAGTTGCGGCTGCCTCTCCAGCTGCCAGCGCTGTGAGCACTTGACAGAATAACAAGACAGATACCCAGAGCGAGT
ACATCCTGGTAATGTTGATATGATATAATGCGTATAATAAAGTTGACAGTTGGTATGTTGCGTGTTTATCCGTGTTTCTT
TTCCCACCAGGCAGAGTGTGACGGATCTTGACTCTCCGGATGAGTGACCTACTATTGTGGCCCAATCACCAACGACCCTC
CCCCAATCATCCGCTAGAGGTTGCGACGAACCACTCCCTCCTGTCTCTCCGGCCACTCTTGTCCCGCCATCTGCAAAAGG
CATCAGACACAGATTCAAACACACACAACATAGTTCTTTTCAAGAGTATAAACGCATAGTCATGTTGGCAGTAGACAACT
AAAACAAACTACATTTACTTGGCAGGAACATCAATTTCCTAAATTACACGGTTTCATGTTAATAACGCAGATTACTCATG
AAGCACATCCTTTAAACCTGACTGACGCCTGGCAACACATCGCGCCGTCCTTTTCACACAAACGGAAACTACATCTACTT
ACCCCGGATGCAACCTTTTCGCTTACGTCTTGGGGACTTTGACCATCAACTGTACAACCAACAGAAAAACATGTACCAAG
AATTTCCCTGACAGTACCCCTCATTTCTTTAGCCATGGACTTGTTTCTCATTTTCCTGGCGATTTCCAGCACTTCATTGA
AGCCCAAGTTTCCATTGTGTTTGACTAGAGTTTACATAACTCGTCAGCATATCGTCCGATAACGCCAAACATCTATAAAA
ACGTACTATTCTTTTCTTTCTTCCTGTCTCGAGGTGGTTCCTTCAAAGCTTTGATGATTAAGGAGCTGGCGGATGGCACC
ACTTCAATAGCGGCTTGACGGTTTTGAATGATTAGCTTGACTGTGATTCGTAGACCCTTGTAGTCCTGAGTTGCTTTGGC
GATATCTTCACCAACTTTCTTTGGTGACTATTATCTCATTCACAGCGTATTAGATTCCGCTTGCATTCCTAGAGCCTGTA
TCCCATAAAGATTGCATTTACGTACGAGACCCAATGGACCAATTTTTGGAGCTAGTGCCGAACCACCAGCAATTTCACCA
CCAGTCGTTCGTAGAACGACGGTTTTGATTTCGTTTGGATCAGCCTTTGGTGGCCTAATTATGAGCAAAAGTGTTAAAGC
CCGTTGCTCACAATTAGCTGTAACCTGCGGGTATGCTTCCACCAAGTTCCTCCAAACAtaaaagggggggggggctgcGA
GCCTACAGCTGAGCCCTATCTCTACTCGATAGCGCTTGTTGACTTGTTCATTTGCCTTTTGCGCCAAACAAGTGCAATCG
TTGAATCCCCACGAGCGGACACAACATACAATGACCGTCAGCCACCAGTACTGCCTGAGACTGCTTCTACACTTGCACCC
TCCCCACAGCTATCTTGACTTTGACTGACTTGCTGCCGTGCGAGGTGAAACCTGTACATTCCTTTCCATAATGATTCGAA
AGCGCCTGGATAGCAGCTTTATCGCCACTCTGGCCGTCATTATCACTGGACAATCCATTCCTATGTTCGCCCATGCTCCC
TGCCTTGGGCTTCCCACCTAGTTGTCGAATGGTGACATCCTCCGACAAGTCCAATGATTGGAATATAGAAATGGCATGTG
GAGCCAGATTGTCCGTTATAAATGTTGGGTCCGTATGGTTTACTTACATTCTTGCACAGCTCTTGGTATGTAACGAGGat
ggatgtgatggatggttgtCAGAGCTTGGAGGAGGCGCGCTGCGGAAGAGGGAGGGTTACCGAGATAGCCCCTAAAGACA
TCAAACAAGCCCGTTAAAGCACCAAACACGCCAGCATCGCATTTCTTCACGCAATAAAATCTACTCTTGCCACACATGTC
GGTTTCTATCCGGCCATATGAGTAAGTGTATCTGATAACAAATGCGATGAGGAATTTACAAAACCCGAGTATTATATGCT
ACAATAGTAATGATAACCAGTAGTTTATACATAGTCAGTAAACAATAGATAGAAGTTCACTGGCCCTTTTGAAGAGGGAC
ATCTACTAAAAGACCTCCCTACCTAGAAGCGCATCAACAATATCATACAGTATCGTCCCTACTACCAAAATGATCGAGAT
AACTAGACTAGCACCAGATATGAGTTTTGAATACCGCCTGAATCGTTCCGGCAAAGCTCGGAATGCTGCTGCTTTGGTTT
CTCCTCCTTCTCCGTCTTGATTCTGACCAAATGGCGGCGGCGAGTCCTCACCGTCGTCACTGTCGAAATCGAATCCCTCC
CTACCAGGGTGCGAAGGAGGACCAAAGCTCCCTAAAGTATTATTATTCGTATCCATCCCAATGTTGTTATGACTATGTGC
ACTCACGGGACCGGATTTCGACGACGCTACAGACCTACTATTGCGTCTCACTGATAACGCATCCATCGAGATATATGGCC
AACTCAACACTCCCTTTTCAAACTCAAAGGCTTCAGCTTCTAATGACGGTCGTCTTGGTAGTGGTGAATACGCCTGCGAA
TCAGACATGAAGGACGCGGCATATGGATTGCCTCTGACCGGTCCCGCTTTGATAGATGCAAACGATCTCGTATGTGATCG
TTGTGGCGGTGCTAATGAACTCGTGGTGAGCGCTGTGACCGCTGATTGCGGAGTGAGGATGTCCTCTGGTGCAACCTCCG
CAGAATGAGTCGATGGTATAGAGATAAATCCTGGTGATAGTTTCTGTAACGTAAGCCAATTGTTAGGGGTACTATAACTA
TAACTATGATGAAGACTGTTGTCTGACAAATCTACCTCTTGTGCCGTCAGTGCATCAGCTCTAGTCAAAACTAATCTTGG
CTTCTCACTAAAAGACCAAAATGAGGACGGTGATCTGAAGCTCTTTACACTACTAGCAAAATAAGAGTTACCGGATGCAT
CCGGTTTATCTATAAGGTGGTGCCTCTCCATTATCTCCTGATAAGCACTCGGCGTCTTGTGATCGTGATGGAGTCCTCCG
CGGCTGTTATCAATTGCAGGAGGAATTATTGCTGATGGCAAAGCGCTTGTCAGGGTAGGTATGGCGTTGTGAACGGTAGG
CGATGCGTCCGTCGCATCTATAACCGCCGGTCCGCCGTTTGAAATATCCTGTGGTACTGGATGCATGTAGGGTAGAGCTA
CAAAGTCAGTTCCTGTATTTTAACAGCGATTAGGTTCAGTATGTGAAGCGAAAAGCAATCCTTGTCAACTTGTCACTTTC
GAAAGCACAATCACTTACGTTGTATGTAGGCCGTGGTATAGGGCAGACAGATATAAATCAACAACGGGGCAATAAAGTTG
GCCACAGAGGTGAAGAATAGTGACGACCAATTACAAAAAGTGTTCAGGAAGCTACCAGTTTGGAAGGGTATAACCACTAA
AAATGGTACCAAGACGGCTAAAAGCAGAGCTGTCCAAGGACCCACAGCTCCTGACTGACGGAGATTATATCTAATGACTA
TACAATAAATGGGTATAGAAGTAATCAGTACCACGATCGGGAAAATGAAAGTGGTTAATCTCATCAAGATTGATGACTGT
GGATCTGAGGCTATAACCGATAGAATGTTTGAAGCATCATTCATCTTGACTGACATGCCGCCTATGATACCTAGTAATAT
ATACACACAGGTCGATGATCCTACAGACATCCATATCGTCCTAGGGACACTAACGTCAGCATGCTTTTCTCCAAGCCACG
ACGGCAAAGTAGTCACATAGGCAAAGTTCAGTACCTAGAGTATTGTGTTGATGAGCACCTATGCCGGCAAGACAGAACGA
GGAGCAACAAAAAGCAACAAGAGTGTACCATAGTGCCTGCTACATTTGAAAAGTTATTCCCAAACAATGGTACCAAACTT
GTATTCGGCCCTCGTACTAGAAAGGATATAATCCACACCAATACGATGAACTTGAGAACAATCATAGATATCAGTTGCAC
GATAATATTATCTGCTAGCCGCAGCATGGCTAATGGTATTATCATCCCTATCAGTATGAGGTAGCCACCTAGGAGAAGCA
GGATGGCACTGAGTATACTTTTACAAAATTGGTCAAAGAAGCACTTTTTTACTTGTGAAGAGCATGTACGTATTCTCGAA
TGGACTATTGGCCTGACTGTTTGTATTAACACAGTACCACCCTCCTGGTGAGCTTAAAGCTACTCCACAGCTCTGACCAG
CTAGAGTAACCAGAAATTGGTCTAGAGTCTGCGTTTTTCGTTACAAGGGGATTGAGTAAAACACACTTTGGACGGCCACC
AACAAATGAGGAGATGTACCTGTGCTGAAATGATGATTGACGAGATATTAAGTGACTGCATAGATAGATATAGCACCACT
TGCATGCAAAACTCCCAACGTCTACCAAAAAAGTGCCTGACTAGTGTTGACAGTTCTACATCTCGTTCCAAACGTTCGTT
GCGAGGAAAATTGGCTACAGCCTCAGCCAGGAAAAGCGATGTCAAGGATGTGATGATTGCTACTAGGATGAAGCATAGTG
TCGGCCTATGATTTGGGTCCCCGGTGAGCCAGGTTGCTTACGAATGGACGTACATCCCCAAGCCTTACACAACAAGACCC
GCTTGCTGATATAGCACAGTGACGAATACTAAGCCCGGCCCAGTTATAGAGGAGACCTGCATTGTCAAAGGATTAGTCTA
ATGATCAAGAGCTCAACCGCCTCCCCACGCCCTCCAGCGTAGCGACATACGTCGAGGGCACAACAGGCGATATACACATA
CTAGTAATGATACAGATCCCACTGAATTGATTTTCTTGCCGTCTCTTAGTTTAGGCAACTTCCATTTTCTCTTGGCAGCA
TTTTTCTGTGTACTGTTTGTGTGGGACATTATGGATGGTATGATCAAAGTGCCTGGCTTCAATGAGGTTGAATCTCCTCC
AGGCAGACTGTATATACTATTGTTGTTGCTTCCGTTCATAGCGATTTCGCTGAGCCGAGGCAGTGACGGTGTTTTGATGT
GAGAGCAGtgtgatgacgatggtgaGGATAgtggcgatgaagatgacggATAGTGAGAGGATCCTCGACAACTTTGATGG
ATACAGAGGTTCGATTTGCAGTAAATGGAGACTGTTCCCGAAAGTGAATCCTAAGAGTGCTCTAGTGTCATCTTTGCTAC
TCACAACGTCTTGAGAGCAACTGAATGTGGCAAGTCTCTCTAACCGTACCTGGTGCTGAATGGGTCAATATAGCCGCTAG
TGTACACCGGCGTCCACCTACAACAGGGCACGTGCCATCATGGTCTGGCCTGGCCCTCCTCTCTGTTGGAGTTGGAGCTA
GTAATGGTTCCGCCATGTTTAGCCGGCCATTacattatattattatacaAATATtgtatatattgtacatTTCATACAGA
GACACACAGAGAATCAGCATTAATCCAGccaaacatcattcactaatcattgcagctcaccacAAGCTCAAACAAAGGAA
GTTGGTTGCCATTTCAAAAATAAACCTCGCCAGCGATTCTATTGCTAGGCATAAAATTATAAGACAACTGTggtatggct
acaaatagactatagcctattcgcagccctaatgtttggatccagcgaaaactgtatcggataaaataaacaaactgtga
tctaactagtggcctgtccttctaatcaccaccggcctacccagtccagccgacatgctttcaatgattcgcagcatgtt
gcacgtgctgagttgatcacgattctagcagcgacggttccagcaggtgggttgattggggctcttgcgacggttccatg
cttgctcgacacagtttgggttggtgcaacctaaacaagttttagtcaataaattATAAATGCAAGCGATGATAAGTTAg
cgacgtacccagcaagccatgaactctctcgtaagctccttgcgcggGTTTCCAcggtcttgaggaagggcgtgatgtga
atggttccacggcaccatcacagtctggacagagtttcgacgttcggaactcgtcgattagatagcaggctatgcggttt
cgacggaagaacctgcgccatcccacggtcttggtcgAGGTTttatatatcttgccgtccgccccgcatcgctccagtct
cccattaccacggtgaactcgctaccgtacttttccttcatgcgccgcgaaagcctcccttccgatctctgggtgttgat
gagcGTCTTCCAACGGCACTTATTGTGTATGGGCATTTCGTAGAAGGTTTGACGTGGCCCCGAGACGGTGGTGgctgatc
tatatataagataccgacaataaccttgcaaatccatggtcttgtgtgtcggtatcctcgactcgatgacgtcgatgcCA
TGGCTGGACTTGAGGccttctctctgcttgcggtagtggcggcttcccgtttccatggcccgctggttcgacgtgtaCCG
AAGGTTGCTATTATTGTTTCGAtcctggcaatagaggatgccccgcttgttcggatcgatggcgactatatttggcgtgg
accgaagctccTGCAGGTGGTTATCTATATACAGTTGCTTGACCTCGGTTTGGAGGCCGGCTTTTGATTTACGCGTGGAG
CCACGGCGGTGAGCATTTGCATGCTTCAGATAGACGCTGACGTCAGttccgttggttgatatcatcctAGGGGACGATGT
TAGTGAGCCATGGTAGgcatgcatgcaccatgaaccattcaactcaccCGTCAAAGACCATACCCCCACGTGGTCGGAAa
gccttgccattcagccTGAAGACTCGTTCCCAACGCTCCGACGTGTCGGTAACGCTTTCGGCTGCAGCACGTGTGATTCG
TAATATGTGCTGATaaaggatggttgtgtcgatgcgtTGGTGCGACTGCGCCAGGGAGCTGCGGAGGGGAATGTCTTGAA
ATTGGGGGTAGCCATGGTACTCGTAGAGGCGTGACAGCCTGCAATACGCCGGGAAAAAAACCATTGCGTCAACGGTGACG
AGGTAAGCCACGGGTtccgcatcagcaccaaCGGCAACGGGCGGCAGAATGGTCAGGATATCTGTAAGCCACGATTAATC
AGTATTGGTTATTCATCGAATAAACCATCAGCAGTACTCACCATCCAGAAGCTCCTGCTGCAAGTCACTTAGGCTCGCAT
ATTCTTCTTCGGTTGGCACGTGTTCAGAAAGACACAAGCCCTTGATCCAACTTAGTCTAGCGAAGAACGCATTGCGAGCA
CCCGACCACTTGGGCAGGCGTTTCATGTTTCCTTTCTTGTCCATACGAAGGTTGATGTATTTCAAAAGCATCTAGGACAC
AATGGGAATGTTAATACGCTGTTGCGCATTGCGCCATACGGATGACTCACCTGCATGAAATGCTCTTGGACGTTAACCTT
CAAATttgtcatgatggatgtcGCTAAGTAATTGATCGGTTGTTGATCAGCATCCATATGGAGGGGCTCGAATCTGTGAT
TGCTTATTGATTAGTGAACAACCGATAAAGCATGTACAATGATCATGATATGTTACCTTGTCAATCTACAATAAGCCTTT
ACCACTGGTCCTAGCTCTTGCCTCAACGCAAGCTTGTCAGCGGCCCTTGGCCTCCATGAAGACCCCTTGTTGAGCAAGTA
GAGCAAGGCCTCCACGTGCTTCTCGGTGATGTTGGGAGGGCTGCAGCGGAGGACATATAGTTTCAATGCCGAATCGCTGT
GTTTAGTTTGCAGCATGCAATAAGACGGACAAGTCAGTTCTGGAAGAAGACGATGCACACACCAATGACTCGTGAAGCGT
CCGCTGGAGAGCGCGTTGCGAGCACCTTCCCCGGCACCTGCCCGGCAGTGGAGCTACGAGATGCGGGAAGTCAAGGAAAG
GGCTTATACGCTGCTGACAAGTGCAAAAGTGGTAGGTTCCTTGCTGCTCGTTGCCAAAAAGACAGAGAGGTCTGGGGGTC
ATAGCTTTGCATACTGCTCATCTGCTGTTGCCAGCTGTTCAATTTAGCATTCGACGTTTCTCTGGTTTTTTTTTACTGAT
TCAAAATTCCTCATAACACGGAAGGTATAATGCACcgtgttggtatccacccttcgcgtctgtctggtgttgtgtggcac
aactgatTGTGGCGACATACTGATTGTAacattaataatattactgcgtgAGAAAatctagtttccagtgcatctttctg
ttgttaacgatgctttaTTTCCTCTTACAAAATTATACATCTTacttacctagtttccagtgcatctttctgttgttaac
gatgcttggaaactaggtctatccaaaacacttatttatacataaataacacaaacacacttgagtcataatttcacact
gcgtattatggaatacaagcttgacaacatctcaacacaccgatagcaaatgaaaagcttcctgtcgcgtttggcgcgcT
CCCacttcatattcatcattgcaGCGCAGCAAATGACTGTCTTCCAGACAAGTCGCCCATTGCTGAACACGCCACCTTTG
CTAGAACATTGCAGCTCAGAACTAAAACCCCACTGGAATTACATTACCGTTCATCGGCCCTAGCTTCGTCTCTAAGAAAA
TTACGCCTCTAACAAATGTGAGTGCAGACGGTAAAGAAACCCTCTGCATTAGTTACATCgaaagtgttgagatatgagtg
tgcgcgatgcttgtgtaatgtgtggtgcgacTGATGTgaaagtgaatgttgagtgctgaGACATATGTCAGATACATTGA
TAGATgcaatagagaacaaacagaataagaaattaacaataTGCCGATCAGTTTCTCTTGATTTAACCGAAGTACCGAAA
TTTCTCTTTGCGTGCCTTGGCGGCATCACTAACAATGCTTCTTTCTAATCGGTTCGTCTGGCGGATAATGTCATTGTATG
CCCTTGGGCCCCTACAGTCAGTGTACTAGATAATTGCATGGTCATGTATAAGAATGTCACTTGGCACTTTGCatgtattc
attgtatgCAAATTATTCAATCTCATCTCACAATCGTAATTCCAACTGCTGCAAATTCACTCGTGAAGACGGTTCAACAT
GCACAGTGTACCCGGTTTGTTTATTGATTATTGTATCTCACAATGCAACGTCATTCGCGTTCACTTCTACCGATCACACT
GCCATCACACCACAACAGACCAATACACTTAGATCATGGATCTAAATGGACTCACGTAGAACCGCTCAACGACAACTCTA
TTCCGCCAGTTTCAGCTATCTGTACAATCCCTTAAAAGATTTAACTAGCTGGTACAGATTTCGGCTTGACATCAGCATCC
AATATCGTGCGAATATATACAGAATCTGGCGGAGAACTACACGTTGATAGCGTGGTGTAAGTACATGACAGACATAGACG
CCGGAGCGATACGATCATGAATTACGATCGTCACGCCACCAAAATCCTTGACAAAAATACAAACTGACGAATGCGCTTAC
TCTTTCTCGCCATCTTCAAACGTATAACTTGATGCAACTGCCAACAAAGTACCGGTGGAATTGAAGGCTAGCGATGCAAT
TGAGGCCGGATACTTTTGAAACTGCTTTAGCTTCTTCTTGTTGAATCCATCCCATGTGCTGACAAATCCGTCTGCGCCGC
CTGTTGCAAATGTACCATATCTAGCGGGACGGGTATGAGGTACGCTCTGATGGGCGTTCCGATCCACAGCTTCCCGACTC
TTACATGGGATGATACGCCAGTGCATTAACAGGATACACAGTCTCAAAACCCTCGCTGGTACTCCTGTGACACTTGAAAG
CATATTTTTTACTCTGCACTTTCTCATCAGGATCAAAAAATTCGACGGCAACTCGCCCCTCAATACTGCCACTCGCAAAG
CCTTCTCCATTGGGCATACATTTAGCAATCCTGGTCATGAACTTCAATGAGGACTCTCGCTGCTGCAATACTTCAGACAT
GTTGCGGACATCATAAATATGAATTTGCCGTTGTGACATGCAAACTACAATCTTGTTGGATGCAGTTGACAGTGCGAGGA
CTTTCGAGGGCAGTTCGGTGGTAGTTGCAGCGGAGGTTGATCGTGGATCCCATGTTCTCACAGTCTTGTCCCAACTTCCT
GTAATCACCTTGTCTACATTGGTGGCTGTGAGTCATGACCACTCCTCCTGCCATCACTAGCTAGGCAGTCATGCATTCAC
CAAGCGGAGAACTTGGGATGGCAAAGTGTTGAATCTAATACAAGCCAAGCACTTACTATTCATATGGTTATAATCAACAA
CGCGTATAGCATCGTCATGTTTGCCCAACACTGTTTCCTTCATGACATTCAAATCATACCTAAGATGCATCTCCAAATCA
GCACCGCTACCCTCCAAACAATCAGTCGTCGTTTGTCAACCTACATTTTCAACCGCCTGTCCAGCCCACCACTATAAACA
TGATCGTCATCACTACCAAAGGATGTCGACAGAACCGGAGCCTGATGATCATATTTGGCTCTGAGTATGTTATTCTTGAC
GTCATATACTCTTACGGACTAGACGGTTCCAAATGTCAGGGCGAGTGCGAGTAACGATCTCCCACTTGCAATTCAACTGG
CCCATACCTTATCCCAGCCAGAAACACACAGTATTTGAGGATCTTTGGGTGCAAATGAAACGCATGATATTCCGTCAGAC
GGCGGATCACTTAGTTCATAATCCGGTTGCTATTGAGGGGAATAAATCAACTGGTGAGCGCCAAGATCGGAATGCCTAAT
ATATATAAGCTTCGCATCATAGTTGGATAGGGGTGGCTTTTGGATGACAATCACGCTGTTTCTATGTTGGATGACGGTGA
ACgttgatggtgttgtcgAAACACCATGGTAGAATTCGGCAGTGGATGATCAGATGCAGTGATAATGACGCTTAGTGATT
TTTCGATTtgtgttgctgatgctgctggcaTGCCGACAACTCGGTAAATACACGCCGTTCCATCGATGAATTCTGAATCA
CCTGATCTGTAGGGCCATGGAGATCTCGCTTTCGTTACCGACCCCTTTGCAATCTTTGATGACGACTTGGATCATAAAGT
TGATTGATCAGTGGTATCAATGAATTGCGCAGAATGATGACCCATTCCAACTTgcaatgatgatgcaaaGGGTGTCCCTC
TTGCAGATTGATTCATACTTACCATTGTAGTCTGCAGTATTGTTGGAAATAATGTTTAGAATCACTGGCTGTACTCTGGT
CAAGATTCTGGCAAAAAACCAATCCCGAGGCTCCAATTCTCTGCACAGACGAATACGATCAGTGTTGCAGAAACCGCGGA
GCCCTGCAGCTGGCGGGACTCGTATAGAAAATGTTTCATGTTCAAACTCAAACCTACAGTGTCATACTGGATTGAACATA
AGTGACAATAAAACTCAATCTAAATATAATAGGTAAAGTAAGGCTATGATCTCCCCATGTCAATTTGTTGCTGAGCTCTG
TTCGTCTCAGTAAAATAAGTATTATTAAAAtacatcttccacaattcGCCCCAACCTATTTACTAGCATAGCTACAACAC
TAACTTATGGGTGCAtgagatggtgttgttgcttATGCCTTCCTTTTCAAATTGTTGGCCATCCTATTTTGAACCATGTG
TCAGTTGCCAAGTCAGCAGCCACACAACACCGAAATCATACCAATCCAGACCCTCGTAAAGACCATCACCAGAAGTGGCA
CAGGTAGCTTGAATGTACCAATGTCGTTGTCGTAGTGAGTGTAGGCCCAACTTGTCTGTGATTTCAGCGGCGTTCATAGC
ATTTGGTAGATCTTGCTTGTTGGCAAATACCAATAAAAGGGCATCACGTAGTTCGTCTTCGTTCAACATTCTTTGTAATT
CATCTCGTGCTTCGCCGATACGATCTCTGTCATTCGAGTCTACGACGAAAATGATGCCTGTAATAATATATGCGGGTTAG
AGCTGATTCTATTAGAGTCGGCATGTGCCATGACGGTATGTACCTTGAGTGTTTTGGAAGTCTATATTGCAAGAGAATGT
CAGCATCTCTGTTTCTGACACCAACCGTTCCATATGTCATCGCACTTACAATGTCTCCATAGTGGACGAATCTTATCTTG
TCCACCGACATCCCATACGGTAAAGCTAATGTTTTTGTACTCGACAGTTTCGACGTTGAATCCTAGTAGTAGTTTGGAGT
TAAGACAGTAATTGCCATCCATCGCGATGGTATTATATTGAGGTGACTTTCATTGGCGGCCCATAATGACCGCGTCCCCA
ATTTGACGGTCCATTGGCACTTCCAACTCCGGACTCTTCAGATACTCGGAATGACTTTTATGATAAATGCTCCATTGATT
CATCTCCAAGATGGTTAGTCCACGTCTAAATCCAGCTCCTCTCTGTAAGATCGCGTTCATCAAGCATGACATTTACCAAT
GGTTGGAATGGTTGTCACTATTTCGCCCAATTTGAGCTTGTACAGTATCGTCGTTTTACCGGCAGCATCGAGGCCGACCA
TTAGAATTCGCATCTCCTTCTTGCCCCATAGCCCCGCCAATAACTTTGAAATGGATAGACCCATTGTTGCCagtgaaggt
ggtgggatTGGATTATAGTAACTATATGAGTAGATTCGGAGTCGAATGAGTTAGCAATGAGCTGACGAGGAGATAATCAA
CTAATAATATGTCTTCCTTGTAGTTACTTGCTTTCTAATGTGCAGATTTGTTGTTGTGTGAAAAACCACTAGCGGTGAGG
TCACTGAATTGAATTGAACTGAATCCACGGCGAGCGACCACACCCACTGCCAATGGACAAAGTCCGGCCGATGATCCCTC
CGCATGAACACGTGTTTTGCCAACATGGAGCGTGCGTGAACCGATGGTAACCAACATATGCAACCCAGGTATGCAAAAGA
TGAACCGCATCCTACTTCTATTCAATTAGTTATAACTGCTCAACGCATGTTCGCATGTACACTAAACTAAAACGTCCAAG
CTGACGCATTTCGCCAAGTTTGTGTTCAAGAGTACGAAACAATCTAAAACTCAAAAGCGAATCAAAAGTCCGATCCCACT
TGGCTCATGTCCATTACGGCCAGAATGCAATATAAATATGCCACAGGTTTATCGTGATGGCCATTTACGTATTGAAATAT
CAAACACGGCCAGACACATTAGCCACTACCACCACGTTCACTGCCACTGACACCTCCCATCAGCGTCAAAAATGCTTCTT
GCGGTAGAGAAATACCACCAGCGACCGTCTTCATTCGCGCTTTACCACGTCGTTGCTTCTCCAGTAGTTTCATTTTTCTT
GTTACATCACCACCATACTATATGAAATTGAAAGGTTATGATGGTTGCATGAGCACTTATCAGCGCAAAATCGTAAGCTG
TGTAATGGAGTTGCTTGAGACGATAGCAATCATGAACCCTTGAACTTACACATTTCGCCAACACGTCCTTCCGTACAGCG
GCAATACTATGGAGGCGAGAAAGAGCTGATCACCCTCCTGGTCGCGAACCCAAAAATCATCACGTCAGAATGAGAGACAA
CATACCTCTCCCGAGCAATAACACGGCCAGCAACTGCTGCTTGAATGACAACTTCAAACAACTCTCTACGCTTGTGAAAA
GCGCTGTAAGCTCCCACGGCATTACTTGGAATCATCCTATGCATCGACAGCACGCACTTGCTCATGACAGTCTTCATCTT
TTTGACCCATTCTTTAGCAACTCGTTGAGATTCAGATCGATGCACAATGAATGCCAATGCATCAATCGGCTTTCCATTCA
ATAGTAGATCGACCTATGTGAATATGTTGTTTGTACCGCAGCCGAATAAAGGACCAAAACTCCAAGTGGATACCTTGACA
AGGTCGGACGATTGCCAGCCACATTCCTCATAGTCGAATGACGCATATCCTGAGGATCGCGATTTCAGCTGATCATAAAA
TCCGGTTAGAATTTCCGCCATGGGAAGACGATATTTCATCATTATTCTTGGTGACGGATGTGAGCGAGAAAGCCTCCGGG
GAAAAACAAACATTCACGCTTGACCACACACCTCGTTTCGTCAATATATGAGTAATCAACTTGTTCACCACGATGAGCCT
ATCAAGACAGGACACTACGGTGATACGGTGTGACACACGCATTTTTTGTACAAGTGCACTTACACCACAAAGCTCCATCA
TCTTCCCCATGTATTCCTGCGGAAATACCAAAGTTCCCAGTACCATTGGCTCACAGATCTCTTCAACATGATGTAGGACA
GACGGATCTGGCCATTCCGACGGATTGTGAATCATTTTCTCACTCTTGTTTTCAAAAATGAGCTTATATGGTACAGTCGG
AGCTGTGTTGATAACAGCAGCATCATACTCTTCCTCCAGTCTTTGCCGAAACACTATTTATTTTGGCTTACAAGGTCAAC
CTTGATTGCTTAGAATAAAATGGGATCCAGCATTCAAATCGTGTCAACGATAGCTTCTCCCATCACTAATGTACAACTGT
CGCCTACCATCCATATGCAGTGTGCCTAGAAAGCCCAGTCGAAATCCTTGTCCCAAAGCCCCCGAGGTTTCCCTCTCAAC
GGCAACACTGGCGTCATTCAACGTCAACCTTTCCAAAGCATCTTGTAACTTGTTATATTCGTTAGCATCAACGGGAAATA
ATCCAGCATAAACCATAGATCTAGCTGGCCTGAACCCCGGAAAAGCAACAACGCCATCCAGCGGAATACTTGCTGCACAA
AATGTATCACCAACTCGAGCGTCTTTGGCCGATTTGATTCCGAGAATCAAGTATCCTACTTGCCCCGCATGAAGAGATTC
TGTAGGTGTCTGATCAGGATGCATGATACCCAAGTCGGAAACGTCGTAGACTGTGTTATGGGCTAGGGAGCGAATTTTCG
CACCTCTCTTCACAAATCCTTCAAAGATGGCTATTAGACAGACTACTCCTACATATGTATCATACCATGTATCAAAAAGG
AGACATCGAAAAGGGCGATCTATAACTGCACTTGGAGGTGGTATTTCGGTGATGACTCGCTGCAATAATGCATCAACCCC
GTGGCCCGTTTTGGCAGATATCAGTGAGACATGTGACGTATCAACGTCAAATGCTTGCGCCAATTGAGTATTACAACGAG
GAAGGTCAGCAGTTGGCAAATCCACCTTGTTCAAGACGGGGAGAATGTGTAAATCATTAGAGAAAGCCAGAAAGTAATTT
GCCACCGTCTGTGCCTGTATTCCCTGTGTTGCATCTACTAGTAGTAAGGCACCCTGGCAGGCAGCCAAGGATCGAGACAC
CTCATAACTAAAGTCAACATGTCCAGGCGTGTCGATAAGATTGAGCAAGTACTCGTGATTATTGTAGTGATAAAACATGG
AGGCACTTTGTGCTTTGATGGTTATGCCCCGCTCCCGCTCTACTTTCAGCTTGTCGAGGACCTGGGCGTTGGATCTGTTT
GGTGCTATGGTGTTGGTTATTTCTAGCATTCGATCAGCGAGAGTGGATTTGCCATGATCTATATGTGAGATGATACTAAA
GTTCCGTATTCGATCAGGCGGGTATATTGACATCTGGATGTGACGTGTGGTGTTAGTAAAAGGTTGACCCATTGCTTCAC
TGTAGGACGACGGCACCGAGTATGTTCTGACCCCATTTGATTGCGTGGCCTAGGGTTATAAGCAAGAAGACAGGTTGGTG
GGCGATCAAAGGTGGACCAAGACTCACAATAGCCAATGTTGCAACATCCTACCACAGAACTCCTTGCCACGACACAAGGC
AACACATGCATATGGTCTCGCCATAAACAAAGACCCGACTGAGCCAGCTTCTTGATGCATCTTGAACAAACAAACTGCAT
TCTTCTGCTCATTCGATTCCAACATACAATCCCAGAGAATGTCCAGCGCGATGGATCCGCACAGTGGAGTGGAGTAAGGT
AGAGTAGAGAAGCTGCACCAGGTCAACCAAAGTCCGTCGATGCCGTACTGTCTTCCAAGGGTGCCAACTCAATGTCGGAC
TGCAGGTTCCACAGCATTGGCACGACACAGCTCCTTACCGCACCAAGTAATCGATTACAGTAATGCAAACTCTACAGATT
CAAGATGCGTGATGACTGCTAGTTTCGAGGCTAATTATAATCAATGATGTGGAGATGTCACCAACCTCGAACCACGCGAA
GGTTATTTCATCTTTGATGGAGAACAGTGGGACGTTTTTCATATTTACCATCTATGCAAGTGCATTGACAAAAGGATACT
ATGTAGCTACTACTCGCTCACTGACTCTATACatgaccatctgcatcattaacGCCTTTGGCTAAGAACCCTATTAATAA
ACACGTGTATGAGGAGAACGCCAAGCTGTATAGTGTTGGAGGTCGCGAGAGAGGGCGTCGACACGAATCGCGTCATCCAA
TTCCTCCTTGATGAATTTCCATCATTATTGATATATATTTAGAAACATATGTGGCTGGGATACCTGGGTTATGATTgagt
accatcatcatcggagTTGTTGTGAACccgtgtacatccatacctcagacacagataacatcttggtaactcacccgttc
tatttcgcatgtttggatatcttccgtttccttgtgtatacacatgaatagtgttgaatcgaccctttcaagacaacaca
ataaagttcagtcataacaggAGTTTTTTCCTCAACTTGCAAAACTCTGACTATAGGACTGAACGatagatgggcgacac
ttctggcacacctcgcacacctgacgtggctgaaacactgtttgattgggtataaaaaggattgtatcccaaacctttct
tcaatacattctttgctgggcaCGTCGCTAACTTATCATCGCTTGCATTTATaatttattgactaaaacttgtttaggtt
gcaccaacccaaactgtgtcgagcaagcatggaaccgtcgcaagagccccaatcaacccacctgctggaaccgtcgctgc
tagaatcgtgatcaactcagcacgtgcaacatgctgcgaatcattgaaagcatgtcggctggactgggtaggccggtggt
gattagaaggacaggccactagttagatcatagtttgtttattttatccgatacagttttcgctggatcgaaacattagg
gctgggaataggcaatagtctatttgtagtcctaaGAGATGAAAACAAAGACAAAGAACTCTTGGagccaaaaaaaagaa
acgcTCAGCGCCCATGTTCAAATTAAGCAGCACATGTTTTTCCACCAGACCACGCTGCCTGGCAACCTGCACCACAGTAT
GCGGCACCGGTACCACAGAATCCTAATAATGACATCAAGTGAGCCCAAAGACCCGACACACGCTTATTTCCGGCGCCAGC
ATTCTGCAACCTACCGTATTGGGAGCAGCACTGGCCCTGTGGACATACGTAATtgccagcaccaccacaagAACCGTCTG
GCGACAAACTACAGGCAGCTGAAGCGGGATTTGGAGGGCAACCCGTAGTAGCTGGCTGAGTCGGTCCACCACTAGTCACC
ACACCGTTACATCCACCTGGTTTGGTACAGGAGTTGAAAAGCGTGGTAACTTGTCTGTTCTTGTACCAGTTGACGTCTCC
CAAGCACTACAAATAACAGTTTTCAGATTCACTCCTTTTGCATCTCACAGGCTGCTGCATGTTGCTTACTTGGGGGACAG
TCATCATCTGGTTGTTGATACCACCCGCAGCGATAATTCTTCTCAAAGCTTCGACCGAGGTACCGGACGTGAAAGTACTG
ATGGTGTGCTAAACGAATGTAAAACGCTGAGCGGGTGAACGAGATATTGCTTCAATTCAATTCAGCATGTCCGTACTTGT
AAGGAGATGAATGATCGGGGATCGCTAATTTTGGTCACCCTCTTTCAGCATAATTTCGTCTGGTCATTCCACAAGTGGAA
AGTACATACTTGAACCAAGAAGTGATCTTTGCCATGACTTGAGCATACCCCGCATTATTTGCAGTAACATCAGCGTCGTT
CGAGTCATAAAAACTGTCCCACATGACGGCTCTATAGTTTGCGGGTTATGTCTTGTTTCGCCTGACGGCGTCAACTCAAC
GAAAAGTCATACCGGAAGCCTAAAGCAGAGGAAATCGCACGGACGCGGTCATCAATGTCTCCATATGGTGGTCGGAAGTA
TCGCATACTGATACCAGCTAAAAATTTCCAGCACCTTTGGATTAGCGATGGCTTAACATGATCGGGCTATCAAGGTAGAA
TGCCTACTTAGTTTATATACGATGGCCTGAGTGTACAACATCTCGGCAACAATTTGAGCATTGGTCAAAGAAGTCAATGG
GTGGTGGGACCACCTATATATCACAAACGCGTCAGCAGCCTTTCGAATACTCCACAGCTCTTCTCACAGACTTGCGTGTG
ATGAGCAAGATGATGGCCAGCGTTAGCCAATGCGGTTACAGCTTCCGGATATTGGGTCGATTGACTTCCAGTTAAAAAGA
AAGTAGCCTTGAGATTCAGCTGAGCCAAGAATGTCATTATAGAGTAAGTATCGTTTACGTTTTGGTTGTTGACCAAATTT
ACGGAAGGGGCGTCGTCGCTGTTTTGGTTTTGTTTAGAAACAAGATGTGGAAATTGCATGTTGGGGTTGGATGGCCGCCC
AGCGAGACTTACTAGGTTAGCCCCCACAAGTTCTGACCATTACAGTAAACAATGTCGGTGTCGCCCCTGTGATTGAACAA
GGATTAGAAAAAACAGTTCACGCAAACGAAACAGGGCCGAAAAGCTCACCAAGCGCCTGCAGTATTACGAACGCAACCAC
TGTCTGGCCAGTAACACGTTGTCGCTGGGTTTCCTTTGTACGAGACCTCAGAAAACTATTAGTGTGACTTGTCAACAGCG
TCGTCTCTAGTCGCACTAGTCCAGTTCACATGGAAAACTTACTTGTATGTAGGTAGAGACGGGAATGTTCAACAAGGAGG
CAGGAACCACAGAGTTGACGTATGAAAGAGCGGATGTGACCATTGGATCGGTCAAAAAGCGGCCAGTAATCATTAATGCT
TCATCCACATCTGGATAAGCCTATTAAGCACATATGAATGTCAAATGAATGCTGAAAAGTAGTGACATCAGACAGATCTA
TCGAGATCAGTAACAACGAGAGCCCCAAATAGCGAATTGAAGCAACAACCAAACAGAAGAAAGCACAACACCTACAGCGG
GTTGTACTGGGATGATAGGTGGCGCACCAGGTGGAGGGTTCGGGAGTGAAGCACCAGCAGTTGGTGACGCAACTACCTTT
CCTGGTGACGCAACTATCTTTCCTGGTGCAGCAACCACTACGGGTGGAAGCCCCGGTGACGCAAGTACTTTTACTGGTGC
TTTAGGGGAAGGCGCTGGATTTTTTGCTTTTGTACTGGCACCGCGAGGATATCGTAGTCGACCTTGCTCAATAGCGCCAT
AATTGTAAAAGAGTACACCAACGATGGCGACGAAAAGGGCAATCCACATTCCTTTGCTGACTGCCATGATTGGATTCTCG
TTAATTGATCGTGGGAAGTGCTAATTGACCTGATTGTTACTTCTATGACATATATTGGAGTCTGAAGAAGGGAACGAGCC
CCTGTTGAACGATTCGCATGGTTACTGATCGGGGTGTTTCGAGGGGGAGCGCAGTGGCGCCTTGCTGAAAAATGGTAGCC
AAGGATTCCACACTGGGGGAAGGAGGGTTAGGACAGTTCACTGGATCCCATATTGATGTTCACATCTATGAAGAGACGGT
GGGTGTATCGTCGTATGAGCATTTGTGCGTATCTTTAAGGACATTAAGTACATATACATACGTTCCATGCGACCGGTCAc
tcgatgcgatgcgatgcacATAGATGCGCAACAGCAAACCCCTTCCATCCAGCCATGTTGCCGATATTAAGACCACTGAC
GCAAGCATTGTCGCGCATCTCAGGCGGGCtcatgccatcatcatcatccccgTCAGCGGTATTTGCTTCCGTACAGTGCC
TCGCGCAACGGCCAAATGTCGTCCCAGCGCGGAGCATGGGCAAATATCCCAAATACGATGGGCAGCAGCTACCTGGATAC
ATCCTGCCTAGAACCAGAAGAAAGGGCGCTTGGTACGGCCACAAGCTCAAGGTATGTCGTGCTTGCATTGCTGCACATTG
CTGGAAATTGGCGTGGTGCGTCACGGCGACCATCCCAACATGATGTCGAACAGCCGACGCCAATATGATCTGATACCGAC
CTAGATGAAATGGTACAGACTGCGTTTCGGCAAAACAGGCCAAAGAGGCAGACGACCTGGATACGGTAAACATCTTCACA
TACTCAGCAAATGCAACATATGAAGCACCATGTACCTCTATCCTATCAACGCCTCATTGTCGTATAAGTAGGTATACATT
ACATACAAGGCAATACATATCAAGACAGCCTCAATCCACTCAAAAATATATGTAACAGTACTATGTCGCTCTTATAGAGG
GCGCACCAGTCAATTGTGTCAACAACGGCTGCACACCATTGGCAATCCTGCGCAACTTGCTTTCCAGCCTGGTTCTTTTA
TCCCTCTCACTCGTAACTTCCTCTTTGGCCTTCCTGGCTTCATCCCTCGACCGAACTACTTCGTCTCCACGTACAGCCAA
CTCTCTCGCCAATTCAGCCATGCGAGTGCCATGCAATTCCGCTTCTTTGCCCAACTCGCCCATCCTGTTCTGCGCCCTTT
CTAATGAATGAGCTGCTGATGCGTACTGTTGATGCAGTCGTGCGAATTTTGGATGGAAGGGTCGAGGATGTGGTGATACT
ATATTAAGACCATTAGGTGATCCTGGTGCTCTTGTTGTTTCGACTAGAATAGATGGATCAGTGACGGAACATAATCCTAT
GATTGCCTGATACTGTCGCTCATAATCTTGTAGGGCTGTGATAAGTTCCACTTGATTGGTCTCTAGTTCCTTGGCTTCTT
TCTCCAAACGACCAAACAGTTTTTGTTTATCTCGCGAGCGTTTTAGTTGGTCTCGTAAACAGGAATTTTCCTCTTTCAAG
ATTCGTGCTTGCTCCATATGTTCTGATGATCGAGGTATTTTGTCATTGTATGGGTCAAACGCCGAAAAAGATAAAGCGTG
TGAGCAAACGTCACGTACCTTCAATCACTTGATTTAGTTGATCCAATTTGGCCAGCGTCTCCTCATTCTCCCGTAACAGC
GCATTCATCTCAGCTGTACTTGGCCCACTAGCTCTTACACccgcaccaccacctccgcTCATTCTGAGTCTACCCACTTC
ATCCTTCAGGGTTCTGATGAGCTCGGCAGCCTTTTTATTCTTCAACCTCTCATCCTCAACTCTGCTCTCAGCATCATCTC
TTGCTCTCTTGACAGCCAAAACCGCTTCAGATTCAACACCACCATTCGAGGCTTCAGCCAACACCAATGCTTGTTTCAAT
CTAGTATTATCAGCCTTGTATTCTTCAATTTCTTGTTTCAGTTTGGTGATTTTGGATTGTTTGATTGCATCATCATATAA
ATTCAAGAGGTCAgagtcatcatcttcttcttctctcGCGATTATACGCTGGAGTTTCGCAATCTCGGATTTGGCTCTTT
CTAATTCGGCGGATAACCTTGCTACGTGCATTCTCCTTTCATCTTCTATAGCACGGAGTGTGAGGTCCGTCTCTTGCTGA
AGAATAGAGGACTCGGCCTTGATTCGTCTAATTCGATCCCCTATATTTTTGCCTTCTTCTATTAACGATACAGAGGCTGT
TATAGCTGTCGAGATTGCTGATACTATATCCGATAACACTATAACTGGTGCTTGTGGCGATGGTGTTGAAGTTGCCAACC
TGCGTACTGTAGCCAAAGGAGTCAGTAGGGCAAGTACCGGGATAGACGGATCGGATAGTGGGAAAGATGGATCAGCGGAT
GGCATGTTAGCAGTTATGGACTTGATTCTTGTCATTTCTGTGTCTACAGCTGTAAGTAATACTGAATAATCACCCTTACT
GCCTTGACTACCGTCACGACCGATACCCATGGCATTATTGACTATTTTGTTTGTCAACTCTCTTTCAATATCCACAAGCC
TCCTATTCTCCTTTCTCAGTATTTCATTTTGCTCCGTCATGGCAGCCATTTCTTTCGCCTGTCTTGAACACTTGATTGAC
AAGTCATGATACGAGTGTTGAAGCATATCATACGCGTTTGCTTCTATCACGGCATTGGTTTGAATGACGTTTGCGGATAC
CTCTTGAGCTTGTCTGGCTGCGGACGCAGTTGATGCTACCGATTGTGCCAGCTGATCTCGTAATGCGCTACAATCCGACT
CCAGTTGTGCGACTCGTGCTTTCAGGAAGCCGTCAGAGCGGTTTTCGGCGTCTATTTTACCCGCGACAGTCGCAATTCTA
GTGGATGTTGCGCTGGGGTTGGGCTTTGGTATGTGGATGTTACGAGCTTTAGCACGCCGCGATTCGCCTTCTAGCGCTTT
TACTCGGTTGACCAAATCCGACACTATGCCTCCCGACGGCCTGACGTCGTCACCTACAAATCGCTTCGGGTGCTCCTCAC
ATTGTAGCCTCAACTGTCTGCTTTCCCTTGCCAAGAAATTCAGTTGTCGTTTCGCCATCTCAAGGTCTTGGTCCAACGGC
GCCACGTTATGACGAGAAGGGGAGATGGGCGTAGATAACGGTAGTATAGGTTCTGGAGGATCTCTCTTGGGTGACGTACC
GAATATGGCCGACAGGTTTGACCGTGCCGGTGATGTTGGCCGTGATGCTTGGGCCTGATGAGTGATGATAGATCGCTGCT
GGTCGCGATCACCATTGTTGTTCTTGCCCAATATTTGAGTAGACACTGGTATCAATAAAGGCACAGGGAGTTCAGGTGTT
CCAATCTTGATGTCCATGTTCCGGGTATCCGTACTGACGAGCTGATCATCGGGCTCGTTCAGATTGCCTTGAATCTCGCG
TAAACTAGCACTAATCACTTCGGCGGTTTGGACCAACTCATGGGCTTTCTCCGCAAGATGTTGACGAGATGTATGTGGTT
TTGTTGAGGACGCCATAGCTGGGGCATGTTTTCTACTTGCGTTATGGTCACCCGACGCCTCCCTGACTGGATTTTGGTAG
CTGCAGCCGGGGAAATTGGATGATTTCTCGACTGATGCACTGGTTGCTGGTTTCGTTGATGTCAGCGGCCGGGTTGCTGT
CGACCTTGATGCGGCGCCCGACTTGAGCAGATCCGTCGCAGCCGATATACCCGGAGCCGAGGGCTTGGTTTCCCTCATTC
CACGATTGGAGCTGCCGCGAGCAAATGGCAAGCGTTTGCGTTCGTGCGCGTCGCTTCCGGCCCAATATGCTCAATACGCA
TAACGCCTAGGACGACCATACTAGCAGTCCATGTCGCTCGCGTTATCTTCATACGAGCAATCCATGCGAGCATCGTTCCA
ATACTAGGACCCGTCCCGCGTACATATACACTATGTGGGCTTTTGACCACTAGCAATTACAAACCTTAATATCCTCCTCT
CATGAATAAAGTCAAGAAGCTCAGAGACTCCAGTGTAACGCCTCCATCTCCTGTTGTCGTTCACAACATCTTTCATACTT
TGTCGGTGCCGTTTGATAAACCTAGACAACCCAGGGAAGACACGACTGGATATGTCCTGAATCTCTACATGGAGGTATCC
AGAATGCTCCCAATGCTTCCTGTATGTTTCCAAGGAAGCTAGGTTTTCTGAAGGCACGCCCGCCAAGAGACAAAATGCAG
AAACAATTATCCTGGTCCATATACCTCCCTTGGACGCCCCATCTCCTAAAATGACATCCCCGACCGCCAACCGGCCACCT
TTTTTCAGCTGCCTGTATGTAACCTTCAACCACCCCTCCCGATTTCGAAAATGGTATGCTGAATCTAGCGCTAGTGCGAC
ATCATACATGCATGGCTCAATCACTACGGCGCGGTTGGATGCATCCTTCCATGACAAAGGATCTGCTGCATCGCCCGTCA
CAAACCGAATTGCTGTGATATGTCCGAATCGCGCCTTGGCGATTTGGGAATGAACGCTTTCGAGAGTTACACCTGTTATG
GAGAGTTGTGGGTAAAGGGATGAAATATATGCATCCTGGTCTCCACAACCATATCCGAAATCTATTTCGTGCGTAAAAGT
CCAAGAGTCGGAGACTACATCGATGGCCTGTCAGTCCAACATACCAATTAGAGTACTAGCTTCTTTCAAATTCAAGGATT
CGATAACATGTTCCAAGAGATCTAAGCTTCGCAACTCGTCTGTCCGAAACCGAGATTAGTTCGCTGCAGCTGACAGTGAC
GTACGTTGACAGGCCCGTTCAAAAGTAGCATTCTCATCCTCCCAATATCCCATATTCAGCCATAGAGTCTCGGACTTTGC
ATTTAATAGTGCATGATCTAGTCCGTAAGATAATATGGGACCAGCTCCACAGACCATCGAGACAAGCACCTTGATGATGT
CGAAAGCAAAAGAATCTGATATGACAGCGGCAAAGAGGACTCCAAGCATAAAGGCTAGAATATGTGACAGCTCCTTGTCA
TAGTACACCATAACAGTAAGGATTGCAATGGTTGTCGAAACAATGAGAGTTGACGAGATGTgttgatttgacattgtgca
CCAGAAGGACAGTAGACTGTGCTAATAGATTGTTCGACGCTGATTAAATGGTTTTCGGTATACCATTGTTGAAATTTGCC
CTCCTGCTAGGTCCGTTTTGGATCCTGGACCACTGTTATTCCAAATGGAAAAGGAAAATATTACTTCTTACTCTGCGACG
TGCCAGTATTTACATTGCTATGCCATTATTTTGTGTCATCAATATTAtatattattatatataatatatatgaATAGGAA
CGTCCGTCTCTGCAGTATATCCGTCATCCTCTTCAGACCCTATGCAGTTACCGGCATTACTTCTTGTCTGCATCATCTCC
GCTATTCTTGTTGTTTGACACCGCCATTTTTCTTCTTTTACATTTCCTGCACCTGCAAGCGCCAGTCTCTGGATCCGATG
ACTCGGACACAAAAAGATTATCCGAGTCGGAcgaggaagacgaggaagagctactactgctacttgAAGGCTTGAGAATC
GGAATGAACTTCAAATATTCCACTCGCCCAACCAATTCTCGAAAAAATAGAGGACCTTTCACCATTAACGCACTTGGTAC
AGCAAACGGTAGAGTTTCGCGATTGGTGTTCGACTCGGCTAGCAGTGACATTCGTTTGAGTAATCGCGCGGCTAACCGTG
GTCGTGAATGACGTGTTTTgagccaaacagcatcaaaccCAGTTGGAGTCACAAAGTTCTGAGTCACTGCCACGGTGAAA
TCTAGATTCATTACGACGTGAAACCAGCCACCAGGTACGAAAACGGTTTCGCCTGGTTTCTGGAGAATTTCAACCATGCC
GTTGACTTCGGCTGGCGTTTGACCTTTAGAGTTTAACCTCTCTTTTGCAGTCAAGGTCGGGAAGACCTATGTATACATTT
TCGATCAACATACCGACTCTAGGTAGCAGGCCTTTGGCATAAGTTATCTACCCACTCACTCGGGCAAACCAGGTGGAGGC
TTCATGATCTGGCAATCCTCTAGGACTCACAGTTCGCTTGTCCGCCCCTGGTGGGAATAAGGCCCATCGTTTATGGCCAA
CCAAGAGAGCGTTCCACGCACTAGTCCCCACTACATTGAAAGTAAGGTACGTCTATTTGAGTTATATCACCTGGCTGGAT
GTAAATGTGGGAACTTATCTCACATGGATCAACATGAATCCCACTCCCAGATCTAGCTGGCCCAGCCACAAACCACCGAT
GTGGCGGCCTCCTACGACCGGCAAGAGAGAAAAGGTCTTGTTGAAAGTATTTCGGTATCTGATATTCAGAAAACATTATC
GACGGGATAGTGGATGGTGAGTACGTGTCTTTAGCATTTTCACGGTGACTTGAATTATCATCTCCTGACGAAGAAATGGG
TGTGGTGGCATACGGTGAGATACGACCTCGATCTGGCACACGATCGAAGTTGACGCTTTCCTtttcttcagcatcatcat
cttcatcatcatcatcatctgcacGTCGCCTTTTCCTATTTTTTGGACGTCTGCATCCAAATAATGCATCAAAAATATAG
AGTGGTGAGTCGTCTTCCGAAGCATCATTCAAAGCATAGTGGATGTAGTATTTCAATCTCATGGTAACACTGTCCCCTTG
ATCATCCTAGGTTAGGATTGTCAAGGCAAAAGCATAAAGCTTTGGTAGTCTAATGGTGCTTGGTAGCCGGAATTGCAGAC
TCGGAGGTACACACCTCTCCGACTTTAAACCTCTCGTTATAGTGACGAGTCAGTAGCGTATCAACGGTCCACGTCCACTG
AGCCTGCCAGTTTGCAGTAGCATTCGTAATTACACATGGTATTGACTTGGATTCGAATTGCTCGATGAAGTCCTGGTGCG
ATGTTACATCATAATCAATCCTCTGCACAGTGTCTCGTTCTCGGGGCAGAGTCAAATTCTCAGTAGCGAGATGGTGACGT
TTCCAATCGTATATACTCAGTTCTATTTTTAAGGTGCCCCTGATCTTGTCAGATTCCCCAAAAACTTGCAAACATTATTC
CATTCCACATCAGTTCACACGCAACATACCTGATCTCCCAGCAGCTTTGGCTTTACTGACCTTTCTAGCGTACTTGTATT
CATTGATAACCTTCCAAGGAGGCTCCATTATGTGATTTTTTGGGATGATGTTGACATGACGAGAATCGCTGCCTTTACCA
ATCCTCGTGCGTGGTGGACGCATTCTTGTCCCTGGCATTGAACATGTCTGAAAGTCCTATGCCGCCATATTCACCCATTA
ATCCTGAATGGCCTTGCCAATACGACCTCCAGTCCTGCACGCACGCAGTATCCAAAAATCCTGGAGGACCTGCacaccaa
aaaaaaagtaCTCGACACCTGAAGCGCATTGTTCCGCAGCCATGGCTATGATAGAGCCCAATCCCGCTTTAGGCGGCAAC
CTTCCACCACTCGTTGGACCGAAAATCTCATTGGTTTGTGTCGAAACAAAAAGACGACTTTTATGACTCCATTGCTAATC
AAGATCTACATCAATTACATTAGTTACAGTCTGATAACGACGGATCAACAGCGACTTTTGTCATTCTACAAGAAGATCAT
ACTCTGGGTAACCCGTTGAGACACATTATTCTGAAAAAGTGGGTGACGTGTACCAATGTACCATTCAAGTAGATAGTCAG
AAAGCTCATATACAGCACTCATCGAGTAGTCCAGCAGTTGAATTCTGTGCTTATACAGTACCCCATCCATCTGAAGCCAA
GATACATATACGTATTCAAACTGACGGTAGGTATTGAAGAAACAACGGACCCTATCGTCGGTCGTATAAATTGTCTCTTT
TGTAGCACTTGCTATAACTGACTAATCATGAACGTAAAGGATCACGCACGGCGACACAAGCTCTGGATAAAGGCCTCAAT
GACTTGATTGCTGTCACCGAACACATCCAACAGCTGTTCAGACAGAAAGCTCAACCTTCTTACGAGCCATGATTGCGATC
AGGATATGATTGTGCGTGTATGGCGTTTGCTGGTACTGATATCGCGTGATTCTTTTGTATATAATCACATTTAGACCGCA
CTAATGAAATATATTGTCCTCTACACGGTACTGGCGAAACAGGAGGCCTAAAATTCACTACCGCACTGCATATATAAGAA
GTGAGACGCATGTCGGGAATCGGGATGCCTTACCGATTGTGAACATCGCAACGTGCAATCGGCTCGTCCTCATTTGTTGA
ATGGCTACATATAGCACATAATTTCTACCGATATATAAGGCGAGATGCCCGAGTTGGTCCAAGGGGTCACGTTAAGGCCG
TGATGCGCAAGCGCGTGGGTTCAAGTCCCACTCTCGTCATGTTGACAACAGATGATCTTTTGGCGATTCttaggactaca
aatagactatagcctattcgcagccctaatgtttggatccagcgaaaactgtatcggataaaataaacaaactgtgatct
aactagtggcctgtccttctaatcaccaccggcctacccagtccagccgacatgctttcaatgattcgcagcatgttgca
cgtgctgagttgatcacgattctagcagcgacggttccagcaggtgggttgattggggctcttgcgacggttccatgctt
gctcgacacagtttgggttggtgcaacctaaacaagttttagtcaataaattATAAATGCAAGCGATGATAAGTTAgcga
cgtacccagcaagccatgaactctctcgtaagctccttgcgcggGTTTCCAcggtcttgaggaagggcgtgatgtgaatg
gttccacggcaccatcacagtctggacagagtttcgacgttcggaactcgtcgattagatagcaggctatgcggtttcga
cggaagaacctgcgccatcccacggtcttggtcgAGGTTttatatatcttgccgtccgccccgcatcgctccagtctccc
attaccacggtgaactcgctaccgtacttttccttcatgcgccgcgaaagcctcccttccgatctctgggtgttgatgag
cGTCTTCCAACGGCACTTATTGTGTATGGGCATTTCGTAGAAGGTTTGACGTGGCCCCGAGACGGTGGTGgctgatctat
atataagataccgacaataacctcgcacacctgacgtggctgatgttgtgaacctgtgtacatCCCTGTCCCTCGTGCAA
GTACGTGCCAAAGCTCAtgggatgatggtgatgcgcGACGCGAGATGATTCCGGGCAGGCCGTTTGGACGATTGTGACTT
GACGCGTCCAATGTATGGGCCGGCATATATACGACATATGTTCTTTCTCGCCCGGCCCCTCCCTTGTGCCGGCTATCTCT
ATATCCATATGCAGGCCGACTGCGACATCCAACCAAGGGGATATGTGCATGCCAAAACACCATGTCCTCGTCGCCAAGGC
CATTAGGCTCTCCCCACAGAGCACCGTCTCCATATGCGGCCCGCTCCCCTTCCACGTCCTTTCCGCCATCAACTGAGTTC
CTCAGAAAGGCCCTGCTGACGccctttgatgatgtcgtcaGTGCCGAGCTGCCATGGACGCCGAGGGACATTGGCAGGAA
TGCTATATCTGTAAGTCCGTGAGTCCGTCCGTCTGTCTGCCTCATTCTCTCGCTGCGTCCCCGTCCGACCtccccacccc
ccccccatcaaacatcaaacaaccGCAATCTATACTAGGCCGTCATGAACGACAAGCTGCCTCCTAAGCCCCTTGATAAT
TTTGCTCCTGTACCTCCAACCATAATCCGTAAAGTCCGCACCCCCGAATTCGATCCCTACCTCAAATACCTCGCCCAGGT
CTTTGACAAGTACCAATACCACCGTGCCATAGGCCTGGAATCCGCTGTCGAAGGAATCCCAACCCTAGGATCCTCTGCTT
TGGACGACCCCACATATACTGACCTCATACACACTGCTACACACTTGGATCTACTCCCTTCCGATACAGAGTCTCAACAA
ACCGGTCAGGTTTTTATAAAAAAGGGACGAAATGTCTTGACGGCCTCGCAACGAACGAGGATGCTGAGTGCCAATGCCCC
GTCTCTGGATATCGTGCCAAAGATTTTTTTTGAAGAGGACTTCAATCTGCAGTCTCCACATGTCTTCGAAACTCTCACCA
ATGGCCAACCGGATGTCGTCTGCGAAAATCCAAATGAAACAAATTCTGCCTCCACGGCCCTTCAAgaacacttttcgtac
ttgCTGGATACCGTAAAAGTCCATCTTTTGAAGGAAATTGCCCGAAAATCCTCCTCATTCTTCACTGCTCTATCAAACCT
TCAAAATCTCCATTCCGAAACATTATCATGCGTAGAACAAATACATCAGTTAAGATCAAAGCTCCGTCTCATGCGACAGA
CAGGTGCCCGAAGAGGCCTAGAGGTATTACGCTCGAAACGACGCCGCGCCAATCTTGCCGTATTGTACGCAACCGTCCGT
ATTGTACGCGATGTAACCACAATGCAATCAACCATACAGGCTCTACTAGCTCAGTCTGATTATATGACGGCCTTGAATCT
GGTCGAGTCCACGTCTCTAGCCTTGAGAGGTAGCTCCGACTCGGGCCTGCACGTGAATCAGAATACCAATTCGCCTATAC
TATCTATActtcccaccaccacaccgGAGACCATTGCGCCGGGCATCACTATGATCAGATCGTCTGCTATACCATGTACC
GTTGATCTGCGAGGCGTCAAGGGTCTCGCCAAGCTGGCCCACCAGTTATCTGAAATTTCACGGAATATAGGCGGTATGAT
GGAATCCGGATTCGTAAAGAACCTTCTGGACAAAATAAATGAACCATTCACCATGTCAGCCAGCTCGAGTGTCGATGCAC
CGGCCATGCAATATATACAGAACATCATAAACCAGCGATACGCACCCAGCACCATCAATCCACCTGCCCCTATTGACCTT
ACGGATGCCATGTTAGAAAAGGAGGGAAAATTGAGAGATAGACTGGAGAGATTGGTGCTTGGATTATTGAGAATGGACAG
GCTGGGATCCGCCTTGTCGGTGTATCGAGATAGTTTATTACTGGAGATCAAAGCCTTGGCAAAAAAGGTACGTAGCTGAA
ACGAGTGAACCCTTGACACAATGCTGGTACACCGTCATTCCTCATTACTTTCTGTCTGGAGTAGCATTATCCTCCTATTG
TCCCTTTGCATTCTGGTACATGTGAAACTGCTGCAAAGAGGGATCATCAGTTGTAAGTGCAACTTTTTCCGCTCAAGCAC
CAGTGACCGAGCACCAGAGGCGAGACCGAGGGAAATTTTTACTCATCGCGTATACTTTCGGTCTAGAGCCCTTGCAAAAC
AACTCAGAGGAATGACTTTCGACGCCTTTCTAGATATCATGCTCCGAGTCTATGTCATGTTACTCGGCTCGCTAGATCGT
GTTGCCACCTCCAATGCTGTAATATGTCATATAATCAAACGAGCTCAAGATACTGGCGTACAGATCGGTGCGGATAGTCC
TCAAACATTACAATTACCACCACAGTCTGGCTCTGAAGAGGCCCTGAATATCAATTCTGGCAGTACACAACCGGCAAATC
CATCACAAGCGGCATTACTACGAAAACGATtagaggaggaggacgatGACTTTGGAGCTAGTGCTGGCGTGCTGTCACCT
GCTGCATTGGAAGCCGCTACGAAAGTATCTGACAATACTAAAGTTATAACTGCGCCAGTAACGACAATGTCAGATTCGAA
ACCACCAGACCAAAAGGGAAATACTACATACACACAGATGCTGGCCGAATCCGCCGAGATCTTGTATTCAGCGTCCGATT
TGGCACAGGTCAGATGTGCCAAGTTGCTCTCTGTGCGAGCTGAACAGAATGCGCAATTAAACCCAAAGGACTTTTACAGG
TTGTTTGGTGCAACGTGGGAATTCATCACTGGGAGTGAGGCCTTGTGTGGGAGGATGTGTCTGGGCCTCAAGGGTAATAT
GCTGTCACAGGTGTGTCTCGAATTCTTTCTCCTGCTGATGTGCTTTCATACCTGATCGATTCTAATGGTCAAAGGCCAAG
GCATATCtcaatcatttccatgaagaaCGAACAAAGCAAATCGCACTTCTCATTGAGAGTGAGCAATGGACTCAAGCCGA
TGTGCCAATAGATTTCCAACGGCTTACTGACCAGATAATAGCTGCGCGGTCCTTCGGTTCACCGCCGTCAGTACGGGCCA
GCCCATCAAATAAGCCATCATCTCTCCAACGTACTTCATCAAGCCAAGTACCTGCTTCGTCCTCAAACACGTCGTTACTC
AAAgtcgacgacgatgatgatgatgatgacaagggTTCAAGAGCATCAACATCGTCCTTGTCGGGTAAAGGATCGAAGAA
ATTTGTGATTGTAAATGGACAAAAGTATTACATGGTTGGATGTATACTCATGTTTCTGAAACAGCTGACAGAGTATATGC
AATGTATGGAAAATGTGCCTGTCTTGACTGCCGAGGTTTTGAATAGGATCATGGAGATCCTAAAGGTTGGTACACttttg
atttcatcaagGGGGAGGGGGCAAGCCAAAATAAGCTCAAAGTTTTTTTACATGGCCATAGCTTGTCAATAATCGACTGT
GTCAAGTGATATTGGGTGCCGGGGCCATGAAGTCGGCTGGGTTGAAAAACATCACCGCTAGGCATATTGGTATGTTACTG
CTGTCGACTATCACCGGGGGGGAGGGGCGGGTTTCGCTCATAGAGTCCATATGGTAGCCCTAGCTGCCCAGTCTCTgggt
gtcgtcgtcgttctCATCCCATATTTGAAAGTCGGTATTCAACTGCACTTGCCGCCCAAACAAGCTGTTTTGTTAAACGA
TATGGATCGGCTGATCAAAGACTATAGAGACCATCAAGCCGAATTGTATGCCAAGTTGGTTGGTATCATGATGGAGAGGG
TGACGGTTCACTCGAAGAATCTTTTGGCCGTGAATTGGGATAGTCCAAGTCCCAAGGACTTTGCAGAGGAAGATGGCGAT
GTGTCGACGCACATGGTCACATTAGTCAAGGAAACGATGACGTTGCATAAAGTGTTGGCCAAATATCTGGATCCCGAGAC
ACTCAAAGTGAGCCCATTGTCACGGTCTGTGTGCCATCACGCTCATAGTCAGATCTCCCAATTAGACAGTCATGGGCGAT
GTCTTCAAATCCTATGTCAAAAGACTAGAAGACGATCTAAAAAAATTGGATTTGTTCACAAGTGCTGGGAAAAACAGGTC
GGTGGAGTTTTTGCATTTCCACGCGGTCGTGTGACTCTTACCGTGGACGATAGGCTGCTCATTGACGTCCAATACTTTAT
TTTCAAACTCTCGTCACTGCATGGTTGTGATGGGCCTGGCACCCATCTGGAAGTAGCGGTGAACAATACAAAGATCAAGG
ACCGGTTGCGACAGGTGGTGCACCCTCGGGCTAGCAGTGAGGCCAACCACGGCGCATTAGGGGCAAGCAGCGCGGCATTA
GCCGCGTCGCCAACGTCACCCCTCCCACGCAGTCCACCTACATCAAGCCCCAGTGCGCCAGGGGTTCCAGCGACAGCTGT
GCACATCCCGCCACCGGTACCCACCATTGCACCGAGCAGCCCAGCGGGCGCCAACGCATCCAACCACCCGTCATCGTGGA
CCACAAAAAGCGCGTACTACCGCAACGCGCTGGGCGGCATGTTCGCCCGCGCCGCCGCGCCGGCAGCCCCACCGTCCGGC
TTGTTGGCACTGCCCCCGCCCATGGTCAAGTGCGCGTCTGACACGACCAACAGCGCCAGCAATGCGGACCTGTTTGGAAC
CACTGCCCGCCCAGACCCCAGCGACGGGGGCATGCTTAGATCAAAGTCGACCGACATGTCTGGCGGTGCGCGCTCGACCG
AGCGCGTGGATGGCCAGCCGCGGCGCGGTCTCGCGTCGTCTGGTGCCTGTGCGGACGAGATGGAGCCAGACGAGCAACCG
CTTGTCCCAACCGTGACGGTATCGGAACCGTCATTGCCATTGGCAGCCGACGGGGTTGCGAATGTGGTCTGCACTCGCAT
GCAGCAACATCCCACCGATAcggatgctgatgctgaacCTCCGTTTTAGCACTGCACGCTAAACATGCAGGAGCGTGGTG
CATATGCATTTGTGAAGCGCAgtctgttgtatatgcagTTTTCATAGCCGCTGTATCTGTCGACTCGAGCCAATGGCGCA
GCATTGCGGTTCAAGAGCAAATGAAAGTGTCAAAAAAAACGTCTTGACGCGTTACTGTATCTGCCGGGCGATATATTGGT
GTGTGTCCCTTATCCAGCGCGATAATGCCAAGGCCACACACGTGTTTGGGCACGATGGCCGTCGCTTGCTTGGCTGGCAT
GCAAAAGAAGGGGAACGCACGGCGGGGACCCCACCTGGGAAAACAAAACTCACTCATTCATGTTGGTCATTACGCGACAC
GGCCTTTAGATTTGAATGACACTGAACAAAAGAGTGTCGcaggtcatgatgattttgcACCTGGTTCCACTTACAAATGC
TCGGACAAGGAAATTAAAAAATGTCCTTGGAATCCCCCCCGGCCTTGCGATCGCGTGAACTAAAGAACTAAAGCTCATAG
TCGCCAGAGAGATTACTCTCCGCCTCACTCAAAACCACCCTGCAGCGAATTCTCCAACGAGGCATAGTCGCCGTCGGAAG
CACTCAAGTAGGACGACGGGTCGCCTGGATATGTAAAGCCGCGCAAGTGATGCTGCAGCGTCTCTGATAACGGCACACTG
GTGGCGCTGGGCATCGAGGCGTCTGGCAGGCCATCTGCAAAGAATTCTGAATCGTCGGCATCTAGACCTAGATGATCAGC
GATACTGTCGAGATGGTCTTGCAGCAGGTCGATTTCATCTTCCATGCGTGATGTGCGCGcactgttgttgttgatggcgt
TCTGCATGTTGTTCATATATGGGGGATCGGATGGTCTAGACAATGGCAGACCTACAGcgttggttgatggtgggaGAGGT
GGAGTAGTTGTTGGTGGATTGGGTATCAGAAAGTTGGATAAAAATGGTGAGTGGCTGTTTACCGGTTCTGAATCTGATAT
ATGTGAATGTGGAGCCGGGTGATCGAAGGCGAGTCCAGCTGGGCCCATTAAATCTTGACGGGCATCTATCCGTGGGAGGG
ATATGAGACAGTTGAACCTGCATTCTCGATGTTGCGCATGCATGTGCAAAGTCAACAAGGAGACAAGCGAATGTTGTACC
GGGGGGTCAAGGCGGTTGCAGTATGGCACGTTCCCCATGTTCGGCAGTGGAAAAAAAACTTACGCTGTGTATGAGTTGAT
AACAACTCGACGACGTCTTGCAACTGTTCAGGTGATTCGGAAGGGGGAGGACAGACATCTCCTTCTGCAATGAGCAGTCT
CCTCCTCTTGCTCAGATTACTTTTATCCGCGCTGCTATTGTCATTACCATCGCCGATAGTGCCACTGGTGGAGCCAGTAG
CATCGTTACTACCTAACCTCTTTTTACCATTGAAAACGGTACCTAGGAACTTGACAATTCTGTCAATGGTATCTTGCTGC
TTCTGATATCGTTGGCGCAGATTTTGGGACTCGTTCCAGAGCATCTGATTCTCCTGCTGTATGGTCTTGAGATCCGTAGA
TATAGTCAGCTGATGTCTTTTTATGGTGGCTATCTCATTCACGAGATGGTGGATGTCCAAAGCGCCGTCCTTGTCGTCGC
CTTCTCTTCCCTTTTTACGAGAGACCAGACATAACAAGTCGGGTTGGTTTCGTTGGAAAAACTGATTTGTAAATTCCCAA
GATTCAGCATCACTGTCGGTATGAAGGGCACCCTGTTGTAAATGAGGTACTTTGTGGAAACCATACATGTTGAGTTGACG
GACAAAGCTGGAGAAGTTGTTGTGCTTAAAGAACCGCGGAAGCACTTCCTTTGAGAATTCTTCATGCCTTTGCACTAGAg
aggtggtgatgctgataGTTGTCAAGTAGGGTTGTATGGCAAGTGGGGAGAGTCCCAACGCTGCAACGTATGAACGCACC
TATGAAGCTAGTGCCGTCGTCACTCCAGTGTATCAAATCATCGGTGGTGGCATCACAGACCATGCTGTGGTGGAGTGGAG
GAGGGATGAGATGAGTGTACATACAAGAATTTGATGTGGGAGGGGTGCGGGGGTGGATAGGGGTAGATATGCAGGATAAT
GCATAGTGACAAAGGGAAGGGAAGAGGGGGGCGCAAACGTACTTGTACAGCTTGTTCAGGAATGCCGGGACATTCTTTGT
GGCGGATGAAGGCAGATGCTGCTTCATGAATGAATCGGTTGTGGAGGATGCGGCAGACAACCATTGGGCCATAGCAGCAG
TCTCGGGCGGGCTTGTGGGAGTGCCCGGGGTTGGCGGACGGGCTGACGAGGGTGGCCTACTTCGCTTGGTGGCAGCAGTT
TTCCTAGCAGACATTCGTGTTAATTATGATTCTGATTTTGATCTCGATCTCGATCGACTGCTTTACCGAGACTCGCATGC
AGACGCTGGGCCCGAGATCGATTGCGATCAATGCCATTGATCAGGCCATCCTGTCCAGCCTGCTGCCATTCGAGCCATTG
TCAGTCGCTTCAGACATCGCAGTGATCACGGACAAGGCCCACTCCAACGTCTATGGACAGACATGCACTATGAACACATC
CGCCAACATGAACACACATTCAGTCTTTATCAACGATTATGATCAACTGCTGATAATCAACTTGTACTAATGACAGCTCA
CGAAGCAACCAAAAACTTGCAGACAACTACCCGAAAACGGCGACCACCACAAAGACACAACATTTACAAACTACACAGGA
ATGGCACTATTCACAGGCACACCGCTCGTCGCGGTAGGAGTCGGTGCATTTCGGGTTGATGTCGCCTTGCTATTGCCCTT
ACCATTGCCATTGGCGGCGTCGGGGCTGGGCACTCCGTTTGGATACGCCAGTGGATTCTCAATCTTTGGAGATCCAATGT
TCTTATTGGGGAAACCCTGGTTAGCTGAATTTCCCATGATCAAACACGTGGTCAAATGATGTTACTCACACCACAGGCAA
CTCGTTTGTTGGTATTATCAACCAGTACAATGCCTCGGCCTGTTTGAATCAATGGGTCAATACACACTTGCTGTCAATGG
GTTACCACACCAAACGTCAATATTACCTTGGAGCGAGTCTACTGTCGAAGCTGCAAGCGTGTCAACCCGTTGGCTGGAAT
TGACCTAGTAAATAGAAAATGATCTAAGAAACATAGGCCAAGGACAATCCTTACTCTTCGACTTACCCCTGTGATGGGAG
GAAACTTGTCACTCTTGCCCGGTTCCAATGGACCCGCCGCCCATGTACAATTGTGGTGGGACACCGCATACTGAGCTATG
TGTACATAAGCCTTGTAAATTGCTGCGTTGGGGCCGTGCATATAATGTTTCAAACAGGTTCCCCCTTCCACTACTACTGC
CAGCTGCTGATAAAAGAGCCCATGGAAACTTACAGATGTAGTAGGTATACGTCTTCTCAGGCTTTAATGAGGTCAAATTC
AGCCCCACGTCGAGGTCGCCATTTTTATTGTTACGGATTGTAACGGTACCGAATCCTTCAAATACATACTTGGGATCATC
GAATTTGATGACAGAAGCGGATTTGGCTGTAACTACGAGTGCTTGTTGCTATGATATTGACCGACAAGTCAGGTTACCCG
TAACGACCAAAGTGGAGCGAATCCCCCATAGTAGAAATAGCAGCATTGAACAATACGCACCATGAAAAGAGCAGAGGCAA
TGATCAGCCATTTCGACATTGTGTAGTATTTgcttgatgggatttgcaaTTGCACCTGCGAAAAGTTGGTGTTATAAGAT
TGTGCTACTATGCTTTATTTGCCTGGTGGGCCATGTGTAATGGCATAACCTATAACCCATGTATAACATACCTTGAATTG
GATTGATGTCTGTATCGGGTTCGTATCTGTATCTGCTTCTTGGCAGTTTGAGACTTTATGGGCGCCTCGATTGTAGACAT
GCGATCAAGCGTAACGCGAGTTGTTGACGGATACCTGACGCGAGTTGTTGACCCTAAATTATGCCTGCTAAGCTGTCTGC
CTACACCCAGCAACTCAGCACTGATAATCTTGAATCTTTCAAATGATCGACAGAGACCTCCATTTCTGTTACTAGGTGTA
GCTTTGTATATGTGTCTATGTGTTCTCTTATGTCGAGATGGGTAGGGGTTTGAGATGCTTGGATCAAGTCTAAGCATTGA
GAGCATTGGATTAACTATAAATACGTTATACCGTGTTGCTCGTCACTCACATTGGTGTATGGACAACTCGGAAAGTTACT
CTCTTGAATAGTACTTGGCCATCTTGTTTGAATCCTTGCATGCACCAGTTCGTGCAAGATTCCGCTTTTACTTGATAAAA
ATGCACAGAGGAGAAAGGACGATCTAGTCATATTGTGTAAATGCAAAGACTATTTCTTGGATTACTAGTCTCGCTTACGC
GTTACCAAAGGGACACTCTTGTGCATATAATCGGTGTTTCCTCTAGTCTCTCTCCCCATCACTGCAATCATGCAATGAAA
AAAGTGGTCTATTTGCTGTTGAAGCACTCAGAAGCAACGTTGATACACAACGCAACGAACGCAATCAGCTACACAGGGCT
ACAAAAAACCCACAAAGCACAATAGAAGCATTTACAAGCTACAACATGGGCTGTAGCTTAGAACATACCCAATGACACAC
AGGCTACCATAATCAAACTGAAAGCGGTTGCCAAGATGTTCATAGAGTGGTCGGTGAGAGCTCCTGCGGTAACAGACGCG
GCGATAGCGCCACCTGGGGCTCTAGGCACACCTGAATGGCGCGGTCCGCTTTTAGGGTAAAGGGCTAAATACGCAGGATT
CTGTTTCTTTGGCCCGATATTGCTGCACATTACACGTTCTCCCTTGGAATCCACCACGACTACTGCCCGACCTGCACAAG
AGTCATGGGCCAGGTAAGTTCCTTTTTTTCTGTTCCTTACAACCAAATACATGTACAAATATCCGCACAGTACCTTGCAA
GTCCTGGACGCGAAGCGTGGGAATATGATCTACACGCGCAATATTTCCTGCTGCATCCGCAAGCAACGGGCCGGCCATGG
CAGATATGTCACCTTTAGGCATAGCTGCCCCAGGCCAGGTGCAATTGTTACCAGATACACCATATGTGGCTGagttgatt
gtctttgtaaGTATCTACTATATACCGACTGCGGTCCACACAACATGTACACACCAATAAAGTAGGTGAAAGAACTTCCA
TACGTCTTGGTATCGATACCAGTGATTTTCACATGCACATCAAGCCCAGTGGTAGTTTTGTTGTCAGCTCCGCGTGTGTT
GTTGAATGTGATGGTGCCTGCTCCAGTCTTCACGGATGTTTTGCGGTGTTTGGGATCGAACTTTACCGTGGAGTGGCTTT
TGTTTCGGGCCGCAAAGGCGCTGGAGATGGCGAGAATGAGAAGAAGTTGCAAGAGATTCATGGTAGATGCTCTCAGTCTT
GGATATGGGATATTGGGTATTGCCGAATCTTTGATGTGCTTCGATGTTCAGGCCCGTACGACAGTGTAGCTACACGACGC
GTAGCCATACGATGCCTTCAAAGTAAAACGACAATGGCAGACATCACGCCATCGCGTCCTTGTCGACTGGAAACTCCATG
TACTTCCAGAGACCTTGTACAGATTTTCCTCTGCTCATTCACACCAGTTCAAGTTGAAACGTTACATGTCAACTAAAATG
CTGTCATGTTAGAACGTCCATGATGCGTTGGACCTGTTACAAACATTAACCACGCTGTTGATGCAAGACACATGTCGCAT
AGTCAGACACACAGGCTACCACATACAACGTAGAGATTATAGCAAAGTAGTTCAAAGGGTGAGAAACAGAAGAGGTAGCG
GTAATGCCTCTTATCGATATCATCGTGCCCTGGTGCCAGTAGTAGCCCAGTAGTAGCAAATACAATTATAATCTAATATA
CATagattgtaacaacacctcaatgtgttgtagtttttgacatatcgcctcaatgcgatatggagccacagtcccaccag
atactcacatagtatctaactacttgctcaagtgtagatccaccctcgacttgtgttgtctatgTCTTGATTGATGTCAA
GTCAGTGTGTCGATattttgtacaacagtgaccctcgcagcttgcacaacaatgctctcgcgataggcgtattacgtaac
aatctcgcgtagattcgttacatagataattagctttcttctctcacttgacacagTTAGCATCGCATGAACGAATGCTG
ATTACCTCAGGCGAGGTACTCCATTAAGGCGGCCAGAAAGCTACCATAAAGAGTTGAACCGCATGGTTTTTTTGATTTAC
TGTTTCTATAAACGATTGTTTTTATTGTTGAACGGTATAGATCATCACAGAACTAGTTACTCACTACAGCTTTTTACATT
ACACAAAAAACACAGACGATTAATAGTGTTCAAGACACCCAACAATAGTTACGCTAACTAACTGATAACATACAGGCATC
ACTTTCTCGTAGACTAATGATATGAAAACTGACCCAATGAATGTCCAGCACGTTTTCAACCAGGAAGGGTTCATATCAAG
GTTATACAAGTAAATGCTTAGTTAGCTGCATCCAATAAGCCCAAAGAATTACAGGATTGAATCAATCCAGATCCTGCCAT
TTCGTCATCATAGTtcgcagcatcagcaggcaTGACGTCCATCAGACCACTATTGTTACTATGACTACTAGCATTGCTTC
TAGCGGTCATTGTGGTCGATATTGATGTGGCCGATGAGTGACGTGCATGAATAGAGGCGGATTGAATGGCAATCGACGCA
GCTGATAAAACTGCAGTTGGTGAATCCATGTTGTTACCAATgccatcatttccatgaataTACCTAAACGAAATAGCACG
TCAAGTGAGGAAACACAGGTGTCTATCTCAAAAACATTCGGAGATCACGTCACCAATGTCAACACTTACCCGTGTGTTTT
GGAGTAAAGCCCACGTGTGCTTGGTCGCAATGGTACTGTTGGTGGCGGGAATGGGGCTTCCTCTCCTTTACTCGGACCAC
TTGTGTAAAAAATTTTTGGTCTAAACGCAGGCTATTGTTCAGGCTAGTTATTGCATGTTCCGATCAAATAGCTCTGATGA
CACACGTACTTCCTCTAACATGACACTTGAATCACGAAATTTGCGAATCAAAGCATCAAGACCTTGGATTTTTGCGTATG
AGAGCGTACATACTTTGGTAGAATTAAACTTTGGCCTAAAAGTGTGTTACGGGCATGAGCGACTGACCATGTCGAGAGTT
CCACACAATgtcgcaccatctttttcCAACAACTCGTTCAGCAAAAGATATCACAGAACCAGGATTGGCAAAATTGATGA
AGGCGTATCCAACATTGCATCGATTGATGAAGTCGATCCTGACATACAGAAAGTCGTATTCCCCTCGGTGTGTTTCATTC
AAGAAGTCAATCAGCATTTGCTATAGTTCCGATGGAATCACGTTCTGTCACTCTAACCCAAACTCGAAGTGACCCACGAA
CTCACTTGCGTATACTTATTTGGCAAGTTCTTGATCATAAAGGTGGTTCTATTGTCCAATCCAGCTACGACTCGTGCTAA
GTCAAAATCACCAGTCCTGATATTATGACCGGTGCTCATGACACTGCTGGTATTGCTCGCATTAACAAGAGGTGACGACC
CAAGAGGATTTCCATGGAGAGGAGAAACCATCAAAGGCGAAATGGGAGAGTCGTGACTAGAGTGGCGGTGATTCCAaact
gatgacgacgaaatGGCAGGTGCCGATAATGGACCGGATGAGCCTTGCTGAAGCTGCTGCAGCTTTGATGACAACAGTGG
CTGATTATCACTGTTACGAGAATAACTCCATAGTGAATCGTTCATAGCCATCATGCCaaatggtgatgacgatAGGGGCG
AGGATGAGAAGTCTCCTAGAGAGTTATTGGAGAATAATCGAGTGCGGCTTCCATTGTTGTTACTAACGGAGGAGCCCAGG
AGACTACTAGTGCTGCCAGCTTTCCTACGTCCATGGATGTCAATTGGTGCGGAGGTCGAATATAGAATCAAGTCAGATGC
TGATGCATTTGCTGCAGCATACGATGATTTGGCATTAATGTGTGTCGTGGGTGAAGCCACTTGTTGAGGGTGGGTAGCAC
CGCTATAATTCATTGGCGAGGAACCGACATACAGCGGACTATCGATACCACGACCACTTTCATGCTGCATTTGCTGGAGC
TGTTGCTGACGTTGAGACACTGGTGAGTCACCGAGACCAAACGTAGTCACGATGCTGGGAACTTTTGGTCGAGATGGTCG
ACGTGGTGTTTCTCCGTCCGTAGTATTATGATTATAATCACGATCGGGAGTTGATAAGAGCATATCATCATTATAACCAG
CACTGTGATAATTACCACTTGAAGCTAAAGGAGACGCAATACGTCGCTCATTATTGACGTGAGATGGGGACAACGAGAAG
AGCGGATCAAATTCCAAGTCAAGCAGAGATGGTGAGAAGTACGCTGTATTCTTGCTTGAGGTTGGTGGTGCCACATCTTT
CGTTGACGGATTCCATGTTTTCCGCATGGGATTCTTGTACTCGACAAACAACGAATCACCCTTTACATCAAGATTAGATG
AGTGCGCGACCAATTAAAAAGCCAATCTGTAGGCTCTTACATGGTATTGCTGGATGTATTCAAAAGCCCGCTTGGCACAT
CTTACGTCATGAAACTCGACCACTGAAGCTTCTGATGGACAGAGATCATGATCTTTGATGAATCTAATTTCGCCGAACTT
GCTCATGACCGCCTGATATTGCATTGCGTAGCAGTCAGTTGGTCCAGTCAGTACGGGCAACAGCAGTAGTATGGCTCAAA
CTTGACTGACCAATAGGTTCAAGCCAACATGATTCCAGACAATCAGAGCGCCTTGGTTGGCCATCAAATCCTCAGGTACA
GGACCAAATCTTCGTAGGGTAGCTTGATCACCAAACGAGATAGTGACTTTATGCTGATGCGCCAATCCATATTGGCGAAT
ATGATTGTACGCATCAATTGCAGCACCAATATTGTAGTAGACACAGATGCAGGTGGTTGAGTAGACGACCGACAAATGTC
GTATTTCACCATTAGCCTAGTTTAGATGGCATTCAGTCAATGTTCAACAAACTTGAGGGACAAAAGCGTCGTTAAACAGT
CCAGCTAACCATCAAGGCAGCCCGGAGTTCATCAAATGCCAAGTCCTCATCAACACCTTCCAATACAATGATTCGAGTAG
GTTTCAGGAGTTGCGGTTGTTGGTTACTAGCAGTACCCTCAGCACTGACTGATACCGCCTTAAAGGACTCATGTAGTTCA
TTGAGAGGGAAATCTACATCTTCCTGGATGGTTGTCGCAAGACTGTCTAACAAGTAGTCTTGAAGAGATGATGTGGACCG
TGGTGACGGGGTATCGTCACCCAAGTTTGATCTGTTATATGTTCGAGGTGTGAATGGGGGTGTGAATAAACTGCGAGCTA
ATCTAGGACCTGCACAGATTGATGAAGGTATGATTAGCTGAATGTACGAAAACCGCATGTGGCCCTCCATGACAGAACTT
ACTGGATCGAGTCGACGGCATACGCCGCCCTGATGAGTCAACCGCGACATCAGCAGAATCACGAGGCCATGAGCGAGTTG
GGGTTTCTGACGGAGTTATTTGTCCAAGTGTAATAGTACTCGTTGTGCTGGCAGACTTGAGTGTACCCTATGGTTTATTG
TACCATGGTTTGCCTCCAAGCTTCACGGATTACATGCCACACTGGGGTAATCCGAGTTAGGCCTACAGGGGAACTTACTG
GATGAAGCACATCATATCTTGGAGGAGTGCCTGGGATTGGAGTACCTGGTTTCGaccttgattgattttgttgtTGTTCC
AGACGGGGTGACTCTTTGCGTCCTACGGGTTCTGGTTGTATCAAACTGCCGAGCGGTAGCTGGGGTGCCAAAGGGGATTC
AGAATGTTCTGGCTCTTCTTGGGGCTCCTATTGATGAGAGCAATGATCAACACAGGATATCGTGATCACACCGTTAATCT
TTATAATCTAGGGGatcaaaaaagaaacaacCAGATCAAGGAGATCATGATCACGGCAGTCCATCAAGATTAAACTTTGT
ACTTACCAACCATGTAAAACGACTTGATCTTGGCTTATCTATCGCCACGTCACGCATGGCTGATATCAACTCAGCATCTG
AATCAGCTGAAGTTACTTGGGAGTGATCTGAAGCAATTTCATCACTGGCATCCATATCACTGTTGTCGTAAAAATTAAAA
GATGGTGAGAATGATGAGAACAAGTGTTGTTTGGTTTGAGGTAGAGCAGCGGTTGCaggcgatgtttggacaagtggtga
tgcagatgatggTTGCTGATTGATGTTATCAGCCATCCTTCTAATACTACCTATAGTATGATTATTCGATGTTTATACGA
ATGGTTATGGCTGGTATATGAATTTTCCCAAGTAAATGGTGGTTGATCTCGATCGAGATACACAGCGACCGTTTCTATCG
AATGCTAAATACGATACGTCCAACGGCTAGATTCAATGCCAGAAGATGATAATTCCGTCCATGATTCCCTTGAATGCCTT
TTGTTGATTTAAGAGTTGGGAATCCGTGTTTGGGGGTTTTGTGATGGTCAGACACTGTAGTTGGGGACCCTTTTCTACGC
GATAGAGCTTTACCAATACCAAAAAGATACTGGTAAGTTTCAGCAACCCTATTGTGCCACAGTGCAACTTCGACAGCGAT
CCTTCTTGGGTGAAGTTTAGGCCCatgtcagttgcatcaactCTTGTGGGACCTTCCACAATCTTGTTCAGATAGGTCTA
CGTAGATTTTTGCTGATTTTGCTGATTTTCTACATATATTCAGCTTAAATTTGATACTATCTAGACGTTGACAATCCAGA
ATAGAACATCAGACTAATCCCGAACAATGCGTGCCCAAGCCGGTTTCTGAATCCACTCCCAGGAATTTGATCTACCGTCT
GATATACCGCCTCGTAATCACCATATATTTCGACACGCTTTTCATTACTCTCTACATGTTACTGTATGCCTTTTTTGCAG
AGTGCCACCAATGGGGGACACCATTTCACAGTTGGGCTAGATTTGGCGTCTGCAGAGTGGAAGATTACTGTCGGGATTCA
GCATAGGACAAGTGTCAACCCATTCTCACCTTGTGACAAACGTTGTTCTCATTGTCGTGACGCTCGCGACGTTCACGTTG
TTGTACATATATTGCGATGGTGTCCCCTTCCTGCTGTACCTGATCTATCCACATGCCTGACAGATACCGTGTCTTTCATC
TACTAGTTGGCCCGTCAATGCACTGTGTACCTGCTTCTTAAATCAACTGAACTAATCTGGTATGCATCGTCTGAAGCATC
CTCGAGTTGTTTGCTGAATGGCCCAGGTCACTTGATCACTAAACAAGCCTCGTGGCCGCTGCGCTGCTTCCAGTGCCGAA
AAGCAGTATCCTGACTGGAAAAACATGTTACAATGTGGCCACAGTAATATAAGCATCATATGAGTCAATCACGAACAAGC
TTTATACTGGGTAATCGTTTTACAAAGTGTCTAGAGTAAATGCCAACTGAACAGAACCAAACTAATACATTATTAGCAGA
ATACCAATGTTCAATCGTGCATGCGGTTCACGTTCACCTCAATGGCTTCAATCAGCGACCCAAGGGAGGTGGGCAAATGG
ACAAAATTGGTACCCAGCTGGTAAAAGGAAGGAAAGTCCCCATGTACTTTCTCGTACCGGTAAAATCATCTGAAACGTCC
ATCGACTGACCTGTAAGTCGTGCCACAACTACCTCCAATAAAGAGTCTATGTTGGCAAGATCGACAGCTCTAGAAGCAAG
GATGAACCTTGATCCAACTAAAGGCGTAACCGCATCTTCTGTACCCGAGGTCAAGCGCCTGCAGTTCTCCCAGCAGGGGA
GCGAGCGGTTTGCGTAATCCACCCCAGGACCAGCTTCAATTCAATGAAACGGAGTGTATTCCTTTATTGCTGCCTTTACT
CTTTGAGCACCTTGATGACCTCATTAGCCGAGAACTGACGGAATCCCTATATGCACCTACCAAGGAGACAGAGGACAGCT
GAAtaacacatccatcgcatcgcaggaacatctatcagttacctctgggccaatcatcctaaagactactccaacagcca
ttgcAAGATGCAATGACGTAATTTGTGGACTCACACAAGCACGTATTAACATGAACAGTAACACAAATTCACCCAACCCA
TAGCAATAATTATCTTTttattatctggtaatttggTACCGACGGTCTCGTCGACCGTACACACAAGGCCTTCCGATGCG
CGATCAACATTCCCCTGTTTTGCCTTGGCAGCATCCCCGACCACATTTATTCTCTCCCAGAGAGCAATCGTTTCGATCAC
CTTATACTGAAGGGGTTTGTCGATGTTATGTTAAGACGTATCTTCCTTACGAGTGATGGAAAAGGGGTTTCATCCCGCAT
GTTGGCAATATCTGTCGTGGCATGTAGCTTCGCTATTGGATGACTCGGATGTCATACAGCTACAGTGCCGCACGTGACAT
ATGGCTACATGATCAGGTACTATACGCACCATTTGGCTACATCATCGGAGTCGCTATATAGCTACACCGTCAAATGACCT
TCCGTTGTAGTTCCAGCAACccagcatcagcaaacaCCAAAAGTCCTATAATACCCAGTATCCAACAATGACATTCTCTA
CCATCAAGCTCTTGCATGTTATCCTCGCCCTAGCCGTCTCCGGCACCTTTGCTAAGCGCTCATCCACTGTGAAGTTCAAT
GCCACGAGACGTCCCTTGTCCGTCAAGACTGGAGCTGGCATCATCACATTGAACTCAACATTCGGAGCTGACAACAAGAC
TGTCACTGGACTCGACTTGCATGTAAACCTCAATGGTTTCGATACCAAGACCTATGGAACTTCTTTCACTTACTTTATTG
GTGTGTACATGTTGTGTGGACCGATGCCGGTGTATAGTAGATACTTACAATGACAATCAACTCAGCCACATACGGCATAT
CTGCCAACAATTGCACCTGGCCTGGAGCAGCTATGCCTGGTGGTGACATATCTGCTACGGCTGGGCCGTTAGTCGCGGAT
GCAGCTGGAAACATTGCTCCACGTGTGGATCATATTCCTAAAATTGGCGTCATGGATGTGCAAGGTATTGTGCTGATATT
GTGAATATATTTGGTCTGTTGGCACAAATGGTACTTACTTTGTCTGTCACTGGTGTAGGTCAAgcaatcgtcatcatgga
tTCCAAGGGACAGCGTGTAGCCTGTTCCAATATCGGGTCACCTAAGAAACAGAACCCTGCCTATTTGGCTCTCCACCCTA
ACGCCGGTCAAGCCGGTGCGGCCCATACAGGTACACCTTCAGTTGGAAGGGAGGCCGCAGCTGTTACCGGCGGCGCTCAA
ACCGGCCACTCCTTCAACATCATGGCAACAATCGTTAGCCTGATTGTGGTAGCCTGTGTGTCGTCTGGCTTCTTTTAAGC
TACTACTCATTGTGTAGTTGATTTTTCTATGTCGGTTTATCATTTCTCAGTGCTTGAACAACAAATAAACATTCGTTATT
GGACGATATCTTGCGAGCTCCCATCTGATTGCTAAATTGTTGTCGATAGCTGCAATCATAATAAGGGCTAGCAGACCAAG
AACTCAATGCCATGTTCAGCGTTCTCTGTCACGCTGGGATGGAGGACTTCTCCTTGTATCCCAGCCACTGTAAAATAAAC
ACCTCAAGTGGCCCAATGCTTCATTACACAATCAGTATAAAGCCGCTATATTACATGCAATCAAAAAAAAGTATTAAACC
CAGCACCACAGCTACTTCTTACTCTTTATACCCACTCGCTTTGACTTTCCAAGTCTGGGCTTCTTAAATTTCTTCTTGCC
CCCATCCATACCAGGTTTATAACTCTTGCCGGATTCTTCAAAAGCacgtttcttcatctttTTCACGTCAAATCCGCTCT
TTTCTACATTAAACGTAGATTCGGCAGTATTGCTTTTGGCGTGGCGCTTTGGACCGCCGTACCCATATTTGGAATCCTTG
TATTGTCTCTTTTTAGATTTGACTCGGTCTCGTGGATTATCTGCTTTCTTGTTGGCACTGCTACTATTAGATTTAGGTTT
GGATGACGTGGCTGGTTCAATTTCAATatcgaattcatcatcattactacGATTAGCACCAGTTTTCTTGCGAGCTAACT
TGATGGTTTCTAATGCCGCCTTCTTGTCCTTTTGGCGTTCAAGCAGCTTGGCTTGTTGAACCTTTTTACCAAACTTTTTC
AAATCACGCAACTTCCTTGCCTTTTCAGATTGCTCGACTTGTAATCGTTCGTCTAGTAAACGTTGGCGGACTCTCGCCAT
GTGGGCATCAGACTTTAACATTTCCGCAAAGTAATCGTCTGGTCGGGTGAAAGGAACCTTTGCTTCGGTTAGGCGTTGCT
TTGCAATGGATGCAGCGTACAGAACTTGTTTGTATATGGCTAGCTCACGTTTTGTATCGTTGTGGACGTCTTGTGGCGAT
TCTAGCGTGGATTCTATTGGCTGCTGGGATGTGACGGAGAGGTGCTCAATGAAGGGAAGATTGGAAGGGAGTTTGAAGCG
TTCTAGGTGGACCTCCATTGCAGGCTGTACCAGGTTGCGAGTATCCACATGAGCATGATAGAAATCACATAGCACGGGAG
CCGCAGCATGAGCTTACCACATTGTTGACTAGCGGCTGCTTCACCCATTTCGGTTTGGATGGCTTCTTTGCGCTTCCAGG
CCCGTCAGCATTGTCCGGATCCACATCCACGTTCATGTCGGTGGCACTGGCACCATCAGCGCGGCGTGCCTGCTTCATCT
GCAAATATAGCATCAACTCCTTTTCATCTTCTGCAGTTAGGGCGGCGTCATTTGGTTGATCGTCGTCTGTGTTgggtttc
tttttctttttcttgttGGCGCCACCAGTACCAGGACCGGCACCGGCAGCGTCAGGGTCAGCCCGCTCTAGCTTTGCTAG
TAGTTCGCTGTCAAGGGTTATGCCGTCTATGAAATCGTCGACTTCTTTCAGGTTGAcagtcatggatggatggtcgTCGT
CTTGGGCGGGGGCCTTCCTTTTGGTTCCCTTGTTGCGGCCGtgctggatgctggatgACATGCTGCCCTTGGCCGCAGGG
TTGCGCTTCGCTACATTAGGCTTTCTGGCCATCTCCCTGGGTCTTTGTACGTTGAGATTGATGtggttttggatttggat
tcGGACGCGAGCAAAAAGGAAaaacaagaacaagaacaccgTACTTGTACGACGGCCTTTAACACGGGCGATCGGCGTGC
GGACGGGTGGGTGGTCGCAGCTGCACCGCAATGTGCTGTGCTAGATAAGTACATCTACGGACGGAACCGATCGTTCATAT
ACACATGTATCCCTCCTTCTCAAACCTCGAGGACAACTGAAAGTCCGCGGGTGCTCCCATGCATGTAGGTACAATAATCC
ATTCTCACATCTCCCACAGTCTTTACCTTCTGCACCTACTCGGCAATACGGGCAGAGTGGGTGGCCGGCCCCGGCCCCGG
TCCCCCGAATTAATTCATGTAGCTTGACACTCACCATGGAACTAGATTCTCCCAGTCTCGCAGGCCAAGGCATGGTGGAG
GCATCCCCAGTCACCGTACCCGCACACAACCAGCCGCTTCACGATGTCGCTGTCCAGAGCGAAACGGGCGAGGTCGGTGT
TTTGACAGCTCACATCCCGCGACTACAGTCATGACCTTCTGACGCATTCTGCTCACTTCACAGGCCGTCTCCATGGTCGT
AACTGGATTATCAACAATTCTGTCTATAGCTGGAACTGGTAAGTATGCAACATTAAAACCACCCCGCTGACCTCGTCATA
TGACCACGAGCAACTCTAGCCCGCACTCTTTCCCTCCTCTTGATTGTCTGGCTGACTGCACTCGTACAATAGCAACAACC
GCTGGCTTCGAAATTGCAAAATGGAGTACTCGTTTTGGGTTGACAGCTTCACGAACAGTTATCAAGGGCATCGGAGAAGC
CACGGGTCTCAGTCCCGTAACTGATGTGGTAGCAATGAGTCTGGATATGGCTGAATGGCTTGCTATAGCGGGCATAAGCA
CCTCCCAAACCATCACCGCTGCATCATTCAAAGCCGCCTGCGATAGTCTGTCCACTGTCGATACCCTGTTTGGATCTGGA
GAAACTGGCAAAGCGGTCGCCGAATTCGCCAGACTAGTGCGACATGAAACCCAGGGTctgtcgatttacgacatcTTGCA
GGCTCTGACGTGCTGGGTCTCTTTACAGTATTTAACAAGATGGCGTTGGGAAATGACTGCAATCAAAGGATGCAAAGAGC
TAATGTCATCGACGACACTAGACGGAGTGCAAGAGGTACAGCTGCCTGTCGGAGATGATGCCCCTTCTCCAGTGGCACCA
AGCGACACTATGAATGCAAGTACCAGTCCGACAACGCCGACAAATAACGACGATGTAAATATTGTGGCATCAGCAGGCGA
CGTGACGTACGGGGCTACAGGATCATCAGAAGACGCCGGCACAGAACCATCGTCCGATTTCTTGATACCCACTGAAAGCA
ACTCCTTCAACCTAAGGCTAATGTTGAATGACTTGAAGAGAGCTGCTAGATACTCCACAGGAACTTACGGTACAACAATC
GTGTCCCTCTTCGTGAATGGAATGTTACCAGTACCTACGGTTCCGTGGCAGCAATGGCTATTCTCTAATGAAAACACTCT
GGAATCAATACATACCAATCACGAAACACTAGCAGGTTTAGTGGATGTGCCCATAGACtcaatcatccaatcctCGTATG
CAAACTCAACAGTCGGTGAAGCCAACACGGCGCAATACCATCCAACATTTTACATCATAGTCGACCATCCACACAAACAA
GTAGTACTGGCATTGCGCGGCACATTATCCATTCACGatttgatggttgatctGACATGCGAATACGAAACAGTAACATT
GCCCTCAGGCTGGGAGGCCAAGGCTCACGGCGGAATGTTACGAGCTGCCCAAGCTTTGACTCAACCTGGTACTCGTGTAT
TGGAATCAATTAAGAAGGCGCTTGTGGAATTACCTGGATACGGACTAATGATTGCTGGTCATTCATTAGGAGGTGAGATA
CGATTCAGAAAGAAAATCTATATAATCACTCTTTACATGATGAAACCGGAAATGCAATAGCTTCATTGGGCGCTTTACTC
ACCATGTTGTGGGGTAATCCGGCCACTGGTACGCTGAATGGTTCTTTTGGTTTGCCAGTTGGTCGGGTTATACAGTGTTT
TGCTTTCGCGTGTCCTCAAGTAAGTTTCCAATTAGACGTGAAATGTCGAACGACATCCTCAACAGACGGCATCCACTTTA
GGTGGTCGATAAAGACACTAGTAAACTGCTACAGTCTCTCGTAATATCAACAGCAATAGAAGACGATTTCATCCCCAGAC
TATCACTCGGAAGTGTTCGAGACTTGAGAAATGTTGTGGTGTGGATGAGAGACAACGATGATTTGACCAAAGGCGTACGG
ACTCGAGCAGTAGCAtccatgtcatcatcaacgccatTGTGGGACCTACCTGAAGCACAAGTTGACGTTGCATTGGCACA
CGGTATACAAACAATCTGTTTCCAAAATGAGAAACTCTACCCTGCGGGTCGTGTGATCTGGATTGTGAAGAAAAAGGTAT
ACGAGGTCATGGATCTGGAAGAAgtgtttggatgcttggtGTTTAGTAGCACCATGGCGAGTAAGCACATGCCACACATC
TACCACACCGCAGTTAATGGATTGTAAATTAATCTGTTCTCTGTTTTTTTGGTACATCTTTTATAATTTATAGCAAATGT
AGATACTAGCAGGCAAGAATATATTGTGTTGCACCTGTCGactgtcacaagacttttgattgatgatattagtaagtatc
aTTACATCAGCacgagttttcaaatctgcggtgttgacttcaaacccttaccccttgttttgtaatataaaacccaagag
ttattgggGGCTTcaacctccaatgcttcaacacttggatcatgtataacatatgtactaacgagtggatacAGTGGTTA
CATTGGACGAGACGGCTATCCttcctcacccaacggggcctgggtgccctggccacGCTCGATCTAGTTGCCCGAATCAT
TGCTGCTAGCCTACGCAAAATTTCGCTTTCAATGTCTCTTTTacaagatgcacagaaaaaggcgaggagaaaggagGGCG
GCCAGACTGGCATTTATATAGCACGCAACACGACAGCTGAGAGCAAACACGTACTTTCACGTGTATCTCGGTGCCGACTA
TTCTGTTACCGTAGACACTATGTATCTTCTCTCTCCCGAATCCTCGGGGTATGGCGGACTCGGGGAGTGTAGGCACGGCG
CACAGATATTTTTAATTTCATAATATGGAAGTATCATCAATATAGGATCCTCCTTTGCGTGGATGGCCGATGGAGAAGCG
CCCTTGTCAACTGTGTGTCGTCCGCACGAGTGAATATATCAGCTCTGAAACAATTATCGCCGATGTGTCGGTCGGCATCA
GGTCTCATGTTGTGGAAGTTTCATCTCCACATATTTATCCATCCACACACCAACACGTTACACCCACGCAACAACACACC
AGCGAAACAATCACATACCAAAATGTACTTCAGAACGCTCGTGCTTCTATCCATCATGGCTATCTGCTATGCAGTTGATC
CAATTTGTATCTCTGGCGGAACTGTTGTAAGTCCACATAGCACCACCCACAAACACCATCCGAAACACGCAAACCGACAT
ACCGTACTGAATGACTAACAAGCCTCTTTCGCTATAGAAGGACGGGGATACCTGTATGGCAAAGTTTGCGCGGATATCCG
GCCCGTCACTAACATCGTATCGCCAAACTAGGTGAAAGAATCGCGAATTCACTGGGCGTCACGGTCAAAAAATTAGAATC
GTGGAACCCATCCATTGATTGCGCCAAGATCGATCAGAATGTGGGCCACAAGATGTGTCTACACCTGCCCCATATTTCGT
GGTCGGCTGCTCCAACTGCACCGTCGGCCTGTCGCGCGTTGATTCTCGCGGCCCCCCTTGTTGTGCTTTTCCCCATGTTC
TGGTGAATGTCCCGTGGCTAACCTCTGGCCACGGTCGTCTCGCTGTAATTATGTATTATATTATCCTAGATATAGATAAT
GAAACTCTAAAGTTCAAACTTTGAAACACTCGCTGGTGATTGGTCCAATGCTGGTTACAATGCTCATTGTTGATTTCCTT
GCGGGGGCCTCGTAAAAGTTTATTATATTGCTCTCTTTTCTGGTGCCTTGGCCGGCGGGACCTCGATGTTTTGACCTCGA
GGCGACGGAGGGCCGGCGGTGGTAATTGAGAGCCTTCCCGACCTTCTCGCACACGAGGATCCGCATAGTTGAGCAACCCC
ATCAGCATGAAGAGACGGACATCATTTTCGCTTGTACTCACGAGCGTCTGTGCAACCGGCAACGCGGCCTTGAGCCGTGA
CCACAGCATGCGCCAGGATCTCGGTGTCGACGGACACAGCCTTTTCATTAATGCCAGCGCGAGTGGGACGCTCTATGACC
ACTCGCAGGCGCATGACATGGAATGGTCTCTCTCCATTGCGGACTCGCGGGTGGCAACTCGTCCTGCTCTGAAACGAGCA
TTCGAGCATGGACAGAACATATACTGCCACATGCAAGTGTTTGCAATCCAGCATTTCCAAGTGCAAACGACCTCGCCAGT
TCCCGTTTGGTCAAAGTGTACTAAAATCATGGCACGCTAGGAGCCATCCATACCTTGCATCCTTACCAATGGCGGAGATC
GAGTGGTGTCAACGTATCGTCCAAGGCGCCATTAGCATGAGATCCAGCTGTAGTCGGGATCCGATTGCGGACCGCATCAT
TTGTTCGAGGCCCTGCTATGAGAGTTCTATGGTCAGTCTGCTCATCTACTTTTATACGTTTGCATGTCTTTGTTGTATTG
TTATAGTATACAATGAAGCGCCTCTGTCTGTGTGAGCTTACCGCTGCAAGAATAATACGCGTCACGCTCGGAACGGCCGA
CGAGCAGGGTCAGCCCGTTTGGAGCCTTCACACTGTCGAGGGTGACAGATATCTATCCGTAAGAGATTCCATCAACCCCC
TGCCAATTTTCGAAATGCACTGAAAAGGCTTGCCTGGGCTTGCTACATACTCTATTCTTTGGCGCATTTGCTGTCGAAAG
ACCGGTGTCGCTGTCAGCTCACTCAAGGCGTGTGATTAAAATTTGTTGGGAGGGTCAGGCAACTTACGATCGCGATTTGC
ACGATTTGCGATTGACACTGTCGGTGGGGCCCCTCTCGTAGAAGGCGGCTCTGTCAGTCATAGTCCATCCGTCTCCATCA
CAAGTTAAGCTCCTTCTAGGTCCGCTTGGTTGGCAGTTGTGCTTGCATGCATTTGATGCTGGCATATCGGCGGTTGACAA
CCAACTAACTTgagcatagcatagcattgcattgcatgcgCCATAGCCCGATAGACTTATCGCATGCCTCCACTATCCAT
AGCACCAAATCAGCAAAACCAACAgccatctattccatcatcagcactcTCTACTCAAAAGCTGCGAAGTTTATTATCTT
CGCCGTCAAGGCCCAGCCCACCACAACTGTCGAAACCGGACGTCCTAATCCGGCCATCTACGCCCGAAGCGCTTGTCTAC
ATAGATACATCTGATACCCCACCTCCATACTCCCCTCGAAGAGAAGGACTGCCTGCCTCATCCCTAGATCAACCGGCATT
GGACATTCAGCCAAATAGTAGTCCTCCATCCCTATTAGGCTCTCCATCTCCCAATACTAATAGTACTCTGGGTCTAGGTT
TGCTCCACGTACCAAAGACCGGTCGCTGGAAACGAACGTCAACACAGCAAGTCCTCCTCGAAAAGTTTGCTGCTGGGACT
GGAAATACCGCTATACCCCCCACTACTCCTGCTACTTCTCCTTCTAGAAGACCCAGAGCGTCCTCGCTACCCAGCCTTTT
CTGGCCTTCGAAGCTGTATGTTGACTGCATCTTGTCACATGTATCTCCTCAGATACTGGTAACATTGCCTCACTTTCACT
AGCAGCAAGAAGGCAGTACCGCTACCAGCAGTTGTCACATCTTCAGATTACTTACCACCACCCGCTGCCGTGATGGGAAA
GGGCGCACACCTTGACAACAGCAAGTACACATTGTTGTCAGTTCCATTGTCTTCAGCAGATGTACTGGTATCAACTGGTC
TCGCACCCTCGCTGTAcagtccaccaccactttACAAACCCGATCCATCGCAGCCACCTCACAAAGTACCAGAACAAGAA
TTAGAACAAGCTCCAACATGGGCTCTGGTCACTACCTATATGTCATACTTTGTACTGATCGTATATGGTCATATTAGAGA
CTTCTTCGGTGTTAGGTTTAGAGCAGCGGCATACAAACCACTAAGAACTCAGAATGGATATGCACCCATCAACTCCGGCT
TCGATACCTTTTACCATAGAAGATTATATGTCCGTATCAGAGATTGTTTCAACAGGCCAATCACAAATGTTCCTGGCAGA
ACATTAACCTTGTTGGAACGTGAGTCTCCCGACCACAACAAGACATTTAATTTGACGGGTCACACTCGTGAATTGTTGAA
TTTGTCGTCATACAATTATCTGGGGTTTGCTCAGTCACAAGGTCCTTGTGCCAACGCAGTAGAAGTAGCAGTTCAACGTT
GGGGTATATCAGTCAACTCCTCTAGAGCAGAAGTTGGCACTTTGGATCTTCATCATGAAGTGGAGCATTTAGTAGCCAGA
TTTGTAGGCCAAGAAGCCGCTCTGCTGCTATCTATGGGTTTCGCAACAAATAGTACCACTTTGCCAGCCCTAGTGTCAAG
AGGATGTTTGATTATCTCCGACGAGTTGAATCATTCGTCATTAGTATACGGATCCAGAATATCTGGCGCTAGCATTAAGG
TATTCAAACATAATGATCCAAAGAGCTTAGAAACCGTGTTGAGGGAATCAATTGCTCAAGGTCAACCCAGAACGCATCGA
CCATGGAAGAAGATTCTGGTTGTAGTAGAAGGTTTATATTCTATGGAGGGCACCATTTGTCGTCTACCCGAAATCATTGA
CCTTAAACGAAAATACGGCGTAAGTATCAGCAATCATAAGATTTTTTCCTCTTTCATGCACTCAGTGACGCACCACTAGT
TTTATCTTTATCTGGATGAAGCACACTCAATCGGTGCCGTCGGTCCAAATGGTCGTGGAATTTGCGATTACTATGGTGTC
GACCCAACAGAAGTAGACATACTCATGGGAACGTTCACAAAGTCATTTGGTGCAGCCGGTGGCTATATATCCGGCTCTCG
TGCAGTAATAAATCATATAAAGCTGATTTGTCATTCTGCAATCTATGCTGAATCTATATCAGTCCCAGTACTGGAACAGA
TATGTACCTCCATGAAAATCATCATGGGTGAAGATGGTACGGATGATGGTAGACGACGTATTCAGTCCTTAGCATCAAAC
GCCCAATATTTCTCAACGGAACTGAAGAAACTGGGGTTTATCGTTTACGGTGATACTGCCTCACCAGTGATACCATTAAT
GCTGTTTCATCCAGCCAAGATACCTGCATTTTCGAGAGAGATGCTGGAACGCGGTAtagctgttgttgttgtaggATATC
CAGGTACGCATCGTTGAATCATATTAACAGGCCTCGTCCTAATCCATTTTCCTTCGCAATAGCAACATCGATAATAGCCT
CACGTGTCCGATTTTGTGTTTCGGCAGCTCATACTAGGGAAGATATTGACAACGTCTTGAAAGCTgtggctgatgttggt
gacaGGCTAATGCTACGGGTCAACAGGAATAAGGCCATGAAAGCATCCTCTCAGTCAGCTGAGGACAAACGGTCAATCTA
GTCAACGTAATTCTCATTGTTTCTGGTCCAGGCCTGCACGACCAGGCCCATTGCTCACTTGCTGGTACATATAATCTCTC
TACAATATTCTACCATTAGTATGTCTATTCGTCGAATCAATATACGGTCTACAAGTACTTCACCAGCGCCAGCGCAGACT
GCTGCAGCCCGTCTGTCAGCACCAGCTCGCGCACCGGCGCTTGCTTCTGCATGAATGCCGATGCCTCGCTCGTGAACTTA
ATCGTGGAGTACATAGATACATACGTACTGCATGAATCCCTGTATCCGCATTGCGCGTCAGCTTGCGCTCGTCGTGGCCG
TGGCGTATCTGCACCGTCCGTTTGCACCACCGCAAGCACGTAAACACGACATGCCTATGGATTCGTCCGAGCGAGATTCT
GCCACCGGTTGTATCGGGTTCCCAGCAGCTCATATGTGGCTTCGCCCGGCTGGTTGTAGTACGAGTACTCTAGCAGCGGC
GCATTTTGTCGCTTGTGCTTTGTTGCTTGTGCAAATGCGGCTCATGACGAGGACGCAGTTTGCTGCCACGCCGAGCAAAG
Gtatcgaccatcgtgctgttagtaaccaaacagcatccatggaattgattccacttacgtaggtcactttttcgcggctt
ttcacacaGCCTAGGGattctttcgactcttgctcggctcACTCTGGGATGtatcaccttcatccgccttccgcttcatg
ggggtgtttTTGTCCTTGAAAGGCGGCTTTAGGTAGTTTGgcctttcgtcatgttccaggtaccccctgacaatattgac
catattgtcggCTGCCGTcgcatctctgtgataccacttgttgcaaccacggtaATACAAGTGGCGCATAGCCGGAATCT
CCACAAACttctgacaacaagggcacttcttggatgtgaaatactcattgaccttCACAATGGAATATCCAAGACGCtgg
agcttgcggatgaggtacctgatgcacatgacatggcgtgacttaGCTgagctaaaatcacccatccctatggctacTAC
AACCTTCTTCCCGTCAGAGAGCTTGCGGCCCAtagactcgcccaccatgcGGTTGACGATAACCTCCAGCACCCTATCTA
GCTTGCCCCGTTTttctttgtcggcatcccaccgcttcctcttgtacttgttggtgctatagtacgcacgcgcaatgtca
tacgaccggacaaagcgtccgaggaagacggcccaagtctcttggtcggacttggtacACTCCCGTTCAGCTTCAGAGAT
AACTTCCGGCTTGTTggcctccagccagtctctgttcgggttcggcaaggcatttggtagtgacggctaaattacgtcgt
tggcCAGGATGGTTGGGGTCaaaggccactgcacctgcaatgcaggtcgccccggggTCTAAGGCTATAATCCGGGCCTT
TTTGTGActcgatcgtaaggtcttgttatggaagatgtttggaagcttgatggcatcttccaccttacgatcggcTGATG
GCGGTttgctggttgtgtcgatctatagcagagacaagaccaagccattggTCTggaagctggatgtgcggacgtggcgg
cgcgggctatcgtccagcacatatccACTCttgcaagcatggaaccgtcgcaagagccccaatcaacccagctgctggaa
ccgtgatcaactcagcacgtgcaacatgctgcgaatcattgaaagcatgtcggctggactgggtaggccggtggtgttta
gaaggacaggccactagttagatcacagtttgtttattttattcgatacagttttcgctggatccaaacattagggctga
gaataggctatagtctatttgtagctACACAATAGATACACGATGACTTTTTGACTAAACAGAGGATTTGTGTAGCGTGA
CGACATGCTCGGGCGATATGGTAGAGGCCGAGGGGCGGTGCAGAATGTAGGATATGTGGGATACGGAGACCACGCGGGTG
ATTGAAGGGGCGGTTGGGAGCTGCGATGGATGGTACATGTCTATGTCTATGTCTGACTAAATCTAGAACTGCTAGTCTGA
ACTAGGAGAACATCCTGCTGAAATACGACCACCACAAACCAGAGAAGGCCAGCACAAAAGCCATGTACGCCACATCTTTA
CGGTACGACGAGGTACTGCTGGTCAGGGTAGACcaggatgttttgagcaTCGCAGGTGCGTTAACGATATCACCATCAAC
AGTAGAAGTGACGACACAAGCTCTATCACCGCGATGAGCTTCGACTTTATTGCAATTAAGCTTTGGGATTTGAGTAATAC
TTATTCCCATTGTGTTGGAACTGACAAGGCCTACGACGGGTCGAGGTGGCAATTGGTTCAGGCAAGGATGAGAATGCAAC
CGGTCGTGGTACACGTGTCGCCAGTCGTCTATGCATGAAGTGTCCTGTCAGTTATGGCTGCGGTGTGCCGGTTTCCGTGT
TTCAAGTATCGTTTAAGGCGTTTCGTTTGACTTACGATCGTCCGTTCCGCTACGATGAGTGAAAGAATGGGAATATTGGG
GTTCCTGGGAGATACTACGTAGCTGCTTTGTCGCTGATGCGGGGAGTGGTTGGTGTGCCTGAAGTGTGCCAGAGACGCAT
GGCAGGGGCGCCTGGTGTGCGTGTTTGACCCCTATCCAGTGTTAGCACCaacacagcatccatggaattgattccactta
cgtaggtcactttttcgcggcttttcacaccgcctagggattctttcgactcttgctcggctcACTctgggatgtaccac
cttcatccgccttccgcttcatgggggtgtttTTGTCCTTGAAAGGCGGCTTTAGGTAGTTTGgcctttcgtcatgttcc
aggtaccccctgacaatattgaccatattgtcagctgccgtcacatctctgtgataccacttgttgcaaccacggctATA
CAAGCGGCGGATAGCCTGCATCTCCGCCAACTCCGTGtaacaggggcacttcttggatgtataatacccattgaccccca
caatggtatatccaggAGGCCGGACGAATGGTCACGGAAGCTTCGAACGGGGTCATGCACCAGGCAAGCCTTTTCAGTGC
ATTTCGAAAATTGGCAGGGGGTTGATGGAATCTCTTACGGATAGATATCTGTCACCCTCGACAGTGTGAAGGCTCCAAAC
GGGCTGACCCTGCTCGTCGGCCGTTCCGAGCGTGACGCGTATTATTCTTGCAGCGGTAAGCTCACACAGACAGAGGCGCT
TCATTGTATACTATAACAATACAACAAAGACATGCAAACGTATAAAAGTAGATGAGCAGACTGACCATAGAACTCTCATA
GCAGGGCCTCGAACAAATGATGCGGTCCGCAATCGGATCCCGACTACAGCTGGATCTCATGCTAATGGCGCCTTGGACGA
TACGTTGACACCACTCGATCTCCGCCATTGGTAAGGATGCAAGGTATGGATGGCTCCTAGCGTGCCATGATTTTAGTACA
CTTTGACCAAACGGGAACTGGCGAGGTCGTTTGCACTTGGAAATGCTGGATTGCAAACACTTGCATGTGGCAGTATATGT
TCTGTCCATGCTCGAATGCTCGTTTCAGAGCAGGACGAGTTGCCACCCGCGAGTCCGCAATGGAGAGAGACCATTCCATG
TCATGCGCCTGCGAGTGGTCATAGAGCGTCCCACTCGCGCTGGCATTAATGAAAAGGCTGTGTCCGTCGACACCGAGATC
CTGGCGCATGCTGTGGTCACGGCTCAAGGCCGCGTTGCCGGTTGCACAGACGCTCGTGAGTACAAGCGAAAATGATGTCC
GTCTCTTCATGCTGATGGGGTTGCTCAACTATGCGGATCCTCGTGTGCGAGAAGGTCGGGAAGGCTCTCAATTACCACCG
CCGGCCCTCCGTCGCCTCGAGGTCAAAACATCGAGGTCCCGCCGGCCAAGGCACCAGAAAAGAGAGCAATATAATAAACT
TTTACGAGGCCCCCGCAAGGAAATCAACAATGAGCATTGTAACCAGCATTGGACCAATCACCAGCGAGTGTTTCAAAGTT
TGAACTTTAGAGTTTCATTATCTATATCTAGGATAATATAATACATAATTACAGCGAGACGACCGTGGCCAGAGGTTAGC
CACGGGACATTCACCAGAACATGGGGAAAAGCACAACAAGGGGGGCCGCGAGAATCAACGCGCGACAGGCCGACGGTGCA
GTTGGAGCAGCCGACCACGAAATATGGGGCAGGTGTAGACACATCTTGTGGCCCACATTCTGATCGATCTTGGCGCAATC
AATGGATGGGTTCCACGATTCTAATTTTTTGACCGTGACGCCCAGTGAATTCGCGATTCTTTCACCTAGTTTGGCGATAC
GATGTTAGTGACGGGCCGGATATCCGCGCAAACTTTGCCATACAGGTATCCCCGTCCTTCTATAGCGAAAGAGGCTTGTT
AGTCATTCAGTACGGTATGTCGGTTTGCGTGTTTCGGATGGTGTTTGTGGGTGGTGCTATGTGGACTTACAACAGTTCCG
CCAGAGATACAAATTGGATCAACTGCATAGCAGATAGCCATGATGGATAGAAGCACGAGCGTTCTGAAGTACATTTTGGT
ATGTGATTGTTTCGCTGGTGTGTTGTTGCGTGGGTGTAACGTGTTGGTGTGTGGATGGATAAATATGTGGAGATGAAACT
TCCACAACATGAGACCTGATGCCGACCGACACATCGGCGATAATTGTTTCAGAGCTGATATATTCACTCGTGCGGACGAC
ACACAGTTGACAAGGGCGCTTCTCCATCGGCCATCCACGCAAAGGAGGATCCTATATTGATGATACTTCCATATTATGAA
ATTAAAAATATCTGTGCGCCGTGCCTACACTCCCCGAGTCCGCCATACCCCGAGGATTCGGGAGAGAGAAGATACATAGT
GTCTACGGTAACAGAATAATCGGCACCGAGATACACGTGAAAGTACGTGTTTGCTCTCGGCTGTCGTGTTGCGTGCTATA
TAAATGCCAGTCTGGCCGCCctcctttctcctcgcctttttctgtgcatcttgtAAAAGAGACATTGAAAGCGAAATCTT
GCGTAGGCTAGCAGCAATGATTCGGGCAACTAAATCGAgcatggccagggcacccaggccccgttgggtgaggagGAATA
GCCGTCTCGTCCAATGTAACCACTgtatccactcgttagtacatatgttatacatgatccaagtgttaaagcattggagg
ttgAAGTCCCCAATAACTCTTaggttttatattacaaaacaaacagcttcaagataTTAatggacgcgtttgaggatagt
TTCTAGTAGGCGAaatatccgattgtcgcgtaatcgtgacatcCGAGGAAAGATTGCGACATCCACTCCATCGCATGCAT
GCCCGTAGAGACCAAGTGCGCACCGATGTTCTTTAGGTGGGTTATTCTCGTGGATGGTGGACATTTGGCGGGCAAACCCa
ctttgcatgaatgacccGTTTTTATCTACTTTTTACTCACGTACATCCATTACTCTTTCGGACGTCTCGGAGACCGTTCA
AGCTCGTGATTCAGCAGGATCTGGCGCACGACGACTTCCTCGGGCCTGCCGTGTGCAACTGACTGAAAACACATCACGCA
ATAAGTCAATCCCCCGGCCACAAacccggaccaccaccagacGGAGAACGGCTAGCTTCAGCCGACGCCCAGCAGTTGAA
GGCGTTTGTCGTAGATAGATGCCTGATACGGCAACCGCCACAAGGGCCCGAGGAGTTGACCAACGTAGTCGTAGGCGCAG
CGGCTGTCGCATTGGCCTACGACGATAAttttttggatgttgtgCCACTACTCGCTGAAGTCACGGGATTGAGCAGAGCA
CTCATAGCCAGACTGCAGAGGGTTGTTTTAAGTGCCATCGGCTATCGAATCTGAGCAACTGCACCAGAacaggggggggg
ggtacaTAGATACCGCAATATAATAGGTCGCATCGCAGCGAGCCCAATACAGTTTTCGCtagatcgaaacattagggccG
GAATAGGAAATAGTCTGTTTGTAGCCTTAGTTAAATAGAATACCTGTTCGTTTGCAGTCAAATGACAAAGGGCAAAAGGC
CACGAAGAATTCTGCAGTTTATAGCGCCATGTAAACCATTGTGTTTTCATGCCCGGCGTTCCAACGGTCCTTTCTGTTGA
AAACTGACACTGCAAGTCTATGTATGCCTAGACCTCACCCATATAAGGAGTACTAAATTACGAAAGCAACCCAAAAATTG
ATGCAACTCATAGAGTGTAAACAAACCAACATTAAAGCAACAACACTAACACACAGAGTCCAAACATGACAGATCCCGTC
TGTCCACTCGAAAGACGAGGAACACTTCCACTAGCAGAAGCACCAGGATTCAGCGTTTGAGCAGGAGCTGGGGGcactgt
tgttgatgtttgaaCAGGAGCTGGGGGCACTGCTGTTGACGTTGGCGCTAGCGATGATACTGGGGAAGCTTGCTGTTTCG
GCCTACTCATGTTGACCACGGTACCATTTGACAGGCGGTACTCAATACCAGCACCAACGAGATCAGCTGCCGGCACAACC
GCAAGGCTCTTGGATAATGCGTAAGGAATGCTCATCAGACCGCCCTCAGCTTGATACGCGAATAAATCGTGCTGGAGGAA
GATACCACCTCTGTTGCCATTCAGAGTGCCGCTTGCCTGCTGGTCCCTATCAGTTACAAATACGCTGTGAGCGGTGCATA
CTGACAAACCCGCCACAGGACACTCACAAGTAATTACTCATAACTCTGAATGTATTATTGGCATTAGCGCCGGCTGCGGA
GTCTGTTGAATCTTGAGACCATTGATAGATCTTTGTCATACCCACTGCTCTGAATATGGCTTCAACTCGTTCATTCATGT
CACCATATGGAGGACGAACACATGTTGGTCTCATACCGGTCACGTCCTAAAACATTGCGAGACATAATTCAGATTGCCGT
CGTTGTAGCCCAAGTAAGTGCTCGGTCACCGTACCTCAATAATACGCATGGTCCATTCAAGCTCAGCTACTACTTGCGTA
TTGTCCAACGTTGTCAATCCAGGGTGGCTCCATCTATGGCATGTAGATTATTGTGTGATTAGTGCCCATTTCTCGTCTTC
GGTAGCAGACGACTTACGTATGACAGCATATCTCGTGCCCGAAATTGAATGCTCTTCGTAACAAGGCAGGCTGTTCGAGT
ACCCGCGAGCCAACAGTAAAAAGCGAAACTCTGATACCATGGGCCTCGAGGTAGTCGTAGAGTTTCGCAGTTGCGGCGAG
GTCCCCAGATggtccatcatcaaagctgTGGCGGTGGTGCTCAAGTCAGTGGATATGAAGATACTTGTGAGACAAATGGT
AAGGCCAACTTACGTGATAGCAACCTGCATCTGGGTGCCAGCGGGACCCTACGTTGTTTTCGCCATCAGTTTCACTTGGC
TGCATCAGACTAGATAGAAAACACCCAAAGGCGACTGAACTTACGGTAGTATAAGTACCCGCACTCACGTACAGGCTTGA
GCGCATAGATGCGGACTTGGTGTTTGGAATACCACTCAAATTGTACCTTGCTGTAGATTTATAATGAGTAACGTATGGTC
AGGTGTCCGTTATTCATTGAGATGATGGGCAGAAACGAAATTTGAGTTACCTTGCATTGCTGCATCTGTCGGCGGAGTCT
ATTGAATAAAGTTGTTATATACTTGATAATATGTTATCTTCAAATCGAATCTTACCTTATCCAGAGTAGGATATTTGTAA
TCTGAGGGTTGGCCGGTTCCACTCCATAGTGCATTGACCGCCGCATTTGACGACATTACGACCAACAGCCCACCCAGTAA
TGCGGAAGCTTTCATTATTGAATATACTGCAATGTCCTCTACAATTTACTTGGTGGGATCGGTGGGAGAAGATGGTGTTG
TGTTTTTCATCATCTCAAGTGTTTGGACCGGGGGATTGGTAGGGGGAGATGGAGTTTTGTATTATTGCATCTCAACCACA
AACCGATAACTTCCCTCTCACACAATCAAATTAACACACTGGTTGGGTGAGAGCTTAacgatattgtatttcaCCACACA
TCCCAGTGAAAAGTCGTAAAATGCCGACCAAATGCGCACAATACGACATAAATTCCTAAGGGAGCGACTTGCAACTAATC
AGTCAAGAGGAAACCTGAAAGCGCTGCTTTACATGAGAAAAAAATACAAATTGATGGAATGGAGATAGATATCTATGCAC
TCTTGTGCACAAAATCGACTCCTTTTTTGATGTTGGCCTTGAGTTCTGGAACTGCGGCATCCATCAACTTCTTTTCATGC
TCGGAAAGGGTACCTAATGGGTGAATCTTGGCAACACCTTCAGGCTATTAGTTACGGTGCGCTGTAATGGTGAGTAACGA
TACTGATGCCAAAGCCAGATACATGACGTACACCCAATTCAACGTTCGAGGCAAAGTATTCAACACCCTTGTCAGCCATA
ACAGGCGATAGAACATAGGCCGGTTCAACAATGTTCTTCTTTCCGTTCAACGCATCAATGAGGTTGTTTGCGAAACGGGC
ACCTGCGTATGCCATGGATAAAGTAGCGGATCCAGCACCATCTTTCGCTACGACTACTTCATCCCCACCGAATTGAATTC
GACGAGTAAGTTTGTCTATTTCTTCTTGAGAGAATTTCAATCCAGTTTGAGACAAGAGCGGGATAATTCTATCGtttctg
atgatgggtgAGAAATATTCGGAACGTCAAATGACGAATGACGACTTGCGTTATTCCACTGTGGCCACCAACAACGGTGA
CCTTGGTTTTAACATTATCTACACTTTTGGCACTACCTACAAACGTAGATGCTCGAACTACGTCCAGAGTGGTAACACCG
AATAATCGTTTAGGATCAAAAACGCCAGCCTTCTTGAAGACTTCAGCGACGATTGGGACAGTGGAGTTCACTGGGTTAGA
GATTACTAACATATGGGCCTTTGGAGCAACCCTACGTGATACGTTGAGTTAATCACATTGTCTCATGGAATACCGTACCT
TCCaggtcatcaacaacatacttggcagcagcagtggcCAAGGTCTTAACAATACCAGCATTAGTATTGAACAAATCATC
TCTAGTCATACCGGGTTTCCTCGGTACACCGGCTGGGATGACAATGACGGTTGAATCCTTGATGGCTTCTTCCAATGTAT
CAGCACCTTTGAATCCAGTAACGGTTGACTTGGTATTGATATGGGATAGATCAGCAGCTACACCTGGGGTGTTGACGATG
TCGTATAATGATAAAGTGTCGACATTTGGATTCAATTTCATGAGTAACGATAGTGGTTGACCTATACCACCTGCTGCACC
TAGTACTGCTACCTTCATTTTTGATTGAGCCAGCTATATGAATGATTAAGGTAGTGAGATTTCGTTGACCATGTAGGTGT
GTAACTTGTTCATATAATCTGCCTTTACACATTCATCACCGACTCGAGAATTTGATGCGGATATATTTGACACGAAATGG
ACGTGAAGGGAGGGTGCATCGGGTAAGCATGGGCTTGTATACATCATGGCCACCACTTCCAAAGCAATGCATTCGGCCAT
AAAACTCCAACATCTCATGGCCCGTACCCATACGTCAAACCAGTCGGTAATACTTAcattggcggaggtagtTGCAAATT
TACGTTTTAGAATTCTAGTGGCCAACATGATGGTTCAATGCCTTTATGCCTTATGGTCTTTATGTGCTCCAGGCCTGATT
TCTGACGGAAGTAACAAACGAAACCAGAAAGATGGTTGGCGATTTTGCTCCTTGACTGCGTGGGGGTCCCCCTGACAGCG
TGCAGCTCCGTTCATAATAATTCAGGTTATAATAATTCTTGTACATGGAAAGGGTCTCATGCTATGATCTTGCAACATAG
TGTACTAAGCTGGCCCACATGGAGAAAACTGGTGGGCACAGAGAATTCAAAAGTGTGCCAAGGAACCAACTTCGACACAA
GCGAGGAGCTTGCTTTCCTCGACTTCTGTTGGAGAACGGTGGTCCAACTGTGTTAGTTGGACACAAGCGAGGTCGCGTTG
CTATGAAGGCACATCCAATTATTCTTCACGGAGATATGTCCGGCATCAGCAAAATGCTGTTTGCTCGTTTGTGTGAAATA
GAATGGGCGGATGTAGAGGCGTGGCTCATTTCAACTCCTTCAATTTATGACCGCCTCAGTCCTTCTCAGGAATGATTCCA
TAATACTTACGGCGACCAGGCGGTCATCCTCTTTTGGTTACCAAGTGGCTAAGATACCGTACTTCTGACAATGCGAGATA
TCATTTACACAATTTAAATTAATGTCAATGTCACTTGTAAGCAATAACACAAGTCCAATCCAAAACTATCAAAAATTACT
TCCAAATCCACGATCGAGGTCATCTAAACATCGTGCTCACCGTTTTCAACTGGCCTCCCTAATTCAGGCTTTCTTTGttt
tgatgtccttgatCTGGTCATACGGCGTTTAATCTGACGTGGAGCCTGAGTCGATGAAACGGACATCAAAACTCTGCCTG
TTGGTGACTCTCGCAGTCTATTATAAATGGTGGATGCTCAGCCCGCTGAACCATTTGTGGACGCCAGTTACACGACAACC
TACTTCTTTATGACTGGGAAGCAGAAGTGATCCGAGATCATAGTCCAAGATACCGTGATACCAATAAATTCCTCATTCTA
AGCCGTTAGTTGAAACCGTAAGTCAGGCGCAAGAGTAAACAGCCCAAAGGACTTGATCCTACTTTGACATACTGCAAACC
TCCTTCAAATCATGCAGAGACAGATTACTTACAGAAGCCCACCTAGGCGCATACACGTATTTCTTCAAATGCTTTTTCCT
AGTACCTGCGCTATTTGTTCCGCGACATTTTGTTGCATCACCTCCCACTTCATCATCTATATCATCAGGGCTAAAGCAAC
CTGATTCCCTCTCTTTCACTAGATACATAATCCGTCCCGGTAACCTCATATCAGGTAGTTCCTCACTAGGCTTGGTCTCG
AACGGTATAGTCGGATCTGACCTATGGGGTAATGATGCATATAAAGCTTGTAGAGGTTTAGTAGTTAATTTGAAATAGTT
GGCTATACTACTTCCTAGTACTTGCGCTTTGTGCTATTGTCCGAGAAGATGTGAGTCACGGCTGTTTTTATTCCAAGAAG
CCAAAATCGCTCACAAGTGGACAGGTTGTTAGGACACGGTATAGATCGAGACGAAACTTGTCGAGGGCTGGTAGTGACAA
CCTTGGTACCAGATCGTCACCCATGACCGTAGACTCACAAAACGTTGTGAAATATTGGGCCAGTATCGGGTCTACGACGC
ATCCTGGTGGTTCATAGCAGTAACACCTAGCGTTTTCATATGTCGCACGCAATCTCAGACACAACAAAGCTGCCACGCCT
GCCCCCAGACTATGACCGCATACCACTAGCTGCCAAGTACGATAGGGCGATGTATCGGTGAAGGCCTTTCTCAACGTCGT
TATGGTTTCTAGTCGTATCCGACCCGCAGTTTCCCACATTCCTGCGTGCACAAACAATGGTGTTTCcgcaaatccaaact
cggGTAGTTTAATAGATTCAATCTTCACTTGTAAATCCTATACCACACATCATTAGCATTCTTGGTTACACTGAAGGaat
aatataatgcaatCGATCTTACGGTCATAACATCAAAGGGAGAGTACGTGCCACGTACAGCAATGACGATGGCCTATTCG
AATGGCAACATGTCAACATGTGATACAAAAAGCTTTTTTTCCAGCGCCGCAGTACCTTCTTGACGtgatcaaccaccacc
atataAGGTGTCCGAAACAATCGGACTTGTGGCTCATGCGCCACTACATGTAGGCCGAATTCCCTTTACAATAAGAACGC
AAATAAATTCCAACAATAAGACAAGGCAAAACTTACACACTGTCCCTGATTTCATCTTTTTTACATTTTTAGGATCGTAT
ACTAGCTCTGCATAAGTGGCATAGTGTAACAAATCTGCTACTTGTTCATAATAAACTCCCGATGTTGTCAGGGCAGTCGT
ACCAGACGGTGACAAGACTGAAGTATCCGACATTGCCAAGTGAGGATTTATGTATaccttggcttcttctaaAACTTTGC
GTTGTAACGCGCGTTGCTGTTTCATTTTATGTAAGAATCGTCGCTTCGACTGCCTTCTACGACCACTCTGTAATCCTTGC
AGTGATACGTCACCTCCTTCTGATTCAGTGTCTCGTATTGCACTACTAGAGGGTTTGTTATCCAGAGAGGAACCACCTTC
AGACTCTTCTTGGACGGCTCGTCCTATTTGAGCAGCAGCTTGTGCAAATCCAGACTTCTTCGTTTCTCCAATGGCGTGAG
CTCTATTGGTGTCTTTGCTGGCAGAAGACATGACTGAAGAATCAGCTGGTATATCGCTGCTGTCATCAAGTGGCGACTTG
CTCAAGTCACTTTTATTACTAAATGTACCCCTTTCATCTGGAAGCGACATATTGCCCATTTGTTGTGCCCAATATCCGCT
TCCATCTGAAGATGAGGGAGGATTAAAATTAGGAGGGAGCTTCGTTAAATCGCTACTTTTAAATGGACCATCAGTGGGAG
ATAtgtgatcatcatcattagaCACATTCTTTATGTTATTGTCGGATGACGGCGTCGTTGGAGACGTTAGAAATTCCTTT
TCATTTACTTTAATCTGAGGTGGAGGGGGTAAACCGTCTGGATGTATTGGTGGAGGTATTGGTGAACCTGCGTATCCTGG
GTTCATGAGTGACGTTGGTACTGGtcctgctgatgatggctgaTGATTTACAGATTGCTGTTTTTCAGCTTCTATCATCA
ATAGCTTTTGCTCTCGTTTCATCAGTATTAGGCCTACTACTATATCGCTAGGTGTCCAATCTGGGGCATCTTGGAAGAAC
TCTGCCAGCATTCCAGCAACTTCTGAAAGGGCAGTACTGACTTCAGCTTCCTGTGTCAAAGCAGAACCAACGAATCGTTC
AATCAGGTTTTCGAGCCATTTCGTCCCTATTCAACATGACAAACAACCGATTAAATGCTGTTGGTTTCCGGAATAATGCA
CATCATACATTCAGAGATGTAGTCGTCAATGTGGAGGTCTATCGTCTTGTGCCTTCCATTGACGAATAAGGTGACCCATA
GCAGCAGCCAAATACTAAGCATGACGATACCCCAGATTAACAAAATTTTTATGAGACGAATCGACTTGTCCCATGGCATT
CCAGGACATTCCAAGGGCTCTGGCAAATAGGTGACCCAAAAGCCAAACAAATGGGCACCCAAATCCATGAACTGCAAAAT
GAAATGGACGGGAAGCAAGTACTTGATGTACAGTCTCGGCCCTGGCTTTGATATTGTACCCTGTAGTGACAGGAGCAGTA
TGTTCCATTCTAGGAAGATCAGTGCACCCACGGTTGATATATGTAGAAGCAGAAATATGTCGAGTTGCAGAGGCTTCGTA
CAGAGGCCAGATCTTGTATACACATACGCAGCGACGGCTAAAGAGAAGAAGATAGAGTGAAAGATGAAGGATATGAAGCT
AAGTTTGAGGGTTGATGAGTACATCATTATTCATGTCATATCAAGTGCAAAACGCATCGCATGGGCAAGAGACGTACCTA
GGCATGTACAAGTCATCGGTAGCCATATCAATGTGCTGTTTCCAGCGGGAAATGATGGTGTTAGCGGCATCACGTTGAGA
TTGGGGGGCAGGGCTGGCAGTCTGACAGCTCAGGCTATGAGGCTCATGGCATCATTCGGCGGTAGCAGGGCTTTCGTCTC
CATCTTCTCCACGGGCCAGAACCTGAATGGACAAGCATCGCAGGAGAAAACGATCGAAACTTACGCGGCCCAGGAAATGC
AGGCGCGGCATCCTGGCTGGTCACGATGCTCCCCGGGTGGCCTATGCAGCGTTCCGCATGTCTCCAGAACCACAGCAAGT
CAGGAAAAATTTAAAGCAAAAGATGGTATTATTTGAGCGGCTGAACGCCCTGAACGAGAGAGAGCGGCGAGTGGCGGGCG
ACGCGGTTTTTGTGAGTTACGAACGAATAACAATGTAGCGGCGTCATTTACGCTTACATTTACAAACAAGAGGAAGGGCG
CGTGGATAGATTTatggtggatggatgtaatGGAAGTCTCGGAGATCCGGTTTGCTTCGTCATCTTATGGTGTCGTGATA
CAAAACCGTCCAAGTTCCAGGGTAGCGCGATCTAGGAAGTTTTGATGACATGTGCCGGCTGAGCATGTTACTCGCTTCTG
CACCTCTGCTTCCCCACCAAGGGTTCgaacgcacgcacgcacgcacgatCGTATCGCGCGCACCGCTCCTGGTGTCGATA
GATAGGCTTGTTGCATGCCCCATACAGCTGGCGACATTGCGACAAGGCCGATTGACACATTGCAATCGGTGCTTGGCTCT
GCTATCTCCCGCTGAACCACCTACAAACGCGGTATGTACTGTGTATATGTCACTCTCTAGAATCTCCAAATCCGAGGCCT
TCAATGCTCGCTGAATGGTTGGACATATTTCAACTCACTCTGCATCCAGTCCTTGATTAGGATTATAGTACATACATAAG
TAAATCACACCCTATTGTTAACTAGTGCATCCCTGGTACTCTTACTGCACTCATGGCGCATCATGGAGGTCAAGACCTGG
ACGTGACCTGGCGAAAGTTGGCAGATGGGCTTCAGCAAATCATGAACAAGTTGGAAGATGGATTGACTAATAACAAATAT
GTAGAATTATATACGTAAGTCTTCCAACCTAGTGCTCGGCTACTACTCCCACAGTTCCGCTGATGCTGATCATGCAAGGA
TGGCACTACTGTTGGTCGCGAGCACAACCTGCTGTGACGCCCATTTGAGAAACGGCAAAAAGCAGAATCAATGCTAAtct
atcatcatcttcaatcaGCCTCATTTACAATTACTGTACCAGCAGTCGCATGACTGGTGCTAATGACCTTGGAGCACAAG
CCGGAGGCCATCGAGGTATCGATAACGTGGTGCACACTCTGACCAATTTATCCCACTTGACGGATTGTCGTCAAGCTTCT
TGCTAAATTACACCCCATCACTAGGTGCAAACCTGATGGGTAAAGATTTGTACGAGAAGCTAAAGGAGTACCTGAGAATG
CATCTAGATACCCTAAAACAATCGTCGGAACAGCATATGGATGAACAACTTCTCATATTTTATACGAAACAATGGCAACG
ATATACCATGGCATCAACCCTAGTCCACCACATCTTCCGGTATCTGAATCGTCATTGGGTAAAAAGGGAGATTGATGAAG
GCCACAAAACTATATATGATGTTTACACTGTAAGTCCTTGATGTTTCGAGTCAATACGGCAGCCGGCAGCCTTTCGATGA
TGGTCCGACTGCTTGATTCCATTGTTCATACAAACTCAATGATTCCTTGTTCATACATCGAGGACTCAATTAGCTCTCAT
TGGTATCATGGAGGGATCATTTCTTTATGTCATTGCAGGGAAATGTCATGAATGCCGTCCTCAAACTGATTGAGAAGCAA
CGCAATGGAGAACAGATAGATAATGGGCTCGTCAAAAGCGTTGCCGATAGTTTCGGTACGTTTTAGGGGCGACTCAATTA
GAATCTGAGCCTTCTTGTAACCATTCTCGATCAATCACTCCAATCTAGTCTCACTAGGCTTGGACGAAGCCGATTCATCA
AAGTCCACTCTAGAAGTTTACAAGCAGTACTTTGAGACTCCATTTGTCGATGCCACTGAAGTTTATTACAAAGCCGAATC
AGAAAAGTTTATAAACGACAACTCCATCACAGATTATATGAAAAAGGTAATTTTCTATGATAGTCGTTCATAATTGCTGA
CGTGCTATACAGTCGGAGCGTCGTTGGTCTAGTCTTTAAGGAATTCCAACCAATAGGCCGAGTCCCGATTGTTGGAGGAA
GAAAACCGTGTACCATTATACCTAAATCCTAGCACCAGTAAACCCCTCATCAAACGTTGTGAGCAAGTCCTCATTGCAAA
CCATACCAATCCGATCCAAGACGAGTTTCAAAATCTCCTCGACCAGGACAAAACCGATGATCTGTCTCGAATCTACAATT
TATTATCTCGTGTGGAAAACGGATTACTGAAACTAATTCAAATTTTTGAAAATCATGTGCGTAAACAAGGGTTGGATGCT
GTGCAAAAGGTCGCTGAAGCTGTTGCGTCACAAGCAGCTAGTGGTAAAGCAGGCGGCGAGGATGGGGAGGAAGGAGGTGA
AGAGGAAGACAAAGCGGCAGCCAAGGGTGCAGCGCCTAAGAAGAAAGGTCCAGGTTCATCGTCTGAAATAGATCCTAAAG
TATATGTCGAAGCCCTACTAGCCGTGCATTCCAAGTACCAAACTCTAGTCTCTACAGCCTTCAAATCAGACTCGGGATTT
GTCGCTGCGTTGGACAAGGCTTGTCGTGAATTTGTGAATAGAAATCATGTTTGCAAGGAAGGATCACAAAAGAGCCCACA
ATTGTTGGCTCAATATTGTGATTCCTTATTACGAAAGGGTGGCAAGTTGACTGAAGATACTGAAGTTGAAGAGGTGCTAA
ATCAAATTGTAAGTCTTTGTTTCGGAGGTCGGAACACGTGGTCTTGGTGGAGCCGTATTGATCGCAATTTCGTGCATGCG
ACACCTATGCTCAAATACACTGTAGATGACAGTATTCAAATATGTTGAGGACAAGGACGTCTTCCAAAAGTTCTATTCCA
AGATGTTAGCCAAACGATTAGTCAACTTTACCTCTTCTTCGGAAGATGCTGAGTCTATGATGATCTCCAAACTCAAGGAT
GCTTGTGGTTATGAATATACTTCTAAACTGCAACGTATGTTTACCGATGTCAATGTGTCGaaggatttgaatgatgaatt
cAAGTGAGGCTTCAAGCTTGTAGGAGTGCTTCCCACTTCCTGGCTGGTCGCTAACACTACTCAAATTAGGGGTTTCTTGG
AGAGGCAGTTGGATGGCAAGGAAGCCTTTGATGCCCATATACAGGTGTTGGGTTCGGCTGCATGGCCACTTACTGCACCG
TCCACCCCATTTAACTTACCCACCGATGTACGTTTGGAGGGCCTTTGAAAGAGAGATTCGCCAACTAAAGATATTACCCA
TAGTTGGTCAAGACGTTTGAACTTTTTCAAAAGTTCTACAGCAACAAGCATTCAGGCCGCAAGTTGACATGGTTATTCCA
AATGTCTAAAGGTGAAGTCAAGACAAATTATGTCAAAGTTGCTGGTAGCAAAACGCAATATACCTTTATGGTATGTAGAG
AATTGCGATTTGTGGACATTGTCCCCAAACTGACGGGTAATTACCGGAATCTCAGGTCTCCAACTATCAAATGGGCATTC
TGTTACAGTACAATGCGAATGAGTCTTATAGTTTCAAGGACCTGGAGTCAGCTACTGGGTTATCGACAGAAGTATTGACT
GGCAACCTAGGTATTCTGAACAAGGCGAAGGTGCTTATCGCGGACAGTGCCAATGTCAAGCCAGACACAGTTTTCAAGTT
AAACTACGAATTTAAGAACAAAAAGTTGAAGGTAAATCTTAACATACCGATAAGGTCGGAACAAAAGACGGAGACGGAGG
AGACCCACAAGATCGTAGAGGAAGATCGACGTATGCTCATTCAAGTAAGGAAACATGAATATCGTCGCTTCCGTGAACAG
CGTCAGTGAACGATCAAGAAATAACAATACGTATAATTAGGCTGCCATTGTTCGCATCATGAAGACACGAAAGTTACTGA
AGCACAATGCGTTAATATCTGAAGTAATCGAGCAACTGAAAGCTAGATTCTCACCCAAAATACCTGATATCAAGAAGGCT
ATTGATGTATTGCTTGAAAAGGAGTATTTAGAGAGAAGTGATACTGACAAGGACACATTCTCTTATGTTGCGTAACATGT
TGTCTTATAGTATATCTAgtatttgatggtggagcgAGCTACGAGTGTTGGAGGAGCTCTGTGGGTGGAGCTGTTAAATA
GTCCGTGACGAAATAGAAGGAATACTTGGTAGTTAGTTAGCAGCTGCAAAAAGCACCGCCTTATGTACACGACATACTGT
CTAGTTGTCTCATCTTCCGTGAAATATAAAAATCCGTTTGACACTGACTTTCGATCGACGCTTCGTTGGGTAGCTACCAG
GTACGTTCATTGTGATCATtcttcagttttggaggtggtgaaagtgatggaaatgatgaaagtgttttgaatgggacaaa
ttGCCGTCTTcaagctgttttagtcaatctgatgactaatgctgtcatttccgTATATTAATTggattccaccatcaaca
tccatgggtattaaatacttttggaagtacttaacgtctctcaatgtcgacatcctgggttgcttctacactgagattat
tcgatgtgtaaaactcggccacccctcccgaccctaTATCTCtgccccattgatacagaagctgaaaagtgTCTTCCCTG
ATGACCGCACCGTATTTGTGCTCGACGGTGCTTTGAcctctgccaagtcagagactagcatgaagcgtCATCGGGAAAGT
GGTTGATGGGTTGGACGCGGTAGCTGctaccatgaagcaggcggctgacgatggcagacagagaatgccaaagtcctttt
atgaaaagttagatcggttgacacgttGCTCGTTCatcgtgaatgacgacgtcaagaccggtctagccgccgctctgggA
GCAGATTTCAGGGTCGAGgaggcacccggtgaagctgatgcattcatAGGCAAtaggtcaatattgtcagggggtacctg
gaacatgacgaaaggccaaactacctgaagccgccttccaaggacaagaacacccccatgaagcggaaggcggatgaagg
tggtactTCCCGGGGTGGCCGGAGCAAGAGtggaaagactcgctaggcggtgtgaataactgacctacgtaagtgaaatc
aattccatggatgctgtttgattgCTAACACTGGAAAAATCCTTTACTGGTAAGCACGCTTTTTAACAGCAACAGTACGC
GGAAGGGGTTAAAAAAGGGCCGTCCATTGCTGCCAGAATTCAAAAATAAAAAAATAAATCCCAGAGTATGAAGCAGTCAG
GTTCCAAAAACCCACAACTTTACACAGATCAACATCAGGTAAAACACTCGCGGAGTACACGTATCTTCCGTTCAAAAAAC
CGACGAAATTAGACGTGGTGATGTGATACATGTGATTTGTCCAGATTGTACTCATGATACGGCGGGCGAATACTAAAGGC
ATGTCTGTGATGAACAGGAATTTTCAGAAATTATTAATAACATGTACCATATGTAACAGAGTTACGGCTAATTAGGGGAG
CCGAAGGACGCGAGAGCTTATTGACCgatcagggttggatggatcacaggtgtggacaatggtcgacgggtggcataacc
ttgagcaagttatggggatacatggtgtatccggcgggattcgctcttagcagacgctttgtgcgtctatcgtgttcgta
gTTCACTCTtagtgagtggttacgtcaacagcACTTATGAGCGTTGTTACTCTTGATAgagattatgttggcacattaag
atgtctatgtatcgttgtgctattgAGGAAGCATGAATTTCactactataaaagagtagtgtTGTGTGTAgtgtaggtct
gttcaccatacgttagcatctaacattgctgcctatggttgaacagaacgggaGTTACACCATATAACATTATTATAATT
TACAAACGTTCTAGTCTATGCTCGGGAGTTCTCAGGCAAACACAGATAGGGAAAAGAGCAATCTTGCAAGTGCCACTAGG
TATAGCCGAATGACCGAGATTGATGGATATGTGAGTATGGGGGGATGCGGTACGTGAATAATAGACAAAacacttacttt
gctacttggcggcactcgatcttggaatggcaagggGCACATAGATCGATGGAATGTATATGAGAATGCGGAGCAGTGTG
GTACGTGAATAATGGACTAGAAACTTACTTTGCAACTCGGCGGCGCTTCTCTGGCGGCTGATCTTGGAATCGCAAGGGAT
acatattgttgagaaaaatcctcgcggcgtagtggtggtataaaggagtgggataccctttccttcttctctcaaaaaat
ataacacatacgtgtcaagtgagagaagaaagctaatcatgatgtatatcagattatacaTATATTGATCAAAGGGTGAT
CACTATGTGCGAGCTCTAGCATTTGCTTGGTGAGCAGTTAAGGCGACGAAACGTACTACTAATGCTTGACGGGAATCAAT
CCTTGTGAGAAGGGATCTTGCTTGTGTTCGGTGTTTTGTGCGGGATTGCGGGGAAGGGTGAGAGTGGAACAGATGCCCCC
TCTTATGGGGCGGTCTCTGGCCATGTAAACAAAGTCAGGAATGCATGCGCAGCAGTCCATGTAGAACGATCCCCCTACAG
CCGACACCATAAGACATGTCTTGCATCGGTGACTGTTCACTCTATGGGATGCACGTTCAAGTTCATTCCTCAACACAAAC
ACCTCATTGGTTGAGAGTTGTGGTAACGTAACTGTGGTAACTTGGCGGTCAATTGGTGACGGCGACGTGATCGCTGACAG
TAATTTTCGCTTTCGCTTTCATATACTAAATCGCGTCGTCCTAGATAATTGCGAATTTTCGTGCTTGGTACTCATTTTTA
AGCAGTGAAGTCCAAGAAGCCACCGCATCCGACATAACGACAACAATAACTCCCAGATTACAAGCGACGGAGATGGCACC
ATTACTACTAACTCTCTCGCTACTTGTATTACGGGCATCTGCGCAAAACTTCAGCAGCACAGCGTTTCCACCTGCTGGGA
CCTTCTCTCAACCACCTTGCAATGGAGTATGTGTACCAGGTCCCTACCCAGCTCAAGACAAGATTCCGCCTCCAGAAGAC
GCATGGACGCGATCAGTCGATCTCTCAAGTGTAAGTCTTATTTGTTTGTTTGATTGTATGGCTTGGTGAGTTTGAGTACT
TGGTGAGCTGGCATGGGGGACATGACAGTTTATGCAGACCGTCATAAGCCGTGTCGAGCGATCGTTAATTCAACATAGCC
GTGAAGTCACAAGTCATCACCGGTGACCGGCCCACCTTCATGATCCAGTAACTTACTCAACATCCCTCAAAAGGCTAGTT
GCTAACCTTCAAATCTTTCATGCTAGGTACCCAATTATCCACCACGACCCAGTACGATGGCGTTTGGCGTGACTTGCACC
AATGGCGCCAATGCCAGTCTGCTGGGCCCAAGTGGTATTTGTGACTATTCATGTATGTCGACCTCATAGCTCCTTGGCTC
TTCTTACACTACTCGTCTGCTGACTAGGTGGAGACAAATGTTGGAGAGGTGAAGTTACTGCCTGTCCGACCCGAGGCGAT
TGGGCACTGACGTATGATGATGGACCGTCGTAAGTTTGTTAATTTTGAGTTGTGCTGGTGTACCTTGAGCTAGATATGAA
ATGTTTGCTCACTTCTCTTTCAATTTGCCAATTGCAGGGTTTACACAATTTCCTTATTGGATGCTCTTAAGGCGGCTAAT
CTCATGGCCACGTTCTTCGTGATTGGGTCTAGAGTAATGGAACGACCTGACATATTACATCGTGCTTATCAAGAAGGACA
TGAAATATGGTATGTACCGTAGCCCAGAGTAGCTGGTAGTTTAAGTGACCTTTTCTCGAGTCGTTCTAACGCAGACGCAA
TCTAGTCTCCACACGTGGTCTCATTCTGCCAACACTGCACTGACGAATGTGCAAATTATTGCAGAAACTCTTTGGACTGC
GAGAGTCGTCTACCAAGTCATCGGTGTAGTTCCTACATGCACGAGGTGGCCCTACGGTGACTCTGATGACAGAACAAGAG
CCGTTATGAAGGCGTTGGGGTTCAGAGGTATGCAATGCATTTAGAAACGGCAAAAGGTTCATGTCGATGTGAATAACTTG
CTGATTCTGTTTTCAATAGTTATTACTTGGAACCGTGATACCTTTGATTGGGCAATTAGCGATGCGAAAattcaaaatca
aacaataACTGGTAACTTTACGCAATGGCTTGCAGCGTAAGTCATGGTGGGCAGGTCTTGGCCTTGTTTACATCTTTAAA
GCACACAGTATTTATATGGCGTCTACAAGCATAGTGCGGGACCATCGGGAAGGAATGCATCATCCGGTTTCATAAGTTTG
GGTAGATATGTCATTGTTTGTCTCAACGTCATATCATCCTACTAAGCAGATAGAAAACATAGAGCATGATATGTATAAAA
GTGCAGTTGAAGCAGCTCCGATAGCTTTCGATCTGCTGCGTAACGGCGGTTTCAACGTCAAACGAGTGGGCGACTGCTTA
TCGACTCCAAGCTATCTCGATTTGACAAGGCCGTCTAATGGTGGTTTCAATCCTGCGGTGATTGGTGCAGTTGCGATCAA
CGCTACAGCTGCGAGTATTACAACGCCTGCTACCACACCAACCTTAATCAATCTTGCTTCACCAACCCTTGGCGGTCCGG
CATCAACCAATATTCCAGGGTCAAGTGCTGGTGGGAGTTTAATGCATTCTGAATCCGTTCATCAACGAACGGCGGTTATT
CTAGTTGTGATGGTGAGTATGCTCgtgtggtgatgatgcggacAATGGCTGGCGCATCAGTATAAACAAGACTTGTTAGT
AGTAGTAGGAAGTTCTAAATGTCATTTAAGAATTTCATGTATTAATATTGTAGCAGTGTTTAAATTTAACTGTCTAGTAA
TTATTTCTCATTGTCAAGTATTTATCTGGCGGAAATTtgcgtgttaggagtgtattggttgtcttgcgttattgttatgg
atgccctggacgtgggtcgctcaccttgaagaattgagagtcgtggttaatccaactctgtgttggtgccgcgcgtgaac
ggacgagggcgctcggcaaaggcgcgttcatacaggaagcagtacaggatgtttgtgactgcattgtagtctttatcaca
tacctagttgaattgaggttgggcgttcatgtcggttttgataaaaaggcaccgacgcaaggtacttacagttggagcat
gtttcgcaatacctaactgtataaagagactgacaatggtgcgcctCAAAATACCCTGCATCCTCAGGTCAAGTATTTAT
CTGCAGGAAATTTGATGATCGGAATGTGCATCCGGTAGAAATGTTCGACCTAGAGCGTGACTTTCGCCATTTCTAACCTC
GAATGATCTCTGGTCTGCCACAGTTGGTATAGTACAACTAgtatttgatggtggagcgGGCTACGAGGATTTGGTGCTGG
AGACCGGTTGGTCCGTATGCGATAACATGCAAATGTGGGCAAATGCATAGGGGTCAGCCACAGTTTGTTCCCTTCCTAGC
CAAAAGCCACTGACAATTGCATGTAGGGCCTGGATGCCAATATATCAGCCCATGCCTCCTTATATCATACCTATCATACC
AGCCTCCCAGAACCCGTTGAATCTAGGTAAGTGCAGTGGACCGTTTACCGGGAAGGTCATGTTGGAACACACGACCGCTG
TCTTTGCGAACATAGCCCGCCCTTGCCTTTGCTTGTATGCAGACATATGTTAACAGTACCGTCCATCCGCGTCTAGTCCC
CATCCCATACCTCACACGTCTCGACGATCAGGACGAAGGCGAAGACGATCATGACCACGACCAAGACATCATAATCAGCC
CTACCAGTAGCGAAAATAGGTCCAAAAGCTCCAATTCAACTACCTCGTGTACCCACCGCTCATTCTCGCTATCGTCGAAT
ACGACCATTCACTATTACGACACTCGACTGTCCAGCACCGCGTTGCGACTGTCCAGGGCCCTTGGAATCGGCGGCATCGC
CACGACGCTGGCCGTTATAGAAAAGGAGCACGATGACCAAATGGCGCATGGGGATGAGCACGGCCATGGATCCAGCGCCA
TCGCAGATGTGCCACCGCCCGGAATACACTTGCTCATAACCCCCTCATTCTCACACACCCACATCCCGCTGTCAAACCCG
ACCCTCACGGCCGAGTGCTATGAGCTCTGCGTCCGCGACTCGCACACCATAACCATCAAAGCGGCGGATCCCAAGGGCGT
GTTCTACGGCTGCACGTCCCTGGAGCAGATGTTTGAAACGAGCGCGGCCAGCATCCCGCTCGTCACGATTGTGGATGGGC
CCCGATTCGAATGGTATGCTGCATTCCGTCCGGACGACCGACGGGTGAACCACACTCGTGGATAGGCGCGGATGCCATCT
CGACTGCGCGCGGCACTTTATGGATGTGCCGTTCATCAAACGGTATGCGTTCCCGTGCGTTTCCGTGCGTGTCGCGGCTG
AGTGTCTGCCCATGCACAGGTTCCTGGAGCTGCTGGCGTACCACAAGATCAACCGCTTCCACTGGCATCTGACGGACGAC
CAGGGATGGCGGCTGGAGTCGGAGCTGTATCCGAATCTGACTGACACAGGCGCGTGGCGGGACGATGCGGATGGCCAAGC
ACGATACGGGGGGGTGTACACCCGCACAGATGTCAGCGACGTGGTGGCGCTCGCGGGCGAGCTGCATATCGAGGTTGTGC
CCGAGGTAGAGTTGCCCGGCCATTGCACGGCTGCGCTGGCGAGGTATGCGGATCCCGTGTGTGCTGTGCAGGACTCACAT
GCAGAAACCAGTTATCCCGATCTCGGATGCACGGGCGGTCCGTACACGGTGTCGAACCGGTGGGGCATCCACGCGGACGT
GTTCTGGCAAGTACATGTGCACCGTCTGCTGTCTTGCTTGCTGTCTTGCTTGCTGACGCGCGCGCTCACGCGCACGCGCT
AACGGAGACCACCACTCGATAGTGCGGGCAACGAGAACGTGTTTGTATTTCTGGAAGGCGTCTTGGCCGAAGTCACTGCC
CTGTTTCCGAGCAAGTACATCCACATCGGGGGCGACGAGTGTCCCAAGGACACATGGGAGGCGTGCCACCGCTGCCAGAA
GCGGGTGTCAGAGCACGGGCTGCGGGACAGTGGGGAGCTGCAGTCGTGGTTTGTGAATCGCATCGCTGGATTTCTGCGCA
GCAAGGGCAAGATCGTCATCGGATGGGTACGTGCATGGCGCCCCCCGTCTTCCTTGTGCTGAGACCGTGCCCGAAATACC
AGGACGAGATACACGAAGGCGGATTGCCAGAGGATGTCATTGTACAGAGCTGGCGGGTACGTCCACGCTGGTTTGCACGG
TTAGGGCCCGCATTCGCATCCGCCACTGATGCGCACGCCACGCCAGGACTGGAATGGCGCCGTTGGAGCAGTCAGACAGG
GCCATCAAGCCATCACATCGCCCGTCTCGCACTGCTATTTCGACTGGGGCGTCAAATAGTGCGTCCGGGCATCACGTGCG
GTCTTGGCTCCGTACTTACACGGACTCTCGTAAAGCATCAATTTAGAACGGGTGTACGCATTCGATCCAATCCCGCCCGG
TATCGCGCCATCTGAAGAATCGCTGATCATGGGCTCAGAAGCGTGCATGTGGACTGAAGATGCGCCGAGGAACACCGTGC
TGGGCAAAGTATTTCCGCGTTTGTTGGCGCTAGCTACGAAACTGTGGACACTCAAACAACGGACGGACGGGATCCCGTTT
CCTGATTTTTTCGAGACCGTTACTATGTATCATATACCGCTGCGATTGAAGCGGTTGGGTGTTGAGTGTAGTGATGGCAT
GAGTGAGAGTTTCAAGGCACGAGCTTAGAATTCCGGCGCTAGGATTTTGATATTTTTGTGCCGGATTTTCATAGCTGGCt
gatgtattgtattggtaTATATGTGTTGCTTGCTCGAAATCTAGATCCTCTCTGATAAAATAAAGCATATCTTACTCATT
GACAAAATCAACCTCGCGACAGcctttacatcaaaaaaaTTGTGCGAGTGTCAAATCTATAaagtatatatacataaaaa
TGGCCGATGTAATACTAACTATACGTTAACATATGCGGCTGATCCAAATACCATCATACTTCATATGCAGCTGTTTCAAT
CCAGGCTCTGATTACTCTTTCTGCAAATGTTCAGAATTTCCCTCCTATCTCTCAACCACTCGGAGAAGGTAATCCTGGGC
CTCGTCAGCACACCATCCTGCGCCTGATATGCAGATAGCCGTGCCCGCGATCTGTGGTGTTCTTCAAAGGACGATGAAAG
GTCCCCACTCATCTGTCCTTGCACGCCTCCGGTAGCATTGCTTCCATCCCCTATAGTGCTATTCCTCGCTGTACTTCCGC
CAGACGGCTTTTGATCAATGTTCCAATGTCCAGCAGATGCCATGCCGGAAACTATTTCAGACTCGTCagaatcatcgtca
tcctgaGCATCATCTTCCATGTCATGGTTGGGTATGAAACCTGGTCGGACCTGCTGCGTTGCTGATGTACGGTCAACGTC
GGTGGCTTCCTCTAGTAGGTAGTCTGCAAAGCATATCAGGAAAAAATATCGAACCAAATCTAGATTTGACTGTAAGCTTT
CCGGAATACCTCCCCAAAAAATGACGGACAAGCCTAAATGCCGGCTCAGGCGGCAGATAGTTCATCACTTACAATTCACG
CCAATCTCTCTCAGCTGCACATATTTAGGCGTCATAGGGTCCAAAACCTCCACTCTCAGCTTGTAATCATGTATAGCAAC
TCTCAAATTTTGTATGTGATCACAAGCATCGATAGCTTTATCTGTCAACCTTTTGCTCAGTTTTCCATATGCCAAGACCC
CAATCAGATGCAAAACCATCTTGTATTCTCCATTttgatatcgcttcatgCTTCCTACTTCTGTTCTATCCGGATGCGTA
GCTGATGCATCtatatcagcatcatcgatATACGCGGCAGTGAGCAGCACCCTATCATTACCACaaatcatttccatcag
ACAGGCAATGACTATCCCCGTCGTGGTTCGACCTCGACCCATTTGACAATTGAAAATGGCGTCAGTGTTGCCCTTAACAG
CAAGTAGTCTATCTACCATTTCGTCAAATACGTTGGTAATTGGTGCTTGTTCATCTGTTATAGGTATACGTAGATAGTTG
ACATGGTACCCCTCCTGCTCTATACTCTTGAAAACTTCAATTGGAGTCTGGATATCCTCTTCTTTGACAGTTTCCCAAAC
AGGCTTTCTTTTTGTAAAAGTTAGATGTCTCCACCAGGCACGAAAACATTCCCACATCACCACATACGACAATGGAATAT
GCCTGTGCATCACCCTCCTCCTCATGCAGCAGAAGTCGACCGCCATATTTTTTAGAATCAGCAATAGAGTCCAACTTCAT
CTGATGTTCCATCCGTTCAACCCGACCACGAGATATTCCAGTGGCCTCCAAGTTCTAAGTGATCACAACTTAGCCGCGTC
CTCAACACATTCTCTAGTTTACCTTCAATGGGTCTCGGAACAATCTCAAAACATAAGGCCGCCCTACAAGTGACATGCGT
CAGAGGACAAGAGCGTAAAATTTGTTTCACAAGTACTGCTCTCGGTACACTTACCATTAAGATATAACACAGGTTCCTCC
CTCAAACAAGTCCAAAGTAGATATCGCAATCCGCCTGGTCCAGCATTGATTCTTTGCAACACTTTCCGAATCCCATCCTT
GGTAGGCATCGCGACACCAAATACGAATGGAAATTCAAACATTGCGCCTGACAATGGTGTTGACGCACTAGCTGGTGATC
CCAAAACTGATGCTCTGAGTGTCGCCATGGAAACAGACCGAAAGTTGGGAGCGCCTTTGATTTGCATGCGAGTCAAATTC
AGTTCCTGTCATGATCCTTTACTTGCAATGATATACCTTCAATCCGTTCAGACAACGACAGCTTCTGACACCCAGGAAAC
AAATCATGTTTCATGATGGTGTTTTGAGCGAGGACCTGCCCATTCCTGGAATTGACTACATTCAGAACTTCAGTAGTTAA
GGCGACACCATCACCTATTCACGAAGCGTGTATTACTTTATGCACACATTATTTGAGTATGAGGGCTGAAATAAACCACT
CATTCACAGTACATACCTGGTGCTAACTTTTCAACAGGCACAAGAGCTTGAATATCAGTATTCTCCAGCTCTTCTTTTAT
GGTATCAAATTCAGGATGGCGCTCCATCCACAATTTGAACGATTCCCGCCATTCAGTTATTCGATCCAATCGATTTTCAT
CCAAATAGCATTGGAAGAGAATTAATATGAAACTGCATACAACAAGGTGTGTCAGTACTTCTCGGATAGCATCATCATGC
CCCAACAACTTACTATCTCTTCAAATTCAACAATCCCCTCCTGACAGCGCgcttcttcaaatccttATCTGACTCATTCT
CAGCTTGTAGCCGACATTCCTCGATTGAATCTCGTATATTCATAAATTGAccacaatcatcaacaacggCATCAACCATA
TTCTTGCATTCAAGCCCATTACGAATGACTCGTAACAAGGAATGGATGATCTGGTAATTGATTCGCGGTTTTGTTGATGT
TTGCTCCACCTCATAACTTGCTGGTTTTGTACCATTCAGCCAATGCATGACAAGCGATGCGACAGCTATTTTGATTCTAG
TGGTCGGACTCGGAATACAGAAACCTACTCATTGCAGAAGAGTGGACGGACCTGTCCCAACAGTAGATCGCCCTTGCCCA
ATTTGACAATTGCTATGTGGCGACAAAAAACACCCCGGTGTCAGCATTACAAGAGCGGATGTCACAGCTATATCACACAT
ACACGACAATAGCACTAGTCCTGGATACctttcgtgtcaaaatctgCAATAACTGGTCCAAATCAACTTGATCGGGTGCC
GTCTCAGCCGTCATGGGTACCCTATTATACTCTATAGAGTGTCCTTCTTGTTTCAGCTCATCAATGACTTGACGTAGCGT
CAATACATGTTCCGCCGAACAATCCTCCCATATTGGCACTACTTGCGAATCTGGAGTTTCGGCATGTAGTAGAATTCGGT
TTTCATAGTTGGACAATTCTTGGAGGACGTCTTGTTTGAGACGAACTTCCATCAGTTCAAGACGTTCGGCTGTTATTCCG
GAATATGAGCGAATATTGCGAATGGTCAAATATCGATCTCGTAGTACGTATGGTACACCGCTAGTTCGGTTTGCGCAAgt
aggtacaaaatacagtaGTGGTCGCTACAGATACATACTTGATGTAGACGAGAGGCTCCTAACAACAGTGACAGAAAATC
AACACTCAGAACATATGACTATTATCTTTGAATAAACTACCTCTCGAAGATTCAGCCATATAACAGCCGACAAACTTGGT
TCCTTCTGTTTCAATGTAGCAATAACATTCTCCATTCCTTGTAAGGTAGGTTGTGCAACCCCGTAAATGTTCTGTGTTGG
GATCTTCCTATTGGATTCGTTTTTTCGCGTGTCCAAAACTTCAAAAGAGTGTTTGATAGAAACTTAACGGGATTTCTGTT
ACTAACCTGAAGTTAGCGGCTCCGTCAATAACCTGTGGCCCAGATTTATTAGCTGATGCCCAAAAGTCCATTTTAAGAAT
GGTATTAGGAACTAGCACCGTGCCTTGACGTGACTATGGGATGTATATTCATGAATGGGCTTCGTGTCAGGCGCCGCCTC
AACAAACGTTTGcttactttgatgacataCTTCTCAGCTTCATTCTCTTGGGTGCGATCACCACTCAGCTTTTTCGTTCG
TAAAAGCCTCGAAGTTGGGGTTACGGATTCGGACAAGACACCTAAATCTTCCACGGGTCTGAAGAGGTACAACCTGGGAC
CTTTTTTTCTCATTCCCTCCAACATTCTAAATATTTCTATACAAAGGAGCGGAGTGAGTTGGTAGTGAAACATCGACTGC
ACCATGTCATGATACTAGAGAATTCTGAAGCTTTTAATAGTAGTACACCAATGCATACCTGGTCTAGCACTCAGCCAATT
ACTAAACGCCATCTTAAACCCATCTTCCGAATTCTCAAAAACATAACTAGCAAAAGCTATCAAGAAAAAATATCTCTCCA
AACACCCTAGCGCCTTTTCCAAATATTTTGCATCACCAGTAGCTGCATACGTAACACGATGCATCAATATGACTTCACGC
AAATTGATCATGACGTCACAttcattgatgatttcgtcCAGTAATCGCTTGATTCTTGCGCCTTGTTGCAAGACTGACGC
AAGTTGGAGGACCACTTGATAGTTTCCAAGTACAGCGTTTCTAAGATCATGGATTACCGATGGACGGCCTAGAACTCTGT
CGATAACTGAACGGATTCCAGTTTTGCCGTCAAGTCCTATTGTCGAGTCAAGGTCAGCAAGGGCAAACCTCATGAGCAGA
CAGATGCGGGCGCACCTTTTTCAAGAATGTACATTAATTTCAAGATAGCACGACTCATTTGaaaatcatcattctcaacA
AGTAGATCTCCAGATCCATCAGAAGACTTCAACGATATTGCACCACCAATAGGAACCGGATCTTCTTTGCCTTCAGCTAG
AAGCTGACCTCTTCTGACCAGAGTAGCCATAACCATAGCAAATGTCGCTAATGGGGGAACCGCGGTCACTACATCCTAGC
AGCAAGAGTTCATCATTTACACTCACTGCGGCCAACACCCATGCCACAATTGAACACCAGCGCTTCTGAAGTGTTGCTGT
TCTTGATAGCTTGCACATATTCATCAAGATACCGATCTTCAGGAGCCTGTTCAGGCGACACTGGTATTCTAATGTACTGT
ACACGATATCCATGATCACAGAACAAGTCGAATACTTCTCGTGGCGTTTGAACGCCATCCGCTCCCATCCATGACGGCAC
GACTCTTCCATTATCtgtatatattatattatatatttCCAGGCTGGCAAAAAAGTGTCCAATGTAACATACCTAACTCA
TCATGCACCAAAATCATCTCATTGTACTTACTAGCCTCTCTGATAACATCCTCCTTCAGCCTCGCCTCCATTTGTTCTAA
TCTACCAATACTAATGCCCTGATAGGATTTGATGTTCTGTAAGGGAGATTCTTCCTCTCGTAGGACGAAAGGCTTTCGAG
CAATGTAAACTATGGGTTCTTCTCGTGCTGAAAACCATATTGCGGATGCATTTGGATCACCTGATGGATGACAGTTCAAG
AGGGTTAAGACGGTTGATGCACCTGACACAGTTGGCTGAGCTACACCGTAAATGTTGAGATCGGTGAAACGGAAATTGGG
TGCGCCTTGGAGGTAGAATGCGAGTTGGGTGTTGAGAGCTACGAGTGATGGTATTGATAAATGGTAGAGAGGCTAATGCT
GCAAAGTTTTGGTCTTTTTCGTCGGCCTGTGTCAAATACCTGTATCAAAATGATCACTCTTCAAAATGAGTTGGCGTCCC
AAAACCGATCCAGTACGATTCTTGGTAACGGTACTAGACGAATCACATACGTGAGCATGGGTATTTTCGTGAGATAAACT
ACGGGTAGTAAGTACCTTATGGAAGATAACAGGTCTTTGGTATTCCTACGCACGGGCTTTCCTGATTTGCCAGGGACATG
CCTAGAGTCATACACAGATGACGGCGTCCTATCTGGTATGGTAGACGTGCCAGCTGATGGCGATTGCAACGAATTATCTG
CACTCCCAGAACCGGTGTAGCAGACCGTGGTAGGCACGGGTGTTGATGACCTTGCTTGCTTTGGAGATGCAGTGGCCTAT
GGTTGGATATGGATGGTTACAGTCAGATGCCGACGCTCGCATTGGCACATTGGCACATTGGCACGTCGGCACGAGGTTCC
AGCATCAGTTTAGACAAATAGTTGGTGGACAGTCCCAAACAACGAGATCAGACATTTACCGAATATGATGCCGCGGACTG
GACGAGGGAGCAGGGGGGCGGCGATCCCATGGCCACGGGCGTACTTGATTTGTCCCTCTCTGGTGTCGGGGGAGACGACG
CTGCTTTGTGACTCTAGAGCCTCGAGCCTCGAGCCTTGAATGACATGTGGCTGCTTATAGTGCCCAGTGACCCTACCGCC
CCCTCTCCCCCAACCCCCACACTGCTGTCAAGCAACTACGTCAAGCCTCAAATATATGCAGTCAGTAATATGTATATTGT
ACAATAGATGGACGCCCGACTCATTCCACAAAACAACCGATGGTCGATACACCGGCGCTGGTGATACTATACAAAGATCG
TAAACAGTCATGCCCCTCCCTTCCTGAAACCTAGTCTCCTGACAGTGCCTATAAAACACACAATCCTAACCACTGCCTAA
ATATCCTACCATTTAAAAAGATCGACAGCCTGTTGCCACCAGCCGTTGCTGCTACCTGTGCGAACAGCATTCATGACATC
GTCTACATCTGCACCATTCGACGTGGAGAGATACTGTGCCTTCCGTCGCTTCACCGGAATCCCCAATGGCGCATCACAAT
CACTGGGCCGCCGTCTAGTCATCAACACAGGTCGGAAGGGCGATGTTGTTGACAGTGATGCTGTTTTTCCAGAGTCCAAG
ACGTTTTTGTTGTTCGGAATATCCGCCGAGGATGAGCCTGCAGATGACGCCTGTGCAGCTGCGAACGAAATTCCATTAAT
CTGTGCTAAATTACCTACACCGTTGCTATATCTACTACTGCTATCTGTGGATGTGCAAGGTGTTGACATGAATATACTCG
ACGCTTTGGGCGTTTTTATCTGCGCAGCTATTCTATTTCCACCTGCCGTTTCTCCATCCAACATCTCCACGGCTTTCTCG
GCCTCGACTCGTGTCCGAAACACGACACGAACCCAATTGGCGCCTTCCTGATACTCTACCATGTCTCCACATTTTCTTAA
CAATGAGTTGAGCTGAGGTATGAGGGCTGGTGGACAGCCAGTGACCGTTACGGTGGTGCTTGTTGAGTGATTTTGTGCCT
GCGAAGCAAAGGGGTTGTCACTACTATCATGTTGGTTACCATTGTCGCGGGGATTACTTGTTGCTACTAGACCGCCACTG
GACGACTGTGCTAGCATGCCACTATACCGGGCAGTATCATACACGCTATTGGCCGGTGGCGGGGCTTCTGaactttgatg
atttttGATCGGTGATCCATGGGATGGTAATGAGTACTGCTCTCCATATTCATCAGCACTGTAGTTTCTATTATATGATA
TCGGAGGAGTGACTGATCTCGGTATATATGACCATTGATTCGGTGGTGCTTGCTGTTGACTGCTAAACATACCACCGCCa
acgccaccaccaccaccgccatttGAGAATGCATTGTTGTAGGTCGACCCGTAATCAGCAGACCTCTGTCGTGTTCGGGT
GGTTGGAGCTAGTGAATCTGCACCTAGATTGATTAGGGTAAAATTGGGCAAATATTTGTCTGATTCCTTTGGCGGTGATT
GTGACGAATTATACGAGCCGCTCCTAAGACTACCGATATTGCAGGCAGCAATTGATGGGGACGAAGTCGGTATCCTTTGA
TGGTTTGTACTTGCCGGACGAGGGTTGAatgaatatgatgggatatAGTCTGATGTGGTCAAGTTCATTGATGAGTTTGT
TATCGTTGTGTTTGTAGCACAAGAGagttcattcattccggAGCCATGTCCACTAGTAGAAATCGTAGTAGGAGACAACT
GGATACGACCAACGCTGTTCTGTgcatggatgatgtttgatgtcagTATCGAGAGCGATGTTGGGCGCATTCTCCCTCAT
TCAACGACATACGTATGGCTCGTCGACTAGTACTTACATATACAGCAGGAAAATCAGGGTCTGAAACGCAGGGGGGTGCC
AAGTGCAACCTATTCGCTGAGCGTGTGGAAAACATGATCCAATAGTACCCCTCTTATATATATGCTTCTCCTCGGGACCT
GGAAGAGTTGAGGATGCGTCGTGTTGAGCACAATGGATTGTAGTCGAGATGAGTCACATACTTTCGTGTTCCCTGAACTA
GTTCAGGTTGTTTACTCGTCAACACAGAAGTCGTTGTTATCGCAAGGCGGCTGTTACAAGAAAATAATTATCATGGCTTA
GGGTGCAACGGCAAGACAAGGAAAGTCGCCATGGAGAACCACAAAAAACAAAGAATGCAAAGTGAAGACGCGACTAGGCA
GCCACGGGCTCTTTCTGCGTCCTGTGATTCTGGGCCTTTATAGCGTGTTGTCCTATTCAAGCAGGATTCAGTCTTGAGGC
TAGCAGGATCAGAACTTGAGGGGCTACATGCCTGGTGGTACATTCTCGGTGAGTTCTGGCACTTGGACCTTTGGCAGGGG
ATTTTTGGGTACAGACGGCAAGTCCACCTAAAATGCCGTGCTCTTCAGTCTGAATGCTGCCAATTCAAGATGATGCGCTA
TGTTGCATACTCTTTGTTCCTCTTCTATAGCATCTAACTCGGCTTCTATGGCCGCTTCATCGTGTTCAGTCAACTTGGCC
GAGAGTACTTGTTCAATTTCCTACATCAGCAGTGCATGACGAACGAACCAATGATTACGAGGACGGGACACGAGGTGCAG
CAGGTGAAACATTTTTACATTCTGATAAGCAATAGCATCAGCGGTATCGTCCATCAGCTTCTGTACTGCTTCAACGGaca
tttccttgtgtatCTCCTTCAATACACTGTTGCCTTGTTCCAGACCCTTGAGTACGTCCCGCTCCACCAAGGCATATTCG
ATTGAATTCGTCTATGAATGGGGTGAAGGATTGCGAGGGTGCCAAGGCACAGTCATTGGACCATTCTAGCTTACCAGTTG
TTCTAGATTGAGCAGCTGAGTGTCGGTTTGGTCGAGAAGTTGTATCTGATACTTTTTCTTCTTGAGAGCAATAAGAGCCC
TTCGTTTATCTCCATTCCGCAGATGTGTCTTGGCTACGTCCACCTCACGGTCGATGACGGTGAGGATCTGTTGGGATATG
ACGGGTGTTGTCAGCGATGGCTGGTAGCATGCTTGCAATGAAGCGAGGGTATATGCCTTTTTCTGATACTGTTTCAGTTT
GTCTCTTTGAACTTTGAGATCCAAAATAGCTCGATCCTTGTCGGTGATGCTGACATTCTTCCCAGCTGACTTTCCCAGCA
GATTGCCCATAATAATGTCGTTGCGCGAAAAGGGCAGGTCCTCGTACGGCGTACGGCGGACGGCGGATACTGACGGACAA
TGAGACGGATGTATGTTTCGCCTTTCGATACCCGGTCGGGTACTGCACGACATGTATACGGTTCTTATGCTTATAATAGC
TAGCCAAGGGTTGGCCATTCGCTCTTGCCCCGGATGCAGCGATGTACGAGAAAGAACCATCCCACGTAAACGTTCCCTCG
CGTGTCTCGTGTCTCGCGGCAGCAGCTGTGCGACTGCGTCAGTCTTGCTCCACATTCCACCTTCTTGTACATCTGCCTCC
ATCTGCTGCATCGCTGACATGCCATGACGACCATCCTTTGGTGCTGTTCTTCTATGAAACAAGAGCGTCCACATCTCATA
GAACACCTCAGTCCCGCTACTTGGatacatccatccagcaTCTGCGTCGTCATTTCGGGTATGTCCTCTGTCTCCTTGTC
AAACAAACCCCTGGGCAAATCATGCAATGCTGCAACTACCAGGCTACTCATAAACTAGATTGGGTTGCAGAGGGCAATAA
ACGATGATGGATATAGACGCCCCATATGCTCAACCAGGCAAGTACATGCAAGTCATGCCCAGCCCaaacatcgacatcaa
cctgAATCAATGCCCGACTGTGCGGGTCGTTGTTTATGATAGGAGTACTAACCCTTCCATCGTGGCTCTGTGCTAGAGGA
ACCTCCCGTCACTCTCGTGGACCTGCCGCCCCCACAGACATCGTCCTCGTCCAAACCACCACCCCTCCCAATCCAACAAc
acgaaatcatcatccctTCATATGCGGCTTGGTTCAAGTTCAGCGACATCCATCCAACAGAAATGAACGGTCTCCCCGAA
TTCTTCAATGGCAGAAACAAGTCAAAGACTCCCCAAATATATAAAGACTATCGTGATTTTATGGTCAATACCTACAGACT
CAATCCAGTCGAATACCTGACTGTAACTGCTTGTAGACGGAATCTAGCCGGCGATGTTTGCGCCATCATTAGAGTACATG
CCTTCTTAGAACAGTGGGGTTTGATCAATTATCAGGTCGACCCTGATAGCAGACCTACCTTGATGGGTCCGGCCATGACG
GGGCACTTCCGAGTGACGGCGGATACTCCACGAGGACTAATACCCTTCCAACCCGCCGCCCCTGCCAATCTACGTAGTAA
TAGTGCACAAAGTGTCGCCGGATGGACCACAACCAGTAGTAACGTTGCTGCACCACCCGCACCTGGTATGGTTGGAACGA
GTAGCAACGCCGCTGATGTTAAACTAGACGCCGGTATGGCAACTTCTCGCAATATATACCAACCAACGTCCTcaagtagt
agcagtagcaatgTCACTGCCACAACCACTGCGGGTACCAAACGAGTCaaagatgatgaagtagCAGACACTGATGTTAA
ACGAACAAGACTCAATTGTCAAACATGTGGTGTTGAGTGCTCAAAACAAAGATATCACTGTGTACGTAAACCAGATCTGG
ATATATGCCCAAACTGTTACAGCGAAGGGCGATTCCCATCGGCCTATTTTGCTGCCGATTTCGTACAATTAGACGACAAA
CCAACCTCACTGACCGCAGATGGCAATACCAAATCGCGAGTAGAGCCGTGGTCAGATAAAGAATCGCTTTTGCTGTTGGA
AGGTGTTGAAATGTATGATGATTGGAACAAGGTATCTCAACATGTAGGCAATGGTAGAACACCAGAACAATGTCTACAGC
AATTTTTGGCCCTACCTATTGAGGATGGCTATCTAACTGGCAGCGGTGGCTTGGACGAGTTAGGTTTGATAGGAGGAAAA
TATGGCGATACGTCACCGTTGATGCCAGCTGATAATCCAGTATTGACGTTAGCTACGTTTGTTGCCGGGTTTGTCAAACC
TTCAGTAGCCAAAGCTGCAGCTGATGCCGCTGTAAAGAAGATTGAGGACAGTCTAGGTAGTCGTAAAGCTGGGAAAGAAG
CGGGCCATGGCATGGACACGGATGAAAAAGATGGTGCTCAGTCAGCCAATGGCAATGGTAAAGCGGAAGAAGATGGCGCG
GCAGCAAAAAAGGAAACTGCAGAAGCAGCCATAGCCATGTCATTAGGGGCGGCAGCAGGGAAAGCATATAAACTATCGAG
CCAAGAGGAGCGGGAGGCAGCACGTCTAGTATTCGAACTTTCATCATACCAACTCAGAAAGATGAAGTTAAAACTCGAAT
ACTTTGAAAAGATGGAGGAGGCTCTAGAAAACGAACGACGTGACTTAGAACGGGAACGACAGAAACTATTTGCTGAGAGA
CAAGCATTCAGAAAGCATCAATTACTTTTAAACAATCCATCGACTGCCGTGGGCAGCTCCAGTAGTACGATGggtaataa
taataacatAAATTTAGGAGGATTGACCGGAGAGTACGGGCTTCTACCGCCGCATTCTGGCATTGCTGGAATGGCAATGT
CTGGTATGATGGGAGTAGGGGTTATGAATGCACCGGTGATTGATCCTGATGAGTTTGCGAGAGGGCATCAGGGCGCTATG
GATGCCTATTTGAACTTGTAGATGCCGACAATAGGAAGAGAATGGTGATAGCAGTTGCGGCAATTGACTATTTCAATAAC
TGGGATCGTTGGAGTCATACTATCTCGTACAAGTCATTGTAAACGACGGCTTACTCGTTTGCTGCTTTCCTCGccttata
tatatatgtatatatatatatatatatatatgactAAATACGATGTTGATAAGGCGCAACAAACAAACGGGCGCTGGGTT
AGAGTGATTATGAATCAAACATCGAGAAAGTCAGCGGCCATCAGCAGTTCCAATGCAATTTCATGCTCGATGGGAAAATT
GGGTATATCGGAGGTCGCACTTGAGTACTGGACTTTATAGTACAAGTACTTGCAGACCTTTTCCACTATGATTGCCCTAC
TTGAACGTGTGATGTTGAGTCATGTCGATTGCGCAAGACATGACGGAGAGATACGGACTTCATATCACGTAATCTGATTT
CATTTTGAATGGATTCAGTGAACTGGCCTATTGGAGTGTGGAGTCAGAACATGGAGCGGGAGAAGGATTGATTCTCCATG
TTAGCAGGGACAAGAACACACTAGGATCTAATGATGGGTCGGATGTTTACCTGGAGAAGATAGCATGTTCTTCAAAGTAC
CGGATGCAAGAGCACATTTCCGCTCGATAATGAACTCGAATCCGTCTGACGATATTAGTTTTACTGTTTCAGCCATGTCG
CCATCAATCCAAATGTGTGGTATCTAGGTGTGTAGAGACATGTACTCTGAACGAGAGCTATGACTGCAGTAACTAAGTCG
CAGCCCTACACCCGTCCTATATCCGTCCTACACCCGCCCTAAACCGAAGCTCAAAGGCTCCAGCAACACTGTCGCCACCA
AGCTACACAAGATGAAGCGAATAGTATCAAAGGCAATTGGCAGTGCCAGACCTTCAGCGGCTGCCATTAGTACGAGTACa
atcatcccatcccatcgtCCATCCTCATTAGCCTGCAAAGCACTGGTCCGACCATTGGCCTTGGCCACACAGCCCAATCA
GCAAGCTGCCGtcattccaaatccaccaatcGCTCGTATGTCTCGTCTTGTGCATGTGCCTACGTCGCAATCTATACCAA
GCACTAGCACTCTCGTCACCGGCTTCCGCGTGTGCCACAACTGATTCCGTCAACATCAAACTAGCATCCGGATTCGAAGA
ACGAATAATCAACAATGATCAAGGCCGACCCATATACCTCGACATGCAGGCGACTACCCCAATGGATCCAAGAGTACTAG
ACGCCATGTTACCATTCCTGACTCAGCAGTATGGAAACCCACATTCAAGAACTCACCAATATGGCTGGGAAAGCGAGCAA
GGCGTAGAGCAAGCAAGATCTGTAAGCAATTTCCTCCTGCCCTGAGGCTTATTGCCCCTCTTCAACCAACGCTGTCCCAA
CAAAATAGCAAGTGGCGGATCTCATTGGTGCTGATCCCAAGGAACTAGTCTTCACGTCTGGCGCAACAGAGTGCAACAAT
ATGGCTGTCAAGGGAGTAGCTAGGTTTTATAAAGGAAAGAAGAAGCATATCATTACTACACAAACGGAACATAAATGTGT
CTTAGATTCCTGCAGAGTGTTGCAAGACGAAGGATTCAATGTCACCTATTTGCCCGTTAAACCCaatggcttggttgact
tgAAGGTACCTTCTATCTAGTCGCCTGATAGCCCCGCATTTGTTAAACCTTTATCGTAGGTCTTGGAGGAAGCTATTCAA
CCACAGACGTCATTGGTCTCCATCATGGCAGTCAATAACGAAATAGGGGTCATACAGCCATTGAAGGAAATAGGTGCTTT
ATGCCGCTCCAAGAAAGTATTCTTTCATGTAAGTATACTACTAATTAACGCTCGACCGAGTTGATGATACTCACCCAAGG
GCTCACCCATAGACCGATGCAGCACAAGCTGTTGGAAAGATACCAGTAGATGTAAACGCCATGAACATCGACCTCTTGTC
AATATCTGGTCATAAACTCTATGGCCCGAAAGGCATAGGAGCCCTTTACGTTCGTCGTCGTCCGCGAGTTCGTCTCGAAC
CACTCCAATCAGGTGGTGGTCAAGAACGAGGTCTTCGATCCGGCACCGTCCCAGCCCCATTAGTTGTAGGTTTAGGAGAA
GCCTGTCGAATAGCCAAGGAGGAAATGGCTTACGATACAGCACGTATCAAAACACTATCCGAGAGACTGGTCAATGGCAT
AACATCGCAAGTAGATCATGTTATCAGAAATGGTGATCCCGATGCGTCGTATCCTGGTTGTGTGAATCTATCCTTTGCTT
ACGTAGAGGGCGAGTCGTTATTGATGGCCTTGAAGAAAATTGCATTGTCAAGTGGGTCTGCATGTACTAGTGCATCGCTG
GAGCCTAGTTATGTGTTAAGGGCTTTGGGTGCTGACGATGAGACGGCGCATTCCTCTATAAGATTTGGGATGGGAAGGTT
TACACAGGAACGGGAAGTGGACTACGCCATTGAGCGTGTCGTGCAACATGTGTCAAGGCTGAGAGAGATGTCGCCACTTT
GGGAAATGGTGCGTAGGCTTGGTTGGTGGCTTCTTTCCTGAGGATGACATGCTCACACTCGAGTACACTCTCAACAGGTT
CAAGAAGGTATTGATTTAAAGAGTATTAAGTGGGCTCAACATTAAACGTACTTGTTGGGCAAGATTGAACCGTCTTTTCT
GTCTCATGTAGTTTTTCCTTTGTTTACGTATTCATAAGTATTTGCACAGTATCATAGTTCCTGCATAGTAATCAAATCTT
GTCTAAATCGTACCTTACCGCATCTGCTCCCATCGAATATAGCTTTCACCGTGTTCTCATATCACCGAAAATGCGATACT
GTGCTACTGCAGTGGCTCAGATGATAATTGTCTGGAGGAAGATCCCATGTCGCTGTGTGGAAAGTGTATGACAGGGTAAA
TGCATTTCGTACTTGATGAGGCCACTACTCGCGCCACGTTGAGCAGGTCCTCGGGTATGTGGGTTGGAATTTTTTAAACC
CCGCTGCCGAGGATTCGGTGGCTTACTTCTTTCTTGCTCCCCGTCCGCTATACATAATCTATAGGAATGACGTCGAATTC
CATAATAGACACTCATACTCGTAATCCCACTGCCGACATGCCATATGGCACAAACAAGCATCCAGATCATGACGACATAA
ATAAGtcgcgcgcaaggagctaACGAGaaagttcatggcttgctgggtacgtcgctgctggaatcgtgatcaactcagca
cgtgcaacatgctgcgaatcattgaaagcatgttggctggactgggtaggccggtggtgtttagaaggacatCCCACTGG
TTAGATCATAGtatgtttattttatccgattcagttttcgctggatcgagcCATTGGTGCTGGGAATAGTAACCAATCTA
TAAATAAGTTAAATATGGCGTGgactttttcttctttgacaCTCTGACTACGTGCTCGACAATCCTCTAAAGGTCAACGA
GGAGCAAATCAATACTGGCAATTATGTCGAGCACAAGAGGCGTATATGGCTCGAGCTCCTGCAACCTAAATATTTTGAAA
ATGTTATAGTAGGCAGACAGTGCCGGTGTGATCGGAAGGCCCTTGTACCAATACCATTGCAGAACGCATTTAGTCAATGA
TACTCGGCAACGGCTTGACGATCTCGCGCCATATCGCTGATTCAATATTTGTAGTCTTGAATCGGGTGAAACGGGCGCGT
TTCTGTATGGACGCGTAGTTTCATGTAGTCGGCATGGTTGCCATATCATACCATATTTGTATCTATCGGAATCTCGTATA
CAGCAATCTCTGCTCTTCTTTATCTGTTTCGGCGTGTTCCGAGTTCAACCGGACTTTGACATTACCGAAGGACCGCATCT
GCATTCTGCCAACTGAAACATCATCTAGACTACGTAGAAAGGCAAGAAAGGTATGTATGCATCAAGATTGGATGACGCGT
ATACGCACATACGAGTCACATCGTCGTTACTGATGTTCGTTACTATCATTGCGACGTGTCTTCTTCATGCAGTCTGAATT
GCCAAATTTTTGACAAGCTTCAAATCACCCTCATCAAACGGAAGAAGCCCAAATAGGAAGCCTCTACTCTCATATTTATA
CTACTCCAACTAAACTACTCATATAGCCATGGCCGATATTCCAAAAGGTACTGGGTCTTGTGATTTGTAGTCGCATTGGA
TTTGGGTTTCCATCTAAAGAATGACTGAGACTGCACACAAGTCTAACACTACCTACAACACATAACTGCAGGTAATGCCG
TCAACGGTGCCAAGCTATTCAAAACTAGATGTGCTCAGTGCCACGTCTGCGAAAAGGTCAGACATCTTGAATTAAGTTCG
CCATGTGATGCAGCAACATTCCACTAATGGACAACGACCACCCACTTCCGAACCTCTTCCGACCTTCAGACATCAACCCT
TTACTTTCATGCATAGGACGGCGCACACAAGGTCGGTCCTAATCTGTTCGGCCTCCTTGGCAGAACATCAGGCACATCAC
CAGGTTTCCAGTACTCTGCTGCAATGGAAAAGAAGAAAGTGTTGTGGGATGAAGAACAAATGTTTGTGTATTTGGAAAAC
CCAAAGAAGTTTGTACCTGGTACTAAAATGGTGTTTCCCGGATTCAAGAAACCACAAGATCGTGCTGGTATGTGTTGCTT
TCGattgatgaagtggaatggGAGCTTGATGCTTACGAGTTGGATTGTAGATGTTATTGCATACCTCAAGGAAGCTGGAA
GTGCATAGACTACCATCTTAACGATTCATTGTATGAATAATTCAGTTCACCGAGATGCCCTTCATATTTTGCCATACTTT
GTATTCTCGTTGACGATTCCCTCTCTACTCCCTTATTTGTTCCACATCGCTTACATGGGTTGAGGAGAAAAAGTTGGGCT
CGAGAGACAAGCAGGACATGGCACCTATAGAATAGAATTACCGCTGTTGCTTGTAGTTTGCACGTCACCATGTGTCAATC
AAGCCTAGTCGCTGTCACTTCTCAGTTTGGTGTAGTCCACTAAAACCTACCACTTTGGGGACTATCAACCGTTGTTTTTT
CCTGCCGACGAAAGCTACGCATTGACCAGGGCGCCATCGTACTGAAGTATGCACTGCGCTTTGTTTCTTGCTTTCTGTTG
CCGGTTGGTCCGTATGCGATAACATGGCGTGGCCATATGTAGCTACAATCATTTGAGCTATCTTTGGATCGGACTATACA
GGTGATGCATGAAGAAAAGAAAGGCATACCACTAGCACATCCTTCTTCGCGGCTCCTTCAGTTCCTTCACCAACAAAACC
CGGCCCAGTCAGGCGCTCGCTCGCTCAAACTTTAATTATAACTACAGCACCTGCAGTGGCGATCAACAACTAGGAGGGAG
TCCGCCAACTTACAGTAAGATTACAAAACATATATACGTATATGTACACATATCTCACACAACGGCGccagcagcaccaa
aagcgcaacagcatcagcagccaATGTCAAAAGTCACGACCAATCCAATACCAATCAGTGTCCAGCCATTGATTGACCTG
GATCCGTACTTAGGACCACATAAAGGCGCATTGGAATGGAGGTATGCGCAATGAGTACATGCATGCATACATCTGGGGTG
ACGATCGTGTTGACCAACACATCGTTGGGGtgtatcatcaacatctgGCAACCAGAATATGCTCGCATGTCACTACTCCA
TATTGACAACTATACCTCATACATATATAACCAGGCAATCACTCGCAAGAGACTGGGTCTCAAAAATCATACAAGCCGAA
GGGAGTTTGGACAAGTTCACCACTTCCTACCAACAAATGGGCTTGAATGTCGTCGACGGAGGAATCCGCTACCGCGAATG
GGCTCCCGGTGCAGTCTACGCTGCCTTGATGGGAGATTTCAGTTGAGTGTTGCTACCAGCGTTTCCTGTTGATCGACGTG
ACGTGTCCCAATAACGCTGATTCCGATGCCGATGCACCAAAACATAGATAATTGGGACGGATCTGCTCATCCAATGAAAC
GTAACGAGTATGGTACCTGGGAGTTATTCTTGCCCAACAAACCTGATGGGAGTCCGGCCATACCACATAACTCGAAAATC
AAAGTATCTTATTGTATCGACGACCCCAAGAGCTATCACTAATGCGGCTCTCCCGTCTCCTCTCTCTATAGCTAACAATG
GCGACACCATCAGGAGAGCGAATTGATCGTATACCTGCCTACATAAAACGAGTTGTGCAAGATCTATCAGTATCACCTGT
TTACGAAGGTGTATTTTGGAATCCCCCCAATCCATACAAGTTCAAGAatgcatcaccaccaaagcCTTCCAACCCAAAGA
TTTATGAAGCTCATGGTACGCTTCCAAGCATCCTATCGTACCAATTGACGGTGTTTTGCAGATTTCACTTTGACGCCTCC
CCTGCCCACACCAGTCGGAATAGCATCCCCGGAACCAACTGTAGCAACTTACGCAAACTTTACCAAAAACGTTCTCCCTC
GAATTAAGAAACTGGGATACGATACCATCCAACTCATGGCAATCATGGAACATCCATATTATGCTAGTTTCGGATATCAA
GTGTCTTCATTCTATGCATCAAGTTCACGATATGGAAATCCAGAGGAATTGAAGCAGTTGATTGATACCGCCCATGGATT
GGGACTTACggttttattggatgttgtgcaTTCACATGCGAGCAATAATGTTTTGGATGGGTTGAATAACTTTGATGGAA
CGAGTAAGTTTCTGGTATGATCGCGATTGAAAGCTCTGGGAAGACACATGTCGTTCAATTGCTCATCGGCAATCATTCAG
CACATCAATACTTTCATGATGGTGATAAAGGACGACATGAATTATGGGATAGTAGGTATGTAACCTTCTATCAAATTGAA
TTTGCAGTGAGCCGATGAGTCTTTTTCCCTTTGGGACAAACTGAAATCCATGTCGTACTTGCAGGTTATTCAACTATGGC
CATTACGAAGTCATTAGATTCCTCCTTTCCAACCTTCGATATTGGATTCGGGAATATGGTTTCGATGGGTTTAGATTTGA
TGGTGTTACTTCAATGTTGTACTTACATCATGGTATTGGAACTGGCTTTTCTGGAAACTATGGAGACTACTTCGGTGACA
GTGTTGACATGGAAGCTGTTACTTATTTGGTCTTGGTAGGGTATGAGACCGTTTGATCGCTTTTTTCACTGTTAATACTG
ACCCGTCAACGAATAGGCAAATGCAGTCATGAAGCATTTACATCCTCATATCACTACCATTGCTGAAGGTACACTGTGTG
ATTGAGGTGTTCTGGCCGGCAATTCAGAGGCTTCATGTTTCCCTTTTTTGCTGACTGTAGATGTATCTGGAATGCCAACC
ATCTGTCGACCGGTCTCAGAAGGTGGCATGGGCTTTGACTTCCGCCTTGGTATGGCTATTCCTGATATGTGGATCAAATT
ATTGAAAGAAGTCAGGGTATGGCGTCCTTACCAAGTCCACTATCAAAGTTTGTGCTcaattcagttttcgctcATATGTG
CGCCCAACCATCAGGATGAAGATTGGGACATGGGCAACATTTGTCATACTCTCACAAATCGAAGATGGAAGGAAGGGACT
ATCGCATATTGTGAATCACACGATCAAGCACTAGTCGGTGATAAAACTTTAGCTTTCTGGCTTATGGATAAGGAAATGTA
TGATTACATGTCGGATTTGAGTCCCTTGACTCCAATTATTGATCGAGGCTTGGCTTTGCATAAGATGATTAGGTATCTTG
GTATCGCTCTTTAATTGCCTCCTAACTTTCGTTTGGTCACTGATGACATTTTATTATGTTAGGCTTCTTACGAATGGCTT
GGGAGGCGAAGGATACCTCAACTTTATAGGTAATGAGTTTGGACATCCAGAATGGTTGGATTTTCCTCGAGCTGGTAATG
GTAACAGGTACGTTTGTGATGTTGCAACTCTTGAAATATTCGGATATTTCCTTTTCTGAGTTAAATGTTCAACATTTGAC
AAATCACAGCTTTCACTATGCGCGACGACAATACAATCTGGCGGAGGACAATCTACTACGATACAAATATTTGAGCAACT
TTGATGCAGCCATGCATGCGTTAGAATCTCATTTTCACTGGTTGTCATCTTCACAGGCGAGTTCATAACATATTCAACAA
GTGATGTTAGATGTTCTACCTCATTCATAAGACCAATTAGTGGGTAAGTCTCCAACACCAGTCAGACAAGCTCGTCGTCT
TTGAACGAGGTAACCTTCTTTGGGTCTTCAACTTCCATCCAACAAAATCATATTCCGACTATCGCGTCGGTACGCAATGG
GCCGGTAAATATAAAGTAGTATTGAATACAGACTCGAAGCAGTTCTGTGGACATGGTCGTATTGATGAGTCCGTGGAACA
TTTCTCCACTCCGGAACCTTGGTGTGGGAGAGATAATTACCTGCAGGTGAGTATCGGGCTCTTATGGCTGTTTTTGTCTA
CGTCTGTGCTGAGTCAGGTGTATCATAGCTTTACATACCAAGTCGTTCCGCATTTCTATTGTCGCACACATGAAATTCAC
GAGTGTGCATTATTAAGATGACCAGTGTTTATGTATTAGTTGTGAAATATTTTAATAAAAACACCATTAGTATAATCATT
ATTGTTAGTTTGTACAATTGCGCGATGTTTGTACGAACCTGCATCATCGCCTGAATCAAGTGCGACTGCTAAAGCACCCT
CACGTCCAACAAATAATGGCCGGCATTCCCtccgcctgcacctcccagcatcaagactacatccatcgccccCAATACCT
TGTCCGTCACCTCGAAACCTTGGTAGGttaccatgacaaggccaagagtAGCAGATGGAACAGGTATaaacggaagcagc
gtgctctgcacgaaatatATATGAGCATACGGGGTAgtggtacaaaggatgacacagttgtcatctgggggaatggaaac
ttcACCAGTCTGGGGAGAGAGCAGGGGGCGCCATTTCACAATAGTATCTTTTAACCTTTAAACAAGGTATAAATTTATAA
AACAGAAAGCACCCTAACTACGGGAAGGTCATGCTAACTTGCCCAACCCAGTGACCGCTGGGGTGTTGGTCCTGCCCCGT
ACCCTCCTGCATGCAGTAGGATACGAACCTGTGCCCTTTTGCGGGAAACACAGTTAAGCAGAGAACCCATTTAAGTACCA
CTAAGCAATACGAGCATTGCATGTGGTGGTCGTAGGAATAGGAGGCAACTCCTGTACAATATCAGACGGAAGGTCGGGGG
TCCCTACCCACGCTTCATTACTGTGTCGATCGCTATCGTGAGGTGCACAGTACTTCATTCACTTTCTACTGACTCTACAA
TGGTATGCGTCATGCCATCACGACCTGATATACTGGTTCCAGCAGCACCATGCGTTTGGTGTTCAGCATTTTCACTGGAT
TAGGCAGCCACTCTCTAGGTGGCCCTTGCGAGCAGTTTAGTGGTGTGTCTTCATATGCTCTGTGTGCGGGATAACTCTGC
TTGGAATGAACAATATTCACGAACTAGTTTGAGATGAGACGGTGTTGCAACCTAAAGAGATATTCTTGCCTCTCTTTGCT
TCTCATcagtacaacaagcaacCCAATTGGTCGAGAAGCGGACATCATCCTTTTCTACACAAACAGAAAAGATCTCGAAT
TGTGTAGGCATATTTAACAGTGCGGCGTCCTCGTCTCGTCTATCGGTATCTGGTGccccttgattgttgtcaagtctgta
tgtcatgtattgtacaacagtgaccctcacagcttgcacaacaatgctctcgcggtaggcgtattacgtaacaatctcgc
gtagattcgttacatgtGGCAATAAGTAGCAATAACACTCCTTTCTCCATCCAAAAAACCAAGGAATCAGCACCATCACA
TTGCACCTAATTACCAATGTACCGTCCCGATGAGAACTGGCTGGAAGAGCTAGATGGACGACCCCGCAGTCGTTCTGGGC
GAATGAATGGAATGGTGAGTTGTAAGACGAGTAATGGATAGCCAGCCGCGGCATTATGATACGCAACGCTATGTACATGA
CAAGTTTGGTAAAGTTATAGTGAACAGTGGTATAGGAAGAATATGTCATGAGGCTTAGTCTGGCATCGTTGCAGGCGGTT
GATCTTTGGGATCtcggatgccctcgacctgagtcgctcaccttgaagaattgggagttgtggttaatccgactctgtgt
tggcATGACGTGAAGGCATGGATTGCGAAATGTTACCACCAACGATACACTGCTTGATGTAAAATTCAAGCAGCAGTGTT
AACGTGAGACGTCGCATGCGGCAATGAATAACTATCCGGATAGACCTCGATAGATCCTGGTAGGCTTTGCTGCTGAGaaa
ggcttgtctagttatctcATTCTCATCATTCTCAAGTCTGcgtgtcaagttgtaatatgcagccTTGCTTAAATtatttc
ttttcatacagttgatctgtgttgtatcaatgtctcgtgcgtcatttgTCGCCCCGGCACTACCACATCAGGAAAACTGT
TTCCAGTTGAAAACTGACGGGTCCTGCAGCCAAATTCTGTGACAGTTCTGTGTGTAACCTGCGTCTACAATGTTCCAGAA
CATATCTGCCACCCTTGATATCTGCCCTTTCAGTGTACCAAGTTGAATGTGTACGAGCTACAAATGGGATCCGCCACCCT
TTCCGCTTCCATAGCACTATTGGAAGTAGGGCCAAGTACTATTTGAAAAGGAAGAGAGTCATTAGTCCAAGGGCCGAAGG
AAGGGAGACTCTTGTATAGGTAAGCTTCGGCATCATCTCATGGACGGCACAACCCGAAAAGCCAATGACGGATGAAACTG
TCTCAGCTTCGCCGGCAAGCTTCATTGGTATCATGCTTTGACGAGTTCCATCCATCGTTCTAGAAGGATAGAAGGCACAC
TACCTTTATCATTGATCCACGCAAACGACGAAGAGATGTCCGTGCAGGCTAATTCCGATGCCTCGAAGAACTTTGCAAGT
ACTGCAGGATCGGGGATGATGCCCGTCCGCGTGGGCCAGACGTCTCTTGGTCCATCTATTAGCGGTACTACGGCAGCCTT
GGGTGTCGCTGTTTGGGTTGTTGGAGTCGTGATGATTACATTCGTGATTATGTACTACAAACGCCGTGCAAGGAACGAGG
TTCTCATTCGGACTAAGGCTGTGGGATTGGGAAAAACTGAGCATGTGTAGCATTTGTCGTGGACTGTCTGTGTTCACTTG
GTACAGCACAGTATAGTTCGCTTTCTCAATTTAATTGTATTAATGTCACCGCATTATGCTGCCCCTATGCCTCGCAACAC
CACTCTTGTACATTATTCACATCATCCAATTATTTGAAATACACTTCAcgatcgcatccatccatgtacATATAGCTAGT
TGCGCAATGCCATCGCGATATTATCCTCTATCACCCTTGACACCATCATGACCCAAGGCATTTCCGGAAGCCTACCTGTC
GAATATTGAGACGAACTTGTCAGCATTCCGAAACGGCTCTGCTTGTCCAGACGAACGGATGAACGGAGTTGTCCCCACAA
AGCGAGCTCTATCACGTAGCGCCATGAGCCAAGTGGTGTGAGCAACGTCACGTAGAAGATTTGGCATGCCAGGACGCGTC
AGACCTATGCAATCGTTTTGTTCTGGCATTCTACCGAACGCAACGATCACACCTTGtcatctcatctcatctcaCTGACA
CTCCCGGACAGAAACAATCGCAATAACTCGATCCCAGCATATCGATATAATCACGCACTAATGGCAGACCTGATTCAGAA
GGAGCTTGACGAAATAGAAGGGCTGGAGGCACAAATCAAAGCCGATCTAGGCCTTGATCAGCTGGACGCCGGCAATCAGC
TGGACGCCCAGATTCAAGATGGTGAGTCACTTGTTAAGCTGTTCATGTAATCCGCTTCAGTGATTCATGGCCGTGGATAT
CTGTCGTTTGACTATTGCGCTTGCCGTCGTTTGACTATTGCGCTTGCCGTCGTTTCACTGGAGTCGAGATGAGACATATC
ACTGATCGACACACGGTTGAATCTAACCGGATATCATCAACACGTTAGAGGAGGCGGAAGTTCAGAACCTCTTAGGCAAT
GGTAGGCTAGCCTTATCCGGTGATGCGGTCGAGACCGAGATTGTTGACATTTCGTCATACATAGTTCTAGGAAATTTGAA
ATTGGTTAAGCGTGGTCTGGATGACGACGAATGGGAGGATCTGCTCGCCGGATGGTCAGGTACGTCCACCAGTCGATTGA
CAACCGTCGATTGACACAACCCGCATTTGTAGACATATGTGATGAGGATGGGAATTGTGTCTCGCtagatctatgtattg
aggatggagattgttacgaggaggaagacgactTGATCATGCCAGAAGGTTAGTTCCTTACCCTGCCATTATTGCGTTCA
TGTCTTAACGATTTAGCCTCTACATGACAAAGATTCATACCCTATCGCTCCGTAATAGATAGATCGCCAAACTCTCAAAG
GCGCTTACTCGTACCCCGTAATTTTGCTGATATAGAGGGTGCAGTCGGAGGAGGTATGTTAGCTGAACTCGCTATGTCAC
GATGCGATCAGACTTCACTGACCTCACCCTTTGTGTTTTGCAGAGGTATATGCCGAAAGCGCCAGAAAATTACGTCGTCG
AGATAATGCCGGTGTCGACGCTTGTAAGTCTGTCCTCATATAATTGAATCGAGGAAAAGCTCGCAAGCTGCGGTATGCTG
ACACTCATCCCCATGTTGGGCTTCACAAAAGTAGCTGCGTATCACAATACGCCAGCCCTCTTGCGTCGGGATGCTTCCTT
TAAGCACACAATGATCGCTCGTGATCTTGACAGCATGCTGGCCGTTCCGCCATTAGTTGGACGTGATGTTAACAGTATGA
TGGCCATTGAGGCTCTTTCCGGTATGAGCAATACCTGCGTAGCTACTGTTGGTGCGCTTTCTGCACTAATTGGAATGCTA
TTGGTCGTGGCCGCCATCTTGTTTGCCAAGTTGAAGCAAAATCGCACCGAGCACACTGGTCGCGACACTGAGAAATTGAT
TTATGGGGGCCTTTAAGATTGCGGATGCGTGAATGGATGTATATGGGGAGCCGAAATACCGGACATCTGTTTCGACGTTG
GAAAGTGGGATCTCAACCATATTCTCAAATCTGTGTGTGAAGTTGTAATATGTAGCCTTGCTTAAATtatttcttttcat
acagttgatctgtgTTGTATCAATGCCTCGTGCGTCATTTGTCGCCCTGGCACTACCACATCAGGAAAACCGTTTCCAGT
TGAAAACCGACGGGGCCTGCAGCCAAATTTTGTGACAGTTCTTGTGCAGTTTCATGCAAGGCGTTTGCGCACATGTATAG
CGAGAAGGGAGTCCAAGATAGGCATGGACGATGGACGATACGTGGACACGGTGACTATATCGACAACATACACTCTAGCA
CGTATCACGACCAACTCGCTTCAGTGGACTGGCGGTATTAAGTAATGTTTTCCCCGTTCCATCGTCCCATCATTTGTGTG
CACATATACGCATCAAGTGCGTTGTGCAATTCAAGGGGCGTTCGTGCTGGGCGCCTTGACCTCACCCACGCGTCATTCTC
ATCCGCACGCATGTCTCGCACCATGTCGCCGCATTGTGTGTGTACCCACAAAAACCACATCACCTCGCACCATGCCTACC
CTGCATATCAGCGCACTCCGTCTGGCTGAAGCACAGCCGTCGCAGTCATGGCTCTCCACGGCATGTCGTAAGCATCTCCG
AGTTCAGCCCGCAGAACGCATCTCAATGATCCCTTTCATCCATTAGACGACGTCGACTCTGGTGAGTCCCGCCGCTCGAG
CTCCGAGCATGGAGACGAGGCATGTGGTTGCCTCGAGCTGCAGGCGGAACTGTATGAATCGTGTTCGGTCGTGGGAATCT
CCTGGATGGTGCTATTCCGAGCCTTGCGGAAGTCGCAGAACGGAAAGGATAGGGCGAGACAGCATGCGCGGGAGTCGTAT
GGCAGTATATCCGGTGTGTGATGTTGCGCGACTGTGTGGTGCAAAACTTTGCtgctgtatatatatatatatatatatat
ggtgCTGCTCAATCGTACAATGATGCGTTTAGGCCCATGCCGCGGGGTGGGGCGTTGCATATTGCGCATGTCAACGACAC
CATTCGTCTCAAGGACGCAACGCACATCCCCCAAGGCCCAGCCGGAAATCACTCTTGCCGCACAAGCCACTACAGGGAGA
CGCGACGTCAGCACACGGCCTCGTATTCGTGGCAATCGCACGCATACCTGCATCACACACCCGTCCATCCCGCCCGTCGA
AATCAGTCTCGACCCTTTGGCCGTGAACGCGACCTTGGTGACGTGCGCGCCATGCGCGAGGTATTCCTTGCTCGGCATCT
ACAGCCAACCGCAGTGTCAGCGCGATCCACGCGTGCCAACCAGGTGCTCACATTCGCATGCGCGGGCCAGCAGTGCAGCT
TGACGAGCGCGCTGTCGTCGCCAGACGCGCAGCACGTGTGGGCCGGATTGCGACAGACGGTGGTGACATCCGGGGCGTCC
ATCCCGCCGCCCCAGATGCCCAGCACGGGGGGCGCGCGTACGCACGAGTAGGTGCTCCACTGTGCATCCGCCACGGCCGC
AGGCGCGGCCGGCGTGCCGTCGGGCATGGCCCAGAAACGCAGGTCGCCGTCGGCGGCATTCGTCTGCATGTGGCGCGAGT
CGGCGCTCCAGTCGATATGCGTGACGTAGCTTTCATGCCCCGTGCACCGCGCGACGCGATGCATGCGCGCGCGCACGTCG
TACACGTCGACAGCGCACCCGCGCGTCCCGACAGCCAGGTACTGTCCCGACGGGGAAAACCGCATAGTCTCAATCCCAGG
CTCGCGGTGCGGATGCGTCCACGCCTGCGACAGATCGTCCGTGTGCAGGAGGTACAGACCGCCCGAATCGTTGCCGACAG
CGATTATCGTGCCGTCCGGGCTGTACGCCACGGCGCGGAGCCGACCCGGCAGGTCTGTGATTGCGGTCTAGATTACACCT
GTGGGTTAGCCACCCCGCCGACGGCGATCCGGGTGCATGGAATACCATTTTGCGGTGCTTGGCATCCCatttgatgactt
tggagTCATCGCCGACCGTGACGTACTCTGCGTCCCGTCGCGGGTTGACATCCACGGCCGATACTTCCTCCAGCCTACTC
CGGCGCACGTCAGTGTGCACAGATGGAGGCGCTAGAACAAACGTGCTTACTTTGCCGCAGAATGCGCTGCCATGATTTTC
TCCACGCGTGGGGTCCCGTCGTGGAGGCCCTCGATCTCGACAATGACGGAATCCTCCAGGCCCGCGAGCAGACGCGATGC
GTCGGCGTTGAAGCAGAGCGCGCGCACGCCAGACTCGACCTGCACGGATGCCAACTCGCGCAGCATAGAGTCGCGCAGCA
CGATGCGGCCGTCCTTGCCGCTGGTCACGATGGTGTTAGCGCGCGACGCGATGGCGAACACGGGCCCGCGGTGCGCACAC
TCCAGCACAGCCGTGGCGGTATGCGTGCGCCAGACCAGCAGATCCCCGGCGTGCGAGCCCGTGACGTACGACCCGTCGGG
CAGGAACGCGGCGCACAGGATGGACGGCACGCGGCGCGGCCCGAATACGCCACGTGTGCCGTCCACTGCACCCGTGAGCG
GATTGAATATCCAGTATGTCAGGTGCTTGACGCCGTACGTTACGAACTCGGTGGCCGCGTGTGGGTTGAATGTGACGCCA
AAGATCTAGATTGCGGTGCGTGACTGCTGGCCCCCGCGGGCGGGCGGCGAtgacaacgacgacgacaatgaCGACTTACG
GCATCCGTATGGCCCGCAACCTTGGTCATCGGCTTCGAGCTCTTTTCCCAatcgtatatatatatctgcAGCGCGAGTCA
GCGCGTGGACCCACGAACTCGCAGTGGGACGCTCACTTACGGTATGCTCTTGATCCATTCCAATGACCGCAAGCCACTGC
CCGTCCGGCGAAAAGGCCGTGGCCGCGACACCCCTGGCCAGCTTCTTCTCGCCGACGCGGATGTGCACGTGGGTGCGCGC
GTCTGGACTCCGCGGGTCCCAGATATACACGGAGCAGCCATCGTCCCGCGCGACCATATCGCCGGACGCAACCCATGTGC
GCGCCGGATGCAGACACAGGGACACCACATCGTCGCGGTGCTTGCCCATGAAAAAGCGCTGCTTGTTGTGCGCGAGATCG
TGCACGACGCCGACGCAGCCGGCGGTGAACACGATGGTGTCGTTGTCGACGTACACCAGGTTGTTGGCTGTATCCCGCAT
GCGGTACCCGTGGATGTGTTCGAGGACGAGCGATTCCGACGGCGTGGACCGCCCCGCGTAGCGGAATGTGCGGATGGACG
TGTTGGGCTTGCGTTTGATGTCGAGCCCAGACCCGCACCCGCTGGTAACGCTagcgtcgtcgtcattgacGAGCGCTGTT
TTCGTTGGGCTGCTAACAGGCGCGTCGGATGCGGCGACGAGCGTGCGCAAACCCGTTTTCCTGGCGAGGCCCACGGCCGG
GTCGTCGGCATTGTCGTGCTGTTTCGAGGATGGAGTGCGTGGACCACTCGATTTCGCATTCGGGGCGTCCTCTTCCTCGT
CATTGatgtcgtcgtcattcactACAAATCCATTTGCATCAGCTCTGATCCCAAGCGGGTCGCGACCCAACGTACATCGC
GACAATGGTCCCGGTCTGAGATTGGTCGGCTTTGCAGACACCGTGCCAGCTGCCTTGGTCGGTCTCGCTTGACCCTACCG
TTCCAGCGAGTTGATCATCTTCGAACGTATCGAGAACGGCAGAGACACGCGCCATTTACCAACACGACAGCAAACACGAA
CTTGGCGGATTCCCCCGCAACGGAATGCACTTGTACGCGTGCACCTGTGTCGACATTCTCTAGAACGCCCATGCTCTTAT
CATCCACAAACAGCTCGGACGCGCCTACTAAACGCACAGGTGAGCCCAAATGCCTCGGAATGATTTCGGTACGTACGCAG
CTCCTCGGGCAGAGCTTGCAGCAGCTGCACTAACGGCGCGGCATACACCTTCACACCAACATCGCCTGGCAAGCACCCTT
CGCTGCACACAATCTTGACTTTCGCCGTGCCGCTGACACGCTCGTCCGTGTCTTTGAGCAGCGCAGTGACATGCACAGCG
CCCTTGACTGTGGTCGTGGTCCATCCGTCTGCGTCGTGTGCAGACTCGTTAGCGCGGTCGGGGACTGGTGCAGATGCACA
GTCGGGCGACCCCCTCGCATTCATGTTGGACGGcgatggagatggagatgcTAGTTTGGATGGGCCATTCCTTTTCTCGC
CGTGGGAGAATCTTTCCGTGGCTATTGGCATGCTTCGATGGTCTTGCGGGCGTATGTGGGTTCAGCATGGATGGCCGAAT
CCAAGTAAGCAAGGCGTGCTCACCGTTGTCTTCGCGAGCACCGCGCTTTCTCCCAACCGACGAGTCGCGAGACGTGCTCG
TCGCCGGTCTCGTCCGGCGTCCATACAACTCGTCATCCAGATCAGATGCTCGGCGTCGGGCCGCTGCGAGACTAGCTGCT
ATCTTTCGTTGCTGTTGTGGTTGGTATTCGTCGTCGTCCACTATTAGTACTGAGTATTGAGTGAGCGCTCCTAGTGGGAT
GTGCTGGGAGGCCTAGTTGCGTACATTCGGATGGTTGTCGGCCAAGTGGTCGCACTGAAACCGGACGACTGACAGGCATG
CTGAGTTGATACAGCAAAGTACTTGGAACACACGGCCTGGCTGATCTGGTCGCCGCCTTCTAGTTGCTTTCCGTGGAATT
GTGCATGACACTCAAGACACACAATTTCGTGTGATTCGTGTCAACCCCAAGGACGGGTGCGCAGTTGACTTCCGACATTT
GAAAAGCTGGCATGGCCATGCTCCGTTGCATGTCTTTTGGTATAATGATATTTCCATCAAGGCTGCTCACAttccacatc
ctcaaacCCATATTACTCTATATCCTTGGCATGCACAAGTATACTACTATGTGTTATATCAGTTTACAAGAGGTCAATCA
TCCCAATCAATTATTAATTACCAATCAAAAACAATTCAATATGCTATCAATAAACCATTACATGATAATACATTCCTTGG
ATTCAACATACTTTTGAATCTTTTTATAGTCCGTTCGCGATTTCAAGAGTTCATATATCTCCTCAATCTTTAGTGCGGAT
CCATACACATTTTGATCGTGAACCAAGGTTTTAAGATCTTGACCACCCTCTGCCAAAAAGAGATTTCCCACTTCCTTTAA
AACGGTAAAGAGTTTGCTGACGTTTGGGACGTGCAGGGATGCTGCCCACGAGCAGTACTTGTTCAAGTCACTAAGTAGGA
TAGATGCCGTTAGCCCATAAAAAAGAGGGCTGCGGAATGAACTGGCAGCAATATGCATTAGCACTAACAATATCAATTGC
ATGGCACCAGTCTGACTAACATGATGTCTTTTGATGTTCTTGATAATGACTCTACAAAATGCCAAGAAAATCAATTTCCT
GAACCTGTGCCATTGTTAAATGAAGCACCCAACAACTCACGTGAACAAACGAATGCCAATCTCTCCATAAAACACCTCCA
ACGTATTTTTATCCGTAACAGCGGCCAGCTGTTTCAGATTTGTCGCCAAACAACCAAGAACCTTGGTACAGGCCACTGTT
TCCTTGACATCAATCACCGATGATTTATCACTTGGATTGAAATCAGTCGGTTTCTGTTCTCCTACTAGTATAGCTTCGAC
TTGTGCAACTAGAATTTGTATAGCTTTATCCATTCCTTGTGCCACCTTGTCATCGAGCAATCGCTCAAACGATTTCTTGT
CCACTGCTAGCTCAGACAAAAAATCTGATTCGTCAATCCATGGTTTCTATATTGTGAGCTACTTTGAGCAAAACGACAAA
CACCACCATGCATTGTGTCTTGGCAAGCTGACAACTTGCCACATCCTCTTGATAATACACATCAATCATCTGTTGTAcca
aatcagcaacatgGATCAATTCAAAGAATTGAATAGAGTCCATATTGTCCTCGACTGGGGCTGCTAGGTCGCCTGTTGAT
CCTAATGCTATGCCCAATCGAGAGACCGCACTGAATTCGAGATTAATGTCATATTTTACCAAGCACGGCAAGTAGGGACG
AAACGGCAAGCTCACTTGTTCAGGGCAGGTTCAATGTGTTTCTCACCAACCGTCTCAATCAAGGCACAAAATATCCTTTC
AACGTTTTTGATCCTATTTCGTTTTGACGAATCAGCAAAGACACAAGACAACTTTTCAATAGTGATCACTAACATTTTAT
CCTTCATAGTAGCATTCGTAATCACCAGACACCGTCCTAGCGCCTCCTTGTTTGTATGCATCAGATTCAAACACAGCTCT
AACGAAATCAACTGATTCAGactatcatcatccagaTCATACGGAGCCGCTTCCTTTGAAAAGGGGGTTGGTCTTGTTTC
AGTGGGAgatgcttcatcatcgttgGGAACGTCACTCAACAGGGTTTGCTCTTGAGGCTTTATTCTGTTGTATCTGGCCA
ACGTTTGACCTAATGCAATGGGCGCAAAGAGGACAGATCGGACGGTAGACATGACCTGTCGTTTGTGACGTTCTCGTTCG
TCGCCCTGAAAATGACTTCGGGACTTTCGGAGAGGAGAATCTTTGAGCACTTCTCCACTATTCCGTTTCTGTACATTGAT
GGGACGTTAGCTCAAAACGAAAGAAAAGGAATCAAGCCTAGAGGACTTGCGTACTCGCTTATTCCACTTTGCCAACTCGG
CACCAAACATCTTCACCATATGTTCCAACTCTTGCATCAAATAAGCATCTGTATATGGCCTAAACACATTTCTCACAGCG
GTCGCAACACGATCAACTTCAACAGGCACATTCGGAAGAGTACCCAAAAAATCCAAAAACTGCGTACAACAATACACAGC
TGTAGCTAATGTGTGTAGGTATATCGTCATGTCTTGACCAGTCCGAGCCGTTTCAAGCACGGCACCTAGATATTCAGCAA
TGGAATCTTCAAATACGCGATTGACGAATAGAGTCATGGCGTTGATGTCGGGCGGGAAGACTTGAGCGACGATGTGTGCT
TGATTTTTACAGTTGGCGAGCATGTGGTCCATGAATGATGCGAAATCATCGGCTAGTGCGTATCCACGATGATCGTCGGC
GTCGGTTGGCGGAGGAAGTTTGGTAGCTACAAGCGAGGGGTTGAAGGTGTGATCAAAGAATATGGGGTTTTTGGATATAA
AGAGTTGTACACATGCGGCACCACCATTCAATTGGTACGCGGCAAAGGCATTTCTTCTCATTTCGCCTATGTCTTGTTTG
TCGTATGCTCTGTCGAATTGGGCTAGTATCATACTTTCAAACCATTCCATGGTTGTGTCGAGGGCAAAATTGATGTCTTG
ATAATCATCAATGAATTTCGCATTTCCAAATAATTTCAAGCGTCGTATGACAGTAGCGATTTCAATCAAGTCTTTGAAGT
CGCGGAATACTCGAGAGTCTTTGCCCCTTTTACGGAAATCCACATAGTATGGGGATAACTCGGAGTAGACGCGTTTGAAG
GCATCACGTGCAGCGCGCTGGGGTAGACCGGTTGCCTGTCGGACTGCTTTTCCGGAAGGAGATCGCGTGTTTGATAGAGA
GGCTAGATTTTTGGCAGATTCAGAACCAGCAATGACGGCACCTCGCAGCCCGCCAGCGCCAATGGTCAAGGAGGATTTCT
TTAAAGGGACTAGCATGCCATTGGCGTCGATTTTATGAGACATTGTATTTTGTTGTGATTGTGGTGCATCCTGGGTTGTT
GAGATGAGCAGGGTATGTTGTACGAATGCTCTGTCCACGTCCTACCTTGTGTGGTAAACTTGGGAGTGACGTGTCAGACA
CAATCAAGTCCTGGTCCTTGGCACGAGCAGCAACGGAGCTCCTGGTGCTCCCGGGCGGAGTAAGATCCAATCCACCCCAC
AGCGTGCCGGTGTCCATATATGCGGCAGTGGCAGGCAACATGTGACCACCAGGCAACTGCTTCAGCTTGGCAGATAGATG
CAGATGGTGGTCCACATCATTCAGATTGTCGTCGGAGCTAGAGGGAGCGGGGATGCCTAGATGCTTGAGCTTTGGCTCAT
AGACGCCATCGGCATAAGCGAGTATTTTCAGTCTGCGGGAGGCACGGGCGAGTTTGGCAATGTCGGGGACGGGCACGTAG
GTAAAGATGCGGACAATGAGGTCGGGTGGAAGGGAGGTCAGGGTTGGAGATGGTTTTGCAGGCGGTTGGAGGGCTGTGGA
CCTTTTGACAGGGGCCATGTATGCGCTGGCCTGTGTCTGGGCAGATGGCCGATGGCAGATGGCAGTCGacgcggtgcggt
gcgggaTATGCGTGGAGGTCAGTTGCGGGATGTTTGTGTCCAGACTGGTCAAAGCGAATCAGGGATCATTAGGGCCCTGA
ATCAGCccgacgcgacgcgacgcgccATGCACGAGGacacacacgcacacgcGGATATCATGCCCAACCACTCATCATCG
CACCATTGCTATACCCAAGGAAATGTTCGGCTACGAGTGGCTGCCATACCCCAACAAGTGGTGCCATTGATACTTCCCTC
GAGGGCTATCGGCCCCTGCACGTATTGGCTGTTCTACACAAAACAGTCACACCCGCACCATCGGTAAACGACATGTACGT
CGCAATACGCGCGGCCCAAAACCGCCCTGTTCCACGCAACCATGCTGATCATTGGAACGCGACGGTCCCAAATCGCCATG
CAGTTGTCGGTGGAAAACCGGAAACTTTGTGTTTTTTTCCCCCCTCCAAGCGTCAAAATCAACCACTCCCCATACACTCA
GAACTATCACTTCTCTAGGTAATAACTAGAGAGAGCAAGAGTCCTGCTTCCTCTCCACCACAACTAGCCATGGCCAAGTC
CATACGCTCAAAGTCTAAACGTCGCTTCCGTGCCATCAAACGTGCTGAAGTATGTGTCCAAACAGCCCACAGCGGTCCTA
CTACTCTTATCTTACGATCTGCATCCATAAAATCCTCGAACCCCGCTCTTCCATCATTCTCAATCCGACCCGCCCTAACG
CTTTCCCCAACATCTAGGTCTTTCAACCAGTGGAGGATGCCCGACTAGTCAAGCTAGCTCAACTGCAAGCCGACGCGGCT
CTGGCTCCATCATCGCACATGGACACCGATGCATCCGCGGACACAACACTAGAGTCGGTACAAGTGGAGGAGAGAGGTCG
CTCCGGTGCCCCGGTGAAAACAACCACCGATGCTGCTGCCACAGGCAAGATGGAAGTAGATGAGCAATTGACTGCCGCGC
AACTCAAGATTCGTAGAATGAAACTGTACATGTCCAAAAACCAGTTCAGAAGGAAGAAGAGGGACGAAAAGTAGGTCCCC
TTTCGTCCTGTCTCTGCCAAGTCGCATCTCACTCATATCATATTTTAGGCGAAAAGCCCTGGGCCGCAAAGCACCAAAGA
TTGCCAGAAAGGGGCGTAGAGTATAGTGCCCGCCAATTTTTGCTTTGTACATATACAAGTAATGCACATCACATCTCCTC
CAGCTCATCCATGAGATCAATCTCCGGGTACTCCCCAACCCTGACCCTATCCGGTCTGACAAACGACGCATGCTTGTCCC
GTGCCTCGAAGTACTTGCTCCCCTTGACCCTACCGACGCAACTGTTACCCACTGTACGCGCAAAACACATCGCGCACTCA
CGTGCCACCGTGCTTGCCAACCGGCTCGTCAAACTCGACGCCGACAAAGAACCCGGGCTTGCCGATCTCTGCCACCCGTC
CGACGTACTTGACAACCCCTCGCTTGTCACCGTCAACCTCGCATCGCGATCCGACCGCAATCCTCGCCGCCTCCTCGTGG
AACACAGAGTCATCATCACGGCCCTTCCCTCGGTCCGCGTACTTGCCCATCTTGTTGCGCTGCATAAATGCCCGCACCGA
ATCTATTCTCAGCGTCAGCACCTGTAGAGCGCTTGCACCACCCCACGCACCATGCCGTTTCGAATATTCATCGTCCCCCA
TCTCATACTTGTCAACCGCGACTGCATCCAACAGAGGCCGCTTGTACGGATTCGTGTCCACCACCTACGTCATCCCGTTA
CTCACCGCGCCGTTCCGTTCCGTTCAGCGGCTGTACCTACATCCAAGCGCATATAGTCCGCGACGGGGTAGTACCCCAGC
ATGCGCTCGTCCTCGCTCAGGCACCCGACGGGCACATCCGAGTGCGAATACAGCGTGATCCGCATCGTGGACGCCGGAAC
CCCTGTTATGGGTTCCAAGCGGTCCTGTTTGATGTGCGTGTCAGTCATGTCGCTCATGGTGTGGGGCCGCACGTACTTTG
AGGGAAGATATAGGCATGGATTTATCGAATCTGCGTTCAGACGATGCACCTTCTGAGGTTACAAAGACCGTCACAATGGA
TGGGCCCATGGTctgcatcatcttgatgGGATGGTGGAGCGGTATGCACTAGTCCACGAATGTTTCGAATATATGTACAA
GCGCGGAACTGCTTGTCGATCTAGCTACAATCTTCCGCAATGGACTACCGCCCTGATCGTGCAGTCTCTGCCTCGGATCC
TCAGAGATACACCGTGCCTTCCATATTAACTtgggctgttgatgatgatctcACGGGAATGTCATTATTAGATTACAGCG
ATAACGCAAAAACAAAGTGTCTCAAACTAAAGATCGCCAATAGCCCATCGTCCGCATTTAAAGCTCATTTTACAAATCCT
TCAAACTTATTTCACAGAACCGCGTCGTCTTCTGGTACTGGTACCGAGTTCGTCCGCCGGCAGGCACGTGGAGGGGGCTG
ACATCCAGCAGAATCACCGGCTGGAGTTGCCTTGTGAATTTATAAAGTAAACTAGTGCTATGGCGATGTAGCCCTGCCCG
TATCCCTCTCATCATATACCCGTCAATCTTGCCGTCTGAGACATTGCTGTCAAAGACGGCATTGACAAAAGGGTATACAG
TGGCGTACAAGACATTGAAGAGCGTAAGCAATCTAGTGGCAATCTAAAGCGTTGGTGGAATCTGAGTGTCATTATTGATC
ACAAGCGCAGCGAGGTTTTGTACTGCTCAACATACCTTGGGCGGATCAACCAGCAACAAAGCCAAACCACCATTGAATCG
TTGTAGAAGTCAAACTTTTGTAGGCCTGATGTGATAGATGATGCCCGTCAACCTCAAATACGAGGCTTGTCCATGTACCG
CAATCAACCTAAATACAGATCTCCCAGGGCCACGATGATCTTATTCAGATTGCTTCTGACATCCATGGCTTGCTGTAACG
GTGCCCGACACCCTGTCGGCCTATCGCGAGGCGATCGAGTTCTAATTTTTCGTCAACGACGTTGGTAAGGGTTTCTCCTC
TCGGCGCTCGGTTTTGACAATAGTCGACTTAGGGCAGATGGCTGGCGAGAATGAAAGCACAGGGTCAGCGGACGCACCTA
ACGCCGCATCTGCCGCGCCATTGTGGCTATACGTAAGTCATGTATCTACGAACATGTTTTCTACCACTTGATTAACTCGT
TTGAACGCAGGTCCTGAAATGCGTGCTATACCCCATCGATGGCAGGAAGTCTGCTACAGCTGGACACAATCCCCGTAGCG
CATCAGCTAATGCGATCATTCTTCCTCCAGACAGGCCCTTGGCACCCGCACCATCGCAATCAAGACTGCAACTAGCCGAG
GTGATTCATGAAGCTTTGCACGTACCCGATCATGAATTCAAAGACATGAAGTTACTGTTACTGGAAACCTTTTCGTCTGA
TGTGCGTGTCGTGCCGTGCTGGTGATTAATGATGCTTAAATCTGCCTGTGACATAGGTTGTGCTATCCGAGTTGATAGCT
TACTATATCCTAGTTGGCAGTGACGCTGCATTCATCAGGCCCACACATTTCAGAAATCCAGCGCAATACACTGCTTGGAA
GATTGCCGAACAAACTCAACTAGCTGAACTGCATCTATTTGGTCAATATACCCACGCTCAACCCCGAGTCATCTTCTCCG
TAACAGTCGTTGAAGCTTTGAATTTGAGGGCCAAAGATAAAAATGGTTCGAGTAATCCATATGTAGCTATTCACTTTGAA
GACAAGCTATTCGTATCCGACGCCAAGGAAAGGACCCTCGATCCCCAATGGAACTTTACTGTTAATATGTAAATTCAACT
ACACGTGAAATCTTGCCTCTTGTGCTTCTCAACACCTATGTAGGCTCTCCTTCCTAACACTTCCCCCGAACCTAGGCCAA
TGACGAGCTCAAGTGAGCCCATACTCATAGCCATATTCAATCGTCCAGGATCAGCGCGTGCTCCTGTGCTGCAGACTATG
AAAGACTCCTTTCTCGGAATGGTGCAACTAGAAGTGGCAAGATTTTTTGATGGTACCAAAGCTGCACCCCTGGATATGAA
GATACCGCTAGACAAGAGGAGCAAGCGCAGTCATGTGTCGGGATTAGTCAATATAGTGGTGAAAAGAGTCACCGAGGTGA
TCTGACAAATCGGGCAATCCCATCGTTCGGCAGAGTTCTCGTAACACGCCAGCAAGTATTTAGGCACGGAAAGCACGGTT
CCACACAATACCCCATAATCCGAGATCGGCCTATTCAGCGCTAGCAGAGATGTTGTTGCAAAATGATTTGAGGAAGGTCG
CCTCACCTGCTTTAAGCTCCCAGTCCCGTTTAATATTGGACATGATATCGAGCGCGTGGAGAATATCACCATTTACGACA
TCCCCTATCATGTATGTCCTGAGTGGATGCATTTTATGATTCTATTGAGTCAGATATGTGCTTATCGTCATTGCGTGTAG
ACTCTTTGAAATTGCAACGACGCTATTCAGACAAAGACGGTTGGATACATCACCGTTTTACAAGTATTTCTTTATACCCA
TTATGGCATTAACAGACCTGGATGCGTTGACAATCAATGATGTGCGTACGCTCTATGTATTGAAATCCTAACGCTACTTT
CTCGGTATTGACATCATTCATCCATACAGATCGAGTCAGTGGAACACACTTTGAAGGAACTGCATTCATTCTTAAGTACT
CAAATATCAGAAATGTTCAATGATCGATTGACGCAAGGTTCGACGGAATGTTTAACGCTGATGCTGGACATGCTGGTCAA
AGATTCCGCTTTTATGCCAAGGAATGCTGCGGAGTTGGTGACGCCTTTGAAGGCCTCCATTCATGTAAGTATACTATTAT
TCGTACCCTTTTCACACTTGATGCGTTCTTGTTGCATTGACTGTAACTTACGCCTCAGACTGCTTTGGAATCACGAGTCA
TGCAATTACGTACCGCGGCTGAACAAATACAGTGTGATGCAACTCAAGGCGCCATGCTGGTGAATCTGTTCACAGTTCTT
ACCGCTGACTTACAGGCACTAGTGGATTATACCGACGAGTTGCTACTAGAGTAGGTGCCTGTACGATTTCCGGTATTGGT
GTTTTGAATGGTGACGCCCACCCATGATTAGGAGGATACATTTGCCCACTATAGCGGCTACTGTCTGTTTTGAGCGGTTG
TCATTGGAGCTGGACTCTTTTGCCGCTGATCCAGAGCCAGACTTGGATGATGCTTTTGCATTATGTCGCGCTGTTGTCAA
ACTGAAGAATATCTATGAGCGAATCGATCACCGGCATGTCTTTCATCATGGCATTTGGTGATGCCGAGGTTAATTTGAAT
ATGCCTTTCTTAGGCTGGCAGACAAGTTTAGAATAATATATTGGTTCAGTGGAGCCGTGAGAGCTTGGTTGACCAAGACA
GGTAGAAACCAGCTAGATCATACGGTGGTGTCGACGAGCATAATATTCACATATGCAATCTAGATCACAAAATCCATGAA
TGGGCTCAAAGCGCTGTAGCTGTCGACAAAGTGAGCTGCACTTCAACGTCTAGAGAAACGTCTGCCTTTTGTGGTATTGA
ACAACTCATCTAGTTTCAACCAGTGTCTGTTGAAGAAGGTCTCCTGCACTCAACCTCTGTGTTGGACCTTTTTACCAGTT
TCCAACAGCAGCTTGATTTCCTTGTTGGATTAGGATGGCCGGATGTTCGCACTGAGCGGCAGTATGTCTCAAGACTTGTT
GAGGTATATAGGCTGAGCCAGTCGATGTAAACATCAAAAACGTCACCTCATGGTTCATACCCAATCAGATCTTCACGGAA
GCAATAGAGAAATATAGTGTTGTGATCCGTAAAAAGATTGATAGTGATTTCCAACTGGCCGAAGCTGTGAGGAATGCGGC
ACCAAATAGTGACAAACCGAACACTGAAAGTGAAAAGTCACCTGCTATGGGCATCAAAATCAATTTCAAGACACCGAAGA
TACTTAGTAAGAGAGTACAGCATGGCGAGGAAGATGTTCGAGTGCTCAATGCTGTAGGTACTGGTTCCCAGTCTCTGTGC
TTTGCGTCAAAACAAAAGTTTCTGACCGCATGCGTTATTAGGCATGTGTCAAACTGAATGATCTGCACCATATGTCGGAG
AGATTGGAATATCTAGCGCAGCGGCTACCAGAATCAGCTACAGGATCATTGAAGGAGGAAagcgacaacaacaacccaaG
CCTACCCCCACGGAAACCGAATCGAGATGCCAAAAAGCGACCACCATTGCGTATTACAGTTACAAATGGAGAAAACCACC
CAACGGTACGACCACTAGCGACTGAAATATGCATAGCCGTTTGTGCCAATGGAACTGAGCTAGCGCGAACTCGTCGTATT
TTACAAAGAACAAGACCAGAATGGAACGAAGCTCTACATTTGGTATCAGGCAAGGGTGGTCTTGAGGTCGTCTTGATCCA
TTGTATGCCAACAGATGGTAAAGAGTTCATCATGGCAAGAGCACCATTTGAGTTTCCAGAAGAAGGAGGGTTGGCCGCCA
TATCACTCCAAAATTTTGGCCGGGTTCATATACAGATATATGTTGGTGAACTCGATGCAGTTTACTTTGCACTGCAGCGA
GCCAGGTGGATTTGTGAACGTGCCGAGAACGCTGCGATAGATGAGTTTGTGAAGACTCTATGTCATGATTTACGACCTCG
GTTGAAGAATTGTTGCAAAAGACACAAAAAGACAGTAGCGGCGTCTTTGAAGAGTAGCTTTATCGGGTTTCCTGGTAAAT
TCCGAGGGTCGAACAATAACATGTCGTTTATGGGTGGTGGCGGTATTGGAGGTGGTAATAACAACAAGGTCATGTCGTCG
GCTGCAAGTACTCTAAGTACcactagtggcagtagtagtagagtCATGTCACCaggattggatgatggtaatcTCAGTGA
AGAGCAAGTTGAAATGGATTTGGCGCCAGTACTTGGATTCTTGAACTCAAATCTTCGCGTCATGGCctctggactgtatg
aagATCTGGCTACAAAAGTCATTAGAAGAATTTGGGATCGATTGGTAAGAGTTTGTGAGGGGCTGCTGGTTCCTCCTCTT
GGTGAAGACGTGAAGGATAAAAAGCCTTGGGAGGAGTCGAGAGTTGCGTGGATGCGGCAAGCCGTTGAGGTAGGATGCCG
ATATCCTGATGTCACAATCGAATTTTTTAGCTTATAAATGCAACATAGATCCTTCGAAATTTTTTCCatgctgatggtga
tggaCTAGCCATGCCTATGCTCCATACTGTCCGATATATGCATCTAACCTTGACAATTgaatattattattattcacGAA
ATCATCTACATGATTTTGTATCCAAGTTCTTACACGATAGGAAATtcgatggtggtgatgcaaGGCCGGAAGGGACCAAA
GGATTAGGAGACGGTGGAATCGAGGGTCAGCCTGATGGTGTGGAATGGGCATTGAGGTCAGGATATGATCGCTGATGTGT
TTTTTGGACTGAACACGTCACAACTTAGGCTCGTGAAGCTTTGGATGCCGCGGGGGGAATCTGTGGATCGAGTGCTACAT
GCTTGGATTGAGATGAAGGATGCAGGTCCATCAGCTGGACCTCAAGCCTCTCCATAAACGACACGCGTTTAATGCGTATG
ATAAATATTATGAATATGTAAATATAGAGGTCTGCATCTGCGTGAAGCACATGAGCACATAGACTTTCACCGCGATGACG
TGCCCTCTTGTATTGATCGGCAGTCCACACACTACGTACATTTGTTGATTCTCGGACGTCTCTGCCTCTACGGTGACCCT
GTCCATGTCCATAGACGGCCAGTCAAAGTTGTGTCCAGAAATCGTCGCATAAAAGGCGGTATAATTCGTAGTCGCATATA
CAACATGAAGCACTCCACACTGTCAGCAGGAGTAGGGGTCGTGATAGCATGCATCGCCGTCATCACCGATGCAACCACAT
TGACATATCGGATGCAGCCACACGAACGAGCCTGTTTCTATGCCGAAGCAAAGACCGTTGGTGAAAAGATGGCATTCTAC
TTTGCAGTAAGTCTTTCATCCACGTTACTCGGTGCACGTCGAAGCGATGTCCAACCAACATCACGATCCTGACGACGAAG
CACTCACACGGTCACTCCTCCTGCGGCGTCACAGGTGCAATCCGGCGGCGCTTTCGACATCGACTACGACGTCACAGATC
CCGGCGCCCATCCCGTCTTGATGGGCGACCGCGAACGCCAAGGTGACTATGTCTTCTCTGCCCAAAAAGCGGGCGAATAC
GCCTTCTGTTTCTCCAACACCATGTCCACGTTCGCTGAGAAGGTCGTCGACTTTGACATATCCGTTGAGCACGAGATCCA
GCAAGGCAGTCTCAAACCAGCGCCCAAGAACACCATGGATAAGGATTCGGCCATGGAAGAGTCGCTGAGGAAGCTAGGCG
ACTCGTTGTACTCGGTGCAGAGGCAGCAAAAGTTTTTTAGAACTAGGGAGAATAGGAATTTCGATACGGTCAAGAGCACA
GAGGGGAGGGTGTTTTGGGCGGCGGTTGCCAAGAGTCTGATGGTAGTATTCATGGCTGTGCTGCAGGTGTATGTTGTGAG
AACGTTCTTTAGGAGTCCCAAGGGGCCCAGGATTTGAGGTGGGACAATGGATGACAAGCGGTCTATGCGCGAGTAACGTG
GCGGTCGTTGTACACAAGTAGCTCAGCCTGCATAAATAAACGCCCTATTACAATGTACTATGGCTCCATGCTATATGTAA
CGCAACAGGTGCGATTCATAGTTACTAAAACATCTGAACGGGTTCGACAGGTTTCTAGCATGTTTGACTTCAAACGAGGT
TACGCAGAGTCCTAGATGCTGCTGTATGTATGAGGCCATTACTGCGCCCGTCAGCGCGACGATCTTACAGTTCGGGCTTT
GCAGATACTTGACGGTGTCCGCCACATGGGCAAAGCACTCTTCGGCGAGGAATGGGGGATCCTATAGTAACTGTGTCAAT
CGCGCCCCACTCCATACAGGCGTTGGTGTCTTACCAGGATGATGTACGAGCATGCCGCGCGCAGATTCAGCGGCAGCTCG
ACTGGCTTGCGATAGTCGTACTTAACAAACTTGTCCGCATACAGGTCGAATCGGGTATCGTACTCGAACAGTCTGAACTT
TGATGCGTCGTTCCCGTCCAGACTTGCTTGCGCCGCAACAAAGACAGACGGGGTGCATAAACAAGCGACAAGACCGGCCC
CACtgtgtgctgctgcttcgCTCGCAATATCGTTCGCCGTGTCCCCGTCATACCAGAATTGGCTTAACCTAGCTTGTGCT
GTGATGTTATGTTATGTTTGGCCATACATGCGGGGGCGGGACCCAACTGCCAGTCTTCGCTAAAGTCGTGCATGCTTAGC
GGCGACGCAAAGCGAGCCTCTGCGTTTTCTTTCAAAAGGTTGAATCTGGCGACGCTGGCTTCTTGGTCTTTGAGGAAAGA
CTGCAGTGCCGAGAGCGCCGATGCGGACAGACGcaggtcgtcatcgtcgtggCTGTCGCTGGTCATGGCTCCTCGTGGTC
CTGATTGTGGGAGGTGGATGGAGTTTGGACGTTGACGTGTCAAATCGGGCTGTGCATTTTATACGTTACATGTGGAAAAA
AAAGTCAAAGGGGTTTACTACTTGACCCCTGATAAATAACACATGCTCGCGTCAAACTCCTTTCTTACATTGGTCTAGGC
GGTCCAGACGGCACACAGGGCCATCTTGGTAGAGGTTTATGGACATACAGACGACTGCGGATTCATGTATTATTTCGTCC
AACTTTACGTGAAGAGTATTTTGCTTCGATTGACCGCATTTGCCCGTAGGAGCTGCTGTCCGTACTGCGCAGCAGTCATA
TCCTGCTGGTACGTGGGTGGGTAGGATGTCACAGCAACCATGTGCCCTCAGAACGAAATGCGCAATGATAAGGACTTTGG
GGAGCTGTGAAACGTGGGAGGTTGCCTCAATCCTTCCAAAGTTCTGGCAGCTATCAACTCAATAACTATGCCGAAGGAGT
CTGGTGCAAGGATGGTTTCCGATTAAGCACCCAGGTAATGTAATGTTTTCCAGAGTGTATAAATCGCTGTTCCCTTCATG
CGCTGAGTAACTCCACACGAAATCAATCGGGAGCTCCATTATCTTATTGGTAGAAATGTTCTTTCGCTTCATGCTAGCTC
AGTTGGTGAGCCGCGCAAAGTCGCGTAGCATAGTAGATGAATACCACAGTTCCAGAGGATGTAAAGCACCTGACGAAAGA
TGCTGTTGCTGCGCGGCTGGTTCTGCAGTAACCTATCGTACGTCCTTGCAAACATGCTCAACCGACGAGAATTTCCATTT
TTACACTGCGTCATGACCGACCATAGGCACTTCGAATCTTTTGCTTCCAGATAGTTGCGGTGCCATTTGGATTACAAGCC
CACAGAAAGTGTATCAGGTTCTAACGATGTGCTTGGTAGCGACAACGGTTGTTAACGCCTGCTGTGCAAACGCCACTTTC
CGTTGTTAACGCCTATTGACCAACGCGACGACTCCTTCATAATCCAAAGGAGAACCGAAACAGAATGAGTCATGCAGAGC
TGAGAAGCCACTTGGGACGTTGCATCCAGCAGTGGCTTGACGCTCATGGAGCTACCGAAGCGTCTTCCGACATCGCACTT
CAGATCGTAACCTCTTCAACAACGCCTCCGCCCTCACCCGATCACCTCAAACTATGGAAGCTAGTACATGGTGCCGAAGA
TTTACTTGCTTGTCATTATCAAATAATGGAGCTCGATGACACTTTGTATAACAGTGTTCCACCCGTGACACCGGCGTTGA
CATCCCAAAACAGAGATAGTATCTATAAGGAAATGATGAGAGAGTCAGAAGCCGTATGTCAGCCATGTGTAGGTAATGAG
AAGTCCTTACCAGCGTTGCAGGAACCTGGAACTTCGCTCCTAACAAAGATTGTTGCATATGCAGGCATACGTCTCCACAA
ACTATGGCAGTTACCAAGAGGTGCTGGAGATGAGAATGCTAGCCACCATGCAATCAGCGACGGCGAAAACACTTTGCTCG
AGAGTATACTGACGCCACCGATCTCACCAACCGAAGAAAGTCACAGGGTTTATAAGGGGAAAGAACGGGCTTCAGAAGCT
TTATCCGATCCAAACATAAACGATGACGACTCCATATCAGCATTGAAGGAATTCAGAGCTTCACTCATCACGACGATGTG
TGACTATGTAGGATCGGTCACTATCGAGCAAATCACCATGGATGCATACTATAGCGAGTTGCTGGGAAGATATTATCAAC
GACAGCAACAGATATCACTATCTGATGCATCCTTTGCTCGTCGGATGGCCGGTATGGCTGCCACGGATGGTAGAGGTGCA
gcctcctcatcctcattatCATCCCATGGAGTAGAAATATCATCAGCAGTGCCAGTAGAATTTCCACCAGATAGCCTCGC
TTCCGTGGAGGAACttatcaaatccatcttgaCATATGTTGATCATCCTGACACATCCCGAGCTGATGCATTCCTGCATG
CTATGAACAGAATCAGGCAGGGTGATTCTATAGTTGACGAAGAAAGTAAGAGTGGGGGTAGCGTTGACCGTGGTGGTAGC
AGTAGTGCTGCTTGTGGTGGCCATAGTCGTAATAATTCTGCATTAACTTTTGGTCGTCTTGATAGGTGTAATACCTGCCT
CGAAGAGCAACGATGTTGGCTGTCGCCCACTTGCCATCATCTTTTCTGCCAACAGTGTATGCGGACACTGGTTACAAAGG
CGCTGACAGATATTACTCTGGTTCCGGTATCGTGCTGCAAGGATAGAATCCCATCCACCGTAATACAGCAACTGTTGACA
CCAGCTGATTATGAACTGCTTGTAGCACGAACAGAAGAAGCTACCGCAACTAGAAAAGCATATTGCTCGTCTTGCCAGAC
CTTTATCAACTTATCTAACACCCCCGACAATCAATCAACTGTACCCTGTGGCAAGTGTGGCGTTCTGGCATGTAGCAGTT
GTAGTAAGGCTGGCCATATGGGAGTGTCTTGTGAAACCTTCAAGAAACAAAATGAGACCGAGAATGACCGATTGTTTGAA
CAGGTAGCACGCTGGAATGCATCACGTTGAATTGAAGTTGACCGTTGAAGTTACAATAGGTAGCTGCATCCGAAAGCTAT
CAGCGATGCCGTTGTGGGTTTTGGGTAGATTTGGTGGTTGGCTGTAACCACATGATATGTCCCTCATGCAGGTAGGCTAT
ATGTTCTTCCACGCGGACATGTCTTGCCTATATTAAGAGCATATTGTCTGACTAGTCGACATTTCTGTTACCTTTGCGGG
GTGCAGTGGAAGCAATGCTCTTGTCCACAATGGGACGAACATCGTCTCGAAGCTAGAGGTAGAGAAGTACTAGCCAACCT
CAACCGTAATCGATACATACCAGCAGTCAATCGCGCAGCAGCGTTGAACAGGGTCGTGAATCACCTACGAGACAATCATG
ACTGCCGCCATGTTTGGGTTAAAAACCAAGTGTACCGCCGTCGTTGTACAAACTGTCATTACTTTTTGGCTGTTTATGGG
TACAGATGCAATCAGGAATATTGTGACGCTTTAGTGTGTCAAACTTGTAGATTCCACAGGATGACTCGTATTCAATGATT
GCTGGATGGGAAGATTTTTGGTAGTTGCAATGCGAGGAATGACGGCTATGCTTGTACTCTATCATTTGATCAATTTCCTA
CTGGGAAAGACCCCGATGCAAAGTGCTTTGGAGTGAGAGTATTGCGTCCCATATAGAATTGAACATTACTCGTGAGTGCC
ATGTATGGTAGGCCCGGCATATGTAGGTGCGATAAGCGTTACAACCGACTAGGAGACAGGTGTGATGGGTCAGATGTGCC
GATCATCCCTTCCTGAGCAGACAATTTTGCGATAGCAGGATGAATCACTGGATATCTATGACCAATGCTGCAAGGAGTAC
CTGGACAGAAAAGCGGCCGTACATCTTCCGTGACCATTCACCTATTGCTCGAATGATGGCCGTGGGGAATGATTTTGGCT
GTGATGTCGAAGCACGCTCCTCGCTATAAGCACATATAAAGCGAAATCTGAACGGCAATGGTAATTTTATGAATACTTTG
TCGTTCACATCTGCTCTGACTTAACAATTTCCAGAGTCAATCTCTATGTCTGGCATAAGCACACCCATAATCAAATGCCG
TTTTTTCCACGTCATTTTATTCGGTATGACTTACTCAACTACGATCAAGGAAGTTCCAGCTTGAGATATGGCTGAACGCA
CCGTCGGGTAATATTTCgcatatgtatatatgattCAATTGCAGAATACGTGCTCCACCATGGTGGTGCAATTCTTAAAT
TTGCACGTACATCTACCTCTGAATTCCCATACTTGTCTCTGAGCTACCAAAACCATCTCAACATATCACCAGAAATCTAG
GTGTCTGGTCTTCCCCGAAGCCATTCTCTTCCTGTCGTAGGCTCGTCATACTGGGGTAAAGTCTGTTTGTGGTAGATCTT
CGACGTATATTCCCTACTCTATTTCATTCCATCACGATTTGTCGCTTGTATCATAGGCCATTTCGTTTCAATTTCACTTT
TGGAAATGATAACAAATCGTTATTTCATCTCGCTTCCAGAAACGAAACGACATGAAACATGAAATACATTCCATTCCTTC
GCAACACTACTAGAAACGAGACACGTACCGCAGGGCAAGAGATTACTAAACTGCTGACCCATATCCCACATTTCGTGTGA
CCAAGCAAAAACAAGATCCCAACCTGCTACTCGGTGACGTCAGTCACGAATCGTGCGCGTCATTCTTCCGCGGCTCTATT
GCTACAAGTCCATAATCCCTCCGCTTTCGGTGGAAAGGGGACCCTCGTGTTCCAAATGGCCATACAATCAAAACTGCCCA
CTGTTTACTCATGGCGTTTAAAGTGGCACCCCTTCTGTCAGGTTGACTATCCTCCATCAAGTTGGACCAGCGCGGGTACG
TATTTACTATGCGTCAACGGTTCCAGTACCTGATAATCGAGCAAAGATGAAAAAGCATGTTGGCACCAGTCTGAATCCAA
TTTCGTGCGGATTGCATTTCGGAACCTCATCCTAATATACGCAAAGAGGTTCCTGAGCTCAGATACATAgatatatggat
ggatgattaGTTTGATAACCTAAATTGATTAACATATCCCCCTGCCCTAGATTGATATACTGCAGCATTAGGTTGATGCG
CCCCACCTCACCAATTCTTTAGCAATTTTCATACAATGCTTACATGTATTTTCGTATAATGCCTGTATCCCATGGCCAAT
AAATTACGACACTGCGTACAAAGTGGCAAACCAACCGTAACGGCCAATATAATAACGAGCCTGACTTAGGACCCTCACAA
GAAACATCGTAAGGCAATTAATGATTCTAACATGACACCAAACAAATACAAATGTACAATACTATGAAACCTGTATCGTA
TATGGCGCGTAAAACATTGCAAAATGATCCCATATTACTGTATCAACTAGTTACTACTATCACATGAATAATTTACAGAC
GTAATTCTTCGGTGAAAAATGGATGCTGTAGAGCTTCTTTGGCCGTTATCCTCCTGCACGGATCATAAATCAACATCCGC
TGAACTAAATCCAAAAAATGTTTATATGCCGGTATGGATATGGGCTTGATCGTCACCTGTTTTCAAGCGAGTTGTTGTCA
GCTACTGCTTGTCAACGTACGTAGCCGCAAGAAGCAGGAATTACATCTAGTGGGCTCAATTTCCTCACAAAGGCTCTGCT
AGACTTATTGACGTCCTGATTCGGCCAATCCAGCTTTCCATTCTTGAAATACTTGTAGGAATGGCTAAGGATCATCAGCA
AGGTTAGATCACAATGTACTGTAGGTGTACCCAACGCAAGCAAAACACTTACGGTACTTTAGCAATGAAATCTGGATGGA
ACTTGCCTAAGGTTTGTTCCATCATCGCCAAATGCTCCAGATTGTCATGAGTTTGGAAAAATGCTTCACCAGTGAAGAAC
TCCACCAGAATACACCCAATTGACCACTATCAGGAAAAGTCCATGTAAGCAATCTACTTTTGAAGACCATGGCATGAGTA
TTCACGCTTACGATATCACATGGGTATGACCAGCCCATATTGAGAATGATTTCGGGTGCCCGATAATGCCTTGTGGATAC
TATTGAGCTGTGATAATCGTCCTCGAATATAGCTGATCCGAAATCGATTAGCCTCAACATTGTGTTGTGAAGTTCTCTCC
TCATCACTTGTTGACCATTCGATCCTGTTCCTCGCTTGTATGGCCTTGCTGTGAAGGCATTAGTTTCCAACATTAGATTT
TCTACAGGACAGAAATAAACTAGTCAGTTATTCCCCCCCACCACAAGTGATGGGCTGCACAAAAGTTACGCATACCAGGC
TTCAAATCTGTGTGTATAAGCTTCAAACTGTGACAGAACTCAACAGCCACCAAAATCTGATGAGCAAAGTCTCTGATTTG
AGCCATCTATTCGGACGTCAACTGTTAGTGTCACACTCCCATTTTCTACAAGACAATGAATACATGCCGAAAATGGCAAG
AACTTGTTCTCCTTTAAAAAGTCAAAGATACTTTGAGATAGAACTTCGAATACCATGCATATATGGCTTCGGTAGTCAAA
TACGTCGCGTAAATGGATGCATCTCCTGATGGTAAGAAAAGGTTTTGGGATCGATGACAAAGACAAGAAGCGTGAATACA
CTACACGGGATTACTTACTTGGTATTCTGAGGGTCATGACTCCGTATCGCCTGAAGTACTTTGATCTCAATCTTTGATGC
ATCTCTATATTTCTGTACAGACCGTATAATCTTGATGGCGACATTCTTCTTTGTGTGGCGATCGTACGCCTCCACGACTT
TTCCAAAGGTCCCCTGCCCTAGCAACTTCAGTATTCTGTCTAATTTCGGGCCAAACATTAGTGATATGCCTATCTCTTGA
GGGCAGCCAATTACACTTACATCTTGGAGTCAAGTTTTCGTCAATGTTGACAATGAAGtgaccatcgtcatcgtcacaaG
GCGGAAGAGGGGCTGGGGGCGGCTGGGGATGTGACGATATAGTGGAGGCATCGGACTGTTGTCATGGCGTAAGAGAGGTT
CAGTTTCAGAGTTGCTTTTCTGTTTCAGATTCGGACTTACTTCTCTATGATTATGTGACGAGGGCCTCGAGCCAGTAGAC
ACGGTTGTCTGGTGCAGATTGCGTGGAGGCGGCGAAGGCTGCGGATCTCTTCTTCTCTTCCTTGATGCGGCCTTTTGCGT
TATAAGTATCCCAGGTTTGCTTGGTGAGCCCGTTAGATCGATAACTTCAGAAGAGGCGGTGTTGCCGGATGGTATCAGCC
TTGGTCTGTTTGCTGTAGTGGTTGTTATCATATTGGCAGCACTCATATTATTGTGAATCATTCGCTGCCGTGTTGACAGA
GCAGGAGGCATGTCGTACGCGTTGATGGGGTATGGATTTCGGTAGGACTGGGATGGATAGGCGGGGGGATGTATAAACTG
GTTTGCTTGAGTGGTTGCGGGTGGGGTGGCGATGCTGGTATTTGTCGGGTGGGGTGCATTACTACTAGTCCATGACTGGG
ACATTGGGAGAAGATACGGCTGATGCATGTATGTTTGATCGAATGTGTGTCCGAGAGGGAGGGATTGGTATTGTGGTAGA
CCGACTGTACTCGTGTTCGGATACAGGTGGGCAGGGTATGTTGTgggctgttgctgttggcgaTGGTGGGAGGGGGGGTA
GGGATCATACCCCCCCACACTGTTCATGGTGAGACGAGATTCCTTGGATGACTTCCGGGAGTAGTCATATCGACCAGCAC
TGTTTGCCGAGACAGAGGATCCCTCTCGCATGGATGCCGTTATCATTGGAGAATGATGGTCCCGGGGATGTACGGAGTTG
TATGATGCAGATACGGCAGCTTGGGCAGTGGGGGTTCAATGACTTTACTGTCTACCAACGTCCGCTTCCTCTTGGTGGGT
CGTTGGCTGACGGAGCCCCTGGGCATTTAATCGCAAAGTGGCAGGCCTTGTTCTATCCGGGCAGCACGGATGAAACAGAT
CAAACGAGGTTTCGTGCTCGTTGGAGAAAGAGGTGCCATGGAGCAAGTGGGTCCGCATACAAGGCCCGTGCATTTCGGCC
AATAGTACCGTCTGATGCCACCTCCGAGGAAAAGACACTCCCGCTGTTGGAATGAGCTCGATGCTGGATATCGATGGAGC
CGGACTTGAATGCAATAGGACTAGGAAAAATGCATCAACCATCAATACATTGCTATTCTTTCCATCTATGTATGTATgga
tgtatggatggatgcatggatgcATGGACGGACAGATAGACAGATAGATAAGTGGATAAATCCTTGTAAATTATTAGGTA
GGTATTATACACTTGCTGCAGTCCCGCGAGCATCGTGAAATGACTGAAGTCTGGCCGCAACCGAATATATAGCGCATAGC
GCATATGAGGGTAGATTATATGGTTGTCCATCCACTTCCTGTCCATAAGCAACTATGATGACATACATATCTATATGGTC
AGATTTATCAACAACGATCTGGACGGCATAGCCCATGAAGGCTGGATTGTTCCAGATGGCCCAGTCGCCGGCATGAAGGT
TGCTGAATCAGCCTCCCTATGCGCCCGGGGGTTGCCTCGAATGCATATGGCCGCCGAACGGTGAGCGACCGATTAGGATG
ACAACCACCAATATGACGCTGGCAAGTTACCAAGAGCGGTTGAAGACCTTTGGAGCTGGTAGAGGAAGACCTGCTGCCAC
TAGGTGGCCCTACACTCGTAGGGACAAGGCGGCTCCCAGACCAGAACAGGTAATGTCGCCCCGTCGGATCTCCGTATTGC
ATTACAACACGATCCAGACCAGATCCATACcattcaacaccatccgTAACTTCTCATTATAGTTGGCCCAAGTCGGATTC
TATTTCACGCCTACTGCATCCAATCCTGATTGTTGTACATGCTACATttgctcaacatcaaccagtAATTGGAAACAACA
TACCCAACTTTGGGATTGTCATAAGGACACATGCGCATTGCGCATGCTACATAATCATTTGGATCAGATATCACAGACTG
CCACCAAAAATAAGAAGGCTGATGGGATCGATCATGCGCCCAATTCAAGCATCATAATCCAAGCACGGCTTGCTTCTTTT
GGAAAAGATTGGTGGCCACATGCAAGCGATAACCACTGGCACCCTCAACCGCAGGCGGTGAGTGCTTTGGACCGTCAGCG
CACCGATGCTCCGTATAAGCGCTACCAAGGGAATGACTGTGTCTGAACCCACGCCCCTTTAACATGTAGTTGGCCGCCGC
TGGATGGATATATAAACCATACGATGACGCTGAAGATGCTACCGAGTGCTTATATTGTGGTATATCTCTTGATGGCTGGG
AACTGAATGATGATCCAGTGTACGTACCCTCGAGCAAGTGACATTCCAGGACACCTATGTACAATTCAATACATCGACGT
AACCATGATAGGCACGAACATCGAAAACGACGCCCGGAATGCGTCATGTTCAATCTTCCGCCTCCGAAGAAGGCCACTAG
TACCAAGGCCTTAGTAGGCCCACTAGAAGAAAACGATGATGCTGCAACTGCTGAGACCAGAAAGAAGACAGAGATAGAAG
TGACAATCTCAGATGATGAACCAGCCACAAAGCTTGTCAAACCGAGAAGAGGCCGCCCGCCggctgcagcagcagtagcg
aCCTCGGATGATTCAAAGAAACCAGTCAAACGAGCTGTTCGTGGTCGCAAAAGAAAGGTTACACCAGAAAATCAAGACGC
GGAAGGAGATTTGTCCGTACCTGTAAGGTCCTCCAAATCCAAGGGGAAGCATGTAGAATTCATTGGTAATATCATGGCAG
AGAGTGTGGCAGACGGTGATGCATCACCGTCATCCGAAAAATTAGACAATAATGAGCAGCGCCCAGAGAATTTCCAACAG
CTAGTGATATCTGACCAGGCCGGACCTCGAACGCAAGGGAAAGACGATTCTGACAATGAAGAGACTCTCCAGCCACTTAA
ATCCTCCGGTAGTAATGTAAAAGGGAGGCAATCAGCTGCGACAGTCACCAAATCAGGCGTACCGACTTCGGCAGGCTGGG
GTAACGAAAAGAGTACAGTTGATATCAATGGCAAAAAGCCGGGCATCCTGAAACCCATTCCATCCCAATCGTCCGCACCA
GCTGACTCCTTGGAAAAGGACCCAAAACAGCAGTCCAAGAGAAGAAAATTGGCAGCCACCGACAAACCGACATATCGTGG
CGACGGAAATGCAAACAAACGCAGTAGCTCGTCGCAAAGCGTGATGTGGCCGGAGATTCCCACCGACATACAAACGACAG
CAATCTCAATATTTGATCCAGTCAAGGATTCTTTATCACTTAAGGAACTTTTGCCTCTTAAAAAGTCGGTAGTCATTAAA
GAACCACCAACTGCCGAGCGAAAGAAACACTTGGGCTCAGCTAATGACGATGTAATTCCTGATGAACCAATAAACGCTAA
AGGTGGCAATGGGTCGTCTGGTAGAAGCTTCAAAACCCCATCTGCATCAATCATGAAACGTAAAATAGGCACGAAGGAAC
GACCAAAATTCCGAGCTGGGGCACATTCTACTAACAATACCGCCGTGTCGGTCAAGACCCCCGTCGTTGTAGTCAAGGAA
GGCGGCAAGTCCGTCATCAAACTGTTACCGCCGCCCTCAGAAAGTATTAATAAACGTCATGGTAATGAGAATTGTCAGGA
TAACGCGCTCGCCGCACCGAGACACAACCTACATGACTTAAAAGGGCCCCCTACTCGATCGAAGCAGTCTTTGTGCGcgg
aggatgatgacaatcCGTTAAAAATGAACGAGAATGGTTCACCGGACAGGGATATCATTGCCTTGGAGACTAACGCGATG
GAAGTAGATGGTACGGAACGTGATGTTACAGTCAGACAAGTTGTCATAGACCTTGCAATGACGGATTATAATGATGCAGA
AACCGACGACGAAGAGTTTGTGCCTGAAGTGTTGAAGAAACAAGCATCCAATAGAAGTAGTATGGCCAATAGAAAGGTCA
ATACTCCAGAGGTGTTGAAAGACTTATCTATGCCAGAACCAGTAGGAAACGAatcgagattcgcatcaaGAGAAGATAGT
AAACCGCACCTGCTTCTAGCAAGAGTCAGTGAAACACAACTAACAATCGTGGCTGATAAGAACGCAATGCCTGCAGGAAC
GTATGATGTTTTGTCAGAAGTGGTACGAGATGAAGAGCCGGCAGGCCCAGCATCAGAAAATGATGAGCCGGAACCACCAC
CAACGGCCGGAGAAGCGAATTCAGAAGCTCTAGTAACAACAGATAATGAGGCAGCAGCTCCAGCCACATTGGACGAAATG
GTGGCGattccacttccaccacGGACAGCAGAAGACGATGGGTTAGCATCTGCGGCAAAAGCTAGCGAGGAGCCAACAGC
ACCCGTGATCTTACGGGATGACTCAACAGACCAAACAGCAGAAGACGGGTCAGCGTCCCGGGTAATAGTAGTTGAAGAGC
CAATAGCTCCAATAATAGTAAACCATAAGCCTGCCGCCCCCACCATGGCCGATAATGAGTCGCCAGATTTAACTTTAGTG
GCTGACGAGCCATCGGATCCTACGAAAGTAGGTGGTGAGTCAACAGATGGAACAATAGTACATAATAAGTCTGAAGTTCC
AACGATACTAGATGATAGAAAAAAGATCGTGGGTGTTCGATTACATAATGACATGGATGTAGATAAAGATGAAACAGTAG
CGACAACGATAGTGGATGATCGTTTACAAAATGACATGGATGTGGAAAATGATGTACCTCAATCAAGTGTTCAGCCCACG
TCCGATATACCGACTAAATCGTCGCTATGTAGTCAAAAAAATCGCTCACCATGCGCTGGTGAAGCGGCTGTAGCCGAAGA
TCAATCACGCAAAACTGACGGGGGCCATTCGACAAATGATGTTTGTACTCCCATCAAACGGAAACCAACGGAAGGCACCA
TGCCAGAAGCTGAGACTATATCTGCATTGTCACTAGCCAGCAAGCAGATGGGATTTGAACGTTCGCCAACATTGGAAGAA
GCTCGAACTTTGTCGATGAAGGACTTTATCACCAAGATAGCGCAAGAGTCTGTTGACTTTTTCGAACGCCGAGCTGCTGA
AAGACTGGGAGGGTTGAGAAAGGAGGCCGCTGGTTTGAGAGAGACTTTGGTTGTCTCCTCGTCGACGTGAAGTTGGTAAA
TCTCGAAGGGATGTGTCGATTCGACACTTCAGGGACGAGCACATGTAATTGTAACGTATAGTGTAGGACTTAATCGTGTT
TTCTGTATAGTCACAAGATGTCGTTCGTTTTGTTAATGCATATGGTTTGAAATCACGGACGCATGTTGCGTCCTAGTTCA
GTCATCGCATCTCGACTGGTCGTCAGTCAGCCTTGCAGTGAAAACTGTGGaattgttaatttcttatgtgtttgttcttt
attgtatctatcaatgtatctgacatgtgtctcagcactcaacattcacttccacatcactcgcaccacacattactcaa
gcatcgcgcacactcatatctcaacaggaATCATTTATCTCGTTCCTAACACTTGCAAACCATGAAACTAGTCGGATGTA
TGGACGGGGACCGCAGCTTGCTCGAACCAGCCTATACATGCTACTGACATGATAGGCCACCAGCCATGGTAGAACCTAGA
CGGCTCCTTCACCATTGAAACCTCTCCATTCAGTTGTCATTGCAAACGAGCCATCCGATGGCGGTGGTTGGCGACCGAAT
AAAGACTGGAACCAGTCCAATTCTTTACTTCTGGACTTGTATGTGGGTGATGGACGTGATGACTAGGTGCCCTTGACCGT
GAGTATCTCGAACGTAGGGTTGTATCTTTTGTAGCCTGACCGCAAAGCTCCACACTCTGCATCCGGCGCAACAGCTATCA
GACATTTCTTCGTGGAAAGCACAGATCTAAGTAGAGCATCGCAACGCAGTTGATTCACTGCCCATTAGACACGAGGTATG
CTCTCGTTGACTTCTGTTTGCCATCAGATCCACCGAGTATCGTGCATTGCACACCTCGTATCCAAAACGACTTGCGGGAT
ACAAGCTGATTGCCATCAATCCCCAGTATAGGTTGCAGTTTATCGATTCAAATCCATTCATAGTACCTTCAAGTCCAGGT
AATGTCTCTCCTTCACTCTTTGCATCGTTGGTTGCTTTGCAAATCTCTACGCACCATTCACCTGTGGCGTCATTTCTCAA
CAAACTAGGTCCATGCGCACATACTAGTATCTGCTATGCCACCAGCTCCAAGTTTATTTACCACATCTGTGCAGGCCCCG
CGTCCACAAACCACGTCAACTCCAAGTCATGAACAGTCAGTGCAGCCTGCTAACGTGAAGGCCGCTCAAGCAACAGTACC
AGTCATGCCGAATGATGGCCTTGTTCCTACGGTTCATACTGCTGCCCCAACTCACAACCCCAGCATGACTGCTAATCCCA
AACCAACACATAAATCCATTGTATCGCCAGCACCGCGTAGAGCAGCGGCCCAACGTGATATGGTCCGAGGTACCGCTGCT
GCGTCACCAACACCTCTACTGCCAGCTAGTGGTTTGACTCCTGCAGCAGAGGCTGGCGTTTGGACTGCGTTCGCTGTAGT
AGCGCTTCTGTTCATAGCAGGATTAGTTTTCGCCATCCGTCGTTGGAAGCGACCGCCCCTCAGCTTCAGGGACAGTAAGA
ATGGATCTGCGGCATTCTATTCACAACATAAACCAATCCCCTCTCCATATGCAATCAACTATCATAATCGTATGATGGGC
ACCTTGAACGGTAGCAACACAAAGATTTCTCCGATTTCTTCAAATGGGACGGGTGTATGGTCTCCATTTGGGTTCAACAA
caagcagcaccagcagaaACAAGAACAACAGAGTATGACCAAGGTCCAACCAGGGCAAGGCGGATCTGGTGCATACACGA
TGAACAAGCAACCATCTCCACCGCCATCTGCAGCAGCTTCATTGGCGTCTAACTCTGGGCAAACCAAACCAGTGTACCAA
AAGTTGCAACCCGCGGCAGCCAATGGTAGTGCAGGAGGACCCACCAAGCCCTCCAGGGCCGAATTGCATCAAAAGGCGAA
TTCTCCAAAGAGCGTTTGGTCCACGAGTAGTTAAATACTTTCGGAGTGGATGGTctttgtgtgtgtgtgtgtctgATGCA
CAACTTTATCTTCCCTTTATTAAGGCTCTTCTAGTTTCGACTTTTTTTATTGACTAATTGCATATTCAATAACAATAAAA
GTCAGTTCGCGTAATGAAGGGTCCCGAGTGAAGTGGGCACTGCTTGCTCACCTTGTGCCACGCAGGGATCACGATGTCGT
ATGCGATGGCCTTGGCCAAAGAAGATCAAGCAACTCTAGTTCAGAAGCAAAAAGAAGCTGTAGTAAGTATGTGCTTTGCC
CGTTGGCCCGTTGGCCAATGCTCGCTGATCAAATTTCAAATCATCAGAAACGAGAATTGGCGCATGTCATCCAAATTCGA
GTTCCGGCAGCGCTGAATGAGATCCAACGATTACTGAACGTACGCGCATGAGCCCTGGTGCTCATCAAAGGCAATGTCGC
GGTTGCTGATAACGGAAAACATTCGGCATTAGGATGCACTATCCATTTTGTCGGGATCAGCTGAAGTCGGTGAGTGAATT
GTGCATTCTGAGCCGGCAATGGGCATTCGTATTTTTAACCAATATTTATTGGCGCCTTCTCTAGGTTCAAACTCGAAAAG
TACATCTGCAGCTACCCTTGCAATCACATCACCCACGTAGGAAGCTCAACATCAGACTCTCATTGATTACTGCCTGACGG
CGAGTCCCATGATAGTAACGATGCTATCAAAGGATTCTTGACTATTAATGGAACAAGCCTGGTCAAGGGGGTATGTGTGG
TTCGACAGCAATCCAACACAAGCTGATGACACCAATGATTAGGACCTAACAATCAAATTCAACCATTATAATCGCGGCAA
TCTATACAAAGTCACAGTGAATACCTCCAGACCGCATAATTTACTCCAAGTAAGGTATAGTGATGCATCACCGCGATCGG
GAGTCAAGGGGAGTAACGAAGCGTTCAATCCGTTAGTTACAATTGGCGAAAAActgcatcatagcagctacAGGAACAGT
GGAAGACTCAAGCTTCCCTTGTTTAGATCGATGTCATTTGATGCTGGTTTGTCTTCATGAACATGGCGACCACCTCGCTT
TGCCTTCATGAGTGCCCATTGTGCCGTTCAACTAGGTCTTCAAGAGGCTAAATGAGCAAATACTCCGGGCCAGCCGCATT
CTCCAAACCCCGTCCGACGACCATCTCTTCCCATTGCGTGAATCTGATCCCAAGATGTTTGCACCAGATCTCCCAGAGGA
TTTGATCGTAGAATTTCATATATCTGGCGGCGCATCGCTAGTGTGCAGTGTATTTGCTATACAGTATCATCGTGATGCTC
TACCCATTCAGATTCAACAATTGCAACACAGGTTTCTGACACGATTCAGAGGCTCTCTGAAGACGATGTAAGCTTTGTCC
TGCGTAGGGAGAGTGCGAGGGAGGTGACCATTGTGCTCACTATATTCATTGGTAGGGTGTATAGGGGGAAGCATGTGGAA
ATTCTGGaagaagtgaatgttgagagtCTATCGCCTCACTTGACACGAGTTCAGGGACTACTGTTGAGGATACAGGCGAT
TTGCGAGAGTACATATCAGAAGTTGGCATGTTTGAGTCATATATAGTGTACATAACTGAAAGAATGATTTCGCGACCTGA
AGAATGCAGTGAACGCTGATTGACTTATCCTACCGGCACCAGGTCTCTGGCAGTGAAATGTTGTCCTAGTGGCCCGCACT
TCAAGCCACTGTTTTGGTAAACGGGCGCGTGTAGCATCCATTCCATGGGCAAGACTAGACTATTTCACGGCTGATTTTTT
CAGTAGATAGAGATGCTCTAATCCCTCCTAAATTTCATCGTCCATTTCGGGTCAGATGTCTGGacgaccgaccgaccgac
cgaccgaccgaccgaccgaccaaCGTCGGTGGACAAACGCAAAGTCTGGGATGTCCAGACCTTCAGTTCCACAAGTTAAA
ATGACGAATATCCACAGACATACCATATGCCCTTGCTTCCTACATGCTGCCGAAGACCATGGATTGGCTCCCTCACAGCC
CGTTCGACTTGGTGTATGTGTGTTGTCCGTGCCCTGTCTTTCCAATGTGACTGGCATGCGAATGGAAGTGGAAGCACGAC
TACCTAGCAAACGTAGAACGAGCCCATGTAGCCAAagataatgatgaagatacaCATATCAAGATAATTCGACTGCATGC
GAGTCCACAACCTGTTCTACCAAAGGATTGGTATTTTTATGTGATAGTCACCAATTCTATATTAAGCCGCACTGACTACT
ACATTAACTGCTACAACCATACCAAACTATTAATATGTCGCAAGAATAGCATCAGACTGGATGTCACTAACACTAGTATC
GATGAGGTTCTGGACTCGCAGTAGCCACGTGTCAGAAGGGGGCTGGCTTCCTTGCAGCAACGGTTATCTAGAGATGTGAC
GTCGGCTGCGAAACCTTTTCAGTACATGGCACTCGTAATGGCGATGCCGGTGTAGGAGTCCTGCTCTGGAAGAACAGCAT
ATGCAGCTGGTGTTGTGGCATGGTGGTATGCGCGATGTCTACTGCACAAGTGCGCTGCCGCGGCCGCGTTGTGCTCGTTG
ATGGTCGGAGCTGGTGGGCCTGTACTGCCTGACATGTGGGCTGCTTGAATGCACTCATGATCGTATATGCTACCTCTGGG
TGCGTGGTTGGTGGATTAACAAGCTTGAATCGAAGTGACGCATCGAGTATCTTTCCTCACACACGAACCTTGAGTACAAG
ATCAGACGGAAATGCGTATGTGGCTGCAGATCTTGTAAATCGTTGCGTTAGTGTGTTGTCGTTTCGCCCAGTATGAGGGC
TGTGGAAGAAGCGGAAACTGTGGGAGCGCCTTTCCCACTGTTGTTTGTTTGTGCATGGCATTTGTTGTGAATCCCTGAAT
GGGGGCGCAAGGCACCAGATGGCCAGGCATTGTGGACACGATGCAAACACACGAGTCTGATCATGTCTGGAGGTTTGGAT
ATGTCAGCGGCTGCGCATTCGGTCCTCTCGTATTCGAAACGACTTTAGTTAGGGAGCGGCTCTCCTTACTCTCAGCATCA
GTGGAGCAGGCGGCCGGCCCTGTGTAGAATCAGCTTGATGGAATCTCTCGCCGAGCAGAGAAATGCTACTATCGCCATAT
ACTCCCTACAActcaacaatgtcaaatggGGGCTGAACACTATATACTACGGATCGATCGACGCTTCGCGCATCCCTTGT
ATTACATGATAGATTTGCCAATAGATGGATTCGTTACCAGTGGAATCTTAATCAGTACGCCACCATCCTAGAACGTGAAG
TGTGTTTAGCCAGCCATGATGCCGAGTGCAAACCTTGGGCTGTTGATGATCTCACGGGAATGTCATTATTAGATTACAGC
GATAACGCAAAAACAAAGTGTCTCAAACTAAAGATCGCCAATAGCCCATCGTCCGCATTTAAAGCTCATTTTACAAATCC
TTCAAACTTATTTCACAGAACCGCGTCGTCTTCTGGTACTGGTACCGAGTTCGTCCGCCGGCAGGCACGTGGAGGGGGCT
GACATCCAGCAGAATCACCGGCTGGAGTTGCCTTGTGAATTTATAAAGTAAACTAGTGCTATGGCGATGTAGCCCTGCCC
GTATCCCTCTCATCATATACCCGTCAATCTTGCCGTCTGAGACATTGCTGTCAAAGACGGCATTGACAAAAGGGTATACA
GTGGCGTACAAGACATTGAAGAGCGTAAGCAATCTAGTGGCAATCTAAAGCGTTGGTGGAATCTGAGTGTCATTATTGAT
CACAAGCGCAGCGAGGTTTTGTACTGCTCAACATACCTTGGGCGGATCAACCAGCAACAAAGCCAAACCACCATTGAATC
GTTGTAGAAGTCAAAACTTTTGTAGGCCTGATGTGATAGATGATGCCCGTCAACCTCAAATACGAGGCTTGTCCATGTAC
CGCAATCAACCTAAATACAGATCTCCCAGGGCCACGATGATCTTATTCAGATTGCTTCTGACATCCATGGCTTGCTGTAA
CGGTGCCCGACACCCTGTCGGCCTATCGCGAGGCGATCGAGTTCTAATTTTTCGTCAACGACGTTGGTAAGGGTTTCTCC
TCATACAATACGGGACAGATGTGAAGGAAATACCAACTTTTACGCGAGATAAGAACTGAAATCGTTTACGAAGTTCTTGT
TGTCGCCATCCATTGCATTATGTTACGAATcgtctcgtaacataatcctctcaatcatataaaagagcaccgtctcaaaa
ccttttgtactctcataacgttatattgttgaatagaagagagcttagttcaacattaatcaagtcatccacgtccactc
aggttatctttagtgcaatctagttcaagtgcactaaagcgtaacacATTACTGGCCGTGTTTAGCGTGGTGCTGTAGAA
TGGCCATGCGACATTTACGGGCCTACGGCGACTCTATTCCCATAGGCTCCCTCTCGTCCGCGTAGAACGTATGCAAAAGG
GCCGCTCGCTCGTTCATTTTGGATTCATGTCTCGCGCGACGACTTGCTACAGCGACAAATCAACTATCCGGCTTGGCGAT
GTATTTGTCATACACAGTTTCATACAACCTGGGCGGTGCTGGACACCACTACATATGATTACTGACCGAAAGAAAAGGAT
GAGTAATGTGAGTAGCACCAACTCGTTAGAGAAAGCAACCAAGCTCCCGATCATCCAAGATGAAGATCACGTGCAGTATT
AGgaccatgatgatgatgctaatACATGAGTTGCTATGGAAAAGGATATATTACATGGTATATGTTACAATGGTATATGT
ACATTGTGGCACAAAGGGGGTCAAGCATCAAAGACCCCCAGCTCTCTCATTTCAGAAGAAGCAATGGAGCCACCACCCCC
AACGGCTTCTTCTGAAATGATGTCCGCATCGCTGGCACCATATGTTCGTTTCAAACTATGTGTATTGCAATCGTCAATGA
GTTGGCTCGCGTTTCCTTTCCGCTCAAGCAAACACTTACTATTTGAAACCAACATCAGGCAGCATGGCCATAGCAGGTAC
CAAGAGCATGCACAAGTAATAAGCTGGAAGCACATGCTCGAGGTAGAAGATCCCCACTTGTGCATACCCGAAGTACGAAA
CTATGGCCATGGTCGCTGTATTCAATGCCAGCGATGCTCCGATGACGAAAACTGTCAGCACTATGAAGTGCTTTGTTTCC
GTCACGGATTTCCACACCACGGTCAACAAAAGTGGTGTGGAAAGGAAGTAACATTGGGCCCAGTACCCATTCGTCCGGCC
CTGGTGATCCAGGTTGCCTTCGGAGTTTACATAGTATACTGAGCCAAATATTACTGCGGTTATGGATTCGTAAATATAAT
GGTGAAACCCGCATACCGCTACGTGGTAGCTTACCTAGAGCGTGCCACAGTGCAGAACAAGTGGTTTGGCATGCCTTCCA
CCAATTCCAAAATACCCCTGTTCGTATCTCCTTCATTAGCTGGGGATATTCCCCAATCTTGTCCTCTGCTACGTCTCGTT
CAAAGACGGCAGAGACGATTGGGTACAAGGAAGTGTAGAAGACATTGAAGAGGGTGAAAAACAGCTGCTCCATGGCAATC
TAAAGCGTAGGTGAGATGTGAGTAAAATCTTTGTATCAATTGTCACAAGTGACGCAAGCCTTTGTACTAATTGTAAGATG
GTCATCATACCTGAGCAGACCACCCAGAAACAAAGCCAAACCCCCATTGAATCATTATAAAGGCCAGGTTTTTGTAAAAC
GAGTGATAAACGATACCCGTCAATCTCAAGTACGAGTATCGTCCATGCACTGCAATCAACCGCTTCAAAAATCTGAATTC
CGCAAAAGCATAATCGGCCGCTCTAACGGCCTGATTACCCTCCTTCCCCATAATCCCCACACCGATATGAGCAGCCTGGA
TCATTGACACGTCGTTGGCCCCATCACCGATGGCCAAGGTGATCTTTTTCAATTTTTTTCTGACTAAATCAACCACCATG
GCTTTCTGTAACGGTGCCATACGTGCACACACAACAGCGGCACACTGTTGGCCTATCGCGAGGAGATCGAGCTCTAATTT
TCCGTCAAAGACGGTAGTAAGGGTTTCTCCCCTAACGACCAGGACATTTCGTCGATTCTCCGGTGTATTTGCCATATCGG
CCTTGATTCGTTCAAGACTGTATTTCACATCTCGTTTATTTGCTCCCGATACGGTGCGGAGAATCATGTCGGCCTGGATG
AgctttgatgacgtggctaTGTTTATGGCAGTTTCTTGTTTGTCGCCTGTCAGCAGCCATACTTTAATTCCACACTAGTC
ATTGTGGAGGTTGATAGCATTGGTTACCGTCTCACGCTTCATCATGCCTTTACAGGGCTGCCTTGCGGAGATAGTATCAA
ATAGCACTTACTTTGAGAAGATAGTCCAATGTTTCGGACACTTGATCCTGTAGTCTATCTTCAATGGCCGTACATCCGAG
ATAAATCAAATCCGTTTCGATGGAGTCACACGCAGCTGCAATCCTCTCCGTCCTATCTGTCAAAGCTTGCTCGGCAGCCT
CAAAGTCATGCTTGAAACGACTATACTCCTCTTCAGTGAGCGGTTTCCAACCCACAACCAGCGTACGGAGGCCAGAGTTT
GAATAGTGAGATAATGCATCTTCAGCTTGTTGTATGATGGCGGGTGGATTCACCGTTGCATCTTTTGATAATCGAGCTAA
CAGCATGTTATCAGCACCTTTGCAAAAAAGCATTAGTTTACCATCTTTGGGTGATCTGACTACCACAGACATTCGTTTGC
GATCTGATGTGAAATCCATCAATGCTAGGTGATCGTACACTTCGTCCTTCCCCAAAATGTTCAATACCACTGTTTGTTTC
GTCCTGCTACGTAGTATGACGTCATCTCCGGCCAGTCCCTGCAACAGTGCTGATTCGTCAGGAGATTGGGCCTCGTATAC
AGTTTCCCCAGTACGATCATCACGTTGTGGTAATACGGTGTTACATAAGCCTACACATCTAGCAAACAGTCCTATGTTCT
TCGCATCTTCATTGGACAACAATGAATCGTTCAGGACTTTCCCCATGCAGCCTGGATTGTTCATCTCGCAGTAATCCGTT
GATCCGATATACCAGTTGCTCAGCTTCATCAGATTTCTGGTCAAGGTGCCTGTTTTATCCGAAAAAATATACTCTACCAC
GGCAAGATCTTCATTCAAGTTGGAATTATTGGCCTTCATTGGCACAAGGACTTCCTtcccatcagcatcaacttgTAGGC
CAGCCATTTTTCCATCCCAGTTCATGAATGTGACTTGGATCAGTCTAACGATTTCAATCGACACAAATAGTGAGATTGGT
ATAACGTAGGTGTACATGGCAAAGAAAGATGTTATGATCTTCACGGATGTCTACGGGGTGACGACGAGTAAGCAACAAAG
CCTCACATGCTATGGACTGCCTTACATAGACACCAGGCGTGGAAGCAGGTCCCAAATACCACTCAATTGCATAATCCATC
GGTTGGGTCAATCCGGCAGCAATCCTCGCCTGCTCCTTATTATAAATAAATCTTCCtctgaaaatgctgaatatcgAAGA
AGTAACCAACAAGAATAAGTTGAATACGAAGGCAGCCACGATGAGGTGGTTCATGCGCTTTTCCAGCGTAGACATTTTGA
CTTTGCCCTGGTTGAAATTCTTCATGATCTTGGTGTTTCGACCAGCGTAAATGACAATGCCGTATGCATAATCAGTGTTT
CGAAGGGTTGCCCCACGGAACATGAGTTGGTTTAGTGTCAAGGGGTAGACAGTGGATGCGGTACCTCCCCCAGGGGTATG
TGTCAGTGTGAGTCGACCTTCGAATTCATCCAATCGCTGATTTGGTTGTTCAGATTCGATAAACCCTCCAAGTCGCCCGA
CAATCTGGTTTTGCAGGGAATGTGAGCGGGTAGCTCGTGAGCGAAGCATCGCCGCCAAGTAACCCAGCACGCTCGACTAC
TCTACCTCGTCGGATGTCATTCCTGCTAGTTCCTGTAGAGCCCCTCGCCTCTTCAGACTCGTCTCACTATGTGCGGTGAA
AAGCATCAGACGTCATGGTCAAGTTGCGTTCCAAGGATTCCAACACATACCCATCAAGTTCAGCAGTCTGTATGAAGCAA
CTTCCGTCTTCATACGAACTAGATATCAATACAGCATCGACAGGGAACTTCTTATTTTTGGTAACCACTACAATGTCGCC
AGTATTGACATCTTTTGAGCGTATAGAGATGCGCTTTCCATTGCGTACGATGATGGCTGGAGCATTGTTTGCAGCTTGAT
CGGCTCTCCAGCGCAGCTATTTAAAGGGAGGTGGGGATATGTCAATGGGCCACCGGCGTGATCTCCGGCTATTGGCTTAC
ATAGTCTTCAATGATTTCCTTGATGGCATTCACGATCAGTAcgagtacaagaggaagtaCTTGGGATATAGGTGATAGGG
TATCGCCGCCTGGTAGGAATACAGAGAACGCGGCTACTAAGAAGTACAGATTGTAGAATCTTTTGAACTAGAATGTAGTT
GAATGTAAGTGGGAAATGGAAAGGTTTGTACGGGGACACAGTTGGTCAAGCCGACTCACTTGATTGTACAAGTTCAGGGG
CAGAAAAGTCAAGAGAGAATACTTTGTCGTCTTTATGTAATTTGCATTTTTTGCATGCTTGCCCTTTGGACTAGGCTGAT
CTGGAGGATGAAGGAATGAAGGGTTGTGAGTGAATGGCTGAAGGGTAGGATACCCGGCGCGATAAAAGGGGTACCTGGAA
AGTTCACGAGCCAAGGCTCCGTAGCAGCAGTAACCTTCTCTTTGCTGACATTGATATTGGCAGTTGAGGATGCGGTGGGA
TCCGGTTTCGTAACGGGCGAACCATTTTCGACTACTTGGACAACTGATGGGAGTGGTATTGAGTTAGCATATGTGATTTG
CGAGGAAAAAGGGGGATTGATAGGTTGAAGGATGAAATCTTACGTGGATTAACGCCGTAGGGCTTTGGCGCCGCGGTTGT
GGTCAGACCGTTTGGCGGGTTTGAGATCTGATTTGGTAATACAGGAGAGCGTGATCTCGAGAGCGGTGCAAGTGAATCCG
GCATTGCGACTTGAGAAGCGATGAAGTATTGTATGAGGCAGTTCGTGAGTGCGATAGTTACTACTACCTAGGTAATCGTA
GGCGGGGATTAGATGCGCTACGATGTGATGGTAGGCAATGCAATTCAATATAATGTAATGcaatgcgatgcgatgcgatg
agAGCAGGCAAGAAAGATCAACTTACGATTCGATCCGGAGATGCTGAGAGCGTTGCGTTTGGTCTAGGCGATATGTTTGG
TATGGCGATGCGTCCGACTGGCGATACCTGGAGTGATTGGGACCGTACAGCGCCGAAGCCCAAAGCACAGTCACTCTGCA
ATCAGGGATACGCACCGCAGCACTAGGTTAGGGCGACTTCCACGAAAGGTTATGACTGCGATCTCGCAGCCCAATCCGTG
CATACACGTAGACGGTCGTACTCCAAACGCAGTTACACCAGAGAGTATTCGGCTCCTTCGTACTCCTCGAGGGCAATTCC
AGCATTCAGCAGCCATGCGAGACCAATGACGGCCGTCGCATCAGATTCAAGCTCGCCGTCTCGAGTCCGCACGTTGCTGG
GCGTGCCAGACGGAACGGTGAGCACAGTCTATGCTAATTTGGCACTTTTTGGTCACGAAAGCGGCCGAACTAGCCGCCGC
TTTGACGACCGCTTTTAAGCTCGAGATGGCATTCAGTGAAGCTGACGAATTCATTGGCCGGGAACCTgccggtgagtgaa
attttTCTTTTTGGATTTCTTTCGTTTTTGTTAGAGTTGTACTCAGTTATCATACCTAGAATACTAAATCGTTTTCTATT
AGATAAGAACATAGTAGGCTCAAgagattcagacgtcttttgctacaagaaaGTCAAGATAATGGTGAGtgtatttgatt
tgattgttGCTAGATGTTTATGTGTTACAGGTTTCgtaaactgacatcattgaTCAGTAGAAGACCATGTCTGTTAAAGC
GGCACTGGACATCCAATCCttttaggcccctccagtctaTAGGGTAACCACCCGGTCCACCTTTTACTACAGGGGGTACC
ACAACCGCACACCTCGCAGTGAAATGGGAAGAATATCACAATTTTTCCATATCGCCTAACGATGATCCCACTACTATGGT
GGTGGATATCCAAAAACTTCAGAAGGATATGGAGAAGATTTGCGCCTCGAAAGGAGtcaccgccgccgcccagCTCTTGT
CATTAATGAGCACGTTGCGAATCATCAGGGACCTGGATATCCCACCTTGCTCTACTCTTCGTGACCAGCTTATCACCGGA
GGCGTCACCATTCTCACTCTCGTATCCATCCGGGCTCAGATGATAAGCCTGAAGGCTATGCAAGATGCCAACtagggcat
cgtcaacatggtggacaGTCCGAGGGCCATACGTTATCTGGTGGCAAAGGCCGTTGTAGCCATTGgaatgggtgacttta
gctcgacCAAGttacgccacgtcatgttcattaggtaccaCATTCGTAAGCttcggcctcttggatataccattgtgtgg
gtcaatgagttttatacatccaagaagtgccccttTTGCAAGGAGGTCGTGGAGATGCTGGCTATGCGCTGCGTGTATTG
CCATCGTTGCAAGAAGTGGTATCATCAGTATTCTTCCCATTCGATCTCAACGTCTGGCTCCGACTCTGGCTCTGTATGTT
GCATCGTATGTGAGAAGAGTAAAAAGGGAATGGTCGTTCCATTATCTCTGTTCACGCCATCAATAAACAACAACACTCTC
CCGGCATTGGTTGCATTAACAATGCATCCGTCAATACATACCGCGCCACCATTTACAATATCTGATCACATATTCTccct
catcaaacacacGCAGCCGTATACTAGACATACGGACATGACGAGATCGATAGGCATATGGCCATACGCGGCCCGACATC
CGGTGTTTGTAAGGGACATTGTGATGAAGGCTATCGCCAAAGGTATTGTGGAAATTGGCAGGAATGAAGCTTGGGCTGTC
GAACATGCAGTCATTGAATTGGTCAAGTGAGTTGATCGGAGACAGGGTGTTGATGCGCAGGTTGTCGATAGTGTCTTGGA
GCGGGAGCTGCTTGATCCTTTAGGTGCCGCTTTGGATGTGTAGGCAATTCACGAGGATTCTTCCGGGGATTATCATGATG
TATTTAATCTGAATCAGTGTATACCACAGGATTTGTGTCAGTCTCGAGGCTGCAGAAGGCTTTTCTCAGATATGATCGAT
CATAATTCATTGTCGCACTCGCGAATACATCTGGTTGATTTCCAGTTCTATTCCACCCTTTCGTGATCCATGACCATTTG
CCGATTCGCAGCGCAGCACGCAAAAAGTTCATCGGAACAGTGCCCAAGGCATGAGCTGTTGCGCCTGTTTCCGGGATTCG
TGCTATCTGAGCGGATGCTGGTGTATTGTATGGCTCATTGTAAGCAGTGCACTGCTAGTCAGCCATGGATTTTCTATTAT
GTGCATATTCTGAAGGAGGTTGTTTGTGAGACATGATGCTAGTAAAGCTGGTTTGTAGGCTTGTCTAGTCTGGATTGGGG
TACATGGCTCAATTATCGGATGCATAAGCGAAAAATATGAGTATACCTCAAGGATCCTGGTTCTTGTGATGCGGTGCACC
CAAACATCATTGTAAACTTGCCACACGAAACGCATCTTTGAACCACATCTTGTACATCACCGCACAACGCTGATCAGACA
CATACGTGTGCTTCACAGCATCTACACACTACGAAAAGATGACGAGGCCTGACGCCTGCGAAGGCATAGGGCACAAGTTC
AGAATGTGTGTCGATCAAGCAGGGCTATGGGGCAGGATACTAGGGCAATGTACAGACCTGAAAACGGAATTCGAGTCGTG
TATGGCTAGAGAAGTGAGTACTCTGTTCCTAGCCCAGCGGAATGTGGTGTGGAAATGACACTTGAGGACACAGTATTGAT
GTTCTGATGGAGTGGAGTGAGAAGGGGAGTTAGTCGTAATCGCgagtttgatggatgttttcGCCCTCGATGTTGTATCT
GCTATGTGCTGCGTCAGCCGTTTGTTGACGAACGTCATCCATCTTTCATGTGCTAGCTCAAGCGAAAACGATCAGAGTCC
CTAGAAATGGCACGAGAGCGCAAACAGCGATGGAAAGAAATAAACGAAGCTGCTGGGTTGCCTAGGCCTCCATACTGAAT
GTAGCTTGCTGTCTCACCAACTGCATATGGTCGCATCACACCACTTTCTGTAAATAATACGTATATATGCGATATTAAAT
TCAATGTACCGCTTGTATTTGGTATCCAAATCACCCATTTCACATACATTATCAGTTATACAAGTTATACGCCGATTCAA
ACCCCATTCAGCTTTCGGACTTGCTTATCTCGGGAAGTCTTGCCAAACACATGAATGACACCAGTCTCGGCGAGCTCATT
CAAAAGTGTTTCAAACTCACTCTCTCCCACGGCCTAACATAACGTGATGTGATTTAACGTACTACTTCGTCACATAGACA
GAGACACTCACGTCTTTGGATTGATCATTGAACTCtctgaaaagctgcaagaaAGGTACTGTAGCCTTTCTCATAGATGT
AACGAGCTCAGATAAAGCATGTCGTTTATCAGTATGAATCTTTCTGGATCCAGCGGAAATACCAGTTGAAACCAAATCCA
AGTCAATACGACCTGTTCGAGGATCAACCGCCGAAGTCTGTAAGGCTGCCAGAATGAGCCTATTTGTATGGTTCTTAGCG
CAGACTACGACAGGAGTTTCTGTTGTTATAACAAGTCATACCTGTTGGCTTCCTCGACGTCTTGTCCATCAACAGTATGA
GACAACCTGATGTCATTTCGGCTGATCAGAACTTGCTTTTGTAAACAGTAGAGATCGTGTAACTCACCTCATCTTGGCAT
GAGCTTCAGCTAAACGAATCATGGACTCCAATTGACGAGTGGTTGCCGTGATTACTTTTTGATTGCCGTGTTTGCCCAGT
TTACGCATGTCTATGTAACATTTGATCAGCAGATTGCCTGCTTCTTCGGAGATAATAGGATGTATGGTCTTTGCATAGTT
AATATACTTGGTGAATTCTTCCAAGGGCTACAGTTGTGCTTCACGACATGAGTTTGGCGCTTGAAATGCTCAAGGAGATT
CGAAAACACACCAAGAATTGCAGACTAGAGACAGTAGGACGATCTTCAAGGTATAAACCAACAATGTGTTGGGCAAGACG
ACGGTCGTCTCGTTCATTTGGTTTGTCCAATACCAGAAACAGCAAATCAAATCTATCAATGAAAGAGTTGTGAAGGGCAA
CTGCCATGAGGAGAAAAGAGACAAGTCTGGAGGATACCTCGACATCAGCGGTGGCGGCAAATTGATATTTTCGACAATTG
AAAGTTTTTCATCAAACTTGGAATTGATGGGATTAGCACACGCCAGGATAGATGTTCGGGCATTCAACGTCGTTATAATC
TACATGACATTGAATGTTAGGTTACAATCTTCGAGCCGTTAATGAATGATACCACTCACTCCTGCTTTGGCAACGGATAT
AGTTTGTTGTTCCATTACTTCATGCAACACCGAGCGAGTATGATCCGACATTTTATCAAACTCGTCAATACAGCAAACAC
CGCCGTCACTCAGTACCAAGGCACCGCTGTTGGGAACAACTTTGAGTTTCATGTCAATAAGAAAAATCACGTCTGAATCG
TACCTCTCGAGGACAAGCTGATTCGTATCTGGATCCCTTGTAACGTATGCCGTGAGACCTACAGCAGATGAACCTTTACC
AGAAGTGTAGATTCCACGAGGAGCAAGTTTGTGCACATACTAAGTGGACGGACGAAAATCAGCGTAGCTTCTGGCTACTA
TTGCGGGGTCATTACTTACTTGCAGAAGCTGCGATTTGGATACACCGGGATCACCAACAATCAAGACATTTATGTCCCCT
CTATTTGCGACAAAGTTGACCTAATTGTACTTGCATCGTCTATTGACCTAGACAACATACCTGACTCTCGGTCCATTGCG
TTTGGTCTCTGAAAACTTATTGTCGCCACCAAATAGTTGCAACAAAACGCCCTTTTTCACATCGTCCAGTCCAAATATTG
ATGGCGCTAGCGGTTAGTAAGGCACAGATTAAACAAGGCTGACAGTGACACCTGAACGATAACATACCAATGGATCTTGC
CAGCAACTCATACAAGTCACGTTGACTAGCAATTCTGTGTATCCGCTCTTCCAGATCAGCATCGTCGTTTCGTAGCCGAT
CGCCTTCTTCAAAGCTATTGATTGAGACGGTTTTAGAAATTCATGTACGATGGGAGACAATAGGACTGAGAACTCACTCG
ACTGAGTACTCATTTTCAGCTTGAATACTTTTATCAACACCAAGACGTTTCTTGTCTGTCTTTTTGATATGTACAACATC
CAAGTAGGTCTTGAACAACGACTTGACAGTTCTTTGTCGAGCATTGATTCGTACAGGCACACCACGAAAGATACCAGTAA
TCTCAAGCCTGTGTTTGAATAGTGGTTCAGTTACTGGACGGAAAGCGCCAATCAGTCAACATTTGGTTGCGTTTCCACGA
CGTACCGATCACCCGGTTTAGCTACATCAACGAGGTCATCGTAAAGGTATAAAGCACATGTATATGGTGTCTGACCATCG
GGAGTTTCATCTAAGTTTAGAAATGTGCGATGGCATGGATGGCAGGAAATCGGTAATAGTCGCCAACAAGCGTCATACCT
GGAGTTTCTTGCATCTTGGCAACTTGTTTATCAGAAAACAAACAACGATTGTGAATCAATCGCATAGAGTTCTTGGCATC
ACAGTTAGGGAAGGTGCATTTTGTTGGTTCTTCAATACGACCACGATCTACATCCACAGTCACGGTGTGATCGCAGACAA
GACATCGGAAAAATCCTTGTTTGATGTCGGGTATGACAGGTGATGATCTAATCATTAGTCCTTTGATTGTAACCAATTGA
TCAATATCTGCAGGATTCAACTCTCTCATGTTGACTAGGCGGTCTAGATTGAATGGACGCACCTACATATTCGCAACGTG
AGTAGAAAGCCTCTGCTTGTCAGTGGTTATGGCCAAGCATTATCTACTGGAATGATATTTGGCTCACTTTCAAACCGCGT
CCTTCCAAATCTACATCATCGAACATGTCCAAGAAAACTTCTGTTAGAGTATGATCCATTAAAGGAATAATTTCTTGTGG
ATACCGCAATAATTGATGGTAAAGTTTCGTTGACTCCGGCCAGTGCTTCAAGTTTAAACAGTCTAAATTAAGATTATAAT
CTTCGGCTTCCTTGAGCTGTAGTTTCAATATTTTGTAATTGTGGTAATTTCAGGTCAAATGCTCCGAGCAATGCAAAACC
AATGTAGATACCTGTTGCAATAAACGAGGATAAAACGGAACATAGTCAGTATCTGAAATCAAAGCATCTGGATCCTGAGC
CCTCAATCGTTCTGCCATTGTGAAATCCTCCAAAAATTTTCTAAACATCATCATAGAATCCTGGATATTCACCGTAGTGC
CCCATACAAACGATTTAAGGGCTGTTGGATCAGTGCCGACATCGGGTCCATTTCTGTCACTGCTTGGACCACCACTACTA
GGCGGTCCACCTTCACTACCACCTCCGCCAGCTTGAGCTAATATTCTCTCCAATATTTGCGAGTTGACGTCACCACGACG
ACGAGCTGAATGTGGACTTTGTATACCAGTCCGTCTGGCTCGTGATAAGGGGGTCATGCTTGGTGACCGTAAAGAGCTTC
CATGTGTCGGCTGTGGCCGATCACCGATATCAGATGACGCTGGATAGGCTAGTGGAGATCCTGTTGTTCATTTAAAAACT
GTTAGTTAGCTCACCAATCTTTTGAAACATGACAATCTTGAGGAACACGCTGACCGTCAGCACCACTCCTCATGGCAGCA
TTCAATCGAGCTGTGGGAGTAGTAGCCAACCATAAGTCATTGGTGCTTATGACTCCTTTACTTCTCAAACCAGATGACGA
TACTCTAGCTTTCGTTCTTGGGGTTACGGTGGATCgcgattcttcatcacttCGTTGTCTTCGCTTGGATGGTGTAGACA
TGCTCTTTGTTGGAGTAGTCATGCTGCTTCACGATTGATCTGATGCCCCTATACAGAAGACGATGTCAACGTCAATGATA
CCAATGATTCCCAGTAGTTCTAAAAGTCATGCTTTACCAAGGTGTTAAAATGACAAGAGCGCAGTCACTCAAAACGAAAC
TTGAAGTGCTGTACCTTGTCAACTTCGAAGTGAAGAAAGTTTGGTAAATAATGTCAAAATCCAGATGGTGGATCGGTCCG
GTCAGAAAGAGGAAGGACACGTCGACTGTCAGAAAGACGGACGCGACCAATGCAACGTCAAATATCCAAGCCCTACAGCG
AGCAGGCAACGGCAAGCTCATTAAAACGACTGACAGATACAGTTTCAATCAGTGGTCACTAGAATTGAGCGATCTCAAAC
TTTTGGATAGCCTTTTCAATGGATACAAAGTTTGCCAGAACTGGACGGAACAAGGTCAGTATCATAGCCCAAGTATGAAT
AACTGCAATCTAGGTTTGTTCAATATGAGCTGTTTGAAAAGAATCGACGATACAATGCAGGCTACAGATCATGCATGGTT
GTTCTGCTTCGTCcgtgtcaaagacaactttgatgtatgatgttgatagatgaatataatgatggTGACAGATAAATATC
ATAGGTATTTAATATACAATCGTCAAtccctttgatgtatgatgttaatagaTGAATGTCATGATTGTaacagagtttca
gaacttgcagaaaaacgagttcgaaacTGCCCGTTATATACCCCTttgggtgagggtcaccgcctatCATCCCTGCGCGC
TTGGCTTGGCcgaggtagtgcggcggcctggACGAAGAAGCATTTAATATACTCGTGGATCCTATCTTCAAGCTAGCTTT
ACAACGGCCTTCTCTGGCCTCCCGTCTTCCAAATGATGGTGTTTGAAAGAGGCAAAGACTGCTTCTTGTGGAATGTCTAC
AAGCAAAGCATAATGTGTACTTTCTAGTATATCATATATCTGCATAATTTACATAGAATACTAGGACTTTACCAAAGCTT
TAGATAGAATCTATTGCTACGATAAGACCCTGCACAGCCATTCTATTTTCTAGTCCTCTTCTTAAACCTCTCAACTGCTA
TGTCGTCAGTAGCCTTTAACCCTCGTTGGTCGTTCCCATCATTTctccgcttcttcttctgcttTATTGGGTCAGCTCCT
CCGTAGGCTGCAGACACATCAATTGGCATGGGCCCTGATTTGCCAGTCCAAAATCGTTCCGCCGCAGCTAATGTGGACCC
CAAATAGGCTATCGGATCTTTTGGTTTTGCAGCTTTCTCTTCTGTAGCACGTTGTTTTGCCATCTCTGTTTCTTCTATAT
TCTTAAGTTTGTTCTGTATTCCCAGGTCCACTTCTGGTATGGATGTCAGCATACTGGTCGATGTTGTTAAGTTTCCTTCT
TTGACTCTCATTTTCGGTATCTAGTGTTTTGGAGGCCACGTCGGATCATTACGGATGCGACAACGATTTCGGCTAGGAGC
AACGTACTCTCAGATGCGCAGGTATATAAAATGGATCATCTTCattctcttcttcatctggcTTGGATGATGCTCCACTA
CTGCCGTCGTCTGTCATAACATCCGTTCCTCTCTTCTTCCTCAGTTCTCGTTCAATGAAATCACGCCTGCGCTGGCGTTA
CATGTGCAACATTATAGGCAGGCATACCCAATAAACACATGACTCTTACATTAAGGCGTCAGTGTCCATAGCATTAGATT
GTGTTGTAAATGCTCCCGACAATTTATCTGGTCTGTTCGATCAATGCCATTAAGTCAGTATGATACCAGTTCGCAACACC
AAAATCCAACAAGCACACACTTTGGCTGAGCCTTATTTACCAGTCCGCTACTCCACGGATCGTTGGTCGGTTCCATTTTG
ACGAGTTTGTGTGCTTTTGGATCACCcctcatcaaatccatgacATTCAATCCCTGTGTCCTTTTTCTGAATTCTCGGAG
CTCTAGCGCATCTTGCAGTGTTTGCCTATGGACATATTGCAGATATAGGTCACTGAAACAAGCCTCCATTTGATAGATAA
GGTTTAAATAGTAGGCACGGAACTCGCAAATACTTACCGGTCGATGTCATCCTGGACGGGTTCAGTTGAAGTTTCCCtcg
cttcatcgtcatcaaataCCGACTTCTTACGTAGATTCTTCTTTGCTTTTATGGTGGGTTTCGCTTGATGATCACTCATG
CTGGTCGGTGAAAGTGAAGGAACTAATGTCTGTTAAGTATCGACGAGATCGACTAACGAGCTAGCGCGTTCGAACTACAT
TATATTATGCAATAGAGAGTTCTAAGGCCCGCCATTACGGCATCAATCAAGAATCAACAAAACTATCTCCACATACAAGG
CAACTTAGATGAGTAACTTTTCAATTTCAATCTTGATGGCATCGATTTGTGCTTTCAATTCACTGGCATCATTTTGTGTG
ACGGAGGCAGCAATGACCGGACGAGTTACGCCACAAGCACGACCCAACGCTTGTTTGGATGGGACGAATACGTATGGTAC
GTTCTGGTGAGGAGAAGAACAATGAGCCAAGACGCACTGAATACAGCCGATGGACAATCGGAAAGCGCACCTTGTCTTCA
CATAATAAGGGCAAATGTAGCAGGATTTCTAGTGGGTCAGTGTCTGCAGTCATAACAATGAATTCGGCGATACCACGatt
caaagtctttgtggCTATGAAACAAGGAACAGTCAGCAAAAGCAACTTTGCTTTGTTTTGTGCCAGGAAGGTCAGGCCAG
CACTCACCTTCATTGGCACCCTTCTTGAGCTGCTTGTAATGAGAAGCTTGTTGAACCAAATCCATGATTTTGTTGCTCAA
TTGTGGATCTGCCAAAGGGAATGCCTTCGGATTGACATCGGGGGCAGCTGCGGCCTACCGTTTGGAATGGAAAAATCGTG
TCAATGTCATCGCATCCAAGCATCGACGTTAGATGACAAAAGAAACGACTTTGCGCCTACCATTTAGATAGAATGCAGTA
GTAATGGGAGGGTCACAGATATCTGTATGGATAGATTACAACAGACTCAATCGCCTTGATGCGAAATCACCGTCTTTCCT
TAAATCGCTTTCTTTTTGGGTTGTGTTTTTTCTCTCGAGATCTTGCTACTACCTATCATGTTGACGACACTGAAAGCAGT
ATCCGCCCTGCTTCTGCTCATTGGTTCCGCAGAGGTGTATCCCCACAGGCATATACAATCAGTGACAGACGCATTCCCTC
GCTTTCGCCACGTCAACCATCATTCCGCAGTAAGGGCTGACTTGTGCCCGGACGCCCAAACATTTCAAGGAATTTTCGAT
CAGTTTCATATCAAGAAGATGGAAGCCTTCGAGAGCGTCCAAGTATTTGAAGATATTGTCAAATCACAAGCTGATGATCG
AAGTTATAGACTCATTACTTTGCCCAATAAACTCGACATCTTGCTGATCTCCGATCCATCAACTGATAAATCGGCAGCGG
CCATGGATGTTCATGTAGGCCACTTAGTCGATCCCGAAGAGTTTGCTGGCCTTGCCCACTTCTGTGAACATTTACGTAAG
TACTATTAATCAACTCTGTGATGGATCGTGACATCATTTCCAATACATAATAGTCTTCATGGGAACTGAAAAGCACCCAG
AAGAGAATGCATACAGCCAATATTTATCCGATCATGGTGGTCATTCCAATGGTAAGGGCGTACGTGCTGATAGGCTGGAA
GATTGGTGAGTCTAACTCCCCAACACTCCACTTTAGCATTCACCTCTGTTGAAAATACAAATTACTATTTCGATGTAAAT
GCCGACCACTTAGAGGGAGCCCTAGATAGGTACGAAGCTAAAACGATAAAAGCTCGACTAGCGCCGCGTCACCATTGCAC
TAACGATCGTTCATAGATTTGCTCAATTTTTTATAGCGCCTCTCTTCCTGGAGAGCACAACAGACCGAGAGTTGAATGCA
GTAGATTCCGAACATAAGAAGAATCTCCAATCGGATTCATGGCGACTCTTTCAGCTGGAGAAAGATCTCTGCTCGAAAGA
TCATCCTTATCATAAATTCGGTACCGGGAATATAGAGACTCTGAAAAATGAACCAGTGTCAAAGGGGTTAGATATACGCA
AGTTTCTTTTCAAATTCCATGAATCGTATTACTCTGCTAATATTATGAAATGCGTGATATTGGGGAAAGGcatgttgttg
ttgggaaATTATCGCAATCCGAAGCCAGTTTTTACTTACCTTAAACATCCACAGAACCGTTGGACACATTGATGAAATGG
GCCGTCTCAATGCTATCAGCAGTCAAGAACAAGAATATCGTGGTGCCGTCTTTCGCTGGCCATCCATTAACGAATGAAGT
ACTCAGAGTACGCCGACGTATATTTTCCCTCTCGTCCGCAGTCGCCTCACTCATTACACTCATAGAGGCAAATATTAGTC
AAACCGGTAAAGGAAATGAAGCATCTGGAGATGACATTCCCTTTTCCAGATGTCACTCAAGACTATCGAATTCATGTACG
TCATGAATCTCGTGTAGTCCACAGTCGTCGCCGAGCGCTCACTTTTATCGACAAATAGCCGCAAGAGTATATCTCACACC
TGATCGGCCATGAAGGCGATGGATCCATATTAGCATTGATCAAATCCAGAGGGTGGGCCCTTTCTCTGAGTGCTGGAGTC
ACATCGGGTGGAACCAACTTTGACTTTTTCAAGATCTCAGTTGAGCTGACGGACGAGGGATTAGGTAGACTTGTGATTAG
TTATTCCACCTAAAACCCTCGTGTTCAATGTTTAATCCTTGATAGCTCACTGGGAAGAGATCATAGTGATATGCTTCCAA
TACATGGCGTTAATGCGGAATGCAGGCATTCAAGAATGGATTTTCCGAGAATCTGAAGCTTTAGCTGAAATGTCCTTTCG
TTTTAAAGAGAAAGGAAGCCCAGCAAGCTATGCTAGTGCAACTGCAGGTCATATGCAACATTTCGACAAGTCTGATATCC
TATCAGGAAACTACTTATTCCACGATTTCCGACCAGATGTCATACAAACGTATCTCAATTACTTACAACCAGATCATTTC
AGAGTGATGGTCGTATCTCCCAGTTTCGATTCAAGTAATTTTGCGGAAGCCAAGTATTATGGGACAGAGTATGATGTACA
GGATTTCAGTGATGCCTTGAAGGAGGCATTGAAGACCAAGATATTGGAAGCAAATTCAGAATTGCATTTGCCTGAACCAA
ATGATTTCATACCGAGTAACTTTGATGTTAGAAGGGTACTCAAGCCTGAGGTGAGTCATCTAGTGCATGTGTGTCTATCG
TTTTGTTTTATCGTTGCTGACATATATAATACTAGACACAATATGTCGAAATAATACGAGAAAGTGATACTATGAGGTTA
TGGCACAAGAAAGATGATACCTTTTATGTCCCGAAGGTGTTCACCACATGGCTTATTAAGAAGTAAGTGTTGTAATGGCA
TAAGTGTAAGTTGTCTTGCAGCCGGTTTTTAACAACCCGATCAATTCGTAGTCCATTCGCGTACATGAATCCCAAAATGT
CTGTTCTCGCACGACTTTTCACGGATTTGCTGAAAGATTATCTATCTGAATTCAGTTACTATGCGGAAGTGGCTGGCCTG
CACTATGACTTCGATATACTGACTGATGGTCTCATCGTAGGTCGCATTTTCCCACGATTCTGCCGATCGATACTCACGTT
CGTCCAAATCATATGTAGCTGACAATGGATGGATACAATCACAAGCTGTGTATCCTACTTGCAAAAGTAATTGGAAAGAT
GAAAAATTTCCATGTAGATTCCAAGCGCTTCCAAGTCTTGAAGGAACGACACGAACGCTTGTATCGTAATTTCAAAATGG
AAACTCCGACCCAGCATGCCCTGTATTGGACCACCTATATGTTACAGGAGAAATTATGGACTAATGAGGAGAAGTTGGAG
GAAATATCGAGTAAGTAGTTTCGCCGCCATAGCCGAGCTCTGCTTTTCCCAACCCCCTCATGGAAATGTAGACATaaaag
aagatgaagtgGCTAATTTCGTACAGGAATTTTTCAATCACTTCTACATCGAAGCTGTTGTACACGGAAATGTCGAAGAA
AAAGTGCGTTTATGTCGACAGGAAAACCATTCGTGTATGCTTCTGATCACCGCTAACAATCATATCTACTGCAGGATGCA
TTGAAATGGGCCAACATATTTGATGAGGCATTTCAAACACGACCACTTCCACTCCTACAACGTCATGCCCTTCTACGATC
ACAAACACTTCCGCAGGGCTCACATACCATCTTATCACTGCCACTACCCAATCCAGCCAATCCGAATTCTGCAATAGAGT
ATGTTCTGCAAATAGGCGGatctgatgacgatgacgtaAGATCTAGAGTGTTGTTGTTTTCTCAAATGTGTCAGGAGCCC
TGTTTTGATGTATTGAGGACAAAGGAGCAGTTGGGGTAAGTACTGGCGTGCACGGCTCTGTCGTAAAGTTCTTTTTGCTC
ACTGAGCGCCTTAGGTATATGGTGTTTTCTTCTGTTAGAAAGATGGTTGGAAATCAATTCATCAGAGTGGTTGTACAGAG
TGAAAGAGATCCTGGGTATCTAGAGACAAGAATTGAGGCGTTTTGGGTCCATACGAAGGCAAGTACACAAGTTTGATTCT
AAGGTTGTGTTCTCGACCCTGTCGAATGATGTGACGATGCAGCATGTGTGCTTACAGTCGTTGAACTCCAGAATTTAATT
GAGAATCTGGGAGAAGATGACTTTGTTCGGCAACGTACGGCTCTGGTAAACCTACTATTGGAGAAGCCAAAGAAGCTAGT
CCAAGAATACAGGCGATTATGGTCACAGGTGTCCAACTCCCAGTACGATTTTCCCGTCGAATTCCGACTAGCTAATAATG
TAGGCACACTTTCGAAATCCGATATTATCCAATTCATGGATACGTACATCATGAAATCAGCACCCAAACGAACAAAATAT
AGTACCCACATAAGCAGTGCCAAAGTACTATCAGCTGAATTATCAAAAGAAGCACAACAGTTATTGAATGATGTAAATCA
GACGGTTCTttatgatgatttggaggGCATGATGTTATTGAAGAATAAGTGGGGGCTAAGTGGTGGTGCATACCCGAGCA
AGGATGTGAAGGAATTCATGCGGCATAAAACCAGTACGGAAGTTTTTGAAATGAATGGAGGAATTTCTGGTCCCTCTAAG
GAAGTCAATGTTGTGTAAGTATGTAGAATAGTGGGATGTATAGATTTATGGATGACAGTGAACACTTTCAGTAGTGTGTG
ATCAAACCAACTGTGTAGTCCCTCGTCGCCCGATAGTGTATAAGCGACATTCCTCACTATCGAATTTCTCCACCTTCCTG
CTATTAAAACGCAATCGCAACGTATCCTGGTTCAGTGGAATGAAAACCCGGAACAGTGCACCCATTTCTCTGAACATGAC
AGTCCCGTTTCGCTCACAGGGATCTGAGAGTTAATGAAACGGCTGAGCACACAGATATCGTCAAATATCGACAGCAGAAG
CGCGCCTGGTGGTGTGCGAATTAAGACACTTGGAATTCGGCGCTTAACTAACACCCGAAACCAGGTAACGTCACATTCTG
GTGTTTGGCATTGGCTTGAAAGGGCGCTTTCGACGCGTCCCAACTTACTGCGCCCATTCGTACAAGCTAATCTGTCCGAT
GCAGGTCGTCGTGGGAGAATTCATCAGTTCCATAATGCCGTTTTCACACTGATAGCTACTGGAAGCTGTATTTCACTCCG
CGCCAATTGATCATTCACAAGTtccgtcatcaaagtcaaagatGACTAGTTCCGTCATTTTTACTTGTCCAACATCAGCC
ACAACAAACCATGTCCATCCTAATCCGGCAGTATAACTTGGCTAGCAAATGCCTCTACCTACTCTCCGCTCGTCGCTGTC
TTATTACTGCGGGATCATCAATAACGTCGACGAAGAAATGCCCCAAACGGAGGGTATGTATAAACACTTGATATAAAGTG
TCAAAGGGTAACCCGTCAGCATGCGTTAGGCCGAATCCAACAAACCCGAGCAAGGTGCTTCCACGAATCCCACTAAAGCT
GAAGTCAACGCCACGACAGCAAAGTCATCACCTGGCGCAGACCTTGTAACTGCAGCGAGAGCCAAGCTACTGTAGGCATT
ACGGCATCATTGCATTCTGTACACGCTACTTGATCCGGGCACTCAAATTCGAACCTCCTCAATAGCAAAGAATCAGGGAT
AGAGCTACGCTCACGACTCGCCTCAGTCGGATTAGCAACGCAGGGTACTAAGGCGTCCATGGCCGACAAATTCCTATCCC
ACGTGCAATCAGTCGCGTCCAAACCCTTTCCATCAGACGTTTTTTCCCTCGACATGGGCTATCTCAACATTGGAATCACC
CATATCAAAATCACAGCGTCTCGCACTAAGCCGATGCTCGCATTGACGAAATGGGAGCTCGTCAATCCCGATCTGCCCCC
GGTGTACAATGTACACAATTATGCCGCGGGTGCCATCAATATCGTCACTCAGCACCTCCTGCCGCCCACCGCGTCCAACC
AGCCGCAGCACATGGCGTACATCATAGAACGACAGCACTGGAGACCGTCCACTGCGATGGCCCACATCTTGCAGCGCGTC
CGAGGCATGGAAGCAATGATTTTTGCAATCCTGCTCGACCGCACATCGCACTCCCCGCACCACGTAACAGTAGAAAGCGT
CCAGGCAAGAAGCGTCATGGACCACCTTGGGTACAATCTGCTGAGCAATTCTGCATCTAAAAAGAAACGGGCGATCACGC
TGGTTAAGAATTGGCTGGATGGCAGCAAGCGGGTGGATCGTGATTTGGCCGAGTTGACGTATAGCGAGGCGCATGTCAAG
ATGTTTGAAGCGACCTCGAAGAAAGATGATTTGGCGGATTCACTTTTCATGGCCGTTGCGTGGATTGAGTGGCGGTTGGT
GGCGTTGGAGTATGGGAGGAAGGAGTTAGGGATGACGTAATCTAGGGTTTCGATAATCTACTGGTATTTATATAAAAAAG
AGAACGACAACGGCAGGCGAAACCACACGACCAGATCCAATGTAGCAGTTGAACCGGTACAAGGGTGATAAGGCATTGCA
TCATTCGAAACTTGGCAAGTATTACTGCCCACAAAGACTCAGCCATACGGAATAGAACAGACCGCTGTGGTGCAACTGGA
ATCGAGTTAGATACGGCATGATTTTCAGGTGGTGCATAAGTTTCCCGGGCTAGTAATTTGTAATGAGCTTACTTCGATCA
CGGAATGCTTCAAACGCCTAAGAAATATGGGGTATTCCCAAAGTATCAACCAACTGATGACCGCCGTTGCAGCGCTAGGT
TGTTGACAGTACACAGTGTTTGTTGAAGCAGCTCAATGCCACTGGAGATGACTTGGTTTCCATGCTTGATAAGACGTAAA
TGGCAAAGTACCACATTGCAGCGTTACAGGCCGTGCATGAACTCTTCACTGACGTGTCGCTGTCTTCACGGACGAGGATA
AGTAATCCCAACGCGTGGCTAGGAGGGGTTGGGTATGGTGGCGATGTGGAAGTAATTCTATTTGCGTTTGTCCCCTTTTG
CTGACTCGGATCACTCATATTCACCGCGAACGTAATTGGCAGCTCGTACGCATGCGGCGATGATTCAGCTCCCGTTTCGT
CGTCATAGAATGCCGCGCTCAGCCCACCAATTTGTCGCGTTATCAACCACTCATGCGCGTTTGCGCTCGATATACCCCGA
TGTATCACGATAAGTTAGAAATCTGCGAGACCAAGTGATACCTTCAAGTGGTGGCCTTCAACAAAGTTCACCTTGTCAAT
CGGTGCCACACCCAATCCTCACGTGTTTGCATACAGGCTCAATCAAGTGGATAGTATAGCGCAATATGGTGAGAGGTAGA
TATTTGCAAATATGGCAGCTCGTGTCACTTACTATGATAAGCTGCGAATTCTAGCCGCTACCTTACTCGACCCTGTATAA
TAAAGCGAATGAACAACAGTTCGATTTCAATTATATCACTGGAGGGCGTGATAAAGGCATTTGGATAGTACTGCcggttt
gctctatgagctagataggttggttcacTCCTTgcattgatctctgatagagttATTTTATGCTTCTTCttaaacatgga
atgaaacgagaagcggagtgagggttgctcagcacagctgacctccgCATCTCAACACGTACTACCCAGTGCTATCTGTG
GCTGTTAGTGCGGCCTATGTAAACACCCACTGTAACAACTTTGCCACGAAACATCATTTAAATAAGCCAAGCCGCTATAT
AACAGCTAGAACGTATGATCTGCACCGCAAGTATGTCGAGCAAAGATACGGGGGTGGTAAAATACTAGCGACATAATTTG
TCACTGCCCACACTACCTTCCTGGTTCGGCTCACTAAACAAGGGAGCTGCTGGTAGAGCAGCACCTGGCCATGGCCCTGA
AGATGGTGTGGCAGGTTAGAGCAAATAGAAGTTTGTATGCGCCCCAAACGTGTGTGAGTTACGGGCTACACCGTTCATGG
ACTTAGCATGTGTCGGTCATCGGGAAACGTCATGACGGACCATAGCCACTTCGAATCTTCTGCTTCCAGATAGTTGCGGC
GCCATTTGGATGACATTCCCGCAGAAAGTGCATTAGGTTCTAACGACGCGAACTTTTGATAGTGCTAGATCTCGTTTTCC
GTAGCGACGTGCTTGGTAGCGACAACGATCGATAACACCGTTGTTAACGCCTGCTTCGTGAACACCACTTTCCGTTGTTA
ACGCCTGTTGTCCAACGCGACGACTCCTTCATAAGCCAAAGTGGAACCGAAGCAGAATGGGTCATGCAGAGCTGAAAAGC
CACTTGGGACGTTGCATCCAGCAGTGGCTTGACGCTCATGGAGCTACCGAAGCATCTTCCGAGATCGCACTTCAGATCAT
AACCTCCTCAACAGCGCCTCTGCTGTCACCCGATCACCTCAATCTATGGAGGCTAGTACATGGTGCCGAAGATTTACTTg
cttgtcatcatcaaatattggAGCTCGACCACACACTTTCTGAAGGGGAGCTGATACCCCCATTGTCAGCATCCTCAATA
TCAACAGAAGATAGTGATGTTGTCTATAAAGGAAAAGAGAGAGCCTCAGAAGCGTTATCCAACCCAAATGTAAACGATGA
CGATTCCATATCAGCATTGAAGGAATTCAGAGCTACACTCATCACAAAGATGTGTGACTATGTAGGATCCGTCACTGTCG
AACAAATCACTATGGATGCATACTATAGCGTGTTGCTGAGAAGTTATTTTCAAAGACAGCAACAGATAACACAATCTGAT
GCAGCCTTTGCTGGTCGGATGGCCGGTATGGCTGCCACGGATGGTTGTGATGCagcctcctcttcctcattATCATCCCA
TGGAGTAGAAATATCATCAGCAGTGCCAGTAGAATGTCCACCAGATAGCCTCGCTTCCGTGGAGGAACttatcaaatcca
tcttgaCATACGTTGATCATCCTGACACATCCCGAGCTGATGCATTCCTGCATGCTATGAACAGAATCAGGCAGGATGTA
GAGGGTGATTCTATAGTTGACGAAGAAAGTAAGAGTGGGGGTAGCGTTGACCGTGGTGGTAGCAGTAGTGCTGCTTGTGG
TGGCCATAGTCGTAATAATTCTGCATTAACTTTTAGTCGTCTTGATAGGTGTAATACCTGTCTCAGGGAGCAACGATGCT
GGGTGTCGCCCACTTGCCATCATCTTTTCTGCCAACAGTGTATGCGGACACTGGTTACAAGGGCGCTGACAGATATCACT
CTGGTTCCAGTATCGTGCTGCAAGGATCGAATCCCATTTACCgtaatacagcaattgttGACTCCAGCTGATTATCAACT
GCTTGTAGCACGAACAGAAGAAGTTACCGCAACTAGAAAAGCATATTGCTCGTCTTGCCAGACCTTTATCAACTTATCTA
ACACCCCCGACAATCAATCAACTGTACCCTGTGGCAAGTGTGGCGTTCTGGCATGTAGCAGTTGTAGTAAGGCTGGCCAT
ATGGGAGTGTCTTGTGAAACCTTCAAGAAACAAAATGAGACCGAGAATGACCGATTGTTTGAACAGGTAGCACGCTGGAA
TGCATCACGTTGAATTGAAGTTGACCGTTGAAGTTACAATAGGTAGCTGCATCCGAAAGCTATCAGCGATGCCGTTGTGG
GTTTTGGGTAGATTTGGTGGTTGGCTGTAACCACATGATATGTCCCTCATGCAGGTAGGCTATATGTTCTTCCACGCGGA
CATGTCTTGCCTATATTAAGAGCATATTGTCTGACTAGTCGACATTTCTGTTACCTTTGCGGGGTGCAGTGGAAGCAATG
CTCTTGTCCACAATGGGACGAACATCGTCTCGAAGCTATAATTAGGGATCCAAGACAACGTTAACAGCAATGGAAACATA
CCAGAAGCTAACCTCCCAGTAGTGTTGAACAGAGTCGTGAACCATCTACGAGACAACTATGACTGCCGCCATGTTTGGGT
CAGATACCAAGTGTACCGCCGTCGTTGTACAAATTGTCATTACTTTTTGGCTGTATATGGTTACAGACGCAATCAGGAAC
AACTTAATGCTCTGATATGTCGCACCTGTAAAGTCCATCGGACGGCTCGTATCCTATGACTACTGGATGGTTTCTGTCGT
TGCAGTGCTAGGAGCGGCTATTCTTGTCCTCTTTCATTCATCAACCTCCTACTGGGACGCGACCCATTGCAAAGGTCCAC
TATTCAGTCATTACGAAGCCACAAAGCGCTTTGTATGGAGGGTTTCGCGTGCAATATAGCATTGAACGTTACGAGTGAGT
GTGGTTAATGGTAGGCCCTACAAGCATACCTGTCCAGTGCGATGGATCAGATTTTCCGATCAACAATTCCTGAGCAGTCG
TAGTTGCACGATCTTGCAATGGCCGAGAGCATCACCGGATACCTATGATCAAACTGAGCGATGGAACATCAAAGTTTGTC
CAAACTCGGGGGCAAAGGCATCATGACCAATGTggctccaaatccaatgttACCCAACGAGAAAAAGCAACCGCCATTCT
CGATTACCATTCACATATTGCCCGAATGATGACCGTGGCATTTGCCGATTTGTCTGTGGATTCTGGAATTGGCGAACGCC
ACAAGTTTCAGTTTGTAAGAGAGGCTAGGAACGTAGTACTGGATAATACTAGTCTTCATCCTGGGAATCGAAGAGATGAC
CGTAGGTTTCCAAAGGAAAAGTTCTGTTCGTTCCTTGTCTGTGGAAAGAACTACGAATACAAGTGGAGAATGTGGAGAGA
GTATGAGAAAATGAGGGAATAAAACTGTTGATTTCTACGTGTTCCGGCTTCAGCCATCATCCTTATGTAGGAAAGATGTT
ACGTATATGTTGCAGTTCACCCGATTTTCTGGTTTCATAATGTCTCTTTAAATTGCTCCAAAGTTTATTAGAAGAATCGG
GCAACAGCTGATCGATGAGGTATGTCCACCCGGTATTCCATTTTTACGGGCTTGGCTGTTATGAGTTGATCCTGCGTGTC
TCTTTGCATGGCTTATATTAGGAGTCACGTATATAGGGGAAGGAGCCGGCGCATTATGATTTCAAATAAATTGGATGTTG
CGACAAAGAGATCGCTACCTAAATGTGCAAAGCTTCCCCCATGCAAAGACTAAACATTCCCAATTCATATTACCAAGTTG
TTATTATTTGATGGCCCTTTTCAACAGCTTTTCTACCTCCATGTAATCGTCGGCAGGTATATGAGCAATTTCCCGCTTGA
AGTGATTTTGTATTTGCAACATTTCATTGTAGGACCTTCGGTCATGGATAAAGTTGATTGCCACTCCTGATCGACCGAAA
CGACCAGTTCTGCCAATTCTGTGCAAATATGTTTCGGGATCAGGCTACGAATGGCAGCGTTAGCGGATACGTGAATgacc
acaacaacaactctCATCAAATGTCAATGTGCTTACCACACCCTTTGCATCTACTGGCATATCAAAATTGACCACCAATG
TAACCTGTAAGACATCGATACCTCGAGCAATAACATTGGTTGAGATCAATACTTTGGCTCGCCCCTTCCTGAAATCCTCC
ATAACATTGTCTCGTTCTTCAGCGGACATACCACCATGCAGGTGGATTACAGTATGACCCTCCTCAGTCATTCTTCGGGC
CAACAGATCAGCCGTGTTCCTGCTCTAATGTATCAACAGAATTGCATGAGGATCAAGCACTAGACGTTAGATGAGTGGCT
CTCAACTCACCCTGACAAAGATGATTGATTGACCAATAGTCATCAAACCATAAATCGCTTGTAGTACCTCAATCTTGTGA
GTGTCATCTCGGCAATCCATATAGAATTGTTTGATATTAGCCACTGATAACTCTTCTTGTCGCAACGATATGATGTTGGC
CTGTGGTGCAAATCTGGTTGCAAACTCCCGGATTTCTGGAGTGAATGTAGCAGAGAATAGTAGAATCTGTGCTACTTTAG
GCATAGCCCTAGGTTGATTTAGCGCTATGTGTGAACACAAGATACAATTTATCCAGTACCAATGATTGGTCATTGGTACT
TACGATCTGATTCGAATAGACTGATCGCCTAGTCCTTGTTGATCCAACATATtatcagcttcatccaaaCAAAATATGTT
GATACTTTGAATATTCAGCGTCTTTCTTCTCATCAAGTCCATGACAGTTCCTGGCGTGCCAATGACCAACTGAGCGGTAA
TAGGAATGGTTCTGTCGGTATCACGGACGGCAAAGGCCGTCTTAACACCAGTATATTCACCCATAGCTTTAACGACTCTC
ATAATTTGAGAAGCTAATTCACGGGATGGAGCGAGACATAGGGCTTGTGTTTGATCTAGAGCGTAATCAATGCGCGATAA
CATTGTCAATACGAATGCGGCAGTCTTTCCAGTTCCTGACTGGGATTGTCCGATCATGTTTCGTGGTGGATTTGCTAAGA
GGAGGGGGAGTGCTTTTTCTTGTATTTTGGATGGTCGAGAGAATCCCATTGCGTAAACACCTTTGAGGAGGTTTGGATGG
AGCGGTAGATCTTCAAACCGAGAGACGCCGACGTATAATGGGTTTTCAGCATCGGCAGCATTAGCCAGCTCTACCTCTac
ttctatttcttcttcgtcttcaaGCAGATGTGAATGCTTCGATTCTGTTATGGTCGCTCCGGCTTGTAGCGTGGCGGTGA
CTTCATCCACGGCCCTGTCTGCAGTGTGAATGAGAATCAGCATTCGTTGGTCAGTCCAAATGATTATGTGATGCAATGAG
CAGCTCGTCGTGAAACACGGATGCACCCGGATGCCGTTCAGTCGTCCGTACCATTTGATGAGATGCCCCTCGTGGCTTGC
TTGGTGTCTGTAGCTGGCATGATTCTGATTGATGCGATAAATAGGATTGATGCGATATTCCTGGACGGTATCGTACGACC
ACCTCGTTCCTCGTGTGGACGGCACTCGGAGCCCCGACTAGATTTCAAGCACAGTCAGAAGTGAACGGACAGCCTTGAAG
ATAAATGCATCTCGTAAGCCACATGGCATGAACTCATAATCGGCACTTACGCCTGCACAGACACTAGGTAAATTTCTTTG
CTTTAAAGGCTGCTGCTCGCCCGTTTGCAGTCAAGTGGGCCATGGCCTAGCTGACCATAGCATACACGATACGCATAGAT
CACTTACGAATCACGCGCCAAACACTATGCAGAGCTCGTCGCATCTGcctacgaccagagggtcAGCATCTATCGCCCAA
GTGTACCACCATCCTCAGCGTCATCTGAAAAGATCAAAATAAAACAAGAGATCCCCGAACTAGTCGAGCTCGCAGACTGT
GCAAGTCCCCATGATTCCGAGGATGTGGCTCGAGGTGATCAACCACAGACACCCCTCCCTCCGTGCTGCACATGGACCGC
TGGTCAGAAGCAAAGCCAAAATATTTTTGAGTGAGCTGAATACAGAGGACAGGTGGCCTGTCTGGAATGGATTTACATTA
TTCTGTCAGTACCTTCGTACCGTAAGAAACCGTGAATGATGTCAACAAATGAGTGAAGCCTTTATTCTGTTTAGCATTGG
CTTTTCAGTTCTCAGCCCTCTCATTGGCCGCGCGGTGATAGTATCATGGATTGATACGCCCATACTATCTGTCATGGTAT
CTGCATTGGTATGGTGGGCGCTGAAATTGGATTTGCAGCTGTCAATCATCATGTCTGGCGCAACAATGATATGGTATGTA
TCGACTCATGTTTTTGCACTGTGACCCGTCATTCTGATGGTGAATTGCATCTAGTGGCTCATCAGCGGCTATGGCGCTGT
CTTCCAGTATGGGTGCAACTAGAAAAGGTATCATCGCATTCTTTGCTCGTTTGTTCAGCAATACCCTCACCATCGATGAC
GCATAAGCTGAGCTACAGATTGCCATATTGTCCATTTTTAAACCAGCAAGTATCAGTATGAGAGATTACCTAAGACTGTC
CCTCCACTCACCCCCATATACATGTATAAAGTCATAACTTGTCATCGGAAGCGATGTAGATCGTGTTCGAAAGTATTCCG
CGCCTCACACTTGTCCTTTTCCAATTGCTTCGGCACCcgtgcgatgtttggattccgGCTACGTGCGAGAAACCGATTAT
CTATGTGAATGCAGACGCGAAGCAAAACACTACATTACTAATACACATACAAGCTTCTCAACAATCAACCTTATTATCGA
CGCACATGATTCAAACGATGGAATCTACATGTGCGACACGTGACAGCATCACAAAATTCATTAACACAAACATAACCATA
ATGATGTAACTCAAAGCCACAATGAGTACATTGACTTCCTTCCAAGTCATGCCGAACCCAGTGATGGTCACATTCATCAA
TGTTCACTCGTAAATGATCCATGACCTGATTCAAGACACCAGCCCGAGCAGCGAGGGCGATAGGTTGCGCTTGATTCATT
GCGGCAACTACTTGTTCTCCACGCGCTATAAGCCTTTCTTCATCCCATACAGGGCATAAACATCCTTTCCACTCAACACG
ACAAATGTAGCAGAACTCAAAACTATATGATACGGGTTGTGTGGGAAGTCGTTGATTGTCGTGTCCGAATGTGGAAATGT
ACTGTAACTCACCGGCATCCGATACACGTAATGTGGTTGCAGCCAAGTGACAGTTCTACCCAATGGCCACAACGGCATCT
TTTATATCCAGCACGTCGCACAAACTAGAGAGTACGTCTGAAATTTGAACAAATGTTGTTCGCCTTAGCAAACCCATACA
TACATTTTCAAACCTACGATCATTGTCGGTCTCTGTCCGTTTCCTAAATTCTTCACAGGTCACTCCACTATGAGCGCTCT
TCCCACAATGATTGCAAGCCTGGGTACCACAGCGACTACAGTTTATAGTCGGTTGACTTGCAGCAACATGTgacaagttg
atgaatgactGACAAGCTTTATTTGAACAATAAGTTTTCCTATCGGCCATCTTTTCCTCTGTGCGAATAACCAGTAATTG
GTATTCATTTTCGCCGAGTAGTTGTTGCAATACTGTCATTGGAATAGCTCGAGAGCAACAAGCGACAGGAACCAGGGTCA
TATCTGTGAGTGATAATTTGCACAATTTGGTCAGGCATCCACGGCAATGTAAATGACCACATCCAACCCTCCAACACAGC
TTGCTATTCAAACATATATCACATTTTCCACGGTTTTGGAATGTTGCAGGATTTTCGCCCTGTTGGCGACCTGCTCCGCT
GCCGCCTGCCTTACTGTGATTATGACTAGGATCAACAACATTGCCATTAGTACGTGATCCGCCCTCATAGGTCATGACGA
AAGTCATTGCGGCTTGATAACTTGTAACACGAGTAGTATCAGGGAAATCGAGATAGCCCAAGATGGCGTCAACCATTTGT
CGCACGGTAAGGAGACTACCAGGAGGGTGTGCGAACGCGGCTGCCGATATCATACCAAAAGGCGGCTCTACGGAGGAGCT
AGCGGCCAAATCACTATTTTCAAGAAACTCGTCGGCAGATTCGTCATCCATTCCTGCCAGGCGACGAGCAAATGCCACAT
CATTAATAGCTAGTCGGCTTTGATGTTGGTAGTATGCGCTCCACGATCTCTGAAGATTTGCGTCGATTTTAATTTGCTCT
GCAGTGATTATACCCAGATAGTTGTTGATTTTGGTCACAAGTGAGGCATGGAGCTCTTTCAATGCAGatatatcatcatc
atctaatACTTCATCCAGTGCTTCAGAAAATTTTCCCTTGCCTTTACGACTACAATGATTGTTGTGACGGTTGAGGCTAA
TTGATACTCGCGATGATGTTGCCGAGGATGGTGTTAATGCAGCCAGAACAGACTCAATATCAAGGGCTTGAATATGGGAT
GCAATGATATCATCAGCACCCTTGACTAGTTCGAATAGTGTTCGGATCAAAACAGGTACTTGATGCGGTGAAGTTCTTGG
TGAGGAGAATAATGACAAGAGGTGGTTGGGCCTTGTATTGGGAATTCCTAGTGCTTGATATGATGCCCACTGTCGAATGG
CTTGCTCCGCTTGAGCTTGTCGCTCCTGTCGAGTCATTACCGGGCTGGCTGATCTGATAGTTCAATCATGAGGTTTGGAC
TTGGGCCACGAATGACGAAAAACGAGCGGTGCGGGTTGTGATATGTACTAGTTCACGGACTCAGAGCTATGACGGAACAT
CCAGGCCTATTTTTGGAGAAAATCCTATTGtccagtgcatctcactGTTGTTAACTATGCTGGGAAATTAGGtcaaaaca
cttatttatcGTAGATCGACGAAAGTACAGTAAAACCTGTCTAAATTAATACTCCCTAAATTAATAACCTCTCTAAATTA
ATAATACGGGTCGGTCCCGAGCTTGGGACTATAGACCAATTAATAAACCTCTCTTATTTAATTATTAATCGGAACAAGCG
Gtcttgtaacaacacctcaatgtgttgtggtttttagacatatcgcctcaatgcgatatggagccacagtcccaccagat
acccacatagtatctaactacttgctcaagtgtagttccaccctcgacttgttgttgtatacccttgattgttgtcaagt
ctgtgtgtcatgtattgtacaacagtgaccctcacagcttgcacaacaatgctctcgcggtaggcgtattacgtaacaat
ctcgcgtagattcgttacaggtCTCGACAATTTTATAATTTTATTTTCCCTACATAAGGTGCACTGATTGTTCATTACAA
GAATCTGAAAGAACACAATGGAAGTAGCCTAGGAACTGCTAAAGAATTGGCGAATATCCTTCTGGACCGTCTGGTTGATT
CGGATCTTATTGATCTTGTCCTTCATGCGCTGGAGCGACCGGATGTATTCCTGGGAGTCCGCTTCCTGCTACATCCATAA
TGCTTCCAGTAACTCGAATGGTGGCCTTTGAACCATTCGACAAGTGCAGTCGCCATCATCGGATATTTGACAGCCCGCTG
ATGCTTGCTGTTAAGGTTTGCGTCATCCATATCGAGCTTGAGCAATTCTGCCTTTCGTTTGAGGGTGTTGGAGACGGTAG
CTTGGCTGACTGTTAGGTTGTGCGTGTcctgtgttgagatgggagacacatctagcacacctcgcacacctggtgtggct
gaaatactgtttggttgggtataaaaaggattgtatcccagacgtttcttcaatacattgtttccaacaacaacttctct
aagacgttaagaagactaataaagagattacatcaccaatctgagctaacaactcaacatcCTGAACCCAGAGGACGAGC
TCGGCCTGAGTCAAGTTTGGGTAGTCTCGGTGATGTTTGCAAAGAGCGATGCGGATGCTATCCGTCATGGTGGTGTGCTT
AGCTCCTTGAAGCGGCATTTCGGTTGTCGGTGATGTTCTGGCGTGTGTTTGAAATAGTAAGAGTTTAAGCAGGCTAGAAT
GCCGAAAAAGCCACGCGAGCGGGAAACAAGTTGCGCTATGGTAAACAGAGCCGCGTGGCTCGTCAATTATCTACTGTATA
TGTACGCTCTTCTGCGTGGTTCTGGCAGTAAAGCTGTCACACCGCTCAATCCAATGTGCCGTCACACCGCTCATGGCGGA
CCGCCTAAATTAATACCTCCCTAAATTAATAAACTAGTGGCGGTCCCGAGATTATTATTTTAGACAGGTTTTACTGTATT
TGATAATGCGACGTGACCATGTAAGTAACACAAGATTGCTACTGGCACTGGTACAAGGAGTAGGGAAGGACATGGCCTCA
ACTCATACATATCAGTATAATGCTGCATCGGCACCACCGACTACTCCACAAATCACATTCGAGGACGATCAGGAATACAT
TACGAGCAAGTTGACGGACTTATTCAAGACCACAACCTATATACTGCCATCCGTGCTCAGCACTGCTCCCTCTCTAGTCA
AAAGACTCGGTGGAAGTGCGACCCCGTGTTCGACATCAAATGGACCATCCACAGCATCAAACATGAAGAATATGGATATT
GATAACCGGATTACCACTGCTGGAATCTCAAGGGCGTCGACCATAGACTTTGGTAAGCTGGTATGAGAGCGATCGCAAAT
TGACGTGTCATGAGTTCTGGCTCGTTGAAGGATCATCTACAATCTACAACTTAGAAACACCACTGACTCTGCTTAGTCAA
GGTGTGTTCATCATATAGATTTCAAAAATGAGTTGTCTTTGACGCAGTGTTGAAACAGCCTCGACTTACTCGGCAGCACA
ACCCGCTAGCCGTCATCCAGCTGTTCGTCACATTCGCAGTTCTGCTCAAGCAGTCCCCTATTCCAGATGGCATCGTGCAC
TTGACAGAATTGACTGCTAATGCATGGGTATCTCTGAATAAGGAATATGCCCTTCAAAAAAAGTTATTGATCATGATGGA
AGTTATCATGCGGATTCAAATCTTCTTGGTTTCGGTAAGTGTGGGCCTTTGGGAGTCGAGTAGGTAGTTGCATGGTCACT
GGACCCTCATTACCACAGGTCCTTCTGACAGCCATTCTCCGTGGATTGGTAGCTTTCCAGAAAGTAAGCGTAATTTCGTA
AGATTTTGACTTGAATATGTCTTACATGGCCTACTGCAGACACGAGGATATCAAGAGCTGATGGAAGAGAAGACTACCTC
CAGCAGCAGTTTTCCGAGCATGTCGAATATTAAACCGGCACTATCACCTTTATCACCAACGTCAGCGAACACTGTCCACA
TCCCGCTACCCTCCATTCCTGAAGACGTTGTTACCGTGTCCGTAGGAGGAGTTCGAGTGTCAACCACTTGGGGTACATTG
ACGTCCGAAAATTCTGTATTCAACGGAGTAGGTAGTAATGGTGGCGGTACCTGTGTCAAGGGCATTTGGTGGAGGGACGG
TCTCTTTTTCGTTGATAGGGATGGCTGCCATTTTAGACACATCTTGAACCACATGAGGGGTAAGCAATGAAAACGCAATG
GTTGAAACAATCGTCGGAAGGTCCCGACACGCTGCAAATCGACTAGGTATCGACACTATATCACAAATCGAAGATCAACA
GATACTCAAAGAACTTGTACTCGAATCAGAGTTCTACCAATTGGGTAGGTTGAGACGTCAGCTGGAAATGATGTTGGGCC
GTGAACCTTGCATCATGAGCCCTCCTCTGCGTCCCCCAGTTGCACCACCATGTCCACCGAGATCTCGAAACCCTACGAAT
ACGTCCTCGTCTCTGAGATTTAGCTACGAGAAAATGAAGGCAATCGTACCAAATCCTCTGCAGTCGTATATGTGATGACG
GGATTTTTGGAGCTGCTGAAACTGGAGGATGCATCAGATTCTGTATCGTATCATTTTTGTTCCCCGTAGAAGTGCAATAG
AAATTTTGTCACGAAGAGACTTGGTGGCGGCGCCTCCACAGGCGTCGTGATAAACTGAGTAGTGATAATTACAACGAAAT
GCAGTCTGATATATGAGGACGTACTATTCTAGCCTCGGGGGAAGGAACACAGGGTGTATTTCGACACAGGTGTGTTTGAT
CAACAGACCATCGCGAGCCGTTGTGCTTGCTCCTTACATGCGCCTGGGGACCATCAACTATGAATGGCTTACCGAGGAAG
CACGGCGTCGTATTCTTTGTCAACGAGATCGCTTCGCCGACACGGGACTTGTCTGGCGAGAGCGCAAGGGTGCTTGGAAA
GTGAGCTCGATCGACTGCAAGTATGTGCAATGCGTGTTGATGCTCCGCATTGCACCGCATAGAATGATCTCAAGGGATCC
GCATACGAATCGCTGCACAATCGAGCACAACAACGCCCGtttgctggttgatgttgcgCTGCTGGGGATGGACGTTACGT
TGCGGCACAAGTCGTTGTATGAGTTTCTTGGTGAGCTAGAACCGATGGTGAGTTTCTTTTATACACAGGATTATATCAAG
TAGGTTCACTGTCCTTACAAACGTATGCTAGGATGATGCGTCTGCACATGGACAGCAAACATTGATACTCAAAGCCCGTA
TAGTTCGAGTGATGGATGGAGTCGATTTGACTTTGTATGATCaggctgtcaagataagaaGGAAATTCGAGGCGGAGGTG
ATTGGTAGACATCAAGATGGGATGATCATTGACTAGACGCCATCTAGACAGAGTGCATTTGCTAAGCACTGTCTAAGCGT
ATACGTGATACTGACACGTCATGTTACATATAATGTAATGCCGCTGATGGCTGCTGTGTAGTGCGTACTGTGGTGCCATT
TTCATTCACTAGCAAGCGCAACATTCAACGCAGCAAGCTAGTGAAACAGACGGACTTTAGCGGGAATGgatgcagcagca
aacaCATATCACTCGGCATCCAGCGGTAATGGCACTTGCACTACCACAGACTCGTTCCTACATCTCCAATTCCCACTATC
ATCGGCAGTCCAGCATCAATCAACGTCGTGCGCGACATCCGTTCATCCAGTGGTGTTATTCAGTATTATCGACCACTACC
TGCGACGCACAGAAGCAGCTCAACGAGTAATCGGGATCTTATTGGGAGTTCGCAgtgatgatggattggaaATCGAAGTC
AGGAACAGCTTCCCGTTGCCAGTCACGGAAAAGTCGACCGCAGCCAACGGCGATGCCGAGGATGCTTCAGACGCAGCAGG
TGAAGATGTGGGTGGCGTCAGTACTGTTTTTTgaggtttgatgtttggaatgtaAAACCCTTGCATGCTCCATGTAGGTC
GTAGTAGACATGGACTATCTGAGCCAGATGTACAATCTCCATCAGACTGTGAATGCGAAGGAAGTCGTTGTCGGATGGTA
TGATAGCATCGTGCGCTGTACGGTCCTACGGGGTTAGAGGTAACCCCCATGCAATAGGTATGCAACAACAGGTTCAAACA
GCACTTCAGACATAACCGAAAAATCTGTGTATCTACAAGAATTCTTTGCGAACGAAACGGTTCCGCATCAGCCTATCCAT
CTAGTAGTGGACACCACGTCCATGACGTCTCCAGACAAAAGCAGTAGTAGTCCTACAATGGGATTGAGAGCATACACCAG
CTCGCCGCTTGGTATTCCAGATCAATCGATAAACACTGCCGGTAGAATGTTTTTACAGGTACCCTGTGAATTGAAGAATT
ACGACTCTGAGAAGGCGGGATGTGAGTGCCGCGATTATATTGATTGCGCTTTTCTTGGGGTTGCTGACGCCACGTGCAAA
TCCATGACGACAATAGTGGACATTATCTCAATAGCAAAAAACCATGCGTCGCAATCATCAGGATTATTGTCGGATATGGA
TAATCTGGAACGTAGTATTGTACAAGTCCGTCAGATGTTGGATACAGTTGGGGATTATGTGGATGCCGTAATTGTAAGCT
ACGGCATGCGGGGCTCACGATGTTTTGACGCTAAATTCACGTGCATTAACTGGTAGGCTGGTCGCGTCAAACCAAATCGA
GCTATTGGGAgatatttgatggatgctgtttcGTCCATTCCTAAAGTGGGTCCCACTGAGTTTGAGCGACTGTTCAACAA
CCATTTACAGGTACATTCGCATTTGCATTTGTGTTCCAAGGTTGCCTTGGCTGTACAATCACGGATTGGTTGCTCTGACA
CCTCATGAACGCCACATGCAGGACTTGCTCATGGTGATTTACTTGGCAAATTTGACTAAATCTCAACTTGCTATCGCTGA
AAGATTGCAAAATCTACTATAGCTTTTGTATCATAGCAGACCAGACAGCGGTAGTTTACAAAGGCGGAAAACAGTGTTAA
TTTGCAATAGTGGACCAGATACTGCTTTGCCTCCAATTTTTTATCGTGATGTTTATTTACAAAAGTATGATACGGAGGCT
CTATACTATATTCGTACTTGACGCAAGGCTATGGGAGGCGGCACTTCGGGTACCTTTCCATATGTAAATTGCGGTGCGCG
AAAGCTCGCTTCCTCCTCCGGTGTCAACATTACAGGCTCGTCTGGTACCGGCGGTTGATTGCTAGTAGAATTAGGTGGGG
TTGTCGTTGGTGGCTGTATTATAGCCTTACCGAATGATGACGGAGCGAAGCTCGTAGATGCCGATGATAGCGACTGTGGA
GGCCCGGCAATTGCGTTGCGTGGTTGCTGTGTAGAGTTCCCGAATGCGGAAAGAGCTGGCTGTTGAGCTACAGTCGCAAA
CGCGCTTTGACCGAATGCGCTTGCTTGTGCGGGACCGCCAAATGCACCCTGTAGTTGCGATGGTCTCACGAAAGGGGCGC
CGGCCGGGTTCAGTGAGGAGGGTTGTCCAAATGCAGATTGTTGGGGCGGTATGGCGAATGCGCTATTTCGGCTTGCTCCA
AACATACTAGTGTTCATTGGGTTGGTACTGGCCGGTAGCGTGGCGAGCGCAGCAGATGGAGGCTGTGGTTGTGCAAAGAT
ACTGGTATTATTGGTACTGGCATTGTTCACGAATGATAATCCTGTTTGTAACGCAGCACCGAATGGTGGTTGCGTGGTAG
GGCCGGCAAATGATGACTGTAGCGGTCCGAATGCTGAGGACGCTTGACCAAAGGCACTTTTGGGGGCTTGGGTGCTGCCG
AACGCGGATTGTGGAGTAGTAGCAGTGCCAAAGGCCGAAGTGCTGCGGAACGCGGATTGTGGGGTACTAGCAGCGCCAAA
GGCCGATGTTTTAGCACCGAATGCGgattgtggtggttggagaCTGTGCGACCCAGACACACCTGCAGATTTGGCGAGTG
TGGCGAATACGGAGGTGGGTGGCTGGGGAGGCTGGGGAGGCAGAGCCGTGGGCGGGGCTGTCTGGTTCATGAAGGCGTTG
AATTGCTGTTGCTTCGCATGACGACGGGCGTCGATGACCTGGGCCTGATATGGGGCGTGGATGGTGTGAGTGCTATGCGG
CATATGCTACGGGCTTACATTGGCGCCGGCAGCAATAAACTCGAGTCGCAGCTCGTCGGGCGAGCAGTCGCCGTGGATGA
CACATGGTTCGCCCTTGTCCATTGCCCAGCACGAGAGATCATAGCGGGGCCGCTGGGTGGTGAGCTCGCGGATCACGGCC
TGCCTATCGACGCGCTGCGCGGCCATTGATGTGTTGTGCGTGTGTTCCCTGGGAGTGTGCTTTCTTTTGACAGGAACCGC
ATGGAAGCATGATCACGCGCGTGGGCATCTGACGCGTGGCACTCCTAGTCTGCTTTACTTTCCACGCAATTTTTGTGTCC
ATAACATAAATAATCCATGTaaattcattcattcattccattccatcgcatcgcgaaTACGCGCTATACCCCACCCACCC
ACATACAGAGCCAGAGCCAGAGTCGGAGCCAGACGATGAGATCGAATGGGAAGAATACTGGTCTGCCGCCAACGACGTAT
TTGGCACCTTCCGTCCCGCCAGCGGCAAACGAGGTCCCCGTCTTCGTGCTCGTTTCACACCTCAAACATCTGCTGCCAAA
AGGTCATGATACCATATACGGGTCAACCATCAAGCAAGTATTTTTTCCAAACCACGACACCAATGCCAATTCTATTGCGT
GTCTGGAAGGAGCATTCAAACAGGAAACGGCTAATCCTGTTAATGCGTCCTTCTCCACTGGAAAGACAAGTGGCTGCTTG
TTTGCTACGCCGTTGAAAAATGGACTAGGCAAGGCGATTTTGTGGGCTGTTATTATTTCGGTGCACGATGATTTGCATGC
GCCCACCATCAATTGAGTATTTTATCACCATCGTACTTTATCATAGATGTTATAATGATGAGGTTTTACCTATGCGCGAG
AATGTACCATGTCTATTTCCCAGCAGTGCTACATGCACGATATTATACGATACGCCCACCAAACGGTTTTTATCTATTCA
ACCTCTATTCGGAAACCAATCATCTTTCGCTTGATCGTCATAATCAAATGACCCTGTTCTACTTAGTGCAGGACGATCAT
TCAGACGAGGCAGTCCAACGACGCCAGGACGGCCTCCCAAATTTCCATTGTTTGCAAGAGGGTGGTGAGGAGAGAGCTCT
TCGGGCATGATTTGCGTATGAGACTTTCCAAGAGGTTCAATAGGGCTCGCAAATTTCGGAGGTGCTGCATTGTTACGGGG
AGATGCACCAGCATCACCAAGATCAAAGCGTACACTGGGACGTGGTGCACCGCCaacaccactaccaccaccaccaatgg
gaCGTCGTGCACCGCCaacaccagcaccaccaatgGGATGTggtgcaccaccaccaccaccaccatcaatggGACGTCGT
GCACCGCCaacaccagcaccaccaatgGGATGTggtgcaccaccaccaccaccaccaatgggaCGTCGTGCaccgccaac
accaccaataccaccaatACGATTCAGTAAAGGAAGACTTGTTTTCAACTGTGCCCAACCATAAGCGAGCTGTGACCCCA
AACCCAGTTTGCCAAGGGAGTTAGACTTAGACCCCGCCCGATACGCCCAACAACACTACATTTACTGCTCATTAGTCCCA
TAAAATCAAGATAAAACAACAGCTGCATGAACGCACAAAATTGGTACACTGATCTAACACATATCTGACTGGCGACGGCA
ACATTCCACACGTTGCCTTATAGTGTCGCGCAACCTATGTCCAACAGTCAGCACCGGATAGCCGTGGcggatgtatacat
accgAGCCAGTGATACCACCCACCACCCCAGACGCCTTGGTAGACACAGCACCAGTGATGGAGCGCAGCGACGAGTGGAT
CGCCTCGCGGTCCTACATTGCAAACCATGAGCACACGCAACAGTGACACGACAAGCACACAAATACCCCTCCAAAGAAGT
AGTAGGCTAACGCGGCCACTGTGCTGGGCAAGAAAAGCTTTGTCAGAGGGTATTCACCAAGCAAGGGCTCCAACGTTATT
GCAACCATGTCGATCGCCGCGCCGCCCAGCGCCAGCAGCACGGACCACGACAGGCTCATCACAGCGGCCACCACGCGCAG
ATACGTTGGAATGCCGCCGACAAACAGGACGGCAGCACTGGCGCCTAAAAAGGCGGTTACGATCTGGAGTGGTGTTAGAC
GCGGTACCCAGCGGGGCCAATTGGCGAGAGTGGTACCCGATCCTCCAGTTTGCGTTTGTGCAACCGCGATGGAGCGCAGA
TGCCGTATGCAGCCATGGAAGGGTGGATGCAAGCGGGGTCCTATGTCTGACTGAATGTCATGACAGGCAAACATGACAGG
GTCATGACGCCGTGACGTACGAGGATATACGCATGTGCGTCTGCGAGTGCTACATCGGCACGATGCAGGCCATGTGCGCC
TGCCGAGAGCAGGGCGAGTGATGCAGTGAGCAGAATCAGGTTCATTGTGGGTGCAGCTGTTGACATGTGTATGTGTTGGG
ATCTGCGTGTCAGCATGCTGTGTGGCCGAGTGGACGGATGAGGTGTACGGACCTGGTAAGCTCGCTGGGTGTCGTTTCGC
TGTGACGAGATGGAAAGTGAATTGGGATTGCCACACAGACTGGGGCTGATGCGTCCAGCCTCGACAGACGCGCGTGTTTG
TCTATTGGTGCAAAGCGACTGGACACATTGGAAGGCCATGCGTAATCGGGTGCTCTTAACATGCCGAGGACTGTGGCGCC
CCTTTACCGTCGTTTTCGACCATCCAGACCAGAAGGAAGCAAAAAAAATTTACGCGAGCACCCATGGTCAAAAATGTCTG
TTCTTGATGTACTTGGTCCCTTGTTCCATCATTTCTATTCCGCCCGTCAAAAACTGGAATGGGCAATGCGTTCCAAATTC
TCCATGGACATGACACAAAACGAGTCATGGGTTGGATGCCTTATTTCAGGATCTGacatttggtcgtcttcataTCGTGA
AGCCTGTCATCTTTGATGCCAGCGAAATCACAGGTGTATGTTTCATGATGTGTAACGCCAATCTCGATGATGGCGCAAGA
ACCTCGGGATTAAGAATGAGTATTTATAGCAGGCTCGTTAGCACCCTTGTAGCTTTAATTTGAATATTCTTGCCGACAGG
caaagtattggacgatccTTTGcaaagtgcacgtcctgacactTACCATACGCAGAATGCATGTATGTCCAATGGGTATT
CGATCAAATGCGGATTTTGACTAGTTGGTTATCGAACTGTGGTGCGATTATAAAGTATTGTGAGGATCGGGTACGTTTGC
AGCAATTGGTAACTCCTTCGAATATTGAATCATTTGCAAAGCGAAGCAACAACGAAACACCCTTTTGAGCATGTCATGGA
TATACAATGCGGCCATTTCTATTTACTCAAATTATGTGTACCACAAACGAGCTGAGTTGTCAAATGGCAAAACGACAGTT
ACGGTTACCGAGTCAAACCCTCATACGCATTAAACGAGCTGAGCAACGACCTGCGTCCGCCCAGGAACACTTGCAGCTCT
ATTGTGTTGCAGAAACTCCCATTCCCTCTTTAGCCCCACCATGCGTTCCTCACTCACACTTTCGTGTGAATAATCACACT
CCCCATTACCAAGAGTATATATACACTTGCGAAACAGATGGTGGTATATGCACGGCACATTTTTCTTTTCATGGGCATAC
GGACAGGTAACTGCGTTCCGACACATTCCACGAATCATGAATGTGCATATGGTTGTGCTTCGTGTATCCTCCTTTCTGAG
ATGCGAACTTGTTATGAGCGAAGGGCTAATATCGTGTGAAAAGGAACAGTTGGTGCCTAGACTACAACGACCCTTCATGT
AAAATTCACATGGGGTCGTGGCAGCCCATTTCCTGTATTCGAATTCTCGCTTTTGGTACTGAGAAGCCCTTTTGGGGTTG
TTTGCATCTGGTTGGGAGCTACTAAAAGGCAGATTGTGGTATGGTATGGGAGGTGGTAAGCAAAGTATTAAATCAGTTAG
GTCTGATAGGTTGGCGGACAGTAGGGCTTTGGAGAGGTCAGAAGTCAGGTCATTAATATCGGCAAAAGTGATTTGATCGA
TTTGCATTGACTCTGGCGGTaaggcggtggtggtggtggtgttggatggTGCGATGACGTCGCGTCCATTTAAGTTAATA
TCGTTGGATGGGGTATGAGTAGAACCGGGGGAGCTATTCCTGTTTACTACAATATCAGGCTTCTTTGTGGCATCAGGCTT
CTTGGCCTTTTTTGTGGTTCTTTTACAGGTCTTGTGGGTTCCAGCAACACCATTAACAATCCACTCAGGATCAAAGTTGG
CCCATCCAACCTTACAGTAGAAGCCCTGACACACAATGACATGGGCTCCGTTATGATTGGTACTAGTGCGATGTGGCAGT
TCAAGCATCCAGTGGGTGGCGCGTTCGTGAGTTGCAAAGGTGACGAATGCGCAACACTTTTCGGCAACAACATTGATGGC
GAGGATGTCGGGTATGGTGTCTAGGGCTAGTTCGTTGGGGATTGCGTTTGGGGGAATTGGAGTTTGGAGTTTACAGTGGG
GGCCCTTCATGATGTTTCCGAGCGAAATGTAGCATGTTTTGATTGCGGAGGAGGGAGGGGcggtattgatggatgactTC
TGGGGAGGAGCGTGCGAATATGGGGATGGCCTGGCagtctttttcttcttctttagCTTCCGATTGGAGGCATCATGTGG
GGTGTATGGTGGGAGCGATGTGGGATGACTTGATGGATTTCCTATGGCCAGTCCCGCGCCGGCATGATGGCTTGTGGATG
GCTGCTGTGCACGTGGTGAGCCGTGGTGGTCGTTGTCAGAATCGTCCAGTTCCAGTTCCAGTTCCGGTTCGTCGGCCTCG
TCAGCAACGGCACCGGTGGTACGGAGAGATGACGGCGATATGGCGTCGTTGGAGTCCTGTATGATTTCCCCGTCTTCATA
CTCCTCGTCCCTCAGCATCATGACCGCTTTGCAGCTATGCTGTTACAAGCAACTATGGCAATATCATGGTCATGGCAGTG
TCCATCCATGCCCGCGCCCATGCACACCTTTCGCACAAGTTGGCGTCTATTCCCAAGTGCATCGTAATATAATTACCATG
CAGGCGCCGTGTCCGGCTGCACAATAATATAGCTCTAAAACACCCATGGAATCCCGCCTGTGGATATTGAATGCTGTATC
AAAGTTCAAACATCACAACAGCCCCACAACCTGCCTTCCTCAACTACAGCCTACGCTTCAAACTGCATGTTATTGCCCCG
ATTCGGTGATCGACCACTACTGGAAGTGCGTCCCCGCCCCGTTTCATGTATGTCCGCTTGTGAAGGCAACATTTGGATAC
TAGCGGCACGGCCCCCTGGACGTTTAGGTGCCGCCTCCAGCCTTCGCCGATTGCCAACCTCGTCTTTCAGCGCCTGCGCC
CGAAACGCCGCCATCCGTTTAGCATATCTGAACAGAATACGACCAAGCACCTATTGCATACCATACTGTAAGTATTCAAT
ATCTACATCCTCAACAAAACGAGAAATCAACGTACGAGGCTGACAACGTATGTACCCAACAAAACAGCTGGCCCGAGAAT
CGTAAATAACAGACTCCCTGCAGTCAGTCCCAACACCGTAATGAGGACACCTACACCAATACCAACTATAGTACCGACCA
TCTGAGTCGTCAGCGGTCCCTTGAGACTCTGCGGTGGTCCGGTCGTCCTGGATTTCAGGGGTACGAGGTCTAGTACCGGT
GCCTGGTCTGCTGTGGTAGAGTCCATCATAGGCACTAAACCGACTCGTCCCCTGAGTGTAGATAATGACTATGTTGTATT
GAAGTCCTTGAGTGATTCGCAAAGATAAAGCATGTGAAGCAGGTAGTTTACGGCTCCGGTTTCGAATTTCGTTTCTGGTG
ATACGCCATCTGCGTATACCATCAAGCACAGGAAGCAAACTAGGTATATGAGCCTCTGCATGCACATGTTTATATGCACC
ATGTTTGACATCATATGAGCTGTGTTGGATGTTGTAACTGTGTTGGGGGTGGGTGTGTGGGTTGTTCAGGGTGCAGGTCG
CAAGATGAGACAAGGCACGTATCATCCAAGCATAGGTGTGTCATCGGTTGCTCCTCTTTGTGTAAGTTTCATTGGTGGCA
CAAGTtcgttattgttatggatgccctggacgtgggtcgctcaccttgaagaattgagagtcgtggccaatccgactctg
tgttggtgccgcgcttgaacagcCAAGGGCTTCTCTTTAGGTCACAGCACCATCTCAACTCaatctaggtcctaactact
gtcattccaaacacagtTACTCAACACACTGAGTCCTTTCACCAGTGATCGCTTAAGTCTAAACACCGCTTTTCCGATGA
ACGTTTTGCGTGCTGCGCTGCGAATCGGCAATTGGTCATGTATCACGAAAGGGTGGAATAGAGCTGGAAATCAGCCAGAT
GTATTCGCGATTGAGCTGATCGGAGCAGTGCCGTTGCAAATTTGTGGCCTGACTACAGTCACGTACGTTTGTTGCTCTAA
CTAACTAATTAATTGCAAACTCCATTAAACGTGCAGCCGGTGTTATACACACCCGGCGGTATCGTAGTGCCATCCAACCA
CATCCGGGCCTAATGTCACCCAATACTGCCATTGTTCGACCATTACCATTACCTCTATTTTCGCGTATTCTGGTACCTGA
CTGCTTCTTTGGTAGTAGCTAAATCCACAACGTCTCAATCATGTCCTCATCAAGCTCGGACACGATCAAGATCAAAAAGT
TTGATCCCAACAATGAAATGGGCCTACGTTTCCTATGTCGAAACAATCATTAACTATGTTTATCTACTCGCAAGAGAGAT
TAAGCAAATTTCTAGATACGGAGGTTGTGCCACCACCCATTGCCATACCTGGTGAAGTAATAGACACACTCCCAGCCCGC
CAGGAGAGGTACACATCCCACGGGTACAAGGCGGCACTCATGGTCTGCATTCGAGATGCTTGCCCACCTAACTACTACGT
ATGAGGGTACCGCAGCTGTAAACCTCGCGGTGAAATGGGAATAATATCATAGTTGTTCCATATCTGCTGACGATGATCCC
ACTACTATGATGGCGGTCATCAAAAAACTCTAGAAGGATATTTGCACCTCGAAAGGAGTCACCACTGCCGCCCTGCATTA
TCTTGTCATTAATGAGCATGTTGCAAATCATCAGGCACCAGGATCTGTGTCCCCCTGACTCCGCTCCTCGGGACCGACGT
ATCACTTGCATGTTCTTAATTGACTGAAAGTCAGAACAAGGCTGGATCATAACGTCCAGCGTGCTCCTTCTGATCGTAGT
AGTAGGGTAAAGGCTGCGGATGGTCCAGAAAAGTCTAAAAAGAATTTCTCTGATGCCTCCAGAGCCATCATGTCTCTCGC
CAGGAGGTGTGGTGGGTATAGGGCGAAGATATCTTGAGATAGTTTCGAATGGAGAAGCTCCAGTAGGTCCACTGGTTTTG
TGATAAAATATATTTGACGAAGGAAGAAGGAACCAGGTATTCAGTGTGTACATCGTCCATTCGAAATCATACGCAATCTC
GCGGAATGCGACAATGACCTTTGTTGCctcaccccccccccacgaAACGGTTGATTATCCGGTTCATGTGCTCGGCGTCC
TCGTTTTTTTCTGCGCAAACACATTGAACAATCCACAATCGAACAGCTTCTGCAACATGGCCAAAGAACAGCAACGTAAA
TCTCATAAGAAGGCATCCTCGTCCAAAAAGACTTCCGGGTCCTCATCCACCCTGACAAAAAGAACGACCAAGCGCAAGCC
GCAATCGAAGAAAACAGCTTTCCAACGTGAAGAAGCGAAACATGAAGTGGAGGAATCGACCCATGTGGAAGTCCATCATG
TTGTGGACATGGGTGGTGCGCACGCAtatgaaggagatgatggcCATGAAGCAGATTCCGACCAACATTTGGACACTGAT
GTGGACGGTGAGCTAGGCGACGACGAAGCCGCTCCTGCCGCGAAGAAGGCGAGGACTGAGAATGGTGGTGTTTCCGTTAG
TGATACGAATGGAGGAGATGCAAAGAAGCCTTCTAGAGATGAGCAGAAACGACTGCTCAAAGAGCGAAAGGTGTGAAAAA
TAGCCTCATCGCGTTTCCGCACATCCTCCACAAAAACTAATCCGCTTCACCTTCCAGTCTCAGAAACCTCATTCAGATCT
TATCTTTACCGCCAAAAAGCTGTGGGAGCAACTTCGTCCCAGGGACATGAAGCCTTCTAAACGGGCCGAGGTCATGAAAG
AGTTGATGAATGCTGTTCAAGGTCATATTCAAGACGTGagcgtcgtcatcattttgTGCCATACTCCCGTATGCTTAGTC
TGGAACTTTCCCTGTAGTTGATCTTCAAACATGATTTGTCGCGAGTAGTGCAGTCCATGCTCAAGCATGGTAGTAGTGCA
CAACGAGATGCCATCGCTGCTGAATTGAAGGGTACTTTTGTGGACTTGTCAAAGAATCAGTATTCGAGGTTTTTGGTCGC
CAGGGTTCTGGATTACTGGTAGGTGCCAAGACACCAACCCACGGTCTGCCAAATGTCCTGGTACACTTACCAATCTCTTT
ACATCTCGCTGGTAGTCCAAAGTATCGTGACACGGTAATGAAGGAATTCCATGGCCAAGTCCGTAAACTTATGCGTCAGA
AATCCGCATCGCTCATCATCGAAGAAGCATACACCCGGTACGCCAACGCTACACAACGGTCCCAACTCATTGAAGAATTC
TACGGGCCTCAATACGCATTGTTCAAAGGAACCGGCGGCTCATCGCTTGCGGAACTGATCAAAGAATCACCAGCCAAAAA
ACCATACATCATGAAACATTTACGCGAGGCTATTGACCACATTATAGATAAAGGAACCGCGGATATAGGACCACACAGTA
TTGTCCATAGAGTGATCCTAGAATATCTGAACCATGCTGATACGAGTGATATTGTATCGTTGGTAGAGCCATTAAAAGAT
CAAATAATCCGGATTTTGCATACAAGAGAAGGAAGCAGGGTTTCACAAATCTTGTTTGCTCATGCCGGTGCCAAGGACCG
AAAACATGTAATTAAGACTATGAAATCTTATGTCGCCAAGGTTGCCAAGGAGCAGTATGGATGTGCAGTCTTGATGTCCA
TATTGGAGTGTACGGATGATACAGTGTTGAGCGGCAAAGCATGTGTAGGTGAATTCGTATTAGATAGTACCCAATTGAAA
GaatgttgtatgaatgagtATGCGTCAAGAGTCATACTTCACGGATTGGTAGGGAGGAACAACAAGTATTTGACTGGCCC
CCTCGTATCTGCATTGTCCGGGCTTGATACCCTGAAGTCATCAAAGAAAGATGATGCTCTGAAGCATAATGAGCTTTTGG
CTGTTTGGAAACAACCCTTGAAGGATGTGGTCATCAAAAATTTCGAGGAATTGGTCAAGGACAAGTTTGGTAGTCTTGTC
GTAGCCGAAACGCTTCGAGTTTTAGGAGATAATGAACTGTTTAGCAAACTCACGGAATTACTATCCGCAAGTATTGATAG
TCCAAACAACGGTATAGATGACAAGGCCAGTAATGTTAAAGAAAACAGTGGTAATCTTGATGAAGAGCTGCATACGGAAA
GTGACACAGAGTCTGCATATCAAACGCCACTGGAAACACCTTTAAAAGAGAACCACTTCCATCCCATAAAGGCATTGGCA
GCCGAGCTCAAGAAACCGACCATAGTAACAAACACAGAACACGTTCTAACAAACCGAACATCCAACGCCATCCTGAAAGA
TCTGATAACATCAGGCCGTAGACCTCTCATCACCGAAAACGCGCCATTATCTCCAGACACGGAAATAGCTGGCAAAATAT
CCGAAACGATAGCATCAGCCATCCAGCCGTCTATATCAGAATGGTTGGAATATTGTAGTAAAGATGTGAAACGTAGTAGT
GGTACTGCGTTTGTTTTGGTTGCATTGGTCGAATGCGGGAATGACAATGCTAGAAGGGTTGTGTTTGATGGGATCAAGAG
TTTCGGAGTTGAACGATTGATGAAGGAAATCGAGAAATTGGCTGAAACTGGCGAGGCCATGAAAAAGAAGACCGACGCGA
AAAAGGGCTGCAAAAGAAAACGTGATGGTGAGATTAGTCAGAGTGTGGGGCCGAGCATGTCTGGGTTGCAAGTTTTGTTG
CATCGGTATAATGAGTTGGTTACCTAATGTGGATTTTGTTTTGATATATTGAAAGATTGCATTCAGTTAATTGCATTATG
TTGTGCCTATCCTATTTGCTGCCTTGAAGTATAATCAGTCTATGATAGCCGTGGGGAGTAGGCAGGTACTTCCAACGCTA
GCGCTTGCAGTGTCCTAGACATATCcccttcctcatcatcaggcAGGGTATTGCGACCTCGTACTCTACCATCATTGGTG
CCAGCAATGATTGGCTTCTCCATAGATAGTTCAGCGTTGACTCTCTTTCTCATATCGTCACCAGTTCCTGTTTTAGCAAT
ACCAGTACTTGTGCTAGTACCACTCTCTTCATTACTACTAATTATAGGTGGTGGTAGCCTTACACGTAGCGAAGGATGTT
TCCGGAAGGTAGGGTGACCATTCCACAGCCATTTTGGTAATGATCTCCCGATTTCGAAATCGTATTGGAACTTGTCCACA
AATTCCGCTTCATCTGACCCTATGACACCTTCTCTGATGAACCTGGTATACTCTATGGTTGCAGACGGGATGCTCCAGCA
TTGCAGTTTTCTCAGACACATGATGACGACGCCTGTTACGATAACACCATCCAGACAGTGTATAAACAAGGGTAGATTGT
TTGGGTCGATGACGGTATTCAGCAGTGTCCCTACTTTGGCATACGTCAAGGGCACGGAGCCCTTTGGTTTGTCGACTTTG
ATGTGAACCAGTTGAATGTTATTCCGCAATGCgaattgatgcatggatgacGGCGGCGGCTGAGGCGTCAAAGAAACGAT
TGTTCTGGCATTCAATCGTAGTAGAAATCGATAGTTCCTTGGCTTCGGCAGTCCTCCTCGAAACAAGTCCGCTTCGACTG
CCTGGAACCTAAAGGGAGGGTACAATTTGCCAGCCATTCTTCGTCTGCGTCCAGGGAGGATTATGCCTATGAAAGGGGAC
GACAATTGTCCACCGGTCGTCCAAACCCTCAACCATGTGAATGTAGTGGCCGATTGCTCCTTTGTCGACTATGATCAGGC
AGAGGAGTTAAATGATGCCGGTGATGATCAAATATCATATGCTGCTACTACGAAACTCTCATCAGATGTACATCATATTT
CTGACACCACCCAAACCCgcgacatcaaccaccaacataGCGATGACGATAACGATGACACAGAACACAGTAAATCAAAC
ACCCCAGTAATGGACAAGCTACGAAACGAGCTAGAGTCAATGGGATTAAGCACCAAGGGATACAAGATAGAACTCAAGGC
CAGATTGAAAAAGGCCAAGAAGCGTACTAAAAAACCCACCACTGTATCACCCAATGTGATGTATGAAACAGGACGTCTAA
GAGTCATAAGTCATAGTGTCCACGGTGCCGATAATACATGGAAGCAATTTGAAGTGTCCGGACGAGATTGGAATACTGCG
AGGAATGAGTCATATGAAGAAACGGATGAGGTCAACGCTTGTTTCGAAAGGTGTGTTATGGCAGCTATGCATAATCACGC
AATTCTTCCCAGCAAACATATTTAATATAGAACGCAACCATACGACTTTTATTGTGTATTGGACGTGGAAGCAACCTGTG
ACGAAGGCTCGGACAAATCATATCCCCACGAAATCATCGAACTACCTGTCATACTCATTGATGGACAACGTGGTGTCATT
GTCGATGAGTTCCACTCTTACGTGCGACCAGTTTATACTCCTAAACTGTCTTCATTCTGTACAAACTTGACGGGCATAAC
CCAAGTACGCAGTGATGGAGGCATAGCCTATTATTTCCTGTAAAGTATCGCAGCTAACCATCTAAAACAACAGGATAAAG
TAGACGCTAGTTCACCATTTCCAATAGTAGTGGGCATGTTGGATCAATGGCTAGCGGAACGATGTGGAAGGTATCCGTTT
CCTAGAGTACTATTCATTACTGATGGACCTTGGGATTTACGTGATTTTGTACGCAAACAATGTGAATTGAGTTACATTGA
TCGACCGCCCTATTGGGTCCGTTTCCTTGACCTGAGGCGTGCTTTTACCGGTGTGCAATCCTATTGAGTAAATTCTTCGG
GAATTCTCATACCTAAACTGTGCGGTCATAGACTTCTATCCACATCCACGATCAAGTCTGTCAGGAATGCTGAACTGCCT
AGGAATGAACTTTGAAGGACGCGAACATTCAGGAATCGATGACGCACGGAATATAGCTCGCATCGTGCTCAGAATGATGG
GGGATGGCATGAAGGTCAAGGAAAATGTCGAGCTGAAGTTGTCAAAAAGGAAGGTGGGAAGGCATAACAGGGTATGCATC
CTCAATGGCTCGCTGTATTTCCATTTTACAGGACACGTCGCTGAGATTACAATCAAATAGGTACATTGGACCAAGAGTTC
GAATGAAAATGAAGGTAGTAAAATTGATAATTGAATGTGTTCTGCTTGACCCACACTCAAGGTGTGACGAAACGTTCAAT
AGGATGGATTGAAAACAATTACATAGTAATATAGCTGACACTGTAGATTGATCTATGCCATCCAAAAAGCAATTCCTCTT
GCTCTAGGCAATATATGATACATGCATGGTACCGTGTGTTTAGGAAGTCTGCAGTCCACTGTATGGATGACATTGATCGG
TCGCGCAAACTACCCGGCTTTGTGCGAGATGACACTAGATACCAATGTTGTTGTCAAAACACGCGGTCGTTCATTTACGC
GTTCTACATAATCACCTCGCATAAAGACAGGAACGCGTATATCTATCGAACCTTTCAAACTCCTGTGTGATGACTCATCG
ACGTCATCAGCAATACGTCATTCCAGAAACATACACAAAGCACATCAAGTAGTCCAATGATGAACATGAGGTCAGCGGTG
CCTGGGATGTAGACTATTATATTGTTTGTGTTCTATCATTGTCAACACAAACACTGACGTCAATCTTGTCACGCTTAGAA
TCATTCTGGTTGTCGCGTCTCTTTCCATCCTCCCATTGTCTGGTTATGCATTTAACGAAGGAGCGGGGCGATATGCTCGT
ACCGATGTCGCCAATCATGTATGTCTAGTCTCTGCTCAACGATGACGGCGTTTATGATGGCAAAGCAGGAGGGTTACCGA
ATGTCATCACAGGGTGCAATGTCCGGCAATTCTGCTGGCCCGTCCGGATATGGCATTCAGCCTCATCGTGCTGTTCAACC
CCGAGTGCAACCAAACTACGATGAAAGGGTGAGCTTCTTTGCTTGCCATTATCATTCTGAAGCAATCGCTAAATTCGAGG
ACATCCCATCCATAAACTAGCTGGTTGTATTCATTGTTCTCGCCAGCCTTGCCTTTGCATACGAACACTTCATTGGTCAA
ACCCGTGGCGTCAGAGTTGGCGTCCAAATGGGTTGGATTGCTGCGATAGGGACGTTTTGCTTCCTCTTGGTAGGCGGCTT
GAGATCGCTATACCCGACTTGATCAAGTGACCCTTACCTTCTTCCCGTTAATACAGCCGTATATCTTCCCCGCTCGATTT
GGTGACGCTGACGGCGCCGCTGACCCTCGTCTAATGGGCCGCCGACCGATTAGGCACTACCCTGGGCCCGGAAACTTCGA
ACGCCCTTATAGACCTCAGTACAATGGCATGGGCCAACCAATGTACCCTCGCCTCCGTAGTACTCAAGGAGGGCGAGAGA
GGTCTTTCGGTGGAGCGATGCAATACCGTAATGGTTACATGTGAAAGGCTTGGCTGGATTAAAGTGATGGCGTACCCAAA
TGCATGCGACGGAAGATTCTAATTAAGATTATCTTGTCTAGAATGGTTGAAAGACTAAGAACACGTTCGGGGGTCATATT
CTCTACATACGTTGTCGTGTGCGTTGTTTTTATttttttcctcttcttcccaCCGACACTCATCCGtcgaatccatccat
ccaacaacCAAAACCACCAGAGTACTTACTAGTGAGAGACCCAAATATTCACTCACAAGCAACAGGCACAGCCAAGCTTG
TATTTATAAACCTACGAATCGATTTAACATCTGCTTTTGATCTTTTTGATGTGGATCGATAAAGTTCGTATGGATTGGGA
CTGAACAATGAGTTCACGGAGCGTTTCATGAAGCATGGAACCTGTTGCCTGCCTTCTGATGGCTATGTCGTGGAGGACCG
GCCCTTGAATGTGTGTAACCGTTTCAGACAAATAGtgaccatccatccatagaAATCATCTAGTGTGTCCAGGATTGCCT
GGATACGTACCAGGTGCGTTTGGACATAATGGCCGAGCTTTAAAAATTCCTTTCGTTGGCTTAAACGCAGAGTTGCTATG
ATGagggcatcttccacctAAGGCTAGCTCTTCTATATTCCAGGTACCCAATTGTTAGTGGGTGTTAgtgttttgacact
ttgtgGGGTCACGTATGTGGCTTGTAatttgtataaatagtaaaggtgtaacgaatctacgcgaaaTTGTTACGTAAcac
gcctaccgcgagagcatttttgtgcaagctgtgaggatcactgttgtacaatacacgacatacagacttgacaactatca
agggtagacaacacagtcgagggtggaactacacttgagcaagtagttagatactatgtgagtatctgatgggactgtgg
ctccatatcgcattgaggcgatatgtctaaaactacaacgcattgaggtgttgttacaaaaGGAGTGTaacaccttttca
tccaatgcttaaatcattggatgaataggcaAGCCCATGTGTACTATACAACCATATATTTAACgcttatatcattggat
gaatggGTCCAGTGTATCACCAATGAAATATTTGGGAGAACCCACCTGGATGTCTTTGTGCAGATATGGCATAATGGATT
TTCTGAGGATTCGAGCGTGACAGTATGACTTTGAATCATTTGTTGACATAACTCTCAGGCATTTAGGGATCCTGTCCGAT
GCTAGGGGCGCTGGATCTGTGGAGAAAGTGTCagacctagtttgcatgcacattacttgtcgatacatgtgcttggcaaa
ctagCATGAAAATACACAACCTTATATAGTACagatgtaaatacaaactacaaagtGCAGATAGAGGGACGTGTTCTACA
CGTGATTTACAGGTCCACAGCACAGGTCCACAGCGTAGGTCCGTCCACACATGCCATCGGCGCAGCACACCAAGGCGTAA
ATGGGTCCGAGGATGAGCACGAGGTCAGTCTCAGTGCCATGTCTGAAAATTTATCAACTGTCTCGCACGCAGTATCATGT
TTTCCCGCAAACATTCATACGTCGTCATTAGAGCCAGATATCTTTTTCTGTGCATAGCATTCCTCTGCATTTTGTCATCG
GCTGGTGATGCGTGCAAAGAAAACCTGTCGTACTCTGATGTTCTTGCTCCTGTATGTGCATTCCGCTGCGTCGACATCTG
GCTTTTCTGACGATACAGGAACCCCCATAGCAGGGTGCAGCGCCTACAGTGCGCCCAGGTACCACGCATGTCGGTTCAGT
ACGAGACTCCATTCACTCTTGTCATGATTCCCGGCCATTACGACTGCGTAAACGGCAACACAATGGGGTGAGCTCCCCCA
CATGGTCGCCATGATGCGTCGATATCTACATCGCGCTCACCATCGTGTCTTATAGGTGCCTTTCGCCGTTGAATTCCTCC
TTGGTGTCTACATTGGCAGCAAGAGTGTAGACGTCTACCGGTCATGGTTGGGCGGTCGCGGTTTGCCAAAGTGTGACAGC
AGTCTAACCAGAGAAATGCTCTTGCTCGCTGTAATTGCGATTCTCGCTTTCGTCTGTGTAGGCGGCTTGAGACCGTTATG
AACCCGATCGGTGTTACTCCACTCATCATTCCTATTACCTAGAGATATCCGCCGCCATGCCACCGCCCGCATTGCGACCC
GACCACAAGCGCCTCTCGTCCACTGCAACGGATGTCGGCCTCACCTGGGCTTTCTGCCGTGGCGGAGCAGGCCCATGCAG
ATGCGCTGGCTTGTTCGTCGTGGCATGATAGCAAACCTGttcaccaccatcattccCCGCCACAAAGTTATCGTCTCGGC
CAATTCAACCCTCATGATCGTCCCTTTGGGCTTCATGGTAATACCCAAAACGTCGGAACCCGGTTGCCTCGAGAAGGTCC
GAAAAGAGCGCCATCATTGCGCATTGGTGGTGTCGCCGCCTCGGTTCCACTGTGCGTTTAGACAGAGCCACTATGTGCTG
AGCGTCAGCTACAAGTGTTTTGGTCCGTCGTATTGCTGCGTTCTATAGTTGTTCAATATATTTGTGACCTTCATGCGACG
CGTcatgacatcatcatggaATCCGAGGACGACAAAGAAGCGAGTACTTCGCCTCGGAAGTATCGATTTCATTCCACTCT
CATGTGTTCTAACATTCAAACGGGTGCATAGTACGTGCCGTTTCATCCAGGCATTTCTTTATCAAACCTGTCAAATTCTG
GGGTAGCTATTCCATCGATGCCATCACCGCCATTTACGAACAATACACATAAAGCGTCAATGTCTCTAATTACGAACATG
AAGTCAGTGTCCACTACTATCGGTGGTACTAACATTGACATGTCAATCTCGTCACACTTAGAGTCACACGACTCATTCTG
GTTATCGCATCCATTTGCATCGCTTCTTCATCAGTACATGCGTCCACATGGCACCATGCGGAAACAGACGCCATCGCTCT
TGTATGTCTTGCCTCGGCCGCACGATGGGGCATGACTGACATTGATTCAACACGCCCAGATGCCATTGGGTGCGGCGCTG
CCTGTACACAAGCTTGCTGCTTCCGGAGATGCCATCCAGCCCTCTCGTCGCTCCCGAGCATCCCGATTGCACAAGCGTCA
GAACAGGGACGACAAGATCTTTGTAAGTCCCATCCGTTCGGTGGCTGAAGAGGGAATATGCAATCGATGTTTACTCCAAA
CACTCATAGATTCTGATGCTTCTCATTCTCGCGGGCGTGCTAACTCTGCCAAAGTTGGTGCTGGCGATTCAGCGTATTGA
TGGACGCGCCATGTCGGCGCTGCTTGCGTTCATTATATTCATTATATACTCGTGGTTCGGCCCTGTATGCCGTCGGTTTG
ACATCATGGATGTGATCAGGTGCTGACGTGTAACTATAGGGGTCTGGTGGACATCGCTATCGCCTGGAAAGTGCTCCGTC
TCGTCCCATGCACAGTTTTGTATTACCACCTCCGGTTTATGCTGTCTCTGAGCATCATGGGGCTCATCGAAATGCTCGTC
CGCATCCGCCTGGCCATGGGTCCAACACAGGCATCCATCACGGTGATTCCCTAACCCAAGGTGCGCCCGTGGGCCAGTca
gagcatcatcatcgtcaccttGGTAATAATCAAGAGGTTCAAATGAGGGTGACGGATGAAATTGGAACTTTGTCGTTGCT
AGCAATGGTGTCTAATTTCCGTGGTTTGAATACGATGTTACGTAATGCAAGCGTCGCTGGGGTTTGACCAGCTTTTTGAG
ACGCGCTAGTctccgtcatcatcttcgtgCGTAATAGGCGAACATATTACAGCCTGTCTTCAGCACGCCTGATACTTGTT
CACCACCGACATTTGGATACAACGCAGTATGTTAAACACTTGCTAACTTTTTATTCGTATCACACAAAATAATGATAAAC
AAGAGGGCCATGAGTTGCTAAACTACTTCCcgcatgctttcaatgagaCTATACCATATACAAAGACAAACACACTCCCA
CGTACACTACCGTAATCCATCATAGTTCCTCTTGCATGAACTTTGCGGATTCCTTGACCTTTCCCCCAACAGCATCGACA
CCTTCTTGAAGCTTCTCAGCGGCATATTCACTATTGGTTTGTGGATGCCCAACAATCCGTTCTTTGAAGTTCTCATACAT
GTGGATAACTTTATCCTTGACTCCACCAGTATTTTGAGCGGCTTCAGCGGACATGGACACAGATTCAGCAGCACCAGAAA
CCTTTTCAGCGGCGAGTTTGACGGATTCCAAGGCGGCTGTTTTAACTTTATGGGTTGCTTGAGATGCAGCGGATTTGGCT
ACTGATGTACCTGCTTTAGCGGCAGAAGCGGCCTTCTGTTTTGCAGATTCCGCTATGTAGCATTGGGAGTTACGTGTTGC
ATTTTTGTGGCGTACAAGCACCAGCGAATACGAAAGCAGGATAAGGAGCAAGAGGCTGATAATGAATGACATACCGTATT
CACCAGACTTGTCGTACGCGTACTGACCATACTCATTAGCCTTTTCCTTCAACCTTTCCTTGGTATCATAGGCCTGATCA
GCAGCTTGCTGACCTAGCATTATCATTAGGGTCAACACCTACGCTGTTCAAATTACATGCAGTACGTACCATATTCTCCA
GCCTTGTCATAGGCATGTTGTCCATACTCATAAGCCTTATCTGTTGCAGCTTGTGCCTTATCCTTCACAACTTGTGCCTT
ATCCTTAACAGCTTGTGCTAATATTTGAAAAAAGGATCTGTATGAGTCAAAGAGATTAAGAATGCGAAGTCTTACGTTTT
GATTTAAAGAACTGAGAAAACCAACCATGTTCAGACGCCTTGTCCTTTGCATATTGAATATTCTCCTGCACCTTGTTTTG
AGTACCATGGACTATAATTTTGAGGATTAGGCAACAAAAAGGGATAAGCGGACAAGCTGCGAAAGGTGACACACCATATT
CATTCGCCGTGTCCTTGAAGGTTTGACCAGCTTCATATGCTCTGTCTTTGGCTTCTTCAGCTATCGTTCTGTCCAATTAA
AGCAATGCACAGCACCCAGAAGGGTGATCTTCCTTGACTTACCGTATTCACCAGTACGGTCCCTTGCAGCTTGACCATAT
TCATAAGCTCTATCTTTAGCAGCATCCGCTACAAGTGATAAAGATGGTAAGATCATCTCACAGGACTTGTGTTCTTACTT
GAACTCACCATATTCACCAGCCCTATCGTAAGCCTTTTGTCCACCTTCCTTCACTCGATCTTTCGCTTCATTTGCCCTGT
TATATGCCCATTGTCCTTGCTCCTTTACTCTGTCCTGGCCTTGTTCAGCTATTTACGGAATAGTATAGGTGAGATATGCC
ACGAGCACCATGCATTGAAAGGCCGACAGAAAGATTTAGTTACATACCGTATTCACCGGCAGTATCATAAAGGTGTTGAC
CTTTTTCGTTGATTTGGTCTTTGGCTTGGTGTACTAATGATATATGCTTGTACTGGTCCAGCGTTGGACTCTAGTAGCCT
GAATCAGAACACACGTACCGTATTCACCGGCTCGATCATATGCCTGTTGGCCCTTCTCCTTGACTCGATCTTTAGCTGAT
TCGGCTGTACATGACGAATCTGAGCCAGAATTTGAGGGGGTGACTTCAGCAAGATTTGAGACATACCATATTCGCCTGCT
CGGTTCTTTCCAGATTGACCATACTCGTAGGCTTGATCTTTAGCAGAGTTCGCTATTTCAGTGATATAGTATCGGAATGA
GCAAAGAAAACCAGAAAAGATGAGCCATTCTACATACCATATTCAGAGGCTTTCTCTTTAGCGTTCTGTCCCTTCTGCTT
CATGTTCTCTTTAGCAGACTCAGCACCACCGCTCCAGCCATCAGCAGTATACTGATTGGCATATTGCTTAGCTTTCTCTG
TAACCTTGGCAGCGTATCCTGTAGCAGTATTTGCAGCATCATTGACTCGTCCTCTGATActctcatcgtcgtcatgacTC
GTGAATACACCACCAATCCTATCCTTCAACTTTTCAAAGCCTTTCCTAACGGATAACAATCGTGGCTCATCTCTGTGTTG
ATTGGCCTTTCGGGGAATGTAGATGTGTACGACACCGTTCTCAATACCGGCTGATAAATCGTCTTGGTTCGCATCGGGAG
GCAGGAGGAGTGATGTACGATAATGGCGTTCAATACAAGTTTCAGCATCTTCGAGAGAGTATTCACATGAGTGCTCGGCT
TGAAGAATTAGGGTATCGTGATCTACCGTTACATTTATTTCACCATGGTCGATCCCGGGCACGTCCATGAACTGCGGCAA
ATGGAAGCGTGTCAGCCCTGACGCCTATACCAGCAATCAGCAGGACGAACTTACTAGGTTGTATGCTTTATCGGTTGGCT
TGATATTGACGCCGGACATCAAAGATAGTCGTCTAGCATCCATGCTTGAAAATGCGCCACccatcaattcatcaaggTTT
CGTAACATGGACCTAATCATTCAGATCAGTTGGCACACACACCTTCGAATAAGCTGTATCCACATATCCCCTGTGGCTGA
ATATTCCCATTCCGACCGAACCATAATACGCAATCTCCACTTCCACGACCGATCGGTCATGCAATCTGAAGTCTAGCACG
TCTACCAGCATACAGATGGGCACATACCATCGTTGACCAATGTCTTGCTCGCTTGCACCACCATGGTGGGTAGTAATAGC
ATCTCCCTTGGCATTATGCTGATTCGGATGACCCCACCAGAACAAGCTGTTCGTAGGCGATGAGAGCAGCAGTAATAACA
TCGTACTTGGTATTAACAGTCGATTCATCGTTGGTCGCCGTTCTCTTCTTTGTTGGTATTCTTTGTTATCAGAATTGTTG
GGATTGTTGTTAGGTTTCTGTGACATTTATACTTCGGTCGCCAGTCCAAACTTTAATTCTACTGGTGCGGTAATTCAGAC
AGAGGCGCAGCAAAGGATGCAAAACGGCCCAGGCAAAGTCACATGCAAGCTTATTGCTTGCTGCTGCACTGCTTAGACGT
GTTTAGGTGAAGGTTGGATTCAGCAGATCTGGTATTCGTGGGATCATGGGTATGTAAACCAATATACATAGTAATACATA
CAAAGTGCATGCATTAACTATACGCCAGTCTTCAAACGTCCTCTACGTAATTCCTACATTGCACAAGGATGTTCGAGTGG
ttagtatcatcatcgttCACACGCCACGTGCCAACAGCGACAATGTCACCCCCCATTAAGTCTAAGCTCCATCAAATACA
GTAAAAACGACAAAGGTAGCATGCACGCAATGAAACACTAACGACAAATGCTCACCCAGGAAACTGCCCTTCAACGCCTC
TCAGCTCGCCAATCCACCAATCATTGACATTATCTGTCCTTTCGATAAGCTGTATTTGATCTCCCTTCCGGAATACTAGA
TCTCCCTCTTGTTGGCCATCGAAATCATATATTGCCACAACATGCTTGGTAGTGTTTTgaggtggttgtggtggctgAGG
AGGACGAATTGTGGCTGTAGGATGGGATGACCTGGCAGGCGACGCATATTCTCGTGATGGTGATCCATATGTTTTAGACG
GGGGTGAGGTCGCCGCGGATGTCGCGGTAGTAACAGGGTAAGAGTGTTTGGTTGGTGAGGTGGATGACTGTCGTGGTATA
TTGAAGGATGATGCATTCGGACTCGACGGATAGGTGTTACTACTGTTGTTGTTACTGTCACTACCATACCCATACGGCGG
TGGACTAGTAAAATCATTGCTTGACCTCCCCGCGCTATTATTATCGCTCTCATTGCCACTTTCACTACTATAATTGTATG
CGGGTTGTTCTTTACCAGCCACAGTTCTAACAAGGCTGACTTGGGATAGCAAAGCGATGCATCGTTGATGAGCTTGTTCT
GCCAACAGACTCGCGGTTATCTTGCCATCATAATTCTCATGGACCAATCCATACAAGTGTTGAGTGATGACTGTGTACAC
CTTTAGTTGATACCAATATAATGTCATAAAGCAAGGATCTATGAATTGGACTCGCAAATCCAAGAATACAGGTAGTTCCT
GCTTCAGTAGATTATTGATGTGTTCATACTCTCTCGTGGCTTGATCCAGTATTACTTGTTTCTTGGTAACTTCTTTCTCA
TCGGAGAGTGTTTTCTCGGGTTTGTTCTTCAGGGACTTGAGGGCGAGACGATGACGATCGTAATCAACTAGCTTGTGGGC
TCGTTTGATGATCATTTTCTTGACTTGGTCGATGAGGGTGATGTAGTCAGCAGTTGGTTGGACGACTCGTCTAGTTATGG
ATTCTAGTTCAGGAGCTAATTCTTCTTTCACAGTTTGCATTGCTCTTGAAAAGTCTTGGACTGCTTTGAGTGATTGTGGT
GGGGTGACGGCCCTTGTCAACTAGTTCGTGTTGATGCTCCGGGGTGTTACTATAGATATATCAACACGGTAGGCACACAG
TTGCAGCAGGCTATGCATGATCTGGTATAGCAAGCACTTACACCGTGGCCACCAACAATAGGGCTATTGGCATCCTCGCC
TGTTCGGTCTCGTCTCCCACTGACCGGCACATACACATCGCCCAATATAGTGCCGAATTCCATTTGATGATTGAGGAGCG
CCCCGAGCGCATCTCTGAATCGCTTTGCGTCGTCATTCAACTTCTTGGCGGCCATTTCCAGTGTCTTGAATGCCGACTCC
ATATCTTCATATTCATAGTCGATGGTGGTCTCTGCATGGCCCGACCTAGTGCGTATTTGATGAGGCAGTCGCTTAGCTGC
CTTGATCAGACCTTTCCAGGACTGTTGTTCGGCAAGGCATAGTGGTTGGTTGGTCAGTGGTCGAGTTTCGAAACAGGTAT
CATACAGGACAAGCGATTTGAAAGGAAATCGGTGCAAATCCAGTGCGGTGTAGCTTACCATATTGTCGACCACTATGCCA
GCAGGATCTTTCTTTGCTGTCAATGTGCTTGTCGAATGGACTTTTATTGGTTGTCATGTGAGCCGACTCGAGGTAGGCAG
GTAGCCCGCCATAGATGTGGGCGATGCCTGCGTGTTTGGTACGTTCAATGTTTCTTCGACCTCTTAAAGGCGTGCGTGCC
CTGCAACGACTCGACTAATAGCTATTGTGCACCTTACAAAAACATTCCCGACGCGCGTCTTGGAATTGAGACTAGGAAAG
CGTGATAGCACGTGTGGTCAGCATGTCTCTCTGTTCATCCCCCACAGTCTACGAAATGCCAAGTTATCGCTGGATCACTG
GATTTATTGACATAGTACGATCGAAATTGGTTGATGCGGTCTTTGTAGAAATTGACACGGTAATCTTGAGGGTACAAAAG
GCTGAGGCTGAGACTGCGCGTGAGATTACGAAGCACTGAACCAATCCGCACCTAAGGAACTGCGTTAGTTACCGAGTACC
AACTCGTTGAAGTTGGCTGCCATGGCCCAGTTTCTAGAAGTAAACTGCCACCTACTGTTGCAAGTAGGTTTGTTTTGTCG
CCAATGATCGAGTTCGAACTGCGACGACTTCAATCCCATTATCCCCCAATGTAATACATTCTTCATAACTTTGACGAATA
CGTGGAAGTGAACAATCGTCTGGCCTCAGCGATGGTAAAGATAGGGGAAACCGTAAATACAGTGAAGATTGAGGGATCAA
TGGACAGCAATAGCAGTGTACTACAGAGAATTTTCGGCATCATTAATCTGCGTTGGGCGGGTCATTCGACTTAAACTACC
CGTCGTTAAGGACAAGCGAATGACGGCTACCCCgtgcatcaatgatgacgattatTTCATTTGCACGTTAGTCTGATTAC
CTGATGTAGCAACTCCATGTAGTTCCTGCTCTGAGATGCCACCCCAAGGTTTGGGGTTCAAGTACCATCTTCAACCTTGT
TTTTATTTTCACTTGATCTACTGCTCTAAATAGGCAATTCGAAATGACCAAATTGCTATTCCCTTCATTCTAATCTGATT
AGAGGAGTGAGTCATATTGCGGCTATCAGATCGTTTCCTGCCGATATGAAGACTTTTGACTTTGTAGTTGACACGAatgg
tgtcattcaattcatcattgatgaatcttcatcattatgcaTATATACTTAGATCAAATGTAgctgggatatctggatta
tgatttagtataatcatcgtcagagtttttccctcaacttgctaaactctgacaacttgactgaatcatactccagttat
tgagttaggtctccaaaaaacaagatcgtgtcagtagtggtggtgcCAACCCTGGCCAACTAGCCCCCGCTTTGAAAAAA
GATTTCAAGGTCGAACCGGTGATGGCACCccgtgaagctgatgtattcatAGGCCGAGTAGCTACCGGTGAGTCaaatct
ttctgtttggaagatgtttttattggatgttgctttTTGACTGGATTTCTTTTACTGGATGCTTTTTTTGTGGAAGTCGT
GCTCAGTTATTCATTCATGTATTTATAATACAAATTGTAGGGTGTGAAGTGGAGTGAGCTTCAGATACCAAATTGTGAGA
GTGGGGTGGAGATTCTATCGTACTTCGGCTATTTGGTCCGGTTGCAGTCGATCTTTTGCATATTTTCGCGTGAGTGAACT
TGTCACttgtgttatatatcgacaatgtcggggtcggagattacctccgctgaggggtcgccacacgtcaaatctatagc
atcatatgtccgacttaagcagatgtccgacgataagcggacgaatcgctaagccggactcgggctgtcacgtatttaac
cgcatgttttcttctcaatcaataaaacatctttcgtcatccatccatctacacGTGCAAATGCAGCATCCGGCACTCTT
TGTCCATCCTGTTGgagttgttcaagatgtacaaccgcaaccgcgaaTTATTGTGtaccgggataggaatagcagtcagc
acatgaatgccaacttttattcatactgcttgacgcgcggtattgtgcaggagtacatgcttcctccatggttgcatgct
gcttggactgccgttcctcccgacgaatggtagtcaggtacgtGGCCCTTCGTAGCTCGTCCTGACTGTAAGGTGAAGta
tgtctaacatgcatcaattttgaaaggttgtcttattatttgcaagctgaagagctttgcaTCGTGTGGgatccacacat
acagtacgtattctatgcattatttctccaatgtcaaccaaccgtcttttcccgcgacttggggtgagctgcaatgatta
gtgattgaagtttagttcgattaatactaattcgttgtatgtctagaaatgtattaCGTCAGACCTCTGGTAGCCCATGG
CGGTACCGTGCCATGGCAATTAGCTCATGCGACAGATTAGATGGCAGCTTCGCGCAGCTCGGGCAGCCCCGCAATCAAAG
TGATGATCTAGCGCCCATAGCTTCTCTAGTATTGGTACCTGGTAGTGCGTGATCAATCGAGGCGATTCGTCGTCTCACAA
TACATCCGTTCGTcctttgattttgatggcatGCCGATCCCCATCCTCGAATGCCGAATCACTGTCAAGCAACAACTTCA
CATATGCGTTTTCTTGCGCTTCCAACGACTACTacatgatgtttggacgtaCGCATCAACGCGTATTTGTAGAAATTCGA
CCGTTGCATGCCATCCTGCAGGTGACTTTAACGACATGCCATCGTGTAAAAGACTGTTTGACGATCTTGTAGGCTGCCTC
CTCGAGTCAGATTGTGTAGTCAAATCCAATCACACCGTGAAGGAGTGCCTGGACAAGAAACACGACCATCAAGTCCCCAA
TGAATGCAGATTGTTACAGGAGAGTTACTTTGCCTGCAAGAGGAGCATTGTATGTAGTAGCCGCATCTCCACTTcggatg
gatgttgattGGGGCCGTGGGATGCGACATGTCTTGGTTGGTAGCTGACGACCTTTCCACTCGACAGATTGATCCAAGAC
GACGCTTCAGAGGAGCTTTGGGTGCTAGGCCCGAGGATATGATACAGAATTAGGCTGCTCCTCAGTCATTAATTCCCTAT
GTGTGAATGTGCCGGTAATCATGTACATACCTGGACCACTATATAGCACTGACTAAACACATTAATTTTATTCTGATTTA
CAACATTAGAATATTATACATAAAAGACGAAACAAGATAACACCATACCGGTCGTTCGTCTTAACGAATCCAATCCGGTG
TGGTAGCTAATACATCCGGATTATGCAACCCACTGCTCGTAGGTCCCAAAAAGTTCCCCCCACTGGCACTCCTCTGTCCA
ATCTTTCTCCAGGTGTCCTTCCCGCTGACGCCATCCGACTCTTGTCTCTGTTTCCTCTCTTCAGCCAACTTACGTATCCT
TAACCTATACAGACATTCTTCAATGCAAGTCTCGATTTGTAAATGGTTCTTGATAAGGGATATCAAGGGCCACGTTGCCT
TTTCACCAGCAACCAGGTATCGATGGAATAGCTCGATTGTGGGATTGGTTACTATGTAGCCGTAATCGGCTATGGTCATA
CTTGGAACAATAGTTATATCTCCATAGTATTTCTGCATGAGAATGGCTTGAGCTCGGTATGTTAGGCTACCCGTCAATCC
GAGATCTGTTAACTAGCAAAAATTTATCATGATGAGCATCAAGAACTCGCTTGAAGAAAACAGCATCGCGCGAAATTTTC
AAACATGTCATCAGCGAAAATATTAATTACCTACTTGACATAGTCTATGTTGGAGTTCTGACCGTAGTATGGACGAAGAC
TTGGCCACCACTCGAGAGATGAAGGAAGGAGAAAACGATGTTTGCATGAATGGCACCACATGTGGATTGACTATAGTTAT
ACGTGGTCAACAAATAACAGCAATATTTGAACTTTCCAGTTCATATTTGACTGGGAACCTACCTTGCGACACAATGAAAT
GATTTACTCCAAACATTTCAGATATCCTTGCCATTGGTAGGTCATTCTCCACTGTACATTATGTGAACAATCAGCAAAAG
CATATGGACATGCAAGTCGACCGCCGAAATACCAgatccatcaatccatactTGACCTGGAAAAATGAGTTAGCCAAATA
AGTGTCATAGTTCGAAAACCCGACTCAATCTAAGGACCATTTAGCAGCCCACCAGAAGGATTCCAAGCCGTTATTTTACC
AGATCGGTCCTTCATTAGTAATGGAGCTGATCGATAAACGAATGGTATGGCACAACTTGCTGCGCTAGAAAAATTGTGAT
TGGTTTCTGATACGCGTCAACAATAAGTATTGCAATGCTTTTACGGGGTTTATTCCCTGGCCAATTCTTACATTGCAGAA
TAAATGACCTAATTTCGTGTCCCGCGAGTCAGCGAGTTGATCAAACGTACCACTTCCATGTAATACTTACAACGTTCGGA
GCAGTTAAGTAATTCAGGAGCCTTGGCATTTCATAGACAGTTGACGAAGAAACGGTAATGTTGAGAATTCGTTGCGTTCG
ATGATATGCTAAGTGAATGCTCTTGAGTTGGCAAGAGGGAAATCGTTGAATTGCTAACGGATTCATGCCTTCTAGAAAAG
TCATATCTGCTCTGGTGTTACTACTTTCTTTCGACCCTCTCAGGTTCTCTCTCACAGCTTCTCTGAAGACCTCTCCATCA
TAAACTACGCCATGCCTGAGCAACCTGGTCAATCTCAAGTAGACATTTCCCTCTCCAGCTCGTTCAAAGCAATTCTAGTT
TACTGGCCCTTGATCAGTACAAATCCGCTTGGCACTTGAGATAACCAAATATACTACTGCTCACAAGATTGAAGTTTTCA
AGAGAAAAAAGAGCAGCAATTTCTTCGTCTGTTCGCACACATAAAATCCCAGCCATCAGAGACCCAACGGAGGATCCGCT
TACAATCTTTGGTAGTAGTTTAGCTTCATATAGCGATTTGACTACGCCCAAATGAGTCAGCCCTATAGTCAATACGAGTT
TAAAGAGATAACAAAGGGAAATGCACCATCATACGAACAAAAAAAGATCATGCATACCAAAAGTACCGCCACCAGACAAT
AACAACGCCGTTCTCCCAAAGGACTTCTGAATGTTGATGAAAAAATCGTATTTGAAGCTGGGCGATACCACATCTGGTTC
TGTTTGCGTAtcacatattgtgttgaggAGGGTTAGGACTTCATCCTGGTAGTCTTCGATCAGGTGTTTTGTTCCAATGT
ATGCTACACCATACAGCTATTGATGAAGTGGATGCTGCTTAAAAGTTTTGTGCCTTACTTCGACTTTTGAGTGAATTACC
TTGTAATTCCCACAATCACCCAAATTTCTGGTCAGTGCCGTACGTAAGAAGTAgatcatcgccatcacgtCGGCCGATTC
CGTCACTTTTTTTAATTGGGCTAGTCGATCTTGGACTAATCGGTAGTCATAATCAGTAGATACTGGATCTAATTTCCACC
TGTCGTAGCCTGGATAAAAGGACGGTAAGTTTGTAACAGCACGTCGCCAAACACGTGCAACCTACCTTCAATCTTGTCTA
GCATTTCGGCGGCAGCGGTCCATTGCTCGAAAGTGGTAGCTTTATCCACCAGGTATTCAGCATATAGCGGTTTCCGATGA
TGCATCTGTCGACGTGTCCGGTAACGACATGGACAGGTTGAGATGAACGCACTTCAAACACTTGTTGCTTACCAGTAACG
CCACTGCTTGGTCCGTCCAGTATCGTCCCAACTCAATGAGTGATTGCTACATAGATAACACTGGTCTGTTATTCTGCGTG
GAGTGGTTTGATGTCCAATGGCAATACCTACAAACCATCCGGTTGATCGTGAGTCGTCATTGTCGCTAGATGGTCTCGTC
CTCGAAACGTCCAATAATTCACGGTCGCTACTATCCTGATCGTTGTCGCAGGAATCTTGAAGTACCGTAAGAGTGCCGTT
CGATTTAGCCATTCTGACAGATATATCTCATATCATCCCTAAAATCCCTAGAAAGTCAGCAAAGCGAGAATATAGTATAA
GTACCGTCCGGACAAGCCTTACAAGCCGCTATTCAGATGAGGATCGCCGTTCAAGGCTGTCTACATGGAGAGCTGGACAC
CATATACCAGATCCTGCACAGAATCGAGCATCAACAAAATGTGAAGGTCGACCTGCTTATCGTATGTGGAGACTTCCAGG
TACGGAGACATCTGACTGCCATGATTTCATTCAAGTGATCGATCTACGACGACAGGGTTGGATGGTTATGGGAATGGACG
CGATATTGTCGACATTAAACGCGAGCCCgctttgtcaaaacatcaaattgCACTAACCAGCCCCTGTGAATACAAACAAC
ATGTAGACACCGAGGAACGAAGTGGACTTAGCGGCTATGTCGATCAAGGACAAGTATAGAGACATGGGTACCTTCTGGAA
GTACTACTCTGGTCAAGTGGTTGCTCCATATCCAACTCTCTTCATTGGTGGAAATCATGAAGCATCCAACTACCTATACG
AGTTGTACGTTGCATCCACAATAGTCTTTCCAATCCATTACTAGGTTTTGGAATCCAACGTACGCGAAACTTTAGGTACC
ATGGCGGATGGGTAGCAAAAAACATCTACTTTATGGGATTTGCTAATATCATTCGATTTGGGCCACTAAGGATAGGTGGA
CTATCTGGAATATATAACTCTAGAGAGTATGATCTTGGTGGGTATGCTCGAAGCGACCGTGGGACTCTGGCCCGTGGTTT
TGGTAAACAGGCTCTAACCTCTCATTCTGCGTAGGATTCTACGAACCTCAACCCTTTAACAACTTTGACAAAATATCGAT
ATATCATGTCAGAAAGTTCAACGTGTACAGACTGGCCCAAGTAAGCTACAACTGTCGGGACTTGTGATTTTGTGCGCGAT
TCATCTGAATTTTCGCCGAATTCAGGTCAAAGCACCACTGGACTTTTTTCTATCTCACGACTGGCCTCGTGGCATAGCTG
AGCACGGGAACCAAAGAAGGCTTTTGAGTATCAAGAAGTTTTTGGAGCAAGAGGTAGCTTGTTTTTTTCGGCATCATCAA
CGGGGTCGTTTATAAAAGTGCCCAGTCTGCGTGACCCGCGTAATATCATACTTAGACAGTCTCTATAAGTATAGATTAAA
AACAATACACTAGGGTCTTTTCCGGCTGAATTCCTGCTGAAGCGACTCAAACCTGCCTACTGGTTTTCAGCACATCTTCA
TGTCAAGTTTGCTGCCATAGTCAGACATTCCCCTAGTAACACCAGCCAATCGTCTGCTAATAGCACGACAGTGACATCAG
CCAATCCCGATGAGATACAGCTGACAGAGGGTgtagacgatgacgaggatgggATTGCTCATGATAGCAATAAGGACCGC
CTAGAAAGTACACCAACTGTGTCTGCCGATAGAAATCATAGTCCGCTACCATCCAACGGCACTGGTAACCCCATAGCACG
AGAAGTATACAAACCTACCGATTCAACGACCGCCCTTGACCACAGTAGCACAAGAGCAAAAGCAAGGGGTAATAAACTGA
TACATCATGGTAAACTGGTAAAAGAGGACTTTCCTAGCAAGACTAGATTTTTGTCTCTAGATAAAGTGATACCTGGTCGT
CATTTCCTTCAAGTGAGGATTGTTGAGCGATTCCTGCTGAAAATTTTGGTTGAACTTATCAATTGCGTAGGTGATGGAAT
TCGACACGGATGAAATAGAAGGGCCATTTGATTTCTCCTATGATCAAGAATGGTTAGCTGTCGTAAAAGCCACCAATTCG
TTCTTCTCAAACAAACGGCAACAACCTGACTTACCAAGAGATGAGATCATTGCCAAGTGAGTTTCAAAAACGATGCAAGG
AATGCAAGTAGTCTCTCACTCTGTCTGATCCAATCAGGGACATTGAAGCTGCTCGCCGGTGGGTTCAGGAGCACGTTCCA
AACTTGAATATACCAAATAACTTTGTGCAAACGGCACCTCCTTTTGATCCTAAGACTGCAAAGAGAAATGTGGATCGTGA
ATACGGTATACTAGAGTAGTGTGTGATTTTGCCGGAGAAAAATTACTCACAGATGAGCAAACATTAGGACACAGCAAACC
ATACTCCAATCCACAGACAGTAGAGTATTGTCGTATGCTCGATGTAGTCAATTGTATCAATCCCGATGGACTACTGCCAG
TTATGCCACCATCCTACAGTCCGATCAAAGACAATAGTGTACTACCGTCATCCGATCCACTAGACGCAGCAGATGCCGAC
CCCGTTCCTCCGACGCTCGATAGCAGTAATGACGATGCGTTCTTACTCCAACGACCATTCTCTACTGTAAACGAGTTACA
TTTAAGTAATCCTCTCCATGACATACCAGTAGAGATGTCATTAGAGCATGAAACCTACCATGACGGAGGCGACACATCGA
CACAACGACTCGGGGAGATAAGCATGTCGCAAGATAACTCGAATAACGATGATAGTCATGACAGCATCGAGCTAGGGGAG
TTTATGGAGGACGACGAGGGTGAGCTGCTAGCGGATGATCTAGCTGTGGATCATGGCAACGATGTCGGGTTAGGTGCTGA
CATACATCTAGGTTTTGGTGATGATATGGTGGGGGGAGAAGATTACGGAGATGAGGGGGATCCTATTCTTGAAGATTTGG
AGAGAAATAGCAGTGCTGATTAGAGTACGGACAGGGTTTGGCTTGTAACCTTTTAGTCGGAGGGGTTGTGCGTCTTTGTA
GTCGTGTGGCTTTGTGGTGTCTGTAGCTGGGAGTCTCTTATAAATGGCTCGACCTCACCTACTTTTTTTTATTCAAGAAA
GTGATGTTGTGGCAAGACAGTTGAATGGGTCTATAGAGAACTAATATAGAGGGTTGAGAATATGAATTCGGATAATTAGT
CCTTTATGGCGTTTAAGTTGCAATATCGTGTTTCGCAAGGGTCTCAGCGCATTCTACGCTTATGGCTACACGGCTCTATC
ATGTCAGTAGGCCCAGCATGTATAGGCTGGTTCGAGCAAGCTGCTTGCACGACGGATGTCCGATCCGTTTCATCAAAACA
CATCTGGCGAACTACTTAGCCCATATGGCATGAATGAGGAGATGTCACCATAGGAGCAACAGGGAAGCCAGACAAATACC
TCACCCAAGAAAACACACAGCCTCGGTCGTCCACTGTCCTTCCGGACATGTTCCGATCTGCAAGTGTTAGGAACGAGGTA
AATGATTCCTACTTCGCCTACAACTTGAGGCCTGGGTGTGAGCCCACATTGCGCGATTGGTGTCCGACAATGGGCTTGAT
CGTTGTCGACGTCGTTCCGTTGGCCAAcatcatgatgttttgactgcgGGCGACCGTGCCTGGCCCGGACAAATGACACC
GCATTTGTCGGCAAGATGCTGCAGCCGCTGAGACGAGCCGATCTGTAATCGTGCCTAAATGGCGTCCTGTATGCACGTCT
ACAGTGGGTGGCCGTGTTGGCTTGCACTGTCCGCAACTCTTTTTTGGCGTCACATTCAAGCAAGTCAGGCACGATCGCAT
GCATAACATGCAATGAATCCAAACAAGAGGCCCTACGTTGACGATgccgatgacgaggatgcaCAGGTAGCTGCAGCCAT
AGCTGCATCCCTCGTCGCAAACAACCAGCATTacgacaacgacaacgaccatgacaatgacaatgatcatgatcatgaaa
cACACAATGCCAgtggtggcgatgatgatgaagaggaggaagaggaagagacAGAAGAAGAGCCCGACCAGAACATGCAA
GGCGTCAGTCAGGAAGTATACAGCGGCACCAGCCAGATGGATTACATCATACCCACAACCTCGGCCCCATCTAATACCAC
CCACCAAGACCATGACCTCGAGCAGGGCGACCAACAAGCCAATAACGATGCTCGACCACACAGGCCTGACTACAGACTGA
AATGGACCTTAGAGGGTCACAAGAAATCAATCTCTTCCGTAAAGTTTTCCCCAGATGGCAAGTGGTTAGCCTCCGCCTGT
AAGCCTGGAAGGGAAACCATGCGACTGTGCCTTTATATTCACGTCCTGCTATTCACTAGCTGCGGATAAAACTGTCAAGC
TGTGGGCCATCCTCGATGGTAGACTGGAACAGACCCTGACTGGTCATACTCAGGGCATATCCGATGTCGCCTGGTCATCG
GACTCAAACCACGTGTGCACCGCCTCCGACGACAAGACCGTGAGAATATGGAATGTCGGCGCTGTAAGTCTGGTTCCGAC
CGTCGCACGATTCAGCTATTCGCTTTGCTCAGTGCTCCATTCCAATTATAGAATGACGCCGTCAAAACACTGAGAGGGCA
CACGAATTATGTATTCTGTGTTAATTATAATCCACAATCAAATCTGATTGTATCTGGCTCCTTTGATGAGACTGTGAGGG
TGTGGGATGTGCGAAAAGGTACATTCCTTGCCCTTCATTGCTCCATGGGACTGAAGCCTTGTGCTGAGAGTCTTGTACTC
CTTGATAGGAAAGTGTCTGAAAGTGTTGCCAGCTCATTCTGATCCTGTCTCGGCCGTGTGCTTCAACAGAGACGGAACTC
TCATCGTATCATGTAGTTACGATGGTCTAATGTAAGGCTCATCGTCACGTTTAGAGGTTGCCATTTCACAAACCAAGTGA
CAAAATAGACGGATTTGGGATACAGCTACTGGACAATGTCTGAAAACTCTAATCGATGATGACAATCCACCTGTGTATGT
ACCCCCGGGTCAGGAGTTTTCCATGATAGTCTTATAAACCAACACGTTTACCAAAACAACCATAGGTCATTCGTCAAGTT
TTCACCAAACGGAAAGTATATTCTCGCATCGACACTCGACAACACGTTACGCCTCTGGTCCTACTCAACAGGCAAATGTC
TGAAAACATATGTAGGCCATCAAAATTCCAAGTACTGCGTCTTCAGCTCCTTCTCCGTAACCGGCGGTAAATGGATTGTG
AGTGGGAGTGAAGATGGAATGATTTATATCTGGAATCTGCAGTCTAAAGAAGTTGTGCAGCAGTTGGCTGGGCATAAAGG
TGTGTTGGGTGATGATATCAAGCACCTGCTCCTGCGTTATGCTGATAAAGAAACATGGAAAACCATAGACACTGTGCTAT
CGGTAGCATGTCATCCATCGCTGAATATGATTGCTTCTGGTGCTATTGATGCGGACAAGACCGTGAAGATTTGGATTGAT
GCTATCCCATGACATGTTTTGTTGTAATGTACATATCACCCTTGGAGCTAATGAATTTCCGGTCGTCGGATAACGATGCG
ATATAAAGAACCCGACGTGAAGACCGCATTAATACAGGCCTGTTCTCTTGTGTACCGTGGTTGGATCTATAATTTGAATA
ATGTACATAGTTATGCTCCAACTAGACGTACCCGTAAGACAATGCCCAAAAAAAAATCTACATTCTCAAACATCACTTAG
TAGTGAAAACGTTATATTATCAGCATGCTACTCATATGATCGAATTCCTACACAGTGTGACGGTCATTACACCACCCCTC
TGTCGAAGTGAAATCGTCAACGAAAAAGCTAATCTCAAAGCATACAAAATGCCCATGGCCCGATTATAACAATGGAATGT
CCTATCTATATCTCCTGAACTCCTTTTGCGAACATTACTGTAAATTTCCGAACTCGTCCATCATTCCTGCCCACTCTCAC
CCACCCGCTCCTCTTCCCCCTCATCATCCTTTTTATCCTCCAGTTGCACCACATACTCATACTCCTCTTTCGAAACAGGC
TGCACGCTCAACCGACTCTGTTTCAACAAAACCATATCCCGTAACTCGCGCGCCCCATCGCTCTGCAGCTCCCTCAATGG
CACAAACCGCTTCAAGTGTCTCACATACTCGACATCAACCATTTGCCACTTTGGGCACGCCTCGTCAGACTTCGGATCAT
AGTACGGATGCGCCGCGTCGAACGCGGTGTGGTCTGGGTAGCATTCCCTGACGACGCGCGCTATCCCCGCAATGCCTATT
CCCGACGCATTAGTGAGCGCCAGCACAAGAGCAGGGAAGCCGTACCTGGCGTTTTGCAGTTCGAGTGATAGAACAAACAG
AGATCACCGACGCGCATTTCCATCATGATGTTGCGCGCCGCGTAGGCGCGCACGCCGTCCCACGGGCTAGTGTTCAAGCG
TGAGGATGCGCAGCCGAGAGCGAAAGAGCGTACGTACCTGACGCCTGTATCTTTGAGATCGTCGAGCGAGAATTTGACGT
CGATGCCCTTCTCGATGCGCGAGGACGGCTCAGCtttgatgaggaagaagcGTGGGTCTGATGCGTTCGTCGAGTGCTGC
TTGGATGCGCCTTTGGGAGATGGTTTCTAAGCGGGCGAGGGGTTACCGAGCGTTTGCATGGCAGCGGGGGTTGTACCTTT
GGTTTCGTGGTTTGGACGACTTGTTCGGATCCTGGTTCGTTTTCGGACGACTTGTCATCCGTGGCATCTGCTACAGTTTC
GGCCTTGCTTTCTTCATTTTCATCTCCGTCGCCTTCGCAAGGGTCAGCTGCATGTGAGGTCTTTGCTCGTTTACGCTTTG
ACACCATAACCGCGggctcgtcatcgtcatcgctGTCGCTAATGACTTCTAGGGCATCGTATTTGATGATTTTGCGTTCT
CGTGTGCTCTTCCGGGTGGGAGGTGGAGCCGCACTGGTCTTTTTATTCGAGGTTGGCAGCGGGTTGCCTCGCGGGGTGCG
GCGGGATGGAATCACTTCTTCTGCTTCGGAGTGGTCAGAGATCGAGGCTGATGAGGGCATGTCTTTGGATTCTCCCCGCT
TCCTTGCTGTCGTGAAATGTACCTATTTTATCGGTGTGCAGAAGTCTGTTGATGTGTCGGACATATGTGTTGCCGAAGGG
ACTTTTGTGATAATGGTGACGTGGAGAGATGACTGAAAGTGGATTGATGAGTCAGCAGAAAGTATAAATCCCGTTTGTCG
CCTTCACGTGCAGGATAAGCCAGGCCCAGCTAGCCACGATGTCAAGAGATTAGGACGGTAGGGGGTAGGGCTTAGGTCAA
TAACTGGGTATTATCTGTTACTATTACATACAACGACTAATCATTTTTTTTGGGTATTCTTCCAAATTCTTGCCCAGGGT
TTCGCAGAATGTATCAGTTATGgtaataggtatatatatacataatacgcaagagttttgactgttgcggaaataCAAAC
AAACTCTTGCAGCCTTTcatccagaaaggatccccttaaTTGAAGTGTTGGCATacctgtaggaatgaataatcagacta
aatgcaacagagttaaggctaatagataagccgaatgacgcgtgagcgtattgaccaatcagggttggatggatctgcgt
gatccatcggctggtgacggaatgacaagcgtggacaatggtcgacgggtggcataaccttgagcaagttatggggatac
atggtgtatccggcgggattcgctcttagccgacgctttgtgcgtctatcgtgttcgcagttcactcttagtgagtggtt
acgtcaacatcacttatgagtgttgttacactaAATAATAATATACAGTTAGATCACAGATATGATGTTACAAAGTATGC
AAtcttaccttctcattcaaatacacagattcagatagtgtgagaattgatgagaaggtaaatgcaattttgatgtcctt
tatgtgtgtttactgttgagatgggagacacatctggcacacctcgcacacctggtgtggctgaaacactgtttggttgg
gtataaaaaggattgtatcccagacctttcttcaatacattgtttccaacaacaacttctctaagacgttaagaagacta
ataaagaaattacatcaccaatctgagctaacaactcaacatttaccactacaacctggtagaaactctacacacagaga
tggaactgcaacacatatgtagttgggatatctggattatgatttagcataatcatcgtcagagtttttccctcaacttg
ctaaactctgactacatgactgaatcatactccagttattgagctaggtctccaaaaaacaagatcgtgtcaacCGTCAT
GCTCGTTCCAAGTTCATCTCCAATCTGTTTGGTTACTCTATCTCTGATATagactgctgctgcatttACATTGGCTTCAA
ACCTGGATACGCGCTGTTTATATTGGTCAGTAGTCTGATCCGCTCTGGGGCATGCTTCTTTAGCAGATTTGACTAGATCT
GGAGTAGATGCCATACCCATCAGGGTCACATCTTTCCAATCCTTATGAATGCATTGAGGCTCCGTTAGATCAAAGATCTC
GGGTTTTTTGGTATACGTGACTTCCATCGATGTTGTGGTTATTTGATGTGGAAATTTTTCTGGTGACAATAATCCTATAT
CAAGAGAGAACTTCGATACGTACTCAGTTTTtacggctcataacctgtgatgaaatacaatgtcgttaatctctctctct
cacacactttacacaacgagtgtgttaactttattgtgagagagagtGCTGGGACACACCCTTTTCTACATGTCAGAATG
GCTAAATCGAACGGCACTCTTACGGTACTTCAAGACTCCTGCGACAATGATCAGGATAGTAGCGACCGTGAATTATTAGG
CGATTCGAGGACGAGACCATCTAGCGACAATGCCGACTCACGATCAACCGGATGGTTTGTAGGTATTGCCATTGGACATC
AAACCACTCCACGCAGAATAACAGACCAGTGTTATCTATGTAGCAATCATTCATTGAGTTGGGACGATACTGGACGGACC
AAACAGTGGCGTTACTGGTAAGCAACAAGTGTTTGAAGTGCGGTCATCTGTGCGGATCGTATGTGTGCGAACAGACGAAG
AAATTGCTGCTCTTTTTTCTCTTGAAAACTTCAATCTTGTGAGCAGCAGTATATTTGGCCTGGCTCTCGTTCGTTATTAT
CCTGCACGTAGAGGCGAAAAACGGAATTTATACTTTTTTGATACCGTTATACTTTCTGCTGACTCATTCAAAATAATGGT
TTTAGAGCCTTGAATGGTGGGATTGAGAAGTATTCAACAGTTAAAGACGGGCTCAAGTATATCAATGGGAAGAGAtgtgt
cgtaaatcgacaactcgactcaccaacaagtgagccttcattttataaaatcaagaaacctccctttgtgcgatgtataa
aaggagcaaaagtctgcgaagatgtccaacatctttcgcaactcttgcttactgatacatcgtcaaaggtaaggattaat
aacattggactatatatttagtactatattactattctactactactttattactactttattacatacaatcttgctta
ctgatacatcgtcaacGTGTCAACAAGATGGGTTCACCCTGATGGAACTACAAGAACTTTAGATGTCTAGGTCAAGTCAT
GAAATCCGCACCAAATGATTTTGGTTTTCTTATTCTTTTACCACTAACATCTGAAGTTTGTTGTTGGATGTCTCGTAGCT
CAGTATCAACACGATTACTTGGTAATCTCCCCCTTGTAATTCCTCTGATGGGCTCGTTTCTCTATTGAATAACTTTAGTT
ATATTGTTAACAAATTGTAAGTCATTTATTGAATATCTATATGATAATTCCTTCCCATCACTATCCGCCACAATAAATCT
AAAACCATCCTTCTTGACAATGGTGTAGACTTGAGTAGAAAATCTGGCTCGATAGCCCTTCGTAAACGCACCAGGGTCCA
AAGCAATACGAACCTTATCTCCAGGGTTTATTTCATTGTATCTCTCTTCTCCAGTATCATACTTCTGAAGTTTGTtgtca
tattcatcaacatctccAGTTTCCACATCTTTAGGATGAAGCCCAATGCCTCGATTGATTTGTCCATTAATGAAATTGAC
TGAAGTTTGAAGATAATCTATGTACACTTTGTTTCCATGAAGATCCATTATCTTCTCAAGTCTTGTCTTCAGTCCGACAC
GCTCTATCAACAATCCcaagtggatgatgatcacCGCTTTGCACCACGTCTTGGCGAATATCGTGCTCATTACATATCGT
GCTCATTACATATCGCTGCGAATTCTCCTTTGAATTCTGCTCCACTGTCATGAATGATACTAACTGGAGTTGGAGCTCTG
CTCAAAATCTTTCGAAGTCCTTCACCAACCGCACTCGCCGTCTTGGATTTCAGAGGCTTGGACTCATGTCACTTTGCGTt
gtttcatcattgtcaacTCCAGATTTGCAAGAACAAACGAAGAATGAGTAGAGAAGGAGGCAGTATGGTAGCACTATGGG
TGCAGCTCTTCAAAAGAAACGCTGAATATGCTGACAACCAGCTTATTCCGGTGCAGAAGTTGGGAGACGCAGATAGGTTG
TGTGTGCCAAGCGACGTCACCGATATTGCTGCATTACGGGaacatatcatcaaccatgacaAGTTCAAGGATCGATTGGC
TGATGTCAAACCAGATCAGTTATACATATATAGTGATCCAGAATGTAAAACAGCAGTCCTGCCAGACACATTATTGAACG
GCATCACAACATCAGCAGACAACCCATTAAGAATTACAAGGccaaaggaaaagggagGTAAATGTCTAGTGTTATTATTT
TATTGATATATCGGTGGAATCAAATGGGTCATTATTATTACGAATTCAACATGATGAATGTCTTTCAACTGTGCTAACTA
ACTTCCAACCAGTACGTACTAGAAAAACCAAGCAGCTGCAGTACAAAGGCATGATTGTTGAAGCCTCATGCATGAACTAC
TTGGATGCAGTCGCTCGCGGACTTTCAGCGCAATACAACTTTGATACCACGTATCGTAGGGCCACGATGGATGATGTGCT
GGCAGCTTTGGATACGAATAGATGGTCATTAAGGGAAAAGAGAGATGGCACTCCAGTCAATCCTAAACCTCTTGACCAGC
TATTTACTGGTGATACCTGGAAAAAATTGAGAGAGATGAATGAGGAAACGAATAAACGTATTTACGATGGTGATATGCCT
AAAACCAGTGAAAACAAAGCATATGTCATAGTTCCCCACTCGAGTTACTCTGCTGACATAGTTGATATGATGAAGCATGT
TGCTGCAATGTCCGATGTTGTGTTTGTGCCGgatgatttggtggtgaaaGATGAACAGGAGCTTTCTGGTAGTTCCGGCT
CTGAAACTAGTACCCTCTAAGATAATCATTATAAGGTCAAGGAGGTGGTTTCATAGCAGGGACGTGATTCGAATTCgagt
aaatcaaatattGTATGCATATTGCACTTGCATTTTATTGATTCAGTTCAATGTGGTTGACACGCAATGGGTGCTTCCTA
GAAAGGGGTTGCTGTCATTCTATTTTATTCAGTGCTAGCACCaacgtaggtcattgtttTGCGAGGTTTTACCGTGGTGC
GCCTAACGAGTCTTCCGACTCTTGCTCACCCCACGCCGGGATacatcaccttcatccgccttccgcttcatggaGGTGTT
TTTGCTCCGGAAATGCGGCGTCACGCAGACTGGTCTTTCGTCATGCTGAATACGTATTGGCCGTTGTGCTGGCGACATTC
ACATTGCATCTTGGTCACGACTGTTTCAGATTACATGACCACGTTCGGATGAATCAATTGCCATGGCACGGTACCGCCAT
GGGCCACCAGAGGTCTGATGTAATatatttctagacatacaacgaattagtattaatcgaactaaaaatcaatcactaat
cacTGTACTCAAACATCTACGAAATGCAACATAGAACATGTCGTAGATGCTGAGTACAAGCCGCCACCAGTGCTTCTCCT
GACGCTGCCTCACAATGAAAAAGGAATTGGGGTTGTAACAGCAGCGGGGAGACTGTACTGGTCAATGGCCACCTGCAACC
TGAACTTCCTCCTGGTTGCCTTCATCTTCGTAGTCTGCTTCGATCATATCAATACCTTGCTCTACTACAAGGTGAGACCA
GGGAATATCATTCTCGGGGAAAGGGGATTATGGTAGTCGCGGCAACAAGCTTACCTGCAAAATCAACGTTGGCAACATTA
TCCTCGGCGTTCACCTCACCACCCGAATCTGCAACCTCCTCATATGACTCTTCAACCTGGTTGTACTCCTCCACCAAAAT
ttctccatcatcgtcatggtGCATATTcacatcatcttcctcgCTCAGCGCTTTCTGTGCCTCATCACCCTCATCTCCCA
TGACATGACGAACGGGTTCATAGACATCTGGGGTACGGAGCCCTTCAGCCTCATTTTCGATCACACTAAGCGGATTGATT
ACCGAGGCAGACGGTAGCCCATCATTGGTGATGTCTTGAACAAACACTTCAGGTGATGTTTCATTTTGTTCTACTGTCGT
CGGAAGAGGCTCTAGTGTTTCAGGCCCGGATGGTTCCTCAACCACAGACTCCACCGCTGAAGTCGATTCTTTTTCGGCGA
TAGTAGGTTCGGCCACTTGTGTTCCTAGTGCAGTACTATTTGGTGATAATACATCCACGGTTTTATTCACAAGAGATATT
GACGGCAAGATCGGTTGAGGAGTGAGACCCGGTAATGGTACAGGAGCGGCCGCCGTTGCCGATGCGACCCTTCCTCCAGA
TGTGGAATTTTCAGATCGCAACTTTTTTGCTGCGGGTTGAATAGTCGATTCATCTTCAGCCGTCACGGCCTCGGGTGTAT
CAGGTGCGAACAACTCTCTTGATCGCTTGGTTGGAGTTTGTTGGTTACTATTACTATCGCTTGAGATGGGAGTTTTCTGT
TCGACCAAATTTGCCGGCTGCGTTGCGACTGTAGTCGGAGTAGCTGGTGCGACTGGCCGTTGCGCCAGCTCTGATGATCT
CGGTCCCTGCTGTAATTGTTGGAGTTGAGCTTCTAATCTGGCCATGGCTTCCTTTCGTTGCTTCGCCTCCAAATCCTTTT
TCTCAATGGTATTCTTCATGAGATGAAGTCGCATGTCTCGCCCTTGCAGCTCTGCAACATGGTTTACAGCCGCTCTTCGC
AGCTGCTCGACTTCTACTCTTATAGCGGTTAGGTCGTCTTGTGATTTGCTCAATTCGGCAGTCAACCTTGTAGCTTCGTC
AATTGATACTGCGGATGTGGATTCGCCGGAAAACGCCGATTGCAACTGCGATATACGAGCCTAGCATTGGTCTTGGATAT
CAGAATGATGTCCAAGCATGCCTTCGTTGAATCCGTCAACTGAAATTTAACACATACCTCTTGAGCCTTCATCTTCGATT
CTTGCTCTGTGATCTTTGCCTACAAATCATGAACTTCTCAGTGTCTAGCACGAAATGCTGCTGAATGTGAGGGAGTTACC
ATTAACTCCTGCTCCTTTCTTCGGAACGAGTCCCGATCAGATTTGGCCTTCCGCATGCTCTCATTGAATCGACCGAGTTG
CTCAGACTAAAAGT
>QEAM01000002.1
gttgattggggctcttgcgacggttccatgcttgctcgacacagtttgggttggtgcaacctagataaagttttagtcaa
tatagtgtaaataatgatgacaagttgacgacgtgcccagcaaagaatgtattgaagaagtgtttgggattcaccccttt
tttatacccaatcaaacagcgtttcagccacgtcaggtgtgccagaagtgtcgcccatctcatcacgtacgTCTGGTCTG
GTGATTACATCAAAACACCTGCTTCTCTTCAGATACACCTTTCGTCAGAAAGCCTGCAATCATTCTTTCAATGGGGCAGG
GTTGTAGAGTGCATTGTTGTGATTGAATAGCATCCCGGATAAAATGTTTGGTTctgtggttggtggttgtcCTTTTTGTA
GTCTTTATTATATCCATATAGAGAAGCTGTATCATCATGAGTAATCGCAATCAACGTGACTTTGTGCCCGTTCGTGTCTT
GTATACGTGATCATACTCCCCAAGAGTACACCTGTCGCGCTGTCATGCTCCATACCTTTTTGTGCTGTAATCcctgttgt
gaacctgtgtacatccatactTCAGtcacagataacatcttggcaACTCACCCgtctatttcgcatgtttggatacaGCA
AGCAACCATGGTGAATATGGTGGAATATGTCGGACGAGGAAGggtgctgctactactgtgGTTTGTCTGTATTGTGGTAT
CGGTCTTTAAAGGGGTAACATTCAATATGACGCAAACAATATATTCCCTTTATTGTACAGACGGTTCCGGCCTTGACCGC
ATTGAAACTTTTCTCCCTGATGCTATCCTACTCATCCATACCTTCAAGACTCAAATGCTAAAGCAACCGCGGATTATAAA
GTATATGAATTATGTTGTCGAAAGTGCCCTTTGAGCAAAATATTTAACGTCTCCATTCAGTATCTTCTGATAATTTACGT
AAACTAGATTGAACGGCTTCACCACATGCTTCTGCCAACTCTCCGTCGCTCTTCACCATTGGTATGATTACTTCAAAGGC
CTTGGCTACATTAAATCGAATGTTTGGGATTGGATCACTAGCTAATCCCACTAATGTCGGGATGATTGAAGTCTCGTAGT
ACCGCGGGTGTTACAACCCCAGACAAGGTCTATGTAGTGCTCGCGAAGCGTTATGTGTCTTATGTTGTCTTGGAATGTCT
ATGTTACTTGGAATTTTATGCCGGCGTTAACCAATGCGTGCAAATGTATACAGAAGGTGTTGGAGGGACATGTAAGGCAT
CGTGTCCCAGTAGCAATTCTACTGGACGTATCTACAATCCGATCAAACTCGTACAAAATGGCAATCTTTCTAACGTACAA
ACGCAACCAAATGCAATGAGAGGTATGTATCATGGTACGAACCCGTCTTCAGGCAGTAAAGCATGCTGGAAGTCCTCCAT
CGCAGACATTGGTTTGGCCTTCTTGCCCTCACTAGTACAAAATTGCTTTAGCCGGCTGCACTCCAACAAGATGTAAACAG
CTACTTACACATCCCCACGAGCATTGTAAGTCTCAGCGTCAGGAGCGATATGCAAACTCTTTGCGTAATCAGCTTCTGCA
ACCGACAGACGGCCTTCCACCTCCAGAACATGACCACGATTAAAGAAGACGTGAGCATCATCAGGACACAGCTTGGCAGC
AACGTCCAAGTTATCCAATGCAGCTTGTGTTTCTAAATGCAGTGACGCGTGAGTTCACATTTTGGAGTTAATATGGTAAC
CCAAAAGAAAAGAATTACAACGCACCCCCAAGCAGACAGTTCCCAACCCCACAATTCAACATCGCTAATCCATCCTGATT
ATCCTCCATATGAAAACATTTGGCATAAAGTAGGACCGCCTTCTCATAAGCACCCTGCTTCAAATATGCATTTCCCAGGT
TGAAATACGCCAATGCGAATCGTTTCGATTTCTCGACCGCCATCTTGAAATCATTCAGAGCCTCAGCTGGATTAGCCATA
GCTTCGTGGACAACACCACGATTAGATATATATTCAGCCTTCCAAGGCGTTAATTTGATGGCTTCAGATGCGTCAACCAG
AGCTCCTAAATGGTTGCCAGATTGTAGTAACGCACATGCTCGGCCGTCTAGTGCATAGGCAGCATCTGGATCCAGCGCCA
ATGCTGATGTGAAGAAGTGTAGCGCCTTCTTGATGTTATTGTCTTGCTGGAAGGTGAGGGCGATATTGAAGGCAGCGGGA
GCTGTCCGTGGTTTGATGTGCAACACATAGGCATATAGGCGTCTGAATTTCATACAGTCGATCAATACGGAGAGATACGG
AACTCACTCTGCAGAGCTTCTCTAATACAGAAAGGCAAGGGGTCAACGCGTACCTAGCTTCTTTAGTCTTGCCCATCGCT
GCGAGCACGTTGCCTTTACCGACGCGCATTTCCAGCATGTCTGGATCAATCGTGATGGCCTAACTCGGATACTCTGTAAG
AGCCTCACAAGCACTTCCATATATACGCGCCATACTTGATCAAAGTGCGCAGTagcctcatcatcaagtacaaGCTTGTG
GCAACACAACCCCAATACTCCACGCAGCCGGGCGTCCCTAGGAAATCCAATCGCAGCCATTGAAAAGTCCAGAAACGCAT
TTTGCGCATCATTACGTTGCCAATATAGTAATCCCCGATTCCGTAATGCATCCTTTTGGTAATCGAATCGGTAAGAGGCA
AAATTACCCAAGGACTGTCGGTTCCGTTTGAACTCACGTATTGCTTCTCCTGTTGCAGCAGCACTATACTGTAATCCCTC
AAGGCAGAATCGAAATCGTGCAAAGCCTGATAAGCTACAGCTCGGTTATAGAACGCCAAATGACAGGTCTAGATGTTGCA
CGTATGTGAGTTCAATATACCAAGATTCGCATGTTTGCACCCTACTTTATCAAGGTTGGCTGCTTTCGTGAAGTCTCGAA
CAGCAACACTAGACTGCTGCAATGCCAAGTAGCAAGCACCTCTCAACAGATGACCCCGTAAGCTACCAGGTTCCAAACTC
AATGCAGCATTGCAGTTCTCTATAGCTTTTTGCAGGTCACCACGCTTGAATTGGAACGCAGCTCTTGTAATGTAGACTTC
AAAATTTTTAGGGTCTTTTGCCAAGGCATCCCTGAGATAGGTCAATCCTTTCACATCGCCTTGATGCAAGAGGCATAAGC
CTAGGTTATAAAGCGCCTTGGCATCACCTGCATTTATTCCTACGCATTTACTGAACTCCCTTGCGGCCTGGGACCACTCA
GACATGGCCTTCAGGACAAGGCCAAGTTGGAAATGAACTTTCGGATCGTGAGGTGAATGTTCATTTGCCAGGTCGAGGTA
CTTCAAAGCGCCTGAGCAATCTCCGAGTTTAAATTTGGCTTTAGCTACTATCAGAAGCGCTGCTGGGTTCGTTGAGAGTT
TTTCGGTCTCGAGACGAATGTCGTACTCTTCCAGTATGTCGTGGTATTTGCCTTGGAACGACAGTACCAATGACCTCTGC
ACAAAGTTCAAGGCGATGGAGGAATTGATCTTGAATGCTGTTTCAAAATCCTTGGTAGCGTCCTGAATTCGACTGTGTTG
CCAACATACAGTTGGTGCTAGTTCGAGGATGCGTAGATTTGAATAAAAAGATAAAGTACCTCTCCCGGAGCAGTAGCCGA
CCACGGTGAAGATAGAGCAAATGATCTCTTGGCCGCATATGAATAGCACGGGAATAATCGGCTACGGCGCTATCCACGTA
CGACATGAAGGAGCCCTTGCGTTTGGGAAGTGATATATGAGTGATATCGTGTTTGGGGCCTAGATGAGCGTTGGAATGCA
GTTGCTGATACAACTCTGCTCGAGCCAAGAGGGCCCGTTTACAGGTTGGATCTAGGACAAGTTGAAGGTTGCGCATGAAT
CATTGTTGCTCGTTGTTGTCAGTTCACTCCACATATGCTTCAAGAAACACAGATTACCAGCTTTGATGGCGAGGTTGAAG
CATTGTAATGCGTCATTCAATTTTTTGAAGATTTTGTGATACAAGATACCCAGATTCAAATGGGCAGACGCCTTTACAGG
GTCGATCTCCACCACTGAATATCCAATTCGTTAGGGTGGTTGTATTGCCACCTTGACTTGAAGCATGCATACCTCGTTTG
TAATCCGCAACGGCAAGGTCGTACTCCTCCAACTTCACATACAGCATGGCTAAATGTAGCATCAGCGCACTCTTGCCCCT
TCAAAAAGCACGAGGAAATGAGGCCAAATACCTCTCTGAAAGAAAGCATCAGCATTCTTCTTGGAATCGTCAATCAAGAC
ACTGATAGAAAAGTCCTCGATAGATCTTTGACTATTACGCTCCCTCAACACGCACCCCCTATGAAAGTAATTCTCAGCAC
TTTCAGGCGCTAAACGTATTGCTTCATTGAAATCTTTCAATGCATCATCCCATTTAGCTAAATTGGCTAGGCAGCGGCCA
TGATAAGCATAAAGAGACGATTCTCCAGGATTGACTTGGAGCAGCTTTTCAAAAGCTTTTACTGCATCCTCGTATAGATG
CCTTTCGAAAGAATGGATTGCGAGGTGCCTCATGGCAGTTTCGTTATCTGGATCCAAACGTCGTACAACTGCAAAGTCTT
GTGATGCATAGACGGTTTCCTATAAGCTTGAGGAAGTGAACTGTGGACTGGTTTTCGCCTCAACAATCACAAACAAAAGT
ACTGACGTGCTCAGCTTTGAAAAGCAACGCTCGTTGAAAATATGGGTCAGATTCCTGAGGACGCAACCGTATGATGTTTG
TGTAGGCGACGATGGCATGTTTCGGTCGTTCTACAGATCGAAACCATCAAGGTTAACAGAAGTTTTTTGATAGTTGAAAA
AAATCAAGTGAGTGAAAACGCATACCTAGCTCTTGAGTAAGTCGCGCCTTGGCTCTCCATGCACCAAGATGGTCAGGATC
CAGTCCCAAGATGACATTCAAGTTGTCCAAAGCTTCGTTCAAGTTACCTTCCTTCAATCTGATCATGTGTCGATACCATA
AAGCCTCAATGGAATGCGGGTCTTGAAACGTCAGAAGTAAGATTTTAGCAAAATTGTCAAAGACACTGATGGTAAACGAG
TAGCAACCTGCCTGAATCAAGAGCATGATTCAAGTTCTTCAACGCTTCCTCATACTGTCCAATACTAGCCAACAGCACAC
CTCTCCGACAAGACACTTCAGAAGGTCCTAGCCCACCAGTCAGCTCCAATACGGCACCTAATCGCTTGATCTCCTCATGT
ATAAACTCGTTCAATAATCTACTACGACCATGTTCATCGAACTGCGAGTCAATAACTAAAAGCCTTTGGTCCGGTGGCGG
TACATCACTTGCACTCATCGCACAGAGGAGTGGTCTGAGTCCATGAGGTGGATCGTATAAATTGGGATATTTCTCAATTT
CAACTGGCTCACGATCGGATTGGTTATTACCATGTACGACTCGATACCAATCCCTTTTTCGTTGATGATCTGGCATGTTG
GGGCTGCCTACTTGGCTTAATCTACTACCATATACATTGATTCGAACATCCATCATCCGTAAAGCTGACGACGGGGTATG
CTCACTCAGTTCAGGACCTTGTTGGGAGACGTGATTCGTTGCGGATACATCTAGGTTGATAGCTGTTTCGGAAAGATGTA
CATATGATTGTGGTTCGAAATACGGTTCTTCTACTGTGGTCACTAATTGAGAATGCTCCCTACCATACTCCCTTATATTT
GCGAAGCTAGActtattactactattattattatcATTATTATTATCTGGCGACTTTTCTGGAACCTTTCTCAATTCACC
GTTAATGCTACATTGGCCAGTAGTGTGACGATCTACAGAGACTTTTCTACTGACACTCACTGCAGACGATGGACGAGCTT
TTTCTGCTCCTGATACTATGGCCTCTGTTTTGGCTGCTGTATCTACTCGTTTGCTCGACGAGGACGGTAGTATTGCAGTG
GATGGTCGCGAGGTGACAGGTGATTTGGGAGCAGACATATAGACCGATGGCATTCCTTCTTGGACACCTCGGACTCGTTC
TACAGATGTCGtccaaccaccatcaccaagcGTCATTGAGTGGGGTATGGTGGCCTCAGGATTAACGTGAGAGCCGGATA
TCTAGGTGAGCGGATTATAAACCAGTTCTATATGTAGCcgttgattttgatgcagaTTCAGCACGCTTACAGCAAATTCC
GACTGATGCGGAGACGGTCCAATCGCTTGGACTACACGCTGACCTATTCGGAAGATGTTTGAGGATCATACGCGGAGGAC
AGGAAAACTCGTGGAATCCAGCATACATGAAGATGCATGGGATGCTTCAACAGCTATTGAGTCGACAGTTGGATTGCTAG
CACTATGGTATGTAATTGGTGATGGAAGCGGTTGGAGATTGCACAAGGCGGTTTGTGGAATTCACCCACATGTTGATTGA
TTCTTGGGACCCGTAGAAATTCTCTGTATTCAGGCATCCTTGGAAAAGCATGGGTTGCAAAGGCTTGAGTAGACTGGTCG
GAAGACCTTCTGATCTGGGGCTCTGTGCAAAATGTAACTTTCTATGAGGTTCAGGATGTTCCAACCGTGATACCCAGGAC
TGTCTCGCTGACGCTACTCGACATGGCCGATCACTGAAGGAAATGTGTGCTTTCTGAGCTCTAGGTGACATTTCTGGTAA
TGATGGATCAGTCACATAGGAGAAAGAGACATCTATGAGAGCAGAACAACATGCCTTCCATGGGTAGGCGTTTCTTCATG
TCTAAACGATCTGCTTGTGTCACTACCACTACAGAATGTACCGGTAATAGAGAAGGATTGGTGATGGGAACCGGTGATTT
CGGTTGGGGGCGTTCAAAATGTTTCCGTTCAGGGTGGTGTAGTGATCGTGGGTTAGACCACGTCTTTGCTTCTTCGTGgg
catgatcatgatgtttATGCCCTTTATGAGTTAAGGGTGACGAGAAGTGAGTGGTGAGTTCCTCGTCGAACTTGACATGT
TTTAGATCCGAGTGATTGGTGTTCTCAGCATTGTGGTCCTCTTCTTGGTCGCAACCATCTGGATGGGTGTATGGGCCATG
TTGACTTTTGAAATTGGCCAGTTGGGCTTCGAATATGGCAGATGTTGCAGATTTTTTGAATCTTTCTTGCAACAGGGACG
TGTATCGATCCATTAGCGCGTCAACGTCTCTAATGGACTGGATTGTGGTGTCTTGTATAGTAACATCGATTGCGCCATTG
GTACTTGTATCTGATATGCCACTAGCAGTGTTGACAGGTGAGGTGGCGTTGCTGCATTTATCCTCCGTAGATGCATGATC
TGGTAACATGATAGTGTGATGTAGCAAATTCACGTGTACTTCTGGTATGCACTCTGTAGATTCAGGAAGGATGGGCTCCA
CTTCCACTTCCACCTCGACATCCCTATTCCCGATGGATTGTGCGCCCATAGGGCTGTTGCTGATTTGTTCATGACTAGGT
TTCAGTTGCTTGTAAAGTGCGGCATAATGCCTCCGGATGTCCCGTCGTTTGGCAGCAGCTTCCTCCTTCCCAATGATTTC
ATCTAGATGCAGTGGATCCTTTGCGGCTCTGGTGATAGAGACATTTGATACTGGCGCAGATAGATGAGGGCTAGTAGCAA
AATGCCTTCTAGGATGGGGAATGTTGATCCGATGCTTGTGCACCGGATGTGCATTTGGCTTGGCACGTTCATGTACGTTA
CTGGATATGTCTGTCAGTGTCAGTTTGGTGCCAATGATGCCCAAGTGTGCAGCTCCAAGTCCTATTGTCCTACCTCATAT
TATCAGCATACAGTGATTAGTTCATTTATAGAAATTGTGCCAGTCATGCTCCGAAGAGTCAATGTGGTCGGATTCACCCC
CCGATCTCGAAGCTCTCGCAGGTGATATGATATCCCCTCTGACAGATGTTTCTGAACCATTAATGGGCGTCTGATGGAGG
ATCCCCAGCGAGACCGCTTGCGCGTTGATCATTGAgtctattctgtttgcaagattatgcacaaaactctcctatttata
ccaATGGCTttacatttctagtcatacaaggaattagtattaatcgaactagacatcaatcactaatcattgcagcccac
cctaagtcgcgggaaaagactTGTCGCTGAAGATATTTGGGAGGTTGATGgtatcttccaccttacgatcgggcgGCGGC
gacttgctggtggtgtcgatccacagaagagacaagaccaagccattcgtcttgaagctgggtgtgcggacgtagttttg
taataatataatagaaaaacTCAAATAAATTGCAATGCAGTCATTTTAGAAGCGACCAAAATAGATCGGTCTTTCGACtt
tcgaaagactcgctaggcggtgtgaaaagccgcgaaaaagtgacctacgtaagtggaatcatttccatgttGCAAGTTCC
ATggtgttgtttggttgctaacagcacgatgagAAAACGATTGAGCAACGGGAGAAACGCTCCGAGctgaccaccaccac
caccaccgccatcgcTCAACAGTCTTGGACACTATGAATCACAGTGAAAGGACCGATGCTGTTGCAAGTCTCGGCCGTGG
AACGAATCCTCTTGGCCAGGTCCGGTCGAGCACCGGCGAGCCCTTCCCACTCCCCCCTCCAACATCAGTGCCATCCGCCT
CCAAAAACGACAGTACCACCTACGCCCCCTCTCCAGCTCATCGCCCGAGGCATGGCTTCGCGCAAATGGCCGTCGTGAAT
GCTCGTCGACAGAACATTTTCATATCCGACACTTCCAGCAATGCCGAGTGCTCCAATGATCTAGCTCCTCTACGACCTTT
TTCTTCCTACAGTTTCATCTCGCCTCCCAGAGCTGTCTCTGCTACCCATACACCTGTCACTTCTATTCCAAGTCTCCAAA
CCGCACAGGCGCGTCCATGTACAAATACCGGATCTTCAATGTCAATACCGCAAAGTCCTGAACCTCCCGATGATGCGCCG
ACTACATCACCCAGACCTGTCAGATCTCAAATTCTGAACAGCGCTCCTGCCGACGATATACAATcacaaacaccatcatc
tgtACACCCTTCCCCGCCTCAACCCAGAACTTCCAATTATGCAAAAGAACCAGTGAAGGAACCCCTGAAAACACCTGCAA
AAAATCCAACTGTGAAACTGTCTCGAAGACGTGCGTTCCTGGGAAAATTTGATGACAAATCAAAGCTTGATGATCATACC
GACCCAccttcatcttcaccatCCAGCATACAGCATTACATCGCCTACATACGAGCTCGTTTACCCATCATACTACCAGA
CTCTCACTTCTGGACAATGTGGTGCTGCGTCATTAACATCCTACACGCCCTCAACGTCCTAGTCGTCCCACTCATGTTGG
CATGGACAGAGCACTTCCTGTCCTTCTCCTGGGTTGCCTTCTTCGCCGCCGTGGATTGCATAATGCTTGTAGATTGTTTC
CTTCAAGCTCGATCTGCATTTCAAGACAAGTATGGCACCGTCATCACGGATCATACACAAATGTTCAATCATTTCATGTG
GACGAACCATGGTTGGTGGAGTTTGGCGTCTAGTCTGCCATTCAGTGTTGCCATCGCTTTCTGCCTTCAAGTTCAAGGAC
CTAGTATGACCATACCTGCACTGGAAGCTATGGTCACTCAAGGCCTGTCGCAAGACGAGGTAATGACAACATATTGGGCA
TTTAGAACTTGGGCTACCGTCAGATTTGTACAGGTATTGGCTCGATTCCCTTATGGCAGAGTCTATTCTGCTCAAATCAA
GGGTGTAGCTCCTGTAAGTCCATGGGACTCATCAACCGGCTGCCGGGTCGCTGATGCACATTCGATCAACAACCCTAGCC
AATATCTCGCCTAATTAAAACCATGTTGATTTTAATGTGGATGGGTCTGTTGGACGCCTGTCTGTTCTGGTATCTGGACA
CATTTCTTCCGACTGGACATCGATGGATTGACACCAGTCACCTAATTATGAACACCAGCCATCAAGTTCAAACCGTCCGC
CTTTCAGAAGGAGGAATATTAGGAAGCATCGTACCATTCTCCACTCAATTCTTGATATCTTACGTGGCTGCCGTCAAATC
GCTTGTATTGAAATTGAGAGAGGTAGACATGGACGCCGAAAATATCTATGTCTTGTTTGAGTTTACTGTTGGGATTTTGG
CTTATGGTACTGTTTTTGGAAATTTGCACTCCATTGTGGAAATGTTGGATTCTACCGCTGCTATTGCACATGCCGGTATG
TCCGTGGATGGTCCTTTAGCTGTAATGTCTTTGGACACGTGCCTAATAGATTCCTGTACACATAATATTAGAGGAAAAGC
ATAAATTCGAAATGGGTTGGCTGCGCACTTATATGCGAAATAAGGGTGTGGTACCTGAATTGCAAAAAGTAATTCTACCC
TTTCCACGTTACGAACACCACGAGAATAGCTAACCAATGTGCTTTGCAGATGGTTCATGCACATAAAGAGTTACAATGGC
GGAAATCTCAGGGCATGGACGAAGCGCACCTATTCGACGACATACCAAGATCTGTACAGCAAAAAATCAAAAACTTTTTA
TATCTCGATCTAGTTCGCAAAGTGCCAATATTCCAAGGCACTGATGCAGCCTTCCACAATTCAGTCACATGTAAAATCAA
GCCCCTGCATGTTTTGGATAAATGGTTTATCTTCCAGAAAGGCGATGACGGAATGGAGATGTACTTTATCAAGATTGGTC
ATGTTGAAATCGTCGGAGCCGAAGGTCAGATATTTGTTACGCTAGGTCCTGGAAGTTTTTTTGGAGAAATTGCTTTGCTT
GAAGGTATGCGTCCTGTGACTGCAATGTTCTGCGATGCGGTAGAGAGGGACTAGATGGATCAATTAATGAGGATTATTTA
CGATGCGTCCTCGTCATAGAATGTAAACGTACAGCGTCTGCTCGAGCCAAGGGCCATGTCGAACTATGTGTTTTTACAAG
ACATGATTTCAACACGCTTATGAAACAATATCCACGGATTGCCGAAAAAATACGAGACGTCATCGCAGAACGAAAGGCCA
ATGAAGCACGAATTAAAGCCGTGCAAGCGGagaaggtagcagctgaAGCTAAACGTAAAGCCGAAGAAGTAGCACAAGAG
TCCGAACGCATGGCACGAGAAGCACTTGCAAAACCGCGCTCCATCGCAATTATCGAATCGAACAAAACCAGCAAAAAGTC
TCTGAGCAAGAAGCCGTCACAACTTTCAATATCTTCGACTGGAGTGGGTAGAAGTGTCTCGGGTGGCTTACCAGGATTTC
TACACAATGTATCCAGGCGCGTATTTACTGGTGTCGCTGAAAATCAGGTGCTAGATGCTGAACATGGTGCCTCGTCAGGC
GTAAACAGACCATCTGGTGACTTTTTATCGCCTTTACGCGGAGCCGAGCTGCCCCGTTCATCGGTCGTCAGCAATGCTAC
GAGTCATCCAGCTTCGAGCAGGACAACATCCAGCCGCCAATCAGCATTGTCGTCACAAAAAAGTATTCTCATCGCAACAC
ACTCCCCTGGTTTCACACAGCCCAGAGTGGCAATCAGGACCGACTCTATTGGTCCAGCAGGCGCTAGCGGCATCAGTAGT
AACTATACCGCTCTCGGGTATGGAAACGGAAGCGAAAGTGGCAACAACAGTAATTACAATATTCTTCCAACCAACGACAG
TACACGTGGTACTATTGCCAAAAACACTAGTGATATTCCGATTACCATTCAAGAAAACAACATACTCGATGCCCTACGTT
TAGATCAAACCGTTATGGAAGTGACGCATCCAACCTCACCCTTGTTCGATCGCAGTGGTGGGCTTGATGTCCCCCAGATC
CAACTTCAGGCACgatcaacaacaacccatGCGGCTCGCGAGGAACCTAGTTTGCAGCAAGCCGGTAGTGACGCAGTGCC
TGGTGAGGAAATGGATTTGGTTGTCAGTCCTTCTGAATCTACGCAAGACAGCAATCGAGTAGCATAATGCATAATTCATA
ATGCACGAGGACAGAGCATAGATGATTCTGTTTATGCCTGCACAAACACATCACTGCATCGTACACATGCACGCGCATCT
TGTATCATACCTCCATATAGAGTGAATTGGCTATTGTACATATTGTCACGCAATGATTGCAGCATTCACATCCTCCGTCG
CGACGCTGTCCACGGCGTGGAACCCACGCTCAgaccatcttgacaagacCCATGGCCCCATCCGCGCACATTCCCCTTCG
CTCCAGCCTGCTGCACACTATCAACACCATGCGCTCCAGAACCGCCCCATGGGTATTAattacttttggaagtacttgtc
gtcaaggaaaagctaGGGTCGGTTGACTTCAAGCGCAATATTCTAAGGCTGAATCCAAGTCCCACTCAGCGCCAAATCAC
TGATGTAGCTCGGGTTGTGATGCCCAGTGGTAAAACACCTTCCAGTTCCGGTCTTGGACAGACCACttagttaggtcata
gtttgtttattgtatccgattcagttttcgctggatcgaaaaattagggctgggaataggctatagtctatttgtagtcc
taaTGCACGATGAATTTATATGTGAATATATATCATGTCAAGGAAGTCTACACTTATCAAATCTTCTGTCAAGGGATCTC
CGGAATATCACGATCCAATGGATGGCAACCTCCTCGGACCTACTCTCGCTCGTCAGTTGCCAATATTGCAAATACAACAG
GGCAGAGAGAGAAGGAGACCCACTCGGTATCGTGCATTAATATACGTGGCTTTTTGTGCTACATTGATCATTAGGAGCTC
CTGCTAGTGTGGATGGTGCTCGGTTTCTATTGAAGACCGGTAGCACAATGAACACTGATGCCAAGTTCCAGAGTTTGATT
GTCAACACAGCATGGTGAAAGATCTTGGCAGCAGTGCAGTTGCCATGGGCCCGGCCCATGCGTGCCGCGTGTCGCGAGCA
ACCGTGGACGGACCGTGAGTAGCATCGGGGCCAGGATGTGAGCACGACGCCTCTGACCCTCGTGGCGCACGCAGCCATGC
ACGCCACCACGCACGAAACATGTCATGGAAAGCCCCGCTCCAGCAATCCATCGCCTCGAACACGCACATCCCTGCATCCA
GTACGTGCTGCGTGCGCTCCCGGTCCAGGAGCAACAAGGTCGCGGAGATCCGGCACAGGAAGGAGGTATGTGTGGCATGG
GTTGTCGGCTGCCATGGTACGAGTGCTTGTTTGTGCTGTGGGATGGTCCTAAGATGATGAATTAGAAAACGACCTTCACG
TGGGCAAGGCCTGGCGATGTGTTTGATGGGGTGagtggggatggggatgtggaGCTGGGATATGAGAATTTTGCtttggt
ggttgttgttgcaaaTGGTGTTGATTATGTGAATTTGTTCAAGACGCCGATACAGAGGGTCAAGTGGGAATTGGTGGACG
AGCAGGCGTGGAGGTGGGTTAAGACAAGGATTAATCCGTAGAATATTGTACTCTGGATATGTGCATGTTACGTGTGATGA
ATGCAACATAGAAACGAAGCCATATTCTATTGAATCAGCAGTGCTCGTTTCGACACCAAGATACCAAACCCATCCTGACA
ACACAATGTCCCTGCCACTACCACTTGACTATGATTGGTACATGAACTTGGCATAAGCAGACAAACTATGTTACTACTGT
TGGCTTGGAGTCCAGATATCATCTGGAGTAACTCCACGAATGAACTCCGGGTTGGACCCGGGTGCGTAAATCTCAGTAAA
CAATTCTCTAGAGTCTGGCTCTGGTGACGCTTTAGCTTGATTAACAGCTTCATCAATCTCGGCTCTGGCTTCCTTGTCAA
TCTTTTTCAATTCGTCTTCACTAGCAGCACCGACTTCGAGAATCCTGGTACGCAAACCCGTGATGCAATCCCTCGTAGAC
CTCATGTGTTGGATTTCTTCTCTGGTTCGATAGGTGGTGCCAGGATCCGACATGGAGTGGCCACCGTATCGGTATGTGAC
CATTTCCATAACTAGTGGGCCGTTACCATTGACACACCAATCTCGAGCGGCTCGACACGCTTCTCTGACTACGAGGACGT
CCATGCCATTGACGCGTAGTCCAGGCACGTAGTCACCCCTAGTATAGTACTTTGTGCTAGCGGCAGCTCGATGAGCTGAT
GTACCCATCCCATATTGATTGTTCTCACAGACAAACACTACCGGCAAGTCCCATAACTTAGCCATATTATATGCTTCAAA
TACTTGACCCTGGTTCGCCGCACCGTCACCGTATAATGCAAATGTTGCTGTTTTACTACCTCGATATTTATGTGCAAAGC
CTATACCGGCACCTATTGGTACTTGAGCACCCACTataccattaccaccatagAATTCTGGAGCGAAAAGGTGCATGGAG
CCTCCTTTTCCTTTTGAGGAGCCATCTTTTCGACCCATTAGCTCAGCGATGATGCTAAATGGCGTTGAACCCCGTAGATA
TGCGAATCCATGACACCGGTATGCTGTAATGACCGAATCCTAGTAGGTAATGGTTAATGGCGAGTGATTTCACCATAGGT
ATCAGTGCAATGACAGGTCATTCGTACCTGTTTGATAATGGCTGCTTCCATACCGGCAGCAACAGCCTCTTGGCCAGTAG
ATAAATGACAAAATCCTATTTTGGATTGTTCATGATGCTCCTTACCACATCAAAATCACGTCGACAGATTACGACTACCT
GTCAAACCATAACACGTACCTCTAATCAGCTTTGATTTGTACAGTTGATCACAAGCAGTTTCTAGCCTACGAATAGACAG
CATCTGACGATACAGTGTCAGCAGCTCGCTCTTGGTCGCCTTGGTACTCAACTGTGGTGGTTGGAAGTTATGGGTTTGGA
ATGAATCTTCCGGCAGTTGGAAGGTGTACTCTGGATCATTTGAAGAGGGGACATCGGCTGATGCGGTTGCCAGTGGACGT
GCAGCATACGGAATGCCCAGTCTGACATTGGTTATGGCTGAGGCTGCCACCGGTGGGGATGTTGGTATGGAAGATAAGCG
GCGAGCTGATGCTCGTAGTGGTTGTTGAAGGAGAGACATTGTAGCTGCTGGTATAGTGCTGGTCCGTTGGTTAGAGTGCA
ACTACTTCTTTGCTCAGTTGAGTGCCTACCAGTGGTTGTAAGATTTGATGTTTAGATTTGCTCAGAGCATTTCGTACCGG
TCGGCGGCCGACGCTAGATGGTAGATCGTGCCTGCCTCACGGGATGCAGTTGAACGTGTCATTTATTGGTGGCTATACTT
GTTGAGATTCGACATTCGTCGCGTGACGCGGCTTGTATTATACTCATATAAACTGGGTTCTCTACCGCTTCCTCACGATT
TGTCAACAACAGACTCACGTTTGCTGTACGGATCATGTATGGCAGTCCTACCTTATAAGTCCGGCTATGTGAACTAGTGG
CAGTCAAGGGGGCGAATGCTACGTAAATAAAGTTATCACCGGTCGATGATGTTGTGACAGCTAGAGTATTTTAGTGGAAC
AAAAGTTCAAAGGACGGTTGGAAGATATCTCAGCAGCGTAAATGGCTGTGTATTGTAAAACCGTAGACGGGATATCGCAG
CCCTAGCGCCAATTTATATGGACCATTTGCATCAACCAATTGTTCGCGTCAGTCTAACACAAGTATTTCGTTTaaacaac
catcgaaaagagAAGTACTTATGTGATATATGTTTATATAGACTCATCTAAATTGTACACAAGAAATGGCGGGCGAACTG
ACCATATGATCACGATAAACAGGAATATGTAGAAATTATTGACATGTTCATGCTTTGAGCAAGCAGCCACAGatcttgca
attcgtcaaggggtacatagattgatgggatgtaattgtaagtacagAGCGATGTGGTCCTCGATGAATAGAGTAGAGAC
GTACCCtgctacttggcggcacttgGAGCCTTGGAATGGCAGGgggtacatagattgatggagtgtaattgtaagtacaA
GAAGTTGTTCCGTGATTATTCCCACTGACAATACTTACTATTGCTGCTTGGTGGGAAACAACCACTTGCTAGAGGGAATC
TTGCCTTGTCCCAGGACATAGTGTGAGAACGTGTGGATATGTAGGTGAATGGTGGGACAATACTGGTTGACCGACGGTCC
CTTTTATAGGGCGGGATGTAAACAAACCGCGCGTAGCTGACCCACATATCACATCcccgcgaggcccagatgaCTGGGGA
CATCGGTGGGAGGCATTCGTTGTCTCTTTTATGACGAGGAGAGTGTCTACTCTTcgctagatatcatggaatacgGCACC
TCTCCAATTTGGAGTTCACATTCGCGCCAacagtccagcgaatcgcccTGAACCGCAGGGCTGCTCCCGTGATGATTTAA
GCGGTCACCGATCCCGCCCACTACCCTGGTTTCATCCACCTCGTTCAGACCTTGATCACTTGATAATGCATTCGTAACGA
AATAATTTATTGATAAGAATACTTTTGCTGTTCTCCTCAATATCAATGTTCCAATGCTTGTACATGAAATCTGAGCAATT
TCTCTTACACTAGGCTCCGCATCAACGTCATGTTGATGACTCTATTCAGTATATACCCCTGGTCATGAAATATATGCAAC
TATAAAGAGGTAGGTCAGAAATAGTTGCAATGATAGAAATATGTCTACTCGACATACCTTTGTCGGCTACATGCACTACA
ATAGCACCATTATGGTTTCAGGTCTCACACGATAGACATTAATGATGTAAACACTGGCATTATTATACATTGGGGTCGTA
GTTGCAACTACTGGTGCTGTATCTTAACGCGTCTGCAGGCCATGTCAAACACACTCGGTTTGATGTCTCCCTCTTCCCCA
TAGCTCCCATATTGCTCCACGATACCATTCGACATCGCACCGCATTCTGATCATTTAAAAAAAACCTCTTATACGaagca
aatccaaacataggAGGAAGCAGGAATGTCCCGAAGACCCATAGGAGATGAGCGTAGTAGGACTCTATTTGTAGCCGGCT
TCACTACAAGAACAAAGGCGAGAGACTTGGCTTACGAATTCGAAAGGTGAATAGCCATCAATGCATTTTCAGTTGGCATC
ATAGCTGCTGTGGAATGAAAAAGCGAGCATACCATTTCCCTCTCACTTGCCCATCGGTACCATCATTCATCCAGCTTTCG
TTGCCTGTTTCATTATTACAATCTACCACAAAGTGTTCCACATTAACCAAAACCCCATCCCATACCCAACCATCAACCAA
CTActatccatccacccatccatccaacaacCGTACTATCTGGAATGCACATACACAGATATGGACGCCTAGTGCGATGT
GATATCCCTGCCCCAAAACCCGGACGAAACCCGTAAGTGCCCAGTTGCAGTCTTCATCCATGTTTAGCTGCTACCTTTGC
ATCGAACCTGGGAACCACCACTGGTCCAATGGTCGGCCTCGAATCTACCGTTACGAAATTACCGCTTTCCAACATCGTGG
ACATGTTAACGTCATATGGACCAGCCATATGGACTAGCCCTGCCTCCGACTCCACATCCGAACACTTCCACTCACCGACC
TGCATATCCTCCCCCCAAACCTACTACCACCCAACAGATATGCTTTTGTTGAATTTGAAGTGGCTCGTGATGCTGAAGAA
GCCATGCAAGACATGCAGGGTCGACGCTTTGATGGTAATCCGCTTGTCATTCAGGTACGCTTGAGGCTTTGCTTGATTTC
GTGGTGCTGGTGACTCGGTTGCATCCAACAAACTTATTCGTCTTGCTATCTAGTGGTAAGTGATTTGCGCGAATTCGTCT
CTGCAAGGTTGTACGTTTTCATTCCGTACAAACGCATCCAACATGAATCGTAACAGGACTAAAGGTGCTCCTGGTCGCTC
GTGGAGGTATACGAATGGTTTTTTCATGTATTAGACTCTTATGACTCATCACCAAGCTAAACAACAAAAGATATGAAGAA
CCTCCTGTGGGTCGTGGTTCAGGACGACGATCTCCAAGTCCCAGACGTGGCCGCAGTCCCCCTCCGAGTCCCAGACGTGG
CCGCAGTCCGTCACCTCATGGCTACGGTGGTGGTTACAGAGGACGGGGTGGCCCTCCAAGAGGTCGGGGTGGAAGATACG
AGGATGGAGGCAGAGGAAGAGGTGGCCCCGATGAACCTCGTATGAGAAATGAACATGAAGATTGGTAACCCACATCACTA
TAACCTCACTTGTAAACTAGTCTACATCTAATTTTCTTTGAAATGCACCGTGATTGTTGTCTGACAGCATCTGATAAGGC
CAAACGCGTTGTGTTTATCAGCCGCACCAGTACCACCGGTGGCCACGGATATTGAAGGCTCGCTCAGTCAGTACGCGATG
CCGAGTACCCCCGTGTAATGACGCCTTGCTACCCTGTCAATATATATGTCTCTACGAAGCCAAGCGGGCCAAAGACTCAC
GACCTGATTTGACGACGAGGGagatgtggtattatttggAGCATGTGCATATCGTGGAACGGGGGTAGGACAGCACAGTC
ATTGCACACGCTACGAATCACCATTAACCCACCTGTCACGCACATATATAGTGAGCAAGTCCATGCCCCGAATTACTCCT
AGTATTACGAACATTGTAAAAACAAACCTTACAATTACTAATTAATATAGAGAACGAATGTACCAAAGTTATGAATTACA
CAACATGCTAATCATACGGTCACAGCTCTGAAACATCCATGGCTGGCTATTAGACACCGCAGCCTCGCCCTGTGTCCAAT
ACAGGGACGCGTGGCGCAGGTACTTCAGACTATGATACTGCTTCAGAATGTCCCGTACTATAGCTGCATGGTGTGGCGTT
ACTGGACTGCTGCCGGGAATGGCCCTAGACGGCCTCTCGGGAGGGAGCGGAGGGCCCCACGAGGCATAGTTGGAAGACAA
GAGCTCCGCATGGGGATTATGATGATGCCACAAGAGGGAGACTTCCTGTGATGCGCTTTGAGTGTATGCGCGATGGTGGG
GCGATGCAATTGACATGTCGACGCTGCCCGATGCATGCATGCCCGTCCAGTTGTCGGCCACTTTGACGTGCACGAGCCAC
CCCGTAGCGAGTGGCAATATGGCGTCGCGGCTCCACAATGGGATGCGTTGGTTGGATACAACCACTGCTGATGTGCTTTG
TAAACCCTCTTTGAAGAGTTCACCAGTGCTGTTCTCAGAGGTGCAGGGCAGCGGGAATGAAAAGTGACGACCATCAAAAG
ATCCGCCTACATCGTCAGCTACATCGAAACCCATACGACCCACGACACCAGAGCTGCTCGATGTGGTGGTATTACAGCTC
CCTTCATTCGGTATAAATTGAGAGGCTACCTTGATCGAATTGAAGGACACTAGGCTTATAGACGCTATGAAATGCATGGG
AAGGCCATCCTGAACACGTGGTGATGCCGAATGGATGGGTGGCGGTGTTAATGTTGAAGTAGGGCTTCGCCCCATTGGTG
AACTCATCGTATGAGGTGTGCCTGAATTACTGTGCAGCACATGGCTGCTAGGCGGCCCCACTGGTTGCGGTGAGCTATTG
ACTGCTGCCCGTGACGAGTCCGGAACAAACCATTGCAAAGAATCAACCCAATCTGCGGATTGTAGCTTGTCAGCCAATGC
CAGAACTTTTACAACCCATGGCACGTACGGGCAAGATCTTGCTTCATATCAAAAGTAGACCCAAACCCAAACACAAGACG
CCACCATACTCCACCTCGCCCTGCTAGAATCAAAGTCCTCTCCAGAATCGCTCTCACGCATTTTTTTATTTCTCCACCAA
CCTTTCTGAAAGCGGCCACGTCAACCATTTCTCCAGACTGATCACACCATGCAGCACAAATCCACTTCGTATTAGACTCG
ATGGCTATATGCATGACTCGATCTGCATCAACTGCATGCACGACAGGGAGTGAAATTCGTTTCGCGACTGACAAAATAAC
TTGTCGCGGTCTGGCTGTTGCAATAGCATACGGTAGATTGGCTATGGCTGCGGATGGAGTCGGTACAGATGTGTGGAAAC
CTGATAATTCAGGTCCTTTGAAATGTTGGCGGCATTTGGAGTAGACTCCAAACACGACTTCCTTCATGGATATAGCAGGC
AATCGTCGAAGTACATCTGGATTCAAAACCACTTCGGCGGGCAAAACCTAGTGCCAAGGGGAGTCCTTGAGCAAAATGCA
CAACCGACCGATAGGCCACTGAGCAATAACATACCTGAATCACTAACTTTGACCGCAGCAACGGCATACCACGTTTCTCA
TTATTCAATCCCTGTAGCATTCGTGAAAAAATCCACGACAAATAAACCATTGAGTTGGAAATATGAGGAAACGGATCGAC
GATGAATATCACCAACCAATCTGTCAAACGATCCACTACTGGATTCAGATATAATGCTAGCCGTTCAAAGGCTGCTACAT
AACTGCGAAATCGTTGTGCATCAGGTGCTTCATTCGCTTGTAGTGCTATAACATTCGTAGGTTGAGAACGAGCGCAACGA
AAAATGTAAGCAGTGAAACTCACGAACGAGGTGGACTGGTATCACTGGTTTGCCAAGAGGCTCAGATAGAGTGAAAGGGA
GACAAGATCCCAATTGACAACCCTGAATGAATAAACGTGAGATGCAATTTTTTTTAAAAAAGTAACGGCTGGCACGTACT
GCGTAGGCGCAAGcaaaatcaatcatccaGGTCCTCGTCTCATCGCATACTTCTTGGCCAGCAGGGCAAAGAGCCAACCA
CATGATGTTTCTTTGACCGCCCACAGGAGCGAGCCGCAGCTTTTCCCAAAACCGTATTGAGGATGGGGATAGGGCTAGCA
TATTGTCGTCGTGTAAAGCTAGTATATCTGGCACTGATAGAAGGTCAATCACTGGCTCTGACGTTCGTTTGGATTTTTTC
CGGAGTGAGAACCGTCCATATTTGGCAACAGCTCGATCCGACTCTACTGGGAAAGGGTTATTTCGGTAAGTTAGCAAAAC
CAGAGGTCATGGCATAAGACGCCATACCTTGCAGTTCACTATACTGCTGAATGGTCAATGGTCCCTTGATTGACGGCCTC
AACTGCCGATCGTCAGTAGAAGCGATACCATCACGTGACAACGCGCTTGTAATCACAGGTGCCAGTTGAAATAAAACCGA
GGCTATCATGTCCGGGCTGCACAGCATCCTCCTACCAGTATCGATCACAGATTCCGGATACCCATGACACGAGTACAGCA
CCTGGCTACCCAAACAAGCGTGCTCCAACGCTAGTTCCACAGCCATGGCATAAGTTTCCTCGCCTCTCCAATTCGGTAAT
GTACGACTCAGCATATCATCAATTACGGTTTGCTGTTGAAGTACTGGCGATTCCGCGCCATGCTCGTATCTGCAACCACA
TAGTCTGGACCAAAAGGACGCCTCATCGCCATCCAGGGATGCACTACTGTGTAGAGCTACTAAAACACCATCAGTCTCTA
CCATTGCATCTGACGGATTCCAATACATTTCCGGTTGTGCATGAGACTCAACCCCATACGCGGCGTCTGTATCTGGTGCC
ATTTTAGTTCGTTTTGGGGGAGACGATGGAGATATTCGTGCTAGTCTCTTTCGCTTTATAACTCTTTTCTTGGCTGGTGA
ATAAGTCCATTTTACATTATGGCCCATTTGGGAAGTGCTGCTAGATGGCCATGTATCCAGTAATCCGTCTAAATTCGTGA
ATGTGATGGCAGACCACGCCTCTGGTACATCATGATTACCATTGAGCGCCTGTTTATCGTTACTACCGCTACGAAGGATG
GACTCGACAACAAAGGGCTTCCGTTCTCCGTCCATAACCGGATCCGGTATATTCGTAGCTGGACTAGTCATCGAGTGAAG
CAAAGTCGTTCCCGGCGTTGCCACGGCCATTGGTGTACAACCAACAGGCCCATCTACAGCAACGCTGCCATATGCATGTA
CTCCAGGTGTGGGAGAGTGTGGCGGATCCTGAGGCGTAACTGCAGGGGGACCTGTGGGAGGGTGTGGGTACGTTTCACTG
GGTTGAGAAGCTCTAGGTGTTGGGTGATTTAACGGTACAGGAGACAATAATCCTGTTAGACTaaatgctggtgatgctgg
tTCTGTAGATGCTATGGATGTGGGTATACTCGTGATTGTCGAATTTGCGGGCGGTGCGTTGATGGGCTTGTCGAAAAAGT
CAAAATCGTCATCCCCAATTTCATCGTCCTCCATATCTAGGTGTGAATCGCCTCCAAAGTCATCACGTTGAACACTCACT
GACATGCCATCACTCAAATCATGGTGAGGGGTATGTGCTGCGCTGGCGGAAGATTGTGGGGCTGTTGTCGTGGATAGACC
TGGTGTAGCATCTATTAAACTGGTTGTTGGGATTGGTAAGGAGACTTGACTTGGGCTGTTATGCCTCGAGACTTTTGGCT
GAAGGTAGTTTATTGTGGTGGCTGGCGAGTTGGCTGAAGGCTTTGGTGAATCTGTAGAGAGGGGCGGAGCCAGTAAAGAT
TCTACAAGTCCAGCTTTCTCTAGTGCTAGATCTGTAACATTCCTGGACACTGATACATAGTCCCAATAGTCTATACTCGT
TCCCAACTTCATTTGCGGCATAGCAGGAAATAGTTTAGTAGCACGTAAACTAGCCTCAGTCCAATGGCACCGTGAAAGGT
CTCGTTCGTGGACTTGCTGCTGGTGTGTTGCAGAGCTGGaactgatgttttgattacTTTGTACATAAATTAGATTGGAA
GGGTATAAGCATGTAATATTGGACTCGGGCACGCGGACCATCAAATAAGACGGTATTGTATGATCCCTTTGTGATATTTT
GGTGTTGAGAAGGGAAGCCCATGTTTCTTGGTGAGTGGCTTCCTTGAAGTTTGCTGGCATGGATGCGACAGCAGCAAGTC
CTGATGGACTCAAGGCCACTAATCGTTTGAGATATTTGTAAGATTTCTATGGGCAAGGTGAAGGAGTGTTTTTGAGCCAA
GGGACAATTTTTTTTTACCGTTGACAAGCGTATCATGTTGCAAATCAGATCTTGATATGAGTCTATGCTCGGCCCATAGA
ATGCATGGCTGTATGACGATATTAGTGCCAGTTATGTACATATGTAATTCACAAGAGATTTGTGGAGTCCTAAACCAAAC
GGCGTTTGCAGGGTCAGGTCACAGCAGGTCACGGCTTTCATTGGCTTGTACTCACATTTGACCTTGAGCAGCAACTTGAC
TGGGAGGGCAGGATGGCGAGGATGGAGGAGCTTGAGGCTGCATCACAAACCGATGACCCAACCGAACGATTCCAAATGAT
CTAGGGAACAAGGGAGCTTGGTTAGGTGAGTCACTGTGAATTCAGGCGACGGGAACGAGGATGGATACCTTTCAAGCAGA
TTATGCATGGCATGGATGAATAGGCCATATTCTACACTCGAAGGAGCAACATGGGAAGATCCAGGGGCGCTGTATACATT
TTCTGACGAAAGCCAACCAGATTCTAGTTCTGGGATTGCAAGGAAACGCAATTAGCAGACATGGGGGAGGGGGATTATAC
TACACACATGTGGAACACACCCTTGAGGCTAGATAACTCTGTGCAATTCTGTAAGGATAAATCACCAAATTCGAAGATCC
ATAGTTCTCTACAAATCAGGGCATGGTGACTTGAAGGGTGGTTTGGATCTGTGGTGCGAGAATCATGGGCTACGGTAGCC
GGAGTCAGCGAAAAGTCACCGGGCAGATGTGATGCAGGAATAGGGGGTACTCGGGCGTATGGAGATGCCGGGAGGAAAGG
ACGAGACTCCGTTTGTTGGGTAGGATGGGGTGACGGGCGGTCCATGTTTAATGGCGAGGTGGCACTAGTTTCGCAAGGAG
TGTTAGCGGACAAGTTGCGGGTGTTCCGGGTTGTAACCGGCTGTAACAGGAAGGCGAAGGCAGTACATTGAGGCAGTTCT
ATCGGGGGAGTTTGTGGAAGCAGGCCGGATTGGCGAATTGGCGTAGAGTCGGGTAGGTCTTGGATTTTCGGGGTTGCATG
ATGGATCATAGTCAGCAAGCCTCCATGTGCAAGGTATTCCGGACTTGAGTACGGCTAGATGCGCACACAGCAGTGGATCT
TTGATGGGCGAGTGGTGACTGGGCTGGGGCCCAGCATCAAGTGGGGCGGAGGACAATCTCCAAGGGATATCAGTGACGGA
GCACACATGGTGATATCTGCGCCATCGTATCCTCTTTATATTGGTCTAGttgggggaggggaggggaggggagtCGGGGT
GATTGGGTCAGATTATGTACACGGATGgcggatgcgatgcgatgcgagaTAATGCCATGGAATGGGTTGGAATGGAAGCG
AGAAGACATACCAGGACAATGCTGTTGGTGAAGGCGTGTTCATCAAGCACACTGACCATGGCCACGATCGGCCGTTTGTT
CGCAACGTTTGCTTGTGGACGACGGCCAAGAGAGCTATCTGATATGAATAACATGGCACATGATCCGGCAGGACAGGCAT
AGTCATTTATATGAAACAGACCAACAAAGTGACAGACAGGATCATCCTATTTACTGCAGTCGAGTGCTTACCCCCGTCCG
TTATCGCAGCCACAACACCGCCGCGACTGCTGCACCGCCTGGCTCTTTGCTGCTTCCTCCGCATCTCTCCCAATTGGCCG
TGTGACCAACCGCCTCGGCGCGGGAGAGGGCCGTTAGACAGTGAACGTGCTGCAGGCCACCCTGTCCCCCCTAACTCACC
TGCCCCGCTTACCCGCACAACATTCCCTCCTCCGTTGGTGCGCCTACGGTCCGCAACCGTCAGACAGCCCAgctccccct
cccccaacTGTTGCACATCATACACCTACACTGCTTATACGGAGTTTAATATGTGTAGCCACACAATTAGCACTATAGCG
CAAGATTGTGGCTGAGCCCCCATTACATAATAAATGTTCTTAATCTTGATTATACCGTcccaatcaaaacatcctaTTAT
TTATTTACTGCGTTTGTATTGTTTATACAATAATTGCAGAGAAATTTCGACACCCCAATAATCCGATCCTGTCCCAAGAT
GGGGGAGGGCCGGCATTTTAACCATATTAACCGGTCGCCCGCAACCCGCAGAATCACCCTGACGTTATATACTAACTCCA
GCTCCCCGTGGACTCTCCAAAAAGGCTGCTTCCCAACTCATCCACTACCTGCATTCGCCATGCCACTCCCTTCCCTTCCC
ACCGTCCCGTCCCGCCCCCGCCCTCACCACCGTATTCACCGAACCTGCCCCGGCCCATGATGCCATCCATACCTGCCACA
AATGTAAACACTGGAAACCGCCTCCACACGCCCGTGTCCTCGGTATGTCCCTTTCCATCCCATGCCCCATGCCCTTGCCC
TTGCCCTTGTCCACTGAACATTCTAGTCGCACTAGAATTCGCTTGCGGGACTGCTTCCTCCATTATATACATGGCCCAGC
TGGGATACACCGTCGTGGGTGTCGAGTTGGTTGAGAAGCCCTTGCGCCACGCTGCACACGTCGCAACTCAGATGGGCCTG
GCCCACCGCGTGGTCCTGTTGCACCACGATCTGTTCAAACTGCCTGATACTTTCACCGTGCATGTCGCCCGTCGCATGAC
CCAGCCGCAAGCCTCCCCCCCTGAGCCCCATGATGAGCCGAATGCCTTTTCTGTCTTTGCTCAACTTGTAAACACAATCC
GTCCCCATCCCGATACCCTAAAATTTGACTTTATATTCGACTGCCAATGCTTCCATGTATTACGACGTGTCAATCAGGAC
GCCTTGCTCCACAAGTACGCAACCTATCTTAAACCAAAGACCGGTTTACTAATGGTATTAGCCGGTCGGACCAAAGTCCA
AACCTCCCTGATACCGGCCGGCATTCCAGTCCTGACCCAAGACGAAATGAGGGCCTGCTTTGACGACACGACATTTGAAA
TCATATTCCTAACAGAGACAGTATTCGACGATACTGACGAGTATCTGAAAAGGGGCCTCAAGATGCCTGCCTGGTGGATG
CTTGCAAGGAAAAAGTAATATTACCCCCATATATCCCCCGTACTTGTACATACAAGGTGTATATGCATGAATTCGTATTC
AAGTTAAGTCTACATATAAGTTATAATtggaaaaaaaaaaacattatGTGGCAGATGAGAGCAACACCCTATTGCATTGC
TTCTTGTGTTCATCTCAGCGTCGCTAAAGACAGCAAAACCCAATGTCCAAACTCTCTCAAGACCCAACTACATCATGGTA
CattcgccaccaccaccacctcctcctccactaccactaccagAACCAGACCTTCGCTCCTCACGATACTGTTGCCTCAA
ATTACCGGATTCTGCATAAGTCTGTTGCTGTCCGTATTGGTTTAAATGTATAGGTGGTATACCTGCTGCATATGCTTTGA
ATTCTTTCAGGCGCTGTATAGCTCGTTTGTTTCCTTGACCTATTTGTTGCTGACGTATCAACACGTGACGCATCACGCAC
AATACCCGCGCTTCCAGTTCTCACCTGCAGCGCGCAGATACCATCGACGAGCTTCCTCAAAATCAGGCACAACTCCCACT
CCATTCTCCGTATAGTATCCAACTGCATACTCGGCCTTCGCTAAGCCCTTATCCGCTGCCTTACGGGCCCACAAGTAGGC
TTCTTGATCGGACTGCGCCAGCACTGAATCCGCCCCAGTCAGATACCAGCCAGACAGAGCCAGCTCGGCCTCTGGATCTC
CTTGTTCAGCTGCTCGCGTATACCAAGCTATAGATCTTCGTGGATCAACCGGGACACCTAGCATCCCGTATTCATAACAT
ATGCCGAGTTTGTACTGCGACGCTGCGTACCCCAATTGAGCTGCCTTCAAGTATAGGTCATGAGCATATCCAGGATCCTG
TAAAATATTGGGGGTTGCCTTGGTGAGCCTACAGGCCTGAAAAGATAAATAAAACAACTCACATGCATGATGTTGCCACT
AGCCTCTTCAGTACGACCCTCATACAAGGCAGCCATCTCGTGTAAAGCATGCGGAGTTGTCTCATCAGCTTGAGCTGCTG
CTCGTTTCAGCCATGTAATACCCTCACGTGGTGACTTTTTCTCACCCAGCAGTCCATTTAATAATATCATCCCCAACTTA
TACATGGCTGCCGTATCGCCTAGTGTGGCAGCCTTTCTGTAAAATTGCACTGATCGAACAGGATCGCGCTTGGTGCCTGC
TCCTACTTCATGACACACGGCTGTACGATATGTTGCTGAAGGATGACTCTGTTTCGAGGCCGCCACGTAGAGGTTGAATG
CCCTTTCATGATCAACTGGCAGGGACAGTGACCCATTGCCAAAGCATTCGGCTAGGAAGAACTGCGCTTCTGGATACGAT
GACTTGCCTAGATTAGCTAGCCAGCTTAGTGGTCTGTGTGATGATTCGAGTAGGTGAGGTGGCAACTCGTCATACCTGAA
TTGGCGAGCTTCTTGATCCACTTCAATGCCTCCTGATACAAAGAGTCCTGAGTCTTTCTAGCAACTTTGGGATTTGGATC
TGCATAATCGGGATCTATTTATTGGGGGGAAATGGTGAGCTCCTTCAGTCTACTGAGCTTGATCGCAGCACCCAAGAAGC
AAAGTTGTGCTGCAAAGTTTTGACAATAATCCATTGAGCCAGCGAAACCAACAGCAGTGACTCTTCCCATGACCCACACT
CCACATGTTCCAATCCGTCTATATAGTTTACATCTACCAGATTCTGTATGCATCTGTATCCAAAATGCCATCCAAGCTGA
TCGAACTCTCCTGCAGATCCGTCAGTAAGTGAATGGTCCATGTACCTTCGGCAACGTAGATCAGATATTTAGCATAATCT
AGTTGGGTTCTTGGATCCGAATGTTTGGCAAATTCTCTATATATTTCGAGCTGGGTTGAAATGGGCAGCGCTTCGTCTAT
TTGGGCAGGCAGAAATGGAGGCCTTTGTCGAGCCAATGGTGGCGGCACATCCATGTATATCTGCGTTGGATGCTGCCTAT
TCATGTTCATACTTGTATTATCATGATTTGTCAATGGAGATCGCAAGTTGTCGATCGAATGATACGATGGCTACCTGCAA
GTGAGAGAAGTGTATGCCAGCTACCCAGGTATCCGACGACGGATGGAAGAGGTCCAGCATGTCGAACAAGAACGGCTGCA
TTGCACGGCACGACCCCACATCAACGCTTAAGCCAAGACCCACGTGCACGTCGTGTGCCCCCTAGTGCTGTCACCACATG
AATGTGCATTAGGCAGAGAAGAAACGCTCAAACGCTGACTCGTTCCTTGCCCCGTACCCTCCGTTATGGTATAGTCCAAC
AGTTTGGCTGTATTCATCACTGTAGCACTACGTAATAATGGTTTGCGGCCTACCAACCCTCACGTATAACCAACACGGCA
ACACCTCCAGCATGTGGAAAACAGGTTAGCGTACATGCTACTATAGTGCATCAGTATGAAACATGTCGCTACGCACTAAC
TTCGCGGTGCTCTCGGTTCTGCACAAAGACGCTTTCTATTGGAACCTATGCTGGACTATCGCGCAGGTTGGATTGGGGTG
TTGAACAATACATTCTTTATGAGTTGAGAGATCAATCCATGCGCAGATTCAATAGATACTTTAGAAGAATCCCTAGCTAC
TTTGGATAATGGACCTTCTTCCTTCTTCTTTTCCGCTCCAGCACCTGCCCCAGATCCTGCAGCGTAGGCCAGTCGGGATC
CCTGAGATACACTAGATTCTGCCTGCTCAATTTTTTCAGCCAGATCCGCAATTTGTTGAGCATTATAGGCACGGTTGGTG
AGgagtgatgacgaggataGTGTATTGACCCAGTATTTGTGCCATAGCAATTCTAACAGATGTGTGTCCAGGCTGGATTT
GAAGCAAGACACATCCAGTTGGTAATACCTAAAGTTAAGATGTTGAGCATATATATTGGCAAACTGGCTAGTCAAAATTG
TAAAACTGTGCATACTGCTTTGCATGTACACCAAAATCCTCAATTTTTGAAAGTGGGATTGTTTGATACTCGGATGGACC
TTCATCTGGTGGCTTATATCCAGCAGGGAACGTCCTGAATGCGCCAATTTCCACCTTTCCAGCAGATATCGTTCGAATAG
GATCAACCTGTTTAGTTGCTGACTCGTCACTGAGGCGGGCATAACGCAGAAGCACGCACCACATACCACAATAGCAACCC
AAGGATCCTGATATTGCTGATTCAGCATTTGAGTGTTGACATCAATACCGGACAACCAACAGCCGTAACCGGGATGACTA
TGATACCACCCGATTGGATTTTCAACCCTGCCAACCTATATCCAGAGGATTTGAATTCAAGAAAACCTTCGAAAGAGGAG
GTTTAAATGTTGATAGGTACCTCTTTGATCAGTTCGTTATACTGAATGATGTATTCATTTGCTTGGTCAGCAGCTGAAAC
TCGAGTTTCCGTGCCCTCCACTGGAAGAGCAAAGGCatccatgatgatgatggtatctccCGCGACCTTGCCTTGCATCA
GACCCATAACTTCTATCGTACCGCCAGATCGCGCATGCAGAACCTATGTGAATGGTTGTGAGAAGAGTTTGGACCAGTAC
TGAACAAGATGACGTCATGAACTCTTGGGCCAACTAGACGAGAGCAGTCAAATCGGTGCATACCATTTTTATCAATGCGA
CGGCAGATATTTTGACCTTCTTGAAGTAATTTGGGCTGGGATTGAAGGATAGAATGTTGATTGAGTCAAGTCATTGAATG
TAACGAGACACGACTAGTCGGATGCATACTCTTTGGCCCACGGCTTCTCATCGGTCAGCCTCCGCTGATTGGCAGCATCG
TAGAGATAGAGGGTATCAGCAGAAGCATCGACTTGGCTGATTCCATTTTCAAGCTCGAATCTTTGTCGAGCATTGAGACC
GTCCATTTCGATGTCGGTGCAAGTCAAACGTTAGTAGATAACGGGCTGACGGGATTATGAAGTCACGACTGTCTGCCCCG
CGCGACTTTATACTACTTTCGGGAGATAACCCCAGACGACTGAACGTACGCCACGTGTACATGTACGATCCAGCACGCAG
GAAGATCGCCACGGCTACCAGACAGCAGACACTGACATTCGTTCACAATGGACTGATGCGTGGCGCGACAAGACGAGGAC
ACATGCCGAGTGCTGCTGGCTTCTACCTTCACTTGGCTTCAGTCTGTCCAACTGACTTTGGTCCGAGTCCGTACAACATT
TGGGCCGAGTCTCGCTCCAGATCGTACGTGTCACGGTGAATCCATGGCCATAAAAATGCAGTGCGCAACTCTCACGCCTC
CATCTTGAATCCCGACATGATGACGTTCGTTCTTGACAAAGTTTCCGTCATACGAGAGTGAAGAGCCTCATCGACCAGTA
CAGCTAGCATTCATTGCCTTGTCTCCTGGTATCTTACATTGTCGGAGTCGTTAGATTACGGGCTCGCGAAATCAATCTAA
ATTCAAGACAAATCAAGTGGCTCGCTGCACGACACTTTGTTGAGTTGACAATTACAACGTAATGGCGAAAGGTACGTAAC
TTTGTCATCAAATCATGTCCCAGAGCCCCTGACTTGGTTTCATTGGTCCCTTCTTTTATAATTCGTTCAGCAAATTCTGA
TGTAACATCgacatcaatccacatcGCTACTAACATTCTGTCATTCAAAAGTACCCCGTAATTTCCGTCTGCTAGAGGAG
CTGGAGAAGGGTGAAAAAGGTATTGGAGATGGAACGTGTAGTTACGGATTAGCTGACGGAGACGACGTATTCATGTCAAA
GTGGAATGGAACCATCCTCGGACCAGGCCATGTGAGTATACAAAGCTCACAGGATTAGGCGCGCATAAAAACACTAATCA
TCAAGCAATCGCGTGCGTAGTCTGTTCATGAGAACAGAATCTATTGTCTCCGTCTATATTGTGGGCCTGATTATCCAGAC
AAATCTCCATCGGTGGCATTCTTATCTCGCATCAATCTACCAGGTGTAAACCAACAGACTGGAAAGGTAAGCTGTAGCCG
TCACAAAGCAAGTGTACAGGCTTCAGCCAAGGCATTCATGTCGTAGGTGGAACGATTACCATGTTTAGATAACTGGAAGC
GAACTTACACAATGGAGACGATATTGTCTGAACTTCGAAGGCACGCGTCTCTGTTACACATGCTTTTTTGCTCAATTGCT
TAGCATCCTCCGCAACAGGGAAATGGGCAGTCCACAGAACAAGAAACTATCGCAACCTCCGGAAGGCGCTAATTTCTAGA
ATCCTTGTCGCTTCATAAGCATGAGGAAGTTAGCGCTCCCGTTTGGTTGGTCTCGACTAAAGCGTATGCTACGTTTgttc
tgtttgttctttgCAAATACACCACAGTTAGCTTGTGAGTGGGCACGTTGAACCGTCAGGTGGAATGGGGTGTTATTTCT
ACAGGTTTCATGATCATGGTTGAGAATGAATATTCTCTTCTCGTAATTCTGAATTATAGAGCAAGTAGAACAGAAAAGAG
TAGATTCCAAACGCCTGGAATCACTCTTGGCCTCCACGAAATCTGCCTGGGGTGTTCAAGCAAGTAAGTATCATCACAAA
CGCAAACCTGCCCCATTCGTAATGCTCGAACAGACGAGACAGCCGAACTTTATTGGACTTACTATAATGGTCTTTTTTCA
TCAGTCCCGTCCACTTGTTTAGCTTGTCAACAAATTTCGGCACATCAGGGTCCCCACCGAATGAACCAGGCTCTCTTTTT
TAACGAGTGTCACGCCGGGTGTAATGTAAAACACATGCCGTCAAAACATCGATCCTTTTGGTCAGATACTAGAGTGTACA
AAATGCTCCGCCGtagcgatgatgacgatccCATGGACGACTATGTACCATTTGCAAAGGGTCGTCAATGGATTGGGCTG
CTTGCATTTCTCATTTACCTGCTGATCATCATAATTTCAACTACTCTTTTTTGGAGGAATCGGAGGGATGTGTATATTGC
TGTACGATCTGTTAGTAAGTAGGTCTATCCGTCTTCTAGCTCATGATATCTAATCCAACCTCACGACCTTCGGACACAgt
ggtgacgtgtcactcaCAAGCTCGCCCATCTACCTAGATACAACCATAATTCATGTTTTGGTTCATTTTACTCTAGTTGG
CCTCGTATTTCCTTCAAGATTTATCTATCCTGGTCAGTCTTGACGTGCTTGAGTGGCACGTCGCAGTACAATACTGTTTC
CCGATATCTGCAACCACCATCTAGGAGTTTTCCCATGTGCCGTGGAATTATGGTCCGAAACGTAAGAACAGGCATTGTTC
AAGGTCATCCACTCTGTGCCTTTGATCATCAACCTCATGAGTAGGATTCTTACTCCAACGCTCTTGCTATTCCTTGTAGC
AAAGCTGGGAGCCTTTGTACCTGAATATCAATTGAGTCGTCGTCGACTAGAAGCCTCGAAATCTACACCCGCTGTGACCA
GCCCTCTACCTGGTAGTGAGGCATTTGCCGCCCTCGTAGCTGGGACCATCAATTCCAATTTGTCCCGATCCATCAAAACT
ACGACAAGCACAAACGAACACATCTCTCCTGATAGTGATGACCATATCGAGGCCATCGAAGTAATATCTATTAATAATGC
GGAAATTACGGCCATGACAGATGTGAAGCAGACGGGGGAAGGGAATCAAGCATGTGACGGAGATAGCCAGAATGAAATCC
CTGATTACTATTTGACGCGCTGGCTAACCAGAAAAGAAAAGCGGGAGGTCCTCCCAGAAACAACTGCTGGAAGTCAAAAG
CTACGAAGAAATGCTTGGGCCTCCATCCGCGAATCTGTAGCGTGGAAACTCAAGTGGTTGCTGGCGCCTAAAACAATATT
CAAATTGGCATTGATTCAGGCTTTTGTCAACATCGTGGTATGGCCTTCCGCATTGTGATCCGCCTATGTGATGACAATGA
ACCAAACCCAGATTTTGTTAAGCCTACAGAATGTTACGACTAGTTATCACATATTCCCCGTCGTTGACTATTCGATGCTT
TGTCCAAAGACAATGGACAGCCTGCCGCTGTTTCTTGAGACAATGATCTATATCCTCATCTTGGAACCATTAGTCCTGTA
TCTCGGAAGGGTTGGTTTCTTCAGTTTCCAAGGTCGGCACCTAGTCTCATTATTGGTTCGTACCATAGAACGTAAACGAT
GAGTTCGATCTGAGAATCGATGTCATAACGTCTGTGACTTCTGGAATGTACGTCGGGCAATTTTTTTACACGAACAGTCG
TTGTATCCAAGGTTGTGACATTGATTAGGAGCTTCTTTATTGCTGGTATTGCGTTGGCAGGGTCAGCAACTGTTCTGCCA
AGGAGCGTCAGGTGCATAACCGACACAAAGCTCTGGGTAAAGAGAAGATCGAGCTCATTTTACAAATATTCCTGCTGACT
ATCCTCATGATAGGTCTATGCCGGTGCTTTAGTCAGTCACTGCGCTCTCGTAATATTACCTGTGGCTAGGTTGGCGTTTC
gcccatccacatcaacttCTTGTGACTCATGTACCACTTTGAAGTACCAACACCAAGACAACACGAAGCGCTTTTCATGC
TCTTACAACTCTTTCAATATGGTATTGAACACTCCGGCGTTGTTTGAACAGCTGAAGGAGTTTAGTGTTGGGACATTATC
CGTTGAAAATTGCTTGTTCATTGAGCGAGTGAGGTAAGTTGATTGTTTGAAGATTATTGATGGTGGAGGGATCTCAAGTG
CTATTTTCTTCAAGTGCTGATGAAGTCGCTGACATAAAGCGAACCAACAAAGACAATTCCAGTACCACCTGGCAATTGGC
GAGCACAAAACGGCGAGAAATGAAATGGAGTGTCTAGTCCGCACGTTCATCGAAGAGGGCGCATCATGTGAGGTACGGGC
GGACATTTGATGTCTGATTTGTGCTTGCATTCGCCTCACGCCACAGCGCCTGCGCAAGGTTAATATTCTTGGATGCACAA
GGAAGAAAATACTTGCATCCATGATGATTATGCGATCCTGCACCTCGCCTCCACCTATTCAGCTTTTTAATGGAGCTCTT
CAGGAAGTCATGGAGCTCGTCTACCGCGACACGTTTTCTGCCTTCCATAACAAGCTGTTTTCATGTTGAGAGTCATTGAG
CATTAATGATTTGTCAGCCTTCATTCAATGCATAGAGACAACGGTCGTCCAAGTGGCGTTCTATCTGTACATACCTCGGA
TATGAGTAAAATTTGTAAAGCGGCCTCCGTGCCGCCGATATTTAAAGTTAAAGTAATTGATGAAAGTCGTAAACAGGAAA
ATGGTGAGggaatgatggtggtgatgccgcAAGCCCTACGTTATCATCAGTGTTCAATCACATTGAAAGTCAAGGATTCA
AAGACATTTGCACAGGAAACGTCTCCTCGGCTCAGCCAGTGAGGGAGGTGCCCCGCCTATTGGGGGTAGCGAAgaggtag
ttagtcatttCGTCAAGAACTAAATGTATAACGCAaactctccgtcaccatccatccatcttgttgagatatgagtgtgc
gcgatgctcatgtaatgtgtggtgcgagtgatgtggatgtggatgttgagtgcttagacacatgtcagatagattgatag
atacaatagaggacaaacagaataagaaactaACACATTTAAACGGCAAATATCATCCCATCAAGGGGGTAGGGTAGGGA
GTAGGGAAAGAACAAATAACAAAAATGATGGGTTTATGAATTCTTGTATGAAGGTATCACCAGCATTACGGACCAGTAAA
CAAAATTGCTTTTCTGAAAGACTCCGTTCTATTCAGACATCAAACAATAGTACAAATAAGCTACAATAATATCTATGTGA
CACAGTGGGGTGGAACGGGACTAAATGGTTTAACATCCACAAACTACCATTTTACAATACTTGAGATTACCCAGAGCCAA
GAAATCTCAACGTGACTAGAGTTGTAGTGTATAACTACTCGATGGCATCTATTCGTCGTCACCGCCACAGAATAGCTTCT
TCCACcacttctttttcttcttgttttCGTTCGATGAATTTCGTTGTTTGCTTGCGGCATTGACTGTCTTACCATCTTTT
ACATTATTGGCCTTGGCTGGTCGTGCAACTGTTTCAACGTGTATGGCATCGGTGGTGCCCACTGGAGACGCTTCTTGTCG
TAAACCGGACATGCCATGGACCAGaccagctgctgatgcagtAGTTCCATTGCCAGGAACAAGAACATTGTCACGTGGCA
CTGATGCATCTCTGCCTCCATTATTGATTAGTCCCTTTCCACTAGAAGTGGCTAACACCTGCAGACTGCTTGTTTGCATT
GGTGATGCTGTCGGATGCGTTGTCGATGGCGATATTATGGCTATATTACTACTGGCTGAAGCACCAAATGGTGCAGCGAT
GGCCGCATTTGGATTGTTCGCACTGGCAGCTTGGTATGCTCGGTATGCTTTTTCTCGTTCTGTTCGCTCTCTTTCCCGAG
CTTCGCGCTCTGCCTCACGAAGTCTGTCTTTTTCCTTTCGCGATTGATCCATATGTACCATCCAGTCATATATACCGTCA
TCTGTTTCCCCATTTCTCACCAAAACTACATTGATGAAGGTAACGTCAATCGACATGCCTACTTTCATTTACAACATTCA
ATGAGCTTTGAGAACGGACCTTTGTTCAGCAGCCCTTTAAGGTATTCATAATCTGGTGCTTCTTCAAACTTGAGGTTTCG
TACATATGTCAGGTAGTGTGCAAATTCGTCTATTAATTTCTAACAGTGAGAGAAAGTGCCTAGGCCAACAAATCTCTATC
TGACTTCACATACCTGGGTATCCGTCACATAACTCCTTGACCGACACACTTTGTTTCTTTTCACCAATCTTCTCATATTT
TTGCTTGTTGGTAGCTGCCTTGAGGCCTTGCCATGGTAATGATCCCCGCAGGAAGTACATGAATACGTGACCTAGTGCTT
CCAAATCATCCCTTCTTGATTGCTCTATTGTTTTTTACGGGAACTGCATATGAGTAACGCGTTGCCAGCCAGACTAGGCA
CACGTATGATCTCACTCACCTCGACCCAAATGCGTGTTTATGCTCATGTATCTAGCTGTGCCAGAAAGGGATTTTTTCTC
TCTGTATGGAATGTGTTGTTTGGTTTTTGGATCTCTGTATTGTTTTGCCATACCGAAGTCGACAATGAATATTTGAGATG
CTGGATGGGGATTTTGGGGGGCGTGGTTTGGTAGGATCGTTACCGGATCTGACGTTCGAATATGATTGTGATGTTAAAGA
ATGTCACGTCACGAGCGCACTGACGCGATCGATCATGCTTTACCTTGGCCCGCAACTAGTGGAGGCTCGTTGTGCCTTGG
CAACCTTCCAATCAAAAAGTTATCAGGTTTAATGTCGCGGTATATAAGGTTCTTTTCATGAATTGTTTGTACTCGTGAAA
GCTAGATTGAGATGGGGTAGTAAATACGCCCGACGACTCAGGACTCGCATGGCCGCGACAGTATGCATACCATTTGTTTG
GCCACCATGCAAACAGTCTTGAGTGAGAATCTCCTCGAACATATATCAAACATGTCCTCTAAACTTGGTCCCAGTAGGTC
GATACACAAGACATTATGTAAACCTTCTTGTCCAAAGTGGTAAACGTTTGGAACGCCAACTGTGATTGAAAGATGTCAGT
CTGGGATCTCTCAAGACTATACATTGTTGCTTCTGTTGGAGAATATACTCACCACTTCCGGCGAGTATCTTGTACGTTCT
GTATTCGTCGCGTAATTGGGGAGCATCACTTTTCCGTGGTTCAAATTTAATGGCGACTGGTATATTATTGATAATATTAA
CCCCTGCAGTTAGAGACATGAGTGAGAACttgttgatgacctggcgACATTTACTTGCATGTAGTTCATGTCATATCCAC
AGATCGACAGAAGTCTACACCAAGGACATACCTTCATAAATAATGCCGAAACTCCCTTCCCCAATCTTCTTTCCAACCTT
GTAATGAACACCGATTATATTTTGACTTGATGCTCCCTGATGCCCTTTAGGCTGAGCGGCTGGAGTCTGCTGCGCGTTAC
TTCCAGCCGTATGCGATTGCGACTGAcctgattgatgatgatgagcttGAACAGATTTTCCAGGTGGGCTAGCTTCATTT
TGATGCTGGATAGCAACCAGTGACCCACGTTGTGAGGCACCAACGGCGCCGTTTTGTGCAGCAGGTGAGGGAGCCGTGAT
TGCAGTACTGATTGGATTAGCTGCTAATTGTGCTTTTGCCTCGCTTAGTCGTCGCTGAGGGTCGGCAGCTGATGGTTGTT
GCTGACTTCCGGGTGTAGTATGGTTGGGTGCTTGCTGACCTTGTATCACTTCAGCGTTGGTTCCTCGAGACATATGATTT
GAATTCGCTTTTGTATCTTAtatgtgtttgatgatgttgagctCTTCCTTGCTACACCACCTAATCGTTGTGGTTAGAAT
GATTGGTTAGTTGCGGCAGCCTTTACTATCAATAAACAACATGTAGACGTCGAATAGAGGTTATTTCCATGATTCGATTC
AATATGTACTCGATACAACCCAATATAATATTGATGCTGTACTGTCCGTCCCTCATCGAGTTCCTTGCCAACAACAAACT
TACCAGTATACCAGATGGGAAGATGAGACCGTAACAGTAGAACACTTAGAAAGACCAAATGGTTCGAAATACTGAGCTTG
ATGATGCGATTGTTAGACTAGTGCGAGAATACAGTCCCTGATCGAATGGCTGGACTTTTGATGCTTCAACATGGTGATAC
TGATGCCAGGAGTTTGATGCAAAGACCGAGCCAGTGTCATAGGCGAGTGTTGAACAGTATCGACATGATCTTGCATACAA
TCCGCCTTCAACATCTCTCCTCCACTATGGTATGCCCTCGGCTGCACACTCCACAGATTGGCTGTGACACCCTCGTCCCT
CAATGGGCTTGCGACGGCAATAAGAGGATAACAGCGTACCTTTATAAAAGTAAAGGTGCTTCTGAGCCCGCTATGTATGT
CTATATTGTCGTTTTTGCTTGCGCCACCGACTCAATTATGTGCTCAACGCTTCGTAATTATGGGCCCCAACGGGTAACGA
TGTCGCCACGGATCGGCAGTTGCAATCAGTCATTTATCTCCGAAGGAGGAAGGGATAAATCTACAGCGCTGTAACCATAG
ACGTTGTGTAACCACAGACTATTTCTAGGCTATTCCGACGTTGACCACGGTGTCTCGAGCTGCTTAACTTGGCTGCAACG
ATGAAAACACGCAACCCGGCAGTAATACATATTAATGCTACAATACCAGCCATCTCGATCACGCCTACTGAGTGCAATAT
GAATGTGTGACCGACGTGAGCCACATTTCCCAGACACTCCTTTTGAGCTCCTGACGTGGTAGCTTAGTCGAGCTAGCCTA
GCTGCATATGATCGAAGGCTAGTTCGATTGCGGTGTCACCAGCCGCAACCGGTAGTCTATATCAAAGTCCTCGTGATAGA
ATCCTTGAACGCAACCTGGTCCAAAAATTGCAAGTCagtacatccacatcatccgaTTGGACACGTGGCACTCGCGTCGC
TGCTCCTCGCATAGACACGTGCCCTGCCCTGTCCTTCACGTGTCACGTAATATATATGATGTTCATGAGGTCCACGTGCT
GGTCTGTTGGGCCTGGAGCACATGCTTCATCGTGAATCAGGGCAGAGAGACACATGCTACCGACCCATGCGGCATCGTGT
TACTTGTTGCCTGAGTTCCTGCCAGTGCTGTTTATGTACGTGTCCTCCAAGGTATGGTGTGTTGAATCATGATCATCCGC
GATCGGATCGCCTTGCTGGCAACAGTCTGATATGAAACTAGGACGCTGCGAATCCTGGACCAACCAGCCACAACGTGTTC
AATACGCACTCGATGCGCCATGCCTCTGCACACCTGCACAACTCTCCCATCTCAATCTCATCGAGATCTGGAACGCTGAA
TGCACTAAACACAACCAAAACATTTCATTCATTCGTCAAGCCTAGACCTTGGTAAGGTACCGCATTTTTACCATTGATCT
CGTATCTTCTATCTAACATGCACTGACCATATAGCCGAAACAACCTGATCCAACAAACCAAACCAACCTCGAGCCATGGC
ACGACCCCGTCAGCACGTTCGTATGGCAACCGTCTTTGATGACTCTGAAGCTCAGCACAAGATGATGGATGCAAATGTTG
CTGCCAAATACGCTGCCAGGTCCAAGCACCTCTCGACATACTCCCTCCCCGATATCGACTTTACGGATATCGATGCCATC
GAAGAAGAGGAGTTGAAACTGAGACCAGTCAACCTGAACGATTTGCTCAGGCTCTGTGCGCAGGTTAAGTATGAGACGTT
TGAGAGTATGCTTGGGATGCCGTAAGTCAATCGAGGTGTGCAGGTAGTAGATGAATGAAACCAATACTGATGAATATCTA
AATACCTAGTGCATTGGAGAGTATTGAAAAGATTGGTGAAGCTACCTTCTCGCAGGTGTTCAGTGTTCCTTGGCCCTATG
GATCGTTAGTTGATGCAATCAAGATTGGTACGTCGTTGCTGTTGTGTGGACATGGCGCGGTAGTTGCCACGTTTATGCTG
ACAAGCTTTCCAATAGGGACTGGCCCCAATACCAAACCGGTGGCTGCCGTCAAGATCGTACCATTTGGCGGAGACAATCA
ACAAACCTTGAGTGAAATTTTCCAAGAAATGCGCATCACAAAGGAAATGAGTAAAGTTGCGTCTCAGTATGGTGCGGGAT
TTGTGCGAGTGATGAAGTAAGTACATATTTACATATCGTTACCTGTCTAAGCATTCTCTTGTATGAGCCTTGTTTGACCC
CACACTCACACACATAGAATGGGAGTTGTTCGTGGAGCCATGTCCGAGACAATTATCGAAGCCATCAGAAAGTACCAGCG
CCGTCGTGGAAAAGATGACGCCAAACTGGTTGCAGCCGGTACGATCCATGCATCGCCAACTATCGAATACATGAGACTCA
TCAACTAATCGCCCCTAGCACAAGTCAGAGCACAAAAGTATGCCGTCATCGTCCTCGAACACGCAGGTCTCAATCTCGCT
GAAGGCCAAAACCTCACGTGGCTACAAACCACCTCGGTCATTGGACAAGTCGTGTTAAGTCTAGCCCTCGCCGAACAAGC
TGTCAAATTTGAGCATCGTGACTTGTAAGTACCTCTGTCCCTCGGCACCCTTcaccacccccccccccctcagCCAACCa
taatataataatatagGCATTGGGGAAACCTAATGGTAAAACAAGACAAGACCGAAAAAACCCGGCGTCTCGTCTCCCCC
GACGGTAAAACAATCTACGACATCAAAACGGGCGGGATGCATGCAACAGTGATCGATTACACGCTCTCTCGTCTCGAGAT
CGATGGAGACAGAAATCAGTTATGTGCTGTGCCGTTAGACGACGAAGTGTTTTTCACGGGGTATGGAGACTTCCAGTTCG
AGATTTATCGATTGATGCGCGGTGAAAATGGTGGGGATTGGTTGCCGTTTCATCCAAAAACCAACGTCTACGTACGTCAG
CTGCTCTTGAGTCACCACTTCTGAAAAACTCTAAACAAACAATGAAATAGTGGATTTGGTACTTGGTCGACAAGCTCTTA
GTCTGGAAATACAGACCGTACGGGCGTCGATCGCCCGTGCCCATCTCGGTGGCACGCAATCGCCGCACTCTAGAGCTCTT
TATCAATCGAATACCAAACTATGAATCAGCGCGAGACTTGCTTGACAACGAtccattgatgaagaagatcatTTCTCAGA
TTCCAACCTCAGAAATCTTTCCCAATGAAGAGGAAGTTGAAGGCAAAAAGCCCACGTTTGTCACGAGCACCAAATCCGTT
GTTTCTCGTCTGGCTAGTCGATTCAGTGTGTTTATGCATTTGGACTGACGGCAGCGTATTTGCTGGCCGGGCAGGGTACC
TTGTGGTGTTTGTCTGGTTTGATTTTTGGGTTTTTGGACGGTTTCTTTTGATTTGACGAAAGTCTGTGTGGTTCAATGGA
TGTATTGTAAAATATAAATAGACGGACGCATTGAATCACCACATTACGATTATTTACATTCTTCAGGTGCAGGGGAAACG
AGAGAATTTACGACGGAACATAATTAATGCGAGAGCATTATTCGATCCATCAGTGTCGACCGTTGAggatcattgatgcg
tcgGCAAATCACAGGCGCTCTGGCGATAATCACTGCGTAGAGAGAAAACCTCGAGGGTGATTCAGCTCCATATCGCACTG
GGGCGGTATAATTAACCACATCACGATATGGAAGGGATTTTGCCGATGCATAGGCAGAATACATGTATTAATAGAACTAA
GCATCATTCaataatcattgcagctcaccctaggTCACAGTGAGACAGAAGTGTGATGTCGGCctggtatcaagagttta
taTAATGCATGCATCTTCACTACAAAcgcccatccatccatccatccatccatcattacaagggCCCAACGAACAACTGA
CCCCATCTCCCATTATACATACCATCTATATATCTATATTCCTTGTCTGCTGTCAACACCACGCATACATCCTGAAAGGT
GATGTCAGCCTGGTATCAATGCATCATCTTGCCAGCGCTCAAACTCTCTAGCACTAATCTCTACACGTTGGCATGTTACT
ACGCAGTTTTTTGCGGTTTGACAACCACAAAACAACATGTCAAAGGGAATTAGGCGTGGAATGGTTTACAGATGAGACAA
CGGGGTTAGGTTCAATCTCGTAGCTTTGATGTCGATATATACTGACGTTGCGATTTTGCCAATTTGGTTGTCGAGgatct
tcctcttctcactGCTCATACTTGCAGTAAGTTGTACAGTCATTGCGGGAGACCACTCTGAGCCATGTCCAGCAGATACG
AAGATACTCAAGGATCAAGTACTCGCCTACAAAAAGGTATGCATTGCATGTTGTCTCACATTACATGCGTGATTTGATGG
CCCATCATTCGAAAATTAGCAAGAAACTGCGGTGGAGGAGCACAGAGGTGTGTATGATCTTAGCCAACTAATTTGCCGCC
ACGTGAGCATGCTTTCTATCCATGCCATCGTGCTTGTTTTGTGGGAATGTCCCCGAATGATAGTCCATGGATGTGAGATT
GCATATACTACGGTATGTGCAAAATGTGTCGTGCCAGAAATCCCCGCCAGAAGCGTACAGGCTCAAAAGGTCAAAATGTT
TGACTCGATTTGACAGGTCACCATGAATATTGATGTATCGCATATGAATCTAGGCAATACCATTCCACTCTTTTAGCGTA
TTTGAAGTGCCTCCtccgtatcatcatcaatatatACAAGTACCATGATTTATGCAACACTAACAACATTACGTGACGAG
CTGCTCCTGCGAGCAGATATTGCCAAACAGGAGGCAGAAAAACAGCTACGACACATCAATGAGTACGGCGAGCTTCTCAA
AATGGAGAAGGTCCCCGTCTCTGAGGGTTTGATCGACGACGATGGCGTGGGGTTTGAAGGGGCCAAATCGTCGCGCATTG
AGGACTTTATCTCCAACATTGAGGAGGCTCGACGAATTATGGATCTCGAAAATGCCAAGTTGAATGTGAGTACCATTACG
TAAGATGTTAGTAAGAACTACACAGTCTTGCCGTCAACCGCTACATGTCAACTGTCACGTCTTTTTCAATTAGTTGATCT
CCGAAGTCGACGAGAGGATCATTTTTACGGATGAAGGCACCCTCGAGCTTATGGTGAGCGTCACTGTCCTGATCTGCGAG
CTGTTATCATCCTATACCTCAATAATTGCTCGATAGACCTGCGACTAATTGAACGCAATCTTTAACAATCTCAaaccacc
actaccaccaccgatGTGTGTATTCGATATTGAACCTCATGATCCCAGAAACCCAGATCTCGAACGAATGCTAAACTATG
TCTTCATCGACGCCGAGTTTCAGGCAGCCCAGGAAGAAAGGAAGCTGTACGTTGCGAGGTATTTGCAGCTGGACAACGAA
GCTTTGAGTAAAGTGCCTCCCAACGTCGTGGACTCTTTTCGAAAGTTCGTAGAACTGAATGACGTCGGCACCGAAGCTGA
ATCAGGAAACTTTATAAGAAAGCGCAGACAGGTATACAACAAGTGGGTCTTGACAGAAAACTATGCCCGTATTGGCGAGG
ATGAATGGAAAGGCTCGCATTTGGCGCGTATGCCTGCATTGGATCCATACATCCGTATAGTTGCAAGTAGCTCCGGTACA
AGTGGATCAACATCGCATGGGACGCAAATTGATACCGAGCGTGCCGAATCTATTGGTACATTCATATATAGATGTGTTCA
CATTCTACGACCCTGAACTCTCGGCATGTGATGAACACATCTTGTCCCAGTTGTCCGGAATGGCCCTGTCCATGGCATCC
TTGAATGCCTTCCATGTGCATAAGGTCGTATCATCAGGATGATGATTGCCTTGGTGTTGACAAGCTGGGACGTGGGTCGG
TTTGCCTTCATACAGCATTCGCACATAGTGCTCCTTATCCTTTTCGTGGGGCTGCGACACGGCGGGGTTGGTGCTGCTAT
GCTTGCCAAGATCTTCAAATAGCTCGAACGCAACCTAAATACGGCTTGCAATCAGCATCTCAAATCGCCAACCCCCGCCG
AATACGCGACTGACCATGGATGCAAAAGGCGGGAATCGTCCATCGAAAACTCCAAACGCATTTGTTAGTGGTCCAACAGT
CGAATCGTGGGCACTGTACACGGCCAATTTGACACTTGTCTCCGGATTGGCTATACTGTCTTCCATTCTGTCCTTCAAGT
CTTTCACAAACCGACCTGTGTTATTTTGCAATAGTAAAACTTAGATGCTGTGACTAGGCACGTCAAATACAAACCGATCG
CCATTCTCGCCAGTTCTGCATTCTTGAAGACACCCCACCAGTATTTAACTACCATCTGATGTTAGCATGCGCTTGAGTGG
ACTTGCGGCAACTTTTGCGTCTTTCAAGTGGCGCTGTCTCTCAGCCACAATATGTGCCGCGCAACATACTTGTTCTAGTT
CCAACACGTCCTGGTTTGTTACGCCGGCTGGGAGAGGTTCACCATGTGCCTATGATAAACGCATATGAATGCGCTATTCT
ctcttccccccccccaatgAAGTAGGGCCACACAAATATACTCAACCTGTAGACAAATGAAATTGTCGTACAATGAATTC
AAATGGTTGAATTCTAAATCACCCTTCTTGGGAAACCCAGAATCGAAGTTAGCGTGACGTGCAAAGGCTTTGTCAATCTA
GGGGGAACAATCCGTCAGAGATTTTATGACGCAAAAAAGGAGCTAAGGAGTATACAATCTTGACGAATCATGCCGGACTT
ACATCGCCGTTCCCCTGTTGCAGCAGATCCTTTCGTAACATCTTGGAAAGCGCATCCAGATACTTGCATTCACGGACCGG
ATACACTATAGAAACATTGGTGATGGTTGAGGCCGATCAAGGCCTTAAAACATCAAACGGCGCAGAACGTCCATAAAACA
CCCACATGTTTCATCACTTCGCACATGAACTCTCAGATCCATATCTTTTGACCCTCCAGTGTCTCTCTGGTGTGCCGGAT
ACAGCCCATTGACGAGGTACTGCAGGGACTCCAGCGTACGAGCAATATCGGTAGATCTCAGATAAATGTCCTTGTTATGC
GAGTCGAGGGTCGGATTCAGGAACTTTAGTTTGTCAATATACAATTTTCTGAGACAGGCCCCCATCGTTTCCATTGTGTT
CTTGCCCTTGTCTAATCGATCATGGCGACGTTCGGGTCAGTCACCGAGGTGGCGAAGCCGCAAATCCTCACAAGAGAAGC
AGCATGATCTAGCAGCGGACGCCATACCTGTCAATTGACCATTGAAACACGTCCCATCATCTGTGACTGCTTGTAGGGCC
TTGAGTGAGAGAGACGAGTTGGGTTTGATATTACCCTCGAATACAATGTTGGACAAAGACGGTAGAGACTCATGGTGTGG
CTGATCTAGCAAGATTGAAGCGTGTTGATGAGTTGGCTGGATCATCGATTTAAACAGAAGTTTGGGTTGTTCACTCAAGA
GCTTTGACAGCACCGAGACCTCATACATTTCCACGTAGCACCATGACACCAGTTCACACTTACTATATAACGGTGGCGGA
GACAAATTCCTCATTTCCATTGCGTAGTATACAGCATGCAGGAATGGTGTCAAATGACATTTCTTCATCGGCACTCCACC
GGGATAGACCGGTGATCTTTCGCCTGTCGGATTCAGTGTCAGTATTGATTGTCGCGGCAGATTTCAGCTCCCAGTAACGT
CAAACTGGCATGTCATCAATCTCTGAAAGACCAACCTTTGAAACTCACCATGTCGAGACACCGTCTGAACGAGCTTGAGT
CGTAGTGAATTGGGATACAACCTCGCAATTGTATCATTGTCGGGTATTGGGAACACCATCTTTTGCCAAAACGAGTCGTT
CGTTGTTGAACGGATTCGTTGACCAATGATATAAGTATAGATTAGTAATGCCTGGTGTCGGTGAGTCAAAAGACTTTATC
GGCAATTTGTGCTTTATCGCCACCTACATCTTACGCGACACGGACTATAGGATGGGCTCTATGGAGGTCCAAAGAGTATT
TGCCTGAAGACCTTGTCTTCCACGTCAACAATCTAGGTagaacaacagcaacaaaaaaCCTCTGAACTAAACATGCTTGT
CTCAAGTCAAGTAGTCACAACATCAAATATAGGCTCCGATCAAGCTACATTTACACTCAATTTCTCCAAAGGAGCGAGTC
AAGTCATTGCCCAATACTACATCATGATTCGCCTCGGGAAAGCCGGTTTCAAAGCGATCATGGAGAACTTGCAAGACACT
GCAATTTATCTCAGTCAACAGCTCCAGTGAGAGACGTTACGTCTCACCTTTTGTTCCGCGCTTTCGTTTACATTAACGCG
TAGGTCTATGGGCTTTGAGATCTTGTCGTCTGAAAACCCATCCAAGGGTCTTCCTCTAGTCGCCTTCAGACTAGTTTCAG
CTAAAGCGCCTCGCTTCTttgatgagtttgatatAGCTGCCAGGTTGCGAGAAAGAGGATGGATTCTTCCTGCTTAATCA
ATGGCTGTAAATATCCGGAGAGACTCTAAAGCGTTTCGTCATATCATGCTGTGGGTTGTGGGTGATTGGGCCCGGCGGTC
AGGCGTCCGTGCttagcaatcacatcatctcatttcTGAGGGCTATTCTCATTCTGTGGCTATTTCTAGCTCTAGTTGGG
AACCCCTCTTCCATCACTCttaacaatcaaagcaaCAAACTTCCTTACGCTCATAATTTTTATAAATATAATACCAGCAA
TGAGTGCCAAATATGGGCAGACAATGATCTTGGGCCCTCAACCTAGTGTCTACCATCCCGTCGGCAACCGAGACCTTTAA
CTGGCTAGATGACAGGGAGCCTCTATCCGACATAGAGTACCCATTCCAACGACTCCAATGAGGGCGACCACACTGTAAAT
GTCAGCATGCTCCAATTTCAAATGAAATAGGTCCTTCAAGAAGTTGGTGCATGATTTGGCTGGTATGTCCCAAGCTAAAA
ACAAAGTGGAGACAAGAAAGGCATTCATGAAGATAAAAGAAAAGGGACTGCTTTTGCACCACCTCTTCAAAACTGACCGC
CGCTTCCTGCGTAAGAGTCACTTCGTATCCGACACCTCCAATATTCGATTCGTACGCACTTCATGCGGGAAGGCcttgtg
cgtatggttggcgagaccatgggcaacaaattaccagataataaAAAAtttattgttgctatcgggttgGGTCAATCtga
aaccaagaattctcgccacATTGGTCTTACCCGGAGGATGAATGGAAAGCCTCGCATTTGGCGCGTATGCCTGCATTGGA
TCCATACATCCGTATAGCTGCAAGTGGCTCCGGTACAAGTGGATCAACATCGCATGGGACGCAAATTGATACCGAGCGTG
CCGAATCTATTGGTACACCAAGGGATCTTTTCCTGCGTGACCATTGTAGTGGCAGAAATAGTGAGTCCCTGATTAGTAGC
TCGGACTCTGTTACTGGTTTAGATGGACCTAGAGCTTCAAGTTCTGGAAGTTCTCCAAGTCGATCCTCTGGTGGATGTAT
GCGTTTCCGAAACTGCATTGGGAGACGATGAGTCTCAAAAAAAGTATGTAACATTGCTATTCATGATTGGCGTGTCGCGG
GGTAGTTTTCCTGACAGAAGActagaagcctgggtggacgtttctctggaagatgattcatcaagccctccaccaccggt
acaggtgttttataagataaataggttgctaccagcaCCCTACCGCTGGTCTATTGTcccgcacacgtcttttggagacg
gctatgtgacgatgagcgaagagtgtctatttgatttactctttgacattccgtgagtatttgcttttacttgttgacct
attgctATTTCAGTCTTAGAACCTtatctcacatcatattcatgtaggtctttccaaaagactgtgcgagaggtggtCGG
TGTCGGTCCTAAAATTGGCAAGACGGCAACAAGAACTGAGGAATCTAGGATATATAATtatgggtgttgatgaatattac
acctcgcaaagTGTCCATGCTGTGAAGAgtacgttgagaggcaaTCTTTGAGACGCGTTTACTGTAGAAAGAATCATATt
tggtttcatagggatgtgttaGCAGCTGaaaatatggtcaacattgGTTTTTTGCCTCTGAGGAGACCTACTGCCATGAA
GAGTTGACAGCCTCGATAGGCTGATTGAAACCCCGCGACAAATTTACGGGATTTCTGGGCCTTGCGTACTTATTGGCATC
TCTCGTATATTTGATAATACTCGAGTTTTGGACATTGAACGTAGAGCAGTATGATATTTCGCGTGATTTTACTAGTAGAA
TACCATAATTGATCTGCCCTGTGATCTTCCGTTGCGTCGTTGTGCATTCTCTGCAATCTTAGGAAGCGGCGATACACTAG
GTACAGTCATCACCGGATTGAGATCATGCCCCAATCAAGTTTAATCCAGCATGAATATACGCGAAGAAATGTCTCCCACA
ATCCAATTTATCCCATTCAACAGATTTGTTCCTTTCACTGCTGAGCATGGTTCAATATGCCAATGATGTGATTGTATCAA
GTCCAGCTGTAATCCCTATTATGCCCAAAAATTAGGCATGACTCATTATCACCATGCccattgatggatgataCCTCTCT
TATCTGCTGTACAGATAAAGATCCAGGCAAGTCTTGCTTGTTTGCGAATATCAGTAGGGACGCGCCAGCCAGCCTCTAGA
TGACAAAGTATGTAAACAGATAAACAAGTCTACGCTCCCAAAGTATAACTCACTTCTTCAAGGAGCAACACAGCTAATTC
CCGACGACAGTCGTCCAACCTCTCCTTCCGCTCAGCCGAATCCACAACCCACACTAGACCATCGGTCTTTTCAAAGTAGT
TTCTCCAGTAGGACCTTATTGATTTTTGACCGCCGACGTCCCATATGTTCAGTTTGTACCTAGTTATTATATGACCGAGT
CAGTTCTTTGCGCAACACGAACGCAAGACAAGATGGCAACGCGCCCGTCATGTTCCAGCGTCTTTATATTGAATCCAAGG
GTGGGAGATATCTGGTCGGTTGGTTCACCATTGATCTTCTTCAAGATTGTTGTTTTGCCGGCATTGTCCAGTCCgctgca
tttgatgttgcagcAGGTCAGAACGCGGTGGGTCGGGAGGATATGTTACAGCATGCGGATGCACTGGTATGTATACGTAC
AGCATAAGCAATCTCATTTCCTTTTCCTTCTGCCGTATTTTTTTCAGGATTGTCAACAGACCCATTGTCGTGCGTATATT
ATCGCTTTGGTGGGATAGTAGTAGGAGGATGGCAGCTCGGGAGACACAGCAATGGCCACTGGATCACGGTCGCCTAGATA
TAGGTCATCGTGCTGGTCTGGCCAGGATGCTTTTGCAGTCTGACAGGCCACAATCTCACACCGGGTCCATTACATTTAAT
AACCCAGCTACTCATTTCACCAGAGCTCGGTATATATTCATCATAAGGTCGTCACCGCTTCACCGCTCATCGCGGTACAA
ATATTCCGCCGGATTCATCCCACATGCTTCGCTCTCCGACACAAAACCAAATACACGCCGAACGCATAAATCAACCATGT
TCGCCAGCCTTTTCGAGTCCCAGCTCCCAGCACGACGTGACAGTCGTCTCAAATCAGCGAAATCAAATGCCACAAGAGTC
AGTCGCGAACTCAGGCGAGACCGAACAGACCTGGAGCGGAAGGAAAAGCACCTCGTAAGCAAGAAATCCCTACACGCTGC
AACCGAGTGAGCACTGAAATCCATGCTCTCATGCACTATAAGCTCGCGGACGTCCGGACCCTCGTCCAGCGTGGTGAGAT
CAACAGAGCTCGAACGGTTGCGTCCCAGTTGGTCCACTATCGAATGATGGGCGATAGGAACTTTACTGCAGACGCCATGA
TACAGACCCGTGCGCAAGTTGCTGCTTCAAACCACAAGATCAATCGGGCAGAGATTGACGCCTTGAAGGGAATGATGTAT
GCCAACTTTGAAGAGAGTGTTTCGACGATCCAGTCGCGTGAGAAAAGGTACGCGGAGAAGATGGAGATGTTTGAACTCAT
GGAGTCCATCAGTAAGCGTGTTGTATCATTTCATGCTTCCACAAAGCTAATTACCGCATACAGTGAACGAGGGAATGGAT
GAGATATACGACGAACCAGAGATGCTCCGAAGGAGCACTGCCAATGACAAACTGAGTGGATTGAAGGATGATCCCGAGGC
AGCGTCATTTGAAAGAGAAATCGATTACATCATTCGACAAGCCATTGAGCCTGGATTGCGGGGGGAATATCTGGGATCCA
ATAAGGTACAACACCTATCCACCATGTCCttgctttttttcttttgctAATACGAAGTAAGAAATATCAGAAATGGGACG
ATCGAGTTTCTATCCGCCTTGAACTGTACAGTCTTTCCAACGACTCACCAGCTGCATGCACCATCAATATCCCAACACTC
GAAATATCAGCAAGCATGCTCACACACTTGATACGATCTGATTCGTACTGTATAAAGGCACTGGGACTCGGTACTCATGC
TCGAGCAAACTATGACGCTGCACTTGGAACTGCCAAAGGTGTGAAAGTCGGAGTCGTGTTAGATGGAAAATGGGTACCGT
TCAGTCCCGCCTCTAGTTTGAAAGAATGTGGAGTTGTCCAAGGGGGAGTTGTCTATGTGGGAGTGTTATAGTCAGAAGAT
GGTGCTTGGACCAGATGGACTATTACAATAATATGTAGTAGTACACGTGTAATGGCAATAAATGGCTGGTGCTTCGTATG
GGCGTACTGCTGTGCTATATATATTGCAACAGCATATGGATTACGTCCGTACCACGCGCCATGGCCGTTgattgtcacat
cctggacaagCCGCTCTTTTGTGAAGTTGTAAAAGTAGGGATACTAGATAATCACGTCTACCCGGCGCTCGCTAATTTGT
GTTGCGGTTCATTTATCTTTTTAAACCCCATTGTAACAACGGTGGTCGTTTAACATAAACCAAGGGAGTATATAACAGGC
ATGACAATGATACCAGGAAATGATTTTTGGTTTCAACTTCGTCGGCGGCTAACTTCATCTTCGAAATTCGGTGGATGCAG
ACGCAAATCGCTTTTGCGTCCGTCCATGTGATTGGGTGAACACCACCGAACACACAGTAGATGCACAAATTCAAACATAA
CCGGAGCCAAGCGCAATGAGACAGGTGGATGTGACTGCTGCCAGCGGTACGGGCAGACGGGCGACGGCCTGCGAACCATA
TTGCAAAAAGACGACAAATAACGCAGAGACGGTTGAGGAGTGAATATTCATGTGCCGTGATTCTTTGTTCAGGGCGTGTT
TGGCACAAAAAGTTCTCAGAATGCGGCTCACGACCACAGGCCGACCTTAAAAGCAGCGATTTGCTCTTGCTTCTCGTCCT
TGTGGTAAGCTATTCGCCATACCTTCACAAcggtcgtgggatgcgaaaataGACAGGCAAATATGATTCTgttgcaccat
cgccactgAGATCGCCCCATTATGCTACAAAGTGCAACTCGTCCGTCCCAATGCAAACGGCCCAAGGCCGtattcacgtg
accaccccgtacaatggcaggcacggtacggtatggtacgtgcatcaaaagtatgagcgactttgtattgaggaatctgc
atacgctctcctttttacgttatacagcgcaaaggacaaaatgacatggcttggttgactactcgtgagacaatcaaaga
caatgatcgaattgcgtattgtattgaatgcaggcaactatacgcgatggcgaaaccgtcaaaagtactcgttccataaa
TGCCacggcgattcgctggactgtctgcgattcactgtgattgaccgggacggttcgcgcgaatgatgaaagtggactcc
ttggacaagtgcagtattccatgatatctagagaagagaggaggttcacgtggccattcatgatacaaagagtgccaccg
gcccatgtcgcagtggtctgggcctcgcgacaactgcgggcactacacatggtttgattgtttgtttggcagacctgccc
cataaaaggggatctggtccctcacacacttcccgacacaagaaccgaacaccagcaacctATTTTCGTActagttactg
tccccccactcaagaccaggtaaggtggcttctcccatggaggtggatactgggggatgagggagaaagtggctgttccc
gccaacagcaatggtaagttttgtgttgctttcaatactcaccaagcaacctctcatgctcacaattacattcaatcact
gtatgtacgcctcgccattccatgatcaagggccgcgaggtagtacggtaagtatctgctTTATTCGTCGCACTGCTgat
cttttcaacttagattgttTATGTTgttgggtggatgatgaatgagggagattaagaagtgggtggtagtgcatgtggtg
gcacatataatttactgttactttggttttttgtaagagggaaatgagttgactgtagtagtggtggttCACACGGTAgt
tcacatacctagtaatgagaatacatttctttgttaagctgcacaaacttggccacagaacttgaattgggaagcctatG
CGGCAATAGACTACACCAGTAACCAGagagcacaagaggatgagcgagtgcctctgcaagtaagtgatcggTGACGTTCG
CACGTGgagatcagacatggcatggcggagGGAGAAGACCcgcccattgctggggaCGGGCCCCGTTCGTGCCGTGTAAG
TCTTcatccgcccttcctcgaattcgtgcagtttgtcgcaacatttgatcggcccaccgTCTGACCCCATGGCCGTCCAG
ACCAtctaccaagacctactCGTCTGGGACAATACGGACTGTTCCGGAATTTACGGAGCTttgtctgtcattccatcccT
AGACGCCTCAACtgccatatccatacccgGTAGCACaaaaacaatacaaaaagtaATACCATGCCTATAACCCACTTTCC
TCCAACGATTACAATTATACGGCTGTATCTATCCAACCCAATTGCCTCCAAGCACAATGTCTCCACGCGAGCTCAGAGCT
GAATGGCCAATTCATTCAGGTTagaactgacacgtcatcaaacaatatcaaattacTTCTCACAATCCTGAGCATGTCTG
CATAGTTGATAATAACATTAGGCTATTTCGGCTACAATTAATTTCTATCTTCATCCCCTTCAGCCTTCGCATCGTACCAT
ACATAGCAGTCGGAACCTTAACATCTCTCGAGGGAGTGTGCACGGGATAGACCATGCTCGTAGATCCACCGGTAATACGC
GCAAAACAACCCCGGAACATGGATTATGTAAAAATATCAGGTGTACTTATCGTATGTTATCGTAGGCTGTCAGACGTCAT
GGATTGAAGGTTAACATTCATGAATCGATAGCCGACTGTGCATCTGATAGTAGTAGCAAGACCTGCTTCCTGTCTGTCGT
CATACTCACCAACTCTATTCCTTGGTAaatttcaagataatccagCGCTCAAAATTCGCGAGCATTGGCGGATCAGTTCC
ATGTTGATGCCTTTTGTGATGTGTGTGTGCAGAGGGCATTCTACGAAATGCAACCCGTTCGTGTGAGTCGCTGATATTTC
ATCTTTTACAGAGTGCATCCAAGACACGTGACAATTTTTTTGTCCTACTATAAATTTACTATATATATAAGCCCGTTGAC
TCATCTGTAAACTGGTCCGGGCCTAATTCTCTTTGATATGTTGTTTTGTAGTTGTCAAACCACAAAAAACTGCGTAGTAA
CATGCCAACGTGCTAGCGGGTTTGAGGGCTGGCAAGGTGCTGTATTGATACCAGGCTGACATCACCCTACAGTCTCACAT
ATTTGGATTATGTGCTTCTCATGGTCCTTCGTTAGTCTACTTTATCACTCGCAAATTTTCATAATCACGTCCAACTTGGG
TGGTATGTCTTTAAACAGTGATTTAAACTATTTTTATATTCATTCTCAACTAACTAAATTTGCTCATATATGAGAGACAC
GCACACAATACTAGGAGTATGATGAAACGATAAAAACTTGACCATCTAGCGCCGCTTTCACCTTCATCGCATGAATACCT
TCTGCACCGGACCATCAGATCTCTCTATTCCCATCCTTCTAAACATCTCAGCATGGCCCAGTAGTCTTCAACCTAGAAAC
ATGATGTATCATTTCATTGGCATTAATTTCATTCCAAGCAATCTTTTCATCGCGAGGGCTCGAAGATGTTCCCGCAGCAA
CATTATCTGTTGCGGTTTTCATTGGTTGTTGGGCATCGGTTGATGAATGCCTGTCATCAAGTTTGGTAGCACGGTTAGAT
GCCGCTAGTAAGGCACCTGCAGTTTGCGGCAAGGAATTTTTTACACGAGATAATGCAATACCCCTGGGATTTTATTTGAT
GGGCTGTTACAAGATGACCTTGGCAGATGTCTCGGTTGTGCTGTTCAAGGGATAAGCTCAACAATTGGGAGCATAATGCA
ACGCACCATGATTTGGTTGCATTGCGACGTGTCTGCATGGACTTTTCATCTTGTGATTTCAAAAAGTCTAGAGTGTGATG
TAAGTCCTATTTTCCATGTTGGAATCAGTACGGTGATGATCTACACCATATTCTACACAACATACATTTAACAAAAGCTC
AGCACGGTTTCTACTGAAATCTTCTCGTACTACAACACGCAACAACTTGACTTTTTCCGCATGTGGCTGTTACGGGAGTA
TGCGTAAGCATGAAATGACGAAGCGCTTTAGAGTCTCTCCGGATATTTACAGCCATTGAGTAAGCAGGAAGAATCCATCC
TCTTTCTCGCAACCTGGCAGCTatatcaaactcatcaaAGAAGCGAGGCGCTTTACCTGAAACTAGTCTGAAGGCGACTA
GAGGAAGACCCTTGGATGGGTTTTCAGACGACAGGATCTCAAAGCCCATAGACCTACGCGTTAATGTAAACGAGAGCGCG
GAACAAAAGGTGAGACGTAACGTCTCTCACTGGAGCTGTTGACTGAGATAAATTGCAGTTTCTTGCAAGTTCTCCATGAT
CGCTTTGAAACCGGCTTTCCCGAGGCGAATCATGATGTAGTATTGGGCAATGACTTGACTCGCTCCTTTGGAGAAATTGA
GTGTAAATGTAGCTTGATCGGAGCCTATATTTGATGTTGTGACTACTTGAGTCAAAGACAAGCATGTTTAGTTCAGAGGt
tttttgttgctgttgttctACCTAGATAGTTGACGTGGAAGACAAGGTCTTCAGGCAAATACTCTTTGGACCTCCATAGA
GCCCATCCTATAGTCCGTGTCGCGTAAGATGTAGGTGGCGATAAAGCACAAATTGCCGATAAAGTCTTTTGACTCACCGA
CACCAGGCATTACCAATCCATACTTATGCCCACTGGCATTAATTGATGCAACTAATGGCAATTTAAAATCCCACTGCAAA
TCCGGTGCAATGAATGGGGCCACGAAGCCACCACTTGCAGCGTCAACATGAATCGGAACTTCCCAACCGTTCTTCTTATT
AATCGGAAGCAACAAATCATTCAAAAATTTGACATCTTCGTAATGACCAGTGTAAGTAGAACCCAAAATGGCAACACAGC
CAATAGTGTTCTCGTCAACAAGTTTAACAGCCTCGTCGGGGTTCATGAACCTATTGGGAAAACAACGTAGATGTACGTGG
GAACACAGCCGCAACGGTCAACACAAGAATCAGTGCCGAACAGACACCAAACTCACATTTGTGTCTCACTACAAAATACA
TATTTCGGTTCGATTTCCAAATACTTGACCGCTTTTTCCCAACAAACTTGTACGTTACTACCCATAACCAGATTTGGCTT
TTCAGTTGATTTTCCTTCTCTTTGTCGACGTATTTGCCATTTACGCTTCATTGCTAAAGTTGATAAAATGATGGCCTCGG
ATGATCCTACCGTTGACACTCCTATATGGACGGtacattgaagaattgtCAGCATTTGATATAAGCACAATCATCTCCCG
ATATACACCGattgctggttgatgatcagAGACCGGTGCATGGAATAAACGGCCTAGCATGTTAACGACCCGATTTTGGA
GTTCGACTGTCATCTGAATGAAGCATTGAAGGAGGTCAGACGGGCAGAAAACGAAAAGTCTTGCTAAAGTCCGAGTGCGA
CATACGGGATATTCCTCATAATCGATCATGCTACGTTCAACGGCGTTGGCTTAAATATAACACCGTAACCTACCATGGTA
GTTTAAACTTACTTCTTGTTCATATTCTCCATCATGAGCTTCTCAGCctcttcttccatgaacGTAGTGACGAAAGAGGC
CAGATTCAAAGCCGGTCGTCCGTCAAGCTCTAGCTCCTCTTTTATGAGCTGATACGCAGCTCCGGCTGGCATTTCATTCT
ACACTTCGGGGTGACAGGTCAACATCCATTTATCGACCGACAATTGACCAAGGATACGCCCGAACGACTGCTGAGCTGAT
CTCAGAACCAACATgatatggtggtggtgaagtcGTACTCCACTAATTATGTGGGGTTTGATGCGCTCCAAATGATCCAA
GCGCACGTGATTTAATAATAATCGATGCTTAGCAAGGTAAAAGCGAAAGCAGCTTACTTACATTAGGCATTTCGTATTTG
GGAATAGGCTCACGGCTCCATTGACTTCCATACAGAGAGGTCCCGAATGCACGATGGAAGATATTGCTCGATCCAGATGA
GCTGCTAGGCGAGCCGGAACTGATGGTTGATAATGCTACCATCTTAAATTTGATGTCAGTTGCCGCTCGTAGATGACTGA
TCACCGTCGAAATGCTTGAAATTCCCTGCGATTTCTGTCACGGCAGAGTTTAATAAACTTGACCGAAAGGGTTATGGTTT
GAATCGGTGAGCCCGAGAAGGTCCTAGCCCACCAGTCAGTTCCAATCAAaaaatattgtcagggggtactgGGCACACGA
CGAAAgggtcgaaagactcgcttgGCGGCTTAAAAACCCGCGAAACAATGGCCTACACAAGTGAACTCAACTCCATGGGT
GCTTTGGGGGGGTGTTTACACTGGACAAAATAGGGGTTggcacatgcacatgcacgtTACGAGTCGTGTTTGATTTGCTA
TGAATGCTATTGCTATTGCAATTACATCAATGCATGGTAACGTATAATGCACAATACAGGGGGTTACACACATgattaca
taacaatctccatcctcaatacatagatctcccccatcacgaggtacgtgatgagatgggcgacacttctggcacacctg
acgtggctgaaacgctgtttgattgggtataaaaaaggggtgAATCCCAAACACTTCTTTGCTGggcacgtcgtcaactt
gtcatcattatttacactatattgactaaaactttatctaggttgcaccaacccaaactgtgtcgagcaagcatggaacc
gtcgcaagagccccaatcaacccacctgctggaaccgccgctgctggaatcgtgatcaactcagcgcgtgcaacatgctg
cgaatcattgaaagcatgttggctggactgggtaggccggtggtgtttagaaggacagaccactagttagatcatagttt
gtttattttatccgattcggttttcgctggatccaaacattagggctgcgaatagtctatagtctatttgtagccataac
GCTTCGCGCTTGTGCCATTTCAACAAGAACACGTCTATTGTAGGACAGAGGTATATGACGCATTCAAATGCAATATTTGA
AGGTTTGAGGGGCCCCGAATTAGTTTCCATTAAGGATAGCCTCTTTCAGATACTCTTCATGGAGTTTCACTTGTGCGTCA
TACTCCTTCTGAAGCTTCTTCAATCTGCTTTTAGGCAAATCAGCTCCAGCTGCATCATGCGTCGGTATACCCTGTATCAT
AAGTTCAACATTAGTTTGATACTAGGCATCGCAAAACAGCTCCACGCAAGCACTAACGCACCTTGTCATCCCAGCGAGAA
AATTCGGCAGGATTCCTAAACATTTGATTCGGTGGCGTGGCTCCTTTCGCCAGCCTCTCTGCTTTCTTGGCAGCGGCGAG
TCGAGCAGCCTCTTCCTTTTTCTGGACTCTTTCCAATTCCTTCTGTCGCTTTTCTTCTCGTTGAGCACGCAATTGCTCTG
GGTCGACGAATTTAATCAATGCTGTTTCGTCTAAATATTTAATGATACACGCGTGAAAGGAATAGTTGATTTAATGAATA
ACAAACCATGGGCAAAGAGACGAAATACCTTCACGGTCGTCTAAAGCAACGCCTAGATCGGCTAATTGCTCATCTCTTAA
CTTGTCTGATATGGCCAAGAACTGATTATGTGCTGAAAGATATCGGAGGCAATGGTCAATGATTTCAAAATCAGCAGTAA
AGCAAACGGCAGAAGACACATACATTGCTGTGACTTTGCCAACTCCTCTACATTCTCTACAAACTCTTTAACAACCCTTA
AATATGGAGCCCTCAAATCGCTAGTCTTGATGCTGCCCTTGAAAGCATCAGCGACAACTTTGTCCTCCCTGATCTCGTTC
ACTCTCTCCAAGATTGCAGCATAGTCACCCTTGGACCTCGCTAAACTCCTGACGCTATCTCTGAAAGCAGCCAATGCTCT
CATCTCCCCCTGTACTGTATCTTCGATGCTAGAGTAATTCATTGACTCGTCAAAGATGCCAAATGTGGTGAGGATTTTTT
TAATGTAGCCCGTCACTTTCTCCAAAGCGTCAGCGTTTGCTAAAATACTCTTGTCTTTGGATTTGCAGGTCATGTATGTG
TTGGCTGCTGTTATCAGCTGGGAAAGGGCTTTCATGGCTTCGGGAGTATCGAAAGAGTCACAGAGGGCGGAATGGACCGT
CATTTGAGCTGTTCTCAAACTATTGATTGGCAAAACGAATGGATAGTTTCTTCAGCAACGGccaagggggggggggaggt
aTCACGACGCACGGCCACCAGAACACTTACGCATCAAACAACTTTTTCTCCTCATTCCTGAAATTGTGTGTCCCGACAAA
CTTGATGTTCGCTGCGCGTGATTCTAGTATTACTGACTTTGCATTCAGTAAGAATTTCTAGACGTTCAGATCATTTCAGC
TGCCTGCCCGGGTGGCTTTTCACCTGCCCTTGTATTGCAAACGGCTTACGTTGACCATAGACTCATACGACCGTGCCCCA
GACATTGATCCTTCAGAATAATCCAGCAACGAGCCCCAACTATGCATGAGAAACATGTATCGaatttgcacagccgaatg
TTGTTGCAGAGCCTCCTACAGTGTGCTGTGCGTCAGCAACCGCGATGTTGCTTTTCAGCATATCCATAGAGCACAGAATT
AACAACCTTACTCGTATCGTTATAAAATTCTTTAAACTTTTTGACATCTTCTTCCCTTCAATATGAAGATGACCAGCATG
CCAAAAATAATTGACCCATTGCGAATGGTCATAGTATGCCTATCATGTGATATAAACATAATGAATATAAGGGTTTGGAA
CGATCAACTTCGGTTACTGAATTGTTGTGGGTGACAAACTGGGGAACTGAAGTGACAGAGATGCCCGTTCTTTGATCTTG
GACCATATGTTATGTAAATCAACAAGTAGTTCAACCTTTGAACGGTTTATGATTCACATTCGTAACACTTTTATGGTCCT
TGAATGACATGCTTGTCTGCTTTTACGCGAAGAATTTTCCAGCATACGACAACTCCAACTACCCACCACTCACCTCAGCT
TGTGCCAACTCATTATCATGATGAGGGAAAATCAAATCGCTCCCACCAGTATGCACATCAATCCTACTCCCCAGCACTTC
ACTGGCCATAGTCGAGCATTCAATATGCCAACCAGGTCGACCGGGACCCCAACAAGACGGCCATGATGGCTCACCAGGTT
TGGAAGATTTCCATAATGCAAAATCGGATGGTGATTTCTTACTTATTCCTGACGCTGTTAGGGATCCTTCACCTTCAGCT
ATGAGATCGAGATTGGATGCTGACGAGGGTGCGAGTTTGGCGTATGCATGGTTGGGTTTAGAGTTGAAGGATTGTGTGTC
AAAGTATATGGACCCTTGGGATTCGTAGCTAATATTTGGTTGGAGTTGTTACAGGATGAAGCGACCGAAAAACGAAGTCT
GCAAAACCGTACGCATATCCATTTTGCATTATTTGTTCCGTCCACTTGGAAATCTCTGGCACATATTCACTGACTCTTGT
TAGTACATCTGGTCGTCGAATCTAATCGTTGAGTTGGACACTTAATCTCAGGACGACAGATACACAAAGATTTCACAAGG
AAGTATGAATACTGGCATTTAGAAGCTCCATATCCTCGAAGTATAATTGTTCCCATTTTGCAGCGAACTCACGAAATATT
CTTGGATCCGTAACTGTAAATCCTTTCTATGTATTTGAAGAATGTCCTCCAGCTCGTGCTAAAAAATGGCGTGGGACAGA
GCCTTGACACCTACGTGAGCATCCAAATATTCCTTCAGAACATCCTGTGAACCATCGAGCAGTACATTTGCGTTATCTGC
TTGCCTCAAGGCATTGTATGCGGTTGTCTATGGTGACTGACGTGTCAGTCTATCAGCGATCAGCGACCTGTTGCTCAAGT
CAGACACATACGGCCGATTTGAGATGCATCGAAAACTTCTCATCAGTGGAGGCAGCCTGAGGTGGTCCATATTTGGCTAC
ATCGGCTATGAAAGTCTCGAACTGATCTGCAGATGACATATACCTGCCTAGTCTCTTGTCGACGAAGTTGGCCCATGCTG
TTCTGACTTCATCCTTCAGTTCGGGTGTCATCTTTATATGGGTATTCTTGAACTGTTCAAAAAGGAATTCGTGTCGGGCT
CCGATGATGATCTGAAATGATTGTAGTGGTTGTGTTGATAGCTGGCCAAAGAGAGGGCCAACAAGATTACTACCTTATCG
TCAATGTCAGTAATGTTCATGACGTACAGCACATCGTATCCAAAGTAGTCTTGTAGTATACGTCTCAGGATATCAAAACT
CATATAGTTCCTATATTGGGTTTGACTGTCAAACTACTGGTACTCGTCACACACATTAATTCTCAAGAGCTGGCAGGACC
TGGCATGACCCAGATGCGACCAATTGTAGACAGTCGGCCCACAGGAGTACCAGCCAACAAGGTTCCCATTGATTGGAATA
AAGTCTTCCTAAGCATGAATGATGGCGTTGATATAcgatggatccaaacatcatccatcagTATGACATGCCTTGGACCT
TGTCAGTGTGTTATAGACCTTCAGGACTGGCTTGGAGCTCTCTGGCTTGCGCCATATTCTCTTGTCTGTCATAGGGTCGG
TCATTGGTCTCAATGGAAGGTGTTTTCCGGTCGCAGTATGATACGGTGCAAGACGAATGTGGATGGCGTATCGTCCATAT
GACAATGctaatgatgatggtgccgACCCGTGCACAGAAACTAACGACACTTTCATGAACCAAGCCTCATTCGCTTCAGT
TTTGGATGTCGGACACACTGGCCTCGCTCTTCAACGACCCCTGCATTGTACAGTGTTGGCAGCCAAACAGCCTCGTGGAA
CTCATtgcacttacgtaggtcactttttcgcggggGTTCACGCCTGAATTCGTCTGCATCCATCGCAATGGTGGGATCTT
CGACCGCCCGGCACGGAACATGCGTGAGAAATCACTGGTTGACATTGCTTGACTCCGCTACAAATAGAGAATGCTGGAGC
ATGGCCCACCGCGAAGTTCCAACGAAATATGCCGCATTTTTCTTCAGCGGAGAACATCGCCAGCGCGAATGACGTCGACG
AGGTAGAAGTAGTCACAGTACCTGCCACCACTATCTCTTTGAATCGCCATTCCAACCATGAGCAGCCTACATCCATTGCC
ATCCTACCCCAGCGACATGCGAACTCGCCCAACGAGGTCACCAACCCCGCTTCCGTCTATCCCGACTATCGAGATATCCC
CGTCAGACGCCTCATGAAGATTGGCCTTGTCATTACCATCGACGCAAAAGCTCCAGTGGCACAAGCATTCGAGGTACTTC
GACATCTGCCCCCTTAATAATAATCACATGATTATTACTATCCCTGCATGCAATTCACTACGTCTCCAATCACAGCTACT
AGTAAAGCACCACATATCAAGCATCCCCATTACTCAAGATGGCCAAATACTCGGCATCATCGACTTTCATGATATACTGA
ATTTCATTCTATCAGAGATAGACAACCCGGCAAAACCAGACAAGCACAGCTCTGTCAAAGACTTACTTGGGCGGAGTCGT
CTCGGCACCATCTCGCAATCCACATATTCATCTTCAACTTCATCCGTGACTTCCGTACAAGACGACTCTGTAGCATCACT
AGATCAACGACGAGATAAACTATTATACGCATTCTCTCCCGATGCCCCATTGAGAGATGTCCTTGACCTCTTTGGGAATG
GTGTACACCGAGCCATTGTCTACTTGGATGCACCTTCGTCGCCACCTATACCACCATCGTCTCCCGCAAACACAAGCAGA
GTATCTCCCACAGCCCCCACTGGAAAATACGGCATTATATCACAATCCACCGTCATCAAATATATATTTAACAATAGTCG
CTTTTATCCAGAGTTGACGAGACAGCTCACTTCAACGGTAAAGGACTTGGGCCTGGGCACTCCCAGCGTTATGACTGTTG
ACTCTGAGGCTCCCCTGGTAGATGCTCTGCGGATGATGGGTATGTTGGGCCTTGTAGCAAAACGCTGCGAGTGGATTACA
GTCAAATTAGAACACTCTGAGTCAACCAATAGCCAAGCAACAAGTTTCCTCGTTGGGAATAGTTGACAAGCGTGGAGTTC
TACTGTCCAATTTATCTCTAGGAGGTGAGCCATGTCACCGCAACTGGCTCAACCAACACTGAATAGAAACAATGGCAAAC
AGATATGAAATGGGTCATACAGGCACGAACACCGCAGTTCCTATACGATTCAGTCATGCAATTCCGAACTCAAGTAGATA
GGTTGTCTggaattgatgatggactCGATGTCATTCCTGTCTTTGATATAACCGAATGTATGCGGTTATCTTTGTTTTTC
CTCGTTGTGGGCATTTCTGCGTAGAAGTTCACCCTGCCCTTATCATGGCCTAGGTGCCACCCTGGGTTATGCTATGAGTA
AAGTAATGGCTACCAAGAGTAAGCCCCAAGATACATTGTTTTCGCATTCGAATATTCGCATATATCAACACATCGCATAA
ACTAACCCATAGCACATAGAGTCTGGGTAGTAGATCATGCAAGAAAGCCGAAGATTGTGATATCACTGACAGACATGATA
CGCCATTTTTTCGAGAAAGGCATGTAGCGAACTAAAGATCAGATCACCTATAATGCAATTTCTTATATATATCATAGCAA
TATGGTCGGTTTCTAGTTCAGGTAGAAAGTCATGACCAATATATGTGGAATCAATTCACGGCAATGTTACGTGACGCGGG
CTTCGCATTTAGCCTGCATTCGCATGATCCGCTACGCTGGACCTGCAAAAATTCAATGTAACACGACTTGCTTACATTGC
TTCATTATTCCTCACATCActattccaaacatcatacaAATACAATGCAGACACAAGCACACAGCTACAATAACTACTCT
CAGTTTGCCTTGCTCTTGAGAGCTGTCGCGCACTTGTATACTGCATCACACAGTCGTACCGAACGTGTTTCTCCCACGAG
CTATTATGGCAACTCATTAGTCAATCTTACAAAACGTCGCCTTCAGAAATATTCGCTCACAACTAGACCAAGCTGGGACT
CGGCATATCCAATGGATATGTTCTGGTTGACATTCCAGTAAATCATACTGCCACCTAGACCCCCCCAACCATGCCACCTC
TCGCCATCAGCACGATATTGCCCAACACGCTCGCATTCATCCATGTCGGGATCAGGGACACTTGTATCCTTGACAACGTT
GAATCCGCAGGCAGTGAAAGGCATCTTGATTCCCATTGACATGTCTTCTTGTAAGTCCATTTCTTCATACACCTTGTTGT
ACGTCTCTGAGATTGAGATCAAGTCGAAACCATCCAAAGACCCATTGAGCATGGCTGCTCCCAATTTGGCCATCTATTCC
AAAGATGCATTTTGAACAACGGCTGTTTCGGTGCTTACGAGAATAGGACAATCGATTTCCAAGTACTCACCGATTTGGCA
TTCGTGACTGTTGCATAACTAGGCCCTTCACCTTTCATGAACTTGTAATTGTTGGCTGCCTTTGACGGATCTACAACACT
GCTAGATAGACCCGGTATTCGAAAATTGAGGCCAAAGAGACCTTTGCCACGACGGCGAATGACTTGGTGCAAGGCTTTTG
GGAAGGGCTGGCCATGTAGCCAAGATGGCAGCAGCAATCGAACGAGAGTTCGAAGTGCTGGATATGGTTGTAACATTGCA
ACTCGTGGGTACAACTCTTGAGGAAGCCCAACATAGATCTCGGTTCCTAACTTTGGATTGATATCCTCTCGCCAGATTTG
ACCGGCGGATTTACCAGTGACTCGTCGCACAAGCTCATTGACGTACCAATCCCTGGTCTGTAGAGTTTTGTGAGTTTGGC
CCGAGTCAAGCTACTAGGGACTTACAAGAGCGTGATAATCATGGATGGGCCGTCCGTCGTAATTATGAGGCTGTTGAGCA
ATCTTCTTGGCGGTTACATCTAAATCCTCTAAATCATCAGAAGTAATCTGATACGGTGTGTCGAGCCAACCAACTCCACC
TATTCATCAAAGCTCTGGTTAGTTTTCATTTAGAGTGACCTGCTCGATGAAAATCACCAAAAATTTCAACTGAGAACGCA
ATCAAATGTACGCACCACGGTGCGCCAACAGTTCCTTCACAAGCACCTTTTCCTTGCCATTCTGAGCAAACTCGGGCCTA
CAACCAGCGGAAAATTTGTTTAGATAGATTTGACTGCTTTTACAGCACGACATTTCATACCAATAGTCAGCCACACTTTT
GTTCAGATCGATCAGACCCTTGTCAACTAGGTGGGCTACTAAGACTGACATGATGGTCTTTCCGGAAGAAAAGACGAGCT
GTAAACTACTTGTATCATATTGCTTGGTCCGTTCCTTGTCGTGATACCCGCCTATAATACATAATGGTTGGAATGTGCTG
AAGCCGCTTGCATCGTAATTATGACATGCCATAGATTTCAACAACGCATTTTCCATCGACGTAAGCGCAAAAGCTTGATC
CCAGCTCCAAGCCTTTGGATGACAGTAGGgtttgtggttgttgttgagtgGCTCACATCAGTATGGAGCCCAAAGCTTAC
CCTCTTGCAGGTTCTGCTGAAAGACCTCCCGGACATTCTCATAGCCTAGGAGACATTACAGCATTGTCAGTTCCTGCGCT
GCGAAAACCGCCAAATGTGTGGTGCATCTCATCAGTCGATTTGTACCTGGTTCACAGTGTGCAGTGATGGGGAAAACTTC
GTTGAGATCGAATAATCGTCGAATGAACGAACTTTGTGGTCCAAGGCGCACCTAGACTCACGGTTTGATTAGCATTCTCT
CACAGCTCAACCGCCCAATCCACCAGCAACTCACAAACGTCACAAACGAATACGTCGCGGCAACTGCACCCAGGCTGTAG
GCCAGCTTGTTTTCCGTGATGGCCTTGACGATGCTCTTTGTAAAATTCGGCATTGCAACTATGAGCTCAGCAGGGAGTTG
TCGGTACGTAAGTTTGAGAGTGTGGCTtagcttgaagtgctaacaccacgtctcataggctggcacgtgtgctggaggat
gcaggatgttttgaggcgcaccattgtcagtctctgtatacagttaggtattgtgcgaaacatgctccaaccgtaagtac
cttgcgtcggtgccttcttatcaaaaccgacatgaacggtccaatctcaattcaactaggtatgggatagaggctacaat
gcagccaggaacatcctgtactgcttcctgtatgaacgggcccttgccgagcgccctcgtccgttcaagcgcggcaccaa
cacagagtcggattaaccacgactctcaattcctcaaggtgagcaacccacgtcgagggcatccagaacaataaaGCAAG
ACAGCCAATACACTGCTAACACTTGTTTGCATATCATATCCTCCCACCAAAGATAGAATAAAGAACAAACAATGTAGGAG
TCTCGTGAGGatccgtgaatttgtcgcgggtttcaatccgcctattgACACTTGATCACTTGGACTATCCGTTCTTTAAG
CGGCTCTAACTTGCCTACCACCAGAAACGAGAAAGCTGTATCCATTTCGTCGCCCTGCTTATTTACTCGGGTGCGACTAA
ACCAATTCTTGGCTATTTGAATACTATTTAACTACCATATATGTACACTTTCTTGTACTATGAATAAAATCCAATCCTTA
TTACCCGTCCTTCCCTGCACTTCAGGCCAGTCCATGCTATATAAGAGGCTTGAACACAATTTAGCGTAACGCTGCTCTTG
CTTCAAGCCTCTGGGCCCTCCTCTTCCAAGCATTGGAATGCCTGACTTTCTCTTCTTCGCTTTCGCAGATTAATTCGGGA
ACCTTTACTAAGCCACCATTGCCATCCACAGCAACGAGGGTAAGGTATCCGTCGTTCGTAATCCCACTTTCGGTTTCACA
TGTCACGTATACCTCAACCGAATGAGTGAAGGCCGCTGTCACAATAGCTCGTATCGTGAGGACGTCGCCTATTTGAGCCG
ATCGTATGAAATTCAGACTGTCAATTGATGCTACAAATATGTGACGGTAAGGATCCCCAATATAAATACCGGTACTATTC
GCGTAGCAAGAACCGGCCTCGTACCTGTAACAACAAGGCTTTCCGCATGTCGAGATGCAGCAATAGCACCAACCTGCTCC
ATATATAGAACCATTTGTCCTCCAAACAAAACTTGAGCGGAATTCGCATGCCCAGGAAACACAATCCTTGAGGTCTAAAT
GATATTTCCATCAGCCTCCTGCGCGGAAGACGCACTTCTGCACGAAGAGCGAAAGACGATGCTCCCGTGTCACAAACCTC
AGAATACGATTCACAGACAACCTTCCCAGTAGGTCTACTCGTCTCTCCATTGTAAATCGAACTtcttctactactactac
taggtGTGTCAATAGTCATGTCACTCCTTCTGATTTTTATGGGTTCTATTGGCGGTGCTTCCTTCCTTCTCGCATATCTC
TAACGTTTCGCTCATTCATTCAACACGTGGGTGGCCCACCACTTTCAGCTCAAGAACTTACCTTATTCCGCCTAGCATCA
GCCTCTTCAaaccttcttctctcactaTCAGTTTCTGGCGTGACAGGCGGCACTTGAGTTGGTTCGCCTAATGACTTCAA
TCCTACAAACGTCAAGTACGCATGACAGCAAAATCTCTTAACGTTGGAGATGGGATTCTCCGCTTCGACTCGTACTCCGA
CCTCCATACTCGTTTTCCTTTGTCATGATAAAGGGTCAGTTTGTTGATGACCTGTTACCTACATACGGAAAGAGCGAAGC
AGTACCATGATCTGTTGACGCTAGCTCTAACATTCACTACACGGTTAACCATACATTAGTCTCCAACCTGGTTGCAGAGT
AATCACCACACCGACGAAAATGGCTCACCAATTTCACCTTCACACAACGGTGCAGCAAAAGCAACCGAATCCAAAGACGC
AGTGACAACCAGCAAATCTGAATGCTTCTTCGCCGCTATCCCAGCCTACATGTACCCATACAATGACGTTCCAAACACCG
GGACGACTCGTTGACATATAATATCTCAAAGGACTCACCGTGATATCAACCCAGCTCATGACGGCACCTCCATATGCAAT
ACCTCTATGGTGTTGACCATTCATTAGCCTCAGATATGTCGATTGTCAATCAGCACACGTGCTACCGTTGATCACAGAAT
TGGGGTGCCACGATCTGACTTATAATAGTCCTGGATAGTTTGGCTGGTCGGGCTTCGATTTTGACAATAGATGATGGATC
TGATTTTACAAATGTGGATGCATTCTTgagaaatgatgttgatggcgtGTCCTTGAGGACCCTCTGTGCTGAGGATTTCC
TGGATATCAGACCTCTTTCCACCGTGGACAGTGCCTTTATACATACCGATAGCATAGACGCAACGAGGACTATCCAAATA
TTGAGAAGTCTTCTGGGGAGGTTCCAGATATCCATAGTAGTGGCTGTGGGAAGCATGCAAGGGGAATGGGAAGTCGCGCC
AATACCCGAGAACACGAGTACGACCGCATAAACTTTGTTACTGAAAATTATTATTTGCATCAGAATAGCTAGAGCAACAC
GAGATGAGATAATGACTACAAACACAAAAGGATGAGGCCGTCTACTGATACGAAATCTTAAAAGGGACTGATCGCAATAA
TGATATCAAGATAGCGACTACTATTCCCACTGTCATGGGACGTACGGTTAAACCAGACCTATGAAGTTAGTTACTACTCA
AAATGTTAAAAATTATGACGAGATCATCGTTTCAAGAATGTCCTATTAATCAACTTCAATGTTTTGGCCACTATGAATGG
TAACGATGCGTTACGTAGATTCATGCCAATGCAGTAACCTCGTTGTGACTCATCTGTCGAACATACCGGAAAGCTGCACG
TATTCTAAATCCAAAACCGCTTCAGGCGACTGATTACTCTGCTTCTCTAACAGATCATCGAGTTTCAAATCCATTTCCAA
GATCGGTTTCTCTCTTCCTATTGCATCTGTTTCAGCACAACGTACACCTAAATACGAAACGTGTAAGAATCACCTTTGAA
GTGTAGAGTGATTACAAATGTTCCCGGCAGAGGGGAGAGAATATTAAAAAAGATATTGGCTCGTCTAAGATTTCACCTGG
TCGGTCAGCAATCTTGGCGAAACGATGGGACAAaggctcatcatcaacataccTGTTTTCAGGCACATTAGATTCCACAA
TCATTCCATCCTTCTCAAGTTGAGCATGGCTAAACTTATACGGTCCTTGTACTTGCCCCTTTGCGTTCTTGTTTCCTACC
AATCCACTCTGAATTCTGACATTCTGGAGATACGCCTTATAAGATTCCAACTGAGATCGTAGGAAATTATTATGATCACA
TATTGTCTTATAAACGACTTCTAAAGATAAGGTCTCCTTGTAAAATTTCTCTCGTAAAGTCCCTAGATGTACAATTTCTG
CTGTAACTTCTTCGGTCATGGGTCGGTAACCATCGGCAGACGAAGTGGATCCGCAGTCGTCTAGTTCGCGGAGTAACTCT
CGGACCTTGATACCCTTTTTGACCAATCCTGGATCTCGAGAGAGGGCCGCCGCCTCTGCGACCTTGCTCAAATTTATCGC
TCCTGCGCCGCCTGCGGACGCTAGCGATGGCATAGTACGTAAAAGCTGTACGAATAAGGCTTTGGTATCCATGTATAAGA
CATCGGACTTTGTTAACTGCGAATCGGCAATGGCCGATGGCACATCGGCTATAGGTTGTTCCCATCTTGAGAAAAGTGGT
AATACGATGGTCTTATTTTCACTACGGGATACTTGAGATGCCGCTGGACCAAGATCATTCAGTATTATCCTCAAATGGTG
CTTCTCGCCCTGAGCCTGATTATGGGTGATACGTAAGTGCGGGTAGAGCCAAGAACGACCAATACAAGCTGCAATGGAGC
TAACTTACTAAAAAGTCCTTGTGTTGAATGAGTAACCCATGCGTTTGATATATCTCATTCAGTGTCACGTTCAATTGTAA
CTCCTTCTTTGATAATGCAACATATTGATCCATCTAAAGCACCAGAACACTGCATGAGTACacaccaaaaaaaaaaaaaa
aagtccCACGATTTTGCCGAGACAACACCTGGTACCAACCTCCAGCTCGTCGTGGAAATCTCCAACTTCACATAAATCAT
TGAGGAACTTGTTGATGACCTGCTTCTTGATTTCAACAAAAGGATTCAGGGATGACATATACGTTTCTTTTGAATGAGCC
GGTTTGTTGGCAAGATTCTGGAGCAACTTGGCGACCAGCGTCAAGTTTCTTCTTGGGTTTTTTAGCGGGTTGGATTCAAC
CAGCATGTATGCCTGTGGTGTTACGATTGCTGGATTGACATATCGCAACATGAAGAAACCACCGATAAGAGAGCAGATGC
TATAGTCGCTTGCATCTGGGTACTTTCTCTATATAATTTGCAGACAATGTCAGAAAGCCTAACGCGAGATGCCGTCATGG
CCAAAATGACCAACGATTCGACAATACTACCTTCGTCAAAGATCTGATCTGTTTACAAATCCATCGAATACCATATGGGA
CTTGATCTAAACTTGCAATTATGGTATCAAGGAATTCACTAGTGATTTCCATCAGCTTTTCTAATCGTGGCGCTATTATT
CCATGCACTTGTGGTACACTGATAGCTTCTTCGGCAGTCGCACATCTCGGCAAATCACCAGCCACTGATCCTTGAACTTG
AAAATCTGTTACTAGTTGTTCATACACCTAGCTCAGCACTTTAGTTAGCCATGCAAGTTTGAGACACAAGAGACCAAGGC
AACTATTTGAAATACCTTGAGCGGATTGATTTCCAAATCTAAATCAATTTGCTCAATCAGAGAGTTAATCTTCTCTGATA
ACACCGTCTTGAGATAAGATTGGCCGGGTCCCCGTCTAATTGGCGAAGTTTAGAATTAAACGTAGCCGTCTACTCCCCAG
ATGCGCATGTGCAAACCTTGTGTAGGTAGTCATCATTCGTGATACGGGAGTGTTTGCTCTGAGCAAACTTCCAAAATCAG
TAGCGGCATCGAACTGCGCAGCCAAAACGTTCTTATTTGCATATGCCGTTATTTGATTATCACTCTCGCAACGACCTGCT
GGACACACAATTTCTTCAGTAACTTACCTGGAACATGGAAAGTAGCAGATATTCTTCACGAGACTCGTATTGATTACCAT
AAATCGTGAACATGACGGTTTGCAAAAGGGTGTCAATCTCAGCAAGAGACACCAAGCGGGTCAATGTCGCGATATACCGG
GGCTCGGATTGCAGCAGGAAGAATAGATTACCGTATAACTATATTCATTGGAGTAAAGGGTCAATTCCGATTGCGGAGCA
TGCGACTGGATGTACCCAACGCACTTGTCTCCTTCTTTCATCAGGGAATGCTACGGTTGCGGTAGTATCCAAGTCTTCTT
CAGTAATGTTTGAAATGGCGTCCTTCTGTATTGGTAGCATACATGATATTGTTAGCCGTGTGTTGGTTGAAGGAGTACAA
GATTGGACTGTCCCTCGAAACACACGAAGGCCCATGACGGGCAAGTACAAACTAGGCATAGAAGTATGAGCGGATGGTAA
CATACCTCGTCCAGAGCCAGACGATTCTGGATCAGTAGTGCAATACGTCCATCTAGGTATCTGACATCTCGTTCCAGCAC
GAAGTTCTTTTTAGACTGCGCTGAAATCCTCATCTTTAAATCACGCAATCGCCTCTGTGCTAAGTATCGATTTGTGTTAG
CAATAGTTCACATACTTGCACTGGATCAAGCCACGTGATTCGCCATCTCTCTCCAAGTAGTATTTGAGGCGCCCTGCACA
GCACACTCATTCCTCCTTCATGAGGCATCATACTACTGTATGTCGCAACTCACCCTTCGTCAGTTCATCATCGATTTCGT
CATGCCCCATTGAGTATAGGGCACTGACAGAATACTTTCTATTGTCGCCGACAGCACTAATCGGAGATGATGCTGTAGGT
GAACTCATTGACACTACTGATAGTGGACCACTTCCAGAGGAGGAATCAGCTAGTATTGCTCCATGGAATGGCCCAGATGT
ATTGATGGAGGTGTAATTTAAAGACCGCTGAGCGCCTATTAATTTTCTAGCAGGAACTGGCGAAGAAGTGCTTCCGCCTG
GTGCCGGTGCAGACAGTGATgaagtggatgatgatagtaGTGGCAGATTAGCGCTTGGCACTATGTTTGTCCTGTCATGA
ATGGGCAGTGTGGAAATCGGCCCTTCCATTGGTATTGTTCTGGGGATGGCCTAGTTATAGTGCTAAATAATAACGGTCTG
GATACGGCTTGTACGATATGAGTTATGAGCGCACCTCAGATACGAATGATGGGGTGTCAGTATATATGGCAAAGCGGAGG
ACTAGCTCAAGGTGATCAGAGAGTTGCTGAACCTTGGAGGGAGTGGGTTTGATATGTGGGACGGTTCGCTGTACGATGCT
CAGCTGTAGCTCCAGGACGAGTTCAGCTAGTGATTGTGTCTGATTCGTTCCATTGCCCGTGGTCGAACAAGGCCAAAGGG
TTATCCCCACAAAGGGTTCTGGACATGATCCAAACACACGAAGAGGAGGTAGCGACGGTGCCAGAAGTGTGGCAGCCGTT
GCAGGTGTGCAGAAACTGTATTTTGAAGTGTACCAATACTAAAAAGCCGCTGCGTGAAGACCGATCACAACGGCGTGCGT
AGTTGCGCGCTTTGGCAAGCACGATACGAGGAGGGATCATACGTCCTTTCCGTTCATGTGTGCTGCATCGTCCCGGATGT
GACTCCGAAGCTATACCCATGCTGGATATATCCCGGCATGGAGCGAGCCCCTCCCTCTCTCGTTGACCGGTTTTGAGAGT
CATCGTGGGGTTATGAGAGAAGCAGATGTAGCCAGACCGAAACCAGGTCAATGCCAGCCGTGGCCATGCACTCATTCTGG
CCAAAGACAAGGATCCGAACAATCGAGTTCAAGGAGATGATGCATGCCATGTCGACAAGGGGCCCCGCCCTTGCTTGTAT
CTAATGCCTTTGTTGCCTGACCCTGTCCAGCCTGGTTCTAAACAATACCATCAGTTGACTCAGTGACAAACACTGCATGC
ACCTACGATGGACGTCGTCGACACCGAGTCCCGTCCATTGCCAATGTTGATTTGGCCAGTTCGCCAGAACGGCCTACCGC
AAAGTTGAATAATGATGGAAGGATCATATCGACACTAGGTCGGTGCGAGCAAGCTTCCATACACCCTCAAGATGTTGTCT
CACGAGAGTGTACGGTTTGTCAGCCACGACGAGGCCGACCACTATGAGACCACCACGGTAGATTACGATCATGACGATAT
CGaaagcaccaccaccattgatgAGTATGTAGACTGTTACGATCAGTTCGTCGATGACGACGGAACGGTCATTGCTGAAG
ATGTCGGAGCCCTGATCATCCCGACATCGAGAGAGTTGCAATCGCCATCACATTCAGCCCGGACAATGACCATTGTTAAC
CCCCGTCCCGTGCCCCCATTATTGAATGAACGGATAGCAAAGGTCATCAGTAACGGTAATCCACCCGCTTCTACATCACC
CCGTCATCCGCCAGTTCTTGTCCTGATCTGACCACGGTACTTTCATCACACTAGTGACCATCGCCACTAGACTGGCATTA
CGCCTATCACAGATCTTGATCGAGGCATTCTTTGAGACATTGGCATACGGTACCTCGTCCTCGCTATCGTTTACTAGAGG
CGCCCTGGTTGCTGCGATCTCTGTAGCAAAGTGCCACAAAAGGATAACGGCTGGTGAACAAAAGTATATCCTTGGACGGA
ATCGTGATACAAGGCAAAATATTCACTCCTCTGTCTTCTATAGTAGTTCTTTCTCATTAGCAAGAGTATGGGATCGGTAC
ACCACGGCTGGGATATACGTGAGTCCAAAATTCCGCCAAAAGCACCTCCGCCATCCTGACACTAATAAAATTCCATTGCC
AGTTTGTACACAATGCATTTACACTAGCCGAGTTATTTTCAATGAGTAGTTTCCACCTGGTCTCCAAAACAATTACTCTG
TCACTCAGAAGTGCCGAAGAAGCCGTCCGAGTCATCGACGGATTATTCGGGTCCACAGAAACATCAAGAGCATTGGCGGC
GTTTGTGTGGCTCGTCAAGAACGAGCTGGACGACTGGCGACATGAGATGGAGTTGACCTATCCAGCACCGTTCGGTCATA
TGTTTGCTCTAGGGTCTGTAACAAAGGGAATCACCGCATATAGCTGTCTACAATATGTATCTAGGAAGAGACAAAGTATC
AAAGCCATGAAGTTGACGCCAGTATTTGAAGCTGTAATGCCGAATGTAGGAGCTATAAAAGAATTGGGTGACGTAGTAGT
CGAAGAATCAATGTCCAGGCAAGGTGCATCGGAGGTTATATCAGTGCTTGAAGAATCTGTGTCTAGGCAAAGTGAATCGG
ATGTCATGTCGGCCTTGTCGTCAGCGGCATCGACTTCCGGATCACCTAAACAAGATCTTCTACCGGTACTTCAGCATCCC
CGTGGAGATTCAGCCGTGTGTTTATCAGTGCCACATGCTGATGAATTTGACGAGGAATTACCTGTGAAATGGACCCCTGC
TAGAGGTGCATATTCCAGCAATGAAGCAAGTCTGAGGAGCTGTTCCTCGTCTCCACGACTCAGTAGATGGGTCAGTGAAG
CATTGACACCATTACACAAGAGAAGGAGACATCGGTCATTACCGAAGTATGAGACGAAGGACCTTTTGGATTCCCGTAGC
AATCATAATCATAAACACGAACCTGTCGTCATGATACATGAGAAAACACAAGCAGCCTGTCTACGAATACCCACTACACC
AACGTGGGAACGTAGTCAATCTCTATGGGACTTCAAAGATACCGCACCTAACAAGGTACCATCCTTattaccatcaccac
caaggAAAGGGGGCATGGCATCACCAATACGAAGTCTAAGAAGTAGCAATAGTTTGCATAATCTAAGTATCACTAGCCTG
TCTTCTGTCAATTCCGGTACCAGTGGATATAGTACTGCTAGTACTTCTGTAGCACCACATCGGCATTTACTGGCACAACT
GTCACGATTTCTTGGATTTTCTTGTGGTGCATATGGAACGCACTTTGTGAGGATTTTGGGATTGCAACGGACTGTCGAAG
AGTTGGTTGAATCTGtcgatcatcatcataatgTGCAAGTAGGTGGCTCGCTTACTGCGTTTTCCGAGTAGTCTCGTTTC
GTAGGCTCAGTTGCCTACCTAATAAAGTCTTTTATAGACGTTTGCGTCACTAGCCGGCATACCATTGGAATGCATCTTAA
CATCATCCTTTACCACACCCCGAGCCTTTACGcagcctagtatcaaagCCTTGGTTCACTATGTGGCGGTCGATCCAGCA
ACAAAATCCATTGTCTTGACTCTCCGAGGAACTCTCGGTCTATCAGATCTACTGACAGATCTGACATGTGAATACCACAA
TTACGAAACAGCAGTTGGTAAGGGCTTTGTGCACGCTGGTATGCTTAGAAGTGCTCGAAAGATTTATGAGTCTGCTGTTG
CAGATGTAGTAGCTGGTGCCTTGAGGCAATATCCtgagtttgggttggtgttgtgtggtCATTCCTTGGGAGGTGGCGTT
GCGGCTTTGTTGGCTACCATGTGGGCTAATATGACCGACGATGGAGAGTTTGTGACGAATGATAATGTGGCGGAAGGACG
ACCTATTCATTGTTACTGTTATGTGAGTATACCCGAGTAAAAACTGTCTTTTTCTTCTGCACTTGGCCGTTGATTTGACC
TGTGGACAATAATAGGGCCCTCCAAGTACAATGTCGGCGGAGCTATCAAAAGCATACAAAGATCTCATAACCTGTGTAGT
TTTTCGTAAGTTGATTGTCACCTCGTTTGTTATGCAGTGACACCAAAGCAGCTTGACGTGACCGACCCTCACCcatgata
tatatatatatattatcGTAGGTAATGACGTGATACCGTGTCTGTCTCTAGGCTTGATTCGAGACTTTAAAACTGTGGCA
GTAGCATTAGCACAAGAACGGGGAACGGCAGAAAAAGTAATATCACGTGCTCTCCACATATTTCGAGGGTCTGTACCGTC
AGATTGGGATTCGGATCCAGATGATGTGTGGGAATGGGCACTCCTGAAGACGCTACGTGCAGGCATGTCGGCAGATAAGA
CATTCCCGCCTGGGACCATCTATTGGATTTCAGCTACACCGGCGGTGTGTGGTGGAGCACCCCTGCTGATGGGTTccagt
agtaataataccaGCAGTGACAGTCTAGACGAGAAGAGTCCTAAATATCTCGGTAAAAGCGTTAGTCATGAAACCATGAG
TAGTAATCCAACACAAACTAGTGGTAGCAAGAACAGTAATccaagcacaagcacaaagGAATCAAAATTAACCATGCATC
GATGTGAAGATGTAGAGGCCGCCTTTTCGGAAGCGCATTTCTCGACGACCATGTTTGCTGATCATGCTCCGAGTAGTTAT
GCAACCGCACTTGAGGCGCTATGTACTGCGGCGCGACATCAAGAGGACTTTGACGAGGATTGATATCCGCACAGCAATAA
TAATTTGATGGTACATGTACGATTACTGTATATAATAGTAGTTTACTTTTTAGTTAGTTTTTTTAGTGTACGAGATGGCA
GGCACAACAGGGTTTGTAACAGGTCTTGTTGGGCGGGCTGATAAAGGCAATGTTGTTCTGCCATAAAAGAGATACGTTCT
TGATTTCGTAGATCCCAATATTTGTATCATTCGTATCATGTATTTATATCCACTTCACACAATTTTTGCACATGTATTCA
ATAAACGCATATTCATTGTATGGCAATACAGTGATTAGTGATACAGTACGATGCTAACGTTTAAGAGTGACTGGGCATAT
GCTAATTTATACAACGCCATCAACTACAGCCACACAAAAAAGATCCACACTTTATCACTTTTTGGCTTTCGCAGGCCCAC
CTTTGGTACGTCCTATATTATTCAACTTCCTGGACAATTTGGACAGGTGTTCTGGTAATTCCTTTCTTGCCTGCGTATCG
GTGAGTGATACTTGCGGCATGTACTGGAAGGCTGGTAATCCTGTTGTTGGTCGTCGTGCATAAACGCTTTCGTCGTTTGC
GTGCCTAGCAGAGATTAAATGCATTAAGACAATAAGGGCAGAAACAGGGAAACAGCACCGGTATAGCCAGCGATATGCTA
AATATACATACGACGCAAGCAGACTTTTCTGAGGACTCGTCCTGCGCGATGAAGGTGTGAGTTTGCCGGATACTGGGTAT
GCTGTCGCAGACGAACTCACAGTCGATCTTTCATGACTGGCCTGTACTCGATACGAGAATCTCGGTAATTCATGGATCTA
CCCAGCACCAAGTTCGTCCAGCGGTCTATATTAGTGCACCGGTGAGTTTAGCCGTAACGGCAAGCGAAGCTTCGCATCGT
ACCAAGCAGCGCTTGGGCTTTACGTCTCGTATATTCGGAGACGCGGGCCATCGGGTTTGCGTAGAACTTGATAACACGGG
CGACTCCACTTGATCTCAAACTAGGTGATCAGGATGGTGAACAGGAATGTGCAATGTACTCGGCGAGAACGGCGAGACGG
GCGATGACTTGTCAGACTTACTGATCTGCGGTTATAGGCATCTACAAAGGGTACATCTGTGTTGGTACGTTTTAGCTTTT
TCGAGCAGGACATAAATTACGGACCTGGGCTAGACCATCCATGAGTGTTTGTTGTATGTTTAATGACGGTAGTAGTCCAT
CAGGTCTTAGTGGTTCCAACCATTCTTTGATGGCGCTCAACATTTCATTGTCGATGTAGACATCGTATAAATGTTTCCTT
GTTCGCAAGTTTGTTGAAGATATGACGAGAGTTGTCGACGGAATTCGCTTTGAGCTCACCTCTGCATTGCTTTTCTGACT
GTCTCAAAAAGCTTGTCTTTTTCCAAAGCGACCTGTTTGGTTTCGTGTAGTTGGGCGTCTGTGCGAGCGGCGTTCCTCAT
CTTTTCTCGCAGTTTTGCAGCTACGTCGTCATATGTTGTCTACATTGGCGAAGTTGGTCATTCAGGTCCCACTGGAGATG
TATTGGCAATGGCAACGTGTGATGCGCGACAGACCTCTGTAGAATCCTCGCCCTCTTTGGCTTTTTTCTTTGTCTTTTTC
GGCCGAATTTTGTCCAAGATTGCTTTAAAGTTATCTTCAAATTCTTTGTCTCTGACTAGATATCGATTGAACgcggggga
gggggggggggagaaGGGATGAAATTTCTCATCGGACATCTGCACGGCATTCACACTCACGTTCTTGTTCGGTCATGGGA
ACAGTTTCCTCTGGATCGTCGCTACCCCTTTTCCTTTTCTTTTTCGACTTGTCAGCAGCGGACTTGTCCTTTCTCTTCCG
CCTACCGTTTCGATTGAGGTGGGACGCTGTTCCCCGTGCTAGTTAGCATGTAGCCGCGACCTACACAGGGGCAGCTCCAG
TTTTCTTTTTGATGACTAGATTCCTGATGcgttcttcttcttcctcagAGTCTATTGGCACGGCATGATATCAACAACCA
CGGCCAAGCAAGCTCCAGGAATGTGACGTGCGCGTTACCTGATCCAGCGAGAGAATCAACGTTCTCTCTCATATCCTCGT
CTCCATCTTCCTCGGCGCCAAAGATGTCGTCGAATTCTTGTGAAGCAGCCAGATCCAGTCCATCCTCAggagcatcagca
gcatcatggCGACGGGGCGGATGTGATGTCAGGCTATTGAATGTTGGAGCATTGTCGTCGTCAAAGGTGGGTTCTCCATC
AGCATGCTGGGCATGATTGTGACGGATTCCGTgttgctcctgctcctgctcctctGCCTCGCCATATGCGGTGTCTTCTT
GGTCAGGTTGGGCCATTTGCTTGGGTTTGTGCGGAGCTAGTACGGATATGTGAGCATGTAGTATCAGTGGCGACGGTGAC
TGCGATCTCGTATCGACACGTCCTTATATATGCAGGGTCAGCCTATGCGCTGGGGCTGGCGGGACGATCTCATATGTGAG
TTGATGGGGCCTCGaggtcggtcggtcggtcgggCATGAGCCATCTCGACAAAACGTGGAAGCGGAGGCTTCATAACTGA
GTGGACCGAGTGCACCGGCAGGAGCGGCACAGCTAGCACTATCGCTTGCTTCTTCAGCGACCAGATTCGGCGCACCGCCA
GAAGGACTCTCAGTATGTTCTTTGTCTTGGACGGCCAAACGATTGACCGATCGACTCTGACAAGGCATCACAATCAGAAT
GCCTTTGCCCGTCACTCCTCAACCGGCTCAACTCCTAAGCGGAGAGGCCGAATTGCAGCGGTTACAACATCTGGAGGAAT
CCATGGCCCGACAAATGAGAGACAATCAGcaacatgcacatgcacaaaAGCTGCTACAAGAAAAGGCTGTCAATCTCCTA
AGAAattccaagaacaagaaggAGTTCCAGGATGCTCAGAAACTGATCGACCGTGAGTTGTTGTTCATGACAATGCtcgt
gacgatgatgtggctgacCCCTAACATCCACATAGAATGCGCTGCTGCATTGCAAGTGCTCACTCAGGAGATGAAAAATC
ACTTCCAAGCTCATACTATGATCACTAGCCAATTACGCGCTATTGAAGACTTCATGGTGGTAAGTCCCCACACCCGCCAT
CCGGACCCTTGTTTACCACAACTAACCATCACCACCGAATCATTTTTTTAGAATCACAGTGCAAATGAGAACCCTGCACA
AAACGACGCTGGTCCACTCATTCCATCCCGTGGAGACTCAATGGCCGGTAGTCCACAAAGTgtttcaccatcatccgcaG
CAAGTCTCAGCAGTAGACAAACAATACCGCCGGTCATTCGAGCAGTACCATCAAATTCGGCCGAAGATGGAGGTCCAGCT
CCACCAACTTTTAATACTAAAATTTATCAATCGCAATTCGAACAGCCAATAATCACTAGTTCAGCACCAATAATGTCGAA
TAGTAAAGTCTATCAGTCGCAATCCCAACAACCAATGATCACTAGTTCAGCGCCAACAATGTGGAATACTAGAATCTATC
AATCGCAATCCCAACAACCAATGATCACTAGTTCAGCGCCACCAAGCTTGATGCAGGGTGGTATTAAAAACTTTGTCTCT
GCCGGTTACCCACCGGACGCATTTAACCAGCGGTCAGGAAGTACAGGGGGCATGATTGGCCCGACCGTCGTGCCTCGAGG
TTCAGCAATACCGCTCCAAGTATGGCAGGCGGCCCACCAACACGATTTACATCAAGGCATTGCAAAACCTATCACTGCCT
TCCCACCTCCTATTGTCACCACAACTGCCGTAACGTCGGTACCACCAGCAACTCAACCACCGGCTGCGATTCTCCTTCCA
AACAATATACTGGCTCAGATTAAACAGCTACAAGCTGATATAGTGGTTAGAGATGACGCATTACAGAAATGGACCGAAGC
TATGAATGAGCGCGATGCTGAAATTAAAAGGGTAAGCGTATTTTTGAAGTGGTATTGTGGTGAGTTACACGAGGTTTCCT
TGCTGACGCATTCTCAACGAAACTAGATACACGGATTGCTTGATACGTATGTGGCGGATATCAACAAGAGATCGGCCGAG
AGGAAGCAAATGTTGGCAGCTCAAACAGTCCTTGAGCAAAGACTGGAGGAAGTCGAGAATGAACGAGACGTCATGCATGC
GGAAATAGGGGCAAACAAGACGCTAACGGAGGTGCTTCAGAAGCAGCTGCAGGAGACCCAAACTAGAGCTGCgggaatgg
aaacgaaataCAACGAGGCCATGCATGAATTGCAGGCCAAACTGGATGAGGCCCAAACTAGAGCTGCGGAAGtggaaacg
aaatcaaaCGAGACCATGCATGAATTGCGGGCCAAACTGGATGAGGCCCAAACTAGAGCTGCAggaatggaaacgaaatt
CAACGAAACCATACAGGAATTGCAGGCCAAACTGGAGGAGACCCAAATAAGGGCTGTCgaaatggaaacgaaatcCAACG
AGACCATGCATGAATCGCACGCCAAACTTGATGAGGCCCAAACTAGAGCTGCgggaatggaaacgaaattCAACGAAACC
ATACAGGAATTGCAGGCCAAACTGGAGGAGACCCAAATAAAAGCTGCCgaaatggaaacgaaatcCAACGAGACCATACA
GGAATCGCACGCCAGACTGGAGGAGACCCAAGTAAGGGCTGCAgaaatggaaacgaaatcTAACGAGACCATACAGGAAT
CGCACGCCAAACTTGATGAGGTCCAAATAAGGGCCGCAgaaatggaaacgaaatcCAACGAGACCATACAGGAATCGCAC
GGCAAACTTGATGAGGCCCTTCCCAGTTTCCCCATGATTACCAGTCAGTTTGTAGGTAGTAATAGCGAAAACGAAGTTGA
GTCTGCTCTAACCCCGCCCGGCCTGCAGACTGTACATAGGCTTCCGATGGAAACCGAAAAGGAAGTAGATGTACTGTTTA
GTCTCGAGGGAGGATCATCTGTTGGagcatcaccaccagttGGTACCATTTCTCCACTTGCATCCAGTAGCGGTTTTGAC
GACCTATACTCCCCATTCCGAACTCTTGAGAGAGAGAAAAGGAACTCGGCAGAAACTTTAGCTTCCGAAGACAAGGCACC
GGGACAATCTGGACTACAAGCCGCTGAAGTTATGAGCCAACTGCTGGCCTTTGTGGCGCATCTGTCGTCAGTGGATGTGA
ACAAGGTAGGCATGGGAGATTCACATTTTTTGTTTGATACGCACTTCAAAGTTTTTAGCATGATAGGATCATATGGACCT
TGATGATTCGAACCAAATTGGGCTTGCAACATCTCAAGTAGAAATATTTGAACATAAATTGCAAGAATTTCAAGTCAATT
GTGCGGATGTGGAAAATGAGAACATACTCCTATGTAATGATTCCGCTCCTGCAGACAGCGACTCTGTAGCACCTCCAGGA
GAAGATGAATTAAAGCACCTGTCTTGCACGACCTCCGAGTCTAGCGTCAAGGAGTTTGAAAGCCAACTCGAGCCAGTTGT
AGATGGATTGCTTCGGCAGGGAGCCGCAGGTGGAGTTGATGCGGCCAGGCAGACGGAGGAATTGAGAGCGTTACTGGAAG
AATCTCATATGCAACTGACGCCAGCTCGTGATGAGCTAGACGCAAGActatagtagtagtatgcTATAAATGTGGTACTA
TACAATTGGTACTATACAATTACTCCTCTAATAAAGATTCTTTTGCCAAGTACAAGGAGGTGCGCAAAAGTTGTTTATTG
TTACGACCCCGATCCCAGTGGATACCCCAAGAAGTAAGGGGAATTGGTCGGAATCAGCAACGGATGTCAGAACAGAGGCT
AGCGTTCAACGTCTCTCAACCAATCACTCCGTCCACTATAACAATACTCGAACTTGATTGGTCAAATCTCACCAACACGT
CCTCTATCCCTACCAGCTCACTGTCATCATTGAGATGGCTATCCCTCCGACACAATCGTATTACTAACATTTCAAATCTC
TCGAGTCTGACGAAATTAGAGGAATTGAGTTTGTATGATAATAATCTCACAAGCATTGACTCTCTAGCCACATTACCCAA
ATTATCAAGACTAGAAGCGGGACGTAATGGTATTTGTAATGTCGAAGGTGGTGCAGACGGGAAGTGGAAGTCTTTGACGT
TTTTGGGGATAGAGGGTAACAGGATAAAGGAGCCTCCATCCCATACCATCTCAACTCAATGCAGGTCCTAGCTattgtca
ttccaaacacagtTACTCAACACACAGAGTCCATTCGCCAGTGATCGCTACGACGACGCACGGACGACCATGGATTGCAG
CAGGCCCGTCGTTGTTTCCTTCCGTGCGTGCGTGAGCGATCGGTCTGTCGGTGTCATCGTACGATTCCCGGATCCGGAAT
CCAGGTCCCGGTGCCGGCCAATCAGGCCAGGCTTTGTTTGCGCCGCTGGGAAGCGGGAAGCCGGAAAGGGGCCTGGCTTA
CTCTTGGTAGCAATTACTTTACTCATAGCATAACCCAGCTGACCCcttttgagtgttgatgtacgggctgtgttgagccg
aaccggggctgcagagccctcaagaagctcggtgacattaattagcctggtttcgttagttcatctgaataaaccaatcc
tggtaactaatgctgtcatttcctcacattagattccatcatcaacatccatggataTTAAAtgcttttggaagtacttg
acgtcactcaatgtcgtcaaggaaaagttggggtcggttgactctaagctgctgtttggagtcacgggcaacgccgctcc
aaaaggtgtgcctggagggctgagGGGTGTTGACGCGGAGTGCCGCAAAGGCCGggtatacgtcgacatcctgggttgct
tctacacggagattattcgatgtgtagaactcggccacccctcccgaccctgtAACTTTGCCCCTTTGATACGgaagctg
aaaagtatcttccctgatggtggcaccgtatttgtcatcgacggtgatcgcacttctgccaagtcagagactagcatgaa
gcgccatcgggagtggggcaaagtggttgatgagttggacaaggtagctgcttccatgaaggaggcggctgacgatggca
aaaagagaatgccaaagtccttttatgaaaagttagatccgttgacacgtcgctcattcctcgtgaatgacgacgtcaag
accggtctagccgccgctctggaaccaacgacgtaatctagctatcaccaccaaatgcctcgccgaacccgaacggcggt
acagagattggctggaggccaacAAGCCGGAAGAAATCTCTGCAGCTGTACGGGAGTGCATCAAGTCTGACCAGaagact
tgggccgtctttCTCGcacgctttgtcatatcatatgacatagcgcgtacTTATGATAGCTCcacaaagtacaagaggaa
gcggtgggatgccgacaaagctcaacggggcgagctagatagggtgttagagggcatcgtaaacatggtggacgagtcga
tgggccacaagttgtcgggtgggaagcaggtcatagtggccatagggatgggcgactttagctccaccacGTCTCTCCAC
GttatgtttattaggtacctcatccgcaagctccggcctcttggatataccattgtgggggtcaatgagtatttcgcATC
CAAtaagtgcccttgttgttaggagtttgtggagatgccaactatgcgccgcttgtattgccgtggttgcaacaagtggt
atcacaaaggtgtgatggcagctgacaatatggttaatattgtcagggggtacctggaacatgatgaaaggcccacctac
ctgaagccgccttccaaggacaagagtGTCCCCATGAAGCgaaaggcggatgaaggtggtacatcccggggtggcccgag
caagaatcgaaagactcgctaggcggattgaaaattcgcgaaacattggcctacgtaagtggaatcatttccttgatgca
cgttccatgatgttgtttggttgctaacagcacgatggtcaaataggggcctggGCAGGGCAGGACAGGGTTGAGCGCAT
CCCGAACGTCGGAAGCTTGATCCGGTTCactcattctgtattttgtacctagcattcttggcaacaaaactagacaTGTG
ATATATAATTGCGTCAGTGAAGCTAATAGCATATATCAGTTTCAATAACAACTCTCTACCATCGAACGCCGACGATATAT
TTTTATTTAATATTAATATTaatttaagcaaagctgcatattaacaacttgacacacagacttgcatcgcgaccatatta
gacctttgaacagacaaagctatacgcgcctgaacggacgagggcgctcggcaaaggcgcattcatacaggaagcagtac
aggatgttcctggctgcattgtagtctctatcccatcaATTCTAATACACTCCTACTAATGTCAGCAGACTGTTGAAAGG
TTGTACAGAATTTGGGCCTGGCTGCCCTAAAGTGTTGGTGACACGGAGGTGAGTTTGTTtgatgaatgtttggattgatg
gatggatggtgacgaagagtttgaagaatgtgtATGAGTAGTTCTTGACCAAATCACTAACTACCACATCCTCGCAACCA
CAATAGGCGGGGCACCCCCCCCCAGCCGCCGCCCCCTCCGCGAAGAAGACGAAGGAGGCGGCGAAAAAAACCACAAACAA
AGACACGGGCACTCGTCGTGTCCTCACCAGTAAGTTGCCGGCTTATtttgtcattgcgttgtccgtacatctgactcaac
aaATTGGGAAACTGTTAGGGACAAATAATAGAGAAATCACTGGATGAGAtagactttgataatacaTGTTAATACACGGA
TTATCTATTTAGAAAGGGTTTCTGAACTTAGGgacaagcatccaactcttgccctttttgtACTCCTCacccccaaacac
gtcaacggacatgtgagtattgctcacacAACATGTCACTTTCGTAACGACGGTGCTAAACCATAGCCATGATAATTAGT
ACCACCTATGCTGTTAGGCATACTGCTTGGCTCTTTCCTAATATCCGATTGAAAGAGAGAGGATACTTTAACAGTAATAG
AATTCAATTTCGCTGATTTGGTGTCCTCGCTAGATGGTTTAATATTTCTTCGGTGTCTGAGCTGATCCTGCAGCCCGTGC
CCGAAAATTCGTAGATTTAGGTATCCGGCGACGATAGTCACGATGGCTAGCATGACGACAATTGACTCAAAGAGCGATAA
TGAGAATTTGGATGCGAGGTACTTGTTGGGATCTTTGGTTGTGAAAATGTCCACTAGGCGAGAAATAACGTATGCTGTTC
CGCCGACGAGGATCAATAAGAAACCCGTCATGAGACTTTTTGATTCCCGTCGAATCTACGTTTCGCGGAGGTTAGCGGGC
TGCGATGGGTGATGCAACAGATGTGAAGGTGCTCACGGCAACGTAGGCCAGAATCAACAAGGGAATGGTACACGGAGTCA
CGAAGCAAGCGTGGAACAGAATGGTTGAACGGTCTGCATTCCTGACCAGTACCAACACCAAATACTGTATCGTGAAGCCA
TTGAAAAAGAACACATCTACCTTCAGCAACATCATAAAGATATGATACAATGTCAAATGACCTAGTAAGTCCATGATACG
TTAAACCAGCAAGACCACAGCGCAGGAATCAAAGAAACAACGTACGTTTAGTCGCAACATCCGCACCCATTTCTTTAAAT
ATCAGCCATCCAAATTGACGATGCAGCTTCATTGTCAAACGAATCCAACCCAACGCAAACAGGATCATGATCCCAATGAT
CATGAATTCTTCAAACATTGACCAGTGTAATGATGCAGTTATATCGTTAGCGGCTAGCTCAAGAGTAGCTTCGTGAGCCA
GCGTCCGTGTTTGCCAATATTGCACTACAGCATATACAGTAAGCACCCAATTGAATACGGTGGTGCATATAAGCTGAatt
gttgatgacgacaCAACCTACAGTTGATCGGGTCTCGGACTTGGGTCTCGCGCTCGACAAGCCAAACCACACTTACAGCA
TCCACAGCCAACAGAAACTGAAACATTTGCGCGACAACATATATAGCATGATACAGTGTCACGGCCTTTTCGTTTGGTAT
AAGTTGGCCCAATAGCTGTGGTGCATTCTCAGTGGCAACGTCCTGAATCCATGCTGTTTCGTTGTTGTGTATCGCGAGGA
CTGCGCCTTCTAAGCAGACGACTAGTAGTGTTTGCGCCGCTGACAGTCCTATTGTAAACTGCCCCAGGGGTGTGCGCCAA
GTCTATCATTGTGGCCGTCAACGAGAGAAGAGACACGAGTACGACACAGGGTTCAATATGTAACTTACTGGTGTGCGACC
CCGGCCGGCTGAATATGCACTGCCAGCATTTGAAGTACTGAATACATGTGGTTTGACTGTGCTATCAAAAGGCCCTCTCC
CGTCGGGTATTCCCTGATGTGTAGACGCCTTTGTTGCTGCTATGTCTGGTGCAGCTGGGCCTCCTTCTATATTCATGTCT
GCAATGTAAATCTGTCGTGGATCTCCACCGACCGGCGATGTATTTATATGAGCGTGGCCGCATACGCACGTGGTGTGTGG
GAATATTACGGCTACAACGACTTTAATTATGTGGCGCACCCCTCTCCCCCGCCCATACCGTGCTGTAGCGTGCTTGCTTG
AAGGTTCacgctgttgtatcggggaatgattacgaaagtaacatccccggtaaagccatcatgaccaacatcaatgttac
gctttagtgcacttgaactggattgcactgaagataacctgagtggacgtggatgacttgattaatgttgaactaagctc
tcttctattaaacaatataacgttatgagagtacaaaaggttttgagacggtgctcttttatatgattgagaggtttatg
ttatgagacgattcataacaatcAAGATATTTCTaaagatcaaggaaaagggagacttgtcaaaggaggcgatgctcaga
gagtatctccgactttgtcagtcacGCCGTAAATTTGCTGTGGCAAAAGgtgtctttttcaacatggacgaaggaaaagt
ccttgAACCATTGGATCGGTCCAAGGAGCGGGGCAAACGAGACGAGCGTCtagctcgtatttccgaggcgAAGGCCCTTT
TAgtagccaacagagggaacagaGGATGAGTGTCTtttgtgattgttgccatatgtttatatgtgacaggcttcaattgc
atcataaactgacatcattaattaataggaacgagTACCTCTTCAAAGACAGTTTAAACTTTACCTACAAGTTACTAAGT
AGTAAAAACTAAACTTAACTAGTTTAAAGACAAactcaatattgtcagggggtacctggtacAAGATGAAAGGCCTCTGA
AGTACCTCTTCAAAGTCACACTTCACAGGCGTAATGTCAGTAGGGCGATGTTGCCGACAAGATTAGCGATGGATGGTTGT
AGCCATGGCGGAAATGAGGATTGCAGTAGCAGAAAAATCGGATGCGACGACATTGTGCTAGGTTATTAGCGTTCAATGGG
ATTCGACACATGATGCAGGTAATGTCAATAGGGCGCCTGGACAGAAAGTCAGACAATACGTACGGATCAGCAGAGAAAAC
AGGGCGACTATGCGTTCAGATGCCAATGATATCTGGGCCCGGCCTTATCCGTTCTACTGCAGTAATGTGTTGGGGTCGGT
CACGTGGGATACGAACTGAAGGCCAATCATGTTAAAGGGAAAAGTTGTCAGCATTCATAGTGCCAGTAATGGCATTTCAA
GTTATTCACCCTCATTCATCCCACCAACCCACCAACATAAGGAAACTAAGTTGAGAAGGTTAGTAgtacgacgaaagata
cttaccgtactacttggcggtacttgatcatggaatggcgaggcgtacatacattgatggaatgtaattgtgagcacgac
aagttgcttggtgagtagtgaaagcgacacaaaacttaccattgctgttggcgggaacagccactatctccctcatcccc
attatccacctccatgggagaagctaccttacctggtcttgaggggggggggcagtGACTAGTGGCCGACTGTAAGTTGA
TTGTGTCGgctcttgtgtcgggaagagtgtgagggacaagatccccttttatggggcaggtctgccaaataaacaatcaa
accatgtgtagtggccgcatttgtcgcgaggcccagatcactgcgacatgggtcGGTggtattccttgtatcatggatgg
ccACGAGCGCGTCCTCTCTGGGTCctgagtccactttcatcattcgcgcgaaccgtcccagtcaatcacagtaaatcgca
gacagtccagcgaatcCCCGtccatcgcaggcatgctcgagagtaCTCACTTCATCAATTTACGTACATTGAATGGGGTA
CCGCTGAGTTGTCAGGTTCCGTACAGGACatcacattttgcttgacacacGCCTAGATAggctccgctgaagccagtctg
catcagtgccagtCGGAAAGCGAAAAGCCGAAATGTGCAAGTTCTCACTgatcgtcatcaaagtaatcacGAGACGGAAC
TTACACAAGTTTTCATTCAAGTGAGTGAGTGCACGTACGCAGATGATGGATGCGGGATGGACTTACCATGACAGCGGAAC
CGGAGGTACCTGAATTGTGCTTTCTCGATGATGCCTAACATGTATAGTGTCGCGCTAGCTGGGCTGCCGCCTTTGTTTGA
TGTATGTTGAGTATGTACACGAAGAGGTGTTATTTTTTCGCTTGGTCATCAGTCATCAAGCTCTGGGTAAAGATACGTAG
AATGTATTACAATTACAATTCACCAATTTCACCTTGCATGATGACCATGCATCGTTGCTAAGTGTAATTGTTTTTACCCA
GGGCTTCCAAATCTCATTGAGGGATTTCTGACATTCAATGTAGACAGGCTAACATGGCCAGGCTACGTCCCCGTCTCTTA
ATCATACTGGACTTGAATGGCACCATCATTGACCGTGTCAAGGACCGGCAAGTATATACGCCGATTGCGCATGCAGCCAg
gtggcattctttgtagTGGATGCCCTGCCTAACAAGCAGAGCATTCGACAATATCTATAATAGTGCAGAGCAGAAGCTAG
CCAGGGTCAATCCACACTGTCCCGAGCCCAGCTTCACTTCCAATGCCGCCCGCATCTACATTAGACCGTATGTATTCCGC
AACATTTCATTTCATGTACACACACGTCAACCTCCTCATCACAGCCATCTCGAGCCCTTCTTGTCAGTCCTATTCAGCAA
CTTCACGGTCGCCGCATGGACGTCAGCCCAGCCAAAAAATGCGGTTCCCATGGCACGCGGCGTCTTTGGACGCCACTTTG
ACAACCTGGCGTTCGTCTGGGACAGGTCCCATTGTTCCGCTGTGAGGGAGGGCAGGAAGGATCACTCTAGTATCAAAGAT
GTGTCTAAAGTCTGGAACTATTCTCTATCGCATGCCGCGAGCAGCATAACCGGTCTGGACGGGCGCGCCAACCAAGTCAT
CCATCGGCGAGGCGATAGCAGAGGCAGCAGCGATGGTGGTACACTAAACAATTCAAGGTCGCAAGCACCAAGTAAACAAG
ACCTTTGGACGCCGGTACGTACCCAAGAAGCGAACCGTGCCGAATCTAAACACACATCTCACACCCTCACCACTCAGAAC
AACACCATTCTGATTGACGATACACCGTACAAAGCATCCTATACACCGCATAACATCTTAGCAATCCCAACGTTCTCAGT
CAGAGATTCCACAATAGATCCAAAGCAAGACAATGCTCTGCTAACCGTCAGCAACTACCTGCTGGAACTGAAGCGAACCC
TGTTTGACCCAGCAAATTCGACCAGCTCGGTCGACGTGCGGGAGTATCTGAAACGCAAACCCTTATAGGTCCCTCCACCC
GCAAATATAAATGTAAAAATTGCAGTATTGAAACCCATCATACCCCACTGGTATCCGCCACACCCCGAGTTGTTTGCTAG
AAGCCTTGTTGCAGGATGGACTAGTTGGGGTATGCCATCTTGGTTTCACAGCACCGTCACTAACTAGGAAACGAGGTGCT
CAAGTTTCAAGCCTATGCCGACACATGTgattattgatgaatgttgaTGTGCCATCTTATCATTTGAAAAGTTTTTCGTT
TAGGTAGTATATTGCAGGTAGTAGGTAGTCTATATGCAAGGGGCATCATGTGTAAGAAGAGCAATGCTTGCTCACCAAGT
CATAGTGTATGTACATATCAGCTATGCCGCAGGTACGTAAGATAAGGAGACGTCTCATGGCGTGCCGACTTTCTGCCGCC
ATGAACAATGTGCAGCGCAATCGGACGCGAAACATCTACAAACGCACAATACGGAACTACGGCTCTGGCTTGTACAATGA
TGAGCGATACATACTCTCTACATCAGTATGGGTGATATCCTTCCCTTCACTCTTGGCATCTATCAATTTAcacacatcat
caaatatgaaAAAGTCCCCCAAACACGTCTTGAATGTGTTGTATACGTGCAAAACACGTTCCTTTCCACTACAATCATAT
TTCACATGCTGGACCAACACTAGCAGTACCAACAGATGTCTCACAATCAAGATAAATACCTCGGGCCGCCGGGGGAGGGT
TGTCACTCCCAATTTGGGAGATAACTCTAGCATAGATGTTACATTAGATTCTATCCTGTTGATGAGCACGTCACTTGTGT
CATTTCTGTGGGATAACAAGAGTGCCAATGCTGAACATCCTAGTTGAGCATCACGTAGAGCCTCTCGATGCAAATTATCA
CTTTCACGAACAAACACAATACGTTCGTTGGCTATTTCAGTTTCCAACACAGCCCCTAGTGTCGCAAAAGGCCGTTTATT
ACTGTGAGGAAGGTTGATCGTGCCTTTTGCCTTGACGACTCACTTGCGTTACCCAATCCCAGAGCCAGATCCTCAAAATA
CAACTTTATCATCTTCCAGCCTTCATCACTCCATGGCCCAGCTGCTAAAATCTGCGTCATCAATTCTCTGCCGACTGATG
GTACTGTCGGCAACTGCTCAACAATTTCACCCAGCACCCTACAAGCTAAATGTCGCacttcaccatcatcatcttctagG
AGAGAATCCAAAACAAAGAGCAATTGAATGTAGCCAATTTCCCATTGAGCACTCGGAGGTGTCAAGATGCACAAAACAGG
TTGTATAGCAAGAGCGACGGCTCTTCGCGACGGGACTGGTTGGGTGGGCTGAGAACGGATCATGGCACTATAAACAAAAG
CTGCCAAGACAGTATGGGCTTGTCCACTTTTGACCTTGATCTGAGAGATTCTCAAGATGAGACGTTGCAAAAGAAGCTGC
ATCTGACAACCAATACTCACAAACTCGAATGACAAGATACCTAGCAACTTAACACTGTATGGAATTGCATCACAAACCTT
GATCCGGGACAACATACTCGCGAGTTCTTCCAGCATATTACCATCCTTAAGCACGTCAAATGTCGCTTGTTGCAAAAGTT
CCAATGCCCGTATAAGCGAATGAGGATGGATATTTGGATCTAAGACCTGCTTTACAATGAGGTCCAAAATCCCATCAACG
TTGCTATGTGGTAGTCCAAATGAGCGGTTGAAGTCGCCATGTGCAAGCAACAAGCTTTACCCTGCGAAACACAGCAACGA
CGACATGGCAGTGTCCCTCACAATCCGCGGAAAACTATCCACTAGCGCCCTGGCCATGTGATCATAGGTTCCCTCTCCAA
ACCCATTTACGATACCGAAAAGAAGTATCTTTGTAGACACGGCAAGAAGTGATTTCTCACCAATCCTTCTGTTTCGGGAA
GCATGGTTATCAGTGCTTTGTTTTATATACCCGCCACAATGCGTCCACACGTCCAGTTTCAAAGATAATGCTATTGGATT
GCAGCTTGCATTGCTAAGGAGATACTCAAACACAATGTTGAGGTACTCTGCTTGCAAAAGCAAGCACGTATTCGTCTTGT
AGAGCCAAGATGATTTGGTCAGTGTAGCTGCTAATTGATCCAAATACTCTAAAAGTTGAGATTGAAGTGTGACAAGCCGT
CATCCTCCCCAAGCTCACAACCATACCTTCATCCTGGGCGTGTGACAAGTATACCACGTTCAAGGACTTTAACAATACTT
TGACTTGCAGTAAGCAGCCATGCGTTTTGTCCTGATTTATGGGAGTGGCACACCCCAGAATACTATCCACCGTTTCCATT
ACAGAAGAAGGCTGAACCAGAGCAGGCAAACACTTAGCAGCCATTTCACGGATGTGGTACTTTTCAGAAAATGCAAATCG
ATGAATCAATTCTCGGAATATCCTTCCTTCATCCTCGGACTCTTTCGACGGCACTGGCTTCACTAAGGCAAAGTAAAGTT
AAACGGAGAACACAAAATGACTAGACAAAAGTATCTCGCACGTTTAGTCAGAACGGTCAGTATAGGATACAGTGTGGGCA
CCACTTCACCAGACTATGGATCAGTGGGTCAACAGAAGAGACGACAGATACTGAAGTAATTCGCATACCTGTTCCAAAAC
TTCGAGAGCAATCTTCAATTCATTGACAAACAAATGCTTCAAACTAGGAAATCGGTCAAAAAACTCGTGTGCTGTTATGA
AATTAACGGCATCGGTGTCCTCTCGAACTGACTTCAAGCCAAGAGTCTTGTTGAGCAGCGTTGAGAACATCATACCAGCA
CAGTTTCGCACCGAGAAACTAATAATGGTGGGAGTTGCTGTAGACGATATGATTGTCCACCGCCGGGAATGTATCTCTGC
ATACTTTGACGAATGAAAGCCGTAGATACAGGTAGCAAATAATTCGCCCATATTGTCCACTAATCTTGGTCCTAGTATGC
TATCATCTACCAATACGCGTAGAATGTTAAAACCGTGAATTTGACTCATGTAAATAGCAGCCTTTTCGTCATCTACACCA
GCGACCCCTATTGTACGACTTGCTGTTCGCACCCAaatagcatccatgaaaGTGATTTCGCTTACGTCCAGCGACTAACT
GTCGAATCATTTCCAACACCCGAGTATAGGTATACTGAAGAAGTGGCTTTCGCGATGTGTCCGATTCGTGTCTTAGAATT
GATACCTACTAGGAACACGGCGTCGCGGTCACAACATACAAGGGAACGTAATTGAGAGAGCGATACATACTGTTGTACTC
GGCACTCCAGCGCTACGACGCGTGATCCCAACATCTGATGAATTCGTCGTCGCCAAAACTTCATCAAGACATCGTTTGGG
CAGTAACGCCAACTTTGAATTTGTAGTATTGAAAAGTCTCTGACACAAGTCCCCAAAAGCTGTGATAACAGCTGTGAATG
CCCCACGATGACGAGCCTATTTTGTGAGAGACTTCGCCATGAATGCGAAAAAATGCAATGGTGTCCTCTCGAACTGACTT
CAAGCCAAGAGTCTTGTTGAGCAGCGTTGAGAACATCATACCAGCACAGTTTCGCACCGAGAAACTAATAATGCTCACCG
TAACGGCCAATTGACGCAGAAAAGTACAAGATAACTCAATATCCGCCACTTGCATGAAGGACGCCTATAATAACAAAGAA
GTCAGCTACGGAGGTCATTTTCAGAACACCCAGATATTATGAAACGCCTACGCCTTCAGAGTCTGGAAACGGTACGCTCA
ACAGCAGGGCACCCAAGACTTGAGCAGCTTCTTTCACAACTCGAAAGGCGTAAGCCATTTCCAGATTGTCCGTATCCTCT
TGGTCGAActcttcgtcatcagcgTCGTGATCAGCAGATACTTCCATGATAGCAGGCAAAGCAATATGGCAAGCACGACG
AACGAGTTCGACAACTCTGGAGCTTATACATCGGGAGTACAGAGACTGGCTTTGACGGGCGGTTAGTTTGGTATAATCTA
CTGAACCAAGAAGATTTCGTAACGCCATTAGTACACCAAAAGATACGGCCCAAGATGTTTTGGCTGCTTCGATTTGAGCG
TGGAGCATATCCAAGAGTTGAATGATTAATCGTTCTAGGAATGGAACAAATTGGTGAGGAACGACTCAACTTTCTTGCGT
ACTTACCATATGGGGCAAGACCACAGCCATCATGACTATCAGAAGTGAACTCGACCTGTCTGCTCAGCTCTCTTGCATAC
TTGACAGCTAGCAAATGAGTGACGAGTGCTCCGGATTCCGCCTGGTTGTATTTCCTGCTTCCCATCTATTCTGGCGATTC
TGTTCAGTTGTTGCGACAGTAGCAGATGGGCATGAAAAACGGGACGTCACGTACAAGGGAGTTGGCGAGAGCAATCAATT
CCTTCAGGTCGTATCCAGATAACTCTCCGTTAACACCCCTCAAAAGCTCAAAAGCTGCCATCCTTGTTGAAGTATACTTA
TCATGCACCAGCGTCGTAATTAACGCTTCAATTACATGTCTCCTATTCATGGATACTTCGAATGGACTAGTTTTGACACG
ACCTTCGAATAGAAAAGAGTTTTTCCCGCCTTTTTCGGATTCTAGAAAATGCGACAGAAGCGCCAGAGCTGATTCCTTTC
GTTGGAAAGGTGCTCCTGGGTACGTTGAATAGATAGCGAATGAAAGTATCCATTCGAGAAAGTCACGCTTGTAATCCAAT
TTTTCTTTCAGTTCTCCACTTGTCCCGTCAGCTTCCACTCCAGCTTTAATGACAAGAGCTTGACGGTTAACATAATCTCT
CCAGTTCTGCGACAGCAATTTGTAGTCAGGGCAGAGACATGAATGTTCCGGTGTAAACTTACAGCATATATCGTCCGTCG
CAACCGGAAAAGAAGCTTTTTAAAATAGCTTGCAAAACGTTGTCTAAACTCCGACGACTATAATGCCAGAGGGGGTATTG
AGGGTGTTTCGCACGGAGGAAAACGGATTCCGTAGCGTACCTGAACCGCAACGTTTGCAGCCAAGAACAATTTGACGGCA
TTCAAGTCCATCTCTTCAACTTCCTCTGATCCTTTGTGGCCCTCGCAAACATACGCCAATGCATCAATCCTCGTATTCAT
ATCGACATGCACCATGGCAGAATGTAACAAGGACGGTCGAACCAAAGATGTCAGTCCTAGTAGACGTAGACTCTTGTGAA
TTGCGAAGTGCGCCGACACTTTTAGTGGCGATGATAGGCATTCGATTTCTAAGGCATGACTTGACGTGAGAGCGCATATT
GTTTGCTAAACGATATAAAAGTCGAGACTTACCAGTCAGCAACCATTCAGAAACTTGAGGAAAGTCTCGTATTATATCTG
TTACAACCGCTTCACTCAAGACTTTGCGAACATTATGTTCATCCGCAACTAGGGCTTTCGTCAGAGGTCGAATCCAAAAC
TCGTTATTGGAGTGTATCCGCTCAGAAGCCTCCAAACTGTTGAGGTACTTCCGTATGCATCGGACTACAAATGCTCGTAT
GTTCGTTGCGACTTTCGTAACTCTGTTGAAGTTGTCATCAGTTGGAATATTTGAAAAGCATGGTCGGGTTCTTACTTGAA
GTTATCAAAGCATAAAGTTAGAGTCAAGGGCTCAACGCGCAATATAGGTCTGATTCCAATTTTATCCACTAGAATCATCA
TGATTTCATATTTTGCCTTCACAGTCCAATCCATTTTCATCACATCCAGTATGACTTGATCAGCTAACGACGCGCTTACA
TTCTGCTGCTGTGGGATTGAAGATGATTCGGATAGCGCAATATCCACGAAGCCTTCCAACACATCTACCAGCTATATTGG
AAACCCCTTAATTAAAACGTTGAACAAGGAACCTTTGGTCCCACAGAAAAACAGGCGCACCTTGGGAACTACAGCATCAG
ATGATGCATCCCATAAAGTCACAACCCAGTCAAACATCCTTTGGAATATAGGAGGTTTCAAACACTTTGATAAATCGTTC
GCAAGTGACAAGGAACGTTTAGACGTCTGCATCCAGACGCCGAGGGCAAAGAGAGCATACGTTCGTATTGTAACACTCGT
TGTGGTATCGCACAATTGATAAATTTGATGAAAAAGTGCTTCGTACAATGTCACTGCACATCTAATTTGAGAAAGTTGGA
GCAATAAGGCGTGATCAAGGTCGTCAGAAATGACACAATTACTGGGTGGTGACTCGAGACTCCAGAGTTCTATCCTTCAA
GGTTGATACCAGCGCTTGATACAATGATATTTGTCCATGCAGGTTCCACACTTCCTTCCGTAGTTTAATTCCCTTCAACC
ACGGTTGCACTACATCCACGTCGTCACTCTTCTCAAGGGCAAATGCCGGCATCCAAATACTCGTCTCGATGAAACTACCC
ATATACATAGCCAGAGCAGTAGTAGCCACGAATTGTCCGTTGTCTCTGATGCTCTGCGAAGCCAGCGCTGTAACGATGCA
TTCTAATATCTGGTGCACGATCTGCAATCCTTCTTCAGTCCGCAGAGTGGATTGCCATACCAATGCAAGTTTGGAAAGAG
ATGTGATTGCACCGAACCCATCGCATATCGAAGATGTCAGTGACGTTGCTCTTGTAATGGAGATGGAGCATAACTTTACG
GCTCTCTGAAAGGCAGGTATTAAGTATCGCAGCCAATCCAGCATCTTCCTACTAAGCTCTTCCTTATTTGGATGGAACTC
AACTGATGCCTCTAACGCTCTAAAAGCAAGCGAAAGGGCTATGCCCAAtgtatcgtcatcagcaatttCTACATCCTTCA
TTACATCAAGTAACGCTTCATTCCAATGCAAAGATAATCCAAAATCCGGTGAAGTGCTGGTATCGTTGTTGCTGATATTC
CTCAAGTTCAATAATGCTGAATGGAGACAAATCAGAGGTGATCGGATACCTCGATCGAGTGGTAGAAAGATAGATCTTGG
TAGCAAAGAAGCAAGAGCTCGCAAGACGGGAGTATCATCAAGCTGTATGGTTTTTAGCCCGTTCAGGTAATGTGCTGGAA
TGCGTTGTGTAAGGAATAAGTGATCGCTGAGCTGCAGCATCCAAATAAACACATCGCCACCTGAACAGCAGACTTACCCA
GTTCTTTGATCTGGGAAATCAATTTGTCGTTCGTCCGGTTCTCATTCACGAAGCCTCGGAGTTTGGTGAGGAGTGTGCTG
TCATTCGGTTCATTGTGGTGACTGAAGAATTCGCGCAGTTGAGTCCTCCATAGGATTTGCACACGCGGATTTGAAGGAAT
AGATTCTCTTGATCGGAACTGGCCTCGTCGTCTCGTCATGGCAGATGCACGGCGTGCGATCAAACCCAAGCAACCAGCCA
ACTAGTCCCGCCAGCACGGCCCATGTCTCGGCATTCCCGTCATGGATGGGCGGCCAGCGATGGCGTTACACTGATGGGGC
TCTCTGCTGGCGTGTGTCCCTCCtctcttgtccagtacgttgaaaacgtactgccctctatggcgtgttggcctgaccat
tgtcttgacattcttgtagcaaaagacgtctgaatctccAGAGCCTACTATGTCCATGCCTAATGGCATAGGGTGTTTGT
ATTCAAACCTTTGAAAACTCCAATAAaagcaacatccaaaaaaTTATCACCGGCAGCTACCCGGTCGATGAATATATCCT
AATTGTTTTGCACAGACAATAACCATCGTCTGTACCCAGGCAAGTATTGCTGCGCCCCGACGGACTCAAGACAAAAGGAC
TCGAACCCCCTCAGACAACAAGTCTTCACTGGTTTTGGTTGTACTCCTACAGTTTGATCCGCTAATTTTCCCgtcttcaa
tatcaatataaGCGCCTGTGATACGAATATTGTTTTCCTAACACATTGTCTCTAGGGCAATATATTTGTCTCTTAGGTTA
TTGTCTTCCCccttttggattgttgaccatCCGACCCAACCAAGCCGAATTGTTGACCATCCTACTTAGGTTGTACAATA
CCAGGTTCCCTAGTCCCTTTCACACTCAAATTATCCGTCAACTTAGCTTTACCGCAAGCTGAATTGATAATATATTCGCT
TAGGGTGATTGGAACCATTCGACCACTCTGCATCTTTTACCCTATTCTCACCCCCAAGGCTCCCCTTTTGGTTATTGACG
ACCCTACTAGGGTTGGTTTGGGGTTCTCATCGACTAGTCTTTTGTCTCCTATTTATTCTCTCCTCTTTATGTTCTGACTG
AGTTCGGTCGTTTATTTGTTCAAgatttttgatgatttgtgCCCATAATTACTGCTCCTTATCGGTTGTGGCTTCCTTTT
TAATTAATGTTGTCAAGGTCTTCAGACCATTCTCGATATTCATATCTACTCCCTGTTTAACCCAATTGCAGTAACTTAGC
CACTGGGATTGGAGTAATGTGCAATATATCCTGATCTTTAACCCCCGTTTCCAGTGTTAATTCCTTTCTACTATATTTCA
AATTAATTTCTGGCGTGTTTTGTACCATTTCTACCACCTCATGTGTCACAATTTTTTCAACCATTCCTTGTAGAATTTTA
CAATCTGAGAATAGGTGTTTTGATCTAGCTTTCCCTTTCCCGCAAGCGTATTGGTCATGCGGGATTGCGGGCCGGGTCTT
TTTTCCTAGGGATTCTGTTTATCAAAATCCGCCATATTCTTTGTTTGGTTCTTGGTCTCAATCTTAATTTCTATAGATTT
CGTAATGCTTGCGGTGATACCGCTTCTGTTGTATCGCTTCCGCAATACATCTCTCTTAAATGATTGTACATAATTCTGCA
TGATATATCCTTAATTAGGATGGGTTTCTTTAATTTCAGTTCCATAACCAGCATTGTCTCAATAATAATGCCCATGGTGC
CTCTGGATTTTCATAGTATCTTTTTACCCAATTCATTTGGATCGCATTAACGCGCGCTCTTTTGAAGCATGCGTTGAATC
CGCCATACTTTTTCGGTTTTGCCATTGCCTTTGCATTGACTCTGCCTCTGTTGTTCTCCCAAATCACGGTTTGCCATTCC
TCAGTATTTCTCACTTTTACCGGTAGGAATTGCGCAAAGAACCAAAATCTTTGAAGCTACCAAGCTTTGTGCTGCAATGA
CTCTGCCCTGTAGGGAGTCATAGCGCCATCTCAAGTTATTAATTGTGTTCTGCATGTTTTGTGTAAGTTGTGACCGAAAG
TTTTGTACATCAAGGTTCCTTCTCATTGGGTATCCCAAATTTCTCACTGTCTCCCCGTCCTTAATGAACGGTATAGGAGA
ATTCTCTTCTGGTTCACTTTTACCAAGACATAGTATTTGCCGTGTGTGCTTCATCTCTTCATTACATATCTACAAACCCC
TCTAACTCGTCATCCACGCGACGGATACCTCGATGGCATAGGTAATACATTCTTGCGCGGAATCTCCATACCCGGGGACG
ACACGTGCCTTGTGACATACACTCCTCGGAtaggctgctgctgcaccGCCTGATGCGCAAACGCAGACAGAGACGACTGA
CTCACTGGTGCTGCGCCAGACGACGTAGGCGAGAACATCGGCGGAGTGCCGGTGGTAGCTGCTGATGCGTAACTGGGACC
AATATTGGATCGGTTTGATGCTGTGGTGGAGCTGTGTCGTATTGGTTGCAGAATGTTATTGCTTGGATTCGTGGGTGGTG
TACCTCGTTCTGATTTCGTGCCAGTACTTGTATTGTCCGATAGGGAGGGCTTGTCATTGTTGCATTTCGCTTGATCATCC
GAGTCACATACTGGACCATCGCGGAATACCGTCATGGCTTCCATGTTTAATGCGCATACGCCTCTCATGAAGGCTTGCTT
CATTTCAGATTGAGCATTCGTGCGTTTTGATTCCGATTCCTTGAGTGCTAGTATCGTGTCGTTGAGCTGAACTGTTAACT
ATTTGAAGGTGGCAGGTCAGCGCATCGTCAACTTCCAACGTTTTTTTTACCTCCGAAATCCGCTTCTCATATCCAGCAGA
CAACGCCTCGGTTGTCTTGTCCATGTCAGCTTTCAGCTTCTTGACTTGTCTCTTCCGCCATGATGATCCGACATCATGTT
GCCATGCTTCAAACACCCGTCTTTGCAAGGCACGGCGACAATGTCGGATAGCTACCTGCGAGTACATGATGTCTTTCTGT
GCTTCCGCGAATCGTAGTCTCCATCTTGCAAATGCTAGGAACGCCACTGCTTTACTCCTCTATTGATTTGCCGGCATTCT
AGTCAGACAACAAACCATCTCTTCCGCTACAGTACAATACCTTGTTTATGAGACAGGTTGCAGCACAATCCACCAGGTTC
AACCGAGCAGTGCCAATCTTTTCACTTGTTTGTAGCTTCTTTTGGAAATCCATGGCCTGCTTCTCCGAAACAGACAACCT
GTCCTGCAGACTTTGTAAATCCCGTAAATTCTTAACGACTATTCTATCATTGGAATCACTCTTGGCCTCCACGAAATCTG
CCTGGGGTGTTTAAGCAAGTAAGTTTCATCACAAACACAAGCCTGCCCCGCCATTCGTAGTGGTCGAGTAGACGAGACAG
CCAAACCGCATTGGACTTACTATAATGGCCTTTTTCATCAGTCCCGTCCACTTGTCTAGCCCGTCAACGAATTTCTGCAC
ATCAGGGTCCCCACCGAACGAACCAGCGATTCCTCCAGCCTCTCTTCGGAGCTGTTTTTTAACGGGTGCCACGCCGGGTG
TAATGGTAGAAGCTGAATCAGGTGAATCTGTAATTGCATCTATCGATGCAACAGTTTCTCGCGACTGGCGTGAGGTGATC
TGTGACCCCTAGGAAGTGCAAatgatgcagtgttagcagccaaacagcGTCCATGGGATTGAtctcacttacgtaggtgC
TCTCTGACGATGACGCTGTGCGACTCCTAGGAAtaattgtaaacgatgctGTTGATACGATAGGCGCTTTCGCGGGAGGa
gaggatgatgatagtgGTGACGACCTGGATCCTTCTGGGGCGCACGGAGCTCTTTGTAAGGGGCTGCACATCATCACTAC
AATACTACAATAATGTTTTGTCTTGCTGTGCGCTGTGCGCGAACTCACATCGTGAATATGGATGGGGATGCGCACAAGAC
AGAGAGTTGTCCTTCGCATGGCTCTCTCTCTCCGCCGCATACGCATACGCGTACCCGACATCCATGGCGGTTTCCCCGTC
TGTGGTCCAGGCTCTGAAAGCAACGCCGTTCGGGGCCACATCGCGCCGGAGCTCGGCCGCACCGCAAGCCGATTCGCACG
GCAACGCAAAGCGGATGTCGATGTCTGGGCGGAATTCCGCCACGCGGCAGAGCCTGAacgacatcatcaaggcGGTCATA
CCATTCGGGCTTTATGTGATAACACTTGTAGCACCATTCACCATACCACAGTGTTGGCGAACTTAATTTGCCAATCCGCT
ATGAAAGACTGCTTTCTTCAGAAGCAGCTGCATCCAGTTTCGAAACAGGCGTTCCGATTAAATAATAGAACTTGTCCGAA
CTTCAAAGGTCTGAGTCAGGTGCTTCTTgctggttgacttgcgtcggCAGAAGGTTGGATGTGACTAATCGATGACTAAA
GGGGTTACTAaaagttgattctattctgttaCGCATAAGCTCTcttatttataccattggctTTTCCCACGTCATACGCG
TGCGTCACTGTGCGTGTGAGaccagcaggtcaccggttcgcatcccaggtgccacctagcgtACTATTTTCAATCACACC
AACATTTTAGAGAATTTTGCAGGCTGGTCATGACAGTCTGTAGGTGGCAGGATCATTTGGATTATACGCTGCTGCTGCGA
ACATACATTCAGCACCGAGAAGTTGCTCCCCGTCACCTAGCCAGTCTGCATGTATGCCCACGAATGGCATATGCTCGTCC
CTATTGTCAGCGCTATCGTTGACAGGTTCAGAAACAGCCCTTCCAACTTTGTTAAAGAGGTCGGTTGCCGACAGGATGGC
ACATACTACGTTGAGGCCCAAAATCATTTTCCAACCACATTTAACGCTAATGGCTTCTTTCATATTTGACTGCAGCAGCA
CTACTTAGATTGTTTGTGAGTGTCAGTGAAGAAACCCCAAGACCCAGGAAAACTTCATACGAAATGTTTTGTCGAGGTTG
TGAATGTATGGACGATGTTGCTTTGATTGCTACGAAGAATGGACCAACTCGAGCTAGAAATAGCCACGAATGAAATGATA
TGACACAGACGCCTGACCGGCGGGCCCGATCACCCACAGTCCTGACGCGACGGGTGACATATGCGCAGCAGGCTAGTGAA
GACAAGAAAGTCGCACGTGTGAGGAGCGCGTGAAAAGCACTACTCGAGAGCAAACCCCACAACAAGCAATCTGaccactt
catcatcaacgccgACCGGTTATCACCACGAAACCAAATCAAGGGAAACCCATACATCCCTGCCTCGTAACAAATATCAC
CATGAGTTCAGCCGAGGGCGACCAGTGAGTTAATCCGTTTCTTTCCCTTGCCTTGCCTCTGCGTCCAGTTGCTCGTTTCC
CTGAACAATCAATCAGAAAACACGCGACAGCCTCGACACAAAACGTCGccaaaaccatcatcaagtccaagtttGTGGCA
ACACTCCACGTAGTCGGGCGTACCTGGGAAATCCCGTAGCAGCTTTTGACAAGTGGTCCAGAAACGCATTCTGTGCATCA
TTGCGTTGCCGACGGTAATCCCGGTTTCCGTGATGCATCCTTTCAGTAATCGAGTCGGTGAAGAGGCAAAATTACCCACG
GACTGTCGGTCCGTTTGAACCCACGTATTGAGTTTCCTGTTGCAGCAGCACTATACTGTAATCCCTCAaagcatcaccaa
caccgccTCCGCGACAAAAAGAGTGGTTCATGAATGCTATTGATTCTAGAGTCCACATGCGAGACAGTATGATGGAAAAA
AAAACCTATCTGACCTCTACTACAACCAGTATACGCAACAACCCATTCCTCATGTGATCCTATGTCACTCTGGCTTGCAT
ATCCTTCACAACAGTCCCAGCACGACCCAACAGTCACAAGACAGGTTGAGATCGTAAACAAACTCACCCAAAAGATAGAC
AATACCAATACTACCTACGCCCATAACCACCTGAAGGTCCAGGAGGATAGGGTCCTGGCTGCTGTGTCATGTAGCCTCTG
CTGGGCCCTGGACGATAATATCCTTGTTGGTAACCTTGCTGTGGATAGCCTGGTTGTTGCTGATATGCTTGCTGTTGGTA
TGCTTGTTGATGATAGGCCTGTTGATAACCTTGCTGCTGATGGTAGGGCGGTGGCATCGGCGGTCCTCCTCCCATCATCG
TGTTTGGAGGCATCATCtgcggtggtggaggtggttgggcCATTGGTGGCGGATTATTCATCATTGGATGATTATTATGA
CCCATTGGATTGGCAGCCCTCGGAGGCGCAATACCCAGCTCTTTCCTCTTCCTCGCATCCAATTCATGCGACGCCTCCCA
TTGTGGAAAGTCACTCGTACCAGGTCTAGCAGGGAAGGGTTTCAAATTGAAATATGGATGCATCAGTGCATCTTTGGCTT
GTAATCTCAATTTTGGATCTAAAATGAGTAGAGACCCTAACAGAGATAATCCAGATGCATCTATATCTATACGTTCTCGG
CGTACGTCCACAAGGAATTCTCGTGCTAGGTCAGCTGGTCGATGGGAATTTTTGAAACGGCCTCCAAAAGCTGCCCATTT
CGGTAGCTTGTCCCAGTCGGGCCAAGATTCCTGGGTAGGGGTGCCTCGCAATCGGAAGATCTTCTCTAGTTGGTCAAATG
AggcttcttcttcattttctttaccaccaccgcccGGCAGTATAGGTTGCCTTCGTAGCATTTCACCAAATACACACCTA
TATTTGTATGAAAGCGTAAGCGGGCTCAGCCATTCTAAGCATATGCTACATGGCCACGGATGAAGCACAAGGCAGACGTA
CCCTATGCCCCACATATCAACCGCAGGACCATACTTGGTTTCACCCAGTATGAGTTCTGGGGGACGATACCACCTGGTCA
CGACCATGTTTGTATATTTTCGTTTCCGTTCGTCTTGATTGTACGTCCTGGCAAGCCCAAAGTCGGCTAATTTCAAATTT
CCTTGATTGTCAATCAAAATATTTGCCGCTACGCGATTGCTTGGTTGTTAGATTTCGCTATGAGATTAAGTATGGGCTTC
ACGGAAAGGCCTACTTTTCATGTCTCGATGTAACAACTTTGCCTATCAGCAGGCCACGGATGTTGACAGACATAGACCAG
CACAAATGTGACAAGCAAAGATGGAGGGTGTAGGTACCTGATGTAGATAAGCAGTGCCTTCGAGAAGTTGTTTCATGTAA
CTTTTGATATGACTTGGATGCAACTTTATACTGTGACTCTCAATGATTCCGCTCAAGTCATGATCCATGTATGGGAAGAC
CATATAAACGTCAGCCCTGATATTCTTCTTGGGGTCGCCTGGGCCAAATCGGGGATGCTGTGAGCTCGGAGAGTGGCAAG
CTGCAGGACGGCGATGGTTGTGTACCTTTCTTGGTGGCGATCTCAATCAGCTCAATAACGTTGGGATGATTCATCATTTT
GAGGATTTTGATTTCCCTTAGTGCTGTCACAGGAAGCTAGGAATCAAGGGGTGGTCATCTCAAGCGGCGAGTATAAGAAT
GGGGgtgggtggggggggggggtacgCACTCCTTCTCTTTCGTTCTTCATACCAATCTTCTTCAATGCTACGGTTCTCCC
GTCACGCTTGTCTGTACCAATAGTGACGACGCTGAAGTTCCATGGTTAGTTAGACAGTCTAGTGAGACAACGGATGAGAT
GGCAGCGAGGTTACATACCCAAAGGTACCCTCACCGACAGTTTGAGAGATTTCGTAACTCTCAACGGACGAGAGCCCACG
AAAGGTTCGCAATTCTTGTCTTGGTGGCTTTGGTTCAGTTGGTTTCCGGGAGGAGGCGAGTCCGTTTGTGATGGCAGCGG
GAGGGGCATCGGCATGGTGTTGCAGGGATTGCTGCAGCTGTGCCAATGATTTACCGCCGAGACTGGCAGGTTGTGGAGTT
GCACAAGGCGATGTGTTACGATGTGGATCGGTTGAATCAGGGTCCTTTCTGGGGGTGTCGAGTAGTGTAGTTGATGGTCT
GGGACGAGTGGCGGCGGCAGTATCGTCGTTATCCAATAGCATATCATCACCACtgtcgtcattgtcattcAGGGCGTTGT
TGTCAGGGTCTTCGTCCAGCATCTGGCTGGGATGCATGGGCGCTTGTGGGCGGTCATAGTTGACGAGTTCAAATGTTGGT
TCACCCTGGGCTTGGTCGTCGACCGAGTCGGCGGGGGCTTGGAGGAcaggtggtggatgagtgGCGGGGGGCGGATCAGC
AGGACCGGATGCGATGGACGGCCGCTTTCTCGTTTGGAGCTCGTCGTGGGCGAGTTTGGGGTCTTGTGGAGCAGCAGCTG
TCAGGTCGGAAGCAGGGCGTTTTCTGCGGATGGTCTCTGTAGATCCGTCAGCCATAGATGCCTAGCAGGTATGCGAGTAA
GCGTGCGTCGGCGCTACTAGCCCTTTTGTATCCTTGATACACTTTTCGGCAGCTTCCTAGTGCCTgagcatggcatggca
tggcatggcatcgCGGGGGAGGGACGGAGGGGCATCCCACGGCGAGGGGCGCCCAGACTGGGACGCACATTGGATGCCTC
TACCCACCCCGAATCACACATCATGCCATTGCGCCCCGCCCCTCCCAGTGACATATAGACTACATCgatgctgcatcatc
agcatctgcatctgcatgcgCAATCCGCCATGGTCGCTCCCGCCCCAAATGCATTCTCGCGCACTGCCTCGCGGACTGCC
CCCAACAAGAACCCTTTGCCGCTTCTGTCTGATCTCCCCCCGAAGCGATCCCTCGAATGGATCTTCCACAACGACCCGGA
CGTCTTGTCGCTCGTATGTCCTCCATCTGCATTGCCCCCTGCCCCTGCCCCTGCCCCTGCCCCTGCCCTCGCTATGTCTA
ACACCTCGCTCACCCACCCAATGCCAGTGTTCAAACAACGGAATCACACCGCTGCACTTCGTCCAAAATGCGGCTGCAAT
CTCCTCCATCGAGATGCTCCACTTCAATTATTCAAACATCAGGGGATTACACTatttcatcaatctcaaGTCCCTGTGCT
TAATATCACAGGATATCGACGTGATATGTGGGCTCGACTCCTTGACTCACCTCGACAGCTTGTGGATATGCGAAACCAAA
GTCTCCAACATCGCCGGCTTGTGCAACTGTACCAAGCTGACCAGGCTTTTTCTGTAGGTATCGTTTCTGCTTGTTGCCTA
AATACCTACTCTTGACGTCTTTCCCATGTAGCTACGAAAACCAGATCAAGCAGATCGAAGGTTTGGAGAACCTGACGCTG
CTGGAGCAATTATGCCTGTCCGACAATCGTACGCTGATCAATTCCTTCCTTAATTCGACGCCACGTCATCGCTGACCACT
TCCCCTCCCCCCTACTTCCCCTCACCCAGAAATTCGGACTATCGAGAACCTCGAGGCATTAGTCAATCTAAGGGAACTGC
AGTTGGGAGGAAATCAAATCCGTTACATAGGTAACGCCTTGGAGGCAAATGTAAACCTACAGGTACTCATTCTCCTCGCA
TCGCCCTGTTCGTGTCTCCTCACATAACGGCATGAATTACTCGTCATTACTAGTCATTGAATCTCGCCGGCAACCAAATA
CAGTCCTTTCCCGAAATTCTCAACCTAGTGCACATCCCGGCCTTGAAATCTCTCGCTCTTTCCGACCCTGACTATGCCGA
AAACCCTGTCTGTACATTGTGCAACTACCAAACCAACATCCTGCACCACTTTCCAAACTTGACCCGTCTAGACTCTCACA
ATATAACGCCGGAAGCTCGTAAAGCCGTAGCTGCCACCGTCTTGAAGAAACGCATGTTTTATAACATGTGTGTACAAACC
ATCAGAAGGAATACTGCCATCTTGCACCAAACTATACATCTAATATATGCGGATGCCATAATAAAAAAAGAATCTGTGCT
TCAAAGACAGCTATACAGACAGAAATGCTTGCGTCGTCATCTCGATGACCTGAAATGGGACAACGTCTCGATAACGCGAC
CAGGCTTCTCCCCGCCGCTCCAAACCCTCTTGACCTCGGCCTCCAAACAACTGGATGTCCTGATCATAAAGGCCGAGAGT
CAACTACATGAAGCACAGGAATCTAAGCTGAAATGCCTAGACATGGTCACATTCCAAGCAAACCATTTAATCAAGAGATC
TCAGATTGAATTGGAGATGGGTGGTAATGTCAGGTTCGAGGACATAGGTAGTAGTCACGAAGAGGCTGATAAAGTCATGG
GATTGGTCAAGACCTTTTTGAGCATCGGTGGTGCTACTCTGCTCGAAAGTGAAGGCGTGCAGTTGCATCGTGCAGTCAAA
GTCCAGAATCGTGGTGCAAAGGCTCGTTATGAGGTGCGTCTTGTTATATACCGGTCTGATGCTTATTCAAAATATCTTCA
TGAAGTAATCATACTCTAGTACACGAATAGGCAAAAATGGCCACGAAAATGAACTCTGAATCGCCAATCCACCTATGCCT
TGAAGTTTCCCATCTGCAAGTATTCGACTTGGCAGAGGAAGGACTCTCATTCAAGTCCAAACGTCCATCTGCAGTCGCAC
CAATAACCAACTTCCTCCAACATTACGCCCGCACACCAGATACCCACATTAGATACGCCACAATATTGCAAACATATGCC
GATAATATGATATACACGTCGCAATTCCAAGCGCCACAACTCATTAGCAAACGCGAACCGAACGTGTCATGTTATTATTA
CGATGTGCCAGATACTCAATCTTCAGGTAACAGTAGTTTACCACCACAACGACATTTCGAGTTCACCGATCTAGACATGG
TCTTGCCTGTCTACCTTGTCGAGTTTTCAACTGTCGAGTCCACAAACACTAAAGAATATGCAAAGTTCGAGTCGAGCATA
ATCCATTACGCTAGCTCGTCGAAACTCGCAGCATCGGAGCCACCCGTATTGTCTCAGTTAGttggcagtagtagtattag
tgCTAGTATAAACGATGATGGTTGTAGTGATGTACTAGTGGAGTCACATCCAGATGTCGATGTCGCGGAAAGAACTGTTT
CATCTACCCCCATGAAAGTGGATGCTGTAAGTGATATATCATCGTAAAAGGTTCATTCTGTCTGCGCTGACGCATGAAAC
ATAGGATGCTCTCCAACGACTGTCAAGCTCCGCgacccatctcaacattgCTACTTCTGCTATCCCACCCACATTCGATG
AGGCCATCTCCCACTTCATAAACCTGAAAACATTATCCATATCCCATTGTGCACTGTCTCGCATACCAGTGGCATTGTCG
GCCCTGCAATCACTCAATTTTTTGGATATATCATTCAACATACTTTCATCATTGACTGGAGTCAAGGCTCTGAATTTGAG
TAGTTTGGACGCATCAGCAAACAAGATTGTCAGTTTGGACGGCTTAACAGAGATTCGGGAAACGACTATAGTCGACTTAG
ATTTGCGATTCAACCCTGTGTGTCTACTGTTAGATTTCAGAAACTGGGTTCTAGGGAACACGAATGCGTTAAAGGTACTG
AACAGCAAAGCTGTCCAAGAGAACGAACGAGTAAGAATTTTCGTTGTACAAACTTTCTTACATGATCTTGTTTCCTAACG
CCGAATCTACATGATATAGTTCTCAGAATTGGAGACAGTCGAGGGCCAAGTTCAGACATCATCCTCACCACAACCCTGCA
TCTTCCGCCATCTCTCCATTCGAACAGGCTCAGGATTAGGTTCATCATCCCGGCTAGCGTTCAACGTCTCTCAACCAATC
ACTCCGTCCACTATAACAATACTCGAACTTGATTGGTCAAATCTTACCAACACGTCCTCTATCCCTACCAGCTCACTGTC
ATCATTGAGATGGCTATCCCTCCGACACAATCGTATTACTAACATTTCAAATCTCTCGAGTCTGACGAAATTAGAGGAAT
TGAGTTTGTATGATAATAATCTCACAAGCATTGACTCACTAGCCACACTACCCAAATTATCAAGATTAGAAGCGGGACGT
AATAGCATTTGTAATGTCGAAGGTGGTGCAGACGGGAAGTGGAAGTCTTTGACGTTTTTGGGGATAGAGTGTAACAGGAT
AAAGGAGCTGAGGAATGTGGCTACCATAGGGACGTTATTAGAGCTATGTAGGCGCACTTTCAGTGCAGTTGTGCATCACG
TGCCGTATCGTTCACTTGAGCTAACCAACCAACTTTTCAAAGACATTGCGAATAACAGCATAGAGGACCTGCACATCATC
TTCCCACTCAAAGACCTCCCCCGGCTCATCATCCTCGACCTATCCTCAAATCCTGTTTCGTCTACATCCTCATACCGCCT
GTTTACAATTTTTCACCTGCCCCGTCTCAAGATTCTGGATGGTCTCACTATTTCACCGGCAGATTCTGTCCTCGCAAAAG
AAACGCATCAAGGCAGACTAACCTCCGAACTGCTTTCTGAACGAGTTGGTAGATCCATTCCATTCAGATCCTTGGGCGAA
TTGGATTTATCAAATTGTCGATTAAAGGACGTAGAATGCTTTTCAAAAGCTCCCGGAACCGATTTCAAGAGCTTGAGAAA
ATTGAATTTGGAAGGGAACCTGCTGATTAATGCAGATTCTTTAAGAGGCTTACCAAGCTTACGATTGTTGAATTTAAGTC
AGAACCGGATTGAAAAGTTGTTTAGTACAGATCCACCTATGTCTGATGAGTTTTCTCTATGTCCGGTCTATCAAGTGCAT
GAAGGACAGTGGGGTTCAGATGCATGGCCGGTTTTGGAAGAATTGAATCTAGCAGGGAATTTGATTAATGCTGTGTCAGA
ATTGGGATTGAGGAGGAGTGGGGGTTTGAGGATTTTGAATCTGAGTGGGAATCGGATTACAAAGGCTTGTCATATGTTTG
ATTGGCTTGTTGCTTCTTTTAGTCATTCTTTACACAAACTCTTGATAGATCGATGGACTAGAAAAGCTACCAAACTTGGT
GGAGTTAAATCTCGAATTTAATCAAATCCGGACAGTCAACATGGATGCATTCTGTGGCGTACCTAGCCTGCGGTATCTGA
GTGTAAAGTGCGTGTTCTAAATTTGCGAGCTGATGATTCGCAATGCTAAACTCACAACCAATGTAACAGGGAGAACCGTC
TGCGTTGTCTTCAAAACTTTGACAACCTAACATCCCTCAAAGTTTTGAATCTGGGATGTAATCGTATTCAAGATACCCTA
GACTTCGACGCAAGTAGCCTCTCTCGAAACTGTATTCTTGACAAGTAAGTAGTAACCTTCATAGACAGAATAGAAACTCC
ATATACCAAACCTTCGTGAAATCATCCTGCAAGGGAATCCCGTCCTCCGCAGACCGTCTCATCGGCTGGCCCTGATATCA
AGATTGCCATCCATTGAGATTATTGATAAGAGAGAAGTCGCGGAGGAGGAGAGGCGTCGCGCTGATGTGAGCATCAACAA
ATTCATCGCCCTCGGTTGCGCTGAATTTCTTTTTTCGCTATAGGGCTTTGGAATGGATCAACCACTTCCTACGTCGCAGA
CAACGCATAACCCATCTCATTATTCATACAATAGTGGGAGTAATGTATACAATTTAACTACCAAGCTCTCAAGTTCTGTT
TCTGGTAGTTCAAATGGATTGGCAATCTTGCCCAAATTCCCCTCTAAACCAGCGATTGTGATTTTGGACGGGTCAGATAT
GAGAATCGGCGGATATCAACTTGGTCGTGGATCATATTGATGGAAAATTATTCACGGGTCTTCCCTGGgagtggtttttt
ttttgttatTTAACATCTCATACTGGTGAAGACAATCCTACCTAATATGATCTGCTGTAACACCAGTCAGAAACAACGAG
ACCACCAGGAAACCTCTGTTAGTCGTTAATCTCGTTGTTAGTTTTTcttatggatgccctcgacgtgagttgctcacctt
gagaaattgagagtcgtggttgatccgactctgtgttggtgccgcgcttgaacggacgagggcgctcggcaagggcccgt
tcatacaggaagcagtacaggatgttcctggctgcattgtagtctctatctcatacctagttgaattgagattggaccgt
tcatgtcggttttgataaaaaggcaccgacgcaaggtacttacagttggagcatgtttcgcaatacctaactgtatacag
agactgacaatggtgcgcctcaaaacatcctgcatcctccagcacacgtgccagcctatgagacgtggtgttagcacttc
aagcacaaaccaatagactctgcgaataacacatacctgtttgcacgaggccCCCGTTCCCATGTGCGCAAGGCggccac
gactctcaattcttcaaggggagcaacccacgtcgagggcatccagaacaataacgcaagacatccaatacactgctaac
acttgcTGAATATTGTTGCAGAGATTGGTCCCATCACgccaaatctatggcgtcatatgtccgacttaagcagatgtccc
ACGATAAGCGGACTCATCGGCTATAGAGTGTAAGCAACGGCACTCAAAGCCGTCAAGAACAGGGGAAAGGGATAGACTCC
TTCTTCGCTCTTGTCTCCAGATATTGTTGCGCATTTCATGTCAATGCTTGAAATGCATCTGTCTCGCATAATAACGGTGG
ATCACGGTTGAAACATCGATTTCTTAACAAGCCACATGATACAAGACATATTCCCGTATGATATATTTGTAACAGTGCCC
AATGCACCCTCTATTATAACTATATACAGATTGATTATCGCGAGTTCATATACACATCGAGAAACTGCCACTTTCATCCA
GTTTCCTTTTTCGTTTCCGACAACCGTAATGTACAGCCCGACTGTCACGTTGTGTTGCTAGGGTATATCGAATAGCTTAT
CCAGCATTTCGTGATTAATCTTCTTGGAGAGCTGCTTCTTCGTGGCCAAAAGATTTCGAGCGGCTtcggctgctgttgct
gcaggTTGACTTTTGCTTGCATCCTTGTCCTTTCTGTTTCGACGAGGCTATCACATTCAAAAGTGGAAAGGAAAATCAGG
CTTCTGAGATGACGAGATAACGGATAAACGTTTCACCTTTTTGGCATCACTATCTTTTCCACTAGCTTGCTCCAAGATAC
GTTTCCGAGCTTGCTTTTCCTCCCAGTCCCTGTTTTCTTCCTCCCATAACTTTGTCTTTAGTTCAATTTCTGGTTCTGAT
AGCAAAACGTTTGCGAtttccacatcatcatccaaagccGCCCAATCCTCTTCGGCTTCTGTGAGAGAGGCGCCGTTTGC
TGTCTCGGCGGTGGATTCTCCATCTGGTGCCCCCAACAATGCTGATTCACCATTTATTCCGTGATCTTTGATAACTATAC
CAAAAGATGATGGCAGAATGGTCGTGACTGGTTGAGGAGCTGAAGGGAGACTCTCGTTTGCCGACAATTTGCTTTGTATT
AGCGTTGAAGTAATAGGGTCGACGCCATTACTATCGTTGTCACTCATGGTACTAGTATTCCGCGATGGATCTCCCAACAC
TTCCCCCTCATTTTCTGTTGGTAAATCTTCACGAGCACCTACGTCACAAAGACACTGAGCTTTCCATCTATGCACCTGAT
GACGCCAAGACACAGAATGCTTACCCATTTCAGCATACTGCTGCTGAAATTCTGGATTTTGAAGAGTTTTGTTCATttct
tccatgatatctGACTCCTCCATTTCCTCTCCACCAGCACCTTCAGCTAATGGCTCGGCCATATTCAGatcttcgtcatc
aatgtcatcattCTCGCTTATTCTCCTGCTTGAAGATGATCGTTTGCGAAGTCTGCTTCGAGCTGGCGAGAACGGCGCAT
catcagcttcttcttccacACCACCTTGTTGCCCAGCAGCATCCTGATCCTCGGCATTGCTTTCGTCATCGATTGAGTCT
GCTTCTGGTTCGACTGAGCATGGTGTTAATTCTTGCGCTCGCTTTTTCTTTCCTCGTTGCAATAATGATGGCGGATCAAA
TTGTCTTCCTTGCCATTTGCCACCAGAAGCAACGGCCTGGGCCGCCATTTGCTGGAAATCTTTTATACTCATTGATCCTG
ACTCTGTTTCTTTAAACTCCCCCAACCTAGCACGATATGTTACTTTGTGAAATTCTTGAGAAGCAACGACGGAACCCAAA
CAGTCCTGTACTTGCCTCTTTCGAAGAGTGGTTTCACAAATCTTGACAATGGAAACAATCTCACGATGCGTTCGACGAAA
TCCATGCATACGAGCAGCAATGAAGAGGCCTGGGTTTTGATATGAGCGAAACGACCAGGTTCAGTGTAATCGTGACGTAC
ATGCTGCGCAAACACCAGATGGTCGACGGCCCAACGTCATCCAATCATAATTCATACGAGAGACCAGTCGCGATGCATCC
TCAGCAACGGCTGTCGTCTTGTCACCAAAATCCAATCGATGAGCAAACCGAAGGATGTATATGGTCTATGATTTAGGAGT
GAGAATCAGCCCCACAGCATCACGTACAGAAAAACCGGCTGACCTTACAGGATCAATGTTCGGAAGAATCACCTCCAATT
TTCGAGCCAGTTGCAAGAACGTAGCACCTAGTGCATATACATTCGTCTAGTGTTGTCATTATGGTCGATCAGTCCAcaga
tgacctgtcactcaTATCCGAGAAAGTCATATTTTAGTACACACCTGTATCATCTCAGCAaagtcaatcaacatatgaGG
TAGCTTCTCCAATCGACAAACCATGTATAGACACGCAGCGACAACAACTTGGCTTCTTCGTCCCTTTGTAAAATTGTGAT
TTACTGCTAGGGTGAATGTTCGAACCGCTACTTCAACATGTCGTTCTGCCATTCTCATTGTACTAGCAAGTTGTTGAATC
CGCCGTTTGCCTAGTTGATTTGCAAGATTGGCCATCACCAACCGAATGGTTTAGGGAATGCAACTCAAGGCACAACAGTA
CCATTGAATATCGTTTGTTCTCTGGACTCAATACCCCCTTGACGCACGGTACCAAATTTGACTCTGCTCTTTGCTCGAGC
TACGTGTTTATTATCATGTTAGCCAGATACGATCAGGCTTGGGCACTGTCAACAAAAACACATCAGATGTCAACTGATGC
TCCATCTCCCTGAACAACTTCCCAACATGAACTAAATGATAGATCCCTTACCTTGGTCCGCCCCTACGAGACATCCATCA
GCAGTAGCATTCCCAGCAGCTCTTTCAGTGAATGTCACCTCCGCCTTGAGCACCGATTCCTCGAGCACATTTCCACATTC
GGTACAGACTAAATGGCCACGAGACGTCTCCTCCTCTGCTACTCCGTTACAATCTGGACAGAATACAACCATTTAATTGT
CTGCTTTGTCAACTAGCTACACTGCACTTGTACGACCCCGGTATTGTACAGTgatagcaaccaaacagcatcatgggatt
gattccacttacgtaggtcactttttcgcggttttcacgccgcctagagagtctttcgactcttattCGTACATACAGGT
TCTTttaatatatctttacatcaaaagcaaacattGATTTGTATCGACCGAAAAACTCACTTAAAGTCTCCACAATAATC
ATCTAAGTTATTTATTGATGTTTgacggatggatgtttcacatgcatggatggttgatgacaagtgctaagaccCTCATC
ATAGAATACACCCATGGTATCGTCCACGACGACGCCAAGGAAGGAAACAACGACGGGCCTGTCGTAACCCATGGCAAGGC
ACCCGGCCCATTCACTTCTCGGCATGCTTACTGGCCCATGGCCACCATGTTTGGACGCAGCGGCGCTAGTCTCGTCCACA
CTACTCCACGAGAGTCCACTACTCCCGCAGCGCACTGCTAACTGTCCAAAGGTATAATCCTGTATAAGCGAGCCGCCACG
AGGGACTGGTCGTCCGTGCGTCGTCGTAGCAATCACTGGTGAATGGAATCTGTGTTGAGTAactgtgtttggaatgatAA
TAGTTAGGATCTGCATTGAGTTGAGatggtatgggatagagactacaatgcagccaggaacatcctgtactgcttcctgt
atgaacgggcctttgccgagcgccctcgtccgttcaagggcggcaccaacacagagtcggattaaccacgactctcaatt
cctcaaggtgagcaactcacgtcgagggcatccataacaataactaacTTGTGTCACTGTGCTTTCACTATCCACTATTC
CAGACTTACAAAGTGGCACGCACCGAAGCACCAAGGTATTTCAAAGTGAAAGATAGAGCTggtgtgaagcattggaggcG
CTCGTGGTCATAACACGcgactcttctgtcatgtggtattatttatgacgtgtcgtgtggtatataaggggtagacaagc
AGCTGTCATTCCACCTATTcctagatggtgaactgacatctattcgtccACAGTCGTCATAGGGTAGCGTGTATTTCCGG
TGATCTTTCATTAAAAATACAAATGTGATGAAAGACCTATCCTCCTAGAGTGACTCTGCCACAAAATTTCACTCCAAAGC
CATGTCATAATATCTGCAAAATAAAGTGAGGAATTTATATTAGAACGGAGTCTGTACAATAAGAGCAGCCCGACAACCTA
GAGGTAGATAAATAAAGCGTGTTATGTACTATCATGCGATTATATGCTACGTTGGTTCTAACATTACTAGTAGATTCCTG
CCCTGTCGCCCAAATCAACCCATTGCTTTTGGAGCTAATAAAAGCACTGTATGCTGGCCACCTGCACTGGCCTGTATGAC
TTTTCTACCTTTTAGATTTGGTCTGAAAGGAAACGGTTCGTCTTTGCCATCACTGAtgccatcgtcgtcgtcgtcatctt
cctgTTGGTTACACAGTTGATGGCTTTGACCATCACCCCAAAAAAAAATATTATTCTGAGGCTCATCCGTGACAGCTAAC
GAGAATTCGTTGTTTGCTGATACGGAAACTACTCGCGGTGGTGGTTGAAGAAACGGATTAAATGGGAATTGAACAAGATG
AGGTTTTGTGGAGCATGATTGTTCAACATTGTCTGGATCTATAATGTGGCCCTGCTCGTCTGTTACCGGAGTGTCATATC
CGAGTTGATGGGTTTCGTTTCTTCCACAGGCCCATACTCGCCCTAAGGTAATGCGTCCTCATTTCAATAAGCCTCTAGAC
TGAGGAAATGAAGAGAAACAGAAATACCTTGATTATCTAGAAATAGACTATGGTGCTCGCCTGCAGCTCCTCCAACAAGT
TTTCCGACGTTGAGCACTTCTTGTGGAGAATCCTGGGCTTCTCTATCGTTCCTCATACCATTGCCGAGTTGTCCCCAATT
ATTCCATCCCACAGAGCAGGCGGACCCGGTATTAGGGATAAATACTGAATGATAGGCACCGGCAAATGCGCCAAAAAACG
TCTTATCAGTTGCATGTGGCGCCTTGAAGGTGATGCTACGTGGCGTCAATGAGGACATGACGGTATGTCGTTGCTGAATC
TTCCGCGCTAATTGGCCTTGCTCGCCGATTCCCCAGGACCAAAGTTTGCCTAGGGCCAACAAGGAGGTTGAGATTCTCTT
GTCGCTCCCGTTTGCGCCATGATACTGGGAATGGGTTACGTACGATCGTCCGTTATGGCAATAAAGTGGTTGAATCCCGC
GACTATGTCGACTACCTTTTTGAGCCCGTCTAGCAGCAAAGGAGTCTCTTGGACTTCCTTTTCTGGGGTGAGACCAAAAA
TTCCAGTCGCATTGCGGAATGTACCCCATGAATAGACGCTGTTTTGGTGACAAAGAGTCAGGGAGTTTTCTGAATATCTA
CGGGGGGTCCGGTGGGAAGAGGATCTACGCACAAACCATCTTGAGTTAGAGCAGCTGTTGAACTGTCTCCACAGGCTACT
TTTGCTATTATGATATGATCAGGCAGCGCTACTGGTGCGGGTATGGATTCGAAATTCGGACCGTCACTTTGCGAAGTTCG
GCCTAAATGAGGTGGTGATGTGTGAAGGGTTGAGACTAGCAACGCCGGCATGGCAGGGGTGGTTTACCTAGAGCAAACTG
ATCATTACATCCCCAAGAGTGAAGTTTACCATCGGCTGTAAGAACCATGTTATGCAAACCACCAGCTTCAACCTGCACAG
GCAGCTTATCATTAAAGTACTTTATAAGAGCAGGTTTCCTCCGTTCTGCGGCATCTGGTCCTGAAGTTGGGGAGAGTCGG
GTCAAGACCACAGGGATTAGGGCATATACACTGAGCTACGAACCTAGGCCGAGTTGGCCGCAATCATTGTTGCCGACAAT
GAATACTTGGCCGACAGTGCTTGGAATAAGACAGTATACCTTTTGAATCTTGGCTCCTACGGGAGGGGGGATGGGTTATA
TCTGATGAAAAACGTAATCAAATGACGAAATGTGGCAATGGCCAGTGAGGGAGGCGGCAAATAGGCAGCAATCGGGGAAG
AGGTTCATGCGAAGGCGTACTTCTTGATGGACTGGCGGACAGATCTCGTTGGTGGTCTTCATCGGTAGCAACTTTTCTCT
TTGAAGTTCGCTTTGGTGGCATATTGTTCTATGGGTGTGGCCGTGATTGCGACTAATAAGGCTTACACACACCAGAACAG
CCGATGAACGAGGTGGGTTTCGTTTGCCTGGAAGAGATTAACCTGGAATGGCAGCCCTGGCGCCCAAAATGTCGAGGTTC
TATTTTGTTTGTTTGCGGCGAGTGCGTGTGGCAACGCTTAACAAGTGACACGGACCATGGTGCAAACGCGGCCTGCAGAA
TGAACGCACGATATATCGTATAGGCTCCCTGACGGGAATCACAACAATGACCACAAGCGGCTCCCGGCCCCATGCTTCAA
GTAcaggcgaggcgaggcgaggaCAAGCCAGGCCAGCGCATGCTTCGCGTCCTGTTGTTGCTAtggtttggatgaatagg
caggtgtgtgtgtgtgattGACGCGTATACTCATATGCTCGCACGGTGCGGCACGCGTGGCCAGAACTAACAAAAGTCCC
ACGCTTAATCTGCTACTGCCTGAACCACCTGATCAAGCAGACACGGTAGCTCAGCATCTTCTAAACACCGCCTTACAAGA
ATCCACAGGTACCATCTATCCTGGGTTTTTATTCCGATGTGTCAATCGGGAAGCTGCTTGGGCCCGTGGGATGACATGAG
GACGAATCCCTGCAAGCCGGCCGCGCAGAGCTACATACTATCCATTGCCCCATTCTTATGCATTTctgacatcatcattc
taTTCACAGCTGCCCTGTCCACATCCCTCCTGGCCCCACTTCTGTCACGTCAATATCTCGTTGAATCTGAAAAAAGCCTA
TCATGTTGTTGACGTCCACCATGGAATTCTTACGTCGACGACGCTTACCGCCTATGCAACCTTGGGAGACTCTGCCTCAG
CCGGTGCCATTGGTAAAGATAAATGCTCAACCCACACCAACTGGGATCAAATATGTCGCCACTGGTATCACATCTGAAGC
AGAGCAGATTCTCATCCAGTTAGAGGGTCCATTATATGTCGCTGCATTCATTGGATTCGGAAGGTCTGTCTATGCTTTAT
GATATTGCTATTGCCTCGCCGGTCGGCGGTCACTCTGTGCCAGCTCACTCAGTCACTGCCTGATCTTTTTCGCTAACCCT
CATAAAATGGACAGATCCGGAAAGTCCTTCACAGCCACCAAATTGAGATCCGCTCTAACCGGCGATAATAACTTTCAGTT
TATGTCGCGATCCGGAAACGTACCTTGTACCCATGGAATTGACCTGATGGTTTTTCCTCATCCAACGAAGCCGGGTCAAA
TAATTTTCTTAGACTGCGAAGGTAGTCAAAATCACAATCAGTCGGCACTACCGTTCGTGATGGGTCTTGCTGCACGTCTT
TCATCGCGCCTATACGTATTTGAACGAGGTTGCTTCACCACTGGCGGTCTAGAGACGGTTATGCAGGTCTTGACTATGGG
ATTAGCTACGCGAGATGTCCTCATTGCAGCTGATGCTCCCAATATGGATTTGCCTCGATCTCTTGTCCTGGTAGAGAATA
TGAGCATGAACCAAGGCATGGACAAAGTAGAACTCTTAACTGATTTACTCAACGAGACACACGGTGATGAGGCTACAAAT
CGCATTCGTCGTGTCGTACGTGAGCGCTTTGATATAGAATTTGCCAAGTTACCATTCTGTATGCGCAACCCAATCACCAG
TGAGCATCAAGAAGCGGTCGCTGATTTGGTTGAAGTACTTTCTGATCGACTGACCCCATTGATTATTGGTAACGTACCAA
TTGATGGACCGGTCATGATACAATTGGCTGCAGAATTGGTGTCCCAGATACGAGAAGGTGGCTCCAAATTCAACATGGTC
TCAGCAACAGAAGCGCTAGTAGCAAACATGGCTTCCGAAGCAGCTAATGCGGCATGGTCCGAATTTGTAGAAAGGTGTCG
TCAAGTAGGAAACCATCCTTCGCAAGTCTCTGGTCGAAAACATATCGCGAGTATCATGAACGAAGTACACACTATTGCAG
CAGAGGCACAAGACGAATTGGAAGCATTTGTATCCAAACTAGAACCTTCTGAACCTGCGTCTGTTGGCAAACAATTATGG
AAACGTAACTTGAAGCACTTTGAAGAAGATTTGAAGAATGCTCATGCCAAGCGCGTACAAGAGATTGCAAAGTACACTCG
CTGGATGGATAGAATTTACACTATCGTTTCCGAGGTTGTCCGACGTGTAAGTTGTTGGGTGTTGATGTGACGGGGACTCC
AAAGTAGAAACTTGGATATTTTGTCCCTAGTCACTGAGAAACCATCCCCGAATCTAGGTCTTTGAGATTACCTTCCAATT
ATTCAAAGTCGCTCGTTTTACCACCTCGTTGATTATTACTTCCAATTACTATATGGCAAAAGAGAGCCTTAGGCTGTTGA
CGAATGTTGTCCGTAGTATCCTGAGTCCATCGCAACCACAACTCCTTACGCAGTAGAAGAGCTACACGTACAATGAGAAG
GTTGTGATAATTTATGTAGTATAATCATGTAGTTGAGACGAGTATCTGCTTCAATGCCATGATGTATTGTCACAATCCGA
AGTGATAATCTAGATTAGTCTTATCTCCCATAAACGTGCTAGAGTAGAGATGACTGATGCCGCATTCAATGGTAAATGAC
GCCCGGGAGTTTTCGGGGCTTCGTAAATGATAATGGGCAGTGCTTTTGTGTCTGGCTTTATTTAGGTGAGGAACCCCAGG
TATCAAGCAGAGTCTGAACGTGTAATGACATACCGCGGTATATTGACCGTCTAAAGTTCCGGCGTTCTCGACACTACGAT
ACCGGTACAGCAGTGGGCACAGACCACCCCCCGAATTTGCATGGTTCACCCAGAAATCCAAGCTCACTTTTGAGATCTAG
AAACAAGAGCTCGCAGTATATAACACACAAGCCGAATCAACACATCCATGTCTGTAGGAGTCCCAATAAAGGTATACCAT
CGTCCGCAGCCTTCCTCCACTATCAGTCAACGTCATGGCGACCACGCAACGTCACAGCCAACATTCAATTCAACCTAGCT
ACTACATGAAGCGCAAGGCCACATTGTAACTCTCGAATTAAAGAATGGCATAACATATCGTGGCAAACTGCTCGAAGCCG
AAGACTCGATGAATGTGCAACTGAGGGACATTACTGTGACACAGCGCGATGGAAAAGTCACAAAACTCGAACAAGTTTAC
GTACGAGGCAGCCAAGTTAGATTCTTCATTGTACCAGATATGCTCAAGAATGCACCAATGTTTAAATGGGTGCAACCTGG
TGCTGCCAAAGCTCGAGGAATCGGCATGGGGAGAGGAAAGGCTACTGTTGGTATGTAACTTGGTTTGTGTGGCGCTGACA
TTCGGTCGGTTGTCGCATGTGGATGAGAAGTACCGCCATGGGAGACGACCGAGAGTACCTTGTCGTCTGACGACCTTCAC
CATCGGTATGTGTCATTTATGGTCAATGAGCTGAGGCCTGTTCCAAAATAGCGCGGgctcaacagcaacagcgtGGCCGC
GGAGGCCCTATGCGTGGTGGGAGAGGGGGCAGGTAGATGATGTGTCGTCATAGTCTAGGGTCAGTAGCAGATGTTGATTC
CAATTAATCTAGCTGGGTACTCTATTGTACAGTCATAGTTAAACAGGGACAAATGTTGTGGTGTTCTCATGGTTATGGGT
TCTAAGTCTCCCTTGTCGCGTACAGAATATTTCCAGTCCATGAACCTGTGATGCAGAAACAATGTAAAAATGGCATTTCG
ATCCTATCCAATGAGGCTGACCCATCTGTGAACATGCGTTGTGAACTGTCACAGCGCCAAACTTGATCTAGGCTTACTGC
AACACTCGGATCACGGGCATCATCAAGATCTTTGCCAACCCTTGATAACGACGCAGCTATGGTGACTCCGACGACCACTG
AGCTAGTAGAAGGTATGAGACGACGCCCTTGGAtaattttgatgatgatgatgacgagtaggaggaggtggtggatgagC
TCGATGATCAGAACTGGTTCAAAACAACAAAAATGTCGGTACTGGCACTGGCTTGAGCCGCCCATGAGCTCTGCTTCGTG
ACTTAACTTTCGATATCGCCGCATTCCGCACTCAACAGTGGGCAAATCCGTGGCATTGTCAAGTGATCAATAGCACACAA
TAACCCCATCCCGCAACAGATTCACAGAGCAATATCGAGATCGGAACATTGGCTACATGGTcactatcatcatccaagcC
TGGATTCGGCGTGGAGCAACTACGTGACGACTCTACAGAGACGTACTGGCAGTTAAGCCTTGTGCATTGATTCACCGTGT
TGCTGTGCTGACCGGCAGCGTCCCATACGGTAGATCGGATGGACCTCAGCCACACCTTGTCAATATCCAGTTCCCCAAGA
AGATGACTGTCACTGTACGTGCCGGGTCAGTCGACTGTGTCCGCATGTTCCGGCTTTCGCGTCGTGTCGCGCGCACGTCG
TCTTACGCCGAACGATGCCATAGTCGGTGGCGATATACCTGGACTACAAACACGACGAATCGTACACCCCAACCAAGATC
TCTGTGCGTGCTGGCAACCATTTCCAGGATTTGCAAGTACGACTCTTTCGCGGTGACTGTGGGCCCCCTCCGGCGTTGTT
GATGCGGCATGCAAACGAACGCGCGCGCATATATACCTACTAGGAGATCAGTTCTCTCGACTTTGAAGAGCCTCATGGAT
GGACATCCGTATCATTGACGCCACCGTCCCACGAGTGAGTCCCCGTTGCGTCGCCCCATGCCCGTCTGACGCCATCCCAC
GCATAATGCAGCCAAACGATACGAACGCACCTGCTGCAGTTTGCGGTGTTGGGGAATCACCAAAACGGAAAGGACACACA
CATACGCCTAATCAAGATCTACGGACCGCGGCCGTGCGTCCAGTCGTTGCGAGTGTGCGTCGTGCGTCGTTCATTGCGCC
AATGACGCATCAACTTAGGTCGCTCTTGCTGCAAGCCGACGGGCTGCCTCCTTTCTCGTCTCGTGAGTTTCACATGCTCT
CTACAATCAGGTGAACAATCGCTCTCCGCCGTTGTTGTCGCTGCACTAATGTTGGTAGGCTGCGAACCGTCGCTGTACCT
CCTTGCCAAATAAAACACAAATGAACATCGCCTGCATGTATTGCCTTTATTCCCGTATATTCGGGCACGTACAAATGAAC
GTTGGAGGATATTGGCagtgacacgaatgtcaaaatgtgacacgGATGCTGcttgttatatatcgacaacaTCGATGGCC
TCTTGCCTCTcatcgtaaatcgacaactcgactcaccaacaaatgcgccttcattttataaaatcaagaaacctcccttt
gtgtgaCTTATACAGTAGAACCTGTCTAAAGTGATGCTGCCTAAACTAATAACCTCCATAAACTAATATCCAAAGCCGGT
CCCAAGTACGTCCCCATACATGAACTAATAACCCTCCATAAGTTTATATTCAATACAATTTATTGGTCCGGCAACTTTTG
TAAACTAATATACCCTATATAAAAAAATGTCACTTAAACACGCTGGAAATAATCCTGAATGCCCTTCTGGACCATCTGGC
GGGTCCTCAGAAGTGCTGACCCTCTCCTTCATCCTCTGCAGTGCCGTGAAGACGCTGGAGCAGGAGACGATTGAAGCGCC
GGCGGTAGTAAGCCTTCAGATTGTGAATGATGCCGGCGTCGCAGGGTTGCAGCTTTGTTGTTGTGTTTGGAGGAAGGTAG
AATACCGTAGTGTTCCTCAGTTGAATGGTCACCCTGTCTAAATCAATACCCAACCCCCAGTCCCAGCAGTATTAGTTTAG
ACAGCTTCTACTATAAAAGGAGCaggagtctgcgaagatgtctAACATCTTTCacaggtaatataaattattggtattGA
ATGAAATATGCGTTCAGAGTGAAGCGTCTtgataagctgcaaacgcgaccaatttcagtttcgtgacattCTTAcagtgc
acgtcctgacaagAATCGTTGGGGCCGCAAACTCACTGCAACATGAGCGACAACAAATTGTAGGACTTTCATATGTGATA
TTTTCAACGACAACCATTGAAGTGTCAATTCTCCATTAGTAATGCATGAAAATGCAACTCAAGGAATACGACTAACTAGA
TCAGCAAATTTTGTGACCCGGATGGGGCCTCCGGCTCGCCGGCTGGCCCCTACTTTGTTAGTATTTACACCTGGAGGCTG
ACTTGTGACCGTGATAGTACCACTGGCTGATCTACTCGCATAGCTAGACCCTACTCCAGGCGCTGTATAGCTGTGCTGCG
GCATATGATGTGCCCGGGTGGACTCATCTCCTTGACGATTATCAGCTCTAACTATAGTGCTATCTTCATAAGCGCCAGAT
GATCTTCTTGGATGTTTCTCGTGTCTTGATGGGTCGTCATCGCCTGCGTCATGGATGTCTGCCGGATcaaatgatgatgt
accAGTGTCGACAACAGTAATGTAGGAATTGCGTTTGATAGAGCGGCTGGCAATTGCTTGCTGATGCAATTCCGGTTCCG
CAGATAGCTCCTCCCAGCCAATAGGAGACCCCTTCGGTACAAACTCCGTAATTGTTTCCAGGGCGTGCTTTGTCTATAGC
AACTTGACAGGTCCATGAGCATTCCTATATTCTTCTCATCTTGCAAAAGGACTTACTGACAATCTCATAACGTGCTCGTA
CGTAAGACAGATCTTTCTCACTTCCACCTCCTATGTGTTCTATTGGGAAAGTGGCATTTTTAGAAAATCCACCTATCATG
CCTAATGTCAAAATGCTCCTGCGGACATGTCCGCATACCCGAGCTAACTGCTCTCGTTCATAATCCAAGCTAATAGTTAT
AGTCCTTTCAAGAATGTCTGCAAATATTGGCGGCATCAAGTAAGCAACGAAGATAATGCATATGCTGAATTTGTGAAGCC
ATGACATTGTCGAGGCTTTTCCAGCAGAGATTCTGAGTTGAGTCGACGGCTAAGGTCTGTCGATGTCTACTCAACTAGTG
GAACACTGACGGATGCAGGATTTTTGTCGAagttgtaacaacactcataagtgatgttgacgttgttgtatgaatggtcc
aacttcaaagggctcactatagtctggctcgaggggggatcacttacactgtatataaagtaatcagtcaaaatttctct
ccttacaatgttaccgattgctgatatgaagtatgcaatcgaacaacagacgtaaccactcaccaagagtgaactgtgaa
cacgatagacgcacaaagcgtcggctaagagcgaatcccgccggatacaccgtgtatccccataacttgctcaaggttat
gccacccgtcgaccattgtccacgcttgtcattccgtcaccagccgatggatcacgcggatccatccaaccctgattggt
caatacgctcacgcgtcattcggcttatcaattagccttaactctgttacagaaGTCGATGTTAAGAATTTGCGTTTGTG
AGGTGTCACGAAtatgacggtcgtgttacctttttttgtaacacttccctaagtagttggcatgCCGCCAAGCCAccagg
gatgacaggcggtgaccctcatccagaggggtatatatGTTGTAAATCGAATATACACTTGGCACTACCAGCACTGTGCT
ACTAGTAGTCGTAGTGCGTGTTCATGGCAAAGGTTGGCCGCAACGAGTCCAAAAAACACCACTCGCCCACATAGTCATCG
TGGCGTACCGTGCTCTTTTGGCATCCGTGCGATActgcagcagtagcagctgACAGCGCAGTAAAGGCACTTGTCCACCC
CCTGCACCCCCGCCCCAATccaccattgcatccatctGGGTGAGTAGTGTATGTCTCAATATATATGACTGGGATACTGT
GGGATACTGTGGGATACTGTCTGATTGGTTGGGATGCGTTGTATATTATTTATATTGGGATACAAGTATACAGTCGGGTC
TGTTGGGATTTTTtgtgtacgaaaagtgcaagtttCATTAAAATTCCAatctattggaccaggtctccacgttggggaga
tggtggttggatgtacctggtcccttcacgtcagccatacattgtgaagtacggtggagctcgagtgtatgtgcattgct
ctcatctctgcttccttttgtatatactaacgatctttttgtagcagaaaggcggtctcacaaaccgcaaaacaatatag
cctcacggttggtaagtcactgatgtttgtcccatgccgttatccagtaggttcagcacaGATCGTCAACTTacccaaca
atagaaataggcgatctggaaaatcgcgcatacagtcacgcttttgtggtgtggtaagttctcaatgacactacatatgc
tggatgattcgctagCCGCACAGCCATTCAACTTACTGACAGAACTCCCCAATACAGGAACCAACAAGAGTTCTCGGCGC
ACTCAGACTAGCTGGAAAAAACATCCTGAGATACCAAGACTCATCAGCCAGCTGATATTTCAAAGCCGTTTCTGCTGAGA
TTGAATTTGCCACGGATCTTGTCGCAACAACTGATATTAATATTGGAGCATTGGCACGTCATTGGACGTGTAAACTGTTT
CTGTTGCTATACTGGTATCTCTTGAGGTAGTGCGTGTTTGTCGGTATGGAgttgcttgatgtttggatttcatGTTCGGC
GAGGGCGATCGATACGCAATCGTGCATTCATCAAGCAAACgcacaccacaaccaccggACCGATCATTATTAGCCAATTA
TGATGAGGCGATTCATCAGGACCCCAGCTTCAACATCTAGGGCCCAAGCTGCCACTATGTCTGCTACCGctgtaccatca
tcatcaactgaacCAGACCCTGCTTCACCCACTGTCACCACGACGATATTGACGGAGCCGTCTGCTATTATCATATCAAC
ACCATCTACGTCGTTACCTTCTGTTACACCCGCTACTTCGCTTGAGCCATCTGTGCCATCTACATCTCATTCTACTACCA
TACGACGAGGATCAGGTGCTGATGTGTCGGACATTACAGGTCATTATCAGAGACCGCTTCTTTTATTTATACCGTTACAC
TGGAATTGTATGCTAACGACATGTCGTACACTTAGGCCTGATGCAACAGGGCCAGCAGGACCAGCTCCCTGGTACCCCAC
CAGCCGTACGCTCTACGACTTCTGATATTGTGACTGCTCGTGTAGAAGAATCCGCATCCTCTGCATCTGCTCAAGCCTTG
ATACAGTCTGAACGTCGCCTTGTATTCGGTATGTGCGTTCGATCATTGATCAAACATGAGATTCGACATAGCGATGCCTC
GCAACTACTGGACTCACATTAATACAATTGATCGCCAAAAACAGAAGCTCGCGCGAAAATGGAAGAATTAGAAACTCAAC
TGGCCGAAGACATCACTGCTCAATCTCGAATTGCATCAGAATGGGAATCTCGATATCGTACTCTAGAAGTAGAATATAAT
GCACAGATGCAGAAATGTGAGGGGGAGAAGCAACAAATCAGAGCTGCTTTGAGCAAAGAGGTGGAAGACAAGTTGAAGGA
AATTAGTGAGAAGCATCAACGTGATATAGAAGCATTGCAAGGGGATGTTGAGAAGGCTTTGAATGAACGTGATAGAATCA
TGAGAGAGAAGAGTGATGTATGTGCGAGGTTGGCAGAAGCTGAAACGTAGGACTCAAATCATCTGATCGGTCGCTTGCAA
TTTTATGACCCAGTAACAACTTAGTCTAAAGAACACTTTTCTGTCAACTCAGGCCGATCTTGAGACGCTGCAACGTGAAG
TCGCTGGCAAAGATGCGAATATCGAAGAACTTGGTCGCCGTCTAGTCAAGATGGAGAAACAGcgtgaagatgatgttgct
gAGACACGCCGAAAATGGTCAGTGCAACTAGGAAATATTATCGTCACGAGAGAGAAAAACTCAACCTATTATTAGGCGTG
ATGATGTCGCTGCTCTTAAAGAGGATTTTCGAAATGCATGTATTGGTGCTGCTTGAAGCATCGGTGTCCGAAGCCCGAAA
TTAACTTTTCTGGTTTTATCAACTATAGTACAAAAGTCAATACACTAAGATCGAAGAAGAACGAGATGCTTTCTTGGCCA
AGTTGACCGAATTACAACTTCAACGTGATGGTGAACGAGAACAATGGGAACGTAGAATGAGTGATTTTCAGAAGCAACTT
GCTTCATTGGTACGTCTTCCCCATTAGAAAACGTTCCTCGATCGGGTTGCATTCATTTGACGAGCGGGTACGTTGCAAAA
ATTAGGACGAAATTAAAACTCATGATACGGCTCTAGCTCATTCCCTCCACTCTATTCGTAATGATCGTGATCATGCAATA
CAGGTTGCAGAAATGGCAGAAAAACTTCTGCATCAAACATCAGAAGATAACAAAAAGTTTGATGCAACATTCTCTAAAAT
TTCTCAGATCGCACCAATAATGTATGAAGAACTCTTCAACAAATCTCGACTCATGAACATTGTGGATCAGGCCCACGCGG
ACTTGAACGCCTGCCTTGTAAGATTAGAAGAAGTAAAGGCTCATAGGGACAAAATTCTGGAAGAACTGGAGTCTTTGGCC
GTGGTTTTGGGTGTGGAAAAAGTTGATGTACGTGGTGCTGGTGTAGTTGTTGGGGATCGAGTGAAAGTCAAGGATGGTGA
TGTCTGTCCGGCCGGTGTCACCGTTACAACAAGTGGTCCTGGTCAAGTTGTTGCATTTCGGACCAGTGAGTTGTACAAGA
AGCAAGTCGCTACGTCGGAGGAGAAGATAAGGCAACTTGAAGCCGAGGTTGTGAAATTAGAGGAGGAGGTGGCTAAACTG
GTATGTCTTTCAGACATTAGAACAGACAAGGCCAATCAGTATTGTTTAATTGACATGAAATTGGTTGCATAGGATCGACA
AGGTGTCGATGCTGCACACGCTGCAACCAAGGCGCATGATAACTCAGTCAAACTGTATAAAGAACTTGAGGTACACAata
tgctgctgctgttggtcGTAAGTTGAGTTTCTAATGCTTAAGTTGCATATTACATAGGAAACCGCAAGGGATCGTCAACG
CCTACGGGAGTCGCTCCGCAGTACGCAAAGTGAACTAAGTCAAATCACGACGGCTTTGAATGTCATCACGAATCGAAGGT
CGACACCTCAACTCTTCCGACATGTAACTCATGAAATTGAATGTTTGCTCTCGGATATCCATCGCCTCCAGGAAGTTTAT
TTTGTCGGTACTAGTGCCTGATTATTCGCGGTTTCAACTGTTCACGTTTTTGTCGAGGTTGACTTTCTTGCCAACGTAGA
AAATCTCTCAAGTACGAACAGGGACAGTAGCAAAATCTCCACCAGAAATACCGCGAGAGACAACTACTATCACTGGGAAA
CGACGAGTCGTCAATACGGGTGCCGCCAATGTAACTAGCCCAGCCCAAAACTATGAAACTGAGGATATGAGCTCCGATTC
ACCATCCATAGTAACAGGAAGTATTCGATTCCGTAACGATGACAATAGTATTCAATCACCATTACCGTCTATAGTTACTC
GCCAGTATCAGggtcagcaacagcaaccacgACCGTCACGAGAACGTATTCGTATGGTAGGTACTGAAGTATTAGGTCGC
CCTACTGCTCCTAGAGCTTACTTGGCTGGTGAGATGGTCCCTATTCGTGAATACGGTGGTGGAAAGAGTATGAAGATCGG
GTTGCCTGATTTCTCATCTGCTTGATGGATGAAGTTCTGAGTTTATTTTGTTTTCTAGCGTGTAAGCGACGCAATGGGAA
TTGCAGTTGGTAGTATATTCAGAGTTGTCATATAGTCGTGTTTATATTTCTGCAGCTAGTTGCATCAATGCATAAGACGG
AACGTGACTTGCGGATTATGATGTTTGCAGCATGCATCACGCGGTCAGGTTATTGTACTATCATGCAAGGACGGTTTTAC
ATGTATTGCTATATACCGTGGGTgtggtgacgttgatggtGCATGCTCAATCAACTCGAGCTAATTTCAAGCAGTGGACC
CAATTGCCCAAGCATAACACATACACAAATAAACCGCAAGAACGTCTCCCAAATCGGTAAAGACCTTCCATTTTCGAGGA
GAAACACCGCGAGTCTCAAGGggatatatatatgcaacAAAGCCTGGAACAGATGCCTCCGTATTTTTCCATTCCATTTA
TACCCTCGTTTGCCTCGACTTTGATGGCTGGCACCAACTTATTTTTGTACTTCATGGtgtggctgctgctgaatgTGGGA
TGGTCCTGACATTGTCAAGACCAGAGCTACTTTACTGCTTTACTGCTCTAACGCTTAGGATTGGAGTCTCGCTTTGAGTG
TCGTTTTCGGCGAAATACCTTGGTAGACGATGAATCACACGGACATGTCAAGGGACTGCAACTCCCATTGTTGCATTCAT
CTTCGCGTCGTTGCAGACTTCACATGAGGCATTGTCCTTCACcagacgtcatcatcatacagCACGTGAAGCGCACGACA
TCAAATCCCGCGGACAACCATCGAAGAAAGTATTGCTCATGTGATATATCTTTTGGTACAATTTTTGGCAATGAACTAGA
TAAagctacaaatagactatagcctattcccagccctaatgtttcgatccagcgaaaactgaatcggataaaacaaacaa
actatgatctaactagtgttCTGTCtttctaaacaccaccggcctacctAGTctagccaacatgctttcaatgattcgca
gcatgctacacgtgctgagttgatcatgattccagcaggtgggttgattggggctcttgcgacggctccatgcttgctcg
acacagtttgggttggtgccacctagacaaagttttagtcaacaAAGTTttatcaatgatgacaagttgacgacgtaccc
ggcaaagaatgtattgaagagacGTTTGGGATACAAACCctttttttatacccaatcaaacagtgtctcagccacgtcag
gtgtgcgaggtgtgccagaagtgtcgcccatctcaacacgtacctcgtgacgggggagatctatgtattgaggatgacTT
GgctaatgttgaactaaactctcttctattcaacaatacaacgttatgagagtacaaagGATCTTGAGACGGTACTCTTT
TATACGATTGgggggtttatgttatgagacgattcataacaacTATAGCCTATTTGCAGTTGTTACTAAACCCGTTCCCA
TGTTGGTGTTCATCACACTGGCGTTCACAATATCCAGACTTCGCTTCCCATCTGCACGAGGTTCGGAATAGTTGGCAGAT
ATGTGGTACGCTCTGTTCGAATGTGTATTTCTCAATGAATATGGAATATCATCACACTGGTGTTTAGACAAGGCAATGCC
TGTTTACGTACTGGGAGTACCCACGTACCCTTCCAGACTTTCCTtgtcacgcccttgtggtggtaagttctcaataagTC
ACACAcgctggatgattcgctaaccgcaATTACGCTGACGACAGTGAACTTCAAACTCAACATCAAAAGTCAcacaatca
acatcaaaatGAGACGATTTATCAGGACGTCAACACCAGCATCTAGATCCGCTGTAGATACTCCGACCACTATTTCAACA
TCTGCACCAACATCCTCGGCTGCATCGGCGACCGTAACTGCAGCAACGACGACGGAGCCATCTGCTATCATTATATCAgt
accatcaccatcattacCTTCTGTCACGCCTGTTACTCCGCTTGGGGAATCTATGTCTGCTCCATTGCAATCTACCACCA
TTCCACGGGAATCTGGAGCTGATCTGTCGGATATTACAGGTCCGTTGCAGAGATCCATGGAGGATTCTCCTCAATGATAT
TGATACttttgatgtggattggaTGGGTGATACTGATCGCGACAGCTCATCAAATTTAGGCTTGATGCAACAGGGCCTGC
ACGAACAATTACCTGGTACAGCACCAATCGTACGCTTTACGACTTCTGACACTGGTACTGCTGGTGGAGAAGAATCTGCA
GCTGCTCCGTCAGCTGAAGCCCTAATCGAGTCGGAACGACGTCTTGTATCGGGTCAGTACATTGCTCCATCGTCACTCAT
TATGTATCAACCACTGGACCCACAGTCACATATACAAACAGAAGCTCGTGCAAAAATCGACGAACTGGAAGCTCAAATAG
CCGAGAATATTAAAAGTCAATCACAAATCGTATTTGATTGGGAATCCCGATATCATGCTCTAGAGATAGAATATCAAGAA
CAGGCTCGAGCAGCTGAAACTGAAAAGAATCGAATCAAAGCGTCGATGAGTGAAGATCTTGAGGCCAAATTGAGTGAGCT
TCATGAGAAGTATCAGCGTGATGTGCGAGCATTGCAGGGGGATGTGGTGAAAGCTGTAAACGATCGTGATAGAATTCTAA
AAGACAAGAATGATGTGGTCGCACAGGTGGTACAGCTTGAAACGTATGTTGCTTGTATTTCTTTGCTAGGAGTTTTTTCC
TATCTTAAACATTCGCTTAGCTCCCCATTGCAACTTAGCCTTGAGAACGTTTTGAAATCGACACAGACGGATCTTGAGAA
GATGCGACAGGAAGGTGTTGGCAAGGATATGACTATTCAAGAACTTCGCCATCATCTAGTGGAAGTGGAACGGCAACATG
AAGAAAATATTGCGAATACGAGGAAAAACTGGCGTGAAGATGTACTTGCCCTTAGGGAGGATTTCCGGATTGTGAGTATC
ATTGGTTAGACTGCCTGTCGTGTCTCCAAAGTGTCAAATGAAATTGCCTGGCTCCAATGTAGTATAAGAGCCAATATACC
AAGATTGAAGCTGAACGAGATGCTTTTTTGGCCAAGGTGACTGAATTGCAACTTCAACGTGACGGTGAACGACAGCAGTG
GCAAAGTGATGTTCAGAGTCAACTTTTATCCATGGTACACGTCATTATAACCGTGTTTTGTCATTTTGCTTCATGGATGT
GAAACATTTCATCTTAAAGTCTAAATATTAGGACCAGGTGAAAACAAAGGACAAGGCATTGACTCAATCAATGCAGCATG
TCAGGCTCGCTCGTGACCATGCAGTACAAGTCGCAGAAACCACCAAAGAATTATTATCCCAAGTATCGGAAGACGGGCAT
GTATTCCATACTACACTCTCGAAAGTCTCTGGAATGCTTCCGGTGATGTATAAAGAGCTCTTCAATAAAGCTCGACTTAT
GAATATTGTGGATCAAGCCCATACAGACTTGAATACCAGTTTAGTACGATTTGAGGAAATCAAGGCGCATAGAGATAAGG
TATTGAGGGAGCTGGAATCGTTGAATGGAATTTCGAGTCTGAAAAGTGCAGAAGCAGCTGTGCCTAGTGCGGTGGAAAAG
GAGAAGGGCAATGTtgaagctgctgcttctgCGGTTACATCTGTGACGGTGACTGGTCCTGTTAGCGTTCAGGTGAAGAA
GATGGCAGAAAAGATTCAAAAACTTGAAGATGTGGTGGTAAATTTACAAAACGAAATTGTCAAATTGGTATGCCGGCGGT
CCAGGGCTCACTATCACCCGCGATTGGGTTTGTAACTTTGCTGTTTACGTAGGATCGACAAACGGTCAACGCTACTCATG
CTGCGTCAGAAGCGAATGGTCATGCAGCTAGACTGTACAAGGAACTTGAAGTCAGTCATGCGCTTGATATTCAACGGTCT
TCCTGAGTTGTAACATAGTGTCACGATCTTTGAAATAGGAAGCAACACGAGATCGCCAACGACTACGAGAAAAGCTGCGC
AGTACTCAACATGACCTGGGTGAAACCAACACTGCATTGAATACGGTACTCAATCAAatggcaacacctcaacTCTTTCA
GCGCGTTACCCAGGAAATTGAATGTTTACAATCCGATATAAGTCGACTGGAAGAAGTTTATGTTGTGAGTAAATGTTAAT
TGTGTTGGCTCACAGAACCAACGTGGCACTTTTCGAGACTGACACTTCTGCAAATCAGAATATCTCCTGTCTGTTAAGAT
CTGGAACGGTACCAAGtcctccaccaccaacgTCACAAGAAGCCACTGAAGGACAGGATGTCACTGCAGTCGTGGCAGGG
GGAAGTCAACGTCGGGGTATTGAAGAAGGGGCTATCCGTCCACGAATCATTGCACCCCACGGCATTCGATTCCGCGACAC
CGGTATCCAGTCGCCATTACCATCAATAATTTCTCGCCAGTATCAAGTTCAGCAGCCGCGACCATCACGAGAGCGTATGC
GAATTTTCGGTACCAAAATCTTGGGCCGTCCCATTAGTCCTAGAGCTTAGTATATGGTAGGCTAGCTACCTGCGCAGCTC
CTTGATGTGCAATTTTCTTGCAGAGTCGAAGTCAGATAAGACTTTTATAGCAATTCCACTATTTTAATTTGGGTTGCTAC
CTGTCCTCTTTTCAATATAATGACATACAAAACAGGAACAGTTTTGTTAAACGTTGTATTACGTAATAGGAACATGATGA
TTCAATAAAATAATGGTAATGTCATCTGATACGATTATGCGATAGTGTTACTATTGTATGTGCATCACTGAACATGGATA
CTTCTTTGAATACGATTTTACAGGCTCATTGAGTCTTCCGTACTCCATCAAAAAAATAACCTGCTTGTCTGTTTGGCCTT
GACAGCACAGGTTTTAAGTAAAAAGAGCCATAACGAACACGACAATGATCAATTGACGCATTTATGTGTGCGTACCGAGA
ATCTCGGAAGATCCACATAGCACTTACGAGCAGATGATACAATGACCGTCGTGTTTGGATAAGACGCCCCCAACCTCACA
AAACTTACTGAAGCTGGCGATGCAATGGCGGTCAAGTTGGCCAAGGTGGCGATGAGTCGCGCAACAAATCCAGGGTTTCA
CTAGAAACGGCGTGTCACAAAggctttgattgtctatgtcTATCTATGTCAATATGCTATGCATTTCGGCAAAGATAACA
AATTAAGCAATACAATAAATAATCTAGCTCATCTCCTCACCTTTGATTGCttatgttaatatgttatgtatttcggcaaa
gttagaatcttgtttggagaggacaacttcgccttcttttataccaCGACAACcacgtgagaaagaagtgccatatcgtg
atgacacaaaagtcacatcgtgacacgGCCGTTACTTACGCGAGAACCATAAATTGACCCATGTATGTGCGCATATCAAG
GGTTCAGGAAAATCCAGACAGTACTTACGAGTCTATGTATCAAAAATATGAAGCATCATGGATATGGCTTGCTGACATAA
AAGCGCTCCCACACTTTCTTCACAGTTGGACAGCATGAATTCTACACACCCCTGAAAGCCATGGAACTCTTGCTGTCAAC
TACCATGACTACAATCCTTGCGCGATCTGGCGTTGTACATCTGGCATACATGTTCAGGCCGGTGTTGCAGATGTGGGTCC
TAGGACACTGGAGACTACGCCTGACATTTGCTTAGCGCCTGACATTTGCTTAGCGCCTGACATTTGCTTAGCGTCTGACA
TTTGCTTAGCGCCTGACATCTGACGCCAAACGTTTGATGTGTGGATGTTTTGACTTTATGGACGCTTCCTTACAATTGCG
AATATCCGGTTGAGATCAATGCATAAGGAACCCAACAAGATGCGAGTAATTCCGTACACGATGCTCATTTTGTGCACCGC
TGCTGGGCTAGCTGCTCCTGTAGGTCCATCGGCAGAAATACAACAGCTGGTTTCGGACATCAAGTTGTGGGACGCCATCC
TCTGCGATCTAGACGTGGTAATGGAGCTCTCGACAAATCCAGAACAGTCTCTATTCCGTAAATTGACAGAATGGTTTGAA
GGTGGTGTACTGCCATTTATGGAGAATGCGGCGGAGGAGCATCCTGAAATTTTGGTAGGTTGGATGTATGTCAAACTATG
TCAATGAATGAGTCTTCCTGTAACCTTCATGATAGAAATCATTACGTCACTTTATGCGCACTCATGCCGGGGCCCTACCC
CACGGCGTCCCTGTGACGAATCATCAGGCATATTTGGCTGCCCTGAGATGGCAAACGGCACTGCTGAAGTACCATGTTCA
ACATTATACGCTCGAGGTTAGTCCGCCATTGAGCTTCTCCCTGCCACCGAAACTGTCTGACCTGTCAAAACCATTCTGAC
CAAAACTGCACGACACACTAAAGGTAAAGGATGCACATGCGGCCATCCAGCGGGCACCGACAAACACCCAGGGCAGACTT
AAACTGAAAAATGCGAGGCCTTCACGTGACGCACACTCGGATGCAGTCGATCATCTATGGTTTGCCGAGCATAGCCTAGA
GTTAGCTGCAGGCCGTCTGAGGCAATTCGAGGCGCAAGTGCGTACGTCTCCATGGTGCGGTGATGGAGGTGATCACCATG
ATATCCCTACCGATGGTCTCTCCACATTACCTTTAGTGAGTACGGACGCGCGTGGAAATTGTTGCACATCAGTTACTGAT
ACCCTTTGTCAGTACTATCCCAACCAACAATGCTTTCCAAGTGATGATGGTACTAATCCCACTCTCTTTGAGTTCGGTGG
TAACCATGCCTCTGGACTAGACAATTTCCAATCATATGGTATGGGAATGCTGGTCGAATCATTGACTGATACCTCTTTTT
ACATTGTTTGATACAATCCATTGAAATCAGACGGAACTTATTTGCTCGGGACAGATGCCACTCATGGTTCGGGCTATGCT
CACGTACCTGTCGTAAGCACAGAAGCCTCACGCAGCATGGCGCATCAGTTACTCCTACATTTTACAAATAGTATGGTAGC
CAACAATTATTACTTTCCGAGCccagtggtagtggtggtacaAATCCCAGTACTGCTTTGCCAGATGCTCATCATGGGGA
AACATCGTTCTGGCTGAGAGAGATGCAGTGCAACCAACAATTTGATCCATAGTGGAAGTAGTAGAGTGAAGGCGCACTCC
ACAATTATCCAAAAAAAAGTGTTCCGCGTAGTGGTAGAGCAGTCCCTTGTAGAGTGGGAGATGAAAACCAATAATAACAA
ACATTTGAGTCCTCTGGCTTTAAATCCACATTCTGTTTGCGCAAGACTGAGTGAATGTCTTTCTGGCGTATGCGTGTTGG
TCAGGCAAACTTCACGTGTCTGTTAAATACTGAATGATACGTGTATTCATTTGCAACTCCTACCCTTTATCTGATGGCGT
CATCGGATGCGTGAGGACTACTCACACGACGCGTCACTTTTGTGACACCAAGTGAATGTCGCAAGTGTCCTGCCCGATAG
GTCAAGTCCCAAGACGGGCATAAACACGTTAGGGGAGAGTGATATGAATGATGTCATTTGGAAGTCGATGGTTCAAACTG
AGGTGTTACGTATGGCGTTATGAAAATACTGTGTACTGTAGTAGTATCATTTATGGAAAATTTGTATCAATTACGAGCCA
AATTTTCAGCAGTTTGCTTTCGATCTCCGTCTCTGCTAATTCTTCAGACTCTTCTTCTTTCGTCGTCTGACGCACTACCT
CCCGCGTCTGAATCATGACGTGTGTCCTTCTTCCCGCGTTTGGACTTTGGCCCACGACAACTTTTGTTGCAGAGTTCGCC
GGTTGCGTTGGCGAGACGTCGGCAAGCTGCTGGTTGACGTGACGCGAGAACCTCATGTGTGACCTTCCACGGAGCTGGTT
TATGAGGGCCGCCTTGCGCAAAGGTAAATGTGAGTGACGAACGTGATATTGGTGATCGGAACAAACGTAGAAGTAGGCTA
GAACGTGGCATAGGTTGATATTAAAACCACCACTTCCAATTCTCCTGGAGTGATTTCAACCGGATCTTCTACGGTCGCCT
TAAGGTAAGGGAATTTTTTTTGCAGGCGACCGTGCCGAGGTCCCGCGGCCTCACGAAACCGTTCCTAGATGCCCTTGATG
AATCTGCCGTTGATAATTCAGTTAGAAAGGTGGCGGCTCCGTACGTAAAGTTTGTTCTATACCTCTATGTGTGTAAAATC
GGTCATGTTGCCGAACTACCATGGTGGTGTGAATCGAGACGGGATGGTTTCCCACACGGGAAAAGTTCGCTTGGAGCGTT
ATTCCACTTTCGGCCAAGACTAATGTGGTTTTCGGCTTCCTATGATGAACATGTCCATGAGAGGATGCCCGTGATGACAA
GAAAATAATGTTTTGCAGTACTTGCCATGCGTTACAGTGCCCGTCTGCTACTTGAGGTGACTCACAGATGTGGGAGCTTC
CGCTCGGCGCCACGAAGAACAGCCAATATGGAATCGACCATctgaatatatatatgtataggACAATTCATGAGCGGAGC
GTTATGGTCAATTAATTTCGAAGCAATAAATGTACCTGAAACAACTCATGAACAGAGGATCAGGTTGGGACTGACAGAGT
TCGTCTTGGGTCCCATGTTTGAAAAGGGTCCCATGGTGGTACCTGGAGACTTTGTTTTAGTTGGAGATATCATGGCGTGT
CCACTAGTGGGAAAAGGAAccaacagagtcggattaaccacgactctcagttcttcaaggtgagcgaccccggtcgaggg
catccatagcAATAACCAACTTGTGTCACCAATgccatcatttgatgatgcccGTAACATCAAAAACTCAGACTAGCAAA
ATCTGTACGATAAGCATCACCGACGTGCTGAATCAATTTCCCCCCGTCATACACGTCAGCAGGGGTCACTGTCGTTTTTC
TTGCACGTTGACCAACACAAAGCACAGGAGGATATTGAATAGGTAGAGCAATCTCGCCTATCATGGTATGTACACGTCAG
GGCGCAGACCTCGGATTCTCCAgattgcattgcatgattGTCGTTGGTCGCTTTTCTGACATTCCATCATTGCATCCATT
TAGCCTCAAAATGAACACATCGAGGAGGCCATCAAGAAACATGGTCGACGTCTCGACTACGAGGAGCGGAAGTACGTAGG
CTGTTTTGTGTTCTGTGCCTTTGGATTGAGATGGAACGGCCCAACATCAACTCTAATCCGCCTCGTCTACAACTGAGTAT
AGACGGAAGAAGGAAGCTCGTCAAGTGCGAGAGCGCTCGGACAAGGCTCAAAACCTCCATGGACTGAAAGCCAAGATATA
CAATCGCAAGAGATTCGTAGAAAAGGTTACCATGAAGAAGACGTACGTATGGCCCTTTCGGACTACGGGACCACTTGATT
CTCAATGTGATTGCTGTACAGGATCAAAATGCACGAAGAACGGCAAAACAAGTCCAAGGCTCAAGAACAGCCACTACAAG
AAGGAGCTGTTCCGACCTTCCTGTTGGATCGTGAGCAGCAGTCGCGATCAAAGGTTTTGTCAAACATGATCAAACAGAAG
AGGAAGGAGAAGGCTGGCAAGTGGGCCGTACCGCTTCCTAAAGTGCGAGCTGTAGATGAGGCCGAAACATTCAGAGTTGT
CAAAAGTGGGAAAATGAAAAGTACGTTGTTTAGCTCAGAGGTCATGTTTAGTCAAATGAATCACTCGCTTGGTTTTGCTG
ACATCGTTTCGTCGCCCACTAGCAAAGCAATGGAAGCGAATGATAACCAAGGCGACATTCGTCGGTGAGGGCTTTACTCG
AAAGCCACCCAAATATGAACGTTTCATTCGCCCCATGGCACTCCGATACAAGAAGGCCCATGTCACGCATCCAGAATTGA
AGACAACGTTTCAATTACCCATACTGGGAGTCAAAAAAAATCCTCAATCGCCATTATATACCCAATTGGGTGTTATTACA
AAGGGTACCGTTATTGAAGTTAATGTATCGGAATTGGGATTGGTCACGCAAAACGGGAAGGTTGTTTGGGGAAAGTATGC
ACAAGTTACTAACAATCCGGAAAATGACGGATGTATCAATGCGGTTTTGCTAGTGTAAGTAGAGGGCGTACAGGGCAAAT
AGTAGTATCATAAATATGTCCTTTTTTGTACATACAAGGAATGAACTGCAGCGAATTGCACTATCGTACACCTTACACTC
TAGCCTTTCTGGCCTGCAATAGTTGTGCCGATATAAACGATACATCTGTATTGTATTTGGCCTGCACCGATCTCTTGATT
CTATGTTACCCGAGTATGATGATTGTCGAGTAAGCACATATGCTGTCTTGGATTGCAGCAAAGAGGCTCAACGGTACCAA
CTGTTACATACCTAAGCATCTCTTTGAACGTATCTTCGTTACCGTGCTTAACTTCGAAATCATGCCACCGTTTCCAGAAC
ACGTCATCCATTCTAGGGTCGCAGAATTGACTGACATACGACAACACTGCACGCGCGCGATCCACTTCACCAAGCGTGAC
CTCTAATTCTGCAAACCTGAGACCCATATCTCTGGCTTGTGCATCGGGTAGCACTTCAATTGCCTTTTCGTAAATCTCCC
TGGTTGATGTCAATCCAAAGTAGGATGTGGCTTTGGCTATGTAAAGCTCAAACATGGATTTCTTATCCGCGTCAGCGACA
GCTGAAGTTGCTCGATTGTATATTCGCATGGCATGTCGGGCTAAGCCATAATCCTCTTCTAATTTGGCATATGCTATATA
CAGAGTGTTGGCTTGATTGGCTGGTACATTTGCTAACGCTTGTTCAAACAAGTCTCGAGCTCGTTCTAGTTTACTACCAC
TATATCTCTTGACAAACTTGTCGAGGTAGAGGTTCCATATCTCAAATGCTATGGGATAATTGAACAATGCGACACCACGT
TCATAAATTTTGTATGATTCTTCGAAAAACTTGTGCTCCTCCAGGAATATGGCAtagttgatgatggtttgcGGGGTCGC
TATCCTCAGCTCAATCATTCGATCATATACTGCTCGCGTGGATTCTACGGTACCTAGGGCCTCCTCCATATCTACGAAAT
GCTCCCACAACTTCAACGATTTGAATAGCCGCTGTTGTGGTGATAAGACTTGTATTTAGGTTCTTCCACCAGCGAGGCCA
GCACTCTAGCAGCTTCGGCATATCTAGGCATATCACAATGGTATCAGAGACAAGACCTACAGCCAGAATTTCCTTGGCGA
ATTGATTATGAACGGGCTGTAATAAATGAATGGTCGGATCGAGTTCGCAGTCTTCCAAAAGTCATTACATTCATCGATTG
CAATCATGATGGTACCACAACATCCGCGACTTGACTATAGAGCAAGGAAGCTTACATGCCCAAGTTTGCGTTGATGATCT
TGATAAGCCTTCATTGCAAAGAATCCAACGGCACCACCTATCAGGTACGTCGAGATAAATATAGAGAAATGCAGTTCATC
GTATGATACTGGATGGTCCATTAATCATATGAGACCATCAATAGGACCCAAATCACAGTAGCCAAGTAAACTAAATGGCA
CAAATGTCCCTCAAGGTGACCTTTGTGACAACATACTCAATATCTCATGGGTCAAAGAAGCCTTGTGTTCTTCAGGAATA
GCACTACTGTAATTGTATACTTGCTATATGGTTGCCAGTCACTGATTTGATTTCAAGTATTCTTTTGCAAGCATCACTTA
CTTCATGACTTTGCTGATGGTGAGAAAACATACTCAGCATATTGCGTTTTGTCTGATTGATCGGAAGTGTTGGTTCTTGT
TGCCGCtactgttgttgatgttacGGTCAGATCGCGTACTGTTTCGTTGGTATGTTGGGGGCTGAGAAGAGGTTTGGCTG
TTGCGGTACGTTCCCGATATCCGTATTTCAGGATTGGGGATTTATACTATTTCTGCGAAGCTGTCCTTGCGTCATTGGTG
GGTGAGAGTGGTAAGCAACTGTGGACTCTGAAGACCGACGTTGCGCATCCTGCTTCGTCAATAATGCGCCGATCTACGTG
CTGTCATTTAGATGAAGGACAGATTCGTCATGTGCCAACATTGCAATAGTCAGCACATACCTGGTCGGCAACAGGCCTGA
CACTACTCAGTCTCCCATGGCATTTGCTACTTCTGCCGCTATTACAAGTAGCTTCCTCGCCCTTTGCGAAGGATTCAATG
TCGAAGGGGGAATGAATCCCGCTTCCACGAATCGGAAGCAATGTTCTTCCGATTCGTCACGAGATGGGCGCTGCCATCGT
TGTGAAAAGCAGCACGTTCCCGATATCCGTATTTCAGGATTGGGGATTTATACTTTCCCGACGGTGACAAGGCCGGGAGA
GTCATCGCCGCATGGGGAtgtggacgatgacgatggtggtTGGGCCATAGGCATCCCGCCTTCCTGTACACAGCCCGTCT
TCCGACAGCAGCCATGGTCGATTACACGGCTTCATCGTCTAGTTGCCTGTTGGTTGTGCTGTTTGTGATACATCGCGAGT
ATAACGTTTTCAAAAGCGATTTCCATGCGAGATATTACCGTGATGGAAAACGGGAGAGAGAAAACATTTTGGATGCTTCG
CGTGTTATTCGAGAGTCGCCGTACTTGGTCGAATCATTCCAGGCTGCGAATGGGCCATCTATGCGATGGACAGGACTGCC
TGGAGGTACGGCAGTTCAATCCGAGCCATTCGTCGTGTCTTTGTGATTTGTGCATAAAGTCTCAAAGTTTGGTGCGGATC
ACAACTGACAATACAGACAGCACGATTCCTGATGCTTTCCGTATCATTCATTGAATTGTTCGTAAACCCTGTTGTGTAAC
CTGGTACATGATCACTTCAAAGACATTCGTGCGCGACTCCGTCCCTTGTAAATCGTGGAAATATCCGGTGTCCTCAAGCC
CTCGTATCATCCTCAGATTGGGACTTTGACGTACTGTTCAAGGACGGCACAATTTTTTCAAAACCACGACGAAATTTCAA
ACTTCCACCTCAGCAACAGTCCCACTAGATACTCTCATAGCATCTAACTatttgctcaagtgtagttccatcctcgactt
gtgttgtccaCGCCTcgattgttgtcaagtctgtgttgttgagatgggagacacatctggcacaccttGTCGTGAACGAA
GGGCATGTTAATGTGGTGCTCTATCTGGGCCtcgaagcccaaagacaagcaatgccagtgcttgtcgtcggagatggtga
atttggttggagggcaccataccgtgcctcaccggcaaaggtaatattctcaatcttggacttgccgaaatgtctttttt
ttgttgacacatTTTATACTTAGAGCTGCTTTAAAGCcgcggcagctgctggagctctggttgtgttctcacctgagagg
tacacctccacgttctcgtcatccatgacaaagggcatggacttttggtcagcggatagcctgccgatttacggaccgca
ggttcgcctccctgacgtcaccgaaaatgcacctcggtgtaaccacaggtattgcctggttttgttaagccgcaattatg
gtaataacacccattactcattgcctgatagaaagaagcgtcaagaattcaggtctcatgaggggggggggttcctgtca
gcacgacACACAAAAAGaagttggccatctcacgcaacatcatcttgccctgatgcacagctaggtatgtgttcacaatt
ttatctcaggatatcccttgtccatggctcatatgtctcactgtatagttccaagcactgtttggagattgaagagtgat
acttctccggcactctttgttcatcctattggaggtgttcaagatgtacaaccgcaaccgcgagttattgtacaccggga
taggagtagtaggcagcacatgaatgccaacttttattcatacagcttgacgcgcggtattgtgcaggagtacatgcttc
cgCCATGGctgcatgctgcttggactgccgttcctcccgatgaatggtagtcaggtatgtagctcctcccgcCTGGGGGG
CGAAggatgtctaacatgcatcaattgtgaaaggttgtcttcttacttgcaagctggagagctttgcgtcgtgtggattc
cacagatacagtaagtactctatgcattatttctccaatgtaaaccaaccgtctttttccgcgacttagggtgagctgca
atgattagtgattgatgtttagttcgattaattctaattcgttgtatatctagaaatttACAGTATATGCACATACTAGA
CTTCCACTTAGAATTATACGCCATCCTCGTCCTTGTCCGAATCTCCGTCCTAGTGGTACTGCTATATTCCGTCAAACGGC
GCGCCAAAGCATTTGATTGATCCGTAATCGCGCTTAAGAGGCCCCGGTCATTCGCCGCAATGCCGGTGCGGCATCTTTCC
CGCTCCATTGCCAAAGGCTTCTGTGGATTGCCCTTTGACAGGTATCGGCCATCAAAGCATCCACAAAAAAAAGCAACGGA
CGGAAGGCCAATATGTCAAGCATCCTCAAAGTAACGATAATTTTGGCTTCGTTGATGGTTTTTGTATTGCCAACGCCGCC
TCCAGTAAGTCTTCTGGATTTCAAATTGCTTATCAATGTCACAAATCCCGaaggatgttgatgttgacttGATGTGAGTG
ACTATTGAACTGCTAAATCAATTTCTTTGAATGTAGGAGGTCGCTGCTGGAACGCTTCCGTCGTATCCCCCGTTTATTGA
TAAAGAGCTACTAAGCGACTTGGAATCTTGGATCGagttcaatgaatacatacAAGTTATCTTGGAGCAGTTGAAATTCT
GGATATCAGGGATTGAAACGTCGTATGATCAAATGGCTCactatgatgatgttgagcaAACTATCTCCGATCTGGACATT
TTTCTTGTAAGTGCCGGTGCTGTGTACTTGGACAAGTCAGTTGATATCGGTATGCTTAGAGGGCGGAGTGTAAGAGGTTA
CCCTGGGAGAACTACCCTGATATAACGGATTTTCAGATTCTGCCTCAATCTGACAAGTTTATGGAATATTACCCAACCGC
AAAAGCTACATTTATTGAGTATTTGGAATTGATTGGACATTGGCACGTTCTGTTCGAATATTTCAAGTGGTTTGAGGCAA
GTGTTTTATCCATACAATCTTTGTTCAAACTCCTGTCAACCCCGGGGTCACCCTGATGGAAATGCTACACTCATGGTTTC
AAAATTGTCACATCATCTCCCCTTCCCGAACACATGGTGGCTAAACACGATGAACATCATTTGGAGGAGTTGAATATGGG
TTCGGGAGCTTTGCTAACTGCTCTTGATTGTAGAAATTGGCTGTTAGTGACACTGTGGGTTGGGAGCAACTGTTGCCGCA
GCACTACTTTCTGGAGCAATACGATCATTATGTGCGACACTCAAGACAATCATTGAAAGAAAATCTGAACATAGTCACTG
TTACTGGTCATTCCTGTGATGCGTTGGATGCCATTTCGGAAATCAGGAAAATTTTGAGTGTCGCCACATTGTGACCAACC
CAATACGTACGATTTCTAACACTTTTACGTTTAGATTGAACGAAGGAAACTACCGGCGGAAGTCTATCCGAATGAAACTG
AGTTTATCTTTGACTTTAGCCATTACAACTTGAATTATGAAGAGATCAAGAAGAACTTTGAGGAATACAAAAAATTGAGA
CAGGAATGTAACATTTTGCTTGAGATGAACCAAGACGTAAGCTTTTCTCCACGTCGTCATCCCTTCACATGCGTCTCAAA
TACGGAAGACATTTACCGTCCCAATTTCTATCTAGGTTTGCGACGTACGTTCCAATATGTAATTTGTCAACACAGGTTGA
TTTTTCATGAATCTCATACACTACAGGAACAACTGTCGGTGCCACCTGCTTCTCGCAAAGTATGTCGCAGACGCAGGCTA
TTCCTCGCATGCATGTGATACGATAACTATTCTTTCTTCCATAGCTCCGCAGAGCTCCCGCATTCCGTCACCGTTCCGAT
AGTACAGTCCGTGGAACCGAATCCTCTCGAATGCCGGCTGGCTCGATCAATCAATCGCCTTCGCCTTCGTTGATAAATTC
TTTCGATACTCGCTTATCTCTCCGTGAAACAGGCTTGGCCCATCCTCGTATAGAACATCATCGTTCAGAAGGGCGTTCTC
TTGTAAGTACATGTGGTGAACCCATGCCGGAATTCAAGTGATGTACTCACAACTGGATCGTCTGATAAGAAACGCAACGC
TGAAACGCGCCAATGAAATATTTCAGTGAAGCTAGGAATGGTACGAGTCGTTTGCGCTGTGCCAGCCATGTCTTTTGGTA
AACGTTTTATTACGTAATAGGAACAAGATAACTCTATAAATAATGGTAATGTCATCTGATAAGATTATGCGATAGGCTTA
CTATTGTATGTGCATCACTGCACATGGATACCTCTTTGAATACAATTTTGCGGGGTTATTGAGTCTTCCGTACTCCATCA
AAAAAATAACCTGCTTGCCTGTTTGGCCTTGACAGCACAGGTTTTAAGTAGAAAGAGCCATAACGAACACGGCAATGATC
AATTGACGCATTTATGTGTGCGTACCAAGAATCTCGGAAGATCCACACAGCACTTACGAGCAGATGGCACAATGACCGTC
GTGTTTGGATAAGACGCCTCCAAGCTCACAATAATCCAAGAGATATTTCATGACAAATGAGGCAGCTGGATGGATCTTGC
GCTTGGCAAGGTCACATTTAGCATCATTCCGGGGGGGTGGATTTGGAAGCGGAACTGATCTTCGGTTTGCCGAGTTCAGT
CATGTTACTCCTGAGAGGTTTGGATTCAAGAATGAAATCAACATTTGCTAGACATGAGCCTGTTATCCAAAGTAGACAAG
TCTCGTTGACGAGCTTGATGATTAGCACAGATTCATGACCTTGCGCGACGTTGAGGCTTGATATTGACAGATAGCACGGG
ATGCACAATCAGCGACAGGAGTACCTACAATGCAGTGAAGTGGTCCAACCTCCGCGTAAGGATGCGCAACACTAGAGGTA
CGACGGGAGTCCGAATCTGGACCTTTCTCGGCTCCGACAATGGCCGTTTGGAGGCCTCGAGGTCTGTGTCGACGGCGTCA
ATGACAGAGTTGACGTTGTTGTACGCAGGAAAATAATATATTATGGCCAAGGCGACAAAGAAGCGCAGAGGCCAGAACGG
CGACGCCATTGCTACGAGCACAGACGAAGAATGCGCCACAGGGGATATCGAAATGGCTGCTGATCATCAAGAGGAGGAGT
CCAgcgttgatgttgatgatgtgccaAAAACGGGACAGGATCTAGTATGTACATTTGTTTGTCTCATTACTACTCTCCAA
GGCCCACTCCGTTCCATCCCACCgtagttgatgttgattgcaTCTGAAGACATCCCATTCGAAGAAGAATGCCTCAGGAA
TCCATTGAACGTCAAGGCGTGGCTGAGATATCTAGACTTCAAACATGATTCTTCTATTAGCAACAAGATATTCATATACG
AAAGGTATGTGCTCCGGACAACATTACGCCTTGATTTCTCCAGTCCCCCCACCTTGCTCATACCACATCTGCCATCAGGG
CGCTGCAGCAAGTCCCGAGGTCTTACAAGCTATGGAAGGCGTATCTAGACTTGCGAGTATCAACCATTCTCAACCAACCA
ATCAAACCATTATCGTCAAACTTGACCACTCCAAAAGTGCCCACAGACAGTCCAGAATGGGCATCTGTAAATAGCTGCTT
TGAAAGATGCCTAGTACTCTGTCATAAATATCCAGTTATATGGATACTGTACTGTTACGTGCTAATGCACAAAACAGATA
ATGTGTCATTCACCAGACACGCCTTCGACAGAGCGTTGAAAGCTCTACCCATAACACAGCATGATAGAATCTGGTCATCG
TACTTAACTTTTGCTGCCATTATACAGGGTGAAACGGCTATCAGGATTTGGAGGCGATATCTAAAGCTGGAGCCTGGTGA
TGCTGAGGATTACATTGAAGTCTTGCTGGACACAGTGAATCCGCCTAGATATGCCGAAGCTGCTAGAGTGCTGGCCTCGC
TGGTGGAAGATCCTAAATACAAGTCGAAATATGGGAAATCACAATACCAGTTCTGGGTCCAACTATGTGATCTAGTGTGC
GAACATGCTGACAATATGGAATTGGCTACAGCAGATAACCCATTACCCAAGAGGCTGGGCAGCTTTGCGTCAGGGACCGT
GCAAAAACTAGACGTAGACAAGATACTACGCAGTGGCATAACACGATTCACTGATCAAGTCGGTAAACTGTGGAATGCTT
TGGCAAGATGGTGGGTCTTGAAGGGTGAATTTGAGAAGGCCCGGGATGTCTATGAAGAGGCCATCAGCAAAGTCATAACC
GTGGCTGATTTTTCCATGATTTATCAAGCCTATGCAGAGTTTGAGGAATCATTGGTAACTGCGGACCTGGAAGCAGCCGA
TGATCTGGAAGCTGAAATGCGGCTTGCTCGTTTAGAAAGATTGGTGAAACGGCGACCATTTCTAGTCAACGATGTGTTAT
TGCGCCAAAACCCGCATAATGTCAATGAGTGGAATAATAGGGTCAAGTTATGGATGGACTATGACGATGATCATAAAGTG
GTGGAAACATATACCACTGCGTTTGAAACTATTAATCCCAAAAAGGCAACAGGTAAACTGTCCCAGCTGTGGATGGAGTT
TGCCCAATGGTATGCAAGGCATACTACCGTAGATAGTGAAGGCCACGAAGCTGTCGCGGAAGACCCAGAAGCAGCAAGAA
TCATATTTAACAAAGCAACCAGGGTAGTTTACAAGAAAGTGGAAGAATTGGTTGAAGTCTGGATGACTTGGGCTGATTGG
GAGTTAGAATCAGGACATCCTGAAGCGGCCCTGGAGGTACTAGGTAGAGCcacgtcaccaccaccaaggaCCAGCGCATC
TCATCAAGCTAGTATTCGATATCATGATGAATCCTTAACACCACAACAGCGGCTATTCAAATCGTTGAAGTTGTGGGAGC
ATTTCGTAGATATGGAGGAGGCCCTAGGTACCGTAGAATCCACGCGAGCAGTATATGATCGAATGATTGAGCTGAGGATA
GCGACCCCgcaaaccatcatcaactaTGCCATATTCCTGGAGGAGCACAAGTTTTTCGAAGAATCATACAAAATTTATGA
ACGTGGTGTCGCATTGTTCAATTATCCCATAGCATTTGAGATATGGAACCTCTACCTCGACAAGTTTGTCAAGAGATATA
GTGGTAGTAAACTAGAACGAGCTCGAGACTTGTTTGAACAAGCGTTAGCAAATGTACCAGCCAATCAAGCCAACACTCTG
TATATAGCATATGCCAAATTAGAAGAGGATTATGGCTTAGCCCGACATGCCATGCGAATATACAATCGAGCAACTTCAGC
TGTCGCTGACGCGGATAAGAAATCCATGTTTGAGCTTTACATAGCCAAAGCCACATCCTACTTTGGATTGACATCAACCA
GGGAGATTTACGAAAAGGCAATTGAAGTGCTACCCGATGCACAAGCCAGAGATATGGGTCTCAGGTTTGCAGAATTAGAG
GTCACGCTTGGTGAAGTGGATCGCGCGCGTGCAGTGTTGTCGTATGTCAGTCAATTCTGCGACCCTAGAATGGATGACGT
GTTCTGGAAACGGTGGCATGATTTTGAAGTTAAGCACGGTAACGAAGATACGTTCAAAGAGATGCTTAGGTATGTAACAG
TTGGTACCGTTGAGCCTCTTTGCTGCAATCCAAGACAGCATATGTGCTTACTCGACAATCATCATACTCGGGTAACATAG
AATCAAGAGATCGGTGCAGGCCAAATACAATACAGATGTATCGTTTATATCGGCACAACTATTGCAGGCCAGAAAGGCCT
TAAACCCAGAAGATTCCACAGCTCAGGAAATTGCACATGGAAATCTATCAGTCATGGAGCaattggaagaagaagcacAG
CAAAAGATAGCAGAAGCCTCGAAGCCAGGTGGACAAAACCTCCGGGTACTAGGATTTGTGTCGGCCAAGAAGACCAGCGG
ACTCGTCCCAACTTTACTAGACCACGGCAATAACACTAGTAAACAACAGGTTGTCAATAGTGAGGAGATTGagattgatg
aagatgaagatatGGAGAACGAAGCTggtgaggaagatgatgcaCCTGAAGAAGAGAACATGGGGGGTATCGAAAAGGCC
AAGGTTCCAGAGAGTGTTTTTGGTGGGTTGTTGCAGAAAAGTAATGGCACCGAAGCAGGAGACGAGGATGAAGCCGTTGG
GGTTAGTGAGAGGTTGAAAAGAAAGAGATAGTGATGTAGCTTTGGTAATttggtgttcaagatgtagtAGGGAGCTGCAT
[truncated: 23,120,564 more chars]
