# Supplementary material for: A target enrichment approach for enhanced recovery of Synchytrium endobioticum nuclear genome sequences
Source: PLoS One. 2024 Feb 12;19(2):e0296842. doi: 10.1371/journal.pone.0296842 (PMC10861067; doi:10.1371/journal.pone.0296842)
Supplement: S2 File — (ZIP) [file pone.0296842.s007.zip › S2_File/2_coverage_analysis_with_bedtools_samtools_bedcov/run_samtools_bedcov.sh]

for file in *_sorted.bam
do
 samtools bedcov -d 0 -c --reference LEV6574.fna genome.1kb.bed "$file" > "${file%.*}.samtools_bedcov.txt"
done
