# Supplementary material for: A target enrichment approach for enhanced recovery of Synchytrium endobioticum nuclear genome sequences
Source: PLoS One. 2024 Feb 12;19(2):e0296842. doi: 10.1371/journal.pone.0296842 (PMC10861067; doi:10.1371/journal.pone.0296842)
Supplement: S2 File — (ZIP) [file pone.0296842.s007.zip › S2_File/2_coverage_analysis_with_bedtools_samtools_bedcov/LEV6574.fna.fai]

QEAM01000001.1	244414	16	80	81
QEAM01000002.1	229853	247502	80	81
QEAM01000003.1	174844	480245	80	81
QEAM01000004.1	164130	657291	80	81
QEAM01000005.1	147656	823489	80	81
QEAM01000006.1	139752	973007	80	81
QEAM01000007.1	132968	1114522	80	81
QEAM01000008.1	131835	1249169	80	81
QEAM01000009.1	123267	1382668	80	81
QEAM01000010.1	119550	1507492	80	81
QEAM01000011.1	114483	1628553	80	81
QEAM01000012.1	113556	1744484	80	81
QEAM01000013.1	113253	1859476	80	81
QEAM01000014.1	112439	1974161	80	81
QEAM01000015.1	111525	2088022	80	81
QEAM01000016.1	111498	2200958	80	81
QEAM01000017.1	107505	2313866	80	81
QEAM01000018.1	107085	2422731	80	81
QEAM01000019.1	106773	2531171	80	81
QEAM01000020.1	105920	2639295	80	81
QEAM01000021.1	104324	2746555	80	81
QEAM01000022.1	102466	2852200	80	81
QEAM01000023.1	98771	2955963	80	81
QEAM01000024.1	98077	3055985	80	81
QEAM01000025.1	96982	3155304	80	81
QEAM01000026.1	95378	3253515	80	81
QEAM01000027.1	93114	3350102	80	81
QEAM01000028.1	91383	3444396	80	81
QEAM01000029.1	90540	3536938	80	81
QEAM01000030.1	88554	3628626	80	81
QEAM01000031.1	88213	3718303	80	81
QEAM01000032.1	88090	3807635	80	81
QEAM01000033.1	85303	3896843	80	81
QEAM01000034.1	84862	3983229	80	81
QEAM01000035.1	84565	4069168	80	81
QEAM01000036.1	84545	4154807	80	81
QEAM01000037.1	83297	4240425	80	81
QEAM01000038.1	83211	4324780	80	81
QEAM01000039.1	83000	4409048	80	81
QEAM01000040.1	82037	4493102	80	81
QEAM01000041.1	81199	4576181	80	81
QEAM01000042.1	80103	4658411	80	81
QEAM01000043.1	79803	4739532	80	81
QEAM01000044.1	79491	4820349	80	81
QEAM01000045.1	79424	4900850	80	81
QEAM01000046.1	78576	4981283	80	81
QEAM01000047.1	78378	5060858	80	81
QEAM01000048.1	77573	5140232	80	81
QEAM01000049.1	77454	5218791	80	81
QEAM01000050.1	77434	5297230	80	81
QEAM01000051.1	76851	5375648	80	81
QEAM01000052.1	76599	5453476	80	81
QEAM01000053.1	75613	5531049	80	81
QEAM01000054.1	75506	5607624	80	81
QEAM01000055.1	73624	5684090	80	81
QEAM01000056.1	73623	5758651	80	81
QEAM01000057.1	73463	5833211	80	81
QEAM01000058.1	72562	5907609	80	81
QEAM01000059.1	72047	5981095	80	81
QEAM01000060.1	71857	6054059	80	81
QEAM01000061.1	70767	6126831	80	81
QEAM01000062.1	70271	6198499	80	81
QEAM01000063.1	68300	6269665	80	81
QEAM01000064.1	67823	6338835	80	81
QEAM01000065.1	66683	6407522	80	81
QEAM01000066.1	65936	6475055	80	81
QEAM01000067.1	65789	6541832	80	81
QEAM01000068.1	65219	6608460	80	81
QEAM01000069.1	65040	6674511	80	81
QEAM01000070.1	64470	6740380	80	81
QEAM01000071.1	62900	6805672	80	81
QEAM01000072.1	62835	6869375	80	81
QEAM01000073.1	62805	6933012	80	81
QEAM01000074.1	62500	6996619	80	81
QEAM01000075.1	62488	7059917	80	81
QEAM01000076.1	62315	7123203	80	81
QEAM01000077.1	62306	7186313	80	81
QEAM01000078.1	62001	7249414	80	81
QEAM01000079.1	61430	7312207	80	81
QEAM01000080.1	61113	7374421	80	81
QEAM01000081.1	60493	7436314	80	81
QEAM01000082.1	60199	7497580	80	81
QEAM01000083.1	60119	7558548	80	81
QEAM01000084.1	59936	7619435	80	81
QEAM01000085.1	59806	7680137	80	81
QEAM01000086.1	59405	7740707	80	81
QEAM01000087.1	58951	7800871	80	81
QEAM01000088.1	58886	7860575	80	81
QEAM01000089.1	58342	7920214	80	81
QEAM01000090.1	58242	7979302	80	81
QEAM01000091.1	58119	8038289	80	81
QEAM01000092.1	57951	8097151	80	81
QEAM01000093.1	57184	8155843	80	81
QEAM01000094.1	57125	8213758	80	81
QEAM01000095.1	55915	8271614	80	81
QEAM01000096.1	54791	8328244	80	81
QEAM01000097.1	54458	8383736	80	81
QEAM01000098.1	54319	8438891	80	81
QEAM01000099.1	54310	8493905	80	81
QEAM01000100.1	53622	8548910	80	81
QEAM01000101.1	53189	8603219	80	81
QEAM01000102.1	52852	8657089	80	81
QEAM01000103.1	52254	8710618	80	81
QEAM01000104.1	51904	8763542	80	81
QEAM01000105.1	51519	8816111	80	81
QEAM01000106.1	51393	8868290	80	81
QEAM01000107.1	51342	8920342	80	81
QEAM01000108.1	51322	8972342	80	81
QEAM01000109.1	51131	9024322	80	81
QEAM01000110.1	50815	9076109	80	81
QEAM01000111.1	50659	9127576	80	81
QEAM01000112.1	50162	9178885	80	81
QEAM01000113.1	49900	9229691	80	81
QEAM01000114.1	49752	9280231	80	81
QEAM01000115.1	49584	9330621	80	81
QEAM01000116.1	49407	9380841	80	81
QEAM01000117.1	49014	9430882	80	81
QEAM01000118.1	48720	9480525	80	81
QEAM01000119.1	48625	9529870	80	81
QEAM01000120.1	48544	9579119	80	81
QEAM01000121.1	48203	9628286	80	81
QEAM01000122.1	48088	9677108	80	81
QEAM01000123.1	47952	9725814	80	81
QEAM01000124.1	47739	9774382	80	81
QEAM01000125.1	47596	9822734	80	81
QEAM01000126.1	47577	9870941	80	81
QEAM01000127.1	47231	9919129	80	81
QEAM01000128.1	46882	9966967	80	81
QEAM01000129.1	46728	10014452	80	81
QEAM01000130.1	46488	10061781	80	81
QEAM01000131.1	46047	10108867	80	81
QEAM01000132.1	45954	10155506	80	81
QEAM01000133.1	45934	10202051	80	81
QEAM01000134.1	45883	10248576	80	81
QEAM01000135.1	45706	10295049	80	81
QEAM01000136.1	45692	10341343	80	81
QEAM01000137.1	45679	10387623	80	81
QEAM01000138.1	45677	10433889	80	81
QEAM01000139.1	45564	10480153	80	81
QEAM01000140.1	45357	10526303	80	81
QEAM01000141.1	45305	10572243	80	81
QEAM01000142.1	45167	10618131	80	81
QEAM01000143.1	45004	10663879	80	81
QEAM01000144.1	44710	10709462	80	81
QEAM01000145.1	43632	10754747	80	81
QEAM01000146.1	43598	10798941	80	81
QEAM01000147.1	43340	10843100	80	81
QEAM01000148.1	43318	10886998	80	81
QEAM01000149.1	43303	10930874	80	81
QEAM01000150.1	43159	10974735	80	81
QEAM01000151.1	43112	11018450	80	81
QEAM01000152.1	43097	11062117	80	81
QEAM01000153.1	43032	11105769	80	81
QEAM01000154.1	42520	11149355	80	81
QEAM01000155.1	42459	11192423	80	81
QEAM01000156.1	42368	11235429	80	81
QEAM01000157.1	42358	11278343	80	81
QEAM01000158.1	42353	11321247	80	81
QEAM01000159.1	42005	11364146	80	81
QEAM01000160.1	41942	11406693	80	81
QEAM01000161.1	41764	11449176	80	81
QEAM01000162.1	41527	11491479	80	81
QEAM01000163.1	41235	11533542	80	81
QEAM01000164.1	41201	11575309	80	81
QEAM01000165.1	41003	11617042	80	81
QEAM01000166.1	40824	11658574	80	81
QEAM01000167.1	40762	11699925	80	81
QEAM01000168.1	40485	11741213	80	81
QEAM01000169.1	40470	11782221	80	81
QEAM01000170.1	40360	11823213	80	81
QEAM01000171.1	40116	11864094	80	81
QEAM01000172.1	40080	11904728	80	81
QEAM01000173.1	39909	11945325	80	81
QEAM01000174.1	39830	11985749	80	81
QEAM01000175.1	39412	12026093	80	81
QEAM01000176.1	39335	12066014	80	81
QEAM01000177.1	39296	12105857	80	81
QEAM01000178.1	39159	12145661	80	81
QEAM01000179.1	39054	12185326	80	81
QEAM01000180.1	38603	12224885	80	81
QEAM01000181.1	38365	12263987	80	81
QEAM01000182.1	38334	12302848	80	81
QEAM01000183.1	38151	12341678	80	81
QEAM01000184.1	38136	12380322	80	81
QEAM01000185.1	38096	12418951	80	81
QEAM01000186.1	38066	12457540	80	81
QEAM01000187.1	37562	12496098	80	81
QEAM01000188.1	37562	12534146	80	81
QEAM01000189.1	37430	12572194	80	81
QEAM01000190.1	37252	12610108	80	81
QEAM01000191.1	36942	12647842	80	81
QEAM01000192.1	36698	12685262	80	81
QEAM01000193.1	36386	12722435	80	81
QEAM01000194.1	36360	12759292	80	81
QEAM01000195.1	36355	12796123	80	81
QEAM01000196.1	36107	12832949	80	81
QEAM01000197.1	35997	12869524	80	81
QEAM01000198.1	35849	12905987	80	81
QEAM01000199.1	35696	12942301	80	81
QEAM01000200.1	35662	12978460	80	81
QEAM01000201.1	35621	13014584	80	81
QEAM01000202.1	35620	13050667	80	81
QEAM01000203.1	35474	13086749	80	81
QEAM01000204.1	35386	13122683	80	81
QEAM01000205.1	35295	13158528	80	81
QEAM01000206.1	34996	13194281	80	81
QEAM01000207.1	34993	13229731	80	81
QEAM01000208.1	34940	13265178	80	81
QEAM01000209.1	34733	13300571	80	81
QEAM01000210.1	34619	13335755	80	81
QEAM01000211.1	34543	13370823	80	81
QEAM01000212.1	34542	13405814	80	81
QEAM01000213.1	34372	13440804	80	81
QEAM01000214.1	34313	13475622	80	81
QEAM01000215.1	34090	13510380	80	81
QEAM01000216.1	33854	13544913	80	81
QEAM01000217.1	33765	13579207	80	81
QEAM01000218.1	33748	13613411	80	81
QEAM01000219.1	33586	13647597	80	81
QEAM01000220.1	33428	13681619	80	81
QEAM01000221.1	33322	13715481	80	81
QEAM01000222.1	33316	13749236	80	81
QEAM01000223.1	33252	13782985	80	81
QEAM01000224.1	33118	13816669	80	81
QEAM01000225.1	33087	13850217	80	81
QEAM01000226.1	32951	13883734	80	81
QEAM01000227.1	32252	13917113	80	81
QEAM01000228.1	32221	13949785	80	81
QEAM01000229.1	32103	13982425	80	81
QEAM01000230.1	32075	14014946	80	81
QEAM01000231.1	31991	14047438	80	81
QEAM01000232.1	31879	14079845	80	81
QEAM01000233.1	31782	14112139	80	81
QEAM01000234.1	31740	14144335	80	81
QEAM01000235.1	31585	14176488	80	81
QEAM01000236.1	31515	14208484	80	81
QEAM01000237.1	31490	14240409	80	81
QEAM01000238.1	31466	14272309	80	81
QEAM01000239.1	31294	14304185	80	81
QEAM01000240.1	30989	14335887	80	81
QEAM01000241.1	30851	14367280	80	81
QEAM01000242.1	30658	14398533	80	81
QEAM01000243.1	30573	14429591	80	81
QEAM01000244.1	30560	14460563	80	81
QEAM01000245.1	30528	14491521	80	81
QEAM01000246.1	30482	14522447	80	81
QEAM01000247.1	30477	14553327	80	81
QEAM01000248.1	30198	14584201	80	81
QEAM01000249.1	30119	14614793	80	81
QEAM01000250.1	30077	14645305	80	81
QEAM01000251.1	29734	14675774	80	81
QEAM01000252.1	29721	14705896	80	81
QEAM01000253.1	29689	14736005	80	81
QEAM01000254.1	29630	14766082	80	81
QEAM01000255.1	29623	14796099	80	81
QEAM01000256.1	29523	14826109	80	81
QEAM01000257.1	29354	14856018	80	81
QEAM01000258.1	29233	14885755	80	81
QEAM01000259.1	29197	14915370	80	81
QEAM01000260.1	29093	14944948	80	81
QEAM01000261.1	29062	14974421	80	81
QEAM01000262.1	28925	15003863	80	81
QEAM01000263.1	28922	15033166	80	81
QEAM01000264.1	28913	15062466	80	81
QEAM01000265.1	28583	15091757	80	81
QEAM01000266.1	28491	15120714	80	81
QEAM01000267.1	28460	15149578	80	81
QEAM01000268.1	28323	15178410	80	81
QEAM01000269.1	28279	15207104	80	81
QEAM01000270.1	28270	15235753	80	81
QEAM01000271.1	28169	15264393	80	81
QEAM01000272.1	28168	15292931	80	81
QEAM01000273.1	28137	15321468	80	81
QEAM01000274.1	28062	15349973	80	81
QEAM01000275.1	28036	15378402	80	81
QEAM01000276.1	28027	15406805	80	81
QEAM01000277.1	27876	15435199	80	81
QEAM01000278.1	27827	15463440	80	81
QEAM01000279.1	27574	15491631	80	81
QEAM01000280.1	27127	15519566	80	81
QEAM01000281.1	26994	15547049	80	81
QEAM01000282.1	26975	15574397	80	81
QEAM01000283.1	26906	15601726	80	81
QEAM01000284.1	26844	15628985	80	81
QEAM01000285.1	26840	15656181	80	81
QEAM01000286.1	26505	15683373	80	81
QEAM01000287.1	26395	15710226	80	81
QEAM01000288.1	26138	15736967	80	81
QEAM01000289.1	26049	15763448	80	81
QEAM01000290.1	26010	15789839	80	81
QEAM01000291.1	25980	15816191	80	81
QEAM01000292.1	25966	15842512	80	81
QEAM01000293.1	25872	15868819	80	81
QEAM01000294.1	25788	15895031	80	81
QEAM01000295.1	25784	15921158	80	81
QEAM01000296.1	25758	15947281	80	81
QEAM01000297.1	25661	15973377	80	81
QEAM01000298.1	25450	15999375	80	81
QEAM01000299.1	25337	16025160	80	81
QEAM01000300.1	25233	16050830	80	81
QEAM01000301.1	25143	16076395	80	81
QEAM01000302.1	25110	16101869	80	81
QEAM01000303.1	25037	16127309	80	81
QEAM01000304.1	24917	16152675	80	81
QEAM01000305.1	24850	16177920	80	81
QEAM01000306.1	24814	16203097	80	81
QEAM01000307.1	24807	16228238	80	81
QEAM01000308.1	24657	16253372	80	81
QEAM01000309.1	24573	16278354	80	81
QEAM01000310.1	24386	16303251	80	81
QEAM01000311.1	24336	16327958	80	81
QEAM01000312.1	24333	16352615	80	81
QEAM01000313.1	24261	16377269	80	81
QEAM01000314.1	23861	16401850	80	81
QEAM01000315.1	23772	16426026	80	81
QEAM01000316.1	23639	16450112	80	81
QEAM01000317.1	23578	16474063	80	81
QEAM01000318.1	23503	16497952	80	81
QEAM01000319.1	23476	16521765	80	81
QEAM01000320.1	23442	16545551	80	81
QEAM01000321.1	23316	16569303	80	81
QEAM01000322.1	23215	16592927	80	81
QEAM01000323.1	23171	16616449	80	81
QEAM01000324.1	23132	16639926	80	81
QEAM01000325.1	22873	16663364	80	81
QEAM01000326.1	22737	16686539	80	81
QEAM01000327.1	22585	16709577	80	81
QEAM01000328.1	22576	16732461	80	81
QEAM01000329.1	22502	16755336	80	81
QEAM01000330.1	22491	16778136	80	81
QEAM01000331.1	22441	16800925	80	81
QEAM01000332.1	22428	16823663	80	81
QEAM01000333.1	22366	16846388	80	81
QEAM01000334.1	22282	16869050	80	81
QEAM01000335.1	22279	16891627	80	81
QEAM01000336.1	22160	16914201	80	81
QEAM01000337.1	22122	16936654	80	81
QEAM01000338.1	22001	16959069	80	81
QEAM01000339.1	21928	16981362	80	81
QEAM01000340.1	21912	17003581	80	81
QEAM01000341.1	21870	17025783	80	81
QEAM01000342.1	21869	17047943	80	81
QEAM01000343.1	21718	17070102	80	81
QEAM01000344.1	21690	17092108	80	81
QEAM01000345.1	21564	17114086	80	81
QEAM01000346.1	21530	17135936	80	81
QEAM01000347.1	21479	17157752	80	81
QEAM01000348.1	21464	17179516	80	81
QEAM01000349.1	21464	17201265	80	81
QEAM01000350.1	21273	17223014	80	81
QEAM01000351.1	21148	17244569	80	81
QEAM01000352.1	21107	17265998	80	81
QEAM01000353.1	21077	17287385	80	81
QEAM01000354.1	21005	17308742	80	81
QEAM01000355.1	20987	17330026	80	81
QEAM01000356.1	20982	17351292	80	81
QEAM01000357.1	20930	17372553	80	81
QEAM01000358.1	20930	17393761	80	81
QEAM01000359.1	20833	17414969	80	81
QEAM01000360.1	20802	17436079	80	81
QEAM01000361.1	20715	17457158	80	81
QEAM01000362.1	20651	17478148	80	81
QEAM01000363.1	20572	17499074	80	81
QEAM01000364.1	20560	17519920	80	81
QEAM01000365.1	20560	17540753	80	81
QEAM01000366.1	20520	17561586	80	81
QEAM01000367.1	20492	17582379	80	81
QEAM01000368.1	20461	17603144	80	81
QEAM01000369.1	20432	17623877	80	81
QEAM01000370.1	20183	17644581	80	81
QEAM01000371.1	20162	17665033	80	81
QEAM01000372.1	20162	17685464	80	81
QEAM01000373.1	20146	17705895	80	81
QEAM01000374.1	20119	17726309	80	81
QEAM01000375.1	20056	17746696	80	81
QEAM01000376.1	19940	17767019	80	81
QEAM01000377.1	19936	17787225	80	81
QEAM01000378.1	19848	17807427	80	81
QEAM01000379.1	19572	17827540	80	81
QEAM01000380.1	19532	17847373	80	81
QEAM01000381.1	19406	17867166	80	81
QEAM01000382.1	19362	17886831	80	81
QEAM01000383.1	19269	17906452	80	81
QEAM01000384.1	19219	17925978	80	81
QEAM01000385.1	19160	17945454	80	81
QEAM01000386.1	19069	17964870	80	81
QEAM01000387.1	19027	17984194	80	81
QEAM01000388.1	19023	18003475	80	81
QEAM01000389.1	18919	18022752	80	81
QEAM01000390.1	18861	18041924	80	81
QEAM01000391.1	18731	18061037	80	81
QEAM01000392.1	18730	18080019	80	81
QEAM01000393.1	18720	18099000	80	81
QEAM01000394.1	18709	18117970	80	81
QEAM01000395.1	18614	18136929	80	81
QEAM01000396.1	18581	18155792	80	81
QEAM01000397.1	18580	18174622	80	81
QEAM01000398.1	18510	18193451	80	81
QEAM01000399.1	18483	18212209	80	81
QEAM01000400.1	18288	18230940	80	81
QEAM01000401.1	18224	18249473	80	81
QEAM01000402.1	18213	18267941	80	81
QEAM01000403.1	18190	18286398	80	81
QEAM01000404.1	18137	18304832	80	81
QEAM01000405.1	18085	18323212	80	81
QEAM01000406.1	18055	18341540	80	81
QEAM01000407.1	18055	18359837	80	81
QEAM01000408.1	18041	18378134	80	81
QEAM01000409.1	17981	18396417	80	81
QEAM01000410.1	17950	18414639	80	81
QEAM01000411.1	17942	18432830	80	81
QEAM01000412.1	17924	18451013	80	81
QEAM01000413.1	17859	18469178	80	81
QEAM01000414.1	17839	18487277	80	81
QEAM01000415.1	17678	18505355	80	81
QEAM01000416.1	17670	18523270	80	81
QEAM01000417.1	17662	18541177	80	81
QEAM01000418.1	17626	18559076	80	81
QEAM01000419.1	17593	18576939	80	81
QEAM01000420.1	17520	18594768	80	81
QEAM01000421.1	17448	18612523	80	81
QEAM01000422.1	17350	18630206	80	81
QEAM01000423.1	17309	18647789	80	81
QEAM01000424.1	17292	18665331	80	81
QEAM01000425.1	17290	18682856	80	81
QEAM01000426.1	17270	18700379	80	81
QEAM01000427.1	17106	18717881	80	81
QEAM01000428.1	17079	18735217	80	81
QEAM01000429.1	17058	18752526	80	81
QEAM01000430.1	17047	18769814	80	81
QEAM01000431.1	16962	18787091	80	81
QEAM01000432.1	16830	18804282	80	81
QEAM01000433.1	16816	18821339	80	81
QEAM01000434.1	16805	18838382	80	81
QEAM01000435.1	16781	18855414	80	81
QEAM01000436.1	16769	18872421	80	81
QEAM01000437.1	16741	18889416	80	81
QEAM01000438.1	16737	18906383	80	81
QEAM01000439.1	16713	18923346	80	81
QEAM01000440.1	16705	18940284	80	81
QEAM01000441.1	16636	18957214	80	81
QEAM01000442.1	16574	18974074	80	81
QEAM01000443.1	16508	18990872	80	81
QEAM01000444.1	16416	19007603	80	81
QEAM01000445.1	16335	19024241	80	81
QEAM01000446.1	16326	19040797	80	81
QEAM01000447.1	16284	19057344	80	81
QEAM01000448.1	16240	19073848	80	81
QEAM01000449.1	16192	19090307	80	81
QEAM01000450.1	16065	19106718	80	81
QEAM01000451.1	16061	19123000	80	81
QEAM01000452.1	16014	19139278	80	81
QEAM01000453.1	16009	19155509	80	81
QEAM01000454.1	15974	19171735	80	81
QEAM01000455.1	15686	19187925	80	81
QEAM01000456.1	15632	19203824	80	81
QEAM01000457.1	15610	19219668	80	81
QEAM01000458.1	15434	19235490	80	81
QEAM01000459.1	15413	19251133	80	81
QEAM01000460.1	15370	19266755	80	81
QEAM01000461.1	15365	19282334	80	81
QEAM01000462.1	15319	19297908	80	81
QEAM01000463.1	15271	19313435	80	81
QEAM01000464.1	15167	19328913	80	81
QEAM01000465.1	15108	19344286	80	81
QEAM01000466.1	15081	19359599	80	81
QEAM01000467.1	15080	19374885	80	81
QEAM01000468.1	15017	19390170	80	81
QEAM01000469.1	14927	19405391	80	81
QEAM01000470.1	14872	19420521	80	81
QEAM01000471.1	14792	19435595	80	81
QEAM01000472.1	14782	19450588	80	81
QEAM01000473.1	14752	19465571	80	81
QEAM01000474.1	14744	19480524	80	81
QEAM01000475.1	14704	19495469	80	81
QEAM01000476.1	14693	19510373	80	81
QEAM01000477.1	14680	19525266	80	81
QEAM01000478.1	14646	19540146	80	81
QEAM01000479.1	14584	19554992	80	81
QEAM01000480.1	14581	19569775	80	81
QEAM01000481.1	14557	19584555	80	81
QEAM01000482.1	14474	19599310	80	81
QEAM01000483.1	14441	19613981	80	81
QEAM01000484.1	14361	19628619	80	81
QEAM01000485.1	14356	19643176	80	81
QEAM01000486.1	14356	19657728	80	81
QEAM01000487.1	14338	19672280	80	81
QEAM01000488.1	14305	19686814	80	81
QEAM01000489.1	14157	19701314	80	81
QEAM01000490.1	14147	19715664	80	81
QEAM01000491.1	14129	19730004	80	81
QEAM01000492.1	14105	19744326	80	81
QEAM01000493.1	14101	19758624	80	81
QEAM01000494.1	14079	19772918	80	81
QEAM01000495.1	14035	19787189	80	81
QEAM01000496.1	13955	19801416	80	81
QEAM01000497.1	13873	19815562	80	81
QEAM01000498.1	13809	19829625	80	81
QEAM01000499.1	13784	19843623	80	81
QEAM01000500.1	13779	19857596	80	81
QEAM01000501.1	13725	19871564	80	81
QEAM01000502.1	13668	19885477	80	81
QEAM01000503.1	13652	19899332	80	81
QEAM01000504.1	13648	19913171	80	81
QEAM01000505.1	13580	19927006	80	81
QEAM01000506.1	13567	19940772	80	81
QEAM01000507.1	13509	19954525	80	81
QEAM01000508.1	13365	19968219	80	81
QEAM01000509.1	13358	19981768	80	81
QEAM01000510.1	13313	19995309	80	81
QEAM01000511.1	13301	20008805	80	81
QEAM01000512.1	13285	20022289	80	81
QEAM01000513.1	13220	20035757	80	81
QEAM01000514.1	13160	20049159	80	81
QEAM01000515.1	13160	20062500	80	81
QEAM01000516.1	13151	20075841	80	81
QEAM01000517.1	13132	20089173	80	81
QEAM01000518.1	13119	20102486	80	81
QEAM01000519.1	13065	20115785	80	81
QEAM01000520.1	13027	20129030	80	81
QEAM01000521.1	13014	20142236	80	81
QEAM01000522.1	12977	20155429	80	81
QEAM01000523.1	12975	20168585	80	81
QEAM01000524.1	12960	20181739	80	81
QEAM01000525.1	12886	20194877	80	81
QEAM01000526.1	12807	20207941	80	81
QEAM01000527.1	12666	20220925	80	81
QEAM01000528.1	12583	20233766	80	81
QEAM01000529.1	12580	20246523	80	81
QEAM01000530.1	12506	20259277	80	81
QEAM01000531.1	12506	20271956	80	81
QEAM01000532.1	12454	20284635	80	81
QEAM01000533.1	12343	20297261	80	81
QEAM01000534.1	12321	20309775	80	81
QEAM01000535.1	12280	20322267	80	81
QEAM01000536.1	12266	20334717	80	81
QEAM01000537.1	12187	20347153	80	81
QEAM01000538.1	12144	20359509	80	81
QEAM01000539.1	12093	20371821	80	81
QEAM01000540.1	12071	20384082	80	81
QEAM01000541.1	12065	20396320	80	81
QEAM01000542.1	12036	20408552	80	81
QEAM01000543.1	12032	20420755	80	81
QEAM01000544.1	12011	20432954	80	81
QEAM01000545.1	11986	20445132	80	81
QEAM01000546.1	11917	20457284	80	81
QEAM01000547.1	11841	20469366	80	81
QEAM01000548.1	11831	20481372	80	81
QEAM01000549.1	11801	20493367	80	81
QEAM01000550.1	11759	20505332	80	81
QEAM01000551.1	11710	20517254	80	81
QEAM01000552.1	11658	20529127	80	81
QEAM01000553.1	11647	20540947	80	81
QEAM01000554.1	11610	20552756	80	81
QEAM01000555.1	11594	20564528	80	81
QEAM01000556.1	11580	20576283	80	81
QEAM01000557.1	11545	20588024	80	81
QEAM01000558.1	11507	20599730	80	81
QEAM01000559.1	11468	20611397	80	81
QEAM01000560.1	11459	20623025	80	81
QEAM01000561.1	11418	20634644	80	81
QEAM01000562.1	11251	20646221	80	81
QEAM01000563.1	11138	20657629	80	81
QEAM01000564.1	11116	20668923	80	81
QEAM01000565.1	11115	20680194	80	81
QEAM01000566.1	11068	20691464	80	81
QEAM01000567.1	11042	20702687	80	81
QEAM01000568.1	11011	20713884	80	81
QEAM01000569.1	10995	20725049	80	81
QEAM01000570.1	10967	20736198	80	81
QEAM01000571.1	10963	20747319	80	81
QEAM01000572.1	10899	20758436	80	81
QEAM01000573.1	10874	20769488	80	81
QEAM01000574.1	10866	20780514	80	81
QEAM01000575.1	10773	20791532	80	81
QEAM01000576.1	10766	20802456	80	81
QEAM01000577.1	10759	20813373	80	81
QEAM01000578.1	10740	20824283	80	81
QEAM01000579.1	10719	20835174	80	81
QEAM01000580.1	10713	20846043	80	81
QEAM01000581.1	10698	20856906	80	81
QEAM01000582.1	10684	20867754	80	81
QEAM01000583.1	10630	20878588	80	81
QEAM01000584.1	10628	20889367	80	81
QEAM01000585.1	10599	20900144	80	81
QEAM01000586.1	10590	20910892	80	81
QEAM01000587.1	10334	20921631	80	81
QEAM01000588.1	10327	20932111	80	81
QEAM01000589.1	10327	20942584	80	81
QEAM01000590.1	10302	20953057	80	81
QEAM01000591.1	10250	20963504	80	81
QEAM01000592.1	10237	20973899	80	81
QEAM01000593.1	10235	20984280	80	81
QEAM01000594.1	10120	20994659	80	81
QEAM01000595.1	10108	21004922	80	81
QEAM01000596.1	10005	21015173	80	81
QEAM01000597.1	9983	21025320	80	81
QEAM01000598.1	9952	21035444	80	81
QEAM01000599.1	9914	21045537	80	81
QEAM01000600.1	9889	21055591	80	81
QEAM01000601.1	9885	21065620	80	81
QEAM01000602.1	9864	21075645	80	81
QEAM01000603.1	9825	21085649	80	81
QEAM01000604.1	9791	21095613	80	81
QEAM01000605.1	9669	21105543	80	81
QEAM01000606.1	9660	21115349	80	81
QEAM01000607.1	9644	21125146	80	81
QEAM01000608.1	9640	21134927	80	81
QEAM01000609.1	9625	21144704	80	81
QEAM01000610.1	9502	21154466	80	81
QEAM01000611.1	9477	21164103	80	81
QEAM01000612.1	9469	21173715	80	81
QEAM01000613.1	9446	21183319	80	81
QEAM01000614.1	9435	21192900	80	81
QEAM01000615.1	9418	21202469	80	81
QEAM01000616.1	9347	21212021	80	81
QEAM01000617.1	9334	21221501	80	81
QEAM01000618.1	9331	21230968	80	81
QEAM01000619.1	9314	21240432	80	81
QEAM01000620.1	9297	21249879	80	81
QEAM01000621.1	9283	21259309	80	81
QEAM01000622.1	9195	21268725	80	81
QEAM01000623.1	9169	21278051	80	81
QEAM01000624.1	9115	21287351	80	81
QEAM01000625.1	9050	21296596	80	81
QEAM01000626.1	8958	21305776	80	81
QEAM01000627.1	8931	21314862	80	81
QEAM01000628.1	8927	21323921	80	81
QEAM01000629.1	8886	21332976	80	81
QEAM01000630.1	8885	21341990	80	81
QEAM01000631.1	8879	21351003	80	81
QEAM01000632.1	8878	21360009	80	81
QEAM01000633.1	8868	21369014	80	81
QEAM01000634.1	8836	21378009	80	81
QEAM01000635.1	8738	21386972	80	81
QEAM01000636.1	8589	21395836	80	81
QEAM01000637.1	8554	21404549	80	81
QEAM01000638.1	8526	21413226	80	81
QEAM01000639.1	8511	21421875	80	81
QEAM01000640.1	8497	21430509	80	81
QEAM01000641.1	8492	21439129	80	81
QEAM01000642.1	8445	21447744	80	81
QEAM01000643.1	8417	21456311	80	81
QEAM01000644.1	8376	21464850	80	81
QEAM01000645.1	8330	21473347	80	81
QEAM01000646.1	8298	21481798	80	81
QEAM01000647.1	8280	21490216	80	81
QEAM01000648.1	8278	21498616	80	81
QEAM01000649.1	8255	21507014	80	81
QEAM01000650.1	8250	21515389	80	81
QEAM01000651.1	8246	21523759	80	81
QEAM01000652.1	8209	21532125	80	81
QEAM01000653.1	8156	21540453	80	81
QEAM01000654.1	8153	21548727	80	81
QEAM01000655.1	8081	21556998	80	81
QEAM01000656.1	8063	21565197	80	81
QEAM01000657.1	8045	21573377	80	81
QEAM01000658.1	8043	21581539	80	81
QEAM01000659.1	8012	21589699	80	81
QEAM01000660.1	7991	21597828	80	81
QEAM01000661.1	7982	21605935	80	81
QEAM01000662.1	7921	21614033	80	81
QEAM01000663.1	7829	21622070	80	81
QEAM01000664.1	7786	21630013	80	81
QEAM01000665.1	7743	21637913	80	81
QEAM01000666.1	7679	21645769	80	81
QEAM01000667.1	7678	21653560	80	81
QEAM01000668.1	7600	21661350	80	81
QEAM01000669.1	7592	21669061	80	81
QEAM01000670.1	7571	21676764	80	81
QEAM01000671.1	7571	21684446	80	81
QEAM01000672.1	7508	21692128	80	81
QEAM01000673.1	7476	21699746	80	81
QEAM01000674.1	7458	21707332	80	81
QEAM01000675.1	7454	21714900	80	81
QEAM01000676.1	7433	21722464	80	81
QEAM01000677.1	7377	21730006	80	81
QEAM01000678.1	7326	21737492	80	81
QEAM01000679.1	7254	21744926	80	81
QEAM01000680.1	7236	21752287	80	81
QEAM01000681.1	7132	21759630	80	81
QEAM01000682.1	7028	21766868	80	81
QEAM01000683.1	6953	21774000	80	81
QEAM01000684.1	6943	21781056	80	81
QEAM01000685.1	6918	21788102	80	81
QEAM01000686.1	6901	21795123	80	81
QEAM01000687.1	6888	21802127	80	81
QEAM01000688.1	6880	21809118	80	81
QEAM01000689.1	6816	21816100	80	81
QEAM01000690.1	6798	21823018	80	81
QEAM01000691.1	6788	21829917	80	81
QEAM01000692.1	6771	21836806	80	81
QEAM01000693.1	6766	21843678	80	81
QEAM01000694.1	6766	21850545	80	81
QEAM01000695.1	6727	21857412	80	81
QEAM01000696.1	6720	21864240	80	81
QEAM01000697.1	6705	21871060	80	81
QEAM01000698.1	6701	21877865	80	81
QEAM01000699.1	6686	21884666	80	81
QEAM01000700.1	6654	21891452	80	81
QEAM01000701.1	6630	21898206	80	81
QEAM01000702.1	6612	21904935	80	81
QEAM01000703.1	6609	21911646	80	81
QEAM01000704.1	6599	21918354	80	81
QEAM01000705.1	6445	21925052	80	81
QEAM01000706.1	6422	21931594	80	81
QEAM01000707.1	6400	21938113	80	81
QEAM01000708.1	6332	21944609	80	81
QEAM01000709.1	6307	21951037	80	81
QEAM01000710.1	6286	21957439	80	81
QEAM01000711.1	6273	21963820	80	81
QEAM01000712.1	6259	21970188	80	81
QEAM01000713.1	6196	21976542	80	81
QEAM01000714.1	6122	21982832	80	81
QEAM01000715.1	6114	21989047	80	81
QEAM01000716.1	6101	21995254	80	81
QEAM01000717.1	6027	22001448	80	81
QEAM01000718.1	5931	22007567	80	81
QEAM01000719.1	5904	22013589	80	81
QEAM01000720.1	5858	22019583	80	81
QEAM01000721.1	5832	22025531	80	81
QEAM01000722.1	5804	22031452	80	81
QEAM01000723.1	5790	22037345	80	81
QEAM01000724.1	5780	22043224	80	81
QEAM01000725.1	5677	22049093	80	81
QEAM01000726.1	5651	22054857	80	81
QEAM01000727.1	5611	22060595	80	81
QEAM01000728.1	5602	22066293	80	81
QEAM01000729.1	5588	22071982	80	81
QEAM01000730.1	5572	22077656	80	81
QEAM01000731.1	5555	22083314	80	81
QEAM01000732.1	5525	22088955	80	81
QEAM01000733.1	5462	22094566	80	81
QEAM01000734.1	5424	22100113	80	81
QEAM01000735.1	5410	22105621	80	81
QEAM01000736.1	5396	22111115	80	81
QEAM01000737.1	5362	22116595	80	81
QEAM01000738.1	5358	22122041	80	81
QEAM01000739.1	5333	22127482	80	81
QEAM01000740.1	5322	22132898	80	81
QEAM01000741.1	5314	22138303	80	81
QEAM01000742.1	5270	22143700	80	81
QEAM01000743.1	5258	22149052	80	81
QEAM01000744.1	5226	22154392	80	81
QEAM01000745.1	5222	22159700	80	81
QEAM01000746.1	5207	22165004	80	81
QEAM01000747.1	5199	22170293	80	81
QEAM01000748.1	5126	22175573	80	81
QEAM01000749.1	5121	22180780	80	81
QEAM01000750.1	5097	22185982	80	81
QEAM01000751.1	5049	22191159	80	81
QEAM01000752.1	5041	22196288	80	81
QEAM01000753.1	5040	22201409	80	81
QEAM01000754.1	5013	22206528	80	81
QEAM01000755.1	5008	22211620	80	81
QEAM01000756.1	5008	22216707	80	81
QEAM01000757.1	4998	22221794	80	81
QEAM01000758.1	4997	22226871	80	81
QEAM01000759.1	4935	22231947	80	81
QEAM01000760.1	4909	22236960	80	81
QEAM01000761.1	4903	22241947	80	81
QEAM01000762.1	4892	22246928	80	81
QEAM01000763.1	4869	22251898	80	81
QEAM01000764.1	4864	22256844	80	81
QEAM01000765.1	4860	22261785	80	81
QEAM01000766.1	4840	22266722	80	81
QEAM01000767.1	4832	22271639	80	81
QEAM01000768.1	4815	22276548	80	81
QEAM01000769.1	4811	22281440	80	81
QEAM01000770.1	4794	22286328	80	81
QEAM01000771.1	4763	22291198	80	81
QEAM01000772.1	4757	22296037	80	81
QEAM01000773.1	4741	22300870	80	81
QEAM01000774.1	4733	22305687	80	81
QEAM01000775.1	4730	22310496	80	81
QEAM01000776.1	4701	22315302	80	81
QEAM01000777.1	4693	22320078	80	81
QEAM01000778.1	4670	22324846	80	81
QEAM01000779.1	4655	22329591	80	81
QEAM01000780.1	4655	22334321	80	81
QEAM01000781.1	4652	22339051	80	81
QEAM01000782.1	4633	22343778	80	81
QEAM01000783.1	4606	22348485	80	81
QEAM01000784.1	4596	22353165	80	81
QEAM01000785.1	4594	22357835	80	81
QEAM01000786.1	4588	22362503	80	81
QEAM01000787.1	4581	22367165	80	81
QEAM01000788.1	4557	22371820	80	81
QEAM01000789.1	4541	22376450	80	81
QEAM01000790.1	4532	22381064	80	81
QEAM01000791.1	4531	22385669	80	81
QEAM01000792.1	4508	22390273	80	81
QEAM01000793.1	4497	22394854	80	81
QEAM01000794.1	4420	22399424	80	81
QEAM01000795.1	4404	22403916	80	81
QEAM01000796.1	4396	22408392	80	81
QEAM01000797.1	4392	22412859	80	81
QEAM01000798.1	4328	22417322	80	81
QEAM01000799.1	4322	22421721	80	81
QEAM01000800.1	4309	22426114	80	81
QEAM01000801.1	4242	22430493	80	81
QEAM01000802.1	4233	22434805	80	81
QEAM01000803.1	4214	22439107	80	81
QEAM01000804.1	4214	22443390	80	81
QEAM01000805.1	4198	22447673	80	81
QEAM01000806.1	4185	22451940	80	81
QEAM01000807.1	4183	22456194	80	81
QEAM01000808.1	4182	22460446	80	81
QEAM01000809.1	4169	22464697	80	81
QEAM01000810.1	4165	22468935	80	81
QEAM01000811.1	4164	22473169	80	81
QEAM01000812.1	4161	22477402	80	81
QEAM01000813.1	4148	22481632	80	81
QEAM01000814.1	4103	22485848	80	81
QEAM01000815.1	4077	22490019	80	81
QEAM01000816.1	4069	22494163	80	81
QEAM01000817.1	4063	22498299	80	81
QEAM01000818.1	4037	22502429	80	81
QEAM01000819.1	4028	22506533	80	81
QEAM01000820.1	4022	22510628	80	81
QEAM01000821.1	3971	22514717	80	81
QEAM01000822.1	3966	22518754	80	81
QEAM01000823.1	3920	22522786	80	81
QEAM01000824.1	3901	22526771	80	81
QEAM01000825.1	3885	22530737	80	81
QEAM01000826.1	3871	22534687	80	81
QEAM01000827.1	3845	22538623	80	81
QEAM01000828.1	3832	22542533	80	81
QEAM01000829.1	3831	22546429	80	81
QEAM01000830.1	3830	22550324	80	81
QEAM01000831.1	3812	22554218	80	81
QEAM01000832.1	3809	22558094	80	81
QEAM01000833.1	3799	22561967	80	81
QEAM01000834.1	3791	22565830	80	81
QEAM01000835.1	3784	22569685	80	81
QEAM01000836.1	3779	22573533	80	81
QEAM01000837.1	3746	22577376	80	81
QEAM01000838.1	3706	22581185	80	81
QEAM01000839.1	3703	22584954	80	81
QEAM01000840.1	3686	22588720	80	81
QEAM01000841.1	3662	22592469	80	81
QEAM01000842.1	3657	22596193	80	81
QEAM01000843.1	3654	22599912	80	81
QEAM01000844.1	3651	22603628	80	81
QEAM01000845.1	3650	22607341	80	81
QEAM01000846.1	3648	22611053	80	81
QEAM01000847.1	3603	22614763	80	81
QEAM01000848.1	3598	22618428	80	81
QEAM01000849.1	3554	22622087	80	81
QEAM01000850.1	3541	22625702	80	81
QEAM01000851.1	3540	22629304	80	81
QEAM01000852.1	3539	22632905	80	81
QEAM01000853.1	3536	22636505	80	81
QEAM01000854.1	3532	22640102	80	81
QEAM01000855.1	3525	22643695	80	81
QEAM01000856.1	3483	22647281	80	81
QEAM01000857.1	3467	22650824	80	81
QEAM01000858.1	3463	22654351	80	81
QEAM01000859.1	3448	22657874	80	81
QEAM01000860.1	3414	22661382	80	81
QEAM01000861.1	3399	22664855	80	81
QEAM01000862.1	3368	22668313	80	81
QEAM01000863.1	3350	22671740	80	81
QEAM01000864.1	3348	22675148	80	81
QEAM01000865.1	3347	22678554	80	81
QEAM01000866.1	3342	22681959	80	81
QEAM01000867.1	3338	22685359	80	81
QEAM01000868.1	3336	22688755	80	81
QEAM01000869.1	3333	22692149	80	81
QEAM01000870.1	3333	22695540	80	81
QEAM01000871.1	3332	22698931	80	81
QEAM01000872.1	3324	22702321	80	81
QEAM01000873.1	3314	22705703	80	81
QEAM01000874.1	3314	22709075	80	81
QEAM01000875.1	3299	22712447	80	81
QEAM01000876.1	3295	22715804	80	81
QEAM01000877.1	3291	22719157	80	81
QEAM01000878.1	3283	22722506	80	81
QEAM01000879.1	3261	22725847	80	81
QEAM01000880.1	3256	22729165	80	81
QEAM01000881.1	3253	22732478	80	81
QEAM01000882.1	3249	22735788	80	81
QEAM01000883.1	3223	22739094	80	81
QEAM01000884.1	3222	22742374	80	81
QEAM01000885.1	3221	22745653	80	81
QEAM01000886.1	3219	22748931	80	81
QEAM01000887.1	3210	22752207	80	81
QEAM01000888.1	3209	22755474	80	81
QEAM01000889.1	3204	22758740	80	81
QEAM01000890.1	3202	22762001	80	81
QEAM01000891.1	3188	22765260	80	81
QEAM01000892.1	3171	22768504	80	81
QEAM01000893.1	3169	22771731	80	81
QEAM01000894.1	3133	22774956	80	81
QEAM01000895.1	3125	22778145	80	81
QEAM01000896.1	3120	22781326	80	81
QEAM01000897.1	3113	22784501	80	81
QEAM01000898.1	3102	22787669	80	81
QEAM01000899.1	3098	22790826	80	81
QEAM01000900.1	3095	22793979	80	81
QEAM01000901.1	3039	22797129	80	81
QEAM01000902.1	3034	22800222	80	81
QEAM01000903.1	3026	22803310	80	81
QEAM01000904.1	3008	22806390	80	81
QEAM01000905.1	2999	22809452	80	81
QEAM01000906.1	2996	22812505	80	81
QEAM01000907.1	2985	22815555	80	81
QEAM01000908.1	2980	22818594	80	81
QEAM01000909.1	2968	22821628	80	81
QEAM01000910.1	2947	22824650	80	81
QEAM01000911.1	2945	22827650	80	81
QEAM01000912.1	2935	22830648	80	81
QEAM01000913.1	2935	22833636	80	81
QEAM01000914.1	2933	22836624	80	81
QEAM01000915.1	2924	22839610	80	81
QEAM01000916.1	2923	22842587	80	81
QEAM01000917.1	2910	22845563	80	81
QEAM01000918.1	2898	22848526	80	81
QEAM01000919.1	2873	22851477	80	81
QEAM01000920.1	2872	22854402	80	81
QEAM01000921.1	2848	22857326	80	81
QEAM01000922.1	2845	22860226	80	81
QEAM01000923.1	2838	22863123	80	81
QEAM01000924.1	2835	22866013	80	81
QEAM01000925.1	2821	22868900	80	81
QEAM01000926.1	2818	22871773	80	81
QEAM01000927.1	2814	22874643	80	81
QEAM01000928.1	2805	22877509	80	81
QEAM01000929.1	2798	22880366	80	81
QEAM01000930.1	2794	22883215	80	81
QEAM01000931.1	2778	22886060	80	81
QEAM01000932.1	2771	22888889	80	81
QEAM01000933.1	2770	22891711	80	81
QEAM01000934.1	2763	22894532	80	81
QEAM01000935.1	2760	22897346	80	81
QEAM01000936.1	2741	22900157	80	81
QEAM01000937.1	2738	22902949	80	81
QEAM01000938.1	2735	22905738	80	81
QEAM01000939.1	2735	22908524	80	81
QEAM01000940.1	2725	22911310	80	81
QEAM01000941.1	2725	22914086	80	81
QEAM01000942.1	2722	22916862	80	81
QEAM01000943.1	2705	22919635	80	81
QEAM01000944.1	2701	22922390	80	81
QEAM01000945.1	2694	22925141	80	81
QEAM01000946.1	2680	22927885	80	81
QEAM01000947.1	2679	22930615	80	81
QEAM01000948.1	2667	22933344	80	81
QEAM01000949.1	2665	22936061	80	81
QEAM01000950.1	2659	22938776	80	81
QEAM01000951.1	2659	22941485	80	81
QEAM01000952.1	2658	22944194	80	81
QEAM01000953.1	2657	22946902	80	81
QEAM01000954.1	2648	22949609	80	81
QEAM01000955.1	2632	22952307	80	81
QEAM01000956.1	2616	22954988	80	81
QEAM01000957.1	2604	22957653	80	81
QEAM01000958.1	2600	22960306	80	81
QEAM01000959.1	2598	22962955	80	81
QEAM01000960.1	2573	22965602	80	81
QEAM01000961.1	2566	22968224	80	81
QEAM01000962.1	2549	22970839	80	81
QEAM01000963.1	2548	22973436	80	81
QEAM01000964.1	2540	22976032	80	81
QEAM01000965.1	2532	22978620	80	81
QEAM01000966.1	2531	22981200	80	81
QEAM01000967.1	2523	22983779	80	81
QEAM01000968.1	2517	22986350	80	81
QEAM01000969.1	2511	22988915	80	81
QEAM01000970.1	2511	22991474	80	81
QEAM01000971.1	2510	22994033	80	81
QEAM01000972.1	2492	22996591	80	81
QEAM01000973.1	2490	22999131	80	81
QEAM01000974.1	2487	23001669	80	81
QEAM01000975.1	2485	23004204	80	81
QEAM01000976.1	2479	23006737	80	81
QEAM01000977.1	2476	23009263	80	81
QEAM01000978.1	2474	23011786	80	81
QEAM01000979.1	2474	23014307	80	81
QEAM01000980.1	2470	23016828	80	81
QEAM01000981.1	2459	23019345	80	81
QEAM01000982.1	2455	23021851	80	81
QEAM01000983.1	2453	23024353	80	81
QEAM01000984.1	2433	23026853	80	81
QEAM01000985.1	2419	23029333	80	81
QEAM01000986.1	2412	23031799	80	81
QEAM01000987.1	2412	23034258	80	81
QEAM01000988.1	2408	23036717	80	81
QEAM01000989.1	2402	23039172	80	81
QEAM01000990.1	2399	23041621	80	81
QEAM01000991.1	2395	23044066	80	81
QEAM01000992.1	2390	23046507	80	81
QEAM01000993.1	2379	23048943	80	81
QEAM01000994.1	2371	23051368	80	81
QEAM01000995.1	2366	23053785	80	81
QEAM01000996.1	2355	23056197	80	81
QEAM01000997.1	2354	23058598	80	81
QEAM01000998.1	2350	23060998	80	81
QEAM01000999.1	2335	23063394	80	81
QEAM01001000.1	2330	23065775	80	81
QEAM01001001.1	2314	23068151	80	81
QEAM01001002.1	2311	23070510	80	81
QEAM01001003.1	2307	23072866	80	81
QEAM01001004.1	2296	23075218	80	81
QEAM01001005.1	2295	23077559	80	81
QEAM01001006.1	2292	23079899	80	81
QEAM01001007.1	2285	23082236	80	81
QEAM01001008.1	2283	23084566	80	81
QEAM01001009.1	2276	23086894	80	81
QEAM01001010.1	2270	23089215	80	81
QEAM01001011.1	2248	23091530	80	81
QEAM01001012.1	2248	23093823	80	81
QEAM01001013.1	2233	23096116	80	81
QEAM01001014.1	2227	23098393	80	81
QEAM01001015.1	2222	23100664	80	81
QEAM01001016.1	2215	23102930	80	81
QEAM01001017.1	2198	23105189	80	81
QEAM01001018.1	2198	23107431	80	81
QEAM01001019.1	2180	23109673	80	81
QEAM01001020.1	2177	23111897	80	81
QEAM01001021.1	2176	23114118	80	81
QEAM01001022.1	2155	23116338	80	81
QEAM01001023.1	2155	23118536	80	81
QEAM01001024.1	2139	23120734	80	81
QEAM01001025.1	2123	23122916	80	81
QEAM01001026.1	2109	23125082	80	81
QEAM01001027.1	2107	23127234	80	81
QEAM01001028.1	2101	23129384	80	81
QEAM01001029.1	2099	23131528	80	81
QEAM01001030.1	2096	23133670	80	81
QEAM01001031.1	2083	23135809	80	81
QEAM01001032.1	2077	23137935	80	81
QEAM01001033.1	2077	23140054	80	81
QEAM01001034.1	2059	23142173	80	81
QEAM01001035.1	2057	23144274	80	81
QEAM01001036.1	2052	23146373	80	81
QEAM01001037.1	2050	23148467	80	81
QEAM01001038.1	2046	23150559	80	81
QEAM01001039.1	2045	23152647	80	81
QEAM01001040.1	2029	23154734	80	81
QEAM01001041.1	2025	23156805	80	81
QEAM01001042.1	2024	23158872	80	81
QEAM01001043.1	2013	23160938	80	81
QEAM01001044.1	2012	23162993	80	81
QEAM01001045.1	2005	23165047	80	81
QEAM01001046.1	2002	23167094	80	81
QEAM01001047.1	1993	23169138	80	81
QEAM01001048.1	1988	23171172	80	81
QEAM01001049.1	1983	23173201	80	81
QEAM01001050.1	1978	23175225	80	81
QEAM01001051.1	1970	23177244	80	81
QEAM01001052.1	1962	23179255	80	81
QEAM01001053.1	1948	23181258	80	81
QEAM01001054.1	1947	23183247	80	81
QEAM01001055.1	1934	23185235	80	81
QEAM01001056.1	1930	23187210	80	81
QEAM01001057.1	1926	23189181	80	81
QEAM01001058.1	1924	23191148	80	81
QEAM01001059.1	1919	23193113	80	81
QEAM01001060.1	1914	23195072	80	81
QEAM01001061.1	1900	23197026	80	81
QEAM01001062.1	1899	23198966	80	81
QEAM01001063.1	1891	23200905	80	81
QEAM01001064.1	1881	23202836	80	81
QEAM01001065.1	1879	23204757	80	81
QEAM01001066.1	1879	23206676	80	81
QEAM01001067.1	1853	23208595	80	81
QEAM01001068.1	1853	23210488	80	81
QEAM01001069.1	1848	23212381	80	81
QEAM01001070.1	1845	23214269	80	81
QEAM01001071.1	1839	23216154	80	81
QEAM01001072.1	1836	23218032	80	81
QEAM01001073.1	1833	23219907	80	81
QEAM01001074.1	1811	23221779	80	81
QEAM01001075.1	1809	23223629	80	81
QEAM01001076.1	1778	23225477	80	81
QEAM01001077.1	1777	23227294	80	81
QEAM01001078.1	1774	23229110	80	81
QEAM01001079.1	1768	23230923	80	81
QEAM01001080.1	1765	23232730	80	81
QEAM01001081.1	1763	23234534	80	81
QEAM01001082.1	1759	23236336	80	81
QEAM01001083.1	1757	23238133	80	81
QEAM01001084.1	1741	23239928	80	81
QEAM01001085.1	1740	23241707	80	81
QEAM01001086.1	1740	23243485	80	81
QEAM01001087.1	1731	23245263	80	81
QEAM01001088.1	1730	23247032	80	81
QEAM01001089.1	1729	23248800	80	81
QEAM01001090.1	1729	23250567	80	81
QEAM01001091.1	1725	23252334	80	81
QEAM01001092.1	1717	23254097	80	81
QEAM01001093.1	1714	23255852	80	81
QEAM01001094.1	1714	23257604	80	81
QEAM01001095.1	1708	23259356	80	81
QEAM01001096.1	1706	23261102	80	81
QEAM01001097.1	1702	23262846	80	81
QEAM01001098.1	1700	23264586	80	81
QEAM01001099.1	1694	23266324	80	81
QEAM01001100.1	1694	23268056	80	81
QEAM01001101.1	1686	23269788	80	81
QEAM01001102.1	1681	23271512	80	81
QEAM01001103.1	1680	23273231	80	81
QEAM01001104.1	1669	23274948	80	81
QEAM01001105.1	1666	23276654	80	81
QEAM01001106.1	1666	23278357	80	81
QEAM01001107.1	1665	23280060	80	81
QEAM01001108.1	1662	23281762	80	81
QEAM01001109.1	1654	23283461	80	81
QEAM01001110.1	1644	23285152	80	81
QEAM01001111.1	1642	23286833	80	81
QEAM01001112.1	1641	23288512	80	81
QEAM01001113.1	1636	23290190	80	81
QEAM01001114.1	1632	23291863	80	81
QEAM01001115.1	1630	23293532	80	81
QEAM01001116.1	1611	23295199	80	81
QEAM01001117.1	1601	23296847	80	81
QEAM01001118.1	1584	23298485	80	81
QEAM01001119.1	1583	23300105	80	81
QEAM01001120.1	1579	23301724	80	81
QEAM01001121.1	1577	23303339	80	81
QEAM01001122.1	1562	23304952	80	81
QEAM01001123.1	1562	23306550	80	81
QEAM01001124.1	1561	23308148	80	81
QEAM01001125.1	1558	23309745	80	81
QEAM01001126.1	1545	23311339	80	81
QEAM01001127.1	1544	23312920	80	81
QEAM01001128.1	1540	23314500	80	81
QEAM01001129.1	1531	23316076	80	81
QEAM01001130.1	1528	23317643	80	81
QEAM01001131.1	1526	23319207	80	81
QEAM01001132.1	1525	23320769	80	81
QEAM01001133.1	1521	23322330	80	81
QEAM01001134.1	1521	23323887	80	81
QEAM01001135.1	1516	23325444	80	81
QEAM01001136.1	1515	23326995	80	81
QEAM01001137.1	1508	23328545	80	81
QEAM01001138.1	1505	23330088	80	81
QEAM01001139.1	1505	23331628	80	81
QEAM01001140.1	1503	23333168	80	81
QEAM01001141.1	1502	23334706	80	81
QEAM01001142.1	1501	23336243	80	81
QEAM01001143.1	1498	23337779	80	81
QEAM01001144.1	1497	23339312	80	81
QEAM01001145.1	1495	23340844	80	81
QEAM01001146.1	1493	23342374	80	81
QEAM01001147.1	1489	23343902	80	81
QEAM01001148.1	1482	23345426	80	81
QEAM01001149.1	1480	23346943	80	81
QEAM01001150.1	1478	23348458	80	81
QEAM01001151.1	1475	23349971	80	81
QEAM01001152.1	1472	23351481	80	81
QEAM01001153.1	1469	23352988	80	81
QEAM01001154.1	1464	23354492	80	81
QEAM01001155.1	1463	23355991	80	81
QEAM01001156.1	1462	23357489	80	81
QEAM01001157.1	1462	23358986	80	81
QEAM01001158.1	1455	23360483	80	81
QEAM01001159.1	1451	23361973	80	81
QEAM01001160.1	1439	23363459	80	81
QEAM01001161.1	1439	23364932	80	81
QEAM01001162.1	1436	23366405	80	81
QEAM01001163.1	1429	23367875	80	81
QEAM01001164.1	1427	23369338	80	81
QEAM01001165.1	1426	23370799	80	81
QEAM01001166.1	1424	23372259	80	81
QEAM01001167.1	1421	23373717	80	81
QEAM01001168.1	1413	23375172	80	81
QEAM01001169.1	1400	23376619	80	81
QEAM01001170.1	1391	23378053	80	81
QEAM01001171.1	1387	23379478	80	81
QEAM01001172.1	1387	23380899	80	81
QEAM01001173.1	1380	23382320	80	81
QEAM01001174.1	1378	23383734	80	81
QEAM01001175.1	1376	23385146	80	81
QEAM01001176.1	1373	23386556	80	81
QEAM01001177.1	1367	23387963	80	81
QEAM01001178.1	1366	23389364	80	81
QEAM01001179.1	1361	23390764	80	81
QEAM01001180.1	1358	23392159	80	81
QEAM01001181.1	1352	23393550	80	81
QEAM01001182.1	1351	23394935	80	81
QEAM01001183.1	1351	23396319	80	81
QEAM01001184.1	1343	23397703	80	81
QEAM01001185.1	1335	23399079	80	81
QEAM01001186.1	1334	23400447	80	81
QEAM01001187.1	1333	23401814	80	81
QEAM01001188.1	1327	23403180	80	81
QEAM01001189.1	1325	23404540	80	81
QEAM01001190.1	1325	23405898	80	81
QEAM01001191.1	1324	23407256	80	81
QEAM01001192.1	1314	23408613	80	81
QEAM01001193.1	1311	23409960	80	81
QEAM01001194.1	1310	23411304	80	81
QEAM01001195.1	1309	23412647	80	81
QEAM01001196.1	1303	23413989	80	81
QEAM01001197.1	1301	23415325	80	81
QEAM01001198.1	1301	23416659	80	81
QEAM01001199.1	1300	23417993	80	81
QEAM01001200.1	1298	23419326	80	81
QEAM01001201.1	1297	23420657	80	81
QEAM01001202.1	1294	23421987	80	81
QEAM01001203.1	1287	23423314	80	81
QEAM01001204.1	1287	23424634	80	81
QEAM01001205.1	1277	23425954	80	81
QEAM01001206.1	1273	23427263	80	81
QEAM01001207.1	1269	23428568	80	81
QEAM01001208.1	1260	23429869	80	81
QEAM01001209.1	1260	23431161	80	81
QEAM01001210.1	1253	23432453	80	81
QEAM01001211.1	1251	23433738	80	81
QEAM01001212.1	1251	23435021	80	81
QEAM01001213.1	1241	23436304	80	81
QEAM01001214.1	1240	23437577	80	81
QEAM01001215.1	1240	23438849	80	81
QEAM01001216.1	1236	23440121	80	81
QEAM01001217.1	1235	23441389	80	81
QEAM01001218.1	1230	23442656	80	81
QEAM01001219.1	1227	23443918	80	81
QEAM01001220.1	1222	23445177	80	81
QEAM01001221.1	1218	23446431	80	81
QEAM01001222.1	1213	23447681	80	81
QEAM01001223.1	1212	23448926	80	81
QEAM01001224.1	1200	23450170	80	81
QEAM01001225.1	1200	23451401	80	81
QEAM01001226.1	1200	23452632	80	81
QEAM01001227.1	1192	23453863	80	81
QEAM01001228.1	1190	23455086	80	81
QEAM01001229.1	1185	23456307	80	81
QEAM01001230.1	1179	23457523	80	81
QEAM01001231.1	1173	23458733	80	81
QEAM01001232.1	1168	23459937	80	81
QEAM01001233.1	1164	23461136	80	81
QEAM01001234.1	1163	23462331	80	81
QEAM01001235.1	1160	23463525	80	81
QEAM01001236.1	1155	23464716	80	81
QEAM01001237.1	1154	23465902	80	81
QEAM01001238.1	1153	23467087	80	81
QEAM01001239.1	1153	23468271	80	81
QEAM01001240.1	1151	23469455	80	81
QEAM01001241.1	1147	23470637	80	81
QEAM01001242.1	1140	23471815	80	81
QEAM01001243.1	1140	23472986	80	81
QEAM01001244.1	1139	23474157	80	81
QEAM01001245.1	1136	23475327	80	81
QEAM01001246.1	1135	23476494	80	81
QEAM01001247.1	1131	23477660	80	81
QEAM01001248.1	1127	23478822	80	81
QEAM01001249.1	1125	23479980	80	81
QEAM01001250.1	1119	23481136	80	81
QEAM01001251.1	1119	23482285	80	81
QEAM01001252.1	1117	23483434	80	81
QEAM01001253.1	1114	23484581	80	81
QEAM01001254.1	1110	23485725	80	81
QEAM01001255.1	1106	23486865	80	81
QEAM01001256.1	1104	23488001	80	81
QEAM01001257.1	1101	23489135	80	81
QEAM01001258.1	1100	23490266	80	81
QEAM01001259.1	1094	23491396	80	81
QEAM01001260.1	1094	23492520	80	81
QEAM01001261.1	1086	23493644	80	81
QEAM01001262.1	1084	23494760	80	81
QEAM01001263.1	1076	23495874	80	81
QEAM01001264.1	1072	23496980	80	81
QEAM01001265.1	1072	23498082	80	81
QEAM01001266.1	1072	23499184	80	81
QEAM01001267.1	1072	23500286	80	81
QEAM01001268.1	1070	23501388	80	81
QEAM01001269.1	1065	23502488	80	81
QEAM01001270.1	1057	23503583	80	81
QEAM01001271.1	1050	23504670	80	81
QEAM01001272.1	1050	23505750	80	81
QEAM01001273.1	1045	23506830	80	81
QEAM01001274.1	1044	23507905	80	81
QEAM01001275.1	1042	23508979	80	81
QEAM01001276.1	1034	23510051	80	81
QEAM01001277.1	1032	23511114	80	81
QEAM01001278.1	1030	23512175	80	81
QEAM01001279.1	1021	23513234	80	81
QEAM01001280.1	1019	23514284	80	81
QEAM01001281.1	1016	23515332	80	81
QEAM01001282.1	1012	23516377	80	81
QEAM01001283.1	1011	23517418	80	81
QEAM01001284.1	1005	23518458	80	81
QEAM01001285.1	1002	23519492	80	81
