# Supplementary material for: A target enrichment approach for enhanced recovery of Synchytrium endobioticum nuclear genome sequences
Source: PLoS One. 2024 Feb 12;19(2):e0296842. doi: 10.1371/journal.pone.0296842 (PMC10861067; doi:10.1371/journal.pone.0296842)
Supplement: S2 File — (ZIP) [file pone.0296842.s007.zip › S2_File/2_coverage_analysis_with_bedtools_samtools_bedcov/genome.1kb.bed]

QEAM01000001.1	0	1000
QEAM01000001.1	1000	2000
QEAM01000001.1	2000	3000
QEAM01000001.1	3000	4000
QEAM01000001.1	4000	5000
QEAM01000001.1	5000	6000
QEAM01000001.1	6000	7000
QEAM01000001.1	7000	8000
QEAM01000001.1	8000	9000
QEAM01000001.1	9000	10000
QEAM01000001.1	10000	11000
QEAM01000001.1	11000	12000
QEAM01000001.1	12000	13000
QEAM01000001.1	13000	14000
QEAM01000001.1	14000	15000
QEAM01000001.1	15000	16000
QEAM01000001.1	16000	17000
QEAM01000001.1	17000	18000
QEAM01000001.1	18000	19000
QEAM01000001.1	19000	20000
QEAM01000001.1	20000	21000
QEAM01000001.1	21000	22000
QEAM01000001.1	22000	23000
QEAM01000001.1	23000	24000
QEAM01000001.1	24000	25000
QEAM01000001.1	25000	26000
QEAM01000001.1	26000	27000
QEAM01000001.1	27000	28000
QEAM01000001.1	28000	29000
QEAM01000001.1	29000	30000
QEAM01000001.1	30000	31000
QEAM01000001.1	31000	32000
QEAM01000001.1	32000	33000
QEAM01000001.1	33000	34000
QEAM01000001.1	34000	35000
QEAM01000001.1	35000	36000
QEAM01000001.1	36000	37000
QEAM01000001.1	37000	38000
QEAM01000001.1	38000	39000
QEAM01000001.1	39000	40000
QEAM01000001.1	40000	41000
QEAM01000001.1	41000	42000
QEAM01000001.1	42000	43000
QEAM01000001.1	43000	44000
QEAM01000001.1	44000	45000
QEAM01000001.1	45000	46000
QEAM01000001.1	46000	47000
QEAM01000001.1	47000	48000
QEAM01000001.1	48000	49000
QEAM01000001.1	49000	50000
QEAM01000001.1	50000	51000
QEAM01000001.1	51000	52000
QEAM01000001.1	52000	53000
QEAM01000001.1	53000	54000
QEAM01000001.1	54000	55000
QEAM01000001.1	55000	56000
QEAM01000001.1	56000	57000
QEAM01000001.1	57000	58000
QEAM01000001.1	58000	59000
QEAM01000001.1	59000	60000
QEAM01000001.1	60000	61000
QEAM01000001.1	61000	62000
QEAM01000001.1	62000	63000
QEAM01000001.1	63000	64000
QEAM01000001.1	64000	65000
QEAM01000001.1	65000	66000
QEAM01000001.1	66000	67000
QEAM01000001.1	67000	68000
QEAM01000001.1	68000	69000
QEAM01000001.1	69000	70000
QEAM01000001.1	70000	71000
QEAM01000001.1	71000	72000
QEAM01000001.1	72000	73000
QEAM01000001.1	73000	74000
QEAM01000001.1	74000	75000
QEAM01000001.1	75000	76000
QEAM01000001.1	76000	77000
QEAM01000001.1	77000	78000
QEAM01000001.1	78000	79000
QEAM01000001.1	79000	80000
QEAM01000001.1	80000	81000
QEAM01000001.1	81000	82000
QEAM01000001.1	82000	83000
QEAM01000001.1	83000	84000
QEAM01000001.1	84000	85000
QEAM01000001.1	85000	86000
QEAM01000001.1	86000	87000
QEAM01000001.1	87000	88000
QEAM01000001.1	88000	89000
QEAM01000001.1	89000	90000
QEAM01000001.1	90000	91000
QEAM01000001.1	91000	92000
QEAM01000001.1	92000	93000
QEAM01000001.1	93000	94000
QEAM01000001.1	94000	95000
QEAM01000001.1	95000	96000
QEAM01000001.1	96000	97000
QEAM01000001.1	97000	98000
QEAM01000001.1	98000	99000
QEAM01000001.1	99000	100000
QEAM01000001.1	100000	101000
QEAM01000001.1	101000	102000
QEAM01000001.1	102000	103000
QEAM01000001.1	103000	104000
QEAM01000001.1	104000	105000
QEAM01000001.1	105000	106000
QEAM01000001.1	106000	107000
QEAM01000001.1	107000	108000
QEAM01000001.1	108000	109000
QEAM01000001.1	109000	110000
QEAM01000001.1	110000	111000
QEAM01000001.1	111000	112000
QEAM01000001.1	112000	113000
QEAM01000001.1	113000	114000
QEAM01000001.1	114000	115000
QEAM01000001.1	115000	116000
QEAM01000001.1	116000	117000
QEAM01000001.1	117000	118000
QEAM01000001.1	118000	119000
QEAM01000001.1	119000	120000
QEAM01000001.1	120000	121000
QEAM01000001.1	121000	122000
QEAM01000001.1	122000	123000
QEAM01000001.1	123000	124000
QEAM01000001.1	124000	125000
QEAM01000001.1	125000	126000
QEAM01000001.1	126000	127000
QEAM01000001.1	127000	128000
QEAM01000001.1	128000	129000
QEAM01000001.1	129000	130000
QEAM01000001.1	130000	131000
QEAM01000001.1	131000	132000
QEAM01000001.1	132000	133000
QEAM01000001.1	133000	134000
QEAM01000001.1	134000	135000
QEAM01000001.1	135000	136000
QEAM01000001.1	136000	137000
QEAM01000001.1	137000	138000
QEAM01000001.1	138000	139000
QEAM01000001.1	139000	140000
QEAM01000001.1	140000	141000
QEAM01000001.1	141000	142000
QEAM01000001.1	142000	143000
QEAM01000001.1	143000	144000
QEAM01000001.1	144000	145000
QEAM01000001.1	145000	146000
QEAM01000001.1	146000	147000
QEAM01000001.1	147000	148000
QEAM01000001.1	148000	149000
QEAM01000001.1	149000	150000
QEAM01000001.1	150000	151000
QEAM01000001.1	151000	152000
QEAM01000001.1	152000	153000
QEAM01000001.1	153000	154000
QEAM01000001.1	154000	155000
QEAM01000001.1	155000	156000
QEAM01000001.1	156000	157000
QEAM01000001.1	157000	158000
QEAM01000001.1	158000	159000
QEAM01000001.1	159000	160000
QEAM01000001.1	160000	161000
QEAM01000001.1	161000	162000
QEAM01000001.1	162000	163000
QEAM01000001.1	163000	164000
QEAM01000001.1	164000	165000
QEAM01000001.1	165000	166000
QEAM01000001.1	166000	167000
QEAM01000001.1	167000	168000
QEAM01000001.1	168000	169000
QEAM01000001.1	169000	170000
QEAM01000001.1	170000	171000
QEAM01000001.1	171000	172000
QEAM01000001.1	172000	173000
QEAM01000001.1	173000	174000
QEAM01000001.1	174000	175000
QEAM01000001.1	175000	176000
QEAM01000001.1	176000	177000
QEAM01000001.1	177000	178000
QEAM01000001.1	178000	179000
QEAM01000001.1	179000	180000
QEAM01000001.1	180000	181000
QEAM01000001.1	181000	182000
QEAM01000001.1	182000	183000
QEAM01000001.1	183000	184000
QEAM01000001.1	184000	185000
QEAM01000001.1	185000	186000
QEAM01000001.1	186000	187000
QEAM01000001.1	187000	188000
QEAM01000001.1	188000	189000
QEAM01000001.1	189000	190000
QEAM01000001.1	190000	191000
QEAM01000001.1	191000	192000
QEAM01000001.1	192000	193000
QEAM01000001.1	193000	194000
QEAM01000001.1	194000	195000
QEAM01000001.1	195000	196000
QEAM01000001.1	196000	197000
QEAM01000001.1	197000	198000
QEAM01000001.1	198000	199000
QEAM01000001.1	199000	200000
QEAM01000001.1	200000	201000
QEAM01000001.1	201000	202000
QEAM01000001.1	202000	203000
QEAM01000001.1	203000	204000
QEAM01000001.1	204000	205000
QEAM01000001.1	205000	206000
QEAM01000001.1	206000	207000
QEAM01000001.1	207000	208000
QEAM01000001.1	208000	209000
QEAM01000001.1	209000	210000
QEAM01000001.1	210000	211000
QEAM01000001.1	211000	212000
QEAM01000001.1	212000	213000
QEAM01000001.1	213000	214000
QEAM01000001.1	214000	215000
QEAM01000001.1	215000	216000
QEAM01000001.1	216000	217000
QEAM01000001.1	217000	218000
QEAM01000001.1	218000	219000
QEAM01000001.1	219000	220000
QEAM01000001.1	220000	221000
QEAM01000001.1	221000	222000
QEAM01000001.1	222000	223000
QEAM01000001.1	223000	224000
QEAM01000001.1	224000	225000
QEAM01000001.1	225000	226000
QEAM01000001.1	226000	227000
QEAM01000001.1	227000	228000
QEAM01000001.1	228000	229000
QEAM01000001.1	229000	230000
QEAM01000001.1	230000	231000
QEAM01000001.1	231000	232000
QEAM01000001.1	232000	233000
QEAM01000001.1	233000	234000
QEAM01000001.1	234000	235000
QEAM01000001.1	235000	236000
QEAM01000001.1	236000	237000
QEAM01000001.1	237000	238000
QEAM01000001.1	238000	239000
QEAM01000001.1	239000	240000
QEAM01000001.1	240000	241000
QEAM01000001.1	241000	242000
QEAM01000001.1	242000	243000
QEAM01000001.1	243000	244000
QEAM01000001.1	244000	244414
QEAM01000002.1	0	1000
QEAM01000002.1	1000	2000
QEAM01000002.1	2000	3000
QEAM01000002.1	3000	4000
QEAM01000002.1	4000	5000
QEAM01000002.1	5000	6000
QEAM01000002.1	6000	7000
QEAM01000002.1	7000	8000
QEAM01000002.1	8000	9000
QEAM01000002.1	9000	10000
QEAM01000002.1	10000	11000
QEAM01000002.1	11000	12000
QEAM01000002.1	12000	13000
QEAM01000002.1	13000	14000
QEAM01000002.1	14000	15000
QEAM01000002.1	15000	16000
QEAM01000002.1	16000	17000
QEAM01000002.1	17000	18000
QEAM01000002.1	18000	19000
QEAM01000002.1	19000	20000
QEAM01000002.1	20000	21000
QEAM01000002.1	21000	22000
QEAM01000002.1	22000	23000
QEAM01000002.1	23000	24000
QEAM01000002.1	24000	25000
QEAM01000002.1	25000	26000
QEAM01000002.1	26000	27000
QEAM01000002.1	27000	28000
QEAM01000002.1	28000	29000
QEAM01000002.1	29000	30000
QEAM01000002.1	30000	31000
QEAM01000002.1	31000	32000
QEAM01000002.1	32000	33000
QEAM01000002.1	33000	34000
QEAM01000002.1	34000	35000
QEAM01000002.1	35000	36000
QEAM01000002.1	36000	37000
QEAM01000002.1	37000	38000
QEAM01000002.1	38000	39000
QEAM01000002.1	39000	40000
QEAM01000002.1	40000	41000
QEAM01000002.1	41000	42000
QEAM01000002.1	42000	43000
QEAM01000002.1	43000	44000
QEAM01000002.1	44000	45000
QEAM01000002.1	45000	46000
QEAM01000002.1	46000	47000
QEAM01000002.1	47000	48000
QEAM01000002.1	48000	49000
QEAM01000002.1	49000	50000
QEAM01000002.1	50000	51000
QEAM01000002.1	51000	52000
QEAM01000002.1	52000	53000
QEAM01000002.1	53000	54000
QEAM01000002.1	54000	55000
QEAM01000002.1	55000	56000
QEAM01000002.1	56000	57000
QEAM01000002.1	57000	58000
QEAM01000002.1	58000	59000
QEAM01000002.1	59000	60000
QEAM01000002.1	60000	61000
QEAM01000002.1	61000	62000
QEAM01000002.1	62000	63000
QEAM01000002.1	63000	64000
QEAM01000002.1	64000	65000
QEAM01000002.1	65000	66000
QEAM01000002.1	66000	67000
QEAM01000002.1	67000	68000
QEAM01000002.1	68000	69000
QEAM01000002.1	69000	70000
QEAM01000002.1	70000	71000
QEAM01000002.1	71000	72000
QEAM01000002.1	72000	73000
QEAM01000002.1	73000	74000
QEAM01000002.1	74000	75000
QEAM01000002.1	75000	76000
QEAM01000002.1	76000	77000
QEAM01000002.1	77000	78000
QEAM01000002.1	78000	79000
QEAM01000002.1	79000	80000
QEAM01000002.1	80000	81000
QEAM01000002.1	81000	82000
QEAM01000002.1	82000	83000
QEAM01000002.1	83000	84000
QEAM01000002.1	84000	85000
QEAM01000002.1	85000	86000
QEAM01000002.1	86000	87000
QEAM01000002.1	87000	88000
QEAM01000002.1	88000	89000
QEAM01000002.1	89000	90000
QEAM01000002.1	90000	91000
QEAM01000002.1	91000	92000
QEAM01000002.1	92000	93000
QEAM01000002.1	93000	94000
QEAM01000002.1	94000	95000
QEAM01000002.1	95000	96000
QEAM01000002.1	96000	97000
QEAM01000002.1	97000	98000
QEAM01000002.1	98000	99000
QEAM01000002.1	99000	100000
QEAM01000002.1	100000	101000
QEAM01000002.1	101000	102000
QEAM01000002.1	102000	103000
QEAM01000002.1	103000	104000
QEAM01000002.1	104000	105000
QEAM01000002.1	105000	106000
QEAM01000002.1	106000	107000
QEAM01000002.1	107000	108000
QEAM01000002.1	108000	109000
QEAM01000002.1	109000	110000
QEAM01000002.1	110000	111000
QEAM01000002.1	111000	112000
QEAM01000002.1	112000	113000
QEAM01000002.1	113000	114000
QEAM01000002.1	114000	115000
QEAM01000002.1	115000	116000
QEAM01000002.1	116000	117000
QEAM01000002.1	117000	118000
QEAM01000002.1	118000	119000
QEAM01000002.1	119000	120000
QEAM01000002.1	120000	121000
QEAM01000002.1	121000	122000
QEAM01000002.1	122000	123000
QEAM01000002.1	123000	124000
QEAM01000002.1	124000	125000
QEAM01000002.1	125000	126000
QEAM01000002.1	126000	127000
QEAM01000002.1	127000	128000
QEAM01000002.1	128000	129000
QEAM01000002.1	129000	130000
QEAM01000002.1	130000	131000
QEAM01000002.1	131000	132000
QEAM01000002.1	132000	133000
QEAM01000002.1	133000	134000
QEAM01000002.1	134000	135000
QEAM01000002.1	135000	136000
QEAM01000002.1	136000	137000
QEAM01000002.1	137000	138000
QEAM01000002.1	138000	139000
QEAM01000002.1	139000	140000
QEAM01000002.1	140000	141000
QEAM01000002.1	141000	142000
QEAM01000002.1	142000	143000
QEAM01000002.1	143000	144000
QEAM01000002.1	144000	145000
QEAM01000002.1	145000	146000
QEAM01000002.1	146000	147000
QEAM01000002.1	147000	148000
QEAM01000002.1	148000	149000
QEAM01000002.1	149000	150000
QEAM01000002.1	150000	151000
QEAM01000002.1	151000	152000
QEAM01000002.1	152000	153000
QEAM01000002.1	153000	154000
QEAM01000002.1	154000	155000
QEAM01000002.1	155000	156000
QEAM01000002.1	156000	157000
QEAM01000002.1	157000	158000
QEAM01000002.1	158000	159000
QEAM01000002.1	159000	160000
QEAM01000002.1	160000	161000
QEAM01000002.1	161000	162000
QEAM01000002.1	162000	163000
QEAM01000002.1	163000	164000
QEAM01000002.1	164000	165000
QEAM01000002.1	165000	166000
QEAM01000002.1	166000	167000
QEAM01000002.1	167000	168000
QEAM01000002.1	168000	169000
QEAM01000002.1	169000	170000
QEAM01000002.1	170000	171000
QEAM01000002.1	171000	172000
QEAM01000002.1	172000	173000
QEAM01000002.1	173000	174000
QEAM01000002.1	174000	175000
QEAM01000002.1	175000	176000
QEAM01000002.1	176000	177000
QEAM01000002.1	177000	178000
QEAM01000002.1	178000	179000
QEAM01000002.1	179000	180000
QEAM01000002.1	180000	181000
QEAM01000002.1	181000	182000
QEAM01000002.1	182000	183000
QEAM01000002.1	183000	184000
QEAM01000002.1	184000	185000
QEAM01000002.1	185000	186000
QEAM01000002.1	186000	187000
QEAM01000002.1	187000	188000
QEAM01000002.1	188000	189000
QEAM01000002.1	189000	190000
QEAM01000002.1	190000	191000
QEAM01000002.1	191000	192000
QEAM01000002.1	192000	193000
QEAM01000002.1	193000	194000
QEAM01000002.1	194000	195000
QEAM01000002.1	195000	196000
QEAM01000002.1	196000	197000
QEAM01000002.1	197000	198000
QEAM01000002.1	198000	199000
QEAM01000002.1	199000	200000
QEAM01000002.1	200000	201000
QEAM01000002.1	201000	202000
QEAM01000002.1	202000	203000
QEAM01000002.1	203000	204000
QEAM01000002.1	204000	205000
QEAM01000002.1	205000	206000
QEAM01000002.1	206000	207000
QEAM01000002.1	207000	208000
QEAM01000002.1	208000	209000
QEAM01000002.1	209000	210000
QEAM01000002.1	210000	211000
QEAM01000002.1	211000	212000
QEAM01000002.1	212000	213000
QEAM01000002.1	213000	214000
QEAM01000002.1	214000	215000
QEAM01000002.1	215000	216000
QEAM01000002.1	216000	217000
QEAM01000002.1	217000	218000
QEAM01000002.1	218000	219000
QEAM01000002.1	219000	220000
QEAM01000002.1	220000	221000
QEAM01000002.1	221000	222000
QEAM01000002.1	222000	223000
QEAM01000002.1	223000	224000
QEAM01000002.1	224000	225000
QEAM01000002.1	225000	226000
QEAM01000002.1	226000	227000
QEAM01000002.1	227000	228000
QEAM01000002.1	228000	229000
QEAM01000002.1	229000	229853
QEAM01000003.1	0	1000
QEAM01000003.1	1000	2000
QEAM01000003.1	2000	3000
QEAM01000003.1	3000	4000
QEAM01000003.1	4000	5000
QEAM01000003.1	5000	6000
QEAM01000003.1	6000	7000
QEAM01000003.1	7000	8000
QEAM01000003.1	8000	9000
QEAM01000003.1	9000	10000
QEAM01000003.1	10000	11000
QEAM01000003.1	11000	12000
QEAM01000003.1	12000	13000
QEAM01000003.1	13000	14000
QEAM01000003.1	14000	15000
QEAM01000003.1	15000	16000
QEAM01000003.1	16000	17000
QEAM01000003.1	17000	18000
QEAM01000003.1	18000	19000
QEAM01000003.1	19000	20000
QEAM01000003.1	20000	21000
QEAM01000003.1	21000	22000
QEAM01000003.1	22000	23000
QEAM01000003.1	23000	24000
QEAM01000003.1	24000	25000
QEAM01000003.1	25000	26000
QEAM01000003.1	26000	27000
QEAM01000003.1	27000	28000
QEAM01000003.1	28000	29000
QEAM01000003.1	29000	30000
QEAM01000003.1	30000	31000
QEAM01000003.1	31000	32000
QEAM01000003.1	32000	33000
QEAM01000003.1	33000	34000
QEAM01000003.1	34000	35000
QEAM01000003.1	35000	36000
QEAM01000003.1	36000	37000
QEAM01000003.1	37000	38000
QEAM01000003.1	38000	39000
QEAM01000003.1	39000	40000
QEAM01000003.1	40000	41000
QEAM01000003.1	41000	42000
QEAM01000003.1	42000	43000
QEAM01000003.1	43000	44000
QEAM01000003.1	44000	45000
QEAM01000003.1	45000	46000
QEAM01000003.1	46000	47000
QEAM01000003.1	47000	48000
QEAM01000003.1	48000	49000
QEAM01000003.1	49000	50000
QEAM01000003.1	50000	51000
QEAM01000003.1	51000	52000
QEAM01000003.1	52000	53000
QEAM01000003.1	53000	54000
QEAM01000003.1	54000	55000
QEAM01000003.1	55000	56000
QEAM01000003.1	56000	57000
QEAM01000003.1	57000	58000
QEAM01000003.1	58000	59000
QEAM01000003.1	59000	60000
QEAM01000003.1	60000	61000
QEAM01000003.1	61000	62000
QEAM01000003.1	62000	63000
QEAM01000003.1	63000	64000
QEAM01000003.1	64000	65000
QEAM01000003.1	65000	66000
QEAM01000003.1	66000	67000
QEAM01000003.1	67000	68000
QEAM01000003.1	68000	69000
QEAM01000003.1	69000	70000
QEAM01000003.1	70000	71000
QEAM01000003.1	71000	72000
QEAM01000003.1	72000	73000
QEAM01000003.1	73000	74000
QEAM01000003.1	74000	75000
QEAM01000003.1	75000	76000
QEAM01000003.1	76000	77000
QEAM01000003.1	77000	78000
QEAM01000003.1	78000	79000
QEAM01000003.1	79000	80000
QEAM01000003.1	80000	81000
QEAM01000003.1	81000	82000
QEAM01000003.1	82000	83000
QEAM01000003.1	83000	84000
QEAM01000003.1	84000	85000
QEAM01000003.1	85000	86000
QEAM01000003.1	86000	87000
QEAM01000003.1	87000	88000
QEAM01000003.1	88000	89000
QEAM01000003.1	89000	90000
QEAM01000003.1	90000	91000
QEAM01000003.1	91000	92000
QEAM01000003.1	92000	93000
QEAM01000003.1	93000	94000
QEAM01000003.1	94000	95000
QEAM01000003.1	95000	96000
QEAM01000003.1	96000	97000
QEAM01000003.1	97000	98000
QEAM01000003.1	98000	99000
QEAM01000003.1	99000	100000
QEAM01000003.1	100000	101000
QEAM01000003.1	101000	102000
QEAM01000003.1	102000	103000
QEAM01000003.1	103000	104000
QEAM01000003.1	104000	105000
QEAM01000003.1	105000	106000
QEAM01000003.1	106000	107000
QEAM01000003.1	107000	108000
QEAM01000003.1	108000	109000
QEAM01000003.1	109000	110000
QEAM01000003.1	110000	111000
QEAM01000003.1	111000	112000
QEAM01000003.1	112000	113000
QEAM01000003.1	113000	114000
QEAM01000003.1	114000	115000
QEAM01000003.1	115000	116000
QEAM01000003.1	116000	117000
QEAM01000003.1	117000	118000
QEAM01000003.1	118000	119000
QEAM01000003.1	119000	120000
QEAM01000003.1	120000	121000
QEAM01000003.1	121000	122000
QEAM01000003.1	122000	123000
QEAM01000003.1	123000	124000
QEAM01000003.1	124000	125000
QEAM01000003.1	125000	126000
QEAM01000003.1	126000	127000
QEAM01000003.1	127000	128000
QEAM01000003.1	128000	129000
QEAM01000003.1	129000	130000
QEAM01000003.1	130000	131000
QEAM01000003.1	131000	132000
QEAM01000003.1	132000	133000
QEAM01000003.1	133000	134000
QEAM01000003.1	134000	135000
QEAM01000003.1	135000	136000
QEAM01000003.1	136000	137000
QEAM01000003.1	137000	138000
QEAM01000003.1	138000	139000
QEAM01000003.1	139000	140000
QEAM01000003.1	140000	141000
QEAM01000003.1	141000	142000
QEAM01000003.1	142000	143000
QEAM01000003.1	143000	144000
QEAM01000003.1	144000	145000
QEAM01000003.1	145000	146000
QEAM01000003.1	146000	147000
QEAM01000003.1	147000	148000
QEAM01000003.1	148000	149000
QEAM01000003.1	149000	150000
QEAM01000003.1	150000	151000
QEAM01000003.1	151000	152000
QEAM01000003.1	152000	153000
QEAM01000003.1	153000	154000
QEAM01000003.1	154000	155000
QEAM01000003.1	155000	156000
QEAM01000003.1	156000	157000
QEAM01000003.1	157000	158000
QEAM01000003.1	158000	159000
QEAM01000003.1	159000	160000
QEAM01000003.1	160000	161000
QEAM01000003.1	161000	162000
QEAM01000003.1	162000	163000
QEAM01000003.1	163000	164000
QEAM01000003.1	164000	165000
QEAM01000003.1	165000	166000
QEAM01000003.1	166000	167000
QEAM01000003.1	167000	168000
QEAM01000003.1	168000	169000
QEAM01000003.1	169000	170000
QEAM01000003.1	170000	171000
QEAM01000003.1	171000	172000
QEAM01000003.1	172000	173000
QEAM01000003.1	173000	174000
QEAM01000003.1	174000	174844
QEAM01000004.1	0	1000
QEAM01000004.1	1000	2000
QEAM01000004.1	2000	3000
QEAM01000004.1	3000	4000
QEAM01000004.1	4000	5000
QEAM01000004.1	5000	6000
QEAM01000004.1	6000	7000
QEAM01000004.1	7000	8000
QEAM01000004.1	8000	9000
QEAM01000004.1	9000	10000
QEAM01000004.1	10000	11000
QEAM01000004.1	11000	12000
QEAM01000004.1	12000	13000
QEAM01000004.1	13000	14000
QEAM01000004.1	14000	15000
QEAM01000004.1	15000	16000
QEAM01000004.1	16000	17000
QEAM01000004.1	17000	18000
QEAM01000004.1	18000	19000
QEAM01000004.1	19000	20000
QEAM01000004.1	20000	21000
QEAM01000004.1	21000	22000
QEAM01000004.1	22000	23000
QEAM01000004.1	23000	24000
QEAM01000004.1	24000	25000
QEAM01000004.1	25000	26000
QEAM01000004.1	26000	27000
QEAM01000004.1	27000	28000
QEAM01000004.1	28000	29000
QEAM01000004.1	29000	30000
QEAM01000004.1	30000	31000
QEAM01000004.1	31000	32000
QEAM01000004.1	32000	33000
QEAM01000004.1	33000	34000
QEAM01000004.1	34000	35000
QEAM01000004.1	35000	36000
QEAM01000004.1	36000	37000
QEAM01000004.1	37000	38000
QEAM01000004.1	38000	39000
QEAM01000004.1	39000	40000
QEAM01000004.1	40000	41000
QEAM01000004.1	41000	42000
QEAM01000004.1	42000	43000
QEAM01000004.1	43000	44000
QEAM01000004.1	44000	45000
QEAM01000004.1	45000	46000
QEAM01000004.1	46000	47000
QEAM01000004.1	47000	48000
QEAM01000004.1	48000	49000
QEAM01000004.1	49000	50000
QEAM01000004.1	50000	51000
QEAM01000004.1	51000	52000
QEAM01000004.1	52000	53000
QEAM01000004.1	53000	54000
QEAM01000004.1	54000	55000
QEAM01000004.1	55000	56000
QEAM01000004.1	56000	57000
QEAM01000004.1	57000	58000
QEAM01000004.1	58000	59000
QEAM01000004.1	59000	60000
QEAM01000004.1	60000	61000
QEAM01000004.1	61000	62000
QEAM01000004.1	62000	63000
QEAM01000004.1	63000	64000
QEAM01000004.1	64000	65000
QEAM01000004.1	65000	66000
QEAM01000004.1	66000	67000
QEAM01000004.1	67000	68000
QEAM01000004.1	68000	69000
QEAM01000004.1	69000	70000
QEAM01000004.1	70000	71000
QEAM01000004.1	71000	72000
QEAM01000004.1	72000	73000
QEAM01000004.1	73000	74000
QEAM01000004.1	74000	75000
QEAM01000004.1	75000	76000
QEAM01000004.1	76000	77000
QEAM01000004.1	77000	78000
QEAM01000004.1	78000	79000
QEAM01000004.1	79000	80000
QEAM01000004.1	80000	81000
QEAM01000004.1	81000	82000
QEAM01000004.1	82000	83000
QEAM01000004.1	83000	84000
QEAM01000004.1	84000	85000
QEAM01000004.1	85000	86000
QEAM01000004.1	86000	87000
QEAM01000004.1	87000	88000
QEAM01000004.1	88000	89000
QEAM01000004.1	89000	90000
QEAM01000004.1	90000	91000
QEAM01000004.1	91000	92000
QEAM01000004.1	92000	93000
QEAM01000004.1	93000	94000
QEAM01000004.1	94000	95000
QEAM01000004.1	95000	96000
QEAM01000004.1	96000	97000
QEAM01000004.1	97000	98000
QEAM01000004.1	98000	99000
QEAM01000004.1	99000	100000
QEAM01000004.1	100000	101000
QEAM01000004.1	101000	102000
QEAM01000004.1	102000	103000
QEAM01000004.1	103000	104000
QEAM01000004.1	104000	105000
QEAM01000004.1	105000	106000
QEAM01000004.1	106000	107000
QEAM01000004.1	107000	108000
QEAM01000004.1	108000	109000
QEAM01000004.1	109000	110000
QEAM01000004.1	110000	111000
QEAM01000004.1	111000	112000
QEAM01000004.1	112000	113000
QEAM01000004.1	113000	114000
QEAM01000004.1	114000	115000
QEAM01000004.1	115000	116000
QEAM01000004.1	116000	117000
QEAM01000004.1	117000	118000
QEAM01000004.1	118000	119000
QEAM01000004.1	119000	120000
QEAM01000004.1	120000	121000
QEAM01000004.1	121000	122000
QEAM01000004.1	122000	123000
QEAM01000004.1	123000	124000
QEAM01000004.1	124000	125000
QEAM01000004.1	125000	126000
QEAM01000004.1	126000	127000
QEAM01000004.1	127000	128000
QEAM01000004.1	128000	129000
QEAM01000004.1	129000	130000
QEAM01000004.1	130000	131000
QEAM01000004.1	131000	132000
QEAM01000004.1	132000	133000
QEAM01000004.1	133000	134000
QEAM01000004.1	134000	135000
QEAM01000004.1	135000	136000
QEAM01000004.1	136000	137000
QEAM01000004.1	137000	138000
QEAM01000004.1	138000	139000
QEAM01000004.1	139000	140000
QEAM01000004.1	140000	141000
QEAM01000004.1	141000	142000
QEAM01000004.1	142000	143000
QEAM01000004.1	143000	144000
QEAM01000004.1	144000	145000
QEAM01000004.1	145000	146000
QEAM01000004.1	146000	147000
QEAM01000004.1	147000	148000
QEAM01000004.1	148000	149000
QEAM01000004.1	149000	150000
QEAM01000004.1	150000	151000
QEAM01000004.1	151000	152000
QEAM01000004.1	152000	153000
QEAM01000004.1	153000	154000
QEAM01000004.1	154000	155000
QEAM01000004.1	155000	156000
QEAM01000004.1	156000	157000
QEAM01000004.1	157000	158000
QEAM01000004.1	158000	159000
QEAM01000004.1	159000	160000
QEAM01000004.1	160000	161000
QEAM01000004.1	161000	162000
QEAM01000004.1	162000	163000
QEAM01000004.1	163000	164000
QEAM01000004.1	164000	164130
QEAM01000005.1	0	1000
QEAM01000005.1	1000	2000
QEAM01000005.1	2000	3000
QEAM01000005.1	3000	4000
QEAM01000005.1	4000	5000
QEAM01000005.1	5000	6000
QEAM01000005.1	6000	7000
QEAM01000005.1	7000	8000
QEAM01000005.1	8000	9000
QEAM01000005.1	9000	10000
QEAM01000005.1	10000	11000
QEAM01000005.1	11000	12000
QEAM01000005.1	12000	13000
QEAM01000005.1	13000	14000
QEAM01000005.1	14000	15000
QEAM01000005.1	15000	16000
QEAM01000005.1	16000	17000
QEAM01000005.1	17000	18000
QEAM01000005.1	18000	19000
QEAM01000005.1	19000	20000
QEAM01000005.1	20000	21000
QEAM01000005.1	21000	22000
QEAM01000005.1	22000	23000
QEAM01000005.1	23000	24000
QEAM01000005.1	24000	25000
QEAM01000005.1	25000	26000
QEAM01000005.1	26000	27000
QEAM01000005.1	27000	28000
QEAM01000005.1	28000	29000
QEAM01000005.1	29000	30000
QEAM01000005.1	30000	31000
QEAM01000005.1	31000	32000
QEAM01000005.1	32000	33000
QEAM01000005.1	33000	34000
QEAM01000005.1	34000	35000
QEAM01000005.1	35000	36000
QEAM01000005.1	36000	37000
QEAM01000005.1	37000	38000
QEAM01000005.1	38000	39000
QEAM01000005.1	39000	40000
QEAM01000005.1	40000	41000
QEAM01000005.1	41000	42000
QEAM01000005.1	42000	43000
QEAM01000005.1	43000	44000
QEAM01000005.1	44000	45000
QEAM01000005.1	45000	46000
QEAM01000005.1	46000	47000
QEAM01000005.1	47000	48000
QEAM01000005.1	48000	49000
QEAM01000005.1	49000	50000
QEAM01000005.1	50000	51000
QEAM01000005.1	51000	52000
QEAM01000005.1	52000	53000
QEAM01000005.1	53000	54000
QEAM01000005.1	54000	55000
QEAM01000005.1	55000	56000
QEAM01000005.1	56000	57000
QEAM01000005.1	57000	58000
QEAM01000005.1	58000	59000
QEAM01000005.1	59000	60000
QEAM01000005.1	60000	61000
QEAM01000005.1	61000	62000
QEAM01000005.1	62000	63000
QEAM01000005.1	63000	64000
QEAM01000005.1	64000	65000
QEAM01000005.1	65000	66000
QEAM01000005.1	66000	67000
QEAM01000005.1	67000	68000
QEAM01000005.1	68000	69000
QEAM01000005.1	69000	70000
QEAM01000005.1	70000	71000
QEAM01000005.1	71000	72000
QEAM01000005.1	72000	73000
QEAM01000005.1	73000	74000
QEAM01000005.1	74000	75000
QEAM01000005.1	75000	76000
QEAM01000005.1	76000	77000
QEAM01000005.1	77000	78000
QEAM01000005.1	78000	79000
QEAM01000005.1	79000	80000
QEAM01000005.1	80000	81000
QEAM01000005.1	81000	82000
QEAM01000005.1	82000	83000
QEAM01000005.1	83000	84000
QEAM01000005.1	84000	85000
QEAM01000005.1	85000	86000
QEAM01000005.1	86000	87000
QEAM01000005.1	87000	88000
QEAM01000005.1	88000	89000
QEAM01000005.1	89000	90000
QEAM01000005.1	90000	91000
QEAM01000005.1	91000	92000
QEAM01000005.1	92000	93000
QEAM01000005.1	93000	94000
QEAM01000005.1	94000	95000
QEAM01000005.1	95000	96000
QEAM01000005.1	96000	97000
QEAM01000005.1	97000	98000
QEAM01000005.1	98000	99000
QEAM01000005.1	99000	100000
QEAM01000005.1	100000	101000
QEAM01000005.1	101000	102000
QEAM01000005.1	102000	103000
QEAM01000005.1	103000	104000
QEAM01000005.1	104000	105000
QEAM01000005.1	105000	106000
QEAM01000005.1	106000	107000
QEAM01000005.1	107000	108000
QEAM01000005.1	108000	109000
QEAM01000005.1	109000	110000
QEAM01000005.1	110000	111000
QEAM01000005.1	111000	112000
QEAM01000005.1	112000	113000
QEAM01000005.1	113000	114000
QEAM01000005.1	114000	115000
QEAM01000005.1	115000	116000
QEAM01000005.1	116000	117000
QEAM01000005.1	117000	118000
QEAM01000005.1	118000	119000
QEAM01000005.1	119000	120000
QEAM01000005.1	120000	121000
QEAM01000005.1	121000	122000
QEAM01000005.1	122000	123000
QEAM01000005.1	123000	124000
QEAM01000005.1	124000	125000
QEAM01000005.1	125000	126000
QEAM01000005.1	126000	127000
QEAM01000005.1	127000	128000
QEAM01000005.1	128000	129000
QEAM01000005.1	129000	130000
QEAM01000005.1	130000	131000
QEAM01000005.1	131000	132000
QEAM01000005.1	132000	133000
QEAM01000005.1	133000	134000
QEAM01000005.1	134000	135000
QEAM01000005.1	135000	136000
QEAM01000005.1	136000	137000
QEAM01000005.1	137000	138000
QEAM01000005.1	138000	139000
QEAM01000005.1	139000	140000
QEAM01000005.1	140000	141000
QEAM01000005.1	141000	142000
QEAM01000005.1	142000	143000
QEAM01000005.1	143000	144000
QEAM01000005.1	144000	145000
QEAM01000005.1	145000	146000
QEAM01000005.1	146000	147000
QEAM01000005.1	147000	147656
QEAM01000006.1	0	1000
QEAM01000006.1	1000	2000
QEAM01000006.1	2000	3000
QEAM01000006.1	3000	4000
QEAM01000006.1	4000	5000
QEAM01000006.1	5000	6000
QEAM01000006.1	6000	7000
QEAM01000006.1	7000	8000
QEAM01000006.1	8000	9000
QEAM01000006.1	9000	10000
QEAM01000006.1	10000	11000
QEAM01000006.1	11000	12000
QEAM01000006.1	12000	13000
QEAM01000006.1	13000	14000
QEAM01000006.1	14000	15000
QEAM01000006.1	15000	16000
QEAM01000006.1	16000	17000
QEAM01000006.1	17000	18000
QEAM01000006.1	18000	19000
QEAM01000006.1	19000	20000
QEAM01000006.1	20000	21000
QEAM01000006.1	21000	22000
QEAM01000006.1	22000	23000
QEAM01000006.1	23000	24000
QEAM01000006.1	24000	25000
QEAM01000006.1	25000	26000
QEAM01000006.1	26000	27000
QEAM01000006.1	27000	28000
QEAM01000006.1	28000	29000
QEAM01000006.1	29000	30000
QEAM01000006.1	30000	31000
QEAM01000006.1	31000	32000
QEAM01000006.1	32000	33000
QEAM01000006.1	33000	34000
QEAM01000006.1	34000	35000
QEAM01000006.1	35000	36000
QEAM01000006.1	36000	37000
QEAM01000006.1	37000	38000
QEAM01000006.1	38000	39000
QEAM01000006.1	39000	40000
QEAM01000006.1	40000	41000
QEAM01000006.1	41000	42000
QEAM01000006.1	42000	43000
QEAM01000006.1	43000	44000
QEAM01000006.1	44000	45000
QEAM01000006.1	45000	46000
QEAM01000006.1	46000	47000
QEAM01000006.1	47000	48000
QEAM01000006.1	48000	49000
QEAM01000006.1	49000	50000
QEAM01000006.1	50000	51000
QEAM01000006.1	51000	52000
QEAM01000006.1	52000	53000
QEAM01000006.1	53000	54000
QEAM01000006.1	54000	55000
QEAM01000006.1	55000	56000
QEAM01000006.1	56000	57000
QEAM01000006.1	57000	58000
QEAM01000006.1	58000	59000
QEAM01000006.1	59000	60000
QEAM01000006.1	60000	61000
QEAM01000006.1	61000	62000
QEAM01000006.1	62000	63000
QEAM01000006.1	63000	64000
QEAM01000006.1	64000	65000
QEAM01000006.1	65000	66000
QEAM01000006.1	66000	67000
QEAM01000006.1	67000	68000
QEAM01000006.1	68000	69000
QEAM01000006.1	69000	70000
QEAM01000006.1	70000	71000
QEAM01000006.1	71000	72000
QEAM01000006.1	72000	73000
QEAM01000006.1	73000	74000
QEAM01000006.1	74000	75000
QEAM01000006.1	75000	76000
QEAM01000006.1	76000	77000
QEAM01000006.1	77000	78000
QEAM01000006.1	78000	79000
QEAM01000006.1	79000	80000
QEAM01000006.1	80000	81000
QEAM01000006.1	81000	82000
QEAM01000006.1	82000	83000
QEAM01000006.1	83000	84000
QEAM01000006.1	84000	85000
QEAM01000006.1	85000	86000
QEAM01000006.1	86000	87000
QEAM01000006.1	87000	88000
QEAM01000006.1	88000	89000
QEAM01000006.1	89000	90000
QEAM01000006.1	90000	91000
QEAM01000006.1	91000	92000
QEAM01000006.1	92000	93000
QEAM01000006.1	93000	94000
QEAM01000006.1	94000	95000
QEAM01000006.1	95000	96000
QEAM01000006.1	96000	97000
QEAM01000006.1	97000	98000
QEAM01000006.1	98000	99000
QEAM01000006.1	99000	100000
QEAM01000006.1	100000	101000
QEAM01000006.1	101000	102000
QEAM01000006.1	102000	103000
QEAM01000006.1	103000	104000
QEAM01000006.1	104000	105000
QEAM01000006.1	105000	106000
QEAM01000006.1	106000	107000
QEAM01000006.1	107000	108000
QEAM01000006.1	108000	109000
QEAM01000006.1	109000	110000
QEAM01000006.1	110000	111000
QEAM01000006.1	111000	112000
QEAM01000006.1	112000	113000
QEAM01000006.1	113000	114000
QEAM01000006.1	114000	115000
QEAM01000006.1	115000	116000
QEAM01000006.1	116000	117000
QEAM01000006.1	117000	118000
QEAM01000006.1	118000	119000
QEAM01000006.1	119000	120000
QEAM01000006.1	120000	121000
QEAM01000006.1	121000	122000
QEAM01000006.1	122000	123000
QEAM01000006.1	123000	124000
QEAM01000006.1	124000	125000
QEAM01000006.1	125000	126000
QEAM01000006.1	126000	127000
QEAM01000006.1	127000	128000
QEAM01000006.1	128000	129000
QEAM01000006.1	129000	130000
QEAM01000006.1	130000	131000
QEAM01000006.1	131000	132000
QEAM01000006.1	132000	133000
QEAM01000006.1	133000	134000
QEAM01000006.1	134000	135000
QEAM01000006.1	135000	136000
QEAM01000006.1	136000	137000
QEAM01000006.1	137000	138000
QEAM01000006.1	138000	139000
QEAM01000006.1	139000	139752
QEAM01000007.1	0	1000
QEAM01000007.1	1000	2000
QEAM01000007.1	2000	3000
QEAM01000007.1	3000	4000
QEAM01000007.1	4000	5000
QEAM01000007.1	5000	6000
QEAM01000007.1	6000	7000
QEAM01000007.1	7000	8000
QEAM01000007.1	8000	9000
QEAM01000007.1	9000	10000
QEAM01000007.1	10000	11000
QEAM01000007.1	11000	12000
QEAM01000007.1	12000	13000
QEAM01000007.1	13000	14000
QEAM01000007.1	14000	15000
QEAM01000007.1	15000	16000
QEAM01000007.1	16000	17000
QEAM01000007.1	17000	18000
QEAM01000007.1	18000	19000
QEAM01000007.1	19000	20000
QEAM01000007.1	20000	21000
QEAM01000007.1	21000	22000
QEAM01000007.1	22000	23000
QEAM01000007.1	23000	24000
QEAM01000007.1	24000	25000
QEAM01000007.1	25000	26000
QEAM01000007.1	26000	27000
QEAM01000007.1	27000	28000
QEAM01000007.1	28000	29000
QEAM01000007.1	29000	30000
QEAM01000007.1	30000	31000
QEAM01000007.1	31000	32000
QEAM01000007.1	32000	33000
QEAM01000007.1	33000	34000
QEAM01000007.1	34000	35000
QEAM01000007.1	35000	36000
QEAM01000007.1	36000	37000
QEAM01000007.1	37000	38000
QEAM01000007.1	38000	39000
QEAM01000007.1	39000	40000
QEAM01000007.1	40000	41000
QEAM01000007.1	41000	42000
QEAM01000007.1	42000	43000
QEAM01000007.1	43000	44000
QEAM01000007.1	44000	45000
QEAM01000007.1	45000	46000
QEAM01000007.1	46000	47000
QEAM01000007.1	47000	48000
QEAM01000007.1	48000	49000
QEAM01000007.1	49000	50000
QEAM01000007.1	50000	51000
QEAM01000007.1	51000	52000
QEAM01000007.1	52000	53000
QEAM01000007.1	53000	54000
QEAM01000007.1	54000	55000
QEAM01000007.1	55000	56000
QEAM01000007.1	56000	57000
QEAM01000007.1	57000	58000
QEAM01000007.1	58000	59000
QEAM01000007.1	59000	60000
QEAM01000007.1	60000	61000
QEAM01000007.1	61000	62000
QEAM01000007.1	62000	63000
QEAM01000007.1	63000	64000
QEAM01000007.1	64000	65000
QEAM01000007.1	65000	66000
QEAM01000007.1	66000	67000
QEAM01000007.1	67000	68000
QEAM01000007.1	68000	69000
QEAM01000007.1	69000	70000
QEAM01000007.1	70000	71000
QEAM01000007.1	71000	72000
QEAM01000007.1	72000	73000
QEAM01000007.1	73000	74000
QEAM01000007.1	74000	75000
QEAM01000007.1	75000	76000
QEAM01000007.1	76000	77000
QEAM01000007.1	77000	78000
QEAM01000007.1	78000	79000
QEAM01000007.1	79000	80000
QEAM01000007.1	80000	81000
QEAM01000007.1	81000	82000
QEAM01000007.1	82000	83000
QEAM01000007.1	83000	84000
QEAM01000007.1	84000	85000
QEAM01000007.1	85000	86000
QEAM01000007.1	86000	87000
QEAM01000007.1	87000	88000
QEAM01000007.1	88000	89000
QEAM01000007.1	89000	90000
QEAM01000007.1	90000	91000
QEAM01000007.1	91000	92000
QEAM01000007.1	92000	93000
QEAM01000007.1	93000	94000
QEAM01000007.1	94000	95000
QEAM01000007.1	95000	96000
QEAM01000007.1	96000	97000
QEAM01000007.1	97000	98000
QEAM01000007.1	98000	99000
QEAM01000007.1	99000	100000
QEAM01000007.1	100000	101000
QEAM01000007.1	101000	102000
QEAM01000007.1	102000	103000
QEAM01000007.1	103000	104000
QEAM01000007.1	104000	105000
QEAM01000007.1	105000	106000
QEAM01000007.1	106000	107000
QEAM01000007.1	107000	108000
QEAM01000007.1	108000	109000
QEAM01000007.1	109000	110000
QEAM01000007.1	110000	111000
QEAM01000007.1	111000	112000
QEAM01000007.1	112000	113000
QEAM01000007.1	113000	114000
QEAM01000007.1	114000	115000
QEAM01000007.1	115000	116000
QEAM01000007.1	116000	117000
QEAM01000007.1	117000	118000
QEAM01000007.1	118000	119000
QEAM01000007.1	119000	120000
QEAM01000007.1	120000	121000
QEAM01000007.1	121000	122000
QEAM01000007.1	122000	123000
QEAM01000007.1	123000	124000
QEAM01000007.1	124000	125000
QEAM01000007.1	125000	126000
QEAM01000007.1	126000	127000
QEAM01000007.1	127000	128000
QEAM01000007.1	128000	129000
QEAM01000007.1	129000	130000
QEAM01000007.1	130000	131000
QEAM01000007.1	131000	132000
QEAM01000007.1	132000	132968
QEAM01000008.1	0	1000
QEAM01000008.1	1000	2000
QEAM01000008.1	2000	3000
QEAM01000008.1	3000	4000
QEAM01000008.1	4000	5000
QEAM01000008.1	5000	6000
QEAM01000008.1	6000	7000
QEAM01000008.1	7000	8000
QEAM01000008.1	8000	9000
QEAM01000008.1	9000	10000
QEAM01000008.1	10000	11000
QEAM01000008.1	11000	12000
QEAM01000008.1	12000	13000
QEAM01000008.1	13000	14000
QEAM01000008.1	14000	15000
QEAM01000008.1	15000	16000
QEAM01000008.1	16000	17000
QEAM01000008.1	17000	18000
QEAM01000008.1	18000	19000
QEAM01000008.1	19000	20000
QEAM01000008.1	20000	21000
QEAM01000008.1	21000	22000
QEAM01000008.1	22000	23000
QEAM01000008.1	23000	24000
QEAM01000008.1	24000	25000
QEAM01000008.1	25000	26000
QEAM01000008.1	26000	27000
QEAM01000008.1	27000	28000
QEAM01000008.1	28000	29000
QEAM01000008.1	29000	30000
QEAM01000008.1	30000	31000
QEAM01000008.1	31000	32000
QEAM01000008.1	32000	33000
QEAM01000008.1	33000	34000
QEAM01000008.1	34000	35000
QEAM01000008.1	35000	36000
QEAM01000008.1	36000	37000
QEAM01000008.1	37000	38000
QEAM01000008.1	38000	39000
QEAM01000008.1	39000	40000
QEAM01000008.1	40000	41000
QEAM01000008.1	41000	42000
QEAM01000008.1	42000	43000
QEAM01000008.1	43000	44000
QEAM01000008.1	44000	45000
QEAM01000008.1	45000	46000
QEAM01000008.1	46000	47000
QEAM01000008.1	47000	48000
QEAM01000008.1	48000	49000
QEAM01000008.1	49000	50000
QEAM01000008.1	50000	51000
QEAM01000008.1	51000	52000
QEAM01000008.1	52000	53000
QEAM01000008.1	53000	54000
QEAM01000008.1	54000	55000
QEAM01000008.1	55000	56000
QEAM01000008.1	56000	57000
QEAM01000008.1	57000	58000
QEAM01000008.1	58000	59000
QEAM01000008.1	59000	60000
QEAM01000008.1	60000	61000
QEAM01000008.1	61000	62000
QEAM01000008.1	62000	63000
QEAM01000008.1	63000	64000
QEAM01000008.1	64000	65000
QEAM01000008.1	65000	66000
QEAM01000008.1	66000	67000
QEAM01000008.1	67000	68000
QEAM01000008.1	68000	69000
QEAM01000008.1	69000	70000
QEAM01000008.1	70000	71000
QEAM01000008.1	71000	72000
QEAM01000008.1	72000	73000
QEAM01000008.1	73000	74000
QEAM01000008.1	74000	75000
QEAM01000008.1	75000	76000
QEAM01000008.1	76000	77000
QEAM01000008.1	77000	78000
QEAM01000008.1	78000	79000
QEAM01000008.1	79000	80000
QEAM01000008.1	80000	81000
QEAM01000008.1	81000	82000
QEAM01000008.1	82000	83000
QEAM01000008.1	83000	84000
QEAM01000008.1	84000	85000
QEAM01000008.1	85000	86000
QEAM01000008.1	86000	87000
QEAM01000008.1	87000	88000
QEAM01000008.1	88000	89000
QEAM01000008.1	89000	90000
QEAM01000008.1	90000	91000
QEAM01000008.1	91000	92000
QEAM01000008.1	92000	93000
QEAM01000008.1	93000	94000
QEAM01000008.1	94000	95000
QEAM01000008.1	95000	96000
QEAM01000008.1	96000	97000
QEAM01000008.1	97000	98000
QEAM01000008.1	98000	99000
QEAM01000008.1	99000	100000
QEAM01000008.1	100000	101000
QEAM01000008.1	101000	102000
QEAM01000008.1	102000	103000
QEAM01000008.1	103000	104000
QEAM01000008.1	104000	105000
QEAM01000008.1	105000	106000
QEAM01000008.1	106000	107000
QEAM01000008.1	107000	108000
QEAM01000008.1	108000	109000
QEAM01000008.1	109000	110000
QEAM01000008.1	110000	111000
QEAM01000008.1	111000	112000
QEAM01000008.1	112000	113000
QEAM01000008.1	113000	114000
QEAM01000008.1	114000	115000
QEAM01000008.1	115000	116000
QEAM01000008.1	116000	117000
QEAM01000008.1	117000	118000
QEAM01000008.1	118000	119000
QEAM01000008.1	119000	120000
QEAM01000008.1	120000	121000
QEAM01000008.1	121000	122000
QEAM01000008.1	122000	123000
QEAM01000008.1	123000	124000
QEAM01000008.1	124000	125000
QEAM01000008.1	125000	126000
QEAM01000008.1	126000	127000
QEAM01000008.1	127000	128000
QEAM01000008.1	128000	129000
QEAM01000008.1	129000	130000
QEAM01000008.1	130000	131000
QEAM01000008.1	131000	131835
QEAM01000009.1	0	1000
QEAM01000009.1	1000	2000
QEAM01000009.1	2000	3000
QEAM01000009.1	3000	4000
QEAM01000009.1	4000	5000
QEAM01000009.1	5000	6000
QEAM01000009.1	6000	7000
QEAM01000009.1	7000	8000
QEAM01000009.1	8000	9000
QEAM01000009.1	9000	10000
QEAM01000009.1	10000	11000
QEAM01000009.1	11000	12000
QEAM01000009.1	12000	13000
QEAM01000009.1	13000	14000
QEAM01000009.1	14000	15000
QEAM01000009.1	15000	16000
QEAM01000009.1	16000	17000
QEAM01000009.1	17000	18000
QEAM01000009.1	18000	19000
QEAM01000009.1	19000	20000
QEAM01000009.1	20000	21000
QEAM01000009.1	21000	22000
QEAM01000009.1	22000	23000
QEAM01000009.1	23000	24000
QEAM01000009.1	24000	25000
QEAM01000009.1	25000	26000
QEAM01000009.1	26000	27000
QEAM01000009.1	27000	28000
QEAM01000009.1	28000	29000
QEAM01000009.1	29000	30000
QEAM01000009.1	30000	31000
QEAM01000009.1	31000	32000
QEAM01000009.1	32000	33000
QEAM01000009.1	33000	34000
QEAM01000009.1	34000	35000
QEAM01000009.1	35000	36000
QEAM01000009.1	36000	37000
QEAM01000009.1	37000	38000
QEAM01000009.1	38000	39000
QEAM01000009.1	39000	40000
QEAM01000009.1	40000	41000
QEAM01000009.1	41000	42000
QEAM01000009.1	42000	43000
QEAM01000009.1	43000	44000
QEAM01000009.1	44000	45000
QEAM01000009.1	45000	46000
QEAM01000009.1	46000	47000
QEAM01000009.1	47000	48000
QEAM01000009.1	48000	49000
QEAM01000009.1	49000	50000
QEAM01000009.1	50000	51000
QEAM01000009.1	51000	52000
QEAM01000009.1	52000	53000
QEAM01000009.1	53000	54000
QEAM01000009.1	54000	55000
QEAM01000009.1	55000	56000
QEAM01000009.1	56000	57000
QEAM01000009.1	57000	58000
QEAM01000009.1	58000	59000
QEAM01000009.1	59000	60000
QEAM01000009.1	60000	61000
QEAM01000009.1	61000	62000
QEAM01000009.1	62000	63000
QEAM01000009.1	63000	64000
QEAM01000009.1	64000	65000
QEAM01000009.1	65000	66000
QEAM01000009.1	66000	67000
QEAM01000009.1	67000	68000
QEAM01000009.1	68000	69000
QEAM01000009.1	69000	70000
QEAM01000009.1	70000	71000
QEAM01000009.1	71000	72000
QEAM01000009.1	72000	73000
QEAM01000009.1	73000	74000
QEAM01000009.1	74000	75000
QEAM01000009.1	75000	76000
QEAM01000009.1	76000	77000
QEAM01000009.1	77000	78000
QEAM01000009.1	78000	79000
QEAM01000009.1	79000	80000
QEAM01000009.1	80000	81000
QEAM01000009.1	81000	82000
QEAM01000009.1	82000	83000
QEAM01000009.1	83000	84000
QEAM01000009.1	84000	85000
QEAM01000009.1	85000	86000
QEAM01000009.1	86000	87000
QEAM01000009.1	87000	88000
QEAM01000009.1	88000	89000
QEAM01000009.1	89000	90000
QEAM01000009.1	90000	91000
QEAM01000009.1	91000	92000
QEAM01000009.1	92000	93000
QEAM01000009.1	93000	94000
QEAM01000009.1	94000	95000
QEAM01000009.1	95000	96000
QEAM01000009.1	96000	97000
QEAM01000009.1	97000	98000
QEAM01000009.1	98000	99000
QEAM01000009.1	99000	100000
QEAM01000009.1	100000	101000
QEAM01000009.1	101000	102000
QEAM01000009.1	102000	103000
QEAM01000009.1	103000	104000
QEAM01000009.1	104000	105000
QEAM01000009.1	105000	106000
QEAM01000009.1	106000	107000
QEAM01000009.1	107000	108000
QEAM01000009.1	108000	109000
QEAM01000009.1	109000	110000
QEAM01000009.1	110000	111000
QEAM01000009.1	111000	112000
QEAM01000009.1	112000	113000
QEAM01000009.1	113000	114000
QEAM01000009.1	114000	115000
QEAM01000009.1	115000	116000
QEAM01000009.1	116000	117000
QEAM01000009.1	117000	118000
QEAM01000009.1	118000	119000
QEAM01000009.1	119000	120000
QEAM01000009.1	120000	121000
QEAM01000009.1	121000	122000
QEAM01000009.1	122000	123000
QEAM01000009.1	123000	123267
QEAM01000010.1	0	1000
QEAM01000010.1	1000	2000
QEAM01000010.1	2000	3000
QEAM01000010.1	3000	4000
QEAM01000010.1	4000	5000
QEAM01000010.1	5000	6000
QEAM01000010.1	6000	7000
QEAM01000010.1	7000	8000
QEAM01000010.1	8000	9000
QEAM01000010.1	9000	10000
QEAM01000010.1	10000	11000
QEAM01000010.1	11000	12000
QEAM01000010.1	12000	13000
QEAM01000010.1	13000	14000
QEAM01000010.1	14000	15000
QEAM01000010.1	15000	16000
QEAM01000010.1	16000	17000
QEAM01000010.1	17000	18000
QEAM01000010.1	18000	19000
QEAM01000010.1	19000	20000
QEAM01000010.1	20000	21000
QEAM01000010.1	21000	22000
QEAM01000010.1	22000	23000
QEAM01000010.1	23000	24000
QEAM01000010.1	24000	25000
QEAM01000010.1	25000	26000
QEAM01000010.1	26000	27000
QEAM01000010.1	27000	28000
QEAM01000010.1	28000	29000
QEAM01000010.1	29000	30000
QEAM01000010.1	30000	31000
QEAM01000010.1	31000	32000
QEAM01000010.1	32000	33000
QEAM01000010.1	33000	34000
QEAM01000010.1	34000	35000
QEAM01000010.1	35000	36000
QEAM01000010.1	36000	37000
QEAM01000010.1	37000	38000
QEAM01000010.1	38000	39000
QEAM01000010.1	39000	40000
QEAM01000010.1	40000	41000
QEAM01000010.1	41000	42000
QEAM01000010.1	42000	43000
QEAM01000010.1	43000	44000
QEAM01000010.1	44000	45000
QEAM01000010.1	45000	46000
QEAM01000010.1	46000	47000
QEAM01000010.1	47000	48000
QEAM01000010.1	48000	49000
QEAM01000010.1	49000	50000
QEAM01000010.1	50000	51000
QEAM01000010.1	51000	52000
QEAM01000010.1	52000	53000
QEAM01000010.1	53000	54000
QEAM01000010.1	54000	55000
QEAM01000010.1	55000	56000
QEAM01000010.1	56000	57000
QEAM01000010.1	57000	58000
QEAM01000010.1	58000	59000
QEAM01000010.1	59000	60000
QEAM01000010.1	60000	61000
QEAM01000010.1	61000	62000
QEAM01000010.1	62000	63000
QEAM01000010.1	63000	64000
QEAM01000010.1	64000	65000
QEAM01000010.1	65000	66000
QEAM01000010.1	66000	67000
QEAM01000010.1	67000	68000
QEAM01000010.1	68000	69000
QEAM01000010.1	69000	70000
QEAM01000010.1	70000	71000
QEAM01000010.1	71000	72000
QEAM01000010.1	72000	73000
QEAM01000010.1	73000	74000
QEAM01000010.1	74000	75000
QEAM01000010.1	75000	76000
QEAM01000010.1	76000	77000
QEAM01000010.1	77000	78000
QEAM01000010.1	78000	79000
QEAM01000010.1	79000	80000
QEAM01000010.1	80000	81000
QEAM01000010.1	81000	82000
QEAM01000010.1	82000	83000
QEAM01000010.1	83000	84000
QEAM01000010.1	84000	85000
QEAM01000010.1	85000	86000
QEAM01000010.1	86000	87000
QEAM01000010.1	87000	88000
QEAM01000010.1	88000	89000
QEAM01000010.1	89000	90000
QEAM01000010.1	90000	91000
QEAM01000010.1	91000	92000
QEAM01000010.1	92000	93000
QEAM01000010.1	93000	94000
QEAM01000010.1	94000	95000
QEAM01000010.1	95000	96000
QEAM01000010.1	96000	97000
QEAM01000010.1	97000	98000
QEAM01000010.1	98000	99000
QEAM01000010.1	99000	100000
QEAM01000010.1	100000	101000
QEAM01000010.1	101000	102000
QEAM01000010.1	102000	103000
QEAM01000010.1	103000	104000
QEAM01000010.1	104000	105000
QEAM01000010.1	105000	106000
QEAM01000010.1	106000	107000
QEAM01000010.1	107000	108000
QEAM01000010.1	108000	109000
QEAM01000010.1	109000	110000
QEAM01000010.1	110000	111000
QEAM01000010.1	111000	112000
QEAM01000010.1	112000	113000
QEAM01000010.1	113000	114000
QEAM01000010.1	114000	115000
QEAM01000010.1	115000	116000
QEAM01000010.1	116000	117000
QEAM01000010.1	117000	118000
QEAM01000010.1	118000	119000
QEAM01000010.1	119000	119550
QEAM01000011.1	0	1000
QEAM01000011.1	1000	2000
QEAM01000011.1	2000	3000
QEAM01000011.1	3000	4000
QEAM01000011.1	4000	5000
QEAM01000011.1	5000	6000
QEAM01000011.1	6000	7000
QEAM01000011.1	7000	8000
QEAM01000011.1	8000	9000
QEAM01000011.1	9000	10000
QEAM01000011.1	10000	11000
QEAM01000011.1	11000	12000
QEAM01000011.1	12000	13000
QEAM01000011.1	13000	14000
QEAM01000011.1	14000	15000
QEAM01000011.1	15000	16000
QEAM01000011.1	16000	17000
QEAM01000011.1	17000	18000
QEAM01000011.1	18000	19000
QEAM01000011.1	19000	20000
QEAM01000011.1	20000	21000
QEAM01000011.1	21000	22000
QEAM01000011.1	22000	23000
QEAM01000011.1	23000	24000
QEAM01000011.1	24000	25000
QEAM01000011.1	25000	26000
QEAM01000011.1	26000	27000
QEAM01000011.1	27000	28000
QEAM01000011.1	28000	29000
QEAM01000011.1	29000	30000
QEAM01000011.1	30000	31000
QEAM01000011.1	31000	32000
QEAM01000011.1	32000	33000
QEAM01000011.1	33000	34000
QEAM01000011.1	34000	35000
QEAM01000011.1	35000	36000
QEAM01000011.1	36000	37000
QEAM01000011.1	37000	38000
QEAM01000011.1	38000	39000
QEAM01000011.1	39000	40000
QEAM01000011.1	40000	41000
QEAM01000011.1	41000	42000
QEAM01000011.1	42000	43000
QEAM01000011.1	43000	44000
QEAM01000011.1	44000	45000
QEAM01000011.1	45000	46000
QEAM01000011.1	46000	47000
QEAM01000011.1	47000	48000
QEAM01000011.1	48000	49000
QEAM01000011.1	49000	50000
QEAM01000011.1	50000	51000
QEAM01000011.1	51000	52000
QEAM01000011.1	52000	53000
QEAM01000011.1	53000	54000
QEAM01000011.1	54000	55000
QEAM01000011.1	55000	56000
QEAM01000011.1	56000	57000
QEAM01000011.1	57000	58000
QEAM01000011.1	58000	59000
QEAM01000011.1	59000	60000
QEAM01000011.1	60000	61000
QEAM01000011.1	61000	62000
QEAM01000011.1	62000	63000
QEAM01000011.1	63000	64000
QEAM01000011.1	64000	65000
QEAM01000011.1	65000	66000
QEAM01000011.1	66000	67000
QEAM01000011.1	67000	68000
QEAM01000011.1	68000	69000
QEAM01000011.1	69000	70000
QEAM01000011.1	70000	71000
QEAM01000011.1	71000	72000
QEAM01000011.1	72000	73000
QEAM01000011.1	73000	74000
QEAM01000011.1	74000	75000
QEAM01000011.1	75000	76000
QEAM01000011.1	76000	77000
QEAM01000011.1	77000	78000
QEAM01000011.1	78000	79000
QEAM01000011.1	79000	80000
QEAM01000011.1	80000	81000
QEAM01000011.1	81000	82000
QEAM01000011.1	82000	83000
QEAM01000011.1	83000	84000
QEAM01000011.1	84000	85000
QEAM01000011.1	85000	86000
QEAM01000011.1	86000	87000
QEAM01000011.1	87000	88000
QEAM01000011.1	88000	89000
QEAM01000011.1	89000	90000
QEAM01000011.1	90000	91000
QEAM01000011.1	91000	92000
QEAM01000011.1	92000	93000
QEAM01000011.1	93000	94000
QEAM01000011.1	94000	95000
QEAM01000011.1	95000	96000
QEAM01000011.1	96000	97000
QEAM01000011.1	97000	98000
QEAM01000011.1	98000	99000
QEAM01000011.1	99000	100000
QEAM01000011.1	100000	101000
QEAM01000011.1	101000	102000
QEAM01000011.1	102000	103000
QEAM01000011.1	103000	104000
QEAM01000011.1	104000	105000
QEAM01000011.1	105000	106000
QEAM01000011.1	106000	107000
QEAM01000011.1	107000	108000
QEAM01000011.1	108000	109000
QEAM01000011.1	109000	110000
QEAM01000011.1	110000	111000
QEAM01000011.1	111000	112000
QEAM01000011.1	112000	113000
QEAM01000011.1	113000	114000
QEAM01000011.1	114000	114483
QEAM01000012.1	0	1000
QEAM01000012.1	1000	2000
QEAM01000012.1	2000	3000
QEAM01000012.1	3000	4000
QEAM01000012.1	4000	5000
QEAM01000012.1	5000	6000
QEAM01000012.1	6000	7000
QEAM01000012.1	7000	8000
QEAM01000012.1	8000	9000
QEAM01000012.1	9000	10000
QEAM01000012.1	10000	11000
QEAM01000012.1	11000	12000
QEAM01000012.1	12000	13000
QEAM01000012.1	13000	14000
QEAM01000012.1	14000	15000
QEAM01000012.1	15000	16000
QEAM01000012.1	16000	17000
QEAM01000012.1	17000	18000
QEAM01000012.1	18000	19000
QEAM01000012.1	19000	20000
QEAM01000012.1	20000	21000
QEAM01000012.1	21000	22000
QEAM01000012.1	22000	23000
QEAM01000012.1	23000	24000
QEAM01000012.1	24000	25000
QEAM01000012.1	25000	26000
QEAM01000012.1	26000	27000
QEAM01000012.1	27000	28000
QEAM01000012.1	28000	29000
QEAM01000012.1	29000	30000
QEAM01000012.1	30000	31000
QEAM01000012.1	31000	32000
QEAM01000012.1	32000	33000
QEAM01000012.1	33000	34000
QEAM01000012.1	34000	35000
QEAM01000012.1	35000	36000
QEAM01000012.1	36000	37000
QEAM01000012.1	37000	38000
QEAM01000012.1	38000	39000
QEAM01000012.1	39000	40000
QEAM01000012.1	40000	41000
QEAM01000012.1	41000	42000
QEAM01000012.1	42000	43000
QEAM01000012.1	43000	44000
QEAM01000012.1	44000	45000
QEAM01000012.1	45000	46000
QEAM01000012.1	46000	47000
QEAM01000012.1	47000	48000
QEAM01000012.1	48000	49000
QEAM01000012.1	49000	50000
QEAM01000012.1	50000	51000
QEAM01000012.1	51000	52000
QEAM01000012.1	52000	53000
QEAM01000012.1	53000	54000
QEAM01000012.1	54000	55000
QEAM01000012.1	55000	56000
QEAM01000012.1	56000	57000
QEAM01000012.1	57000	58000
QEAM01000012.1	58000	59000
QEAM01000012.1	59000	60000
QEAM01000012.1	60000	61000
QEAM01000012.1	61000	62000
QEAM01000012.1	62000	63000
QEAM01000012.1	63000	64000
QEAM01000012.1	64000	65000
QEAM01000012.1	65000	66000
QEAM01000012.1	66000	67000
QEAM01000012.1	67000	68000
QEAM01000012.1	68000	69000
QEAM01000012.1	69000	70000
QEAM01000012.1	70000	71000
QEAM01000012.1	71000	72000
QEAM01000012.1	72000	73000
QEAM01000012.1	73000	74000
QEAM01000012.1	74000	75000
QEAM01000012.1	75000	76000
QEAM01000012.1	76000	77000
QEAM01000012.1	77000	78000
QEAM01000012.1	78000	79000
QEAM01000012.1	79000	80000
QEAM01000012.1	80000	81000
QEAM01000012.1	81000	82000
QEAM01000012.1	82000	83000
QEAM01000012.1	83000	84000
QEAM01000012.1	84000	85000
QEAM01000012.1	85000	86000
QEAM01000012.1	86000	87000
QEAM01000012.1	87000	88000
QEAM01000012.1	88000	89000
QEAM01000012.1	89000	90000
QEAM01000012.1	90000	91000
QEAM01000012.1	91000	92000
QEAM01000012.1	92000	93000
QEAM01000012.1	93000	94000
QEAM01000012.1	94000	95000
QEAM01000012.1	95000	96000
QEAM01000012.1	96000	97000
QEAM01000012.1	97000	98000
QEAM01000012.1	98000	99000
QEAM01000012.1	99000	100000
QEAM01000012.1	100000	101000
QEAM01000012.1	101000	102000
QEAM01000012.1	102000	103000
QEAM01000012.1	103000	104000
QEAM01000012.1	104000	105000
QEAM01000012.1	105000	106000
QEAM01000012.1	106000	107000
QEAM01000012.1	107000	108000
QEAM01000012.1	108000	109000
QEAM01000012.1	109000	110000
QEAM01000012.1	110000	111000
QEAM01000012.1	111000	112000
QEAM01000012.1	112000	113000
QEAM01000012.1	113000	113556
QEAM01000013.1	0	1000
QEAM01000013.1	1000	2000
QEAM01000013.1	2000	3000
QEAM01000013.1	3000	4000
QEAM01000013.1	4000	5000
QEAM01000013.1	5000	6000
QEAM01000013.1	6000	7000
QEAM01000013.1	7000	8000
QEAM01000013.1	8000	9000
QEAM01000013.1	9000	10000
QEAM01000013.1	10000	11000
QEAM01000013.1	11000	12000
QEAM01000013.1	12000	13000
QEAM01000013.1	13000	14000
QEAM01000013.1	14000	15000
QEAM01000013.1	15000	16000
QEAM01000013.1	16000	17000
QEAM01000013.1	17000	18000
QEAM01000013.1	18000	19000
QEAM01000013.1	19000	20000
QEAM01000013.1	20000	21000
QEAM01000013.1	21000	22000
QEAM01000013.1	22000	23000
QEAM01000013.1	23000	24000
QEAM01000013.1	24000	25000
QEAM01000013.1	25000	26000
QEAM01000013.1	26000	27000
QEAM01000013.1	27000	28000
QEAM01000013.1	28000	29000
QEAM01000013.1	29000	30000
QEAM01000013.1	30000	31000
QEAM01000013.1	31000	32000
QEAM01000013.1	32000	33000
QEAM01000013.1	33000	34000
QEAM01000013.1	34000	35000
QEAM01000013.1	35000	36000
QEAM01000013.1	36000	37000
QEAM01000013.1	37000	38000
QEAM01000013.1	38000	39000
QEAM01000013.1	39000	40000
QEAM01000013.1	40000	41000
QEAM01000013.1	41000	42000
QEAM01000013.1	42000	43000
QEAM01000013.1	43000	44000
QEAM01000013.1	44000	45000
QEAM01000013.1	45000	46000
QEAM01000013.1	46000	47000
QEAM01000013.1	47000	48000
QEAM01000013.1	48000	49000
QEAM01000013.1	49000	50000
QEAM01000013.1	50000	51000
QEAM01000013.1	51000	52000
QEAM01000013.1	52000	53000
QEAM01000013.1	53000	54000
QEAM01000013.1	54000	55000
QEAM01000013.1	55000	56000
QEAM01000013.1	56000	57000
QEAM01000013.1	57000	58000
QEAM01000013.1	58000	59000
QEAM01000013.1	59000	60000
QEAM01000013.1	60000	61000
QEAM01000013.1	61000	62000
QEAM01000013.1	62000	63000
QEAM01000013.1	63000	64000
QEAM01000013.1	64000	65000
QEAM01000013.1	65000	66000
QEAM01000013.1	66000	67000
QEAM01000013.1	67000	68000
QEAM01000013.1	68000	69000
QEAM01000013.1	69000	70000
QEAM01000013.1	70000	71000
QEAM01000013.1	71000	72000
QEAM01000013.1	72000	73000
QEAM01000013.1	73000	74000
QEAM01000013.1	74000	75000
QEAM01000013.1	75000	76000
QEAM01000013.1	76000	77000
QEAM01000013.1	77000	78000
QEAM01000013.1	78000	79000
QEAM01000013.1	79000	80000
QEAM01000013.1	80000	81000
QEAM01000013.1	81000	82000
QEAM01000013.1	82000	83000
QEAM01000013.1	83000	84000
QEAM01000013.1	84000	85000
QEAM01000013.1	85000	86000
QEAM01000013.1	86000	87000
QEAM01000013.1	87000	88000
QEAM01000013.1	88000	89000
QEAM01000013.1	89000	90000
QEAM01000013.1	90000	91000
QEAM01000013.1	91000	92000
QEAM01000013.1	92000	93000
QEAM01000013.1	93000	94000
QEAM01000013.1	94000	95000
QEAM01000013.1	95000	96000
QEAM01000013.1	96000	97000
QEAM01000013.1	97000	98000
QEAM01000013.1	98000	99000
QEAM01000013.1	99000	100000
QEAM01000013.1	100000	101000
QEAM01000013.1	101000	102000
QEAM01000013.1	102000	103000
QEAM01000013.1	103000	104000
QEAM01000013.1	104000	105000
QEAM01000013.1	105000	106000
QEAM01000013.1	106000	107000
QEAM01000013.1	107000	108000
QEAM01000013.1	108000	109000
QEAM01000013.1	109000	110000
QEAM01000013.1	110000	111000
QEAM01000013.1	111000	112000
QEAM01000013.1	112000	113000
QEAM01000013.1	113000	113253
QEAM01000014.1	0	1000
QEAM01000014.1	1000	2000
QEAM01000014.1	2000	3000
QEAM01000014.1	3000	4000
QEAM01000014.1	4000	5000
QEAM01000014.1	5000	6000
QEAM01000014.1	6000	7000
QEAM01000014.1	7000	8000
QEAM01000014.1	8000	9000
QEAM01000014.1	9000	10000
QEAM01000014.1	10000	11000
QEAM01000014.1	11000	12000
QEAM01000014.1	12000	13000
QEAM01000014.1	13000	14000
QEAM01000014.1	14000	15000
QEAM01000014.1	15000	16000
QEAM01000014.1	16000	17000
QEAM01000014.1	17000	18000
QEAM01000014.1	18000	19000
QEAM01000014.1	19000	20000
QEAM01000014.1	20000	21000
QEAM01000014.1	21000	22000
QEAM01000014.1	22000	23000
QEAM01000014.1	23000	24000
QEAM01000014.1	24000	25000
QEAM01000014.1	25000	26000
QEAM01000014.1	26000	27000
QEAM01000014.1	27000	28000
QEAM01000014.1	28000	29000
QEAM01000014.1	29000	30000
QEAM01000014.1	30000	31000
QEAM01000014.1	31000	32000
QEAM01000014.1	32000	33000
QEAM01000014.1	33000	34000
QEAM01000014.1	34000	35000
QEAM01000014.1	35000	36000
QEAM01000014.1	36000	37000
QEAM01000014.1	37000	38000
QEAM01000014.1	38000	39000
QEAM01000014.1	39000	40000
QEAM01000014.1	40000	41000
QEAM01000014.1	41000	42000
QEAM01000014.1	42000	43000
QEAM01000014.1	43000	44000
QEAM01000014.1	44000	45000
[truncated: 21,882 more rows]
