# Supplementary material for: A target enrichment approach for enhanced recovery of Synchytrium endobioticum nuclear genome sequences
Source: PLoS One. 2024 Feb 12;19(2):e0296842. doi: 10.1371/journal.pone.0296842 (PMC10861067; doi:10.1371/journal.pone.0296842)
Supplement: S2 File — (ZIP) [file pone.0296842.s007.zip › S2_File/5_using_blastn_to_find_S_endobioticum_genes_on_genome_assemblies_scripts/notes.txt]

#make sure you have python3
#install biopython 1.75
#these packages can be installed with conda

#download the GenBank file of LEV6574 from NCBI (QEAM01.1.gb), https://www.ncbi.nlm.nih.gov/Traces/wgs/QEAM01?display=download

#run the python script to extract gene sequences (intron and exon included in the GenBank file)

python genbank_to_fasta.py -i QEAM01.1.gb -s nt -f gene

#shorten the header

cut -d ' ' -f 1 QEAM01.1.fasta > QEAM01.1.cut.fasta

#install blast+ 2.12.0 so you can use blastn

#put all the genome assemblies in one folder, with extension .fasta

bash 1_run_makebdb.sh
bash 2_run_blastn.sh
bash 3_run_count.sh

The 3_run_count.sh script gives the number of genes that were hit/detected on the genome assemblies.  Take this number and divide it by 8671 (this is the total number of genes annotated for S. endobioticum LEV6574 from van de Vossenberg et al. (2019b)) to get percentage of S. endobiotcium genes recovered in each assembly.
