# Supplementary material for: A target enrichment approach for enhanced recovery of Synchytrium endobioticum nuclear genome sequences
Source: PLoS One. 2024 Feb 12;19(2):e0296842. doi: 10.1371/journal.pone.0296842 (PMC10861067; doi:10.1371/journal.pone.0296842)
Supplement: S2 File — (ZIP) [file pone.0296842.s007.zip › S2_File/5_using_blastn_to_find_S_endobioticum_genes_on_genome_assemblies_scripts/2_run_blastn.sh]

for file in *.fasta
do
 blastn -num_threads 8 -evalue 1e-100 -max_target_seqs 1 -max_hsps 1 -outfmt 6 -db ${file%.*}.blastdb -query QEAM01.1.cut.fa -out ${file%.*}.blastn_results.txt
done
