# Supplementary material for: A target enrichment approach for enhanced recovery of Synchytrium endobioticum nuclear genome sequences
Source: PLoS One. 2024 Feb 12;19(2):e0296842. doi: 10.1371/journal.pone.0296842 (PMC10861067; doi:10.1371/journal.pone.0296842)
Supplement: S2 File — (ZIP) [file pone.0296842.s007.zip › S2_File/5_using_blastn_to_find_S_endobioticum_genes_on_genome_assemblies_scripts/3_run_count.sh]

for file in *.blastn_results.txt
do
 echo $file
 cut -d $'\t' -f 1 $file | wc -l
done
