# Supplementary material for: A target enrichment approach for enhanced recovery of Synchytrium endobioticum nuclear genome sequences
Source: PLoS One. 2024 Feb 12;19(2):e0296842. doi: 10.1371/journal.pone.0296842 (PMC10861067; doi:10.1371/journal.pone.0296842)
Supplement: S2 File — (ZIP) [file pone.0296842.s007.zip › S2_File/1_read_counting_and_sampling_with_bbmap/3_run_reformat_re-count.sh]

for file in *_R1.EqualizeBaseOutput.fastq.gz
do
 reformat.sh in1=$(echo "$file" | cut -f 1-4 -d '_')_R1.EqualizeBaseOutput.fastq.gz in2=$(echo "$file" | cut -f 1-4 -d '_')_R2.EqualizeBaseOutput.fastq.gz
done
