# Supplementary material for: A target enrichment approach for enhanced recovery of Synchytrium endobioticum nuclear genome sequences
Source: PLoS One. 2024 Feb 12;19(2):e0296842. doi: 10.1371/journal.pone.0296842 (PMC10861067; doi:10.1371/journal.pone.0296842)
Supplement: S3 File — (XLSX) [file pone.0296842.s008.xlsx]

## Sheet: Sheet1
T-test 1. Not enriched vs. Pooled Enriched
	% bases mapped to LEV6574
	Not Enriched	Pooled Enriched
MB6	40.9112	81.3737		t-Test: Paired Two Sample for Means
MB56	34.0463	86.9071
MB42	33.5469	84.2964			Variable 1	Variable 2
MB70	27.6493	86.0166		Mean	21.7058	78.923
MB15	27.6294	86.0164		Variance	280.108	304.462
pot_ID-151	27.6852	88.2675		Observations	16	16
MB21	27.0823	86.9216		Pearson Correlation	0.443699
pot_ID-189	13.3171	87.487		Hypothesized Mean Difference	0
pot_ID-175	12.7517	87.5925		df	15
MB69	8.3347	87.7702		t Stat	-12.6871
CHY1003f	7.6045	77.1412		P(T<=t) one-tail	1.00612e-09
CHY1003g	0.0698	54.6719		t Critical one-tail	1.75305
LEV6748f	26.4413	80.5734		P(T<=t) two-tail	2.01224e-09
LEV6748g	0.2907	84.4969		t Critical two-tail	2.13145
LEV6574s	59.8944	82.2228		⍺ = 0.05
LEV6574t	0.0377	21.0125
T-test 2. Solo enriched vs. Pooled Enriched
	% bases mapped to LEV6574
	Solo Enriched	Pooled Enriched
MB6	80.8281	81.3737		t-Test: Paired Two Sample for Means
MB56	88.5214	86.9071
MB42	82.8649	84.2964			Variable 1	Variable 2
MB70	87.1781	86.0166		Mean	86.0494	86.2649
MB15	87.674	86.0164		Variance	7.28444	4.25537
pot_ID-151	88.9611	88.2675		Observations	10	10
MB21	86.2503	86.9216		Pearson Correlation	0.775125
pot_ID-189	87.3968	87.487		Hypothesized Mean Difference	0
pot_ID-175	83.5415	87.5925		df	9
MB69	87.278	87.7702		t Stat	-0.39954
				P(T<=t) one-tail	0.349405
				t Critical one-tail	1.83311
				P(T<=t) two-tail	0.698811
				t Critical two-tail	2.26216
				⍺ = 0.05
